# Supplementary material for: Estimation of Human Mobility Patterns for Forecasting the Early Spread of Disease
Source: Healthcare (Basel). 2021 Sep 16;9(9):1224. doi: 10.3390/healthcare9091224 (PMC8468459; doi:10.3390/healthcare9091224)
Supplement: Supplementary file 1 [file healthcare-09-01224-s001.zip]

Archive with 36 entries (33 files):
- Supplementary Material/
- Supplementary Material/Figure S1/
- Supplementary Material/Figure S1/pseudocode.pdf
- Supplementary Material/Matrix/
- Supplementary Material/Matrix/2020-01-01.csv
- Supplementary Material/Matrix/2020-01-02.csv
- Supplementary Material/Matrix/2020-01-03.csv
- Supplementary Material/Matrix/2020-01-04.csv
- Supplementary Material/Matrix/2020-01-05.csv
- Supplementary Material/Matrix/2020-01-06.csv
- Supplementary Material/Matrix/2020-01-07.csv
- Supplementary Material/Matrix/2020-01-08.csv
- Supplementary Material/Matrix/2020-01-09.csv
- Supplementary Material/Matrix/2020-01-10.csv
- Supplementary Material/Matrix/2020-01-11.csv
- Supplementary Material/Matrix/2020-01-12.csv
- Supplementary Material/Matrix/2020-01-13.csv
- Supplementary Material/Matrix/2020-01-14.csv
- Supplementary Material/Matrix/2020-01-15.csv
- Supplementary Material/Matrix/2020-01-16.csv
- Supplementary Material/Matrix/2020-01-17.csv
- Supplementary Material/Matrix/2020-01-18.csv
- Supplementary Material/Matrix/2020-01-19.csv
- Supplementary Material/Matrix/2020-01-20.csv
- Supplementary Material/Matrix/2020-01-21.csv
- Supplementary Material/Matrix/2020-01-22.csv
- Supplementary Material/Matrix/2020-01-23.csv
- Supplementary Material/Matrix/2020-01-24.csv
- Supplementary Material/Matrix/2020-01-25.csv
- Supplementary Material/Matrix/2020-01-26.csv
- Supplementary Material/Matrix/2020-01-27.csv
- Supplementary Material/Matrix/2020-01-28.csv
- Supplementary Material/Matrix/2020-01-29.csv
- Supplementary Material/Matrix/2020-01-30.csv
- Supplementary Material/Matrix/2020-01-31.csv
- Supplementary Material/Matrix/readme.txt
