# Supplementary material for: Estimation of Human Mobility Patterns for Forecasting the Early Spread of Disease
Source: Healthcare (Basel). 2021 Sep 16;9(9):1224. doi: 10.3390/healthcare9091224 (PMC8468459; doi:10.3390/healthcare9091224)
Supplement: Supplementary file 1 [file healthcare-09-01224-s001.zip › Supplementary Material/Matrix/2020-01-01.csv]

	0	1	2	3	4	5	6	7	8	9	10	11	12	13	14	15	16	17	18	19	20	21	22	23	24	25	26	27	28	29	30	31	32	33	34	35	36	37	38	39	40	41	42	43	44	45	46	47	48
0	0	21874	93375	10253	832	3007	174	7792	2324	1160	2460	911	457	450	113	1097	3964	1237	128784	348	591	559	0	2734	1744	23104	0	844	1780	3554	79	441	11620	37049	800	9159	93	765	1810	6152	2460	8476	1104	0	345	9706	636	1365	1969
1	21973	0	4440	12066	645	6401	421	1013	389	176	1701	23	260	190	101	6423	446	445	1178	541	650	196	0	353	6529	714	0	869	19174	151	175	738	8715	139	2851	382	110	7551	1044	2894	436	286	210	0	556	892	364	1680	444
2	105217	5442	0	2963	409	1269	116	3386	644	441	355	497	174	275	22	201	1269	249	18987	99	321	231	0	6470	626	51822	0	251	667	1390	23	55	2842	6046	237	3023	25	302	390	1753	1027	2297	361	0	153	14089	221	315	1390
3	7434	6917	1806	0	1652	289	1910	337	0	76	4233	32	12	70	215	126	284	455	471	329	980	20	4749	80	238	317	0	826	445	43	159	165	60506	59	100	124	67	322	30459	363	122	121	35	0	3820	206	200	2426	0
4	233	112	62	1050	0	0	0	0	0	0	157	0	0	0	0	0	0	736	62	0	0	0	31	0	0	0	0	49	139	0	0	0	502	0	0	0	0	0	1432	0	0	35	0	0	0	0	31	103	0
5	758	3461	208	208	0	0	43	0	0	0	0	0	0	0	0	730	0	0	0	0	0	0	0	64	715	47	0	0	426	0	87	0	142	0	10287	0	0	1127	0	0	0	0	0	0	0	56	0	208	0
6	190	250	71	1312	0	23	0	0	0	0	0	0	0	0	202	0	0	0	47	24	71	0	15110	0	0	0	0	35	23	0	0	0	393	0	0	0	25	0	35	0	0	0	0	0	71	0	0	131	0
7	5345	896	1255	161	0	0	0	0	60	0	0	0	0	0	0	0	0	0	681	0	0	0	0	215	71	430	0	0	125	0	0	0	286	19	31	47	0	60	0	0	0	71	0	0	0	286	50	0	75
8	2474	295	861	123	0	61	0	61	0	17	0	119	56	0	0	0	73	0	270	0	0	1392	0	128	0	221	0	0	0	1000	0	0	135	196	0	406	0	0	36	9294	183	0	3268	0	0	91	0	36	0
9	1887	75	410	61	41	0	0	27	0	0	27	0	0	125	0	34	20790	34	198	0	0	0	0	41	0	129	0	0	0	0	0	0	54	109	0	294	0	0	0	34	0	191	0	0	0	27	207	0	0
10	160	338	40	4438	90	0	0	51	0	11	0	0	0	0	0	0	0	173	28	0	0	0	0	0	0	0	0	17	114	0	0	0	17342	0	0	0	0	0	9835	0	0	0	0	0	757	0	0	45	0
11	701	74	274	23	0	0	0	4	106	0	0	0	116	0	0	0	0	0	116	0	0	32	0	9	0	46	0	0	9	46	0	0	0	102	0	274	0	0	0	608	1082	9	65	0	0	18	0	0	9
12	409	228	114	11	0	0	0	0	11	0	0	92	0	0	0	11	11	0	46	0	59	60	0	18	0	11	0	0	0	11	0	0	4	46	0	25	0	0	0	363	18	4	139	0	0	18	0	11	11
13	191	65	114	87	0	0	0	0	0	71	0	0	0	0	0	0	43	125	49	0	0	0	0	21	0	0	0	0	0	0	0	0	158	0	0	0	0	0	0	0	0	0	0	0	21	16	3976	0	0
14	129	36	0	276	0	0	101	0	0	0	0	0	0	0	0	0	0	0	0	43	904	0	64	0	0	18	0	36	0	0	0	36	101	0	0	0	5020	0	0	0	0	0	0	0	18	0	0	1079	0
15	817	5234	196	152	0	814	0	93	0	0	0	0	0	0	0	0	0	0	87	0	0	0	0	0	4650	65	0	0	992	14	0	0	119	0	356	0	0	24485	0	0	0	0	0	0	0	114	0	43	0
16	4801	221	1046	233	76	0	0	61	0	17473	0	18	0	55	22	0	0	0	541	0	0	17	0	0	0	172	0	0	0	14	0	0	209	98	31	1778	0	0	0	98	0	1329	0	0	0	61	78	0	0
17	626	262	93	567	853	0	0	76	0	0	355	0	0	100	0	0	0	0	59	0	0	0	0	0	0	0	0	0	84	0	0	0	601	0	0	0	0	0	101	0	0	0	0	0	76	33	350	50	0
18	129100	1022	18437	795	201	96	43	751	255	265	198	36	44	40	0	0	507	0	0	0	168	69	0	1141	283	31494	0	0	190	237	0	44	901	2944	37	764	16	161	139	272	95	2306	93	0	76	1648	50	0	388
19	374	362	17	409	0	0	58	0	0	0	0	0	0	0	17	0	0	11	0	0	0	0	58	0	0	0	0	11	0	0	0	0	280	0	0	0	0	0	0	0	0	0	0	0	17	0	0	0	0
20	662	531	57	1145	0	0	0	0	0	0	0	0	0	0	939	0	37	0	196	18	0	0	114	0	0	106	0	81	0	0	0	0	801	0	0	73	1041	0	57	0	26	0	0	155	38	0	0	580	0
21	664	59	207	25	0	4	0	25	1426	0	0	32	38	0	0	0	0	0	46	0	0	0	4	0	0	38	0	0	16	295	0	0	16	16	0	110	0	0	0	1362	26	0	3513	0	0	0	0	0	0
22	473	0	0	4063	104	0	16164	0	0	0	0	0	6	0	113	0	0	0	0	18	92	0	0	0	0	0	0	88	0	0	0	55	1803	0	0	0	16	0	139	0	0	0	0	0	115	0	0	735	0
23	3407	447	6794	233	0	58	0	206	48	17	148	0	6	0	0	97	0	0	1732	0	0	0	0	0	77	8332	0	0	116	97	0	0	136	39	0	57	0	58	0	116	34	33	0	0	0	10551	0	0	27431
24	1061	4015	170	158	0	305	0	112	0	0	0	0	0	0	0	5712	0	0	231	0	0	0	0	0	0	73	0	0	988	0	31	0	85	0	256	0	0	1391	0	0	0	0	0	0	0	73	92	73	0
25	26836	782	54595	531	0	165	0	544	121	53	66	92	32	0	0	201	309	108	27591	0	67	34	0	7125	149	0	0	100	349	251	0	0	419	1230	43	516	16	80	125	363	157	507	0	0	57	18108	85	0	1732
26	0	0	0	0	0	0	0	0	0	0	0	0	0	0	0	0	0	0	0	0	0	0	0	0	0	0	0	0	0	0	0	0	1302	0	0	0	0	0	0	0	0	0	0	0	76	0	0	0	0
27	549	401	73	1140	83	52	43	52	0	0	57	0	0	0	0	0	0	0	0	0	0	0	126	0	0	0	0	0	0	0	0	683	337	0	0	0	16	0	95	0	0	0	0	0	57	0	0	1155	0
28	1482	17762	378	1198	235	662	232	225	0	0	437	18	12	40	0	1034	61	97	189	43	0	17	347	0	1803	158	0	100	0	28	0	0	701	0	750	0	0	2496	195	220	26	0	23	0	76	137	71	189	66
29	2908	109	1038	25	0	0	0	0	825	0	0	32	12	0	0	0	0	0	251	0	12	245	0	32	0	174	0	0	0	0	0	0	116	2940	0	16140	0	0	0	2121	34	32	290	0	0	58	0	0	25
30	100	241	0	750	0	0	58	0	0	0	0	0	0	0	169	0	0	0	0	0	0	0	358	0	91	0	0	475	0	0	0	66	141	0	0	0	67	0	167	0	0	0	0	0	595	0	0	1025	0
31	414	162	0	270	0	0	0	0	0	0	0	0	18	0	22	0	0	0	0	24	0	0	0	0	0	0	0	540	0	0	39	0	54	0	0	0	25	0	0	0	0	0	0	0	0	0	0	5146	0
32	11155	7186	1716	63395	853	193	464	356	146	53	19637	32	38	280	124	88	309	846	750	479	750	44	1609	144	208	396	0	277	429	86	79	55	0	159	43	143	50	120	24823	750	104	165	101	0	123882	297	429	1287	170
33	34635	111	5024	111	46	0	0	55	109	17	0	64	44	0	0	0	99	0	2521	0	0	62	0	160	0	1085	0	0	0	3403	0	0	55	0	0	5297	0	0	0	129	0	99	50	0	0	183	0	0	85
34	217	1658	52	125	0	9006	0	0	0	0	0	0	0	0	0	295	0	0	0	0	0	0	0	0	121	34	0	69	512	0	0	0	34	0	0	0	0	364	0	47	0	0	0	0	0	0	0	39	0
35	10023	248	1980	128	0	0	0	42	401	153	0	197	0	0	0	0	737	0	874	0	0	34	0	209	0	548	0	0	0	15858	0	0	51	6593	0	0	0	0	0	739	95	68	163	0	0	91	0	0	66
36	125	31	23	70	0	0	23	0	0	0	0	0	0	0	5487	0	0	0	0	0	1011	0	31	0	0	0	0	0	0	0	0	39	62	0	0	0	0	0	0	0	0	0	0	0	0	0	0	862	0
37	590	5709	242	190	0	885	0	52	0	0	0	0	0	0	0	23913	0	0	69	0	0	0	0	0	1252	52	0	0	2169	0	0	0	156	0	469	0	0	0	0	0	0	0	0	0	0	68	0	0	0
38	223	830	0	27946	930	0	0	26	0	0	8984	0	0	0	35	0	0	44	35	0	44	0	71	0	0	0	0	53	62	0	23	0	20185	0	0	0	0	0	0	0	0	0	0	0	580	0	0	759	0
39	7532	2728	2154	606	0	179	0	131	10355	70	66	929	274	30	0	0	161	0	414	18	0	1617	0	176	0	367	0	0	190	3525	0	0	701	99	81	1340	0	0	97	0	1265	132	8699	0	0	160	0	0	369
40	1918	249	627	129	0	0	0	0	138	0	0	996	18	0	0	0	0	0	83	0	0	0	0	27	0	110	0	0	0	92	0	0	184	0	0	175	0	0	0	608	0	0	36	0	0	68	0	27	56
41	11442	253	2803	279	38	25	0	112	24	88	0	0	12	0	0	0	1660	0	3551	0	0	0	0	176	50	773	0	0	0	28	0	0	101	139	0	95	0	0	0	0	0	0	15	0	0	137	0	25	37
42	1218	242	285	42	0	0	0	34	3835	0	0	36	148	0	0	0	0	0	76	0	0	3843	0	64	0	25	0	0	0	287	0	0	63	68	0	98	0	0	0	8445	87	0	0	0	0	25	0	21	0
43	0	0	0	0	0	0	0	0	0	0	0	0	0	0	0	0	0	0	0	0	126	10	0	0	0	0	0	0	0	0	0	0	0	0	0	0	0	0	0	0	0	0	0	0	0	0	0	0	0
44	253	217	36	3563	18	0	43	18	0	0	726	0	0	20	0	0	0	36	36	0	36	0	72	0	0	0	0	0	0	0	7	0	117856	0	0	18	0	0	752	18	0	0	0	0	0	0	18	72	0
45	7411	605	11612	220	0	0	0	337	91	35	181	18	18	0	0	73	86	0	1522	0	0	0	0	9103	110	15134	0	0	183	57	0	0	183	110	37	110	0	60	0	73	61	110	0	0	0	0	0	0	2256
46	204	127	28	169	0	0	0	35	0	148	0	0	0	4853	0	0	21	183	0	0	0	0	0	0	91	28	0	0	0	0	0	0	353	0	0	0	0	0	28	0	0	0	0	0	42	0	0	0	0
47	1080	1441	0	11048	874	565	1176	93	48	23	247	9	32	30	6182	138	0	162	157	622	768	20	3122	0	342	0	0	4203	254	28	1488	9487	2203	59	87	38	1879	201	5446	116	69	0	15	0	403	68	85	0	0
48	2707	626	1529	169	0	0	0	84	53	11	0	74	12	0	0	0	53	65	382	18	0	0	0	25637	0	1231	0	0	0	35	0	0	169	29	0	38	0	53	0	233	63	42	15	0	0	2976	0	0	0
49	3529	348	615	225	0	0	0	150	0	11495	0	36	12	165	0	0	32089	65	964	0	0	0	0	112	0	533	0	0	0	115	0	0	184	287	0	943	0	0	0	82	26	2667	15	0	0	91	214	0	179
50	124	238	19	152	28	124	0	0	0	0	19	0	0	0	0	19	0	0	19	0	0	10	0	0	0	0	0	47	66	0	0	19	85	0	0	0	0	19	19	0	0	0	0	0	0	0	0	105	0
51	155	126	0	282	0	0	0	28	0	0	0	0	12	0	781	0	0	0	40	0	5533	0	23	0	0	0	0	0	28	0	28	40	121	0	0	40	2895	0	0	40	0	0	0	0	0	0	0	323	0
52	1448	1448	0	5691	353	262	827	93	24	0	231	9	32	0	3725	126	49	75	0	62	827	0	1034	0	298	132	0	1448	158	0	1034	3518	1703	0	75	47	931	100	2173	155	0	44	0	0	211	0	0	35287	56
53	2096	3486	414	4217	194	316	174	150	48	17	396	18	0	0	101	75	61	0	0	261	143	10	1121	0	243	0	0	352	222	21	278	540	1302	19	68	38	59	140	4025	233	0	33	35	0	326	0	178	945	0
54	1107	273	512	20	0	0	0	0	1367	0	0	69	123	0	0	0	0	0	68	0	13	1903	0	47	20	109	0	0	20	388	0	0	88	47	0	109	0	0	0	1620	61	0	696	0	0	0	0	0	0
55	371	1710	70	210	0	126	43	0	0	0	0	18	0	0	0	0	0	0	0	0	0	0	0	0	91	77	0	77	84	0	111	55	133	0	77	0	25	49	0	0	0	0	0	0	0	0	0	525	0
56	1258	104	410	13	0	0	0	18	834	0	0	59	24	0	0	0	0	0	168	0	0	145	0	64	0	54	0	0	13	2194	0	0	27	91	0	565	0	0	0	1723	61	13	141	0	0	54	0	0	27
57	1972	7484	827	387	76	1074	0	168	0	0	0	9	12	0	0	3011	0	75	228	0	0	0	0	48	25311	158	0	0	1373	0	39	0	193	0	537	0	0	1831	0	0	0	0	0	0	0	160	0	315	104
58	799	1233	0	602	111	266	43	0	0	0	0	0	0	0	45	63	0	54	0	0	0	0	0	0	0	0	0	176	0	14	796	1963	378	0	81	38	0	0	0	0	0	0	0	0	0	0	0	5986	37
59	100	50	33	71	16	0	0	0	0	92	0	0	0	676	0	0	12	243	0	0	0	0	0	0	0	12	0	0	0	0	0	0	67	0	0	0	0	0	0	0	0	0	0	0	0	0	147	12	0
60	127	58	0	47328	48	0	72	0	0	0	561	0	0	0	0	0	0	0	19	0	19	0	166	0	0	0	0	0	0	0	0	0	12525	0	0	0	0	0	7034	0	0	0	0	0	527	0	42	234	0
61	547	225	27	2625	138	20	20	0	0	0	5235	0	0	0	0	0	0	227	20	0	0	0	75	0	0	20	0	0	0	0	0	0	18764	0	0	0	0	0	571	0	0	0	0	0	1757	0	85	102	0
62	10155	9203	1904	11265	437	717	827	582	279	23	569	36	56	95	2887	239	223	162	706	305	1765	20	2538	64	417	291	0	4442	508	21	5014	11265	5509	49	162	95	1430	161	2953	778	113	110	35	0	287	228	114	174231	151
63	80	45	0	274	0	0	22	0	0	0	0	0	0	0	1313	0	0	0	0	0	973	0	45	0	0	0	0	22	0	0	0	0	103	0	0	0	533	0	11	0	0	0	0	0	0	0	0	3779	0
64	2028	1936	276	10697	0	82	58879	0	0	0	74	0	12	30	368	0	61	0	0	105	553	0	99138	0	0	0	0	322	230	0	39	143	4703	0	75	0	50	0	322	116	0	0	15	0	230	91	0	1475	0
65	1469	1024	647	1456	69	0	101	0	0	0	0	18	18	0	1517	0	0	0	269	31	2500	20	242	80	0	0	0	229	0	0	63	768	701	109	0	0	770	80	0	256	0	77	23	0	0	0	0	2265	0
66	12890	3134	3837	761	0	110	145	206	966	53	0	644	174	60	22	100	198	65	732	0	244	203	0	160	387	585	0	113	254	322	0	0	1302	189	0	673	16	0	97	3896	21493	143	498	0	57	297	57	0	75
67	0	0	0	0	0	0	0	0	0	58	0	0	0	40	0	0	0	54	0	0	0	0	0	0	0	0	0	0	0	0	0	0	0	0	0	0	0	0	0	0	0	0	0	0	0	0	135	0	0
68	0	0	0	0	0	0	0	0	0	29	0	0	0	120	0	0	0	0	0	0	0	0	0	0	0	0	0	0	0	0	0	0	0	0	0	0	0	0	0	0	0	0	0	0	0	0	107	0	0
69	2533	1210	394	1492	0	110	43	0	24	17	487	0	0	30	45	0	61	0	225	18	450	34	0	0	0	0	0	140	140	0	63	55	1001	0	0	47	76	0	208	168	78	112	0	19565	0	0	0	365	0
70	24511	703	16648	291	152	0	0	18796	48	0	0	18	18	0	0	88	148	0	6519	0	109	27	0	965	193	3334	0	100	190	107	0	0	701	369	0	66	16	80	97	194	0	231	50	0	0	1327	0	242	217
71	411	299	111	812	5198	0	0	0	0	0	1654	0	0	0	0	0	0	2747	29	0	0	0	53	0	0	0	0	53	0	0	0	0	1833	0	0	0	0	0	1117	0	0	0	0	0	145	0	78	96	0
72	7912	48114	1358	5514	548	5353	493	544	121	53	247	23	38	110	147	2145	210	303	353	161	270	27	1278	160	3637	317	0	491	3276	107	95	352	2804	59	2295	124	33	1812	1406	584	174	176	54	0	115	434	371	840	75
73	5179	15489	1102	1678	90	31870	0	281	60	23	66	0	32	0	0	16847	111	54	383	18	67	0	0	32	15860	335	0	113	2829	0	71	55	1202	0	10250	0	16	31211	97	207	43	66	0	0	0	480	0	315	66
74	81	81	54	487	0	0	58	0	0	0	0	0	0	0	8229	0	0	0	0	0	831	0	135	0	0	0	0	0	0	0	18	36	243	0	0	0	1058	18	0	0	0	0	0	0	0	0	0	1084	0
75	75	86	0	271	32	54	101	0	0	0	0	0	0	0	67	0	0	0	0	31	0	0	54	0	0	0	0	97	0	0	318	216	75	0	0	0	0	0	320	0	0	0	0	0	0	0	0	12917	0
76	6716	2784	2491	408	0	124	0	1596	73	0	0	0	0	0	0	311	37	0	681	0	0	17	0	915	661	720	0	0	253	0	15	0	272	39	31	47	0	253	0	155	43	33	35	0	0	1771	0	0	1090
77	90	26	0	85	0	32	58	0	0	0	0	0	0	0	187	0	0	0	0	0	85	0	64	0	0	0	0	0	0	0	0	203	32	0	0	0	93	0	0	0	0	0	0	0	0	0	0	1737	0
78	1055	138	409	48	0	24	24	22215	0	0	0	0	0	0	0	0	0	42	223	0	0	0	0	30	36	192	0	24	48	0	0	0	42	0	0	0	0	0	0	0	0	24	0	0	0	72	0	0	36
79	294	39	95	0	0	27	0	0	12	0	0	5	5	0	0	0	0	0	5	0	19	5	0	0	0	34	0	0	0	12	0	0	0	12	0	19	0	0	0	61	157	0	12	0	0	5	0	0	5
80	232	157	157	5	0	0	0	0	13	0	0	89	0	5	0	0	0	0	47	0	5	13	13	0	0	34	0	0	5	13	0	5	18	0	0	18	0	0	0	214	884	0	13	0	0	26	0	0	0
81	18747	413	7606	206	111	0	0	262	36	58	0	0	12	0	0	0	111	0	16907	0	42	20	0	1158	0	25981	0	0	82	71	0	0	268	2335	0	152	0	60	0	0	26	143	0	0	0	27906	0	0	880
82	595	595	66	581	0	0	0	0	0	0	0	0	0	0	56	0	0	0	0	0	101	0	92	0	0	0	0	1020	92	0	0	11889	238	0	0	0	0	0	0	0	0	0	0	66	0	0	0	3990	0
83	10365	715	1527	348	0	0	0	93	85	10736	0	82	12	85	0	0	35793	0	812	0	92	0	0	0	0	309	0	0	0	57	0	0	386	154	0	6941	0	0	0	168	61	3190	15	0	0	137	57	0	0
84	2204	212	409	55	0	0	0	0	85	82	0	621	32	0	0	0	293	0	151	0	0	17	0	0	0	80	0	0	0	43	0	0	96	25	0	1193	0	0	0	389	1483	40	105	0	0	30	0	0	0
85	4398	147	1871	65	0	0	0	0	1583	0	0	46	65	0	0	0	41	0	426	0	0	246	0	257	0	393	0	0	49	6696	0	0	98	443	0	697	0	0	0	1953	139	0	344	0	0	65	0	0	123
86	698	12056	180	1081	97	7988	319	0	0	0	0	0	18	0	79	555	0	0	0	18	0	0	1847	0	1207	0	0	176	2411	0	0	88	338	0	444	0	0	886	264	0	0	0	0	0	134	91	0	0	0
87	290	273	91	1411	0	0	116	0	0	0	0	0	0	0	56	0	0	0	0	49	50	0	265	0	0	0	0	4191	0	0	23	373	190	0	0	0	8	0	41	0	0	0	0	0	0	0	0	840	0
88	947	6273	300	255	0	165	29	75	0	0	0	0	6	30	0	668	0	0	135	0	0	0	0	80	253	60	0	0	4046	0	31	0	165	0	81	0	16	6081	0	60	0	0	0	0	0	91	0	0	66
89	581	2104	123	105	0	262	0	26	0	0	0	0	0	0	0	2315	0	0	35	0	0	0	0	0	8049	35	0	0	413	0	0	0	61	0	112	0	0	1026	0	0	0	0	0	0	0	61	0	0	0
90	536	5116	151	198	0	1103	0	34	0	0	0	0	0	0	0	6141	0	0	58	18	0	0	0	0	4635	34	0	23	454	0	0	0	34	0	581	0	0	4188	0	0	0	0	0	0	0	0	0	58	0
91	489	1624	157	757	0	2729	0	0	0	0	0	0	0	0	0	141	0	0	78	0	0	0	157	64	78	0	0	113	173	0	15	88	157	0	157	0	0	80	153	0	0	0	0	0	0	0	0	1050	0
92	335	3262	76	64	0	764	24	0	0	0	0	0	0	0	0	315	0	0	0	0	0	10	0	0	149	0	0	0	177	0	0	0	97	0	1463	0	0	281	0	56	0	0	0	0	0	0	0	84	0
93	321	587	0	220	45	284	0	0	0	0	0	0	0	0	11	0	0	0	0	0	0	0	0	0	55	0	0	73	36	0	0	55	73	0	82	0	0	91	0	0	0	0	0	0	0	0	0	315	0
94	779	556	0	3952	131	220	755	0	0	0	66	0	0	0	1053	63	0	0	0	199	135	0	835	32	134	0	0	1280	0	28	979	1725	1001	0	0	0	211	0	1253	0	0	0	0	0	76	0	0	134008	0
95	289	45	77	24	0	0	0	0	18	0	0	6	0	0	0	0	0	0	18	0	12	51	0	0	0	0	0	0	0	0	0	0	38	18	0	18	0	0	0	110	253	0	6	0	0	0	0	12	18
96	635	1058	0	220	0	110	0	337	0	0	0	18	0	0	0	0	0	0	0	0	0	0	76	0	0	0	0	100	0	0	0	727	76	0	43	0	0	0	59	0	0	0	0	0	0	0	0	2415	179
97	2765	960	729	168	0	0	0	0	293	0	0	814	1103	0	0	0	26	0	115	0	0	71	0	0	0	195	0	0	62	97	0	0	151	0	0	97	0	0	0	915	244	0	222	0	0	68	0	62	56
98	12187	3188	4324	1397	152	393	43	732	109	41	792	96	71	0	0	176	161	97	1135	24	84	38	0	21520	305	2621	0	251	393	215	15	0	1202	229	181	349	0	241	167	480	113	143	70	0	76	71472	71	315	6702
99	3954	2166	1682	420	0	147	0	413	48	0	99	0	0	0	22	273	0	75	588	0	0	0	0	1544	315	841	0	0	294	57	0	0	336	49	87	0	67	210	0	252	26	77	15	0	0	2197	28	0	862
100	1034	68	187	39	0	0	0	0	24	0	0	24	0	0	0	0	0	0	59	0	0	0	0	0	54	39	0	9	24	34	0	0	0	0	0	24	0	0	0	265	482	0	118	19	0	0	4	19	0
101	1825	59101	0	5435	173	1793	363	131	0	0	140	18	0	35	67	1236	37	65	235	68	67	10	2352	80	1803	158	0	428	1906	43	15	330	1001	0	756	0	33	765	612	181	52	0	15	0	115	114	114	315	0
102	91	10	5	48	5	0	0	5	0	0	0	0	0	100	0	0	5	16	10	0	0	0	0	5	0	5	0	0	5	0	0	0	24	0	0	5	0	0	0	0	0	0	0	0	0	0	164	5	0
103	245	220	0	1864	0	0	43	0	0	0	57	0	0	0	1789	0	0	0	0	56	228	0	171	0	0	0	0	441	0	0	159	613	269	0	0	0	330	0	153	0	0	0	0	0	76	0	0	9346	0
104	1452	821	322	146	83	0	0	2509	0	17	0	0	0	40	0	102	73	108	220	0	0	34	0	132	249	0	0	0	132	0	7	0	220	19	88	0	0	146	0	0	0	88	23	0	0	132	0	88	102
105	142	214	0	657	62	0	145	0	0	0	66	0	0	0	249	0	0	0	0	0	0	0	257	0	214	0	0	171	0	0	13517	171	157	0	0	0	76	0	376	0	0	0	0	0	0	0	0	5758	0
106	78	46	0	46	0	0	0	0	0	0	0	0	0	230	0	0	0	38	12	0	0	0	0	0	0	0	0	0	0	0	0	0	72	0	0	0	0	0	0	0	0	0	6	0	0	18	100	0	0
107	1222	9783	462	3106	145	551	4139	131	60	0	148	23	38	0	237	668	37	43	274	118	84	17	5123	0	1580	185	0	377	1156	0	87	231	901	0	387	0	118	906	487	155	61	0	35	0	76	137	50	315	37
108	2994	247	1594	32	0	0	0	0	3597	23	0	82	32	0	0	43	43	0	355	0	0	355	0	144	0	226	0	32	0	5828	0	0	150	172	0	1400	0	0	0	3016	139	0	387	0	0	91	0	0	37
109	1560	106	80	100	69	53	0	1145	0	0	33	0	0	0	0	0	0	0	173	0	33	0	0	0	66	93	0	0	0	0	0	0	26	0	0	0	0	33	33	0	0	306	0	0	0	53	0	0	0
110	3144	410	1435	341	201	0	0	920	0	17	82	0	0	35	0	0	309	65	1116	0	0	0	0	64	0	1435	0	0	0	28	0	0	273	39	0	38	0	0	68	68	0	1800	23	0	57	206	0	0	56
111	341	347	33	716	46	40	0	0	0	0	0	0	0	0	0	26	0	0	33	0	0	0	0	0	53	0	0	289	40	0	0	66	220	0	0	0	0	0	66	0	0	0	0	0	0	60	0	267	0
112	633	697	114	2002	62	0	0	0	0	0	0	0	0	0	0	0	0	0	0	0	0	0	0	0	0	0	0	6009	0	0	15	154	430	0	37	0	16	0	76	0	0	0	0	0	0	0	0	525	0
113	493	1315	169	106	0	339	0	0	0	0	0	0	0	0	0	0	0	0	0	0	0	0	31	0	79	0	0	0	74	0	0	0	79	0	366	0	0	37	0	0	0	0	0	0	0	0	0	122	0
114	971	2098	131	419	0	3009	0	0	0	0	0	0	0	0	0	0	24	0	0	0	0	0	0	32	131	0	0	113	215	0	55	88	215	0	995	0	0	167	0	0	0	33	0	0	0	0	0	420	0
115	344	78	53	111	0	0	0	0	0	35	0	0	0	276	0	0	28	35	0	18	0	0	0	0	0	28	0	0	0	0	0	0	161	0	0	35	17	0	0	0	0	0	0	0	0	0	457	0	0
116	1704	1160	271	217	0	0	0	2347	0	0	0	0	18	0	0	163	0	54	253	0	0	0	0	64	235	90	0	0	145	28	0	55	199	0	0	0	0	0	0	0	0	0	0	0	0	72	0	0	37
117	166	93	17	99	17	0	0	17	0	0	0	0	0	32	0	0	0	93	11	0	0	0	0	0	0	0	0	0	0	0	0	11	181	0	11	0	0	11	0	0	0	0	0	0	32	0	73	0	0
118	3170	2508	615	6956	104	236	1467	112	24	0	214	18	0	95	1088	0	74	97	157	8547	378	38	4117	64	0	132	0	283	236	0	39	154	4921	39	50	0	110	100	222	181	61	0	42	0	172	91	0	709	0
119	410	126	42	995	0	96	0	48	0	0	30	0	0	45	0	0	0	75	48	0	0	0	42	0	0	30	1907	0	0	0	0	0	5040	0	0	0	0	0	96	0	0	0	0	0	247	0	92	0	0
120	20	0	0	110	0	0	0	0	0	0	0	0	0	0	660	0	0	0	40	0	360	0	20	0	0	0	0	0	0	0	0	20	110	0	0	0	499	0	0	0	0	0	0	0	0	0	0	900	0
121	2556	1027	458	1114	196	0	0	0	0	174	131	0	0	24357	0	0	131	961	327	0	152	10	0	0	0	0	0	0	0	0	0	0	2141	0	0	76	0	0	0	0	0	33	0	0	131	91	30077	0	0
122	310244	854	83069	1195	617	510	43	732	279	176	99	331	50	35	0	113	235	75	36780	18	67	27	0	723	551	27044	0	0	158	460	0	0	801	4156	0	1721	16	80	167	454	392	640	140	0	76	1602	42	0	265
123	215	129	0	3438	64	0	32	0	0	0	222	0	0	0	0	0	0	43	0	0	21	0	150	0	0	0	0	0	0	0	0	0	45479	0	0	0	0	0	376	0	0	0	0	0	1800	0	0	21	0
124	555	708	187	1062	0	0	111	0	0	0	0	0	0	30	69	0	0	0	104	569	0	0	118	0	0	90	0	48	55	0	0	0	1055	0	0	0	0	0	0	90	0	0	0	0	90	0	0	138	0
125	120	1542	0	684	0	82	130	0	0	0	66	0	0	0	0	0	0	0	52	0	0	0	421	0	60	0	0	82	165	0	0	0	52	0	50	0	16	60	125	0	0	0	0	0	0	0	0	0	0
126	1220	4166	519	233	0	96	0	90	0	0	0	18	12	0	0	201	0	0	77	0	0	0	0	144	104	194	0	0	2608	43	0	0	194	0	81	0	0	322	0	142	0	0	23	0	0	114	0	0	189
127	800	138	230	53	0	0	0	0	25774	0	0	46	32	0	0	0	0	7	69	7	0	2800	0	23	30	84	0	0	15	438	0	0	23	76	0	138	0	0	15	2600	52	0	692	0	0	0	0	76	47
128	440	160	215	0	0	0	0	24	169	0	0	105	274	0	0	0	0	0	12	0	0	33	0	18	0	24	0	0	0	33	0	0	46	12	0	6	0	0	0	298	26	6	86	0	6	18	0	0	0
129	6534	780	3309	305	0	169	0	1164	36	23	0	9	0	0	56	169	49	43	1018	0	0	17	0	2412	288	1408	0	0	220	50	0	0	424	29	0	38	8	60	0	220	61	88	23	0	0	16191	0	101	1035
130	0	0	0	0	0	0	0	0	0	0	0	0	0	0	0	0	0	0	0	24	0	0	0	0	0	0	0	0	0	0	0	0	901	0	0	0	0	0	0	0	0	0	0	0	0	0	0	0	0
131	79	92	13	225	0	6	13	0	0	0	0	0	0	0	19	0	0	0	39	7707	0	0	53	0	0	0	0	0	6	0	0	19	205	0	0	0	13	0	0	0	0	0	0	0	0	0	6	26	0
132	3858	468	733	303	249	0	0	619	0	53	0	0	0	40	0	0	99	119	341	0	42	10	0	48	0	303	0	0	0	0	0	0	354	19	0	0	0	0	167	0	0	632	0	0	0	114	0	0	56
133	4770	4492	1539	580	111	530	0	394	60	88	57	50	24	30	0	555	37	65	605	0	59	17	0	2042	605	656	0	151	731	71	15	0	429	129	100	57	33	757	0	201	87	44	23	0	0	2174	0	176	2069
134	405	470	97	713	0	48	43	0	0	0	0	0	0	0	1177	0	0	0	0	0	1131	0	0	0	0	0	0	64	0	0	39	48	356	0	0	0	719	0	97	0	0	0	0	0	0	0	0	892	0
135	797	6265	159	319	0	4060	0	112	0	0	0	0	0	0	0	1464	0	0	0	0	0	0	0	0	1326	72	0	43	1537	0	0	0	72	0	844	0	0	1566	0	58	0	0	0	0	0	0	0	0	0
136	98	160	73	1625	0	0	12156	0	0	0	0	0	6	0	233	0	0	0	24	0	24	0	38323	0	0	0	0	86	0	0	0	0	492	0	0	0	36	0	0	0	0	0	0	0	0	0	0	197	0
137	303	282	60	464	0	0	0	0	0	0	40	0	0	0	0	0	0	0	0	31	0	0	80	0	0	0	0	33	40	0	501	77	94	0	26	0	16	0	97	0	0	0	0	0	26	0	0	735	0
138	466	108	99	495	79	0	0	33	0	11	58	0	0	224	0	0	0	2268	16	0	16	0	0	0	0	0	0	0	0	0	0	0	1402	0	0	0	0	0	54	0	0	0	0	0	174	0	2251	0	0
139	323	186	0	352	0	0	72	0	0	0	0	0	0	0	45	0	0	0	0	0	50	0	78	0	0	0	0	1264	0	0	0	813	98	0	0	0	0	0	0	0	0	0	0	0	0	0	0	1050	0
140	314	150	37	25446	25	0	304	0	0	0	239	0	0	0	0	0	0	0	37	18	37	0	4752	0	0	0	0	37	0	0	0	0	16507	0	0	0	0	0	487	0	0	0	0	37	767	25	0	113	0
141	3192	1654	564	545	222	0	0	2196	48	11	0	0	0	60	0	214	37	260	506	24	67	10	0	96	272	194	0	0	233	0	0	0	500	39	56	38	0	136	0	194	0	55	0	0	134	136	85	136	47
142	875	570	88	118	0	29	0	590	0	0	0	0	0	0	0	39	0	0	127	0	0	0	0	0	108	39	0	0	0	0	0	0	255	0	0	0	0	78	0	68	0	0	0	0	0	98	0	167	0
143	2341	303	786	321	347	0	0	488	36	64	0	0	0	40	0	0	483	108	464	0	0	0	0	160	0	285	0	0	0	0	0	0	178	107	0	66	0	0	0	0	61	1250	0	0	0	160	42	0	66
144	558	2501	145	157	0	1062	0	24	0	0	0	0	0	0	0	607	0	0	0	0	0	0	36	0	626	0	0	0	1518	0	0	0	60	0	781	0	0	4430	0	72	0	0	0	0	0	0	0	24	0
145	216	108	46	293	0	0	30	0	0	0	0	0	0	0	520	0	0	0	0	0	954	0	46	0	0	0	0	46	0	0	79	77	61	0	0	0	169	0	46	0	0	0	0	108	0	0	0	14913	0
146	149	99	33	2625	0	16	16	0	0	0	561	0	0	0	0	0	0	33	16	0	0	0	132	0	0	0	16	0	33	0	0	0	105351	0	0	0	0	0	849	0	0	0	0	0	2044	0	35	49	0
147	88	114	0	397	26	0	0	0	0	0	0	0	0	0	22	0	0	0	0	0	0	0	26	0	0	0	0	53	0	0	2921	114	0	0	0	0	0	0	97	0	0	0	0	0	0	0	0	6511	0
148	1018	509	87	5564	173	0	0	0	0	0	2006	9	0	20	0	0	0	97	122	24	52	0	122	0	0	0	52	0	70	0	0	0	67475	0	0	0	0	0	2047	0	34	0	0	0	27435	0	57	140	0
149	1088	171	324	39	0	0	0	0	60	0	0	74	142	0	0	0	0	0	60	0	0	0	0	0	0	32	0	0	32	10	0	0	60	17	0	39	0	0	0	396	799	0	74	0	32	32	0	17	0
150	0	0	0	0	0	0	0	0	0	0	0	0	0	0	0	0	0	0	0	0	0	0	0	0	0	0	0	0	0	0	0	0	0	0	0	0	0	0	0	0	0	0	0	0	0	0	0	0	0
151	3389	4619	479	1229	124	869	101	0	0	0	0	0	0	45	33	164	0	86	209	0	118	34	269	32	178	132	0	226	239	28	63	209	901	49	181	95	33	201	125	155	87	44	35	269	76	68	42	1155	28
152	479	416	0	14567	50	0	0	0	0	0	6581	0	0	0	0	0	0	119	100	0	0	0	176	0	0	0	0	0	0	0	0	0	42252	0	0	0	0	0	5098	0	0	0	0	0	1942	0	35	239	0
153	8092	23309	1367	2450	138	2897	87	544	97	29	99	32	56	80	0	5502	99	173	455	105	92	38	0	160	3860	370	0	188	24611	93	79	66	1803	0	1782	200	0	53019	167	569	183	110	31	0	134	457	28	0	198
154	1892	1301	473	1774	0	96	58	0	36	11	0	0	0	20	37966	0	0	0	157	31	15526	20	0	0	0	157	0	236	0	0	127	121	1602	29	0	0	55922	60	125	0	78	66	0	0	38	114	28	3746	0
155	413	1311	108	248	0	70	0	0	0	0	50	0	0	0	0	0	0	0	0	0	0	17	82	0	0	0	0	44	50	0	23	0	184	0	0	0	0	76	63	0	0	0	0	0	0	0	0	146	0
156	1707	50612	477	878	175	552	43	200	0	0	0	18	18	0	0	1255	24	86	175	130	0	17	200	80	878	0	0	138	5623	21	0	0	401	0	225	0	0	1179	0	129	61	66	23	0	57	114	71	200	75
157	3452	1709	667	863	423	124	0	928	0	29	0	0	0	60	0	276	0	260	407	0	0	0	0	144	309	179	0	314	260	0	15	33	390	0	0	38	0	140	222	0	0	0	0	0	0	137	35	840	104
158	57	125	22	14567	22	0	72	0	0	0	247	0	0	0	0	0	0	0	0	0	11	0	285	0	0	0	0	0	0	0	0	0	40474	0	0	0	0	0	348	0	0	0	0	0	1243	0	0	57	0
159	1877	22986	766	3945	1311	2152	1742	356	73	0	1073	82	18	0	79	1981	0	195	314	74	84	38	5784	80	3175	185	0	592	1647	57	95	77	1402	0	550	0	16	1550	835	428	95	0	35	0	383	91	78	420	56
160	161	2031	56	523	0	0	72	40	0	0	0	0	0	0	33	0	0	0	48	0	0	0	72	0	0	0	0	0	153	0	79	0	72	0	0	0	0	104	111	0	0	0	0	0	38	56	0	217	0
161	61	96	0	725	0	0	4	4	0	0	82	0	0	0	17	0	0	0	0	56	26	0	30	0	0	0	0	4	30	0	0	0	7312	0	0	0	0	0	195	0	0	0	0	0	460	0	4	61	0
162	1670	67	496	37	0	0	0	22	12420	0	0	69	24	0	0	0	45	0	142	0	0	278	0	80	0	180	0	0	0	1669	0	0	75	97	43	684	0	0	0	2753	183	0	300	0	0	45	0	0	30
163	1550	844	199	322	83	0	0	1051	0	0	0	0	0	20	0	61	0	54	107	0	0	0	0	0	138	61	0	76	107	0	15	0	168	0	0	0	0	76	0	0	0	0	0	0	0	0	0	76	37
164	181	112	90	133	30	0	0	17	0	43	30	0	0	1512	0	0	0	2674	25	0	0	0	0	0	0	0	0	0	0	0	0	0	133	0	0	0	0	17	0	0	0	0	0	0	25	0	1165	0	0
165	198	369	27	204	0	0	33	27	0	0	0	0	0	0	0	0	0	0	0	0	0	0	71	0	0	0	0	138	0	0	0	363	33	0	0	0	16	38	0	0	0	0	0	0	0	0	0	315	0
166	248	717	150	1062	124	53	246	0	0	0	90	46	0	0	0	0	0	0	0	118	0	0	965	0	88	0	0	88	0	0	71	132	221	0	0	0	0	0	431	0	0	0	0	0	0	0	0	315	0
167	4135	681	1780	358	59	83	0	19229	48	11	0	18	0	0	0	71	0	0	561	0	0	0	0	310	155	454	0	0	143	0	0	0	250	49	0	47	0	0	250	0	0	0	0	0	0	346	0	0	358
168	0	0	0	0	0	0	0	0	0	0	0	0	0	0	0	0	0	0	0	392	0	0	0	0	0	0	0	0	0	0	0	0	0	0	0	0	0	0	0	0	0	0	0	0	0	0	0	0	0
169	106	27	20	0	0	0	0	0	27	0	0	5	0	0	0	0	0	0	0	0	0	0	0	13	0	5	0	0	13	13	0	0	0	0	0	13	0	0	0	70	92	0	35	0	0	20	0	0	5
170	1560	275	787	53	0	0	0	0	160	11	0	2776	0	0	0	0	0	0	76	0	0	145	0	48	0	84	0	0	0	30	0	0	99	22	0	160	0	0	0	696	9311	61	38	0	0	61	0	76	30
171	50	80	20	221	0	0	0	20	0	0	0	0	0	0	1551	20	0	0	0	0	19598	0	40	0	0	0	0	20	20	0	0	20	20	0	0	0	1947	0	0	0	0	0	0	20	0	0	0	3217	0
172	13410	534	8966	300	0	0	0	77	340	82	0	124	56	0	0	50	49	0	2435	0	0	38	0	273	0	1905	0	0	0	841	0	0	311	3144	0	554	0	0	0	532	174	342	81	0	0	274	0	0	132
173	9885	4802	3189	1332	229	630	58	807	206	29	776	315	306	55	0	239	111	162	1156	62	59	127	0	3731	283	1086	0	0	455	315	23	44	1001	169	100	490	16	221	0	1402	1051	231	182	0	0	4441	85	0	3891
174	103	68	0	533	0	0	43	0	0	11	0	0	0	0	124	0	0	0	0	31	76	0	68	0	0	0	0	464	0	0	55	3063	172	0	0	0	42	0	111	0	0	0	0	0	0	0	0	9977	0
175	436	85	222	104	85	0	0	66	0	17	71	0	0	498	0	0	23	578	132	0	0	0	0	0	0	23	0	0	0	0	0	0	166	0	0	0	0	0	0	0	0	33	0	0	0	0	336	66	0
176	394	1841	78	286	0	110	116	0	0	0	0	0	0	0	0	88	0	0	0	0	0	0	129	0	119	0	0	43	193	0	0	44	93	0	50	0	0	60	0	0	26	0	0	0	0	0	0	57	0
177	105	175	35	1437	17	17	631	0	0	0	0	0	0	0	1858	0	0	0	0	448	87	0	8101	0	0	0	0	52	0	0	0	0	718	0	0	0	25	0	17	0	0	0	0	0	70	0	0	175	0
178	717	1601	303	7674	215	634	813	0	36	0	470	0	0	0	283	248	0	54	0	68	0	10	2815	64	303	0	0	554	158	0	541	220	1101	0	118	0	42	80	1030	0	0	33	0	0	211	0	0	1575	0
179	0	0	0	0	0	0	0	0	0	0	0	0	0	0	0	0	0	0	0	0	0	0	0	0	0	0	0	0	0	0	0	0	0	0	0	0	0	0	0	0	0	0	0	0	0	0	0	0	0
180	1339	768	353	301	0	0	0	281	24	0	0	0	24	0	0	83	0	0	145	0	0	0	62	546	83	176	0	0	93	0	0	0	103	0	0	0	0	51	51	259	0	0	11	0	0	434	0	62	674
181	639	336	96	171	131	0	0	316	0	0	99	0	0	30	0	61	0	249	75	0	0	0	0	0	0	89	0	0	0	0	0	0	199	0	0	0	0	0	68	0	0	0	0	0	0	48	0	0	0
182	186	579	0	365	0	0	0	0	0	0	0	0	0	0	22	0	0	0	0	0	0	0	68	0	0	0	0	0	55	0	55	0	151	0	0	0	0	0	96	0	0	0	0	0	0	0	0	213	0
183	0	0	0	0	0	0	0	0	0	0	0	0	0	0	0	0	0	0	0	0	0	0	0	0	0	0	0	0	0	0	0	0	0	0	0	0	0	0	0	0	0	0	0	0	0	0	0	0	0
184	5100	2580	1282	1493	0	0	0	120	105	76	0	18	24	20	45	0	181	54	301	0	301	34	0	80	0	256	0	135	120	35	31	0	2404	29	0	0	0	0	153	301	241	66	35	5220	76	0	0	181	94
185	3414	5086	1271	2615	229	220	406	187	60	0	421	9	6	0	181	113	148	0	290	74	0	17	1198	0	163	0	0	201	254	28	851	132	1602	89	50	0	25	100	362	363	87	55	0	0	191	0	28	1365	75
186	0	0	0	0	0	0	0	0	0	0	0	0	0	0	0	0	0	0	0	0	0	0	0	0	0	0	0	0	0	0	0	0	601	0	0	0	0	0	0	0	0	0	0	0	0	0	0	0	0
187	379	832	0	1121	83	0	72	0	0	0	1032	0	0	0	1064	126	0	0	0	0	0	0	524	0	180	0	0	198	0	0	37117	162	289	0	0	0	304	0	738	0	0	0	0	0	57	0	0	2940	0
188	56	56	0	661	0	0	35	0	0	0	0	0	0	0	79	0	0	0	35	0	21	0	28	0	14	0	0	99	21	0	772	220	92	0	0	0	25	0	250	0	0	0	0	0	0	0	0	4305	0
189	193	31	15	73	1482	0	0	26	0	0	31	0	0	0	0	0	0	838	15	0	0	0	0	10	0	0	0	36	0	0	0	0	89	0	0	0	0	0	26	0	0	26	0	0	10	15	50	26	0
190	2830	3339	773	207	0	150	0	1320	0	0	74	0	18	20	0	528	24	119	339	0	0	0	0	113	9321	169	0	0	792	0	0	0	377	0	68	0	0	490	0	0	0	33	0	0	0	188	0	264	113
191	484	4667	0	322	0	235	58	0	0	0	0	0	0	0	0	74	0	0	0	0	0	0	99	0	62	0	0	113	285	0	39	55	148	0	955	0	16	99	0	0	0	0	0	0	0	0	0	315	0
192	98	166	0	471	0	58	0	0	0	0	0	0	0	0	45	0	0	0	0	0	39	10	39	0	0	0	0	215	0	0	87	7606	98	0	0	0	0	0	0	0	0	0	0	0	0	0	0	5881	0
193	420	252	0	672	0	0	87	0	0	0	0	0	0	0	45	0	0	0	52	0	67	0	199	0	0	0	0	1033	0	0	31	1147	168	0	0	0	0	0	0	0	0	0	0	0	0	0	0	3150	0
194	773	12127	303	2320	166	758	813	225	73	0	99	151	0	0	67	542	0	0	0	180	0	0	1685	0	1073	132	0	138	635	0	0	154	500	0	306	0	0	644	445	0	26	0	15	0	76	0	35	0	0
195	10403	7872	1124	11809	576	827	580	375	182	53	586	64	136	60	3385	265	148	401	314	473	1317	55	2671	80	596	132	0	3374	699	35	3351	6045	5209	59	181	86	1828	302	3343	752	183	88	93	0	249	68	100	444138	85
196	10865	2839	2990	643	76	772	0	168	26076	82	99	1224	828	60	0	75	265	65	832	18	59	16878	0	176	178	681	0	0	190	12728	0	0	1001	454	125	3520	0	0	0	16496	1221	154	10376	0	57	457	0	227	113
197	609	316	152	973	4532	0	0	0	0	0	82	0	0	0	0	0	0	141	76	0	0	0	0	0	64	99	0	46	76	0	0	0	345	0	0	0	0	0	139	0	0	0	0	0	0	0	0	193	0
198	31721	2087	11644	2128	312	179	0	1802	146	153	289	36	24	95	22	138	483	184	67554	74	253	51	0	1125	163	15932	0	113	254	172	31	88	1703	4471	37	439	50	100	208	402	139	938	42	0	38	2930	78	281	359
199	244	52	72	46	0	0	0	15	0	448	0	0	0	156	0	0	145	26	31	0	0	0	0	0	0	31	0	0	26	0	0	0	57	0	0	26	0	0	0	10	0	26	0	0	0	0	67	0	0
200	421	18	97	0	0	0	0	0	32	0	0	0	13	0	0	0	0	5	13	0	13	0	0	13	5	13	0	0	13	0	0	0	27	13	0	13	0	0	0	129	296	0	0	0	0	0	0	13	0
201	2054	27	427	75	34	0	0	34	0	29	0	0	0	0	0	0	421	13	965	0	0	0	0	96	0	227	0	0	0	0	0	0	48	55	0	200	0	0	0	41	0	32266	0	0	0	68	0	0	56
202	1304	209	418	123	0	0	0	0	344	0	0	1114	442	0	0	0	24	0	172	0	0	86	0	0	0	123	0	0	0	135	0	0	184	24	0	160	0	0	0	1095	209	24	160	0	0	49	0	0	0
203	1214	151	463	109	0	0	0	0	126	0	0	8627	126	0	0	0	0	0	67	0	42	16	0	32	0	75	0	0	0	101	0	0	25	16	0	236	0	0	0	573	4083	0	42	25	0	25	0	8	47
204	4827	240369	1340	4111	923	3104	639	1051	133	0	668	78	32	95	101	3154	111	792	432	224	118	34	1877	241	5783	396	0	466	26012	71	39	198	1903	79	1582	47	59	7168	1462	493	157	165	31	0	230	206	586	945	85
205	976	213	538	33	0	0	0	0	157	33	0	157	6	0	0	0	0	0	100	0	0	33	0	48	0	179	0	0	0	112	0	0	33	0	0	100	0	0	0	684	27355	0	33	0	0	44	0	22	22
206	318	318	59	291	152	37	0	32	0	0	0	0	0	0	0	0	0	0	80	0	0	0	0	0	48	0	0	88	0	0	0	37	102	0	0	0	0	37	48	0	0	0	0	0	0	0	0	315	0
207	151	80	26	13066	17	0	43	0	0	0	355	0	0	0	0	0	0	26	26	0	26	0	44	0	0	0	0	0	26	0	0	0	36872	0	0	0	0	0	738	0	0	0	0	8	3594	0	26	107	0
208	675	6997	243	2682	277	413	1103	131	0	0	66	0	0	0	22	1224	0	0	0	37	0	10	1913	0	1594	0	0	188	712	0	63	33	500	19	212	0	33	704	250	168	0	0	15	0	0	0	0	0	0
209	10562	1514	2006	1060	235	206	0	2027	48	41	181	18	24	35	0	0	520	119	1741	18	143	0	0	160	0	681	0	0	222	107	0	0	1001	89	50	248	0	60	264	285	61	10584	23	0	115	343	28	0	85
210	4035	851	1496	220	0	146	0	262	48	17	156	0	32	0	0	117	37	0	454	0	0	0	0	1720	132	528	0	0	190	35	0	0	249	19	31	88	0	73	0	88	61	73	42	0	0	3227	0	0	1012
211	1066	14183	442	462	0	220	0	131	0	0	0	9	12	0	33	328	0	75	100	99	0	0	80	64	357	181	0	0	11427	0	0	0	261	0	137	0	0	765	0	80	0	44	0	0	0	91	0	0	123
212	32712	861	69852	382	111	179	0	582	632	123	511	156	38	20	0	75	272	75	6676	0	67	120	0	1769	163	6854	0	0	222	1460	0	0	454	13504	43	2036	0	80	0	765	305	750	112	0	0	938	0	0	378
213	671	231	198	242	165	0	0	22	0	0	82	0	0	748	0	0	0	3047	110	0	0	0	0	0	0	0	0	0	0	0	0	0	390	0	0	0	0	0	22	0	0	0	0	0	33	0	6057	49	0
214	902	114	328	82	0	0	0	41	1116	0	0	257	65	0	0	0	0	0	57	0	8	508	0	32	0	82	0	0	0	395	0	0	41	41	0	172	0	0	0	1707	218	16	500	0	0	49	0	41	0
215	718	143	357	16	0	0	0	0	213	0	0	176	5597	0	0	0	0	0	86	0	0	935	0	0	0	86	0	0	0	77	0	0	36	53	0	53	0	0	0	828	24	0	1378	16	0	36	0	0	0
216	3790	107	868	46	0	38	0	30	413	88	0	1242	56	0	0	0	284	0	169	0	23	103	0	96	0	176	0	0	0	1014	0	0	61	492	15	13031	0	23	0	869	191	15	105	0	0	137	0	0	23
217	108	32	0	46	117	0	3	10	0	3	57	0	0	0	0	0	0	499	0	0	0	0	0	0	0	3	0	0	10	0	0	0	93	0	0	0	0	0	10	0	0	0	0	0	10	0	18	3	0
218	226	1506	47	60	0	8250	0	21	0	0	0	0	0	0	0	287	0	0	0	0	0	0	0	0	149	0	0	0	513	0	0	0	17	0	7235	0	0	382	0	0	0	0	0	0	0	8	0	0	0
219	0	0	0	12566	0	0	842	0	0	0	0	0	0	0	0	0	0	0	0	0	0	0	0	0	0	0	0	390	0	0	0	55	0	0	0	0	25	0	0	0	0	0	0	0	0	0	0	630	0
220	0	0	0	0	0	0	0	0	0	0	0	0	0	60	0	0	0	0	0	0	0	0	0	0	0	0	0	0	0	0	0	0	0	0	0	0	0	0	0	0	0	0	0	0	0	0	85	0	0
221	2361	930	747	382	0	0	0	225	48	17	0	91	32	0	0	63	61	0	273	0	0	44	0	804	118	300	0	0	0	91	0	0	337	19	0	91	0	0	0	2899	191	44	155	0	0	1121	28	0	720
222	5767	2052	2026	441	83	233	0	488	85	53	743	233	71	0	22	233	136	108	883	18	0	34	0	8090	285	1532	0	0	389	165	0	0	601	89	175	207	16	259	0	467	165	143	70	0	38	3868	0	0	16836
223	837	327	91	746	1381	0	0	273	0	0	455	0	0	40	0	0	0	2531	127	0	0	0	0	0	54	72	0	0	72	0	0	0	600	0	0	38	0	0	418	0	0	0	0	0	38	54	143	109	0
224	1329	9141	427	7978	340	1379	2105	150	24	0	454	32	0	20	101	895	49	75	0	49	59	10	3019	0	1565	132	0	1146	692	21	103	187	1502	0	650	0	16	684	1393	168	0	44	0	0	211	114	0	630	28
225	677	47	143	95	47	0	0	0	0	5447	0	0	0	65	0	0	2537	34	136	0	0	0	0	0	0	0	0	0	0	13	0	0	82	0	13	172	0	0	20	13	0	102	0	0	0	0	64	0	13
226	4232	114	813	57	28	0	0	57	0	986	0	0	0	0	0	0	9373	0	469	0	0	0	0	0	0	229	0	0	19	19	0	0	57	497	0	957	0	0	19	47	0	10158	0	0	0	114	0	0	37
227	2700	1161	555	1388	97	110	0	93	48	53	123	9	0	353	0	0	24	403	277	0	84	0	0	0	0	227	0	0	0	0	0	0	1943	0	0	0	0	60	111	0	0	0	15	0	227	0	807	0	28
228	2271	36243	858	2776	347	1145	697	544	60	11	421	23	0	70	45	1817	24	162	353	74	92	44	757	144	2221	344	0	239	90306	57	47	77	1302	59	706	0	25	3684	515	259	130	55	15	0	211	366	200	420	85
229	1109	7141	235	360	0	2814	0	97	0	0	0	0	0	0	0	1261	0	0	69	18	0	0	0	0	819	83	0	0	1455	0	0	0	221	0	3689	0	33	2275	0	0	43	0	0	0	0	68	0	97	0
230	335	73	94	41	0	0	0	0	0	262	0	0	0	608	0	0	104	157	20	0	0	0	0	31	0	41	0	0	20	0	0	0	157	0	0	20	0	0	0	0	0	0	0	0	0	20	125	20	20
231	289	115	0	74	0	0	16	0	0	0	0	0	0	0	486	0	0	0	0	0	523	0	0	0	0	0	0	33	0	0	0	91	66	0	0	0	304	0	0	0	0	0	0	16	0	0	0	2567	0
232	9452	7680	1476	6277	770	2289	145	738	158	0	173	50	6	60	56	416	86	227	664	149	650	17	0	64	566	370	0	1335	738	50	71	650	3205	39	387	95	50	523	515	738	95	220	70	0	134	251	107	1785	142
233	234	46	65	80	26	0	0	11	0	107	0	0	0	1502	0	0	0	99	0	0	0	0	0	0	0	19	0	0	0	0	0	0	142	0	0	0	0	0	0	0	0	0	0	0	26	11	507	0	0
234	13032	5873	2569	6241	23202	593	174	1009	121	300	3487	46	18	966	0	642	557	52725	1101	174	321	20	0	176	432	582	0	352	413	50	23	110	9361	119	112	124	42	322	1927	642	113	550	54	0	595	297	1752	1009	198
235	1265	333	166	528	0	97	0	55	0	55	0	0	6	389	0	0	0	264	69	0	42	0	0	0	0	111	0	0	0	0	0	0	1362	0	0	0	0	0	0	0	26	0	0	0	97	0	723	236	0
236	323	458	75	270	0	157	0	0	0	0	0	0	0	0	0	0	0	0	0	0	0	0	0	0	0	0	0	188	67	0	0	88	120	0	0	0	16	0	0	0	0	0	0	0	0	0	0	420	0
237	1098	632	266	865	2422	0	0	166	0	58	999	0	0	135	0	0	49	19447	0	24	67	0	0	0	99	0	99	0	0	0	0	0	1165	0	0	0	16	0	399	0	0	44	0	0	133	0	386	199	47
238	279	293	55	335	0	0	0	55	0	17	0	0	0	0	33	0	0	0	41	0	0	0	97	0	0	0	0	1473	0	21	15	1433	167	0	0	0	0	0	0	0	0	0	0	0	0	0	0	420	0
239	0	0	0	812	1020	0	43	0	0	0	0	0	0	0	0	0	0	54	0	0	0	0	0	0	0	0	0	377	158	0	31	77	0	0	0	0	0	0	153	0	0	33	62	0	57	0	0	525	0
240	946	489	205	662	0	78	0	63	0	0	0	0	0	0	0	0	0	0	94	0	0	0	0	0	94	0	0	151	0	0	0	0	205	0	0	0	0	0	78	0	0	55	0	0	0	0	0	420	0
241	3869	218	984	136	270	0	0	244	0	159	0	0	0	0	0	0	631	0	4115	0	0	0	0	273	0	915	0	0	0	0	0	0	95	27	0	47	0	0	0	41	0	5646	0	0	0	183	0	0	113
242	3273	1091	801	423	0	0	0	19709	0	17	0	0	12	0	0	200	49	97	645	37	0	0	0	267	267	334	0	88	267	0	0	0	334	39	31	0	0	155	0	0	0	88	0	0	38	244	0	0	155
243	159	382	23	155	0	71	0	0	0	0	0	0	0	0	0	0	0	0	0	0	23	0	23	0	0	0	0	63	39	0	0	88	31	0	19	0	0	0	0	0	0	0	0	0	0	0	0	235	0
244	3605	4041	356	316	76	198	0	792	0	0	0	0	0	0	0	277	0	0	237	0	0	0	0	0	343	0	0	0	832	0	0	0	277	39	0	0	0	237	0	0	0	0	0	0	0	0	0	735	0
245	13605	473	5343	256	131	0	0	1089	48	76	66	9	0	0	0	75	99	54	5852	0	59	34	0	1013	119	3943	0	0	158	50	0	0	276	409	31	47	0	0	0	0	0	121	23	0	0	4120	0	0	227
246	841	6321	254	158	0	165	0	150	0	0	0	0	0	0	0	1148	0	0	142	0	0	0	0	144	447	95	0	0	3637	0	0	0	95	19	75	0	0	1993	0	0	0	0	0	0	0	137	0	47	56
247	1295	3993	251	233	0	539	0	89	0	0	0	0	0	0	0	11387	0	0	71	0	0	0	0	32	3040	89	0	0	1493	0	15	0	89	0	350	0	0	2806	53	0	0	0	0	0	0	91	0	0	66
248	3117	8080	909	623	145	469	43	413	36	0	66	0	18	20	0	1930	49	162	519	18	67	10	0	273	1431	441	0	113	4324	71	55	0	500	99	256	0	0	1651	0	207	43	143	15	0	0	526	50	0	217
249	1667	908	214	264	69	66	0	990	0	17	0	18	0	0	0	66	0	97	346	0	0	0	0	0	247	0	0	0	99	0	0	0	198	0	0	0	0	66	0	0	0	0	0	0	0	66	35	132	0
250	381	7330	60	251	0	783	101	40	0	0	0	0	0	0	0	512	0	0	0	0	0	10	120	0	251	40	0	60	6064	0	0	0	120	0	833	0	0	682	80	0	0	0	0	0	0	0	0	0	0
251	56	50	0	937	11	0	0	0	0	0	82	0	0	0	78	0	0	0	11	0	0	0	0	44	0	140	16	0	11	0	0	0	32761	0	0	0	0	0	151	0	0	0	0	11	920	22	0	11	16
252	4640	2013	1706	477	222	137	0	225	121	29	173	50	12	35	0	63	49	0	443	31	0	55	0	1897	324	580	0	88	187	107	31	0	511	59	37	170	0	80	0	3634	170	44	136	0	0	1877	35	0	2354
253	1805	211	131	524	562	40	0	70	0	11	121	0	0	20	0	0	60	827	80	0	0	0	0	0	0	90	0	0	0	30	0	0	272	0	0	0	0	0	70	0	0	40	0	0	40	0	30	60	0
254	1440	20266	545	467	0	165	43	112	24	0	0	0	0	0	0	277	0	75	116	24	0	0	0	144	253	272	0	0	5490	0	0	0	214	0	37	0	0	684	0	155	0	0	23	0	0	137	0	97	236
255	1732	10668	369	408	0	289	43	131	24	0	0	0	12	0	0	731	0	65	136	37	42	0	0	96	462	155	0	88	5821	28	0	0	253	0	212	0	0	10350	0	272	0	0	0	0	0	0	35	0	113
256	334	53	22	418	0	0	0	30	0	0	0	0	6	0	271	0	0	0	30	0	413	0	0	0	0	0	0	45	0	0	71	60	601	0	0	0	237	0	0	0	0	0	0	0	0	0	0	5461	0
257	2031	101	568	101	0	16	0	582	0	0	32	0	12	0	0	0	210	0	814	0	0	0	0	96	0	209	0	16	0	50	0	0	48	21	0	16	0	0	0	37	0	348	0	0	0	64	0	16	56
258	367	54	73	12	0	0	0	0	40	0	0	0	12	0	0	0	0	0	12	0	0	12	0	0	0	26	0	0	5	19	0	0	0	0	0	12	0	0	5	122	333	0	0	0	0	12	0	0	0
259	323	254	46	8627	46	0	58	0	0	0	206	0	0	0	0	0	0	34	0	18	23	0	589	0	0	0	0	0	23	0	0	0	25340	0	0	0	0	0	501	0	0	0	0	0	890	0	0	161	0
260	973	621	72	5606	0	90	72	0	0	11	0	0	0	0	0	81	0	0	126	0	0	0	0	0	0	0	0	811	0	0	0	44	685	0	0	0	16	0	81	0	0	0	35	0	0	0	0	270	0
261	470	1499	0	411	0	352	58	0	0	0	0	0	0	0	33	0	0	0	0	0	50	0	132	0	0	0	0	251	0	0	71	231	220	0	56	0	0	0	0	0	0	0	0	0	0	0	0	945	0
262	169	253	0	434	0	0	58	24	0	0	0	0	0	0	22	0	0	0	48	0	48	0	36	0	0	0	0	11943	0	0	15	496	60	0	0	0	0	0	0	0	0	0	0	0	0	0	0	735	0
263	2383	613	192	560	87	0	0	0	0	858	70	23	0	1016	0	0	473	333	122	0	0	0	0	0	140	157	0	0	0	0	15	0	788	0	0	70	0	0	0	0	34	122	0	0	70	0	438	0	0
264	153	719	26	55	0	45	0	0	0	0	0	0	0	0	0	19	0	0	0	0	0	0	19	0	19	0	0	26	26	0	0	32	45	0	19	0	0	0	0	0	0	0	0	0	0	0	0	104	0
265	1920	267	544	0	0	0	0	0	18005	0	0	119	32	0	0	0	53	0	142	0	0	669	0	32	0	107	0	0	35	856	0	0	71	125	0	571	0	0	0	17219	157	0	973	0	0	53	0	0	0
266	243	260	60	364	0	0	0	0	0	0	0	0	0	0	0	0	0	0	0	0	84	0	60	0	0	0	0	399	0	0	23	9776	52	0	0	0	33	0	52	0	0	0	0	0	0	0	0	5146	0
267	2779	370	352	352	430	0	0	296	36	629	0	9	0	385	0	0	1815	1074	629	18	0	0	0	92	0	277	0	0	0	64	0	55	592	74	0	92	0	0	0	0	0	481	0	0	0	222	57	129	129
268	151	54	41	302	0	0	27	0	0	0	0	0	0	0	1358	0	0	0	27	0	7077	0	68	0	0	0	0	0	0	0	27	137	123	0	0	0	1134	0	54	0	0	0	0	0	0	0	0	6939	0
269	66	66	0	464	0	0	74	0	0	0	0	0	0	0	83	0	0	0	0	224	24	0	514	0	0	16	0	8	0	0	0	0	207	0	0	0	24	0	0	16	0	0	0	0	16	16	0	0	0
270	685	533	76	533	76	106	0	0	0	0	0	0	0	0	33	0	0	0	0	0	0	0	60	0	0	0	0	3527	76	0	23	926	137	0	0	0	25	0	111	0	0	0	0	0	0	0	0	1155	28
271	102	34	0	171	0	0	17	0	25	0	0	0	0	0	283	0	0	0	51	0	50	0	25	0	0	0	0	0	0	0	34	77	25	0	0	0	203	0	17	0	0	0	0	0	0	0	0	4466	0
272	3145	643	532	396	270	0	0	450	0	0	322	0	0	0	0	50	37	369	421	31	0	0	0	0	134	86	0	0	86	14	0	44	601	89	0	0	0	60	111	0	0	470	15	0	57	0	42	111	0
273	2212	2356	837	117	0	170	0	187	0	0	0	18	0	0	0	340	0	0	117	0	0	0	0	466	196	222	0	0	497	21	0	0	78	0	43	0	0	274	0	0	0	44	23	0	0	1075	0	78	359
274	653	619	86	619	0	0	43	0	0	0	0	0	6	0	577	0	0	0	0	18	5338	0	103	0	0	0	0	103	0	35	151	68	499	0	0	47	389	0	125	0	0	0	0	430	0	0	0	7666	0
275	308	379	37	633	0	25	0	0	0	0	0	0	0	0	0	16	0	0	0	0	16	0	45	0	0	0	0	9867	0	0	23	176	108	0	0	0	0	16	0	25	0	0	0	0	0	0	0	237	0
276	60640	565	5371	127	83	0	0	131	36	247	0	9	6	0	0	0	1090	0	7505	0	0	17	0	112	42	1640	0	0	0	57	0	0	169	2844	0	353	0	0	0	113	0	9248	23	0	0	343	0	0	94
277	149	36	36	68	30	0	0	12	0	0	0	0	0	260	0	0	12	48	12	0	0	0	12	0	0	12	0	0	0	0	0	12	161	12	0	0	0	0	0	0	0	0	0	0	12	12	293	0	0
278	403	491	0	1000	0	0	130	0	0	0	0	0	0	0	90	0	0	0	0	18	50	27	245	0	0	0	0	52	0	0	4736	88	210	0	0	0	33	0	111	0	0	0	0	0	0	0	0	735	0
279	8969	2096	2184	582	0	275	0	168	873	58	0	11288	4950	40	0	75	111	0	495	31	152	203	0	112	223	495	0	0	190	436	0	0	1101	174	43	728	33	0	0	2621	2076	88	553	0	0	206	0	0	94
280	6224	4936	1001	4221	242	429	188	357	0	23	99	9	12	45	147	113	173	141	314	192	413	0	429	80	163	211	0	36672	222	0	95	14128	1903	19	112	124	84	100	195	298	61	66	15	0	76	114	0	3465	47
281	2642	317	778	286	111	0	0	6985	0	0	0	0	0	0	0	0	74	97	440	18	0	0	0	193	119	389	0	0	0	35	0	0	153	0	0	0	0	0	0	0	0	532	0	0	0	137	0	0	56
282	165	139	25	3063	25	0	305	0	0	0	76	0	0	0	50	0	0	65	25	228	63	0	17720	0	25	0	0	0	25	0	0	0	2974	0	0	0	0	0	76	0	0	0	0	0	177	0	0	177	0
283	210	140	35	999	0	0	43	0	0	0	0	0	0	0	679	0	0	0	0	0	143	0	192	0	0	0	0	175	0	0	119	473	210	0	0	0	135	0	125	0	0	0	0	0	0	0	0	6406	0
284	777	7596	222	577	0	455	0	66	0	0	66	0	0	0	0	643	0	0	0	31	0	0	177	0	462	88	0	0	44532	0	15	0	310	0	281	38	0	2839	97	0	52	33	0	0	0	68	42	0	47
285	16643	6883	2439	2788	312	1917	101	31752	194	117	189	36	18	110	101	315	198	401	1481	186	228	44	0	305	1394	871	0	251	609	71	111	110	2304	169	156	172	67	522	376	428	34	187	50	0	134	457	150	735	246
286	473	420	0	2944	222	110	159	0	0	0	289	0	0	30	2921	0	0	0	0	74	405	0	420	0	0	0	0	946	0	0	334	1682	500	0	37	0	660	0	445	0	0	0	0	0	76	0	0	20244	0
287	142	79	39	45	17	0	0	22	0	96	11	0	0	3428	0	0	90	147	22	0	0	0	0	0	0	17	0	0	0	0	0	0	56	0	0	0	0	0	0	0	0	0	0	0	73	0	85	22	0
288	249	11607	153	172	0	179	0	63	0	0	0	0	0	0	0	50	0	0	0	43	0	0	0	0	163	0	0	0	211	0	0	0	57	0	100	0	0	80	0	441	0	0	0	0	0	0	0	0	0
289	4867	3201	778	346	76	0	0	1016	0	0	0	0	0	0	0	346	0	0	454	0	0	10	0	96	7073	151	0	0	562	0	0	0	216	29	0	0	0	324	0	194	0	33	0	0	0	91	0	324	66
290	2145	1545	441	1482	104	0	0	0	0	0	0	0	0	0	260	0	0	0	0	43	177	10	0	0	0	0	0	567	0	0	286	788	601	0	0	0	67	0	139	129	0	0	15	0	57	0	0	9031	0
291	597	727	64	452	0	48	58	0	0	0	0	0	0	0	0	0	0	0	0	0	126	0	64	0	0	0	0	1927	48	0	39	4544	242	19	0	0	0	0	0	0	0	64	0	0	0	0	0	1260	0
292	2450	1538	555	313	0	0	0	683	0	23	0	0	0	0	0	113	0	0	256	0	0	0	71	0	313	0	0	88	185	0	0	0	156	19	0	57	0	142	0	0	0	0	0	0	0	0	0	630	56
293	27	46	0	11253	9	0	27	0	0	0	344	0	0	0	0	0	0	18	9	31	9	0	130	0	0	0	0	0	0	0	0	0	50047	0	0	18	0	0	651	18	0	0	0	0	1748	9	0	46	0
294	3187	993	1199	431	83	0	0	150	60	0	363	23	6	0	0	75	93	0	356	0	0	10	0	43507	0	824	0	0	224	86	0	0	243	112	50	149	0	131	0	168	26	88	0	0	0	3983	0	0	9325
295	89	97	32	5501	16	0	43	0	0	0	173	0	0	0	0	0	0	16	0	0	0	0	252	0	0	0	16	32	16	0	0	0	19744	0	0	0	0	0	376	0	0	0	0	0	844	0	16	40	0
296	605	545	161	33295	124	0	3253	0	0	0	80	0	0	0	100	0	0	0	0	24	161	0	21039	0	0	0	0	100	0	0	0	0	3129	0	0	0	0	0	363	0	0	0	0	0	100	0	0	868	0
297	86	72	0	472	33	19	0	4	0	0	81	0	0	30	0	0	0	0	0	0	0	19	9	0	0	4	9	4	0	0	0	0	33058	4	0	9	0	0	207	0	0	0	0	0	930	4	24	57	0
298	400	83	58	444	39	0	0	39	0	0	0	0	0	29	0	0	0	58	48	0	0	0	0	0	0	43	0	0	0	0	0	0	601	0	0	0	0	0	63	0	0	0	0	0	58	0	166	0	24
299	12	6	6	46	0	0	0	6	0	0	0	0	0	6	0	0	0	0	25	0	0	0	0	0	0	0	0	0	0	0	0	0	25	0	0	0	0	0	0	0	0	0	0	0	6	0	25	0	0
300	320	61	24	196	0	0	0	24	0	17	0	0	0	49	0	0	0	36	36	0	0	10	0	0	0	0	0	0	0	0	0	0	209	0	0	0	0	0	0	0	0	0	11	0	36	24	172	0	0
301	81	44	29	348	7	0	29	0	0	0	0	0	0	0	29	0	7	0	14	578	81	0	133	0	0	7	0	0	0	0	0	0	385	0	0	0	0	0	0	7	0	0	0	0	44	0	7	37	0
302	565	454	120	686	0	0	102	0	0	0	0	0	0	0	27	37	0	0	46	8106	46	0	139	0	27	0	27	55	0	0	0	0	1001	0	0	0	0	0	0	46	0	0	0	0	46	27	0	92	0
303	99	115	0	334	0	0	30	0	0	0	0	0	0	0	19	0	0	0	19	21826	0	0	38	0	0	0	0	26	19	0	0	11	257	0	0	0	0	0	0	0	0	0	0	0	0	0	0	53	19
304	45	18	6	53	0	0	18	0	6	0	0	0	0	0	0	0	12	0	0	161	0	0	66	0	0	0	365	6	0	0	0	0	141	0	0	0	0	0	0	0	0	0	0	0	12	0	0	12	0
305	249	396	57	16108	0	0	0	0	0	0	66	0	0	0	0	0	0	0	0	0	0	0	83	0	0	0	0	881	63	0	0	0	601	0	0	0	0	0	320	0	0	0	0	0	38	0	0	261	0
306	19	19	32	52	4	0	0	0	0	4	4	0	0	224	12	0	0	67	0	0	0	0	0	0	0	0	0	0	4	0	0	0	189	0	0	0	0	4	0	0	0	0	0	0	0	0	3253	0	0
307	13	47	0	518	0	6	0	13	0	0	74	0	0	0	6	0	0	0	0	6	0	0	6	0	0	0	1881	6	0	0	0	0	13123	0	13	0	0	0	88	0	0	0	0	0	443	0	6	0	0
308	0	0	0	5	0	0	0	0	0	0	0	0	0	5	0	0	0	0	0	0	0	0	0	0	0	0	5	0	0	0	0	0	118	0	0	0	0	0	0	0	0	0	0	0	0	0	11	0	0
309	26	0	0	5	0	0	0	5	0	0	5	0	0	47	0	0	0	0	0	0	0	0	0	0	0	0	0	0	0	0	0	0	12	5	0	0	0	0	0	0	0	0	0	0	0	0	40	5	0
310	18	0	11	24	4	0	0	0	0	0	0	0	0	18	0	0	0	0	11	0	0	0	4	0	0	11	0	0	0	0	0	0	56	0	0	0	0	0	11	0	0	0	0	0	0	4	4	0	0
311	115	0	0	115	24	0	0	40	0	40	0	0	0	311	0	0	0	46	31	0	0	0	0	0	0	0	18	0	0	18	0	0	149	0	0	0	0	0	0	0	0	0	0	0	65	65	155	0	0
312	120	111	25	642	0	0	214	0	0	0	0	0	0	0	231	0	0	0	0	248	77	0	317	0	0	34	0	77	0	0	0	0	282	0	0	0	34	0	34	0	0	0	0	0	0	0	0	34	0
313	28	0	11	0	0	0	0	0	0	0	0	0	0	5	0	0	0	5	11	0	0	0	0	0	0	0	0	0	0	0	0	0	28	0	0	0	0	0	0	0	0	0	0	0	0	0	17	0	0
314	30	0	4	37	0	0	0	0	0	0	0	0	0	0	0	0	0	0	4	4	0	0	0	0	0	0	0	4	0	0	0	0	56	0	0	0	0	0	4	0	0	0	0	0	0	0	4	0	0
315	177	177	0	1312	29	59	19	0	0	0	148	0	0	0	49	0	0	0	0	18	39	0	108	0	0	0	19	0	49	0	0	0	19536	0	0	0	0	0	217	0	0	0	0	0	799	0	0	582	0
316	133	41	41	92	0	18	0	9	0	0	0	0	0	673	0	18	0	64	41	0	27	0	0	0	9	0	0	0	0	0	0	0	179	0	0	0	0	0	0	0	9	0	0	9	0	0	9388	73	0
317	5	0	0	68	5	0	0	0	0	0	0	0	0	0	0	0	0	0	0	4605	0	0	12	0	0	0	0	0	0	0	0	0	47	0	0	0	0	0	0	0	0	0	0	0	0	0	0	12	0
318	144	171	0	1307	0	0	1649	0	0	0	0	0	0	0	54	0	0	0	0	31	153	0	1523	0	0	0	0	198	0	0	39	126	387	0	0	0	45	0	0	0	0	0	0	0	0	0	0	567	0
319	121	212	0	1953	0	75	10161	0	0	0	0	0	0	20	257	0	0	0	0	0	60	0	5133	0	0	0	0	106	75	0	75	30	499	0	37	0	33	0	60	0	0	0	0	0	90	0	0	923	0
320	184	96	32	1125	0	0	10651	0	0	0	0	0	0	0	7684	0	0	0	0	0	56	0	3143	0	0	0	0	0	0	0	15	32	442	0	0	0	64	0	24	0	0	0	0	0	24	0	0	659	0
321	77	59	29	402	0	0	106	0	0	0	0	0	0	0	7471	0	0	0	23	82	165	0	136	0	0	0	0	17	0	0	0	41	290	0	0	0	284	0	0	0	0	0	0	0	0	0	0	438	0
322	672	523	153	916	0	0	52	57	24	0	0	0	6	0	33	0	0	0	57	244	0	0	254	0	0	0	0	38	0	0	7	0	840	57	52	0	25	0	0	0	0	38	0	0	72	0	0	38	0
323	122	163	0	4139	0	52	29	0	0	0	0	0	0	0	0	0	0	17	29	0	29	0	122	0	0	0	0	1873	0	0	31	122	158	0	0	0	0	0	29	0	0	0	0	0	0	0	0	216	0
324	957	307	184	0	0	0	0	20	95	0	0	184	2328	0	0	0	0	0	47	0	47	95	0	0	0	0	0	0	0	34	0	0	54	20	0	61	0	0	0	523	157	0	116	0	0	27	0	47	0
325	255	92	87	288	0	0	0	0	0	0	0	0	0	21	0	0	0	38	21	0	0	0	0	0	0	48	0	0	27	0	0	0	272	0	0	0	0	0	38	0	0	16	0	0	0	0	119	0	0
326	29	5	0	0	0	0	0	0	0	0	5	0	0	5	0	0	0	0	0	0	0	0	0	0	0	0	536	0	0	0	0	0	166	0	0	0	0	0	0	0	0	0	0	0	5	0	35	0	0
327	209	29	42	620	0	0	0	25	0	0	0	0	0	38	0	0	0	38	0	0	0	0	0	0	0	68	0	0	0	0	0	0	500	0	0	25	0	0	89	0	0	0	0	0	68	25	171	0	0
328	45	31	19	39	5	11	0	0	0	5	0	5	0	0	0	0	0	19	0	0	0	0	0	0	0	11	0	11	0	0	0	0	45	0	0	5	0	0	5	11	0	0	0	0	0	0	45	0	5
329	0	6	0	6	0	0	0	0	0	0	0	0	0	0	0	0	0	0	0	0	0	0	6	0	0	0	6	0	0	0	0	0	12	0	0	0	0	0	0	0	0	0	0	0	19	0	0	0	0
330	193	61	20	6	0	0	0	0	0	20	0	0	0	0	0	20	0	0	0	0	6	0	0	0	0	0	0	0	0	0	0	0	13	0	0	13	0	0	0	75	186	0	0	0	0	34	0	0	0
331	222	32	74	174	0	18	0	0	0	0	0	0	0	0	0	0	0	12	12	0	0	0	0	0	18	18	0	0	0	0	0	12	119	0	0	0	0	0	0	0	0	0	6	0	0	0	39	0	0
332	159	153	0	304	21	15	0	0	0	0	15	0	0	36	0	0	0	55	30	0	0	0	0	0	21	27	0	0	21	0	0	0	295	0	0	15	0	0	58	0	15	0	0	0	0	0	92	0	0
333	71	17	17	101	0	5	0	0	0	11	0	0	0	0	0	0	0	17	0	0	11	0	0	0	0	0	0	5	0	0	0	0	59	0	0	0	0	0	0	11	0	0	0	0	11	11	29	11	0
334	535	0	51	11	18	0	0	0	0	2498	0	0	0	1552	0	11	373	18	18	0	0	0	0	3	25	33	0	0	11	0	0	0	99	0	0	33	0	0	0	0	0	59	0	0	0	0	57	0	0
335	4259	34	485	44	24	0	0	0	24	242	0	32	0	0	0	0	1134	24	351	0	24	0	0	0	39	212	0	0	0	100	0	0	39	2099	0	8265	0	0	0	44	9	346	0	0	0	44	0	0	0
336	939	19	200	11	0	0	0	0	133	19	0	8645	0	0	0	0	134	0	26	0	0	27	0	0	11	38	0	0	0	28	0	0	26	123	0	1382	0	0	0	129	226	0	15	0	11	0	0	0	0
[truncated: 288 more columns]
