# Supplementary material for: Estimation of Human Mobility Patterns for Forecasting the Early Spread of Disease
Source: Healthcare (Basel). 2021 Sep 16;9(9):1224. doi: 10.3390/healthcare9091224 (PMC8468459; doi:10.3390/healthcare9091224)
Supplement: Supplementary file 1 [file healthcare-09-01224-s001.zip › Supplementary Material/Matrix/2020-01-02.csv]

	0	1	2	3	4	5	6	7	8	9	10	11	12	13	14	15	16	17	18	19	20	21	22	23	24	25	26	27	28	29	30	31	32	33	34	35	36	37	38	39	40	41	42	43	44	45	46	47	48
0	0.0	27080.0	74099.0	13203.0	930.0	4311.0	298.0	7814.0	2559.0	1466.0	4041.0	1196.0	696.0	534.0	181.0	1084.0	4041.0	1593.0	95925.0	643.0	1051.0	906.0	0.0	2559.0	1634.0	21556.0	0.0	1279.0	2164.0	3772.0	164.0	524.0	15224.0	32468.0	1249.0	10508.0	97.0	742.0	2456.0	7140.0	2457.0	9430.0	1270.0	0.0	597.0	9565.0	851.0	1841.0	2258.0
1	29272.0	0.0	6192.0	16766.0	1132.0	8212.0	548.0	1587.0	435.0	105.0	2633.0	81.0	673.0	186.0	267.0	7085.0	588.0	932.0	1255.0	643.0	1573.0	165.0	0.0	593.0	8306.0	1028.0	0.0	1212.0	18993.0	322.0	275.0	1458.0	11106.0	181.0	3442.0	482.0	202.0	7296.0	1854.0	2975.0	849.0	624.0	251.0	0.0	813.0	1176.0	678.0	2793.0	661.0
2	84119.0	6848.0	0.0	4087.0	690.0	1822.0	211.0	3866.0	994.0	607.0	469.0	605.0	353.0	508.0	53.0	284.0	1491.0	437.0	17066.0	177.0	305.0	414.0	0.0	5081.0	764.0	31592.0	0.0	215.0	728.0	1546.0	38.0	128.0	3590.0	4860.0	340.0	3479.0	29.0	392.0	701.0	2374.0	1270.0	2872.0	515.0	0.0	355.0	12206.0	467.0	507.0	1270.0
3	9650.0	7623.0	1930.0	0.0	1495.0	258.0	2171.0	314.0	102.0	44.0	4342.0	58.0	47.0	129.0	256.0	153.0	137.0	573.0	1013.0	493.0	1351.0	38.0	4390.0	174.0	149.0	395.0	0.0	820.0	574.0	63.0	193.0	326.0	61182.0	99.0	72.0	154.0	74.0	224.0	22581.0	550.0	179.0	211.0	61.0	0.0	3425.0	218.0	286.0	2846.0	201.0
4	280.0	177.0	39.0	962.0	0.0	27.0	0.0	71.0	0.0	0.0	110.0	0.0	0.0	0.0	0.0	0.0	0.0	591.0	39.0	0.0	0.0	0.0	35.0	0.0	0.0	0.0	0.0	39.0	74.0	0.0	0.0	0.0	579.0	0.0	0.0	0.0	0.0	0.0	757.0	0.0	0.0	35.0	0.0	0.0	94.0	0.0	0.0	110.0	0.0
5	993.0	3751.0	144.0	263.0	0.0	0.0	0.0	67.0	0.0	0.0	0.0	0.0	0.0	0.0	0.0	780.0	0.0	0.0	67.0	0.0	0.0	0.0	67.0	69.0	1109.0	0.0	0.0	0.0	475.0	0.0	0.0	0.0	144.0	0.0	5652.0	0.0	0.0	1036.0	0.0	0.0	0.0	0.0	0.0	0.0	0.0	0.0	0.0	178.0	0.0
6	376.0	131.0	106.0	1467.0	0.0	32.0	0.0	0.0	0.0	0.0	32.0	0.0	0.0	0.0	147.0	0.0	0.0	0.0	49.0	37.0	40.0	0.0	9392.0	0.0	0.0	0.0	0.0	49.0	0.0	0.0	0.0	0.0	581.0	0.0	0.0	0.0	0.0	0.0	0.0	0.0	0.0	0.0	0.0	0.0	40.0	0.0	0.0	245.0	0.0
7	5138.0	1812.0	1729.0	315.0	0.0	0.0	0.0	0.0	42.0	0.0	0.0	0.0	0.0	0.0	0.0	76.0	78.0	77.0	781.0	0.0	141.0	15.0	0.0	133.0	133.0	365.0	0.0	0.0	232.0	0.0	0.0	0.0	382.0	81.0	66.0	77.0	0.0	84.0	0.0	0.0	0.0	90.0	0.0	0.0	0.0	448.0	0.0	0.0	116.0
8	2885.0	498.0	1640.0	145.0	0.0	121.0	0.0	83.0	0.0	0.0	0.0	149.0	65.0	0.0	0.0	0.0	114.0	0.0	404.0	0.0	0.0	1263.0	0.0	232.0	51.0	321.0	0.0	0.0	0.0	1118.0	0.0	0.0	218.0	321.0	0.0	664.0	0.0	0.0	0.0	9519.0	228.0	0.0	2549.0	0.0	0.0	151.0	0.0	83.0	48.0
9	2102.0	181.0	586.0	150.0	51.0	0.0	0.0	41.0	0.0	0.0	0.0	13.0	0.0	72.0	0.0	0.0	11580.0	67.0	254.0	0.0	0.0	0.0	0.0	0.0	0.0	171.0	0.0	0.0	0.0	0.0	0.0	0.0	160.0	51.0	25.0	166.0	0.0	0.0	0.0	41.0	0.0	264.0	0.0	0.0	0.0	0.0	482.0	0.0	0.0
10	321.0	174.0	35.0	3283.0	124.0	17.0	0.0	22.0	0.0	0.0	0.0	0.0	0.0	0.0	0.0	0.0	0.0	126.0	75.0	0.0	0.0	0.0	35.0	22.0	31.0	0.0	17.0	22.0	93.0	0.0	0.0	0.0	16921.0	0.0	0.0	0.0	0.0	0.0	5369.0	0.0	0.0	0.0	0.0	0.0	473.0	0.0	0.0	67.0	0.0
11	1210.0	95.0	309.0	0.0	0.0	0.0	0.0	0.0	150.0	0.0	0.0	0.0	222.0	0.0	0.0	0.0	0.0	0.0	104.0	0.0	0.0	0.0	0.0	22.0	0.0	54.0	0.0	0.0	18.0	95.0	0.0	0.0	63.0	86.0	0.0	245.0	0.0	0.0	0.0	787.0	841.0	0.0	54.0	0.0	0.0	54.0	0.0	0.0	0.0
12	646.0	221.0	226.0	0.0	0.0	0.0	0.0	0.0	61.0	0.0	0.0	112.0	0.0	0.0	0.0	0.0	0.0	0.0	61.0	0.0	0.0	78.0	0.0	0.0	0.0	24.0	0.0	0.0	12.0	24.0	0.0	0.0	24.0	0.0	0.0	24.0	12.0	0.0	0.0	565.0	40.0	17.0	213.0	24.0	0.0	0.0	0.0	12.0	0.0
13	343.0	114.0	89.0	102.0	0.0	0.0	0.0	0.0	0.0	102.0	0.0	0.0	0.0	0.0	0.0	0.0	65.0	102.0	24.0	0.0	28.0	0.0	0.0	0.0	0.0	40.0	0.0	0.0	24.0	0.0	0.0	0.0	331.0	0.0	0.0	0.0	0.0	0.0	0.0	0.0	0.0	0.0	0.0	0.0	0.0	0.0	2833.0	0.0	0.0
14	128.0	81.0	0.0	244.0	0.0	0.0	74.0	0.0	0.0	0.0	0.0	0.0	0.0	0.0	0.0	0.0	0.0	0.0	33.0	0.0	678.0	0.0	101.0	0.0	0.0	0.0	0.0	33.0	0.0	0.0	0.0	27.0	95.0	0.0	0.0	0.0	3431.0	0.0	0.0	0.0	0.0	0.0	0.0	0.0	54.0	0.0	0.0	1011.0	0.0
15	1109.0	5361.0	265.0	284.0	0.0	926.0	0.0	73.0	0.0	0.0	0.0	0.0	0.0	0.0	0.0	0.0	0.0	0.0	73.0	0.0	0.0	0.0	0.0	0.0	3148.0	100.0	0.0	0.0	1044.0	31.0	33.0	0.0	164.0	0.0	312.0	0.0	0.0	11694.0	0.0	0.0	0.0	0.0	0.0	0.0	0.0	117.0	0.0	109.0	72.0
16	5589.0	369.0	906.0	242.0	0.0	0.0	0.0	52.0	93.0	13029.0	0.0	22.0	0.0	72.0	0.0	0.0	0.0	0.0	601.0	0.0	0.0	0.0	0.0	0.0	0.0	305.0	0.0	0.0	84.0	31.0	0.0	0.0	316.0	84.0	0.0	2217.0	0.0	0.0	0.0	193.0	0.0	1307.0	0.0	0.0	0.0	0.0	82.0	0.0	0.0
17	921.0	415.0	99.0	740.0	992.0	0.0	0.0	72.0	0.0	22.0	632.0	0.0	0.0	145.0	0.0	0.0	0.0	0.0	117.0	0.0	0.0	0.0	0.0	0.0	0.0	63.0	0.0	0.0	0.0	0.0	0.0	0.0	957.0	0.0	0.0	0.0	0.0	0.0	171.0	0.0	0.0	90.0	0.0	0.0	81.0	72.0	346.0	63.0	0.0
18	95726.0	1642.0	17154.0	1548.0	193.0	136.0	0.0	990.0	332.0	284.0	408.0	94.0	30.0	67.0	32.0	142.0	568.0	106.0	0.0	42.0	193.0	67.0	0.0	1442.0	224.0	15148.0	0.0	0.0	220.0	410.0	0.0	93.0	1053.0	2901.0	39.0	1079.0	52.0	126.0	250.0	401.0	179.0	2005.0	115.0	0.0	139.0	1546.0	135.0	0.0	766.0
19	317.0	231.0	181.0	645.0	22.0	31.0	45.0	0.0	0.0	0.0	0.0	0.0	0.0	0.0	36.0	0.0	0.0	36.0	0.0	0.0	0.0	0.0	22.0	0.0	0.0	22.0	0.0	0.0	0.0	0.0	0.0	22.0	481.0	0.0	0.0	0.0	0.0	0.0	0.0	0.0	0.0	0.0	0.0	0.0	54.0	0.0	0.0	81.0	0.0
20	630.0	443.0	97.0	1095.0	0.0	0.0	99.0	0.0	0.0	0.0	0.0	0.0	0.0	0.0	1154.0	0.0	0.0	0.0	207.0	48.0	0.0	0.0	201.0	0.0	0.0	117.0	0.0	97.0	0.0	0.0	24.0	58.0	861.0	0.0	0.0	0.0	996.0	0.0	0.0	0.0	0.0	0.0	0.0	173.0	76.0	0.0	0.0	818.0	0.0
21	811.0	110.0	379.0	55.0	22.0	47.0	0.0	0.0	1516.0	0.0	0.0	40.0	207.0	0.0	0.0	0.0	0.0	0.0	40.0	0.0	0.0	0.0	0.0	0.0	0.0	18.0	0.0	0.0	18.0	454.0	0.0	0.0	36.0	40.0	0.0	99.0	0.0	0.0	0.0	1829.0	29.0	18.0	3222.0	0.0	0.0	11.0	0.0	0.0	0.0
22	0.0	0.0	0.0	3912.0	93.0	0.0	10153.0	0.0	0.0	0.0	0.0	0.0	17.0	0.0	74.0	0.0	0.0	0.0	0.0	37.0	246.0	0.0	0.0	0.0	0.0	0.0	0.0	107.0	0.0	0.0	57.0	0.0	1819.0	0.0	0.0	0.0	0.0	0.0	0.0	0.0	0.0	0.0	0.0	0.0	0.0	0.0	0.0	698.0	0.0
23	3894.0	554.0	6653.0	311.0	0.0	189.0	0.0	251.0	68.0	39.0	357.0	27.0	17.0	0.0	0.0	0.0	121.0	0.0	1190.0	0.0	0.0	0.0	0.0	0.0	0.0	3746.0	0.0	0.0	189.0	75.0	0.0	0.0	283.0	72.0	39.0	108.0	0.0	0.0	108.0	148.0	0.0	70.0	0.0	0.0	0.0	5409.0	0.0	0.0	16634.0
24	1010.0	4025.0	278.0	166.0	0.0	565.0	0.0	111.0	0.0	0.0	0.0	0.0	0.0	0.0	0.0	3496.0	0.0	0.0	296.0	0.0	0.0	15.0	0.0	0.0	0.0	102.0	0.0	0.0	881.0	0.0	48.0	0.0	111.0	0.0	217.0	0.0	0.0	918.0	0.0	74.0	0.0	0.0	0.0	0.0	0.0	151.0	60.0	0.0	0.0
25	25420.0	1285.0	40891.0	833.0	131.0	182.0	0.0	534.0	290.0	144.0	173.0	117.0	22.0	0.0	0.0	142.0	461.0	252.0	16208.0	0.0	0.0	114.0	0.0	4014.0	224.0	0.0	0.0	0.0	331.0	208.0	0.0	0.0	714.0	1880.0	78.0	742.0	0.0	140.0	200.0	357.0	114.0	755.0	86.0	0.0	76.0	8540.0	256.0	0.0	1476.0
26	0.0	0.0	0.0	0.0	0.0	0.0	0.0	0.0	0.0	0.0	0.0	0.0	0.0	0.0	0.0	0.0	0.0	0.0	0.0	0.0	0.0	0.0	0.0	0.0	0.0	0.0	0.0	0.0	0.0	0.0	0.0	0.0	2776.0	0.0	0.0	0.0	0.0	0.0	0.0	0.0	0.0	0.0	0.0	0.0	76.0	0.0	0.0	0.0	0.0
27	645.0	747.0	140.0	906.0	0.0	0.0	0.0	0.0	0.0	0.0	0.0	0.0	0.0	0.0	42.0	0.0	0.0	77.0	0.0	0.0	82.0	0.0	177.0	0.0	0.0	0.0	0.0	0.0	0.0	0.0	53.0	711.0	392.0	0.0	0.0	0.0	29.0	0.0	65.0	0.0	0.0	0.0	0.0	0.0	0.0	0.0	0.0	1206.0	0.0
28	2104.0	16930.0	556.0	1789.0	364.0	971.0	348.0	188.0	119.0	39.0	816.0	45.0	0.0	72.0	0.0	1489.0	147.0	97.0	0.0	75.0	0.0	15.0	628.0	93.0	1724.0	314.0	0.0	0.0	0.0	56.0	24.0	0.0	957.0	0.0	703.0	0.0	22.0	1918.0	350.0	238.0	81.0	0.0	45.0	0.0	0.0	168.0	135.0	444.0	48.0
29	2759.0	133.0	1071.0	124.0	0.0	0.0	0.0	0.0	1056.0	0.0	0.0	63.0	10.0	0.0	0.0	0.0	0.0	0.0	363.0	0.0	0.0	196.0	0.0	43.0	23.0	239.0	0.0	0.0	0.0	0.0	0.0	0.0	52.0	1530.0	0.0	8087.0	0.0	0.0	0.0	2023.0	0.0	33.0	229.0	0.0	0.0	52.0	0.0	23.0	43.0
30	110.0	234.0	0.0	1257.0	0.0	0.0	137.0	0.0	0.0	0.0	91.0	0.0	0.0	0.0	106.0	0.0	0.0	0.0	0.0	0.0	0.0	0.0	548.0	0.0	197.0	0.0	0.0	727.0	0.0	0.0	0.0	252.0	265.0	0.0	0.0	0.0	142.0	0.0	233.0	0.0	0.0	0.0	0.0	0.0	660.0	0.0	0.0	1091.0	0.0
31	729.0	216.0	104.0	521.0	0.0	0.0	0.0	0.0	0.0	0.0	0.0	0.0	0.0	0.0	0.0	0.0	0.0	0.0	0.0	0.0	0.0	0.0	56.0	0.0	0.0	0.0	0.0	521.0	0.0	0.0	91.0	0.0	168.0	0.0	0.0	0.0	0.0	0.0	80.0	0.0	0.0	0.0	0.0	0.0	0.0	0.0	0.0	5269.0	0.0
32	16783.0	8965.0	2293.0	67655.0	1054.0	273.0	685.0	408.0	153.0	50.0	25894.0	45.0	35.0	425.0	117.0	197.0	412.0	990.0	1250.0	552.0	1355.0	44.0	1980.0	197.0	149.0	573.0	0.0	485.0	530.0	37.0	106.0	163.0	0.0	199.0	117.0	173.0	67.0	182.0	33987.0	938.0	302.0	312.0	57.0	0.0	71822.0	353.0	648.0	1563.0	153.0
33	25793.0	206.0	3919.0	132.0	73.0	0.0	0.0	44.0	110.0	0.0	0.0	0.0	22.0	0.0	0.0	0.0	49.0	0.0	2716.0	0.0	29.0	28.0	0.0	93.0	0.0	1384.0	0.0	0.0	0.0	1535.0	0.0	0.0	95.0	0.0	0.0	3239.0	0.0	0.0	0.0	125.0	0.0	80.0	49.0	0.0	0.0	95.0	0.0	0.0	44.0
34	210.0	1828.0	0.0	134.0	0.0	5036.0	31.0	0.0	0.0	0.0	0.0	0.0	0.0	0.0	0.0	235.0	0.0	0.0	41.0	0.0	0.0	0.0	31.0	0.0	255.0	0.0	0.0	0.0	380.0	0.0	0.0	0.0	34.0	0.0	0.0	0.0	0.0	280.0	0.0	41.0	0.0	0.0	0.0	0.0	0.0	0.0	0.0	0.0	0.0
35	8956.0	164.0	1962.0	82.0	0.0	0.0	0.0	61.0	230.0	239.0	0.0	158.0	0.0	0.0	0.0	0.0	1022.0	0.0	940.0	0.0	0.0	38.0	0.0	151.0	0.0	672.0	0.0	0.0	68.0	7329.0	0.0	0.0	89.0	3521.0	0.0	0.0	0.0	0.0	0.0	892.0	89.0	68.0	127.0	0.0	0.0	285.0	0.0	0.0	72.0
36	146.0	86.0	0.0	96.0	0.0	40.0	0.0	0.0	0.0	0.0	0.0	0.0	0.0	0.0	2873.0	0.0	0.0	0.0	0.0	0.0	526.0	0.0	0.0	0.0	0.0	0.0	0.0	15.0	0.0	0.0	0.0	30.0	30.0	0.0	0.0	0.0	0.0	0.0	15.0	0.0	0.0	0.0	0.0	0.0	0.0	0.0	0.0	688.0	0.0
37	894.0	6575.0	269.0	340.0	0.0	1221.0	0.0	204.0	0.0	0.0	0.0	0.0	0.0	0.0	0.0	10950.0	0.0	0.0	113.0	26.0	0.0	0.0	0.0	0.0	1169.0	0.0	0.0	0.0	2215.0	0.0	0.0	0.0	198.0	0.0	496.0	0.0	0.0	0.0	0.0	0.0	0.0	0.0	0.0	0.0	0.0	85.0	0.0	0.0	48.0
38	383.0	350.0	0.0	22354.0	806.0	0.0	58.0	0.0	0.0	0.0	5787.0	0.0	0.0	0.0	0.0	0.0	0.0	50.0	0.0	0.0	0.0	0.0	66.0	0.0	0.0	0.0	0.0	66.0	50.0	0.0	0.0	0.0	23280.0	0.0	0.0	0.0	0.0	0.0	0.0	0.0	0.0	0.0	0.0	0.0	792.0	0.0	0.0	1600.0	0.0
39	9483.0	4078.0	3009.0	1366.0	85.0	394.0	99.0	267.0	8686.0	66.0	102.0	1210.0	543.0	0.0	0.0	0.0	225.0	68.0	673.0	48.0	82.0	1914.0	0.0	139.0	164.0	732.0	0.0	0.0	287.0	4303.0	0.0	0.0	1340.0	281.0	145.0	2019.0	29.0	126.0	217.0	0.0	1404.0	336.0	7137.0	0.0	0.0	252.0	52.0	0.0	225.0
40	3004.0	480.0	549.0	137.0	0.0	0.0	0.0	60.0	163.0	0.0	0.0	1030.0	17.0	0.0	0.0	0.0	0.0	0.0	171.0	0.0	0.0	44.0	0.0	69.0	0.0	137.0	0.0	0.0	0.0	94.0	0.0	0.0	309.0	60.0	0.0	120.0	0.0	0.0	0.0	815.0	0.0	0.0	94.0	0.0	0.0	0.0	0.0	77.0	72.0
41	9583.0	302.0	2895.0	561.0	75.0	54.0	0.0	220.0	42.0	150.0	43.0	0.0	0.0	0.0	0.0	0.0	1736.0	0.0	2117.0	0.0	0.0	22.0	0.0	174.0	0.0	540.0	0.0	0.0	0.0	31.0	0.0	0.0	205.0	216.0	0.0	231.0	0.0	0.0	0.0	118.0	0.0	0.0	28.0	0.0	0.0	134.0	0.0	0.0	129.0
42	1411.0	402.0	525.0	93.0	0.0	0.0	0.0	0.0	2526.0	0.0	0.0	45.0	165.0	0.0	0.0	0.0	0.0	0.0	110.0	0.0	0.0	2692.0	0.0	21.0	0.0	105.0	0.0	0.0	29.0	353.0	0.0	0.0	131.0	67.0	0.0	169.0	0.0	0.0	0.0	7165.0	73.0	0.0	0.0	0.0	0.0	0.0	0.0	21.0	0.0
43	0.0	0.0	0.0	0.0	0.0	0.0	0.0	0.0	0.0	0.0	0.0	0.0	0.0	0.0	0.0	0.0	0.0	0.0	0.0	0.0	186.0	0.0	0.0	0.0	0.0	0.0	0.0	0.0	0.0	0.0	0.0	0.0	0.0	0.0	0.0	0.0	0.0	0.0	0.0	0.0	0.0	0.0	0.0	0.0	0.0	0.0	0.0	0.0	0.0
44	425.0	247.0	82.0	3981.0	82.0	0.0	41.0	0.0	0.0	0.0	1449.0	0.0	0.0	0.0	0.0	0.0	0.0	87.0	0.0	32.0	0.0	0.0	123.0	0.0	68.0	0.0	0.0	0.0	0.0	0.0	0.0	0.0	78869.0	0.0	0.0	0.0	0.0	0.0	1236.0	0.0	0.0	0.0	0.0	0.0	0.0	0.0	0.0	82.0	0.0
45	9018.0	843.0	13660.0	386.0	0.0	0.0	0.0	345.0	85.0	78.0	285.0	45.0	17.0	0.0	0.0	0.0	78.0	0.0	2074.0	0.0	0.0	28.0	0.0	5945.0	175.0	8034.0	0.0	0.0	246.0	158.0	24.0	0.0	369.0	193.0	72.0	193.0	0.0	126.0	0.0	193.0	0.0	110.0	28.0	0.0	0.0	0.0	0.0	0.0	2848.0
46	275.0	180.0	23.0	180.0	0.0	28.0	0.0	0.0	0.0	104.0	0.0	0.0	0.0	2544.0	0.0	0.0	38.0	313.0	171.0	0.0	23.0	0.0	0.0	0.0	137.0	0.0	0.0	0.0	0.0	0.0	0.0	0.0	413.0	0.0	0.0	0.0	0.0	0.0	23.0	0.0	0.0	0.0	0.0	0.0	0.0	0.0	0.0	0.0	0.0
47	1915.0	2280.0	0.0	16968.0	1496.0	713.0	2192.0	172.0	42.0	0.0	387.0	67.0	22.0	67.0	7119.0	131.0	0.0	223.0	0.0	799.0	902.0	22.0	4196.0	0.0	689.0	237.0	0.0	6203.0	265.0	50.0	1516.0	12863.0	2968.0	36.0	161.0	0.0	2704.0	140.0	10092.0	0.0	122.0	50.0	33.0	0.0	394.0	0.0	120.0	0.0	0.0
48	3192.0	841.0	1253.0	274.0	0.0	0.0	0.0	137.0	76.0	22.0	81.0	111.0	22.0	0.0	0.0	65.0	0.0	145.0	377.0	0.0	0.0	0.0	0.0	13404.0	0.0	1029.0	0.0	0.0	120.0	69.0	0.0	0.0	283.0	0.0	0.0	0.0	0.0	70.0	0.0	223.0	94.0	111.0	0.0	0.0	63.0	2555.0	0.0	0.0	0.0
49	3808.0	433.0	799.0	501.0	0.0	0.0	0.0	204.0	51.0	8340.0	0.0	45.0	22.0	254.0	0.0	0.0	17795.0	0.0	758.0	0.0	0.0	22.0	0.0	0.0	0.0	352.0	0.0	0.0	0.0	82.0	0.0	0.0	596.0	216.0	0.0	1206.0	0.0	0.0	0.0	0.0	0.0	2290.0	0.0	0.0	0.0	117.0	301.0	0.0	104.0
50	178.0	370.0	0.0	336.0	0.0	33.0	0.0	0.0	0.0	0.0	26.0	0.0	0.0	0.0	0.0	33.0	0.0	0.0	85.0	0.0	26.0	0.0	0.0	0.0	0.0	0.0	0.0	26.0	39.0	0.0	0.0	33.0	132.0	0.0	0.0	0.0	0.0	39.0	46.0	0.0	0.0	0.0	0.0	0.0	0.0	0.0	0.0	118.0	0.0
51	193.0	141.0	48.0	403.0	52.0	36.0	0.0	36.0	0.0	0.0	0.0	0.0	0.0	36.0	791.0	0.0	0.0	0.0	0.0	26.0	3041.0	0.0	0.0	0.0	0.0	0.0	0.0	0.0	0.0	0.0	0.0	0.0	112.0	0.0	0.0	0.0	1955.0	0.0	0.0	0.0	0.0	0.0	0.0	0.0	0.0	36.0	0.0	367.0	0.0
52	2082.0	1874.0	0.0	8676.0	442.0	242.0	971.0	251.0	68.0	0.0	398.0	58.0	17.0	0.0	5205.0	109.0	0.0	145.0	225.0	198.0	902.0	44.0	1179.0	0.0	614.0	257.0	0.0	2290.0	287.0	0.0	1110.0	4164.0	2489.0	0.0	44.0	86.0	1318.0	126.0	3609.0	148.0	0.0	0.0	41.0	0.0	343.0	134.0	67.0	24570.0	0.0
53	2957.0	4651.0	564.0	6264.0	217.0	591.0	398.0	0.0	0.0	0.0	591.0	0.0	35.0	0.0	149.0	164.0	0.0	126.0	0.0	193.0	0.0	0.0	1855.0	0.0	314.0	0.0	0.0	282.0	349.0	0.0	313.0	618.0	1531.0	0.0	72.0	67.0	74.0	140.0	5714.0	238.0	0.0	0.0	28.0	0.0	343.0	0.0	346.0	888.0	0.0
54	1235.0	327.0	635.0	66.0	0.0	0.0	0.0	36.0	1550.0	0.0	0.0	45.0	110.0	0.0	0.0	0.0	0.0	0.0	109.0	0.0	0.0	1668.0	0.0	116.0	0.0	175.0	0.0	0.0	0.0	695.0	0.0	0.0	151.0	84.0	0.0	224.0	0.0	0.0	0.0	2573.0	130.0	54.0	1241.0	0.0	0.0	48.0	0.0	0.0	48.0
55	567.0	1896.0	83.0	311.0	69.0	83.0	161.0	0.0	0.0	0.0	0.0	0.0	0.0	0.0	0.0	62.0	0.0	0.0	0.0	0.0	0.0	0.0	76.0	0.0	0.0	0.0	0.0	0.0	145.0	0.0	115.0	81.0	159.0	0.0	69.0	0.0	0.0	0.0	0.0	0.0	0.0	0.0	0.0	0.0	0.0	0.0	0.0	507.0	0.0
56	1762.0	147.0	539.0	32.0	0.0	0.0	0.0	23.0	687.0	0.0	0.0	103.0	30.0	0.0	0.0	0.0	0.0	0.0	175.0	0.0	32.0	221.0	0.0	50.0	64.0	87.0	0.0	0.0	32.0	1674.0	0.0	0.0	32.0	83.0	0.0	678.0	0.0	0.0	0.0	1882.0	65.0	36.0	249.0	0.0	0.0	101.0	0.0	0.0	18.0
57	2187.0	7183.0	990.0	369.0	93.0	1167.0	0.0	172.0	42.0	0.0	0.0	0.0	0.0	0.0	0.0	2852.0	0.0	0.0	325.0	26.0	0.0	0.0	0.0	0.0	15787.0	0.0	0.0	0.0	1404.0	0.0	0.0	0.0	0.0	0.0	429.0	0.0	0.0	1714.0	0.0	0.0	0.0	0.0	0.0	0.0	0.0	285.0	0.0	380.0	72.0
58	951.0	1063.0	156.0	615.0	0.0	223.0	0.0	0.0	0.0	0.0	0.0	0.0	0.0	0.0	106.0	0.0	0.0	0.0	0.0	37.0	89.0	0.0	123.0	0.0	0.0	0.0	0.0	269.0	134.0	31.0	666.0	1248.0	481.0	0.0	72.0	0.0	0.0	70.0	133.0	0.0	0.0	0.0	0.0	0.0	0.0	0.0	0.0	5587.0	0.0
59	126.0	28.0	22.0	145.0	0.0	34.0	0.0	0.0	0.0	107.0	0.0	0.0	0.0	459.0	0.0	0.0	15.0	202.0	15.0	0.0	0.0	0.0	0.0	0.0	0.0	9.0	0.0	15.0	28.0	0.0	0.0	0.0	152.0	0.0	0.0	0.0	0.0	15.0	0.0	0.0	0.0	0.0	0.0	0.0	0.0	0.0	107.0	9.0	0.0
60	209.0	156.0	43.0	35907.0	108.0	0.0	62.0	0.0	0.0	0.0	1173.0	0.0	0.0	0.0	0.0	0.0	0.0	43.0	0.0	0.0	43.0	0.0	113.0	0.0	0.0	0.0	34.0	0.0	0.0	0.0	0.0	0.0	14280.0	0.0	0.0	0.0	0.0	0.0	4712.0	0.0	0.0	0.0	0.0	0.0	697.0	0.0	0.0	392.0	0.0
61	433.0	207.0	31.0	2305.0	108.0	0.0	0.0	0.0	0.0	0.0	3745.0	0.0	0.0	0.0	0.0	0.0	0.0	252.0	62.0	25.0	0.0	0.0	75.0	0.0	25.0	0.0	0.0	0.0	50.0	0.0	0.0	0.0	19365.0	0.0	0.0	0.0	0.0	0.0	1136.0	0.0	0.0	0.0	0.0	0.0	1827.0	0.0	52.0	106.0	0.0
62	12173.0	9468.0	2434.0	16502.0	721.0	895.0	1183.0	676.0	307.0	27.0	877.0	85.0	60.0	98.0	3666.0	262.0	186.0	165.0	933.0	504.0	1797.0	124.0	2570.0	151.0	764.0	454.0	0.0	5816.0	618.0	120.0	7252.0	13391.0	6606.0	163.0	228.0	308.0	2187.0	266.0	5062.0	937.0	228.0	261.0	123.0	0.0	381.0	268.0	195.0	95806.0	72.0
63	61.0	87.0	0.0	366.0	0.0	0.0	62.0	0.0	0.0	0.0	0.0	0.0	0.0	0.0	1346.0	0.0	0.0	0.0	104.0	0.0	758.0	0.0	113.0	0.0	0.0	0.0	0.0	61.0	0.0	0.0	0.0	34.0	87.0	0.0	0.0	0.0	704.0	0.0	34.0	0.0	0.0	0.0	0.0	17.0	0.0	0.0	0.0	3538.0	0.0
64	2909.0	2301.0	347.0	13116.0	124.0	242.0	40326.0	0.0	0.0	0.0	0.0	0.0	0.0	82.0	434.0	0.0	0.0	0.0	260.0	107.0	651.0	0.0	79175.0	0.0	0.0	177.0	0.0	434.0	220.0	0.0	33.0	151.0	6080.0	0.0	39.0	0.0	59.0	98.0	477.0	0.0	32.0	0.0	20.0	0.0	304.0	0.0	82.0	2215.0	0.0
65	1496.0	1290.0	617.0	1468.0	0.0	0.0	112.0	0.0	42.0	0.0	0.0	0.0	17.0	36.0	2298.0	0.0	49.0	97.0	356.0	53.0	2237.0	57.0	288.0	0.0	0.0	0.0	0.0	315.0	0.0	0.0	48.0	411.0	765.0	63.0	39.0	0.0	1131.0	0.0	0.0	0.0	0.0	0.0	0.0	0.0	0.0	0.0	0.0	2196.0	0.0
66	15487.0	3472.0	4493.0	1463.0	0.0	136.0	124.0	361.0	987.0	100.0	102.0	885.0	360.0	150.0	0.0	186.0	284.0	194.0	1021.0	53.0	260.0	408.0	0.0	290.0	584.0	714.0	0.0	0.0	353.0	476.0	0.0	128.0	1914.0	353.0	44.0	919.0	0.0	154.0	200.0	4731.0	22602.0	510.0	544.0	0.0	63.0	537.0	143.0	0.0	209.0
67	0.0	0.0	0.0	0.0	0.0	0.0	0.0	0.0	0.0	33.0	0.0	0.0	0.0	103.0	0.0	0.0	0.0	0.0	0.0	0.0	0.0	0.0	0.0	0.0	0.0	0.0	0.0	0.0	0.0	0.0	0.0	0.0	0.0	0.0	0.0	67.0	0.0	0.0	0.0	0.0	0.0	0.0	0.0	0.0	0.0	0.0	324.0	0.0	0.0
68	0.0	0.0	0.0	0.0	0.0	0.0	0.0	0.0	0.0	39.0	0.0	0.0	0.0	129.0	0.0	0.0	0.0	0.0	0.0	0.0	0.0	0.0	0.0	0.0	0.0	0.0	0.0	0.0	0.0	0.0	0.0	0.0	0.0	0.0	0.0	0.0	0.0	0.0	0.0	0.0	0.0	0.0	0.0	0.0	0.0	0.0	211.0	0.0	0.0
69	2638.0	1309.0	362.0	2477.0	85.0	342.0	74.0	0.0	0.0	0.0	939.0	0.0	47.0	98.0	42.0	109.0	78.0	0.0	0.0	0.0	463.0	22.0	0.0	0.0	149.0	201.0	0.0	543.0	0.0	0.0	72.0	151.0	861.0	63.0	72.0	57.0	104.0	70.0	517.0	181.0	0.0	60.0	28.0	12810.0	76.0	0.0	60.0	443.0	0.0
70	22805.0	1009.0	14531.0	706.0	271.0	0.0	0.0	9260.0	51.0	39.0	0.0	31.0	22.0	0.0	0.0	98.0	147.0	0.0	5892.0	75.0	171.0	95.0	0.0	965.0	164.0	3441.0	0.0	215.0	198.0	69.0	0.0	0.0	625.0	698.0	66.0	192.0	0.0	196.0	0.0	148.0	0.0	372.0	45.0	0.0	0.0	1159.0	0.0	0.0	290.0
71	541.0	158.0	94.0	807.0	3590.0	0.0	0.0	47.0	0.0	0.0	957.0	0.0	0.0	57.0	0.0	0.0	0.0	2040.0	51.0	0.0	0.0	0.0	34.0	0.0	0.0	0.0	0.0	0.0	38.0	0.0	0.0	0.0	1627.0	0.0	0.0	0.0	0.0	0.0	704.0	0.0	0.0	51.0	0.0	0.0	283.0	0.0	47.0	137.0	0.0
72	10098.0	41319.0	1849.0	10027.0	915.0	6224.0	1046.0	597.0	162.0	44.0	387.0	40.0	42.0	212.0	224.0	2825.0	235.0	330.0	740.0	370.0	454.0	51.0	1777.0	255.0	4767.0	533.0	0.0	458.0	3769.0	94.0	77.0	396.0	3734.0	99.0	2996.0	163.0	52.0	1862.0	2439.0	788.0	326.0	151.0	74.0	0.0	241.0	470.0	768.0	1269.0	209.0
73	7306.0	18473.0	1010.0	2297.0	131.0	31180.0	0.0	361.0	59.0	33.0	0.0	49.0	22.0	0.0	0.0	17303.0	58.0	145.0	551.0	53.0	104.0	28.0	0.0	127.0	19865.0	505.0	0.0	161.0	2986.0	63.0	33.0	93.0	1531.0	36.0	8085.0	0.0	0.0	23473.0	0.0	367.0	89.0	70.0	45.0	0.0	114.0	823.0	75.0	507.0	112.0
74	91.0	84.0	63.0	477.0	0.0	0.0	62.0	0.0	0.0	0.0	0.0	0.0	0.0	0.0	5614.0	0.0	0.0	0.0	0.0	0.0	561.0	0.0	133.0	0.0	0.0	0.0	0.0	35.0	0.0	0.0	0.0	49.0	182.0	0.0	0.0	0.0	1213.0	0.0	0.0	0.0	0.0	0.0	0.0	0.0	0.0	0.0	0.0	1024.0	0.0
75	45.0	63.0	0.0	598.0	45.0	0.0	99.0	0.0	0.0	0.0	36.0	0.0	0.0	0.0	128.0	0.0	0.0	0.0	0.0	0.0	0.0	0.0	145.0	0.0	0.0	0.0	0.0	281.0	0.0	0.0	207.0	172.0	126.0	0.0	0.0	0.0	29.0	0.0	517.0	0.0	0.0	0.0	0.0	0.0	0.0	0.0	0.0	11237.0	0.0
76	6689.0	3086.0	2193.0	595.0	0.0	156.0	0.0	1477.0	0.0	0.0	347.0	13.0	0.0	0.0	0.0	266.0	49.0	106.0	563.0	0.0	0.0	0.0	0.0	1206.0	751.0	751.0	0.0	0.0	266.0	31.0	0.0	0.0	454.0	36.0	0.0	86.0	37.0	203.0	0.0	172.0	65.0	60.0	33.0	0.0	0.0	1660.0	52.0	0.0	1315.0
77	52.0	84.0	0.0	236.0	0.0	0.0	0.0	0.0	0.0	0.0	0.0	0.0	0.0	0.0	124.0	0.0	0.0	0.0	28.0	0.0	100.0	0.0	28.0	0.0	0.0	0.0	0.0	52.0	0.0	0.0	0.0	180.0	52.0	0.0	0.0	0.0	82.0	0.0	24.0	0.0	0.0	0.0	0.0	0.0	0.0	0.0	0.0	1466.0	0.0
78	1271.0	287.0	759.0	155.0	0.0	48.0	0.0	11053.0	0.0	0.0	0.0	0.0	0.0	0.0	0.0	0.0	43.0	0.0	292.0	0.0	0.0	0.0	0.0	48.0	34.0	204.0	0.0	87.0	73.0	0.0	0.0	0.0	87.0	53.0	0.0	0.0	0.0	43.0	0.0	0.0	0.0	0.0	0.0	0.0	0.0	102.0	0.0	58.0	0.0
79	381.0	42.0	137.0	18.0	0.0	0.0	0.0	0.0	36.0	0.0	0.0	0.0	0.0	0.0	0.0	0.0	5.0	0.0	23.0	0.0	11.0	0.0	0.0	0.0	5.0	5.0	0.0	0.0	18.0	11.0	0.0	0.0	5.0	11.0	0.0	0.0	0.0	0.0	0.0	148.0	334.0	5.0	5.0	5.0	0.0	11.0	0.0	11.0	0.0
80	409.0	169.0	258.0	55.0	0.0	0.0	0.0	0.0	61.0	0.0	36.0	55.0	36.0	0.0	0.0	0.0	12.0	0.0	55.0	0.0	0.0	18.0	0.0	0.0	0.0	36.0	0.0	0.0	0.0	24.0	0.0	0.0	61.0	0.0	0.0	43.0	0.0	0.0	0.0	415.0	1039.0	0.0	18.0	0.0	0.0	36.0	0.0	0.0	12.0
81	16557.0	550.0	7125.0	416.0	108.0	0.0	0.0	314.0	102.0	22.0	163.0	31.0	17.0	41.0	0.0	0.0	166.0	77.0	9089.0	0.0	0.0	31.0	0.0	907.0	0.0	11781.0	0.0	0.0	133.0	170.0	0.0	0.0	238.0	1606.0	0.0	125.0	0.0	84.0	0.0	178.0	40.0	241.0	33.0	0.0	0.0	10927.0	82.0	0.0	613.0
82	741.0	670.0	117.0	659.0	0.0	0.0	0.0	0.0	0.0	0.0	0.0	0.0	0.0	0.0	0.0	0.0	0.0	0.0	94.0	0.0	186.0	0.0	117.0	0.0	0.0	0.0	0.0	1374.0	129.0	0.0	0.0	9017.0	200.0	0.0	0.0	0.0	67.0	0.0	0.0	105.0	0.0	0.0	0.0	0.0	0.0	0.0	0.0	3364.0	0.0
83	12007.0	1005.0	1951.0	571.0	0.0	0.0	0.0	98.0	0.0	13519.0	0.0	63.0	0.0	140.0	0.0	0.0	26183.0	0.0	1143.0	0.0	0.0	44.0	0.0	0.0	78.0	354.0	0.0	0.0	0.0	139.0	0.0	0.0	611.0	315.0	44.0	10913.0	0.0	0.0	0.0	267.0	89.0	2839.0	0.0	0.0	0.0	184.0	60.0	0.0	0.0
84	2487.0	256.0	851.0	38.0	0.0	0.0	0.0	53.0	110.0	94.0	0.0	686.0	22.0	0.0	0.0	0.0	314.0	0.0	72.0	0.0	0.0	28.0	0.0	53.0	0.0	140.0	0.0	0.0	0.0	75.0	0.0	0.0	188.0	48.0	0.0	1345.0	0.0	0.0	0.0	803.0	1306.0	0.0	57.0	0.0	0.0	58.0	0.0	0.0	0.0
85	4386.0	301.0	1980.0	131.0	0.0	0.0	0.0	0.0	1239.0	0.0	0.0	31.0	22.0	0.0	0.0	0.0	45.0	0.0	498.0	0.0	0.0	295.0	0.0	395.0	0.0	399.0	0.0	0.0	45.0	3802.0	0.0	0.0	131.0	583.0	0.0	655.0	0.0	0.0	0.0	2170.0	130.0	91.0	308.0	0.0	0.0	117.0	0.0	91.0	274.0
86	1099.0	10993.0	0.0	1774.0	100.0	13920.0	647.0	157.0	110.0	0.0	0.0	0.0	30.0	0.0	106.0	689.0	0.0	0.0	0.0	48.0	0.0	15.0	2083.0	0.0	1874.0	0.0	0.0	175.0	1793.0	0.0	0.0	163.0	405.0	45.0	496.0	0.0	0.0	826.0	484.0	0.0	0.0	0.0	0.0	0.0	101.0	100.0	90.0	0.0	0.0
87	457.0	343.0	60.0	1548.0	0.0	0.0	199.0	0.0	0.0	0.0	0.0	0.0	0.0	0.0	32.0	0.0	0.0	0.0	0.0	0.0	60.0	0.0	202.0	0.0	0.0	0.0	0.0	3104.0	0.0	0.0	48.0	303.0	235.0	0.0	0.0	0.0	0.0	0.0	60.0	0.0	0.0	0.0	0.0	0.0	0.0	0.0	0.0	761.0	0.0
88	1150.0	7704.0	498.0	346.0	0.0	151.0	0.0	97.0	0.0	0.0	0.0	0.0	0.0	0.0	0.0	876.0	0.0	0.0	138.0	0.0	0.0	0.0	0.0	69.0	269.0	83.0	0.0	0.0	4323.0	0.0	0.0	0.0	180.0	0.0	150.0	0.0	0.0	3095.0	0.0	0.0	0.0	0.0	0.0	0.0	0.0	218.0	0.0	124.0	153.0
89	587.0	2006.0	171.0	91.0	0.0	440.0	0.0	0.0	0.0	0.0	0.0	0.0	0.0	0.0	0.0	1663.0	0.0	0.0	85.0	0.0	0.0	0.0	0.0	0.0	5322.0	48.0	0.0	0.0	269.0	0.0	0.0	0.0	214.0	0.0	167.0	0.0	0.0	1302.0	0.0	0.0	0.0	30.0	0.0	0.0	0.0	48.0	0.0	48.0	36.0
90	687.0	5396.0	116.0	339.0	0.0	971.0	0.0	0.0	0.0	0.0	0.0	0.0	0.0	0.0	0.0	3520.0	0.0	0.0	80.0	0.0	0.0	0.0	0.0	0.0	2503.0	0.0	0.0	0.0	437.0	0.0	38.0	0.0	142.0	0.0	457.0	0.0	0.0	2436.0	0.0	0.0	0.0	0.0	0.0	0.0	0.0	0.0	0.0	62.0	0.0
91	832.0	1651.0	287.0	904.0	100.0	1493.0	0.0	0.0	0.0	0.0	0.0	0.0	0.0	36.0	0.0	87.0	0.0	0.0	0.0	0.0	0.0	0.0	0.0	0.0	100.0	0.0	0.0	188.0	143.0	0.0	0.0	0.0	301.0	0.0	143.0	0.0	0.0	70.0	150.0	0.0	0.0	0.0	33.0	0.0	0.0	0.0	0.0	952.0	0.0
92	462.0	2962.0	93.0	55.0	0.0	834.0	24.0	69.0	0.0	0.0	0.0	0.0	0.0	0.0	0.0	267.0	0.0	0.0	41.0	0.0	0.0	0.0	0.0	0.0	269.0	0.0	0.0	0.0	152.0	0.0	0.0	31.0	152.0	0.0	1026.0	0.0	0.0	196.0	0.0	0.0	0.0	0.0	0.0	0.0	0.0	24.0	0.0	41.0	0.0
93	464.0	544.0	79.0	268.0	0.0	334.0	0.0	0.0	0.0	0.0	0.0	0.0	0.0	36.0	0.0	0.0	0.0	0.0	0.0	0.0	0.0	0.0	0.0	0.0	108.0	0.0	0.0	148.0	116.0	0.0	0.0	69.0	123.0	0.0	108.0	0.0	0.0	0.0	0.0	0.0	0.0	0.0	0.0	0.0	0.0	0.0	0.0	239.0	0.0
94	912.0	753.0	0.0	6663.0	379.0	227.0	1208.0	235.0	0.0	0.0	112.0	27.0	0.0	0.0	1100.0	109.0	0.0	0.0	0.0	348.0	216.0	22.0	1031.0	0.0	0.0	0.0	0.0	2141.0	0.0	0.0	1086.0	2379.0	765.0	0.0	0.0	0.0	434.0	0.0	2539.0	0.0	81.0	0.0	0.0	0.0	114.0	0.0	0.0	64061.0	0.0
95	728.0	76.0	200.0	0.0	0.0	0.0	0.0	0.0	53.0	0.0	0.0	27.0	0.0	0.0	0.0	0.0	0.0	0.0	41.0	0.0	23.0	34.0	0.0	16.0	0.0	23.0	0.0	0.0	0.0	0.0	0.0	0.0	53.0	41.0	0.0	0.0	0.0	0.0	0.0	147.0	326.0	0.0	41.0	0.0	0.0	46.0	0.0	0.0	16.0
96	581.0	864.0	0.0	421.0	0.0	0.0	0.0	188.0	0.0	0.0	0.0	0.0	0.0	0.0	42.0	0.0	0.0	0.0	79.0	0.0	0.0	0.0	87.0	0.0	0.0	0.0	0.0	79.0	0.0	0.0	72.0	501.0	123.0	0.0	0.0	0.0	0.0	0.0	79.0	0.0	0.0	0.0	0.0	0.0	0.0	0.0	0.0	2539.0	0.0
97	3054.0	636.0	987.0	258.0	0.0	55.0	0.0	0.0	396.0	0.0	0.0	1192.0	1382.0	0.0	0.0	0.0	0.0	0.0	239.0	0.0	0.0	138.0	0.0	93.0	0.0	119.0	0.0	0.0	0.0	184.0	0.0	0.0	184.0	54.0	0.0	193.0	0.0	0.0	0.0	1273.0	408.0	73.0	295.0	0.0	0.0	218.0	0.0	0.0	72.0
98	14879.0	4675.0	4900.0	2022.0	93.0	629.0	112.0	1163.0	264.0	105.0	1571.0	81.0	115.0	62.0	0.0	262.0	196.0	194.0	1528.0	112.0	171.0	95.0	0.0	16766.0	584.0	2382.0	0.0	107.0	494.0	315.0	28.0	0.0	1914.0	190.0	314.0	314.0	29.0	294.0	284.0	764.0	187.0	359.0	115.0	0.0	114.0	46130.0	128.0	0.0	7566.0
99	6120.0	2419.0	2129.0	785.0	0.0	206.0	0.0	566.0	68.0	0.0	173.0	0.0	0.0	0.0	0.0	413.0	78.0	136.0	827.0	0.0	74.0	0.0	289.0	2210.0	454.0	971.0	0.0	134.0	537.0	120.0	0.0	0.0	620.0	45.0	89.0	115.0	52.0	454.0	0.0	206.0	65.0	80.0	20.0	0.0	0.0	2488.0	0.0	0.0	1406.0
100	1059.0	234.0	279.0	49.0	0.0	0.0	0.0	0.0	69.0	0.0	0.0	44.0	0.0	0.0	0.0	0.0	0.0	0.0	74.0	0.0	34.0	0.0	0.0	14.0	89.0	39.0	0.0	0.0	0.0	19.0	0.0	0.0	64.0	34.0	0.0	49.0	0.0	39.0	0.0	459.0	624.0	0.0	84.0	0.0	0.0	19.0	0.0	0.0	0.0
101	3183.0	35548.0	0.0	8304.0	279.0	2793.0	548.0	188.0	59.0	0.0	295.0	0.0	22.0	0.0	74.0	1434.0	0.0	0.0	386.0	128.0	111.0	28.0	3544.0	81.0	2668.0	237.0	0.0	511.0	1575.0	44.0	38.0	326.0	1531.0	0.0	1015.0	0.0	59.0	1050.0	985.0	0.0	97.0	0.0	0.0	0.0	139.0	134.0	143.0	444.0	48.0
102	154.0	40.0	0.0	45.0	22.0	0.0	0.0	0.0	0.0	0.0	0.0	0.0	0.0	119.0	0.0	0.0	0.0	45.0	28.0	0.0	15.0	0.0	0.0	0.0	15.0	5.0	0.0	0.0	10.0	0.0	0.0	0.0	28.0	5.0	0.0	0.0	0.0	0.0	0.0	5.0	0.0	0.0	0.0	0.0	0.0	0.0	203.0	0.0	0.0
103	366.0	400.0	0.0	2368.0	93.0	0.0	124.0	0.0	0.0	0.0	0.0	0.0	0.0	0.0	2191.0	0.0	0.0	0.0	0.0	48.0	216.0	0.0	283.0	0.0	0.0	0.0	0.0	533.0	0.0	0.0	222.0	733.0	366.0	0.0	0.0	0.0	517.0	0.0	350.0	0.0	0.0	0.0	0.0	0.0	152.0	0.0	0.0	7364.0	0.0
104	2148.0	1432.0	389.0	420.0	0.0	0.0	0.0	3316.0	0.0	0.0	0.0	0.0	0.0	0.0	0.0	140.0	107.0	0.0	389.0	0.0	0.0	0.0	0.0	311.0	311.0	0.0	0.0	107.0	217.0	0.0	0.0	81.0	420.0	54.0	155.0	0.0	0.0	295.0	0.0	0.0	0.0	90.0	0.0	0.0	0.0	155.0	0.0	0.0	155.0
105	193.0	244.0	0.0	1047.0	0.0	0.0	137.0	0.0	0.0	0.0	132.0	0.0	0.0	0.0	459.0	0.0	0.0	0.0	0.0	0.0	0.0	0.0	406.0	0.0	233.0	0.0	0.0	264.0	0.0	0.0	4954.0	254.0	193.0	0.0	0.0	0.0	112.0	0.0	785.0	0.0	0.0	0.0	0.0	0.0	0.0	0.0	0.0	5280.0	0.0
106	106.0	38.0	10.0	45.0	10.0	0.0	0.0	0.0	10.0	27.0	0.0	0.0	0.0	254.0	10.0	0.0	10.0	38.0	0.0	0.0	0.0	0.0	5.0	0.0	0.0	10.0	0.0	0.0	0.0	0.0	0.0	5.0	231.0	0.0	0.0	0.0	0.0	0.0	0.0	10.0	0.0	10.0	0.0	0.0	10.0	0.0	203.0	0.0	0.0
107	1585.0	9408.0	0.0	4894.0	248.0	910.0	7462.0	204.0	85.0	0.0	204.0	0.0	17.0	0.0	213.0	985.0	68.0	165.0	0.0	305.0	149.0	0.0	7720.0	69.0	2668.0	237.0	0.0	552.0	1068.0	31.0	140.0	279.0	1148.0	36.0	624.0	67.0	269.0	1064.0	919.0	0.0	97.0	50.0	74.0	0.0	177.0	184.0	67.0	571.0	0.0
108	3352.0	280.0	1337.0	117.0	0.0	0.0	0.0	0.0	2945.0	0.0	0.0	230.0	85.0	0.0	0.0	0.0	63.0	0.0	325.0	0.0	0.0	433.0	0.0	151.0	0.0	406.0	0.0	0.0	0.0	4486.0	0.0	0.0	198.0	225.0	0.0	1183.0	0.0	0.0	0.0	3912.0	163.0	63.0	858.0	0.0	0.0	168.0	0.0	72.0	80.0
109	1681.0	135.0	206.0	118.0	108.0	59.0	0.0	1257.0	0.0	0.0	0.0	0.0	0.0	0.0	0.0	0.0	0.0	35.0	218.0	0.0	0.0	0.0	0.0	0.0	0.0	129.0	0.0	0.0	0.0	0.0	0.0	0.0	94.0	0.0	111.0	0.0	0.0	0.0	0.0	0.0	0.0	354.0	0.0	0.0	0.0	0.0	0.0	0.0	0.0
110	3297.0	605.0	1749.0	555.0	147.0	0.0	0.0	1069.0	0.0	139.0	112.0	0.0	22.0	0.0	0.0	0.0	284.0	87.0	1026.0	32.0	0.0	28.0	0.0	104.0	0.0	1985.0	0.0	0.0	0.0	31.0	33.0	0.0	403.0	117.0	0.0	0.0	0.0	0.0	117.0	0.0	0.0	2708.0	28.0	0.0	63.0	117.0	0.0	0.0	80.0
111	434.0	418.0	50.0	641.0	66.0	83.0	0.0	0.0	0.0	0.0	0.0	0.0	0.0	0.0	0.0	0.0	0.0	0.0	0.0	0.0	0.0	0.0	0.0	50.0	0.0	0.0	0.0	282.0	61.0	0.0	0.0	58.0	167.0	0.0	0.0	0.0	0.0	0.0	50.0	0.0	0.0	0.0	0.0	0.0	0.0	0.0	0.0	239.0	0.0
112	823.0	645.0	177.0	2591.0	0.0	177.0	74.0	0.0	0.0	0.0	77.0	0.0	0.0	0.0	0.0	0.0	0.0	0.0	0.0	0.0	0.0	0.0	0.0	0.0	100.0	0.0	0.0	3489.0	122.0	0.0	0.0	233.0	622.0	0.0	0.0	0.0	0.0	0.0	111.0	0.0	0.0	0.0	0.0	0.0	0.0	0.0	0.0	698.0	0.0
113	513.0	1441.0	159.0	211.0	0.0	111.0	0.0	43.0	0.0	0.0	0.0	0.0	0.0	0.0	0.0	71.0	0.0	0.0	47.0	0.0	0.0	0.0	0.0	0.0	131.0	0.0	0.0	55.0	99.0	0.0	0.0	0.0	87.0	0.0	219.0	0.0	0.0	0.0	0.0	67.0	0.0	0.0	0.0	0.0	0.0	43.0	0.0	123.0	0.0
114	1217.0	2261.0	231.0	742.0	131.0	1600.0	62.0	0.0	0.0	0.0	0.0	0.0	10.0	0.0	0.0	139.0	0.0	0.0	0.0	0.0	0.0	0.0	185.0	0.0	150.0	0.0	0.0	188.0	324.0	56.0	38.0	128.0	301.0	0.0	614.0	48.0	22.0	70.0	0.0	0.0	0.0	60.0	20.0	0.0	0.0	0.0	0.0	761.0	0.0
115	377.0	193.0	50.0	177.0	0.0	0.0	0.0	0.0	0.0	63.0	28.0	0.0	17.0	320.0	0.0	0.0	28.0	98.0	57.0	0.0	22.0	0.0	0.0	0.0	0.0	34.0	0.0	0.0	0.0	0.0	0.0	0.0	276.0	0.0	0.0	0.0	0.0	34.0	0.0	0.0	0.0	0.0	0.0	0.0	28.0	28.0	535.0	0.0	0.0
116	1875.0	1390.0	371.0	371.0	0.0	0.0	0.0	2625.0	0.0	0.0	0.0	0.0	0.0	62.0	0.0	0.0	0.0	97.0	274.0	26.0	0.0	0.0	0.0	93.0	210.0	0.0	0.0	0.0	258.0	0.0	0.0	0.0	307.0	0.0	0.0	0.0	29.0	97.0	0.0	97.0	0.0	0.0	0.0	0.0	63.0	210.0	128.0	194.0	97.0
117	489.0	170.0	17.0	196.0	30.0	0.0	0.0	0.0	0.0	17.0	0.0	0.0	0.0	30.0	0.0	0.0	0.0	79.0	30.0	0.0	0.0	0.0	0.0	0.0	22.0	0.0	0.0	0.0	0.0	0.0	0.0	0.0	354.0	0.0	0.0	0.0	0.0	0.0	0.0	0.0	0.0	0.0	0.0	0.0	66.0	0.0	61.0	0.0	35.0
118	4372.0	3019.0	937.0	10411.0	85.0	258.0	1509.0	157.0	59.0	0.0	275.0	22.0	10.0	88.0	989.0	0.0	107.0	116.0	289.0	12361.0	572.0	28.0	4320.0	151.0	0.0	237.0	0.0	624.0	176.0	0.0	53.0	198.0	6142.0	90.0	128.0	67.0	112.0	0.0	520.0	267.0	40.0	50.0	33.0	0.0	364.0	151.0	82.0	937.0	72.0
119	613.0	208.0	63.0	2093.0	50.0	151.0	0.0	56.0	0.0	0.0	0.0	0.0	0.0	88.0	0.0	0.0	0.0	106.0	44.0	0.0	69.0	0.0	0.0	0.0	50.0	75.0	2074.0	0.0	0.0	0.0	0.0	0.0	5958.0	0.0	0.0	0.0	0.0	0.0	360.0	0.0	0.0	0.0	0.0	0.0	316.0	44.0	120.0	0.0	0.0
120	33.0	27.0	0.0	290.0	0.0	0.0	40.0	20.0	0.0	0.0	0.0	0.0	0.0	0.0	574.0	0.0	0.0	0.0	27.0	0.0	527.0	0.0	0.0	0.0	0.0	0.0	0.0	60.0	0.0	0.0	0.0	40.0	94.0	0.0	0.0	0.0	502.0	0.0	0.0	0.0	0.0	0.0	0.0	0.0	0.0	0.0	0.0	932.0	0.0
121	3820.0	1711.0	562.0	1570.0	131.0	257.0	0.0	0.0	0.0	257.0	234.0	0.0	10.0	24360.0	0.0	0.0	127.0	1007.0	421.0	0.0	328.0	0.0	0.0	0.0	0.0	304.0	0.0	0.0	0.0	0.0	0.0	0.0	2883.0	36.0	44.0	86.0	0.0	0.0	0.0	0.0	0.0	70.0	0.0	0.0	88.0	0.0	30651.0	0.0	0.0
122	168607.0	1181.0	34637.0	2104.0	690.0	698.0	0.0	1084.0	383.0	211.0	183.0	320.0	85.0	67.0	0.0	164.0	431.0	126.0	19497.0	0.0	0.0	102.0	0.0	639.0	1019.0	12998.0	0.0	161.0	176.0	448.0	0.0	58.0	1340.0	4578.0	89.0	1908.0	0.0	140.0	267.0	639.0	465.0	725.0	165.0	0.0	127.0	1681.0	67.0	0.0	314.0
123	268.0	205.0	62.0	3423.0	0.0	0.0	35.0	26.0	0.0	0.0	234.0	0.0	0.0	0.0	0.0	0.0	0.0	0.0	35.0	37.0	0.0	0.0	250.0	0.0	0.0	0.0	44.0	0.0	0.0	0.0	0.0	0.0	40629.0	0.0	0.0	0.0	0.0	0.0	568.0	0.0	0.0	0.0	0.0	0.0	1465.0	0.0	0.0	53.0	0.0
124	598.0	451.0	616.0	1117.0	0.0	0.0	177.0	0.0	0.0	0.0	48.0	0.0	0.0	0.0	0.0	0.0	0.0	0.0	122.0	1093.0	0.0	0.0	219.0	0.0	0.0	85.0	0.0	0.0	0.0	0.0	0.0	0.0	910.0	0.0	0.0	0.0	0.0	0.0	48.0	0.0	0.0	0.0	28.0	0.0	85.0	0.0	0.0	244.0	0.0
125	276.0	1731.0	87.0	872.0	0.0	106.0	161.0	0.0	0.0	0.0	153.0	0.0	0.0	0.0	0.0	87.0	0.0	0.0	0.0	48.0	0.0	0.0	577.0	0.0	94.0	0.0	0.0	106.0	156.0	0.0	0.0	0.0	112.0	0.0	78.0	0.0	0.0	70.0	119.0	0.0	0.0	0.0	0.0	0.0	0.0	0.0	0.0	0.0	0.0
126	1608.0	4674.0	578.0	474.0	0.0	182.0	0.0	127.0	0.0	0.0	0.0	0.0	22.0	46.0	0.0	295.0	68.0	0.0	115.0	0.0	0.0	0.0	0.0	221.0	239.0	231.0	0.0	0.0	2857.0	31.0	0.0	0.0	300.0	0.0	55.0	0.0	0.0	378.0	0.0	312.0	48.0	0.0	82.0	0.0	0.0	285.0	120.0	0.0	209.0
127	911.0	201.0	490.0	63.0	0.0	0.0	0.0	57.0	12301.0	0.0	0.0	67.0	60.0	0.0	0.0	0.0	103.0	0.0	126.0	0.0	0.0	1903.0	0.0	81.0	0.0	92.0	0.0	0.0	46.0	562.0	0.0	0.0	63.0	57.0	0.0	138.0	0.0	0.0	0.0	2595.0	146.0	0.0	720.0	0.0	0.0	46.0	0.0	0.0	0.0
128	434.0	290.0	370.0	11.0	0.0	0.0	0.0	0.0	265.0	0.0	0.0	112.0	305.0	0.0	0.0	0.0	30.0	0.0	55.0	0.0	0.0	55.0	0.0	55.0	0.0	47.0	0.0	0.0	11.0	47.0	0.0	0.0	0.0	22.0	0.0	80.0	0.0	30.0	0.0	550.0	65.0	0.0	129.0	0.0	0.0	30.0	0.0	0.0	0.0
129	6511.0	902.0	3540.0	458.0	0.0	138.0	0.0	1084.0	59.0	39.0	0.0	0.0	10.0	0.0	42.0	138.0	58.0	0.0	1180.0	0.0	0.0	0.0	0.0	2257.0	236.0	1430.0	0.0	0.0	388.0	0.0	0.0	0.0	555.0	81.0	0.0	115.0	29.0	126.0	0.0	208.0	0.0	90.0	45.0	0.0	0.0	8316.0	0.0	0.0	1249.0
130	0.0	0.0	0.0	0.0	0.0	0.0	0.0	0.0	0.0	0.0	0.0	0.0	0.0	0.0	0.0	0.0	0.0	0.0	0.0	0.0	0.0	0.0	0.0	0.0	0.0	0.0	0.0	0.0	0.0	0.0	0.0	0.0	1053.0	0.0	0.0	0.0	0.0	0.0	0.0	0.0	0.0	0.0	0.0	0.0	76.0	0.0	0.0	0.0	0.0
131	48.0	92.0	0.0	207.0	0.0	0.0	36.0	0.0	0.0	0.0	0.0	0.0	0.0	0.0	24.0	0.0	0.0	0.0	29.0	4010.0	12.0	0.0	36.0	0.0	0.0	0.0	0.0	29.0	0.0	0.0	0.0	0.0	175.0	0.0	0.0	0.0	0.0	0.0	0.0	0.0	0.0	0.0	0.0	0.0	0.0	0.0	0.0	24.0	0.0
132	4387.0	529.0	799.0	529.0	325.0	0.0	0.0	723.0	0.0	50.0	91.0	0.0	0.0	0.0	0.0	0.0	98.0	213.0	497.0	0.0	0.0	0.0	0.0	0.0	0.0	172.0	0.0	0.0	86.0	0.0	0.0	0.0	389.0	81.0	0.0	77.0	0.0	0.0	97.0	0.0	0.0	810.0	0.0	0.0	50.0	97.0	0.0	0.0	217.0
133	5519.0	6393.0	1898.0	774.0	139.0	849.0	0.0	298.0	59.0	33.0	91.0	67.0	145.0	0.0	0.0	824.0	88.0	126.0	799.0	64.0	0.0	79.0	0.0	2222.0	649.0	949.0	0.0	215.0	1023.0	37.0	48.0	0.0	861.0	99.0	184.0	144.0	52.0	998.0	0.0	374.0	81.0	100.0	82.0	0.0	0.0	2572.0	60.0	0.0	2222.0
134	512.0	536.0	128.0	897.0	0.0	0.0	62.0	0.0	0.0	0.0	0.0	0.0	0.0	0.0	1753.0	0.0	0.0	0.0	0.0	0.0	1565.0	0.0	104.0	0.0	0.0	0.0	0.0	93.0	0.0	0.0	0.0	128.0	547.0	0.0	55.0	0.0	726.0	0.0	0.0	0.0	0.0	0.0	0.0	0.0	0.0	0.0	0.0	1002.0	0.0
135	888.0	7572.0	132.0	420.0	85.0	3036.0	0.0	108.0	0.0	0.0	0.0	0.0	0.0	0.0	0.0	1260.0	0.0	0.0	0.0	0.0	0.0	0.0	0.0	0.0	1439.0	72.0	0.0	0.0	1212.0	0.0	48.0	0.0	240.0	0.0	546.0	0.0	0.0	1404.0	0.0	0.0	0.0	0.0	0.0	0.0	0.0	72.0	0.0	72.0	0.0
136	142.0	205.0	267.0	1956.0	0.0	44.0	6789.0	35.0	0.0	0.0	0.0	0.0	0.0	0.0	125.0	0.0	0.0	0.0	0.0	37.0	89.0	0.0	21918.0	0.0	0.0	0.0	0.0	125.0	0.0	0.0	0.0	0.0	643.0	0.0	0.0	0.0	35.0	0.0	35.0	0.0	0.0	0.0	0.0	0.0	0.0	44.0	0.0	160.0	0.0
137	270.0	580.0	39.0	659.0	67.0	39.0	45.0	56.0	0.0	0.0	0.0	0.0	10.0	0.0	85.0	0.0	0.0	0.0	0.0	0.0	0.0	0.0	61.0	0.0	50.0	0.0	0.0	0.0	0.0	0.0	328.0	93.0	185.0	0.0	0.0	0.0	0.0	0.0	267.0	0.0	0.0	0.0	0.0	0.0	0.0	0.0	0.0	634.0	0.0
138	536.0	183.0	158.0	430.0	35.0	0.0	0.0	42.0	0.0	0.0	98.0	0.0	0.0	282.0	0.0	0.0	0.0	1422.0	0.0	0.0	0.0	0.0	0.0	0.0	0.0	0.0	0.0	0.0	0.0	0.0	0.0	0.0	1627.0	0.0	0.0	0.0	0.0	0.0	77.0	0.0	0.0	0.0	0.0	0.0	127.0	0.0	1606.0	35.0	0.0
139	428.0	323.0	48.0	364.0	40.0	0.0	74.0	0.0	0.0	0.0	0.0	0.0	0.0	0.0	74.0	0.0	0.0	0.0	0.0	0.0	74.0	0.0	178.0	0.0	0.0	0.0	0.0	1480.0	0.0	0.0	24.0	906.0	169.0	0.0	0.0	0.0	59.0	0.0	0.0	0.0	0.0	0.0	0.0	0.0	0.0	0.0	0.0	1015.0	0.0
140	335.0	239.0	0.0	18233.0	38.0	0.0	323.0	28.0	0.0	0.0	244.0	0.0	0.0	0.0	47.0	0.0	0.0	0.0	0.0	0.0	38.0	0.0	3366.0	0.0	0.0	0.0	0.0	47.0	0.0	0.0	24.0	0.0	17523.0	0.0	0.0	0.0	0.0	0.0	618.0	0.0	0.0	0.0	0.0	0.0	724.0	47.0	0.0	182.0	0.0
141	3462.0	1936.0	656.0	1017.0	170.0	0.0	0.0	1855.0	51.0	22.0	0.0	0.0	0.0	57.0	0.0	109.0	68.0	223.0	508.0	42.0	186.0	0.0	0.0	0.0	246.0	164.0	0.0	148.0	279.0	0.0	0.0	0.0	861.0	0.0	39.0	106.0	44.0	180.0	0.0	133.0	40.0	100.0	0.0	0.0	88.0	0.0	90.0	262.0	180.0
142	816.0	612.0	196.0	314.0	0.0	54.0	0.0	628.0	0.0	0.0	0.0	0.0	0.0	0.0	0.0	70.0	0.0	47.0	62.0	0.0	0.0	0.0	0.0	0.0	235.0	0.0	0.0	0.0	125.0	0.0	0.0	0.0	298.0	0.0	0.0	0.0	0.0	94.0	0.0	0.0	0.0	0.0	0.0	0.0	0.0	47.0	0.0	180.0	0.0
143	2443.0	232.0	1060.0	323.0	232.0	0.0	0.0	613.0	0.0	250.0	0.0	0.0	0.0	98.0	0.0	0.0	686.0	97.0	659.0	0.0	193.0	22.0	0.0	116.0	0.0	374.0	0.0	0.0	0.0	63.0	0.0	0.0	310.0	258.0	0.0	67.0	0.0	0.0	0.0	0.0	57.0	1499.0	0.0	0.0	0.0	77.0	0.0	0.0	282.0
144	551.0	3134.0	100.0	200.0	0.0	1199.0	0.0	50.0	0.0	0.0	0.0	0.0	0.0	0.0	0.0	835.0	0.0	0.0	0.0	0.0	0.0	0.0	0.0	0.0	884.0	50.0	0.0	0.0	1120.0	0.0	0.0	0.0	100.0	0.0	853.0	0.0	0.0	2703.0	0.0	75.0	0.0	0.0	0.0	0.0	0.0	0.0	0.0	66.0	0.0
145	295.0	147.0	0.0	578.0	0.0	0.0	61.0	0.0	0.0	0.0	0.0	0.0	0.0	0.0	673.0	0.0	0.0	0.0	0.0	0.0	641.0	0.0	86.0	0.0	0.0	0.0	0.0	73.0	0.0	0.0	144.0	123.0	110.0	0.0	0.0	0.0	232.0	0.0	110.0	0.0	0.0	0.0	0.0	86.0	0.0	0.0	0.0	13205.0	0.0
146	259.0	220.0	77.0	2864.0	38.0	0.0	25.0	0.0	0.0	0.0	1388.0	0.0	0.0	0.0	0.0	0.0	0.0	25.0	0.0	0.0	77.0	0.0	129.0	0.0	0.0	25.0	0.0	0.0	64.0	0.0	0.0	0.0	76529.0	0.0	0.0	0.0	0.0	0.0	1520.0	0.0	0.0	0.0	0.0	0.0	2112.0	25.0	0.0	77.0	0.0
147	217.0	57.0	0.0	427.0	50.0	0.0	0.0	0.0	0.0	0.0	0.0	0.0	0.0	0.0	42.0	0.0	0.0	0.0	0.0	0.0	0.0	0.0	0.0	0.0	0.0	0.0	0.0	181.0	0.0	0.0	1429.0	130.0	50.0	0.0	0.0	0.0	22.0	0.0	108.0	0.0	0.0	0.0	0.0	0.0	57.0	0.0	0.0	5142.0	0.0
148	1567.0	775.0	197.0	6846.0	139.0	0.0	0.0	0.0	0.0	0.0	1367.0	0.0	0.0	67.0	0.0	0.0	58.0	204.0	214.0	0.0	0.0	0.0	181.0	0.0	0.0	0.0	0.0	0.0	98.0	0.0	0.0	0.0	64520.0	0.0	0.0	0.0	0.0	0.0	1470.0	0.0	0.0	0.0	28.0	0.0	16579.0	0.0	0.0	164.0	0.0
149	1816.0	194.0	566.0	106.0	0.0	0.0	0.0	0.0	93.0	0.0	0.0	75.0	132.0	0.0	0.0	0.0	0.0	0.0	93.0	0.0	0.0	22.0	48.0	53.0	0.0	62.0	0.0	0.0	0.0	0.0	0.0	0.0	110.0	0.0	0.0	44.0	0.0	0.0	0.0	664.0	1054.0	0.0	225.0	0.0	0.0	31.0	0.0	35.0	0.0
150	0.0	0.0	0.0	0.0	0.0	0.0	0.0	0.0	0.0	0.0	0.0	0.0	0.0	0.0	0.0	0.0	0.0	0.0	0.0	0.0	0.0	0.0	0.0	0.0	0.0	0.0	0.0	0.0	0.0	0.0	0.0	0.0	0.0	0.0	0.0	0.0	0.0	0.0	0.0	0.0	0.0	0.0	0.0	0.0	0.0	0.0	0.0	0.0	0.0
151	5087.0	6359.0	619.0	2348.0	155.0	1011.0	211.0	251.0	59.0	0.0	102.0	31.0	10.0	62.0	53.0	273.0	107.0	0.0	293.0	53.0	193.0	28.0	619.0	127.0	326.0	158.0	0.0	309.0	521.0	63.0	77.0	279.0	1436.0	63.0	206.0	125.0	97.0	238.0	200.0	252.0	97.0	120.0	57.0	0.0	0.0	134.0	128.0	2793.0	48.0
152	602.0	405.0	0.0	13203.0	69.0	0.0	0.0	0.0	0.0	0.0	4021.0	0.0	0.0	0.0	0.0	0.0	0.0	126.0	81.0	26.0	69.0	0.0	115.0	0.0	0.0	0.0	0.0	0.0	0.0	0.0	0.0	0.0	42890.0	0.0	0.0	0.0	0.0	0.0	4645.0	0.0	0.0	0.0	0.0	0.0	1866.0	0.0	67.0	417.0	0.0
153	11539.0	24559.0	1736.0	3727.0	186.0	3233.0	161.0	676.0	127.0	50.0	244.0	99.0	85.0	119.0	85.0	4961.0	264.0	252.0	612.0	316.0	313.0	51.0	0.0	197.0	3973.0	454.0	0.0	282.0	17447.0	107.0	72.0	128.0	2585.0	45.0	1863.0	125.0	0.0	25224.0	350.0	714.0	179.0	251.0	70.0	0.0	76.0	588.0	165.0	698.0	266.0
154	3094.0	1617.0	422.0	2707.0	108.0	136.0	87.0	0.0	0.0	0.0	0.0	0.0	0.0	67.0	33286.0	0.0	0.0	0.0	316.0	107.0	12110.0	0.0	211.0	69.0	0.0	0.0	0.0	316.0	0.0	31.0	72.0	316.0	1723.0	45.0	0.0	0.0	41645.0	0.0	133.0	0.0	106.0	0.0	0.0	0.0	76.0	117.0	0.0	4009.0	104.0
155	310.0	1685.0	66.0	669.0	0.0	66.0	48.0	60.0	0.0	0.0	0.0	0.0	0.0	0.0	0.0	42.0	0.0	0.0	54.0	37.0	0.0	0.0	152.0	0.0	0.0	0.0	0.0	0.0	121.0	0.0	38.0	0.0	133.0	0.0	0.0	0.0	0.0	0.0	150.0	0.0	0.0	0.0	0.0	0.0	0.0	42.0	0.0	66.0	0.0
156	2251.0	44781.0	712.0	1608.0	390.0	643.0	124.0	204.0	85.0	0.0	112.0	31.0	35.0	0.0	0.0	1263.0	0.0	87.0	275.0	225.0	0.0	22.0	436.0	162.0	1355.0	197.0	0.0	0.0	5284.0	37.0	48.0	0.0	689.0	0.0	344.0	67.0	0.0	987.0	0.0	238.0	65.0	60.0	61.0	0.0	0.0	235.0	67.0	275.0	72.0
157	3188.0	1665.0	933.0	1033.0	387.0	166.0	0.0	861.0	0.0	33.0	91.0	0.0	0.0	155.0	0.0	98.0	107.0	330.0	330.0	0.0	111.0	0.0	0.0	162.0	315.0	186.0	0.0	417.0	244.0	0.0	0.0	104.0	603.0	0.0	0.0	0.0	0.0	84.0	150.0	0.0	0.0	50.0	0.0	0.0	0.0	117.0	105.0	1904.0	56.0
158	99.0	99.0	27.0	10967.0	0.0	0.0	261.0	0.0	0.0	0.0	244.0	0.0	0.0	0.0	0.0	0.0	0.0	0.0	0.0	0.0	27.0	0.0	370.0	0.0	0.0	18.0	0.0	0.0	0.0	0.0	27.0	0.0	36236.0	0.0	0.0	0.0	0.0	0.0	517.0	0.0	0.0	0.0	0.0	0.0	1228.0	0.0	18.0	117.0	0.0
159	2774.0	23039.0	884.0	5870.0	2039.0	2929.0	2628.0	566.0	59.0	0.0	1592.0	58.0	77.0	41.0	42.0	2507.0	49.0	301.0	322.0	144.0	111.0	79.0	8846.0	104.0	5157.0	237.0	0.0	646.0	2090.0	56.0	96.0	163.0	1914.0	0.0	664.0	86.0	29.0	1680.0	1219.0	386.0	65.0	50.0	41.0	0.0	584.0	168.0	180.0	571.0	0.0
160	212.0	1686.0	82.0	678.0	77.0	68.0	49.0	95.0	0.0	0.0	0.0	0.0	0.0	0.0	53.0	0.0	0.0	0.0	0.0	0.0	0.0	0.0	164.0	0.0	0.0	0.0	0.0	0.0	178.0	0.0	207.0	0.0	150.0	0.0	68.0	0.0	0.0	137.0	167.0	0.0	0.0	0.0	0.0	0.0	0.0	0.0	0.0	205.0	0.0
161	54.0	81.0	0.0	713.0	0.0	0.0	0.0	0.0	0.0	0.0	193.0	0.0	0.0	11.0	23.0	0.0	11.0	0.0	11.0	80.0	15.0	0.0	31.0	0.0	0.0	0.0	0.0	0.0	0.0	0.0	0.0	0.0	8617.0	0.0	0.0	0.0	15.0	0.0	200.0	11.0	0.0	0.0	0.0	0.0	406.0	0.0	0.0	42.0	0.0
162	1889.0	107.0	582.0	56.0	0.0	50.0	0.0	39.0	5531.0	22.0	0.0	67.0	55.0	0.0	0.0	0.0	56.0	0.0	220.0	0.0	0.0	265.0	0.0	56.0	0.0	175.0	0.0	0.0	0.0	1592.0	0.0	0.0	118.0	118.0	0.0	842.0	0.0	0.0	0.0	3110.0	228.0	0.0	316.0	0.0	0.0	117.0	0.0	0.0	96.0
163	1697.0	1333.0	296.0	444.0	0.0	0.0	0.0	1666.0	0.0	0.0	0.0	0.0	0.0	36.0	0.0	0.0	58.0	116.0	255.0	0.0	0.0	0.0	0.0	0.0	161.0	0.0	0.0	175.0	134.0	0.0	0.0	0.0	282.0	0.0	44.0	0.0	0.0	121.0	0.0	0.0	0.0	0.0	0.0	0.0	0.0	121.0	0.0	242.0	80.0
164	291.0	119.0	171.0	89.0	23.0	17.0	0.0	0.0	0.0	54.0	0.0	0.0	0.0	1092.0	0.0	0.0	23.0	1660.0	34.0	0.0	0.0	0.0	0.0	0.0	0.0	71.0	0.0	0.0	17.0	0.0	0.0	0.0	140.0	0.0	0.0	0.0	0.0	0.0	0.0	0.0	0.0	17.0	0.0	0.0	54.0	0.0	1107.0	0.0	0.0
165	260.0	280.0	47.0	307.0	0.0	86.0	47.0	0.0	0.0	0.0	0.0	0.0	0.0	0.0	32.0	0.0	0.0	0.0	0.0	0.0	0.0	0.0	78.0	0.0	0.0	0.0	0.0	175.0	35.0	0.0	0.0	221.0	86.0	0.0	0.0	0.0	0.0	0.0	35.0	0.0	0.0	0.0	0.0	0.0	0.0	0.0	0.0	362.0	0.0
166	369.0	503.0	0.0	1510.0	240.0	0.0	510.0	0.0	0.0	0.0	122.0	22.0	0.0	0.0	74.0	0.0	0.0	0.0	0.0	139.0	0.0	0.0	1188.0	0.0	0.0	0.0	0.0	107.0	0.0	0.0	57.0	116.0	228.0	0.0	0.0	0.0	29.0	0.0	751.0	0.0	0.0	0.0	0.0	0.0	0.0	0.0	0.0	322.0	0.0
167	4450.0	588.0	1848.0	827.0	0.0	0.0	0.0	10170.0	0.0	27.0	73.0	0.0	0.0	0.0	0.0	0.0	0.0	0.0	625.0	0.0	0.0	15.0	0.0	275.0	156.0	487.0	0.0	0.0	156.0	0.0	0.0	0.0	211.0	63.0	0.0	0.0	0.0	110.0	284.0	91.0	0.0	60.0	0.0	0.0	0.0	505.0	0.0	0.0	579.0
168	0.0	0.0	0.0	0.0	0.0	0.0	0.0	0.0	0.0	0.0	0.0	0.0	0.0	0.0	0.0	0.0	0.0	0.0	0.0	241.0	0.0	0.0	0.0	0.0	0.0	0.0	0.0	0.0	0.0	0.0	0.0	0.0	0.0	0.0	0.0	0.0	0.0	0.0	0.0	0.0	0.0	0.0	0.0	0.0	0.0	0.0	0.0	0.0	0.0
169	230.0	29.0	73.0	4.0	0.0	0.0	0.0	0.0	10.0	0.0	0.0	10.0	4.0	0.0	0.0	0.0	0.0	0.0	4.0	0.0	0.0	0.0	0.0	0.0	10.0	10.0	0.0	4.0	4.0	17.0	0.0	0.0	4.0	0.0	4.0	36.0	0.0	0.0	0.0	148.0	211.0	0.0	17.0	0.0	0.0	10.0	0.0	10.0	0.0
170	3130.0	433.0	1119.0	57.0	0.0	0.0	0.0	0.0	220.0	0.0	0.0	2623.0	42.0	0.0	0.0	0.0	0.0	0.0	220.0	0.0	0.0	130.0	0.0	49.0	0.0	138.0	0.0	0.0	0.0	106.0	0.0	0.0	228.0	0.0	0.0	277.0	0.0	0.0	0.0	1610.0	8124.0	98.0	114.0	0.0	0.0	98.0	0.0	138.0	48.0
171	90.0	136.0	0.0	151.0	0.0	0.0	0.0	30.0	0.0	0.0	0.0	0.0	0.0	0.0	1817.0	0.0	0.0	0.0	0.0	0.0	12334.0	0.0	30.0	0.0	0.0	0.0	0.0	22.0	0.0	0.0	0.0	0.0	45.0	0.0	0.0	0.0	1813.0	0.0	22.0	0.0	0.0	0.0	0.0	0.0	0.0	0.0	0.0	2947.0	0.0
172	11623.0	793.0	7862.0	669.0	0.0	0.0	0.0	188.0	443.0	234.0	81.0	99.0	85.0	0.0	0.0	65.0	117.0	0.0	3992.0	0.0	0.0	95.0	0.0	314.0	0.0	2491.0	0.0	0.0	113.0	625.0	0.0	0.0	515.0	2366.0	0.0	771.0	0.0	70.0	0.0	624.0	228.0	272.0	132.0	0.0	0.0	268.0	0.0	0.0	153.0
173	11404.0	7323.0	3417.0	1848.0	248.0	1116.0	261.0	1053.0	332.0	78.0	1500.0	428.0	488.0	176.0	0.0	273.0	215.0	233.0	1185.0	64.0	89.0	143.0	0.0	4456.0	453.0	1499.0	0.0	121.0	697.0	442.0	28.0	69.0	1819.0	290.0	301.0	488.0	22.0	364.0	150.0	2266.0	767.0	352.0	488.0	0.0	177.0	5631.0	211.0	380.0	4742.0
174	124.0	165.0	0.0	1061.0	0.0	0.0	74.0	0.0	0.0	0.0	0.0	0.0	0.0	0.0	256.0	0.0	0.0	0.0	0.0	0.0	82.0	0.0	110.0	0.0	0.0	0.0	0.0	275.0	0.0	0.0	125.0	2026.0	124.0	0.0	0.0	0.0	67.0	0.0	167.0	0.0	0.0	0.0	0.0	0.0	0.0	0.0	0.0	7682.0	0.0
175	627.0	163.0	145.0	281.0	45.0	0.0	0.0	0.0	0.0	27.0	59.0	0.0	0.0	623.0	0.0	0.0	0.0	450.0	100.0	0.0	0.0	0.0	0.0	0.0	0.0	0.0	0.0	0.0	27.0	0.0	0.0	0.0	272.0	0.0	0.0	0.0	0.0	0.0	40.0	0.0	0.0	0.0	0.0	0.0	0.0	0.0	738.0	163.0	0.0
176	353.0	2037.0	0.0	384.0	0.0	166.0	124.0	0.0	0.0	0.0	0.0	0.0	0.0	0.0	0.0	0.0	0.0	0.0	63.0	0.0	0.0	0.0	145.0	0.0	100.0	0.0	0.0	0.0	201.0	0.0	0.0	58.0	94.0	0.0	128.0	0.0	0.0	0.0	0.0	0.0	0.0	0.0	0.0	0.0	0.0	0.0	0.0	75.0	0.0
177	214.0	294.0	40.0	1606.0	0.0	0.0	468.0	0.0	0.0	0.0	0.0	0.0	0.0	0.0	1004.0	0.0	0.0	0.0	53.0	402.0	133.0	0.0	3856.0	0.0	0.0	0.0	0.0	66.0	26.0	0.0	0.0	0.0	535.0	0.0	0.0	0.0	29.0	0.0	40.0	0.0	0.0	0.0	0.0	0.0	40.0	0.0	0.0	227.0	0.0
178	1122.0	2114.0	365.0	12245.0	356.0	1122.0	1357.0	172.0	42.0	0.0	979.0	0.0	0.0	0.0	288.0	229.0	0.0	0.0	0.0	96.0	111.0	0.0	4282.0	0.0	469.0	0.0	0.0	565.0	154.0	0.0	675.0	291.0	861.0	45.0	206.0	0.0	67.0	70.0	2071.0	0.0	0.0	0.0	0.0	0.0	0.0	0.0	0.0	1650.0	0.0
179	0.0	0.0	0.0	0.0	0.0	0.0	0.0	0.0	0.0	0.0	0.0	0.0	0.0	0.0	0.0	0.0	0.0	0.0	0.0	0.0	0.0	0.0	0.0	0.0	0.0	0.0	0.0	0.0	0.0	0.0	0.0	0.0	1053.0	0.0	0.0	0.0	0.0	0.0	0.0	0.0	0.0	0.0	0.0	0.0	101.0	0.0	0.0	0.0	0.0
180	1512.0	735.0	363.0	487.0	0.0	0.0	0.0	188.0	0.0	0.0	66.0	0.0	90.0	0.0	0.0	157.0	0.0	0.0	181.0	0.0	0.0	31.0	0.0	826.0	140.0	231.0	0.0	0.0	123.0	50.0	0.0	0.0	123.0	0.0	0.0	0.0	22.0	82.0	123.0	297.0	0.0	0.0	20.0	0.0	0.0	806.0	0.0	0.0	619.0
181	1146.0	323.0	104.0	329.0	178.0	0.0	0.0	493.0	0.0	0.0	142.0	0.0	0.0	0.0	0.0	0.0	0.0	204.0	54.0	0.0	0.0	0.0	65.0	0.0	54.0	60.0	0.0	0.0	60.0	0.0	0.0	0.0	329.0	0.0	0.0	0.0	0.0	0.0	0.0	0.0	0.0	0.0	0.0	0.0	0.0	0.0	0.0	60.0	0.0
182	236.0	531.0	0.0	444.0	57.0	0.0	51.0	0.0	0.0	0.0	0.0	0.0	0.0	0.0	0.0	57.0	0.0	0.0	40.0	0.0	0.0	0.0	109.0	0.0	40.0	0.0	0.0	0.0	40.0	0.0	48.0	51.0	57.0	0.0	0.0	0.0	0.0	57.0	80.0	0.0	0.0	0.0	0.0	0.0	0.0	0.0	0.0	184.0	0.0
183	0.0	0.0	0.0	0.0	0.0	0.0	0.0	0.0	0.0	0.0	0.0	0.0	0.0	0.0	0.0	0.0	0.0	0.0	0.0	0.0	0.0	0.0	0.0	0.0	0.0	0.0	0.0	0.0	0.0	0.0	0.0	0.0	0.0	0.0	0.0	0.0	0.0	0.0	0.0	0.0	0.0	0.0	0.0	0.0	0.0	0.0	0.0	0.0	0.0
184	4114.0	1953.0	1242.0	1681.0	93.0	0.0	0.0	0.0	110.0	94.0	0.0	0.0	35.0	41.0	114.0	0.0	88.0	0.0	365.0	0.0	375.0	57.0	0.0	0.0	0.0	261.0	0.0	313.0	125.0	0.0	48.0	69.0	2202.0	54.0	0.0	0.0	29.0	0.0	334.0	407.0	146.0	110.0	41.0	3488.0	101.0	125.0	0.0	271.0	0.0
185	3474.0	4175.0	952.0	4455.0	325.0	392.0	647.0	393.0	42.0	0.0	643.0	0.0	30.0	57.0	288.0	208.0	49.0	116.0	336.0	96.0	82.0	15.0	1877.0	81.0	239.0	0.0	0.0	188.0	242.0	0.0	685.0	174.0	1627.0	36.0	0.0	57.0	89.0	238.0	685.0	308.0	0.0	0.0	28.0	0.0	317.0	117.0	105.0	1269.0	0.0
186	0.0	0.0	0.0	0.0	0.0	0.0	0.0	0.0	0.0	0.0	0.0	0.0	0.0	0.0	0.0	0.0	0.0	0.0	0.0	0.0	0.0	0.0	0.0	0.0	0.0	0.0	0.0	0.0	0.0	0.0	0.0	0.0	1148.0	0.0	0.0	0.0	0.0	0.0	0.0	0.0	0.0	0.0	0.0	0.0	0.0	0.0	0.0	0.0	0.0
187	417.0	779.0	0.0	1517.0	116.0	0.0	137.0	0.0	0.0	0.0	1837.0	0.0	0.0	0.0	1314.0	167.0	0.0	0.0	0.0	53.0	0.0	0.0	668.0	0.0	278.0	0.0	0.0	334.0	0.0	0.0	13910.0	250.0	375.0	0.0	0.0	0.0	412.0	0.0	1186.0	0.0	0.0	0.0	0.0	0.0	88.0	0.0	0.0	3301.0	0.0
188	74.0	130.0	0.0	1085.0	0.0	0.0	74.0	0.0	0.0	0.0	0.0	0.0	0.0	0.0	117.0	0.0	0.0	0.0	49.0	37.0	0.0	0.0	49.0	0.0	0.0	0.0	0.0	130.0	0.0	0.0	400.0	372.0	142.0	0.0	0.0	0.0	52.0	0.0	434.0	0.0	0.0	0.0	0.0	0.0	0.0	0.0	0.0	4126.0	0.0
189	332.0	83.0	0.0	120.0	1118.0	0.0	0.0	41.0	0.0	0.0	55.0	0.0	0.0	41.0	0.0	0.0	0.0	864.0	0.0	0.0	0.0	0.0	0.0	0.0	0.0	0.0	0.0	0.0	18.0	0.0	0.0	0.0	120.0	0.0	0.0	0.0	0.0	0.0	36.0	0.0	0.0	46.0	0.0	0.0	0.0	18.0	52.0	18.0	18.0
190	3228.0	3343.0	856.0	444.0	0.0	197.0	0.0	1334.0	0.0	27.0	0.0	0.0	0.0	62.0	0.0	625.0	0.0	145.0	411.0	0.0	0.0	0.0	0.0	104.0	5139.0	181.0	0.0	0.0	790.0	0.0	0.0	0.0	395.0	0.0	89.0	0.0	0.0	461.0	0.0	0.0	0.0	80.0	0.0	0.0	0.0	247.0	0.0	312.0	164.0
191	555.0	4384.0	134.0	421.0	0.0	210.0	74.0	0.0	0.0	0.0	0.0	0.0	0.0	0.0	0.0	65.0	0.0	0.0	0.0	0.0	0.0	15.0	0.0	0.0	0.0	0.0	0.0	0.0	172.0	0.0	0.0	69.0	191.0	0.0	478.0	0.0	29.0	0.0	0.0	0.0	0.0	0.0	0.0	0.0	0.0	0.0	0.0	306.0	0.0
192	127.0	161.0	67.0	399.0	42.0	0.0	0.0	0.0	0.0	0.0	0.0	0.0	0.0	0.0	0.0	0.0	0.0	0.0	42.0	0.0	0.0	0.0	50.0	0.0	0.0	59.0	0.0	229.0	0.0	0.0	164.0	4865.0	59.0	0.0	0.0	0.0	29.0	0.0	84.0	0.0	0.0	0.0	0.0	0.0	0.0	0.0	0.0	5968.0	0.0
193	589.0	421.0	0.0	786.0	0.0	0.0	74.0	0.0	0.0	0.0	0.0	0.0	0.0	0.0	74.0	0.0	0.0	0.0	149.0	0.0	82.0	0.0	365.0	0.0	0.0	0.0	0.0	956.0	0.0	0.0	28.0	1189.0	290.0	0.0	0.0	0.0	44.0	0.0	0.0	0.0	0.0	0.0	0.0	0.0	0.0	0.0	0.0	2730.0	0.0
194	1039.0	14076.0	0.0	3797.0	240.0	774.0	1607.0	314.0	110.0	0.0	112.0	167.0	0.0	0.0	85.0	854.0	58.0	0.0	0.0	160.0	0.0	67.0	3095.0	0.0	1424.0	0.0	0.0	148.0	1088.0	0.0	0.0	291.0	861.0	0.0	329.0	0.0	0.0	546.0	668.0	0.0	40.0	0.0	0.0	0.0	88.0	0.0	52.0	0.0	0.0
195	14245.0	10339.0	1608.0	17921.0	1062.0	1259.0	1046.0	581.0	298.0	0.0	1081.0	31.0	110.0	140.0	4521.0	427.0	176.0	553.0	418.0	643.0	1304.0	114.0	3791.0	93.0	884.0	296.0	0.0	5284.0	684.0	120.0	3650.0	7697.0	8042.0	145.0	279.0	115.0	3147.0	336.0	5848.0	788.0	302.0	120.0	156.0	0.0	444.0	218.0	309.0	198660.0	112.0
196	14973.0	4135.0	4403.0	1148.0	0.0	1791.0	62.0	283.0	19113.0	66.0	163.0	1481.0	1094.0	0.0	42.0	0.0	225.0	77.0	919.0	26.0	283.0	12850.0	0.0	197.0	299.0	1187.0	0.0	121.0	198.0	15101.0	53.0	0.0	1723.0	574.0	245.0	4825.0	0.0	0.0	0.0	21362.0	1543.0	191.0	10719.0	0.0	76.0	453.0	0.0	380.0	169.0
197	598.0	548.0	80.0	870.0	2628.0	0.0	0.0	90.0	0.0	0.0	91.0	0.0	0.0	0.0	0.0	80.0	0.0	242.0	0.0	42.0	0.0	0.0	0.0	0.0	0.0	0.0	0.0	121.0	85.0	0.0	0.0	0.0	321.0	0.0	0.0	0.0	0.0	0.0	133.0	65.0	0.0	0.0	0.0	0.0	0.0	60.0	0.0	145.0	0.0
198	32911.0	2625.0	13173.0	4157.0	488.0	500.0	0.0	1949.0	238.0	250.0	377.0	99.0	0.0	181.0	32.0	208.0	519.0	165.0	53452.0	69.0	454.0	89.0	0.0	1186.0	344.0	18352.0	0.0	215.0	309.0	309.0	38.0	128.0	2202.0	6528.0	72.0	780.0	29.0	182.0	384.0	654.0	122.0	1299.0	140.0	0.0	152.0	2454.0	203.0	0.0	500.0
199	274.0	50.0	75.0	28.0	0.0	0.0	0.0	0.0	0.0	426.0	14.0	0.0	0.0	144.0	0.0	0.0	151.0	43.0	39.0	0.0	0.0	0.0	0.0	0.0	0.0	50.0	0.0	0.0	14.0	0.0	0.0	0.0	39.0	21.0	0.0	0.0	0.0	0.0	0.0	0.0	0.0	28.0	0.0	0.0	0.0	14.0	50.0	0.0	0.0
200	524.0	54.0	113.0	10.0	0.0	0.0	0.0	0.0	24.0	0.0	0.0	10.0	0.0	0.0	0.0	0.0	0.0	10.0	48.0	0.0	0.0	10.0	0.0	16.0	0.0	29.0	0.0	0.0	0.0	35.0	0.0	0.0	54.0	10.0	0.0	24.0	0.0	0.0	0.0	267.0	253.0	0.0	29.0	0.0	0.0	5.0	0.0	0.0	16.0
201	2434.0	62.0	674.0	85.0	40.0	28.0	0.0	17.0	0.0	128.0	0.0	0.0	10.0	0.0	0.0	0.0	568.0	0.0	731.0	0.0	0.0	0.0	0.0	325.0	0.0	297.0	0.0	0.0	0.0	0.0	0.0	0.0	68.0	22.0	0.0	0.0	0.0	0.0	22.0	45.0	0.0	20741.0	0.0	0.0	0.0	62.0	0.0	0.0	40.0
202	1774.0	265.0	683.0	81.0	0.0	30.0	0.0	40.0	418.0	22.0	0.0	1241.0	445.0	0.0	0.0	0.0	40.0	0.0	244.0	0.0	0.0	163.0	0.0	69.0	0.0	163.0	0.0	0.0	0.0	183.0	0.0	0.0	183.0	61.0	0.0	203.0	0.0	0.0	0.0	1274.0	277.0	0.0	244.0	0.0	0.0	101.0	0.0	40.0	40.0
203	1395.0	195.0	332.0	86.0	0.0	0.0	0.0	21.0	144.0	0.0	0.0	7545.0	187.0	0.0	0.0	0.0	0.0	0.0	130.0	0.0	43.0	28.0	0.0	69.0	0.0	122.0	0.0	0.0	0.0	43.0	0.0	0.0	65.0	36.0	0.0	267.0	0.0	0.0	0.0	889.0	2751.0	0.0	86.0	0.0	0.0	28.0	0.0	43.0	43.0
204	5914.0	141216.0	1838.0	6233.0	1271.0	3871.0	1146.0	1304.0	238.0	27.0	1030.0	99.0	97.0	222.0	117.0	4161.0	147.0	1457.0	837.0	423.0	126.0	15.0	2397.0	337.0	7901.0	751.0	0.0	687.0	20219.0	113.0	53.0	291.0	3159.0	108.0	2220.0	327.0	67.0	7395.0	2422.0	833.0	285.0	191.0	115.0	0.0	419.0	487.0	1251.0	1777.0	137.0
205	1221.0	217.0	683.0	62.0	0.0	0.0	0.0	31.0	207.0	41.0	0.0	248.0	17.0	0.0	0.0	0.0	0.0	0.0	186.0	0.0	0.0	0.0	0.0	104.0	0.0	155.0	0.0	0.0	0.0	62.0	0.0	0.0	31.0	0.0	0.0	103.0	0.0	0.0	0.0	1366.0	19851.0	0.0	82.0	0.0	0.0	151.0	0.0	41.0	88.0
206	586.0	309.0	70.0	417.0	193.0	46.0	0.0	0.0	0.0	0.0	0.0	0.0	0.0	0.0	0.0	0.0	0.0	0.0	51.0	0.0	0.0	0.0	51.0	0.0	0.0	42.0	0.0	51.0	61.0	0.0	0.0	42.0	178.0	0.0	0.0	0.0	0.0	0.0	65.0	0.0	0.0	0.0	0.0	0.0	0.0	42.0	0.0	333.0	0.0
207	212.0	189.0	0.0	9570.0	37.0	0.0	53.0	0.0	0.0	0.0	347.0	0.0	0.0	0.0	0.0	0.0	0.0	77.0	0.0	0.0	0.0	0.0	60.0	0.0	0.0	0.0	0.0	0.0	0.0	0.0	0.0	0.0	34396.0	0.0	0.0	15.0	0.0	0.0	768.0	0.0	15.0	0.0	0.0	0.0	2405.0	0.0	0.0	113.0	0.0
208	1069.0	8315.0	0.0	4460.0	434.0	546.0	1781.0	188.0	0.0	0.0	244.0	0.0	0.0	0.0	53.0	1697.0	0.0	106.0	0.0	155.0	0.0	0.0	3511.0	0.0	2069.0	0.0	0.0	215.0	827.0	25.0	62.0	128.0	765.0	0.0	569.0	0.0	44.0	840.0	484.0	0.0	0.0	0.0	33.0	0.0	76.0	0.0	67.0	322.0	0.0
209	12510.0	2860.0	2860.0	1619.0	403.0	288.0	0.0	2499.0	85.0	111.0	234.0	49.0	42.0	62.0	0.0	0.0	706.0	310.0	1895.0	112.0	134.0	38.0	0.0	162.0	0.0	654.0	0.0	0.0	198.0	82.0	0.0	0.0	1340.0	226.0	89.0	269.0	74.0	0.0	284.0	312.0	32.0	12433.0	28.0	0.0	127.0	470.0	0.0	0.0	129.0
210	4329.0	1079.0	1704.0	502.0	0.0	171.0	0.0	172.0	85.0	27.0	449.0	22.0	10.0	62.0	0.0	171.0	49.0	97.0	404.0	0.0	0.0	0.0	0.0	1710.0	171.0	674.0	0.0	0.0	233.0	50.0	0.0	0.0	282.0	63.0	0.0	48.0	0.0	122.0	0.0	122.0	40.0	110.0	28.0	0.0	0.0	2622.0	0.0	0.0	1349.0
211	1366.0	15298.0	444.0	922.0	155.0	258.0	62.0	172.0	0.0	0.0	0.0	13.0	0.0	0.0	0.0	416.0	0.0	87.0	230.0	118.0	0.0	0.0	0.0	104.0	314.0	247.0	0.0	0.0	7674.0	0.0	0.0	0.0	378.0	0.0	150.0	0.0	0.0	952.0	0.0	0.0	40.0	0.0	49.0	0.0	63.0	134.0	75.0	0.0	153.0
212	24072.0	1048.0	29684.0	559.0	131.0	151.0	0.0	644.0	443.0	200.0	857.0	171.0	55.0	0.0	0.0	0.0	294.0	97.0	7212.0	75.0	74.0	149.0	0.0	1454.0	149.0	5082.0	0.0	0.0	287.0	1339.0	24.0	0.0	664.0	9148.0	61.0	2236.0	0.0	0.0	0.0	788.0	187.0	675.0	210.0	0.0	0.0	958.0	0.0	0.0	492.0
213	751.0	266.0	133.0	256.0	133.0	0.0	0.0	0.0	0.0	42.0	123.0	0.0	0.0	851.0	0.0	0.0	47.0	1860.0	66.0	0.0	0.0	0.0	0.0	0.0	0.0	0.0	0.0	0.0	0.0	0.0	0.0	0.0	475.0	0.0	0.0	0.0	0.0	0.0	0.0	0.0	0.0	0.0	0.0	0.0	0.0	0.0	4228.0	52.0	0.0
214	1124.0	172.0	359.0	97.0	0.0	0.0	0.0	37.0	1184.0	0.0	0.0	221.0	132.0	0.0	0.0	0.0	22.0	0.0	149.0	0.0	0.0	847.0	0.0	29.0	0.0	134.0	0.0	0.0	22.0	732.0	0.0	0.0	157.0	74.0	0.0	344.0	0.0	0.0	0.0	2196.0	138.0	22.0	577.0	0.0	0.0	67.0	0.0	0.0	0.0
215	1308.0	162.0	651.0	39.0	0.0	0.0	0.0	0.0	299.0	0.0	0.0	273.0	5298.0	0.0	0.0	0.0	0.0	0.0	52.0	0.0	0.0	607.0	0.0	57.0	0.0	110.0	0.0	0.0	35.0	88.0	0.0	0.0	39.0	66.0	0.0	48.0	0.0	0.0	0.0	1171.0	96.0	0.0	1158.0	0.0	0.0	88.0	0.0	0.0	22.0
216	4621.0	133.0	1152.0	50.0	0.0	0.0	0.0	0.0	418.0	133.0	0.0	1006.0	60.0	0.0	0.0	0.0	592.0	0.0	248.0	0.0	44.0	73.0	0.0	127.0	0.0	260.0	0.0	0.0	0.0	707.0	0.0	0.0	127.0	311.0	0.0	8638.0	0.0	0.0	0.0	922.0	204.0	0.0	165.0	0.0	0.0	82.0	0.0	44.0	44.0
217	169.0	11.0	49.0	124.0	108.0	0.0	0.0	16.0	0.0	0.0	86.0	0.0	0.0	0.0	0.0	0.0	0.0	466.0	11.0	0.0	24.0	0.0	0.0	0.0	0.0	16.0	0.0	0.0	0.0	0.0	0.0	0.0	113.0	36.0	0.0	0.0	0.0	0.0	24.0	11.0	0.0	16.0	0.0	0.0	24.0	0.0	0.0	0.0	0.0
218	240.0	1325.0	59.0	59.0	0.0	4994.0	0.0	0.0	0.0	0.0	0.0	0.0	0.0	0.0	0.0	272.0	0.0	0.0	34.0	0.0	0.0	0.0	0.0	0.0	209.0	0.0	0.0	0.0	645.0	0.0	0.0	0.0	0.0	0.0	3783.0	0.0	0.0	448.0	0.0	0.0	0.0	0.0	0.0	0.0	0.0	0.0	0.0	17.0	0.0
219	0.0	0.0	0.0	7405.0	0.0	0.0	921.0	0.0	0.0	0.0	0.0	0.0	0.0	0.0	85.0	0.0	0.0	0.0	0.0	0.0	0.0	0.0	0.0	0.0	0.0	0.0	0.0	350.0	0.0	0.0	0.0	81.0	0.0	0.0	0.0	0.0	0.0	0.0	0.0	0.0	0.0	0.0	0.0	0.0	0.0	0.0	0.0	0.0	0.0
220	0.0	0.0	0.0	0.0	0.0	0.0	0.0	0.0	0.0	0.0	0.0	0.0	0.0	0.0	0.0	0.0	0.0	0.0	0.0	0.0	0.0	0.0	0.0	0.0	0.0	0.0	0.0	0.0	0.0	0.0	0.0	0.0	0.0	0.0	0.0	0.0	0.0	0.0	0.0	0.0	0.0	0.0	0.0	0.0	0.0	0.0	120.0	0.0	0.0
221	3528.0	1169.0	939.0	599.0	0.0	0.0	0.0	267.0	129.0	0.0	0.0	81.0	90.0	0.0	0.0	0.0	49.0	0.0	329.0	0.0	0.0	57.0	0.0	1186.0	269.0	509.0	0.0	0.0	0.0	149.0	0.0	0.0	289.0	54.0	0.0	86.0	22.0	0.0	0.0	2739.0	359.0	0.0	199.0	0.0	0.0	1529.0	0.0	0.0	989.0
222	6433.0	2370.0	2394.0	822.0	116.0	459.0	62.0	644.0	290.0	66.0	969.0	411.0	187.0	67.0	0.0	208.0	147.0	116.0	1136.0	101.0	0.0	60.0	0.0	6131.0	314.0	1354.0	0.0	0.0	628.0	208.0	0.0	0.0	957.0	145.0	178.0	241.0	44.0	238.0	116.0	604.0	253.0	100.0	90.0	0.0	0.0	4118.0	90.0	380.0	9746.0
223	881.0	447.0	101.0	982.0	1403.0	0.0	0.0	158.0	0.0	0.0	895.0	0.0	0.0	103.0	0.0	0.0	0.0	2499.0	130.0	0.0	0.0	0.0	0.0	0.0	0.0	0.0	0.0	0.0	0.0	0.0	0.0	0.0	1011.0	63.0	0.0	0.0	0.0	0.0	361.0	0.0	0.0	50.0	0.0	0.0	144.0	115.0	128.0	115.0	0.0
224	1739.0	10300.0	0.0	13710.0	348.0	1927.0	4198.0	188.0	85.0	0.0	949.0	45.0	0.0	0.0	96.0	1314.0	0.0	233.0	0.0	96.0	111.0	0.0	5661.0	69.0	2593.0	0.0	0.0	1940.0	852.0	0.0	101.0	303.0	1819.0	36.0	753.0	57.0	59.0	1106.0	1888.0	267.0	40.0	0.0	0.0	0.0	292.0	134.0	0.0	1015.0	72.0
225	538.0	69.0	129.0	93.0	0.0	0.0	0.0	23.0	0.0	4454.0	0.0	0.0	0.0	82.0	0.0	0.0	1682.0	23.0	46.0	0.0	0.0	0.0	0.0	0.0	53.0	33.0	0.0	0.0	0.0	29.0	0.0	0.0	129.0	0.0	0.0	134.0	0.0	0.0	9.0	29.0	0.0	136.0	0.0	0.0	0.0	29.0	120.0	0.0	0.0
226	4437.0	110.0	751.0	39.0	23.0	0.0	0.0	47.0	23.0	1051.0	0.0	0.0	0.0	23.0	0.0	0.0	8043.0	0.0	450.0	0.0	0.0	0.0	0.0	0.0	0.0	213.0	0.0	0.0	0.0	23.0	0.0	0.0	23.0	466.0	0.0	1036.0	0.0	0.0	0.0	79.0	0.0	5789.0	0.0	0.0	0.0	184.0	0.0	0.0	31.0
227	3801.0	1642.0	586.0	1830.0	352.0	166.0	0.0	172.0	42.0	39.0	183.0	0.0	17.0	352.0	0.0	0.0	0.0	445.0	398.0	0.0	104.0	15.0	0.0	0.0	187.0	352.0	0.0	134.0	0.0	31.0	0.0	0.0	2675.0	0.0	0.0	67.0	0.0	0.0	167.0	148.0	48.0	60.0	20.0	0.0	281.0	151.0	1501.0	0.0	0.0
228	3437.0	32224.0	1249.0	4609.0	333.0	1457.0	834.0	1116.0	76.0	39.0	714.0	45.0	22.0	41.0	32.0	2343.0	78.0	272.0	546.0	171.0	134.0	28.0	1210.0	186.0	2968.0	494.0	0.0	175.0	37302.0	56.0	38.0	163.0	1914.0	54.0	859.0	0.0	29.0	3515.0	751.0	401.0	40.0	50.0	82.0	0.0	241.0	252.0	293.0	444.0	112.0
229	1700.0	8489.0	312.0	650.0	0.0	3112.0	62.0	137.0	0.0	0.0	0.0	0.0	10.0	0.0	0.0	1686.0	0.0	77.0	125.0	0.0	0.0	0.0	0.0	58.0	1349.0	112.0	0.0	0.0	1437.0	0.0	0.0	0.0	387.0	0.0	2689.0	0.0	0.0	2268.0	0.0	137.0	0.0	0.0	0.0	0.0	0.0	117.0	0.0	175.0	0.0
230	306.0	170.0	54.0	190.0	0.0	0.0	0.0	0.0	0.0	204.0	0.0	0.0	0.0	414.0	0.0	0.0	68.0	170.0	81.0	0.0	0.0	0.0	0.0	0.0	0.0	54.0	0.0	0.0	0.0	0.0	0.0	0.0	129.0	0.0	0.0	0.0	0.0	27.0	0.0	0.0	0.0	47.0	0.0	0.0	27.0	40.0	163.0	0.0	0.0
231	54.0	96.0	0.0	181.0	0.0	0.0	0.0	48.0	0.0	0.0	0.0	0.0	0.0	0.0	459.0	0.0	0.0	0.0	0.0	0.0	305.0	0.0	0.0	0.0	0.0	0.0	0.0	60.0	0.0	0.0	0.0	96.0	54.0	0.0	0.0	0.0	389.0	0.0	0.0	0.0	0.0	0.0	0.0	48.0	0.0	0.0	0.0	1886.0	0.0
232	13110.0	9315.0	1725.0	7935.0	938.0	2415.0	274.0	828.0	59.0	66.0	275.0	27.0	22.0	197.0	128.0	481.0	127.0	320.0	1035.0	203.0	1021.0	57.0	0.0	162.0	689.0	514.0	0.0	1522.0	897.0	88.0	72.0	758.0	4883.0	208.0	312.0	231.0	104.0	560.0	618.0	966.0	40.0	453.0	103.0	0.0	127.0	319.0	324.0	2285.0	258.0
233	179.0	107.0	95.0	131.0	0.0	0.0	0.0	0.0	0.0	161.0	0.0	0.0	0.0	965.0	0.0	0.0	35.0	47.0	17.0	0.0	23.0	0.0	0.0	0.0	0.0	29.0	0.0	0.0	0.0	0.0	0.0	0.0	215.0	0.0	0.0	0.0	0.0	0.0	0.0	0.0	0.0	0.0	0.0	0.0	29.0	23.0	625.0	0.0	0.0
234	17901.0	7193.0	2779.0	8256.0	25628.0	1226.0	199.0	1062.0	196.0	446.0	4332.0	85.0	22.0	1389.0	96.0	470.0	980.0	45093.0	1798.0	305.0	626.0	51.0	0.0	197.0	659.0	980.0	0.0	431.0	662.0	63.0	28.0	128.0	10871.0	290.0	150.0	308.0	67.0	336.0	2615.0	817.0	195.0	816.0	70.0	0.0	482.0	504.0	2125.0	1062.0	217.0
235	1739.0	382.0	172.0	925.0	0.0	394.0	0.0	98.0	0.0	50.0	0.0	0.0	0.0	604.0	0.0	0.0	58.0	407.0	259.0	0.0	98.0	0.0	0.0	0.0	135.0	0.0	0.0	0.0	0.0	0.0	0.0	0.0	2158.0	0.0	0.0	48.0	0.0	0.0	0.0	0.0	0.0	0.0	0.0	0.0	123.0	0.0	740.0	185.0	0.0
236	406.0	517.0	0.0	438.0	0.0	104.0	0.0	0.0	0.0	0.0	0.0	0.0	0.0	0.0	42.0	0.0	0.0	0.0	85.0	0.0	0.0	0.0	45.0	0.0	78.0	0.0	0.0	175.0	242.0	0.0	33.0	104.0	98.0	0.0	0.0	0.0	0.0	0.0	0.0	0.0	0.0	0.0	0.0	0.0	45.0	0.0	0.0	698.0	0.0
237	1314.0	719.0	223.0	1512.0	2706.0	0.0	0.0	297.0	0.0	44.0	1214.0	0.0	0.0	259.0	0.0	65.0	148.0	13165.0	198.0	0.0	148.0	0.0	0.0	0.0	0.0	0.0	0.0	0.0	0.0	0.0	24.0	104.0	1586.0	0.0	0.0	0.0	0.0	70.0	842.0	223.0	40.0	110.0	0.0	0.0	198.0	0.0	406.0	198.0	0.0
238	436.0	395.0	0.0	365.0	0.0	111.0	0.0	0.0	0.0	0.0	0.0	0.0	0.0	0.0	42.0	0.0	0.0	0.0	0.0	32.0	0.0	0.0	81.0	0.0	0.0	0.0	0.0	1805.0	0.0	0.0	0.0	1446.0	243.0	0.0	0.0	0.0	37.0	0.0	0.0	0.0	0.0	0.0	0.0	0.0	0.0	0.0	0.0	507.0	0.0
239	0.0	0.0	0.0	0.0	736.0	0.0	87.0	0.0	0.0	22.0	0.0	0.0	0.0	0.0	0.0	0.0	0.0	87.0	0.0	0.0	0.0	0.0	0.0	58.0	0.0	0.0	0.0	390.0	0.0	0.0	38.0	0.0	0.0	0.0	0.0	0.0	29.0	84.0	0.0	0.0	0.0	0.0	0.0	0.0	0.0	0.0	0.0	571.0	0.0
240	1191.0	660.0	201.0	746.0	71.0	100.0	0.0	0.0	0.0	0.0	0.0	0.0	0.0	0.0	0.0	0.0	0.0	0.0	114.0	0.0	74.0	0.0	0.0	0.0	114.0	0.0	0.0	242.0	71.0	0.0	0.0	0.0	359.0	0.0	0.0	0.0	0.0	0.0	100.0	0.0	0.0	0.0	0.0	0.0	0.0	0.0	0.0	571.0	0.0
241	3116.0	161.0	927.0	302.0	457.0	0.0	0.0	235.0	51.0	128.0	0.0	0.0	0.0	0.0	0.0	0.0	608.0	60.0	1784.0	0.0	0.0	22.0	0.0	139.0	0.0	544.0	0.0	0.0	0.0	0.0	0.0	0.0	141.0	60.0	0.0	173.0	0.0	40.0	0.0	0.0	0.0	5768.0	0.0	0.0	0.0	100.0	0.0	0.0	153.0
242	3257.0	2031.0	1207.0	479.0	0.0	0.0	0.0	12799.0	51.0	0.0	0.0	0.0	0.0	0.0	0.0	131.0	58.0	145.0	613.0	53.0	0.0	28.0	0.0	249.0	364.0	383.0	0.0	0.0	287.0	0.0	0.0	0.0	651.0	63.0	0.0	0.0	22.0	229.0	0.0	0.0	40.0	100.0	0.0	0.0	88.0	306.0	0.0	172.0	268.0
243	225.0	602.0	0.0	202.0	0.0	35.0	46.0	0.0	0.0	0.0	0.0	0.0	0.0	36.0	27.0	0.0	0.0	0.0	0.0	0.0	35.0	0.0	132.0	0.0	50.0	0.0	0.0	81.0	35.0	0.0	0.0	128.0	101.0	0.0	35.0	0.0	0.0	0.0	38.0	0.0	0.0	0.0	0.0	0.0	0.0	0.0	0.0	322.0	0.0
244	3563.0	3457.0	436.0	499.0	0.0	138.0	0.0	616.0	0.0	0.0	0.0	0.0	0.0	0.0	0.0	212.0	0.0	0.0	212.0	0.0	0.0	0.0	0.0	58.0	276.0	0.0	0.0	0.0	563.0	0.0	0.0	0.0	191.0	36.0	0.0	0.0	29.0	223.0	0.0	0.0	0.0	0.0	0.0	0.0	0.0	0.0	0.0	761.0	0.0
245	15017.0	682.0	5802.0	574.0	155.0	0.0	0.0	974.0	145.0	55.0	0.0	27.0	0.0	0.0	0.0	131.0	107.0	87.0	5763.0	0.0	119.0	0.0	0.0	1035.0	194.0	3876.0	0.0	0.0	176.0	44.0	0.0	0.0	449.0	516.0	66.0	212.0	0.0	84.0	0.0	148.0	40.0	161.0	49.0	0.0	0.0	2000.0	0.0	0.0	298.0
246	1337.0	6200.0	314.0	458.0	78.0	197.0	0.0	117.0	0.0	0.0	0.0	0.0	0.0	0.0	0.0	1160.0	0.0	0.0	131.0	0.0	0.0	0.0	0.0	139.0	359.0	117.0	0.0	0.0	4116.0	0.0	0.0	0.0	235.0	0.0	150.0	0.0	0.0	1232.0	0.0	0.0	0.0	0.0	0.0	0.0	0.0	218.0	0.0	0.0	129.0
247	1374.0	4148.0	379.0	209.0	0.0	824.0	0.0	91.0	0.0	22.0	122.0	0.0	0.0	0.0	0.0	6766.0	0.0	0.0	104.0	0.0	0.0	0.0	0.0	162.0	2953.0	65.0	0.0	0.0	1452.0	0.0	0.0	0.0	248.0	0.0	239.0	0.0	0.0	2107.0	0.0	65.0	0.0	0.0	0.0	0.0	0.0	117.0	0.0	130.0	96.0
248	3726.0	7754.0	1184.0	1012.0	139.0	516.0	124.0	644.0	76.0	0.0	193.0	22.0	35.0	0.0	0.0	1587.0	0.0	281.0	646.0	48.0	0.0	0.0	0.0	372.0	1334.0	452.0	0.0	121.0	4284.0	37.0	28.0	0.0	765.0	0.0	323.0	86.0	37.0	1400.0	0.0	0.0	57.0	211.0	33.0	0.0	76.0	924.0	75.0	0.0	225.0
249	2089.0	1337.0	250.0	362.0	0.0	0.0	0.0	1351.0	0.0	16.0	0.0	0.0	0.0	46.0	0.0	181.0	0.0	0.0	306.0	0.0	0.0	0.0	0.0	69.0	278.0	208.0	0.0	0.0	111.0	0.0	33.0	0.0	306.0	0.0	0.0	0.0	0.0	0.0	0.0	0.0	0.0	0.0	0.0	0.0	0.0	0.0	0.0	139.0	64.0
250	316.0	6947.0	72.0	235.0	56.0	794.0	0.0	81.0	0.0	0.0	0.0	22.0	0.0	0.0	0.0	381.0	0.0	0.0	0.0	0.0	0.0	0.0	178.0	0.0	299.0	0.0	0.0	72.0	3680.0	0.0	0.0	0.0	145.0	0.0	591.0	0.0	0.0	591.0	0.0	0.0	0.0	0.0	0.0	0.0	0.0	0.0	0.0	0.0	0.0
251	46.0	92.0	27.0	1117.0	0.0	0.0	0.0	0.0	0.0	0.0	163.0	0.0	0.0	0.0	74.0	0.0	0.0	0.0	0.0	0.0	0.0	0.0	0.0	0.0	0.0	92.0	32.0	0.0	23.0	0.0	0.0	0.0	25271.0	0.0	0.0	0.0	0.0	0.0	153.0	0.0	0.0	0.0	0.0	23.0	848.0	23.0	13.0	32.0	13.0
252	6544.0	3185.0	1932.0	905.0	372.0	295.0	0.0	345.0	208.0	0.0	326.0	67.0	120.0	36.0	0.0	98.0	166.0	97.0	696.0	37.0	0.0	73.0	0.0	2222.0	330.0	713.0	0.0	0.0	313.0	208.0	38.0	81.0	670.0	190.0	78.0	208.0	0.0	140.0	0.0	3063.0	295.0	110.0	208.0	0.0	0.0	1966.0	0.0	0.0	2628.0
253	1264.0	142.0	213.0	640.0	651.0	0.0	0.0	53.0	0.0	62.0	133.0	0.0	0.0	62.0	0.0	0.0	89.0	747.0	71.0	0.0	0.0	0.0	0.0	0.0	0.0	62.0	0.0	0.0	0.0	37.0	0.0	0.0	507.0	0.0	0.0	0.0	0.0	0.0	71.0	0.0	0.0	53.0	0.0	0.0	0.0	0.0	60.0	0.0	89.0
254	1687.0	19506.0	697.0	454.0	0.0	151.0	74.0	172.0	0.0	0.0	0.0	76.0	0.0	0.0	0.0	416.0	0.0	0.0	259.0	0.0	0.0	0.0	227.0	174.0	239.0	259.0	0.0	107.0	4868.0	37.0	0.0	0.0	438.0	0.0	184.0	0.0	0.0	742.0	0.0	178.0	40.0	0.0	49.0	0.0	0.0	134.0	0.0	0.0	209.0
255	1979.0	11359.0	470.0	843.0	0.0	288.0	0.0	204.0	0.0	0.0	0.0	31.0	0.0	0.0	0.0	678.0	58.0	0.0	0.0	48.0	0.0	22.0	0.0	69.0	419.0	162.0	0.0	0.0	5615.0	0.0	0.0	0.0	649.0	0.0	295.0	0.0	0.0	4453.0	0.0	178.0	57.0	120.0	0.0	0.0	0.0	134.0	0.0	0.0	153.0
256	284.0	83.0	17.0	794.0	0.0	0.0	74.0	29.0	0.0	0.0	0.0	0.0	0.0	0.0	481.0	0.0	0.0	0.0	0.0	0.0	380.0	0.0	83.0	0.0	0.0	0.0	0.0	71.0	0.0	0.0	77.0	71.0	670.0	0.0	0.0	0.0	142.0	0.0	0.0	0.0	0.0	0.0	0.0	0.0	29.0	0.0	0.0	3809.0	0.0
257	2038.0	146.0	554.0	70.0	35.0	0.0	0.0	597.0	0.0	0.0	0.0	0.0	0.0	0.0	0.0	0.0	264.0	0.0	651.0	0.0	35.0	0.0	0.0	93.0	0.0	159.0	0.0	0.0	22.0	0.0	0.0	0.0	119.0	26.0	0.0	0.0	0.0	0.0	26.0	0.0	0.0	429.0	0.0	0.0	0.0	117.0	0.0	0.0	0.0
258	495.0	42.0	123.0	11.0	0.0	0.0	0.0	5.0	23.0	5.0	0.0	0.0	11.0	0.0	0.0	0.0	0.0	0.0	36.0	0.0	0.0	0.0	0.0	0.0	0.0	30.0	0.0	0.0	0.0	5.0	0.0	5.0	17.0	17.0	0.0	11.0	0.0	0.0	0.0	211.0	342.0	0.0	23.0	0.0	0.0	17.0	0.0	0.0	36.0
259	362.0	146.0	86.0	6915.0	34.0	0.0	87.0	0.0	0.0	0.0	347.0	0.0	0.0	0.0	0.0	0.0	0.0	51.0	69.0	0.0	69.0	0.0	448.0	0.0	0.0	0.0	0.0	0.0	34.0	0.0	0.0	0.0	24607.0	0.0	0.0	0.0	0.0	0.0	618.0	0.0	0.0	0.0	0.0	0.0	759.0	0.0	0.0	233.0	0.0
260	1112.0	706.0	89.0	5133.0	97.0	121.0	49.0	97.0	0.0	0.0	0.0	0.0	0.0	0.0	0.0	0.0	0.0	0.0	146.0	0.0	0.0	0.0	129.0	0.0	0.0	0.0	0.0	698.0	0.0	0.0	0.0	69.0	812.0	0.0	0.0	0.0	0.0	0.0	154.0	0.0	0.0	0.0	0.0	0.0	0.0	0.0	0.0	227.0	0.0
261	665.0	1854.0	0.0	689.0	0.0	249.0	124.0	0.0	0.0	0.0	0.0	0.0	17.0	0.0	0.0	87.0	0.0	0.0	0.0	0.0	0.0	0.0	166.0	0.0	95.0	0.0	0.0	215.0	190.0	0.0	38.0	279.0	261.0	0.0	61.0	0.0	22.0	70.0	0.0	0.0	0.0	0.0	0.0	0.0	0.0	0.0	0.0	1142.0	0.0
262	230.0	350.0	50.0	411.0	0.0	0.0	0.0	0.0	0.0	0.0	0.0	0.0	0.0	0.0	0.0	0.0	0.0	0.0	0.0	0.0	74.0	0.0	0.0	0.0	0.0	0.0	0.0	7288.0	0.0	0.0	0.0	711.0	110.0	0.0	0.0	0.0	0.0	0.0	0.0	0.0	0.0	0.0	0.0	0.0	0.0	0.0	0.0	952.0	0.0
263	3166.0	1164.0	599.0	1061.0	136.0	0.0	0.0	154.0	0.0	1369.0	0.0	0.0	0.0	1455.0	0.0	0.0	393.0	496.0	291.0	0.0	0.0	15.0	0.0	69.0	513.0	342.0	0.0	0.0	154.0	25.0	24.0	0.0	924.0	0.0	0.0	67.0	0.0	0.0	0.0	102.0	0.0	154.0	33.0	0.0	0.0	0.0	787.0	0.0	64.0
264	132.0	695.0	0.0	93.0	0.0	36.0	0.0	0.0	0.0	0.0	0.0	0.0	0.0	0.0	0.0	0.0	0.0	0.0	44.0	0.0	0.0	0.0	0.0	0.0	0.0	0.0	0.0	44.0	54.0	0.0	0.0	62.0	54.0	0.0	36.0	0.0	0.0	31.0	31.0	0.0	0.0	0.0	0.0	0.0	0.0	0.0	0.0	143.0	0.0
265	1891.0	353.0	1022.0	61.0	0.0	0.0	0.0	0.0	8566.0	16.0	0.0	149.0	120.0	0.0	0.0	0.0	123.0	0.0	276.0	0.0	0.0	599.0	0.0	93.0	0.0	299.0	0.0	0.0	0.0	884.0	0.0	0.0	153.0	146.0	0.0	522.0	0.0	0.0	0.0	12549.0	138.0	0.0	961.0	0.0	0.0	69.0	0.0	0.0	48.0
266	296.0	245.0	43.0	519.0	0.0	43.0	0.0	0.0	0.0	0.0	0.0	0.0	0.0	0.0	85.0	0.0	0.0	0.0	50.0	0.0	149.0	0.0	72.0	0.0	0.0	0.0	0.0	599.0	43.0	0.0	33.0	5717.0	194.0	0.0	0.0	0.0	0.0	0.0	0.0	0.0	0.0	0.0	0.0	0.0	0.0	0.0	0.0	4380.0	0.0
267	2421.0	354.0	472.0	812.0	666.0	0.0	0.0	221.0	0.0	738.0	91.0	27.0	0.0	497.0	0.0	65.0	1890.0	989.0	590.0	0.0	0.0	22.0	0.0	0.0	0.0	339.0	0.0	0.0	0.0	37.0	0.0	0.0	354.0	0.0	0.0	86.0	0.0	0.0	0.0	0.0	0.0	679.0	0.0	0.0	63.0	132.0	203.0	0.0	118.0
268	199.0	121.0	0.0	398.0	0.0	0.0	87.0	0.0	0.0	0.0	44.0	0.0	0.0	0.0	1966.0	0.0	0.0	0.0	0.0	0.0	3689.0	0.0	88.0	0.0	0.0	0.0	0.0	66.0	0.0	0.0	88.0	121.0	232.0	0.0	0.0	0.0	1131.0	0.0	88.0	0.0	0.0	0.0	0.0	44.0	0.0	0.0	0.0	6038.0	0.0
269	194.0	142.0	32.0	867.0	0.0	0.0	84.0	0.0	0.0	0.0	0.0	0.0	0.0	0.0	45.0	0.0	0.0	0.0	0.0	429.0	25.0	0.0	595.0	0.0	0.0	0.0	0.0	38.0	0.0	0.0	0.0	0.0	369.0	0.0	0.0	0.0	0.0	0.0	0.0	0.0	0.0	0.0	0.0	0.0	12.0	0.0	0.0	51.0	0.0
270	957.0	728.0	121.0	782.0	0.0	0.0	87.0	0.0	0.0	0.0	0.0	0.0	0.0	0.0	0.0	0.0	0.0	0.0	80.0	0.0	0.0	0.0	175.0	0.0	0.0	0.0	0.0	3314.0	94.0	0.0	0.0	816.0	458.0	0.0	61.0	0.0	0.0	0.0	150.0	0.0	0.0	0.0	0.0	0.0	0.0	0.0	0.0	1650.0	0.0
271	43.0	24.0	0.0	193.0	0.0	0.0	24.0	0.0	31.0	0.0	0.0	0.0	0.0	0.0	235.0	0.0	0.0	0.0	62.0	0.0	62.0	0.0	24.0	0.0	0.0	0.0	0.0	74.0	0.0	0.0	74.0	124.0	24.0	0.0	0.0	0.0	134.0	0.0	74.0	0.0	0.0	0.0	0.0	0.0	0.0	0.0	0.0	3630.0	0.0
272	3358.0	814.0	669.0	736.0	286.0	0.0	0.0	518.0	0.0	22.0	632.0	0.0	0.0	41.0	0.0	0.0	78.0	388.0	390.0	0.0	82.0	0.0	0.0	104.0	0.0	156.0	0.0	0.0	145.0	0.0	0.0	81.0	765.0	54.0	0.0	0.0	0.0	0.0	133.0	133.0	0.0	1461.0	0.0	0.0	101.0	151.0	105.0	0.0	137.0
273	2420.0	2361.0	659.0	206.0	0.0	127.0	0.0	235.0	0.0	0.0	0.0	0.0	10.0	0.0	0.0	246.0	0.0	0.0	196.0	0.0	0.0	0.0	0.0	558.0	295.0	305.0	0.0	0.0	531.0	0.0	0.0	0.0	196.0	0.0	0.0	0.0	0.0	373.0	0.0	0.0	0.0	78.0	0.0	0.0	0.0	1092.0	0.0	137.0	411.0
274	579.0	496.0	96.0	1047.0	0.0	0.0	87.0	0.0	0.0	0.0	0.0	0.0	0.0	0.0	491.0	0.0	0.0	0.0	96.0	0.0	2997.0	0.0	0.0	0.0	0.0	0.0	0.0	193.0	0.0	56.0	130.0	137.0	523.0	0.0	0.0	0.0	434.0	0.0	267.0	110.0	0.0	0.0	0.0	454.0	76.0	0.0	0.0	6983.0	0.0
275	211.0	230.0	22.0	621.0	22.0	0.0	0.0	0.0	0.0	0.0	22.0	0.0	0.0	0.0	0.0	0.0	0.0	0.0	0.0	0.0	0.0	0.0	0.0	0.0	0.0	0.0	0.0	5652.0	22.0	0.0	33.0	139.0	92.0	0.0	0.0	0.0	0.0	0.0	60.0	0.0	0.0	0.0	0.0	0.0	0.0	0.0	0.0	188.0	0.0
276	43412.0	349.0	6479.0	349.0	0.0	0.0	0.0	112.0	76.0	473.0	62.0	13.0	0.0	0.0	0.0	0.0	1324.0	0.0	6742.0	0.0	0.0	67.0	0.0	255.0	0.0	2036.0	0.0	0.0	0.0	94.0	0.0	0.0	137.0	2493.0	0.0	404.0	0.0	0.0	0.0	87.0	0.0	5813.0	28.0	0.0	0.0	252.0	0.0	0.0	120.0
277	158.0	127.0	35.0	127.0	0.0	0.0	0.0	0.0	0.0	24.0	0.0	0.0	0.0	338.0	0.0	0.0	24.0	24.0	35.0	0.0	0.0	0.0	0.0	0.0	0.0	41.0	0.0	24.0	17.0	0.0	0.0	0.0	184.0	0.0	0.0	0.0	0.0	0.0	0.0	11.0	0.0	66.0	0.0	0.0	0.0	17.0	414.0	24.0	0.0
278	541.0	726.0	118.0	2165.0	0.0	0.0	348.0	105.0	0.0	0.0	0.0	13.0	0.0	0.0	32.0	0.0	0.0	0.0	0.0	37.0	0.0	0.0	422.0	0.0	198.0	0.0	0.0	0.0	0.0	0.0	2211.0	93.0	250.0	0.0	39.0	0.0	67.0	0.0	167.0	0.0	0.0	0.0	0.0	0.0	0.0	0.0	0.0	952.0	0.0
279	12850.0	3329.0	3422.0	995.0	0.0	455.0	0.0	235.0	1089.0	66.0	0.0	11916.0	6487.0	57.0	0.0	87.0	284.0	116.0	995.0	0.0	275.0	342.0	0.0	255.0	269.0	777.0	0.0	0.0	287.0	497.0	0.0	81.0	1053.0	280.0	172.0	1244.0	22.0	0.0	0.0	4511.0	2294.0	272.0	1057.0	0.0	0.0	437.0	0.0	0.0	153.0
280	9506.0	5160.0	950.0	5907.0	248.0	543.0	236.0	377.0	0.0	27.0	214.0	13.0	22.0	72.0	331.0	175.0	107.0	165.0	475.0	203.0	797.0	38.0	611.0	93.0	224.0	296.0	0.0	41269.0	375.0	50.0	120.0	18057.0	2680.0	99.0	117.0	163.0	119.0	266.0	350.0	267.0	106.0	120.0	0.0	0.0	114.0	218.0	165.0	3809.0	104.0
281	2572.0	372.0	1008.0	318.0	85.0	0.0	0.0	4072.0	0.0	50.0	0.0	0.0	10.0	0.0	0.0	0.0	98.0	0.0	436.0	0.0	0.0	31.0	0.0	93.0	0.0	327.0	0.0	0.0	0.0	0.0	0.0	0.0	181.0	63.0	0.0	96.0	0.0	0.0	0.0	0.0	0.0	1117.0	0.0	0.0	0.0	134.0	0.0	0.0	177.0
282	135.0	186.0	0.0	2514.0	33.0	42.0	271.0	0.0	0.0	0.0	76.0	0.0	0.0	0.0	33.0	0.0	0.0	0.0	0.0	203.0	42.0	0.0	8963.0	0.0	0.0	0.0	0.0	42.0	59.0	0.0	0.0	0.0	2582.0	0.0	0.0	0.0	0.0	0.0	110.0	0.0	0.0	0.0	0.0	0.0	161.0	0.0	0.0	212.0	0.0
283	213.0	91.0	0.0	1526.0	0.0	0.0	74.0	0.0	0.0	0.0	0.0	0.0	0.0	0.0	951.0	0.0	0.0	0.0	0.0	85.0	111.0	0.0	259.0	0.0	0.0	0.0	0.0	274.0	0.0	0.0	154.0	457.0	244.0	0.0	0.0	0.0	104.0	0.0	200.0	0.0	0.0	0.0	0.0	0.0	0.0	0.0	0.0	5968.0	0.0
284	1083.0	7886.0	251.0	1021.0	131.0	409.0	0.0	157.0	0.0	0.0	102.0	0.0	0.0	0.0	0.0	952.0	0.0	0.0	0.0	96.0	0.0	0.0	392.0	104.0	659.0	172.0	0.0	134.0	18270.0	50.0	0.0	0.0	612.0	0.0	507.0	0.0	0.0	1974.0	0.0	0.0	65.0	80.0	0.0	0.0	0.0	134.0	90.0	0.0	104.0
285	17880.0	9023.0	2840.0	4010.0	348.0	2506.0	87.0	30879.0	127.0	22.0	234.0	13.0	55.0	181.0	224.0	492.0	412.0	631.0	1503.0	118.0	454.0	108.0	0.0	255.0	1253.0	919.0	0.0	363.0	1002.0	0.0	91.0	221.0	2968.0	145.0	111.0	327.0	142.0	602.0	451.0	520.0	122.0	302.0	57.0	0.0	177.0	521.0	256.0	952.0	120.0
286	649.0	721.0	0.0	5157.0	333.0	182.0	348.0	0.0	0.0	0.0	275.0	0.0	22.0	57.0	4029.0	0.0	0.0	0.0	0.0	316.0	454.0	0.0	649.0	0.0	0.0	0.0	0.0	1262.0	198.0	0.0	579.0	2596.0	1053.0	0.0	0.0	0.0	1386.0	0.0	685.0	0.0	0.0	0.0	0.0	0.0	76.0	0.0	0.0	13922.0	0.0
287	211.0	96.0	70.0	158.0	35.0	0.0	0.0	17.0	0.0	88.0	35.0	0.0	0.0	1622.0	0.0	0.0	61.0	207.0	35.0	0.0	0.0	0.0	0.0	0.0	0.0	0.0	0.0	0.0	26.0	0.0	0.0	0.0	96.0	0.0	22.0	0.0	0.0	0.0	26.0	0.0	0.0	0.0	0.0	0.0	26.0	0.0	39.0	39.0	0.0
288	418.0	8004.0	135.0	312.0	0.0	258.0	0.0	129.0	0.0	0.0	0.0	13.0	0.0	0.0	0.0	131.0	0.0	0.0	0.0	112.0	0.0	0.0	0.0	0.0	359.0	0.0	0.0	0.0	241.0	0.0	0.0	0.0	100.0	0.0	0.0	0.0	0.0	154.0	0.0	312.0	40.0	0.0	0.0	0.0	0.0	0.0	0.0	0.0	0.0
289	5290.0	3290.0	763.0	400.0	0.0	181.0	0.0	1200.0	0.0	0.0	0.0	0.0	0.0	0.0	0.0	254.0	58.0	0.0	509.0	0.0	0.0	0.0	0.0	0.0	3527.0	309.0	0.0	0.0	400.0	50.0	0.0	81.0	272.0	0.0	0.0	0.0	29.0	254.0	0.0	163.0	0.0	80.0	0.0	0.0	0.0	117.0	0.0	444.0	112.0
290	1915.0	1558.0	431.0	2272.0	108.0	0.0	62.0	0.0	0.0	0.0	0.0	0.0	10.0	0.0	502.0	0.0	0.0	87.0	0.0	225.0	268.0	0.0	0.0	0.0	149.0	0.0	0.0	845.0	0.0	0.0	415.0	1107.0	765.0	0.0	0.0	0.0	127.0	0.0	133.0	0.0	0.0	0.0	20.0	356.0	101.0	0.0	0.0	6158.0	0.0
291	905.0	827.0	157.0	669.0	0.0	0.0	62.0	0.0	0.0	0.0	0.0	0.0	30.0	0.0	0.0	0.0	0.0	0.0	0.0	0.0	111.0	0.0	170.0	0.0	0.0	0.0	0.0	2101.0	91.0	0.0	28.0	3872.0	315.0	0.0	0.0	0.0	0.0	0.0	105.0	0.0	0.0	0.0	0.0	0.0	0.0	0.0	0.0	1142.0	0.0
292	2826.0	1726.0	560.0	307.0	0.0	109.0	0.0	703.0	0.0	0.0	0.0	0.0	0.0	0.0	0.0	98.0	0.0	0.0	395.0	0.0	0.0	0.0	0.0	0.0	241.0	164.0	0.0	0.0	186.0	0.0	24.0	0.0	197.0	36.0	0.0	0.0	0.0	0.0	0.0	0.0	0.0	0.0	0.0	0.0	0.0	0.0	0.0	571.0	0.0
293	57.0	57.0	14.0	7754.0	0.0	0.0	14.0	0.0	0.0	0.0	455.0	0.0	0.0	0.0	0.0	0.0	14.0	0.0	21.0	0.0	14.0	0.0	86.0	0.0	0.0	0.0	0.0	0.0	0.0	7.0	0.0	14.0	40543.0	0.0	0.0	0.0	0.0	0.0	918.0	14.0	0.0	0.0	0.0	0.0	1316.0	0.0	0.0	94.0	0.0
294	3809.0	1418.0	1593.0	765.0	0.0	159.0	0.0	267.0	119.0	27.0	561.0	13.0	65.0	0.0	0.0	109.0	98.0	0.0	478.0	0.0	0.0	22.0	0.0	20059.0	143.0	972.0	0.0	0.0	255.0	120.0	0.0	0.0	398.0	99.0	128.0	86.0	0.0	175.0	0.0	223.0	73.0	60.0	49.0	0.0	0.0	3513.0	0.0	0.0	6453.0
295	150.0	48.0	48.0	4470.0	24.0	0.0	54.0	0.0	0.0	0.0	142.0	0.0	0.0	0.0	0.0	0.0	0.0	0.0	30.0	0.0	0.0	0.0	211.0	0.0	0.0	0.0	24.0	0.0	72.0	0.0	0.0	0.0	19054.0	0.0	0.0	0.0	0.0	0.0	334.0	0.0	0.0	0.0	0.0	0.0	635.0	0.0	0.0	84.0	0.0
296	796.0	877.0	0.0	23962.0	139.0	0.0	3189.0	0.0	0.0	0.0	0.0	0.0	0.0	0.0	211.0	0.0	0.0	0.0	0.0	32.0	195.0	0.0	15493.0	0.0	0.0	0.0	0.0	243.0	0.0	0.0	53.0	0.0	2958.0	0.0	0.0	0.0	0.0	0.0	276.0	0.0	0.0	0.0	0.0	0.0	130.0	0.0	0.0	1007.0	0.0
297	56.0	30.0	4.0	721.0	21.0	0.0	17.0	4.0	0.0	0.0	100.0	0.0	0.0	17.0	0.0	0.0	0.0	0.0	8.0	0.0	8.0	0.0	17.0	0.0	0.0	4.0	0.0	0.0	0.0	0.0	0.0	0.0	30639.0	0.0	0.0	0.0	0.0	0.0	104.0	4.0	0.0	0.0	0.0	0.0	996.0	0.0	17.0	8.0	0.0
298	679.0	143.0	124.0	665.0	100.0	0.0	0.0	38.0	0.0	0.0	71.0	0.0	0.0	86.0	0.0	0.0	0.0	52.0	119.0	0.0	0.0	0.0	0.0	0.0	0.0	105.0	0.0	0.0	0.0	0.0	0.0	0.0	861.0	0.0	0.0	0.0	0.0	0.0	134.0	0.0	0.0	0.0	0.0	0.0	95.0	52.0	306.0	0.0	52.0
299	31.0	11.0	31.0	111.0	0.0	0.0	0.0	0.0	0.0	0.0	0.0	0.0	0.0	0.0	0.0	0.0	0.0	4.0	4.0	0.0	0.0	0.0	0.0	0.0	4.0	0.0	0.0	4.0	0.0	0.0	0.0	0.0	62.0	0.0	0.0	0.0	0.0	0.0	36.0	0.0	0.0	4.0	0.0	0.0	11.0	0.0	31.0	0.0	4.0
300	447.0	67.0	67.0	320.0	42.0	0.0	0.0	50.0	0.0	22.0	0.0	0.0	0.0	92.0	0.0	0.0	50.0	67.0	50.0	0.0	0.0	0.0	0.0	0.0	0.0	59.0	0.0	0.0	0.0	0.0	0.0	0.0	253.0	0.0	0.0	0.0	0.0	0.0	50.0	0.0	0.0	0.0	0.0	0.0	33.0	0.0	413.0	0.0	0.0
301	108.0	70.0	21.0	375.0	43.0	16.0	43.0	0.0	0.0	0.0	21.0	0.0	0.0	0.0	21.0	0.0	0.0	0.0	16.0	647.0	81.0	0.0	92.0	0.0	0.0	0.0	0.0	32.0	0.0	0.0	0.0	0.0	370.0	0.0	0.0	0.0	0.0	0.0	0.0	0.0	0.0	0.0	0.0	0.0	43.0	0.0	0.0	16.0	0.0
302	471.0	349.0	55.0	692.0	0.0	0.0	55.0	0.0	0.0	0.0	0.0	0.0	0.0	0.0	42.0	0.0	0.0	0.0	0.0	4687.0	73.0	0.0	208.0	0.0	0.0	36.0	24.0	49.0	0.0	0.0	0.0	0.0	765.0	0.0	0.0	0.0	0.0	0.0	0.0	0.0	0.0	0.0	0.0	0.0	61.0	0.0	0.0	79.0	0.0
303	318.0	167.0	37.0	331.0	0.0	43.0	0.0	0.0	0.0	24.0	0.0	0.0	0.0	0.0	55.0	0.0	0.0	0.0	37.0	13196.0	0.0	0.0	37.0	0.0	0.0	43.0	0.0	37.0	0.0	0.0	0.0	43.0	461.0	0.0	0.0	0.0	0.0	0.0	0.0	0.0	0.0	0.0	0.0	0.0	18.0	0.0	0.0	30.0	0.0
304	93.0	67.0	0.0	67.0	0.0	5.0	5.0	0.0	0.0	0.0	5.0	0.0	0.0	0.0	0.0	0.0	0.0	0.0	0.0	74.0	0.0	0.0	55.0	0.0	0.0	0.0	229.0	5.0	0.0	0.0	0.0	0.0	136.0	0.0	0.0	0.0	0.0	0.0	0.0	5.0	0.0	0.0	0.0	0.0	0.0	0.0	0.0	0.0	0.0
305	462.0	539.0	59.0	10447.0	0.0	65.0	0.0	0.0	0.0	0.0	54.0	0.0	0.0	0.0	0.0	0.0	0.0	0.0	125.0	0.0	0.0	0.0	168.0	0.0	0.0	0.0	0.0	538.0	0.0	0.0	0.0	58.0	637.0	0.0	39.0	0.0	0.0	0.0	150.0	0.0	0.0	0.0	0.0	0.0	0.0	0.0	0.0	206.0	0.0
306	30.0	10.0	10.0	42.0	42.0	0.0	0.0	0.0	0.0	5.0	0.0	0.0	0.0	209.0	0.0	0.0	0.0	30.0	0.0	0.0	0.0	0.0	0.0	0.0	0.0	5.0	5.0	0.0	0.0	0.0	0.0	0.0	159.0	0.0	0.0	0.0	0.0	0.0	0.0	5.0	0.0	0.0	0.0	0.0	10.0	0.0	2236.0	0.0	0.0
307	42.0	23.0	0.0	607.0	11.0	0.0	0.0	0.0	0.0	0.0	208.0	0.0	0.0	11.0	0.0	0.0	0.0	0.0	11.0	0.0	0.0	0.0	0.0	0.0	0.0	0.0	1195.0	23.0	0.0	0.0	0.0	0.0	18287.0	0.0	0.0	3.0	0.0	0.0	313.0	0.0	0.0	0.0	0.0	0.0	568.0	0.0	0.0	15.0	11.0
308	0.0	0.0	0.0	17.0	0.0	0.0	0.0	0.0	0.0	0.0	0.0	0.0	0.0	0.0	0.0	0.0	0.0	0.0	0.0	0.0	0.0	0.0	0.0	0.0	5.0	0.0	0.0	5.0	0.0	0.0	0.0	0.0	76.0	0.0	0.0	0.0	0.0	0.0	0.0	0.0	0.0	0.0	0.0	0.0	5.0	0.0	5.0	0.0	0.0
309	0.0	16.0	5.0	0.0	0.0	0.0	0.0	5.0	5.0	0.0	0.0	0.0	0.0	16.0	0.0	0.0	0.0	0.0	5.0	0.0	0.0	0.0	0.0	0.0	0.0	0.0	0.0	0.0	0.0	0.0	0.0	0.0	41.0	0.0	0.0	5.0	0.0	11.0	0.0	0.0	0.0	0.0	0.0	0.0	0.0	0.0	16.0	5.0	0.0
310	41.0	0.0	5.0	10.0	0.0	5.0	5.0	0.0	0.0	0.0	0.0	0.0	0.0	53.0	0.0	0.0	0.0	0.0	17.0	0.0	5.0	0.0	0.0	5.0	0.0	10.0	5.0	5.0	0.0	0.0	0.0	0.0	41.0	0.0	0.0	0.0	0.0	0.0	0.0	0.0	0.0	0.0	0.0	0.0	0.0	23.0	23.0	0.0	0.0
311	143.0	28.0	0.0	140.0	44.0	0.0	0.0	22.0	0.0	28.0	0.0	0.0	0.0	197.0	0.0	0.0	28.0	28.0	98.0	0.0	0.0	0.0	0.0	0.0	57.0	28.0	28.0	0.0	0.0	0.0	0.0	0.0	296.0	0.0	0.0	0.0	0.0	0.0	0.0	0.0	0.0	0.0	0.0	0.0	114.0	44.0	127.0	0.0	0.0
312	144.0	243.0	68.0	1117.0	0.0	0.0	174.0	0.0	0.0	0.0	0.0	0.0	0.0	0.0	349.0	0.0	0.0	0.0	0.0	380.0	60.0	0.0	243.0	0.0	45.0	0.0	0.0	83.0	45.0	0.0	0.0	0.0	364.0	0.0	0.0	0.0	114.0	0.0	0.0	0.0	0.0	0.0	0.0	0.0	0.0	0.0	0.0	106.0	0.0
313	29.0	0.0	23.0	11.0	0.0	0.0	0.0	0.0	5.0	0.0	0.0	0.0	0.0	11.0	0.0	0.0	0.0	17.0	5.0	0.0	0.0	0.0	0.0	0.0	0.0	5.0	0.0	0.0	0.0	0.0	0.0	5.0	11.0	0.0	0.0	0.0	0.0	0.0	5.0	0.0	0.0	0.0	0.0	0.0	0.0	0.0	5.0	0.0	0.0
314	37.0	37.0	0.0	24.0	5.0	0.0	0.0	0.0	0.0	0.0	0.0	0.0	0.0	24.0	0.0	0.0	0.0	5.0	5.0	0.0	0.0	0.0	0.0	0.0	0.0	0.0	0.0	0.0	0.0	0.0	0.0	0.0	86.0	5.0	0.0	0.0	0.0	0.0	12.0	0.0	5.0	0.0	0.0	0.0	12.0	0.0	24.0	0.0	0.0
315	140.0	125.0	78.0	1746.0	54.0	0.0	0.0	0.0	0.0	0.0	109.0	0.0	0.0	0.0	62.0	0.0	0.0	0.0	0.0	48.0	31.0	0.0	62.0	0.0	0.0	0.0	0.0	0.0	0.0	0.0	0.0	0.0	19939.0	0.0	0.0	0.0	0.0	0.0	422.0	0.0	0.0	0.0	0.0	0.0	892.0	0.0	39.0	837.0	0.0
316	156.0	91.0	51.0	74.0	27.0	20.0	0.0	0.0	0.0	0.0	0.0	0.0	0.0	731.0	0.0	0.0	0.0	68.0	34.0	0.0	34.0	0.0	0.0	0.0	0.0	0.0	0.0	0.0	20.0	0.0	0.0	0.0	295.0	0.0	0.0	0.0	0.0	0.0	0.0	0.0	0.0	0.0	0.0	0.0	0.0	20.0	4065.0	44.0	0.0
317	36.0	5.0	0.0	62.0	0.0	0.0	5.0	0.0	0.0	0.0	0.0	0.0	0.0	0.0	0.0	0.0	0.0	0.0	0.0	2674.0	0.0	0.0	30.0	0.0	0.0	0.0	0.0	0.0	5.0	5.0	0.0	5.0	11.0	0.0	0.0	0.0	0.0	0.0	0.0	0.0	0.0	0.0	0.0	0.0	0.0	5.0	0.0	0.0	0.0
318	134.0	201.0	107.0	1414.0	0.0	0.0	1300.0	0.0	0.0	0.0	0.0	0.0	0.0	0.0	87.0	0.0	0.0	0.0	0.0	0.0	180.0	0.0	1507.0	0.0	0.0	0.0	0.0	194.0	0.0	0.0	93.0	0.0	402.0	0.0	0.0	0.0	29.0	0.0	107.0	0.0	0.0	0.0	0.0	0.0	53.0	0.0	0.0	750.0	0.0
319	175.0	318.0	0.0	2100.0	93.0	0.0	5851.0	0.0	0.0	0.0	0.0	0.0	0.0	0.0	296.0	0.0	0.0	0.0	76.0	37.0	120.0	0.0	4377.0	0.0	0.0	0.0	0.0	208.0	153.0	0.0	98.0	0.0	703.0	0.0	0.0	0.0	120.0	0.0	120.0	0.0	0.0	0.0	0.0	0.0	0.0	0.0	0.0	725.0	0.0
320	229.0	166.0	0.0	1397.0	34.0	0.0	5571.0	0.0	0.0	0.0	0.0	0.0	0.0	0.0	3760.0	0.0	0.0	34.0	0.0	37.0	103.0	0.0	2437.0	0.0	0.0	0.0	0.0	74.0	0.0	0.0	0.0	0.0	465.0	0.0	0.0	0.0	74.0	0.0	34.0	40.0	0.0	0.0	0.0	0.0	0.0	0.0	0.0	712.0	0.0
321	236.0	75.0	0.0	749.0	22.0	0.0	62.0	0.0	0.0	0.0	0.0	0.0	0.0	0.0	3735.0	0.0	0.0	0.0	35.0	111.0	169.0	0.0	116.0	0.0	35.0	0.0	0.0	0.0	0.0	0.0	0.0	0.0	147.0	0.0	0.0	0.0	160.0	0.0	40.0	0.0	0.0	0.0	0.0	0.0	0.0	0.0	0.0	406.0	0.0
322	474.0	335.0	122.0	1536.0	0.0	0.0	110.0	43.0	0.0	0.0	0.0	0.0	0.0	0.0	55.0	0.0	35.0	0.0	47.0	150.0	0.0	0.0	134.0	0.0	0.0	0.0	0.0	67.0	0.0	0.0	47.0	0.0	841.0	0.0	0.0	0.0	0.0	0.0	0.0	0.0	0.0	55.0	0.0	0.0	79.0	0.0	0.0	0.0	0.0
323	173.0	186.0	0.0	2202.0	0.0	0.0	29.0	0.0	0.0	0.0	0.0	0.0	0.0	0.0	0.0	0.0	0.0	0.0	0.0	0.0	0.0	0.0	93.0	0.0	0.0	0.0	0.0	1565.0	29.0	0.0	57.0	258.0	182.0	0.0	0.0	0.0	0.0	0.0	0.0	0.0	0.0	0.0	0.0	0.0	0.0	0.0	0.0	207.0	0.0
324	1399.0	408.0	381.0	98.0	0.0	0.0	0.0	47.0	90.0	0.0	0.0	361.0	1937.0	0.0	0.0	0.0	0.0	0.0	66.0	0.0	66.0	27.0	0.0	0.0	0.0	66.0	0.0	0.0	0.0	43.0	0.0	0.0	78.0	0.0	0.0	86.0	0.0	0.0	0.0	652.0	228.0	0.0	216.0	0.0	0.0	27.0	0.0	43.0	64.0
325	329.0	81.0	60.0	385.0	0.0	0.0	0.0	0.0	0.0	30.0	0.0	0.0	0.0	60.0	0.0	0.0	0.0	30.0	45.0	0.0	0.0	0.0	0.0	0.0	30.0	0.0	0.0	0.0	0.0	0.0	0.0	0.0	482.0	0.0	0.0	35.0	0.0	0.0	50.0	0.0	0.0	0.0	0.0	0.0	40.0	0.0	131.0	0.0	0.0
326	17.0	0.0	0.0	29.0	5.0	23.0	0.0	0.0	0.0	0.0	0.0	0.0	0.0	0.0	0.0	0.0	0.0	0.0	0.0	0.0	0.0	0.0	0.0	11.0	0.0	0.0	557.0	0.0	0.0	0.0	0.0	0.0	183.0	0.0	0.0	0.0	0.0	0.0	0.0	0.0	0.0	0.0	0.0	0.0	11.0	0.0	11.0	0.0	0.0
327	218.0	132.0	46.0	596.0	58.0	0.0	0.0	93.0	0.0	0.0	58.0	0.0	0.0	42.0	0.0	0.0	0.0	58.0	38.0	0.0	0.0	0.0	0.0	0.0	0.0	54.0	0.0	0.0	0.0	0.0	0.0	0.0	670.0	0.0	0.0	0.0	0.0	0.0	128.0	0.0	0.0	0.0	0.0	0.0	81.0	38.0	206.0	0.0	38.0
328	78.0	47.0	10.0	145.0	0.0	0.0	0.0	4.0	0.0	0.0	0.0	10.0	0.0	47.0	0.0	0.0	0.0	4.0	0.0	0.0	0.0	0.0	0.0	4.0	0.0	4.0	0.0	41.0	0.0	0.0	0.0	0.0	65.0	10.0	0.0	29.0	0.0	0.0	10.0	0.0	0.0	0.0	0.0	0.0	0.0	0.0	59.0	0.0	0.0
329	6.0	0.0	6.0	25.0	0.0	6.0	0.0	0.0	0.0	0.0	0.0	0.0	0.0	0.0	0.0	0.0	0.0	0.0	0.0	0.0	0.0	0.0	0.0	0.0	0.0	0.0	0.0	0.0	0.0	0.0	0.0	0.0	145.0	0.0	0.0	0.0	0.0	0.0	0.0	0.0	0.0	0.0	0.0	0.0	0.0	0.0	0.0	0.0	0.0
330	264.0	49.0	31.0	0.0	0.0	0.0	0.0	0.0	12.0	5.0	0.0	31.0	12.0	0.0	0.0	0.0	0.0	0.0	12.0	0.0	0.0	0.0	0.0	0.0	0.0	0.0	0.0	0.0	0.0	12.0	0.0	0.0	12.0	5.0	0.0	12.0	0.0	0.0	0.0	137.0	201.0	0.0	12.0	0.0	0.0	5.0	0.0	0.0	0.0
331	229.0	23.0	86.0	460.0	17.0	36.0	0.0	30.0	0.0	0.0	0.0	0.0	0.0	30.0	0.0	17.0	0.0	49.0	0.0	0.0	0.0	0.0	0.0	17.0	30.0	36.0	0.0	23.0	0.0	0.0	0.0	0.0	248.0	0.0	0.0	0.0	0.0	0.0	43.0	0.0	0.0	0.0	0.0	0.0	43.0	0.0	79.0	0.0	0.0
332	271.0	395.0	0.0	370.0	0.0	0.0	0.0	35.0	0.0	0.0	53.0	0.0	0.0	96.0	0.0	0.0	0.0	82.0	35.0	0.0	0.0	22.0	0.0	0.0	0.0	46.0	0.0	0.0	0.0	0.0	0.0	0.0	613.0	0.0	0.0	0.0	0.0	0.0	64.0	0.0	0.0	0.0	0.0	0.0	53.0	0.0	160.0	0.0	0.0
333	94.0	47.0	17.0	146.0	0.0	0.0	0.0	0.0	0.0	0.0	17.0	0.0	0.0	38.0	0.0	0.0	0.0	21.0	0.0	0.0	0.0	0.0	0.0	0.0	17.0	0.0	0.0	0.0	0.0	0.0	0.0	0.0	223.0	0.0	0.0	0.0	0.0	0.0	21.0	0.0	0.0	0.0	0.0	0.0	0.0	0.0	51.0	8.0	0.0
334	479.0	23.0	71.0	30.0	30.0	0.0	0.0	0.0	0.0	1964.0	0.0	0.0	0.0	928.0	0.0	0.0	324.0	10.0	34.0	0.0	0.0	0.0	0.0	10.0	17.0	34.0	0.0	0.0	0.0	0.0	0.0	0.0	104.0	10.0	0.0	23.0	0.0	0.0	0.0	10.0	0.0	30.0	0.0	0.0	17.0	0.0	54.0	0.0	0.0
335	4014.0	92.0	512.0	36.0	0.0	0.0	0.0	23.0	0.0	382.0	0.0	94.0	0.0	0.0	0.0	0.0	1439.0	0.0	230.0	0.0	46.0	0.0	0.0	23.0	0.0	249.0	0.0	0.0	0.0	82.0	0.0	0.0	59.0	1656.0	0.0	8198.0	0.0	0.0	0.0	59.0	0.0	290.0	0.0	0.0	0.0	36.0	0.0	0.0	0.0
336	1153.0	113.0	365.0	9.0	29.0	42.0	0.0	0.0	162.0	29.0	0.0	4953.0	0.0	0.0	0.0	0.0	142.0	0.0	126.0	0.0	0.0	22.0	0.0	9.0	48.0	74.0	0.0	0.0	0.0	37.0	0.0	0.0	29.0	54.0	0.0	1451.0	0.0	0.0	0.0	342.0	253.0	22.0	0.0	0.0	0.0	0.0	0.0	0.0	0.0
[truncated: 288 more columns]
