# Supplementary material for: Estimation of Human Mobility Patterns for Forecasting the Early Spread of Disease
Source: Healthcare (Basel). 2021 Sep 16;9(9):1224. doi: 10.3390/healthcare9091224 (PMC8468459; doi:10.3390/healthcare9091224)
Supplement: Supplementary file 1 [file healthcare-09-01224-s001.zip › Supplementary Material/Matrix/2020-01-03.csv]

	0	1	2	3	4	5	6	7	8	9	10	11	12	13	14	15	16	17	18	19	20	21	22	23	24	25	26	27	28	29	30	31	32	33	34	35	36	37	38	39	40	41	42	43	44	45	46	47	48
0	0.0	23485.0	132443.0	9426.0	662.0	2875.0	211.0	6230.0	1917.0	1104.0	2396.0	729.0	470.0	382.0	162.0	954.0	3834.0	896.0	173342.0	393.0	725.0	642.0	0.0	2556.0	1138.0	26520.0	0.0	745.0	1712.0	2875.0	139.0	352.0	11183.0	39780.0	930.0	9585.0	74.0	641.0	1741.0	6390.0	1708.0	9905.0	1122.0	0.0	396.0	9905.0	675.0	1357.0	2556.0
1	23728.0	0.0	4346.0	11882.0	831.0	5892.0	539.0	1115.0	399.0	78.0	1852.0	64.0	470.0	219.0	214.0	5942.0	452.0	626.0	1152.0	388.0	885.0	242.0	0.0	471.0	6315.0	817.0	0.0	800.0	24074.0	149.0	238.0	514.0	7889.0	167.0	3599.0	238.0	193.0	7082.0	1384.0	2699.0	582.0	344.0	188.0	0.0	619.0	766.0	582.0	1727.0	417.0
2	90728.0	5943.0	0.0	3588.0	421.0	1570.0	285.0	3140.0	785.0	349.0	520.0	513.0	232.0	382.0	42.0	307.0	1065.0	337.0	19682.0	109.0	325.0	312.0	0.0	4654.0	897.0	39308.0	0.0	211.0	594.0	1289.0	17.0	85.0	3700.0	5439.0	241.0	3252.0	39.0	305.0	606.0	2074.0	716.0	2747.0	548.0	0.0	190.0	12504.0	352.0	431.0	1233.0
3	7130.0	5806.0	1238.0	0.0	1195.0	332.0	1366.0	282.0	90.0	84.0	3629.0	30.0	22.0	66.0	205.0	159.0	226.0	512.0	640.0	278.0	939.0	25.0	3501.0	161.0	129.0	306.0	0.0	811.0	499.0	28.0	110.0	219.0	59431.0	65.0	68.0	93.0	85.0	167.0	22030.0	375.0	70.0	127.0	55.0	0.0	3159.0	124.0	158.0	1665.0	115.0
4	223.0	120.0	56.0	967.0	0.0	0.0	0.0	46.0	0.0	0.0	74.0	0.0	0.0	0.0	0.0	0.0	0.0	521.0	99.0	0.0	0.0	0.0	21.0	0.0	35.0	24.0	0.0	0.0	49.0	0.0	0.0	0.0	297.0	0.0	0.0	0.0	0.0	0.0	843.0	0.0	0.0	0.0	0.0	0.0	0.0	31.0	0.0	99.0	0.0
5	646.0	2658.0	154.0	161.0	0.0	0.0	0.0	73.0	0.0	0.0	0.0	0.0	0.0	0.0	0.0	822.0	0.0	0.0	0.0	0.0	0.0	0.0	36.0	0.0	970.0	0.0	0.0	58.0	352.0	0.0	11.0	0.0	88.0	0.0	6105.0	0.0	0.0	976.0	0.0	0.0	0.0	0.0	0.0	0.0	0.0	0.0	0.0	146.0	0.0
6	116.0	174.0	58.0	1199.0	0.0	24.0	0.0	0.0	0.0	0.0	0.0	0.0	0.0	0.0	141.0	0.0	0.0	0.0	0.0	29.0	83.0	0.0	9414.0	0.0	0.0	0.0	0.0	41.0	24.0	0.0	0.0	0.0	424.0	0.0	0.0	0.0	0.0	0.0	0.0	0.0	0.0	0.0	0.0	0.0	24.0	0.0	0.0	299.0	0.0
7	3481.0	1215.0	1146.0	245.0	0.0	0.0	0.0	0.0	0.0	0.0	110.0	0.0	0.0	0.0	0.0	63.0	61.0	77.0	464.0	0.0	49.0	11.0	0.0	122.0	122.0	300.0	0.0	0.0	450.0	0.0	0.0	0.0	382.0	55.0	26.0	0.0	0.0	81.0	0.0	0.0	0.0	68.0	0.0	0.0	0.0	286.0	0.0	150.0	69.0
8	2233.0	353.0	1021.0	95.0	38.0	57.0	0.0	0.0	0.0	0.0	0.0	73.0	88.0	0.0	0.0	0.0	30.0	0.0	248.0	0.0	38.0	1259.0	0.0	210.0	0.0	276.0	0.0	0.0	0.0	1023.0	0.0	0.0	152.0	238.0	0.0	372.0	0.0	0.0	0.0	7092.0	188.0	0.0	2639.0	0.0	0.0	66.0	0.0	38.0	30.0
9	1477.0	122.0	265.0	191.0	0.0	0.0	0.0	39.0	0.0	0.0	0.0	0.0	0.0	76.0	0.0	0.0	13373.0	54.0	206.0	0.0	0.0	0.0	0.0	0.0	0.0	117.0	0.0	0.0	0.0	0.0	0.0	0.0	54.0	24.0	0.0	289.0	0.0	0.0	0.0	29.0	0.0	196.0	0.0	0.0	0.0	0.0	258.0	0.0	0.0
10	267.0	280.0	18.0	2913.0	54.0	13.0	22.0	0.0	0.0	0.0	0.0	0.0	0.0	0.0	0.0	0.0	0.0	77.0	18.0	0.0	0.0	0.0	18.0	0.0	18.0	0.0	0.0	0.0	77.0	0.0	0.0	0.0	16008.0	0.0	0.0	0.0	0.0	0.0	7136.0	0.0	0.0	0.0	0.0	0.0	462.0	0.0	18.0	63.0	0.0
11	851.0	88.0	312.0	11.0	0.0	0.0	0.0	11.0	146.0	0.0	0.0	0.0	69.0	0.0	0.0	0.0	0.0	0.0	111.0	0.0	0.0	19.0	0.0	0.0	0.0	50.0	0.0	0.0	0.0	42.0	0.0	0.0	34.0	88.0	0.0	196.0	0.0	0.0	0.0	520.0	771.0	0.0	26.0	0.0	0.0	26.0	0.0	0.0	11.0
12	386.0	203.0	160.0	0.0	0.0	0.0	0.0	0.0	72.0	0.0	0.0	73.0	0.0	0.0	0.0	0.0	0.0	0.0	21.0	0.0	0.0	56.0	0.0	0.0	0.0	25.0	0.0	0.0	0.0	35.0	0.0	0.0	13.0	0.0	0.0	9.0	0.0	0.0	0.0	302.0	21.0	0.0	203.0	0.0	0.0	0.0	0.0	0.0	0.0
13	247.0	89.0	61.0	96.0	20.0	0.0	0.0	0.0	0.0	72.0	0.0	0.0	0.0	0.0	0.0	0.0	37.0	61.0	0.0	0.0	17.0	0.0	0.0	0.0	0.0	0.0	0.0	0.0	17.0	0.0	0.0	0.0	175.0	0.0	0.0	13.0	0.0	0.0	0.0	0.0	0.0	17.0	0.0	0.0	34.0	0.0	2653.0	0.0	0.0
14	106.0	43.0	18.0	262.0	0.0	0.0	73.0	0.0	0.0	0.0	0.0	0.0	0.0	0.0	0.0	0.0	0.0	0.0	12.0	44.0	531.0	0.0	56.0	0.0	0.0	0.0	0.0	25.0	0.0	0.0	0.0	25.0	131.0	0.0	0.0	0.0	3018.0	0.0	0.0	0.0	0.0	0.0	0.0	0.0	0.0	0.0	0.0	643.0	0.0
15	876.0	3817.0	283.0	136.0	0.0	856.0	0.0	0.0	0.0	0.0	0.0	0.0	0.0	0.0	0.0	0.0	0.0	0.0	36.0	0.0	0.0	0.0	54.0	0.0	4257.0	54.0	0.0	0.0	712.0	0.0	0.0	0.0	100.0	0.0	567.0	0.0	0.0	16409.0	0.0	0.0	0.0	0.0	0.0	0.0	0.0	71.0	0.0	100.0	46.0
16	4886.0	369.0	699.0	252.0	0.0	0.0	0.0	77.0	27.0	14242.0	0.0	25.0	0.0	45.0	0.0	0.0	0.0	0.0	398.0	0.0	0.0	0.0	0.0	0.0	0.0	213.0	0.0	0.0	58.0	28.0	0.0	0.0	204.0	48.0	36.0	1828.0	0.0	0.0	0.0	106.0	0.0	1000.0	21.0	0.0	47.0	71.0	115.0	0.0	0.0
17	639.0	339.0	77.0	631.0	747.0	0.0	0.0	53.0	0.0	0.0	562.0	0.0	0.0	158.0	0.0	0.0	0.0	0.0	92.0	0.0	0.0	0.0	0.0	0.0	0.0	38.0	0.0	0.0	46.0	0.0	0.0	0.0	693.0	0.0	0.0	0.0	0.0	0.0	123.0	0.0	0.0	29.0	0.0	0.0	115.0	0.0	280.0	0.0	0.0
18	78653.0	789.0	14175.0	901.0	102.0	140.0	0.0	728.0	227.0	225.0	275.0	51.0	33.0	30.0	0.0	63.0	503.0	77.0	0.0	0.0	129.0	44.0	0.0	1191.0	271.0	17441.0	0.0	0.0	190.0	230.0	0.0	0.0	780.0	2728.0	0.0	986.0	0.0	76.0	211.0	350.0	118.0	1957.0	132.0	0.0	127.0	1389.0	0.0	0.0	478.0
19	251.0	154.0	30.0	251.0	11.0	0.0	11.0	0.0	0.0	0.0	0.0	0.0	0.0	0.0	0.0	0.0	0.0	0.0	0.0	0.0	0.0	0.0	52.0	0.0	0.0	0.0	0.0	18.0	22.0	0.0	0.0	30.0	274.0	0.0	0.0	0.0	0.0	0.0	0.0	0.0	0.0	0.0	0.0	0.0	11.0	0.0	0.0	15.0	0.0
20	428.0	352.0	182.0	799.0	0.0	0.0	73.0	0.0	36.0	22.0	0.0	0.0	0.0	30.0	813.0	0.0	0.0	0.0	144.0	19.0	0.0	0.0	125.0	0.0	0.0	0.0	0.0	0.0	0.0	0.0	17.0	0.0	606.0	0.0	0.0	34.0	736.0	0.0	0.0	75.0	0.0	0.0	0.0	107.0	0.0	0.0	0.0	503.0	0.0
21	470.0	173.0	184.0	57.0	0.0	25.0	0.0	0.0	1402.0	0.0	0.0	17.0	119.0	0.0	0.0	0.0	0.0	0.0	10.0	0.0	0.0	0.0	0.0	25.0	0.0	79.0	0.0	0.0	0.0	339.0	0.0	0.0	36.0	28.0	0.0	68.0	0.0	0.0	0.0	1428.0	55.0	0.0	4108.0	10.0	0.0	14.0	0.0	0.0	0.0
22	0.0	0.0	0.0	2856.0	66.0	0.0	8329.0	0.0	0.0	0.0	0.0	0.0	27.0	0.0	77.0	0.0	0.0	0.0	0.0	39.0	61.0	0.0	0.0	0.0	0.0	0.0	0.0	77.0	0.0	0.0	11.0	47.0	2340.0	0.0	0.0	0.0	0.0	0.0	118.0	0.0	0.0	0.0	0.0	0.0	79.0	0.0	0.0	678.0	0.0
23	2699.0	387.0	4478.0	302.0	0.0	121.0	0.0	193.0	54.0	28.0	236.0	8.0	29.0	0.0	0.0	0.0	30.0	0.0	677.0	0.0	0.0	11.0	0.0	0.0	0.0	3981.0	0.0	0.0	72.0	84.0	0.0	0.0	157.0	72.0	21.0	96.0	0.0	45.0	0.0	121.0	0.0	39.0	0.0	0.0	0.0	5845.0	0.0	0.0	16883.0
24	1187.0	2528.0	299.0	108.0	0.0	416.0	0.0	118.0	0.0	0.0	0.0	0.0	11.0	0.0	0.0	3761.0	0.0	0.0	208.0	0.0	0.0	0.0	0.0	0.0	0.0	81.0	0.0	0.0	625.0	0.0	0.0	0.0	126.0	0.0	262.0	0.0	11.0	996.0	0.0	0.0	0.0	0.0	17.0	0.0	0.0	124.0	43.0	54.0	38.0
25	20914.0	740.0	37275.0	435.0	120.0	0.0	0.0	356.0	127.0	107.0	102.0	146.0	18.0	0.0	0.0	137.0	298.0	106.0	19062.0	0.0	0.0	44.0	0.0	5224.0	194.0	0.0	0.0	0.0	309.0	138.0	0.0	0.0	435.0	1503.0	0.0	654.0	0.0	183.0	184.0	326.0	228.0	531.0	38.0	0.0	95.0	10635.0	86.0	0.0	1753.0
26	0.0	0.0	0.0	0.0	0.0	0.0	0.0	0.0	0.0	0.0	0.0	0.0	0.0	0.0	0.0	0.0	0.0	0.0	0.0	0.0	0.0	0.0	0.0	0.0	0.0	0.0	0.0	0.0	0.0	0.0	0.0	0.0	1387.0	0.0	0.0	0.0	0.0	0.0	0.0	0.0	0.0	0.0	0.0	0.0	47.0	0.0	0.0	0.0	0.0
27	566.0	393.0	131.0	730.0	0.0	0.0	0.0	49.0	0.0	0.0	0.0	0.0	0.0	0.0	0.0	0.0	0.0	0.0	0.0	0.0	0.0	11.0	123.0	0.0	0.0	0.0	0.0	0.0	49.0	0.0	52.0	600.0	287.0	0.0	0.0	49.0	28.0	0.0	49.0	0.0	0.0	0.0	0.0	0.0	0.0	0.0	0.0	740.0	0.0
28	1442.0	13303.0	412.0	1167.0	204.0	869.0	274.0	327.0	81.0	0.0	386.0	47.0	0.0	30.0	0.0	997.0	51.0	86.0	160.0	59.0	0.0	0.0	320.0	74.0	1423.0	183.0	0.0	122.0	0.0	0.0	17.0	0.0	693.0	0.0	740.0	42.0	34.0	1648.0	171.0	183.0	55.0	39.0	0.0	0.0	79.0	160.0	57.0	206.0	0.0
29	1921.0	75.0	796.0	40.0	0.0	26.0	0.0	0.0	823.0	0.0	0.0	56.0	18.0	0.0	0.0	0.0	26.0	17.0	262.0	0.0	0.0	120.0	0.0	40.0	44.0	169.0	0.0	0.0	0.0	0.0	0.0	0.0	66.0	1699.0	0.0	8817.0	0.0	0.0	0.0	1646.0	23.0	0.0	191.0	0.0	0.0	44.0	0.0	0.0	22.0
30	77.0	130.0	0.0	856.0	0.0	0.0	105.0	0.0	0.0	0.0	41.0	0.0	0.0	0.0	137.0	0.0	0.0	0.0	0.0	19.0	0.0	0.0	303.0	0.0	113.0	0.0	0.0	529.0	0.0	0.0	0.0	124.0	142.0	0.0	0.0	0.0	85.0	0.0	158.0	0.0	0.0	0.0	0.0	0.0	571.0	0.0	0.0	958.0	0.0
31	462.0	202.0	0.0	332.0	0.0	0.0	0.0	0.0	0.0	0.0	0.0	0.0	0.0	0.0	51.0	0.0	0.0	0.0	0.0	0.0	0.0	0.0	43.0	0.0	0.0	0.0	0.0	665.0	0.0	0.0	69.0	0.0	144.0	0.0	0.0	0.0	0.0	0.0	36.0	0.0	0.0	0.0	0.0	0.0	0.0	0.0	28.0	3454.0	0.0
32	11252.0	6342.0	1636.0	68741.0	699.0	293.0	517.0	252.0	63.0	73.0	20495.0	73.0	22.0	285.0	171.0	106.0	246.0	848.0	716.0	288.0	920.0	77.0	1534.0	161.0	155.0	368.0	0.0	255.0	475.0	40.0	52.0	95.0	0.0	93.0	78.0	93.0	39.0	244.0	27238.0	511.0	204.0	196.0	72.0	0.0	105134.0	302.0	417.0	1125.0	223.0
33	21528.0	143.0	3776.0	54.0	60.0	27.0	0.0	68.0	72.0	11.0	0.0	34.0	11.0	0.0	0.0	0.0	71.0	0.0	2729.0	0.0	0.0	14.0	0.0	86.0	0.0	1369.0	0.0	0.0	0.0	2082.0	0.0	0.0	61.0	0.0	0.0	4133.0	0.0	0.0	0.0	157.0	0.0	68.0	64.0	0.0	0.0	124.0	0.0	0.0	0.0
34	84.0	1135.0	28.0	78.0	0.0	5478.0	0.0	0.0	0.0	0.0	0.0	0.0	0.0	0.0	12.0	310.0	0.0	0.0	0.0	0.0	0.0	0.0	0.0	0.0	153.0	0.0	0.0	0.0	247.0	0.0	0.0	0.0	12.0	0.0	0.0	0.0	0.0	276.0	0.0	0.0	0.0	0.0	0.0	0.0	0.0	0.0	0.0	28.0	0.0
35	6650.0	185.0	1761.0	23.0	0.0	0.0	0.0	65.0	381.0	180.0	0.0	120.0	0.0	0.0	0.0	0.0	635.0	0.0	557.0	0.0	0.0	44.0	0.0	161.0	0.0	509.0	0.0	0.0	0.0	9610.0	0.0	0.0	83.0	4026.0	0.0	0.0	0.0	0.0	0.0	605.0	47.0	71.0	111.0	0.0	0.0	106.0	0.0	23.0	38.0
36	115.0	40.0	17.0	103.0	0.0	17.0	28.0	0.0	0.0	0.0	0.0	0.0	0.0	0.0	2970.0	0.0	0.0	0.0	28.0	14.0	592.0	0.0	17.0	11.0	11.0	0.0	0.0	51.0	0.0	0.0	17.0	28.0	69.0	0.0	0.0	0.0	0.0	0.0	0.0	0.0	0.0	0.0	0.0	0.0	0.0	0.0	0.0	339.0	0.0
37	722.0	4385.0	164.0	291.0	0.0	937.0	0.0	63.0	0.0	0.0	0.0	0.0	0.0	0.0	0.0	15069.0	0.0	0.0	63.0	0.0	0.0	0.0	63.0	0.0	1345.0	63.0	0.0	0.0	1546.0	0.0	0.0	0.0	164.0	0.0	436.0	0.0	0.0	0.0	0.0	0.0	0.0	0.0	0.0	0.0	0.0	0.0	0.0	76.0	46.0
38	237.0	237.0	32.0	23707.0	747.0	0.0	0.0	0.0	0.0	0.0	5959.0	0.0	0.0	0.0	0.0	0.0	0.0	0.0	73.0	0.0	0.0	0.0	24.0	0.0	0.0	0.0	0.0	32.0	0.0	0.0	0.0	0.0	23208.0	0.0	0.0	0.0	0.0	0.0	0.0	0.0	0.0	0.0	0.0	0.0	818.0	0.0	0.0	458.0	0.0
39	7623.0	4326.0	2494.0	907.0	0.0	293.0	73.0	178.0	8350.0	61.0	0.0	819.0	436.0	61.0	0.0	0.0	215.0	67.0	575.0	0.0	55.0	1692.0	0.0	161.0	129.0	401.0	0.0	0.0	261.0	3203.0	0.0	0.0	953.0	348.0	47.0	1709.0	0.0	91.0	105.0	0.0	1290.0	244.0	7797.0	0.0	0.0	213.0	43.0	0.0	231.0
40	1842.0	277.0	554.0	89.0	0.0	0.0	0.0	24.0	114.0	0.0	0.0	937.0	22.0	0.0	0.0	0.0	0.0	0.0	89.0	0.0	0.0	32.0	0.0	49.0	0.0	89.0	0.0	0.0	0.0	89.0	0.0	0.0	122.0	40.0	0.0	81.0	0.0	0.0	0.0	774.0	0.0	0.0	25.0	0.0	0.0	32.0	0.0	0.0	69.0
41	7006.0	132.0	2357.0	173.0	41.0	0.0	0.0	133.0	0.0	101.0	0.0	0.0	0.0	0.0	0.0	0.0	1326.0	0.0	1836.0	0.0	49.0	0.0	0.0	49.0	0.0	438.0	0.0	0.0	0.0	0.0	0.0	0.0	140.0	132.0	0.0	144.0	0.0	0.0	0.0	49.0	0.0	0.0	0.0	0.0	0.0	66.0	0.0	33.0	0.0
42	940.0	232.0	355.0	47.0	0.0	0.0	0.0	0.0	2341.0	0.0	0.0	43.0	140.0	0.0	0.0	0.0	29.0	0.0	123.0	0.0	0.0	2616.0	0.0	18.0	0.0	50.0	0.0	0.0	0.0	517.0	0.0	0.0	119.0	47.0	0.0	156.0	0.0	0.0	0.0	6257.0	23.0	0.0	0.0	0.0	0.0	71.0	0.0	21.0	18.0
43	0.0	0.0	0.0	0.0	0.0	0.0	0.0	0.0	0.0	0.0	0.0	0.0	0.0	0.0	0.0	0.0	0.0	0.0	0.0	0.0	104.0	0.0	0.0	0.0	0.0	0.0	0.0	0.0	0.0	0.0	0.0	0.0	0.0	0.0	0.0	0.0	0.0	0.0	0.0	0.0	0.0	0.0	0.0	0.0	0.0	0.0	0.0	0.0	0.0
44	260.0	191.0	0.0	3427.0	41.0	0.0	52.0	0.0	0.0	11.0	1095.0	0.0	0.0	0.0	0.0	0.0	0.0	27.0	68.0	19.0	27.0	0.0	82.0	0.0	0.0	0.0	0.0	27.0	27.0	0.0	0.0	0.0	81632.0	0.0	0.0	0.0	0.0	0.0	1121.0	27.0	0.0	0.0	0.0	0.0	0.0	0.0	0.0	191.0	0.0
45	6858.0	590.0	8837.0	295.0	66.0	0.0	42.0	356.0	36.0	61.0	402.0	30.0	18.0	0.0	0.0	104.0	61.0	0.0	1475.0	0.0	0.0	25.0	0.0	6526.0	138.0	12153.0	0.0	0.0	121.0	80.0	0.0	0.0	399.0	190.0	26.0	121.0	0.0	61.0	0.0	121.0	39.0	78.0	21.0	0.0	0.0	0.0	0.0	0.0	2777.0
46	243.0	83.0	30.0	154.0	0.0	0.0	0.0	17.0	0.0	101.0	26.0	0.0	0.0	2563.0	0.0	0.0	17.0	185.0	66.0	0.0	0.0	0.0	0.0	0.0	66.0	0.0	0.0	0.0	0.0	0.0	0.0	0.0	256.0	0.0	0.0	0.0	0.0	0.0	0.0	0.0	0.0	0.0	0.0	0.0	22.0	0.0	0.0	0.0	0.0
47	1419.0	1670.0	0.0	11608.0	801.0	575.0	1014.0	0.0	0.0	0.0	228.0	0.0	13.0	35.0	4942.0	127.0	0.0	260.0	0.0	477.0	639.0	0.0	2672.0	0.0	465.0	0.0	0.0	3674.0	214.0	40.0	1541.0	8268.0	2167.0	37.0	126.0	0.0	1694.0	152.0	6133.0	0.0	133.0	29.0	42.0	0.0	269.0	0.0	43.0	0.0	0.0
48	2588.0	605.0	1126.0	176.0	0.0	84.0	0.0	104.0	0.0	0.0	94.0	34.0	0.0	0.0	0.0	0.0	41.0	96.0	319.0	19.0	0.0	0.0	0.0	16826.0	0.0	1017.0	0.0	0.0	0.0	23.0	0.0	0.0	184.0	50.0	0.0	0.0	0.0	58.0	0.0	302.0	50.0	109.0	17.0	0.0	0.0	2690.0	0.0	0.0	0.0
49	3346.0	309.0	433.0	356.0	60.0	0.0	0.0	148.0	36.0	10641.0	0.0	0.0	11.0	142.0	0.0	0.0	24740.0	0.0	681.0	0.0	0.0	18.0	0.0	62.0	0.0	340.0	0.0	0.0	0.0	149.0	0.0	0.0	294.0	77.0	0.0	1208.0	0.0	0.0	0.0	0.0	0.0	2184.0	25.0	0.0	0.0	61.0	158.0	0.0	46.0
50	100.0	226.0	0.0	376.0	0.0	87.0	25.0	0.0	0.0	0.0	25.0	0.0	0.0	0.0	0.0	18.0	0.0	0.0	0.0	0.0	0.0	0.0	56.0	0.0	0.0	0.0	0.0	37.0	37.0	0.0	0.0	0.0	113.0	0.0	25.0	0.0	0.0	0.0	43.0	0.0	0.0	0.0	0.0	0.0	0.0	0.0	35.0	0.0	0.0
51	129.0	83.0	37.0	326.0	0.0	0.0	0.0	29.0	0.0	0.0	0.0	0.0	0.0	0.0	625.0	0.0	0.0	0.0	0.0	0.0	3181.0	0.0	29.0	0.0	0.0	0.0	0.0	41.0	0.0	0.0	0.0	0.0	104.0	0.0	0.0	0.0	1928.0	0.0	0.0	0.0	0.0	0.0	0.0	0.0	0.0	0.0	0.0	226.0	0.0
52	1556.0	1488.0	0.0	6562.0	301.0	281.0	676.0	148.0	27.0	0.0	181.0	25.0	33.0	0.0	3315.0	0.0	0.0	86.0	0.0	164.0	608.0	0.0	744.0	0.0	297.0	0.0	0.0	1623.0	118.0	0.0	1285.0	2638.0	1647.0	27.0	36.0	102.0	947.0	76.0	2097.0	133.0	0.0	0.0	21.0	0.0	238.0	0.0	0.0	23070.0	0.0
53	2242.0	3752.0	401.0	4295.0	174.0	330.0	243.0	118.0	0.0	0.0	386.0	0.0	18.0	56.0	85.0	137.0	0.0	0.0	0.0	164.0	98.0	0.0	967.0	0.0	220.0	0.0	0.0	155.0	190.0	0.0	465.0	381.0	1560.0	0.0	78.0	0.0	51.0	106.0	3653.0	181.0	0.0	0.0	29.0	0.0	206.0	71.0	215.0	740.0	0.0
54	995.0	280.0	585.0	76.0	0.0	46.0	0.0	0.0	1363.0	0.0	0.0	43.0	135.0	0.0	0.0	0.0	35.0	0.0	111.0	0.0	0.0	1846.0	0.0	40.0	0.0	105.0	0.0	0.0	23.0	603.0	0.0	0.0	134.0	46.0	0.0	239.0	0.0	0.0	0.0	2142.0	110.0	35.0	1191.0	0.0	0.0	40.0	0.0	0.0	0.0
55	346.0	1292.0	56.0	189.0	0.0	132.0	73.0	0.0	0.0	0.0	0.0	0.0	0.0	0.0	0.0	0.0	0.0	0.0	0.0	0.0	0.0	0.0	0.0	0.0	0.0	0.0	0.0	0.0	94.0	0.0	63.0	47.0	170.0	0.0	88.0	0.0	0.0	0.0	0.0	0.0	0.0	0.0	0.0	0.0	0.0	0.0	0.0	431.0	0.0
56	1036.0	92.0	331.0	16.0	0.0	0.0	0.0	13.0	542.0	9.0	0.0	69.0	11.0	0.0	0.0	9.0	0.0	0.0	86.0	0.0	0.0	192.0	0.0	19.0	13.0	72.0	0.0	0.0	13.0	1903.0	0.0	0.0	23.0	102.0	0.0	532.0	0.0	0.0	0.0	1125.0	31.0	33.0	215.0	0.0	0.0	19.0	0.0	0.0	16.0
57	1932.0	4734.0	658.0	364.0	66.0	1302.0	0.0	104.0	0.0	0.0	0.0	0.0	0.0	0.0	0.0	2647.0	51.0	0.0	238.0	0.0	0.0	0.0	0.0	62.0	17044.0	140.0	0.0	0.0	1022.0	34.0	40.0	0.0	0.0	0.0	567.0	0.0	0.0	1470.0	0.0	0.0	0.0	0.0	0.0	0.0	0.0	142.0	0.0	266.0	61.0
58	764.0	1046.0	0.0	553.0	0.0	181.0	52.0	0.0	0.0	0.0	0.0	8.0	0.0	0.0	59.0	0.0	41.0	0.0	0.0	24.0	0.0	0.0	90.0	0.0	0.0	0.0	0.0	177.0	0.0	0.0	506.0	1000.0	422.0	0.0	57.0	0.0	28.0	61.0	100.0	0.0	0.0	0.0	0.0	0.0	0.0	71.0	0.0	3886.0	0.0
59	78.0	53.0	31.0	66.0	9.0	0.0	0.0	0.0	0.0	75.0	15.0	0.0	0.0	440.0	0.0	0.0	15.0	192.0	0.0	0.0	0.0	0.0	0.0	0.0	0.0	15.0	0.0	0.0	9.0	0.0	0.0	0.0	75.0	0.0	0.0	0.0	0.0	0.0	0.0	0.0	0.0	0.0	0.0	0.0	0.0	0.0	62.0	0.0	0.0
60	157.0	67.0	0.0	30391.0	60.0	0.0	52.0	0.0	0.0	0.0	843.0	0.0	0.0	0.0	0.0	0.0	0.0	0.0	0.0	0.0	0.0	0.0	112.0	0.0	0.0	0.0	0.0	0.0	0.0	0.0	0.0	0.0	12794.0	0.0	0.0	0.0	0.0	0.0	5078.0	0.0	0.0	0.0	0.0	0.0	526.0	0.0	0.0	165.0	0.0
61	325.0	108.0	45.0	1942.0	84.0	0.0	0.0	0.0	0.0	0.0	3397.0	0.0	0.0	0.0	0.0	0.0	0.0	183.0	17.0	0.0	0.0	0.0	51.0	0.0	0.0	0.0	0.0	0.0	51.0	0.0	0.0	0.0	17349.0	0.0	0.0	0.0	0.0	0.0	699.0	0.0	0.0	0.0	0.0	0.0	1313.0	0.0	86.0	159.0	0.0
62	8439.0	7454.0	1687.0	13080.0	385.0	690.0	771.0	624.0	208.0	22.0	528.0	34.0	65.0	81.0	2338.0	159.0	133.0	240.0	768.0	218.0	1248.0	117.0	1969.0	62.0	504.0	286.0	0.0	4078.0	428.0	34.0	7660.0	10970.0	5548.0	139.0	131.0	212.0	1483.0	213.0	3627.0	786.0	244.0	137.0	64.0	0.0	301.0	195.0	71.0	109243.0	84.0
63	107.0	69.0	0.0	254.0	0.0	0.0	38.0	0.0	0.0	0.0	0.0	0.0	0.0	0.0	1045.0	0.0	0.0	0.0	15.0	0.0	639.0	0.0	61.0	0.0	0.0	0.0	0.0	15.0	0.0	0.0	0.0	38.0	53.0	0.0	0.0	0.0	524.0	0.0	30.0	0.0	0.0	0.0	0.0	0.0	0.0	0.0	0.0	2389.0	0.0
64	2302.0	1727.0	370.0	12953.0	114.0	127.0	42442.0	0.0	27.0	0.0	86.0	0.0	0.0	56.0	205.0	0.0	51.0	57.0	0.0	149.0	493.0	0.0	73689.0	0.0	90.0	0.0	0.0	287.0	118.0	0.0	34.0	123.0	6456.0	37.0	0.0	34.0	39.0	61.0	370.0	0.0	0.0	0.0	17.0	0.0	164.0	0.0	50.0	1932.0	0.0
65	1412.0	984.0	428.0	1111.0	0.0	0.0	84.0	0.0	54.0	16.0	0.0	0.0	18.0	0.0	1721.0	0.0	0.0	77.0	266.0	54.0	1912.0	0.0	138.0	0.0	0.0	0.0	0.0	254.0	0.0	0.0	69.0	347.0	606.0	65.0	0.0	0.0	787.0	0.0	0.0	219.0	0.0	0.0	21.0	0.0	0.0	71.0	0.0	2211.0	0.0
66	10765.0	2592.0	3522.0	873.0	60.0	127.0	52.0	297.0	760.0	61.0	110.0	732.0	281.0	76.0	0.0	95.0	185.0	86.0	817.0	0.0	141.0	366.0	0.0	186.0	297.0	648.0	0.0	0.0	214.0	338.0	11.0	47.0	1473.0	260.0	52.0	760.0	0.0	106.0	118.0	3494.0	21796.0	265.0	507.0	0.0	95.0	320.0	71.0	0.0	162.0
67	0.0	0.0	0.0	0.0	0.0	0.0	0.0	0.0	0.0	16.0	0.0	0.0	0.0	66.0	0.0	0.0	0.0	57.0	0.0	0.0	0.0	14.0	0.0	0.0	0.0	0.0	0.0	0.0	0.0	0.0	0.0	0.0	0.0	0.0	0.0	0.0	0.0	0.0	0.0	0.0	0.0	0.0	0.0	0.0	0.0	0.0	201.0	0.0	0.0
68	0.0	0.0	0.0	0.0	0.0	0.0	0.0	0.0	0.0	28.0	0.0	0.0	0.0	122.0	0.0	0.0	0.0	0.0	0.0	0.0	0.0	0.0	0.0	0.0	0.0	0.0	0.0	0.0	0.0	0.0	0.0	0.0	0.0	0.0	0.0	0.0	0.0	0.0	0.0	0.0	0.0	0.0	0.0	0.0	0.0	0.0	151.0	0.0	0.0
69	1776.0	776.0	408.0	1817.0	0.0	326.0	0.0	0.0	36.0	33.0	756.0	0.0	29.0	0.0	77.0	53.0	41.0	0.0	142.0	0.0	347.0	18.0	0.0	0.0	116.0	0.0	0.0	326.0	0.0	0.0	40.0	104.0	693.0	46.0	0.0	0.0	45.0	0.0	171.0	122.0	55.0	59.0	29.0	13683.0	0.0	0.0	0.0	306.0	0.0
70	16069.0	905.0	12137.0	507.0	168.0	102.0	0.0	10870.0	45.0	28.0	86.0	12.0	0.0	45.0	0.0	74.0	123.0	67.0	5606.0	59.0	92.0	44.0	0.0	843.0	155.0	2903.0	0.0	233.0	166.0	46.0	0.0	47.0	606.0	512.0	0.0	119.0	0.0	76.0	0.0	193.0	23.0	295.0	0.0	0.0	0.0	1175.0	0.0	0.0	262.0
71	446.0	158.0	60.0	686.0	3362.0	0.0	0.0	36.0	0.0	0.0	1230.0	0.0	0.0	30.0	0.0	0.0	0.0	2115.0	36.0	0.0	0.0	0.0	0.0	0.0	0.0	0.0	0.0	32.0	0.0	0.0	0.0	0.0	1473.0	0.0	0.0	0.0	0.0	0.0	552.0	0.0	0.0	0.0	0.0	0.0	142.0	0.0	32.0	133.0	28.0
72	8274.0	47243.0	1414.0	7143.0	530.0	4984.0	750.0	460.0	190.0	50.0	228.0	21.0	72.0	122.0	162.0	2185.0	205.0	192.0	499.0	159.0	233.0	55.0	1202.0	198.0	3106.0	306.0	0.0	444.0	4031.0	97.0	63.0	238.0	2860.0	55.0	2196.0	51.0	34.0	1602.0	1411.0	665.0	141.0	196.0	102.0	0.0	174.0	356.0	611.0	740.0	131.0
73	5966.0	15297.0	852.0	1839.0	120.0	30303.0	52.0	208.0	0.0	11.0	70.0	34.0	27.0	30.0	0.0	18399.0	82.0	115.0	314.0	0.0	116.0	36.0	0.0	111.0	18895.0	314.0	0.0	144.0	2691.0	69.0	46.0	57.0	1213.0	27.0	9037.0	51.0	28.0	24285.0	0.0	269.0	0.0	59.0	0.0	0.0	0.0	195.0	57.0	370.0	46.0
74	65.0	47.0	23.0	262.0	0.0	0.0	42.0	0.0	0.0	0.0	0.0	0.0	0.0	0.0	4485.0	0.0	0.0	0.0	0.0	0.0	524.0	0.0	125.0	0.0	0.0	0.0	0.0	23.0	0.0	0.0	0.0	59.0	184.0	0.0	0.0	0.0	775.0	0.0	17.0	17.0	0.0	0.0	0.0	0.0	0.0	0.0	0.0	554.0	0.0
75	74.0	96.0	0.0	488.0	0.0	37.0	42.0	0.0	0.0	0.0	44.0	0.0	0.0	0.0	94.0	0.0	0.0	0.0	37.0	0.0	0.0	0.0	118.0	0.0	0.0	0.0	0.0	155.0	0.0	0.0	191.0	155.0	44.0	0.0	0.0	0.0	22.0	0.0	395.0	0.0	0.0	0.0	0.0	0.0	0.0	0.0	0.0	7463.0	0.0
76	4708.0	1550.0	1479.0	455.0	0.0	170.0	0.0	966.0	27.0	16.0	189.0	21.0	0.0	0.0	0.0	184.0	0.0	96.0	526.0	0.0	0.0	18.0	0.0	839.0	554.0	625.0	0.0	133.0	256.0	28.0	0.0	0.0	284.0	55.0	0.0	59.0	0.0	156.0	0.0	113.0	55.0	49.0	0.0	0.0	0.0	1507.0	0.0	0.0	1038.0
77	40.0	61.0	0.0	160.0	0.0	25.0	0.0	0.0	0.0	0.0	0.0	0.0	0.0	0.0	145.0	0.0	0.0	0.0	21.0	0.0	193.0	0.0	25.0	25.0	0.0	0.0	0.0	40.0	0.0	0.0	18.0	160.0	58.0	0.0	0.0	0.0	39.0	0.0	0.0	0.0	0.0	0.0	0.0	0.0	0.0	0.0	0.0	918.0	0.0
78	782.0	274.0	553.0	67.0	0.0	0.0	0.0	14652.0	0.0	0.0	0.0	0.0	0.0	0.0	0.0	0.0	0.0	0.0	238.0	0.0	0.0	11.0	0.0	31.0	0.0	197.0	0.0	67.0	49.0	0.0	0.0	0.0	58.0	0.0	0.0	0.0	0.0	0.0	0.0	0.0	0.0	22.0	0.0	0.0	0.0	53.0	0.0	40.0	49.0
79	335.0	51.0	73.0	0.0	0.0	0.0	0.0	0.0	11.0	0.0	0.0	3.0	3.0	0.0	0.0	0.0	0.0	0.0	11.0	0.0	0.0	0.0	0.0	0.0	0.0	6.0	0.0	0.0	14.0	17.0	0.0	0.0	17.0	6.0	0.0	6.0	0.0	0.0	3.0	114.0	236.0	0.0	14.0	3.0	0.0	22.0	0.0	11.0	6.0
80	570.0	99.0	155.0	20.0	0.0	0.0	0.0	17.0	40.0	0.0	0.0	89.0	17.0	0.0	0.0	0.0	0.0	0.0	43.0	0.0	0.0	0.0	0.0	0.0	0.0	17.0	0.0	0.0	12.0	20.0	0.0	0.0	33.0	12.0	0.0	25.0	0.0	0.0	0.0	242.0	973.0	0.0	0.0	0.0	0.0	20.0	0.0	0.0	25.0
81	11387.0	398.0	5318.0	241.0	84.0	0.0	0.0	237.0	27.0	11.0	102.0	12.0	45.0	45.0	0.0	63.0	123.0	0.0	9223.0	0.0	0.0	0.0	0.0	1079.0	84.0	12765.0	0.0	0.0	118.0	80.0	0.0	0.0	157.0	785.0	0.0	119.0	0.0	0.0	0.0	84.0	39.0	186.0	42.0	0.0	0.0	13236.0	0.0	0.0	525.0
82	596.0	532.0	74.0	745.0	0.0	0.0	0.0	0.0	0.0	0.0	0.0	0.0	0.0	0.0	0.0	0.0	0.0	0.0	0.0	24.0	61.0	0.0	74.0	0.0	0.0	0.0	0.0	1056.0	0.0	0.0	17.0	9096.0	255.0	0.0	31.0	0.0	22.0	0.0	0.0	0.0	0.0	0.0	0.0	0.0	0.0	0.0	0.0	2035.0	0.0
83	11284.0	729.0	1477.0	587.0	66.0	0.0	0.0	178.0	63.0	12162.0	0.0	77.0	27.0	61.0	0.0	0.0	29615.0	0.0	836.0	0.0	0.0	0.0	0.0	74.0	71.0	266.0	0.0	0.0	0.0	92.0	0.0	0.0	520.0	249.0	0.0	9713.0	0.0	0.0	0.0	302.0	78.0	2687.0	0.0	0.0	0.0	160.0	50.0	88.0	0.0
84	1866.0	217.0	426.0	34.0	0.0	0.0	0.0	0.0	99.0	61.0	0.0	474.0	11.0	0.0	0.0	0.0	129.0	0.0	137.0	0.0	0.0	0.0	0.0	19.0	0.0	68.0	0.0	0.0	0.0	46.0	0.0	0.0	72.0	34.0	0.0	933.0	0.0	0.0	0.0	411.0	1133.0	0.0	51.0	0.0	0.0	57.0	0.0	0.0	0.0
85	3267.0	187.0	1338.0	79.0	0.0	0.0	0.0	28.0	901.0	0.0	0.0	103.0	18.0	0.0	0.0	0.0	34.0	0.0	226.0	0.0	0.0	289.0	0.0	198.0	0.0	306.0	0.0	0.0	0.0	3913.0	0.0	0.0	113.0	363.0	0.0	657.0	0.0	0.0	0.0	1537.0	86.0	34.0	243.0	0.0	0.0	89.0	0.0	51.0	69.0
86	564.0	9564.0	182.0	1366.0	84.0	8997.0	380.0	118.0	45.0	0.0	63.0	8.0	18.0	0.0	51.0	572.0	0.0	67.0	0.0	24.0	0.0	0.0	1475.0	0.0	1035.0	0.0	0.0	177.0	1985.0	0.0	0.0	142.0	419.0	0.0	378.0	0.0	0.0	549.0	316.0	0.0	0.0	0.0	0.0	0.0	47.0	0.0	0.0	0.0	0.0
87	236.0	200.0	84.0	1279.0	0.0	0.0	116.0	0.0	0.0	0.0	0.0	0.0	0.0	0.0	51.0	0.0	0.0	0.0	0.0	0.0	61.0	0.0	139.0	0.0	0.0	0.0	0.0	2746.0	48.0	0.0	0.0	266.0	175.0	0.0	0.0	0.0	17.0	0.0	36.0	0.0	0.0	0.0	0.0	0.0	0.0	0.0	0.0	431.0	0.0
88	1044.0	5270.0	300.0	252.0	0.0	178.0	0.0	60.0	0.0	0.0	0.0	0.0	11.0	0.0	0.0	519.0	0.0	0.0	108.0	0.0	0.0	0.0	96.0	49.0	207.0	0.0	0.0	0.0	3217.0	0.0	0.0	0.0	204.0	0.0	73.0	0.0	0.0	3480.0	0.0	0.0	0.0	0.0	0.0	0.0	0.0	142.0	0.0	84.0	108.0
89	411.0	1228.0	75.0	120.0	0.0	332.0	0.0	56.0	0.0	0.0	0.0	0.0	0.0	0.0	0.0	1861.0	0.0	0.0	44.0	0.0	0.0	0.0	0.0	0.0	5099.0	0.0	0.0	0.0	227.0	0.0	0.0	0.0	113.0	0.0	110.0	0.0	0.0	778.0	0.0	37.0	0.0	50.0	0.0	0.0	0.0	37.0	0.0	0.0	46.0
90	524.0	3688.0	81.0	131.0	0.0	1086.0	0.0	32.0	0.0	0.0	0.0	0.0	0.0	0.0	0.0	4197.0	0.0	0.0	40.0	0.0	0.0	0.0	0.0	0.0	2847.0	0.0	0.0	0.0	360.0	0.0	0.0	0.0	57.0	0.0	583.0	0.0	0.0	2762.0	0.0	0.0	0.0	0.0	0.0	0.0	0.0	0.0	0.0	49.0	0.0
91	509.0	1092.0	137.0	594.0	0.0	1803.0	0.0	0.0	0.0	0.0	0.0	0.0	0.0	0.0	0.0	0.0	0.0	0.0	0.0	0.0	0.0	0.0	74.0	0.0	84.0	0.0	0.0	100.0	159.0	0.0	17.0	66.0	212.0	0.0	95.0	0.0	0.0	0.0	84.0	0.0	0.0	0.0	0.0	0.0	0.0	0.0	0.0	740.0	0.0
92	335.0	1575.0	49.0	134.0	0.0	652.0	0.0	0.0	0.0	0.0	0.0	0.0	0.0	0.0	0.0	242.0	0.0	0.0	19.0	0.0	0.0	0.0	16.0	0.0	129.0	0.0	0.0	0.0	115.0	0.0	0.0	13.0	90.0	0.0	788.0	0.0	0.0	167.0	0.0	0.0	0.0	0.0	0.0	0.0	0.0	0.0	0.0	16.0	0.0
93	288.0	520.0	48.0	272.0	66.0	216.0	0.0	0.0	0.0	0.0	0.0	0.0	0.0	0.0	0.0	0.0	0.0	0.0	0.0	0.0	0.0	0.0	72.0	0.0	112.0	0.0	0.0	111.0	112.0	0.0	0.0	57.0	136.0	0.0	56.0	0.0	0.0	72.0	0.0	0.0	0.0	0.0	0.0	0.0	0.0	0.0	0.0	184.0	0.0
94	574.0	641.0	0.0	4862.0	204.0	166.0	718.0	0.0	0.0	0.0	118.0	21.0	0.0	0.0	813.0	53.0	0.0	0.0	0.0	134.0	116.0	0.0	607.0	0.0	103.0	0.0	0.0	1283.0	0.0	17.0	1116.0	1553.0	693.0	0.0	0.0	0.0	211.0	0.0	1503.0	0.0	39.0	0.0	29.0	0.0	95.0	0.0	0.0	57921.0	0.0
95	403.0	106.0	81.0	14.0	0.0	8.0	0.0	0.0	24.0	0.0	0.0	17.0	53.0	0.0	0.0	0.0	0.0	0.0	31.0	0.0	8.0	17.0	0.0	0.0	0.0	17.0	0.0	0.0	0.0	14.0	0.0	0.0	14.0	8.0	0.0	0.0	0.0	0.0	0.0	145.0	275.0	0.0	17.0	0.0	0.0	8.0	0.0	8.0	0.0
96	481.0	899.0	82.0	266.0	0.0	76.0	0.0	148.0	0.0	0.0	0.0	0.0	0.0	0.0	0.0	0.0	0.0	0.0	0.0	0.0	0.0	0.0	63.0	0.0	0.0	0.0	0.0	77.0	69.0	0.0	0.0	552.0	101.0	0.0	21.0	0.0	0.0	0.0	0.0	0.0	0.0	0.0	0.0	0.0	0.0	0.0	50.0	1542.0	0.0
97	2476.0	598.0	667.0	184.0	0.0	0.0	0.0	0.0	268.0	0.0	0.0	949.0	1315.0	0.0	0.0	0.0	0.0	0.0	168.0	0.0	49.0	36.0	0.0	49.0	0.0	107.0	0.0	0.0	38.0	107.0	0.0	0.0	191.0	27.0	0.0	153.0	0.0	0.0	0.0	1004.0	322.0	0.0	138.0	0.0	0.0	124.0	0.0	0.0	115.0
98	14747.0	4559.0	4605.0	1907.0	210.0	604.0	0.0	788.0	163.0	11.0	1292.0	107.0	115.0	183.0	0.0	254.0	113.0	134.0	1209.0	49.0	129.0	132.0	0.0	19580.0	372.0	2186.0	0.0	0.0	465.0	161.0	0.0	0.0	1820.0	260.0	210.0	279.0	28.0	259.0	263.0	697.0	188.0	265.0	137.0	0.0	95.0	57044.0	107.0	0.0	7452.0
99	5658.0	2139.0	1625.0	637.0	0.0	127.0	0.0	624.0	45.0	39.0	110.0	8.0	0.0	35.0	0.0	308.0	30.0	0.0	637.0	0.0	0.0	0.0	0.0	1724.0	432.0	761.0	0.0	88.0	411.0	57.0	0.0	0.0	411.0	37.0	42.0	59.0	45.0	370.0	0.0	205.0	0.0	88.0	29.0	0.0	0.0	2351.0	35.0	0.0	967.0
100	847.0	74.0	249.0	34.0	0.0	0.0	0.0	0.0	17.0	0.0	0.0	34.0	0.0	0.0	0.0	0.0	0.0	0.0	56.0	0.0	0.0	0.0	0.0	13.0	17.0	30.0	0.0	0.0	0.0	26.0	0.0	0.0	39.0	21.0	0.0	34.0	0.0	0.0	0.0	314.0	576.0	0.0	52.0	0.0	0.0	13.0	0.0	8.0	0.0
101	1121.0	42025.0	0.0	6120.0	138.0	2006.0	380.0	133.0	54.0	0.0	204.0	34.0	11.0	35.0	85.0	1050.0	0.0	77.0	230.0	104.0	61.0	14.0	2120.0	49.0	1967.0	163.0	0.0	389.0	1727.0	23.0	40.0	219.0	953.0	0.0	788.0	0.0	39.0	809.0	672.0	0.0	62.0	39.0	0.0	0.0	127.0	106.0	122.0	308.0	0.0
102	42.0	49.0	13.0	42.0	2.0	0.0	0.0	0.0	0.0	0.0	0.0	5.0	0.0	102.0	0.0	0.0	0.0	16.0	8.0	0.0	2.0	0.0	0.0	0.0	0.0	2.0	0.0	0.0	8.0	0.0	0.0	0.0	62.0	0.0	0.0	0.0	0.0	0.0	5.0	8.0	0.0	0.0	0.0	0.0	0.0	0.0	158.0	0.0	0.0
103	277.0	323.0	0.0	1954.0	84.0	0.0	137.0	0.0	0.0	0.0	70.0	0.0	0.0	0.0	1447.0	0.0	0.0	0.0	0.0	0.0	227.0	0.0	200.0	0.0	0.0	0.0	0.0	492.0	0.0	0.0	145.0	461.0	261.0	0.0	0.0	0.0	445.0	0.0	211.0	0.0	0.0	0.0	0.0	0.0	47.0	0.0	0.0	5613.0	0.0
104	1472.0	1104.0	306.0	318.0	0.0	0.0	0.0	2686.0	0.0	28.0	0.0	0.0	0.0	0.0	0.0	98.0	85.0	96.0	306.0	14.0	0.0	0.0	0.0	98.0	245.0	134.0	0.0	144.0	98.0	0.0	0.0	57.0	306.0	37.0	85.0	0.0	0.0	184.0	0.0	0.0	0.0	39.0	17.0	0.0	0.0	0.0	0.0	0.0	134.0
105	166.0	264.0	0.0	971.0	54.0	0.0	95.0	0.0	0.0	0.0	0.0	0.0	0.0	0.0	222.0	0.0	0.0	0.0	0.0	0.0	0.0	0.0	225.0	0.0	196.0	0.0	0.0	225.0	0.0	0.0	6238.0	206.0	176.0	0.0	0.0	0.0	85.0	0.0	461.0	0.0	0.0	0.0	0.0	0.0	0.0	0.0	0.0	4365.0	0.0
106	107.0	48.0	15.0	5.0	8.0	0.0	0.0	8.0	0.0	45.0	0.0	0.0	0.0	168.0	0.0	0.0	5.0	12.0	0.0	0.0	18.0	0.0	0.0	0.0	0.0	0.0	0.0	0.0	0.0	0.0	0.0	0.0	70.0	0.0	0.0	0.0	0.0	0.0	0.0	0.0	0.0	0.0	0.0	0.0	8.0	0.0	158.0	0.0	0.0
107	1018.0	8524.0	428.0	3082.0	247.0	741.0	4661.0	133.0	27.0	0.0	197.0	17.0	27.0	0.0	137.0	912.0	41.0	77.0	230.0	134.0	104.0	0.0	4610.0	37.0	1540.0	204.0	0.0	467.0	804.0	0.0	151.0	171.0	606.0	27.0	404.0	59.0	68.0	702.0	369.0	0.0	47.0	0.0	21.0	0.0	79.0	124.0	0.0	431.0	0.0
108	2587.0	196.0	933.0	90.0	0.0	0.0	0.0	0.0	2816.0	0.0	0.0	198.0	72.0	0.0	0.0	0.0	49.0	0.0	245.0	0.0	0.0	466.0	0.0	111.0	0.0	409.0	0.0	0.0	40.0	4279.0	0.0	0.0	147.0	212.0	0.0	933.0	0.0	0.0	0.0	3037.0	102.0	0.0	597.0	0.0	0.0	57.0	0.0	0.0	77.0
109	1125.0	168.0	81.0	183.0	78.0	96.0	0.0	1100.0	0.0	0.0	45.0	0.0	0.0	0.0	0.0	0.0	0.0	30.0	203.0	0.0	0.0	0.0	0.0	0.0	0.0	142.0	0.0	0.0	0.0	0.0	0.0	0.0	96.0	0.0	0.0	0.0	0.0	0.0	25.0	0.0	0.0	157.0	0.0	0.0	0.0	40.0	0.0	0.0	0.0
110	2771.0	316.0	1618.0	446.0	186.0	0.0	0.0	1011.0	0.0	84.0	0.0	0.0	22.0	40.0	34.0	0.0	226.0	96.0	818.0	0.0	0.0	18.0	0.0	99.0	0.0	1432.0	0.0	0.0	55.0	0.0	34.0	0.0	186.0	46.0	0.0	59.0	0.0	0.0	0.0	0.0	0.0	2529.0	29.0	0.0	47.0	178.0	0.0	74.0	100.0
111	330.0	221.0	89.0	556.0	37.0	47.0	0.0	0.0	0.0	0.0	0.0	0.0	0.0	0.0	0.0	0.0	0.0	0.0	37.0	0.0	0.0	0.0	0.0	0.0	37.0	0.0	0.0	278.0	37.0	0.0	0.0	37.0	150.0	0.0	0.0	0.0	0.0	0.0	51.0	0.0	0.0	0.0	0.0	0.0	0.0	0.0	0.0	150.0	0.0
112	653.0	586.0	115.0	2231.0	0.0	125.0	73.0	67.0	0.0	0.0	110.0	0.0	0.0	0.0	34.0	0.0	0.0	0.0	0.0	0.0	0.0	0.0	96.0	0.0	0.0	0.0	0.0	4070.0	0.0	0.0	0.0	142.0	384.0	0.0	0.0	0.0	0.0	0.0	145.0	0.0	0.0	0.0	0.0	0.0	0.0	0.0	0.0	555.0	0.0
113	234.0	926.0	44.0	92.0	0.0	182.0	0.0	0.0	0.0	0.0	0.0	0.0	0.0	0.0	0.0	41.0	0.0	0.0	0.0	0.0	0.0	0.0	0.0	0.0	30.0	0.0	0.0	41.0	61.0	0.0	0.0	0.0	68.0	0.0	337.0	0.0	0.0	27.0	0.0	0.0	0.0	0.0	0.0	0.0	0.0	0.0	0.0	61.0	0.0
114	985.0	1682.0	243.0	608.0	0.0	1704.0	0.0	0.0	0.0	11.0	0.0	0.0	11.0	61.0	0.0	143.0	0.0	0.0	0.0	0.0	0.0	0.0	121.0	0.0	90.0	0.0	0.0	111.0	177.0	57.0	40.0	95.0	276.0	0.0	686.0	0.0	11.0	91.0	0.0	0.0	31.0	78.0	21.0	0.0	0.0	0.0	43.0	555.0	0.0
115	237.0	146.0	70.0	130.0	39.0	0.0	0.0	0.0	0.0	54.0	12.0	0.0	0.0	185.0	0.0	0.0	0.0	54.0	15.0	0.0	15.0	0.0	0.0	0.0	15.0	24.0	0.0	0.0	0.0	0.0	0.0	0.0	188.0	0.0	0.0	0.0	0.0	0.0	0.0	21.0	0.0	0.0	0.0	0.0	51.0	0.0	496.0	0.0	0.0
116	1394.0	1394.0	290.0	275.0	0.0	0.0	0.0	2661.0	0.0	0.0	0.0	0.0	0.0	0.0	0.0	101.0	0.0	0.0	305.0	39.0	0.0	0.0	0.0	62.0	305.0	145.0	0.0	88.0	145.0	0.0	0.0	0.0	188.0	0.0	0.0	34.0	0.0	72.0	0.0	72.0	0.0	0.0	21.0	0.0	0.0	188.0	0.0	116.0	54.0
117	317.0	44.0	40.0	113.0	0.0	0.0	0.0	0.0	11.0	0.0	0.0	0.0	0.0	16.0	0.0	0.0	0.0	11.0	0.0	0.0	0.0	0.0	0.0	0.0	0.0	4.0	0.0	0.0	0.0	0.0	0.0	0.0	196.0	0.0	0.0	0.0	0.0	0.0	4.0	4.0	0.0	0.0	0.0	0.0	11.0	0.0	30.0	0.0	9.0
118	3614.0	2149.0	635.0	8255.0	132.0	242.0	976.0	133.0	0.0	0.0	165.0	21.0	18.0	61.0	1025.0	0.0	102.0	125.0	244.0	11527.0	488.0	18.0	3468.0	62.0	0.0	204.0	0.0	390.0	118.0	0.0	29.0	142.0	5080.0	46.0	42.0	0.0	74.0	167.0	293.0	205.0	47.0	78.0	38.0	0.0	244.0	89.0	0.0	830.0	0.0
119	349.0	89.0	55.0	1069.0	29.0	89.0	0.0	29.0	0.0	0.0	38.0	0.0	0.0	35.0	0.0	0.0	0.0	77.0	0.0	0.0	0.0	0.0	0.0	0.0	29.0	0.0	1231.0	0.0	0.0	0.0	0.0	0.0	4196.0	0.0	0.0	0.0	0.0	0.0	110.0	0.0	0.0	0.0	0.0	0.0	276.0	0.0	86.0	38.0	0.0
120	35.0	0.0	29.0	129.0	0.0	0.0	0.0	0.0	0.0	0.0	0.0	0.0	0.0	0.0	518.0	0.0	0.0	0.0	17.0	0.0	306.0	0.0	17.0	0.0	0.0	0.0	0.0	0.0	0.0	0.0	0.0	47.0	82.0	0.0	0.0	0.0	416.0	0.0	0.0	0.0	0.0	0.0	0.0	0.0	0.0	0.0	0.0	566.0	0.0
121	2805.0	1507.0	565.0	1716.0	108.0	102.0	0.0	118.0	0.0	107.0	110.0	0.0	0.0	27034.0	0.0	0.0	146.0	1004.0	251.0	0.0	209.0	0.0	0.0	0.0	0.0	251.0	0.0	0.0	0.0	0.0	0.0	0.0	2595.0	27.0	0.0	34.0	17.0	0.0	0.0	121.0	0.0	59.0	0.0	0.0	95.0	89.0	31770.0	0.0	30.0
122	160077.0	757.0	48329.0	1171.0	445.0	613.0	52.0	684.0	245.0	123.0	149.0	224.0	97.0	0.0	0.0	116.0	308.0	134.0	21701.0	0.0	49.0	47.0	0.0	632.0	660.0	14812.0	0.0	0.0	166.0	448.0	17.0	0.0	606.0	4064.0	110.0	1352.0	0.0	0.0	184.0	447.0	267.0	590.0	85.0	0.0	95.0	1674.0	79.0	0.0	270.0
123	202.0	81.0	0.0	2684.0	48.0	0.0	48.0	0.0	0.0	0.0	220.0	0.0	0.0	0.0	0.0	0.0	0.0	0.0	0.0	54.0	32.0	0.0	137.0	0.0	0.0	0.0	0.0	0.0	0.0	0.0	0.0	0.0	35821.0	0.0	0.0	0.0	0.0	0.0	369.0	0.0	0.0	0.0	0.0	0.0	1387.0	0.0	0.0	32.0	0.0
124	349.0	436.0	262.0	662.0	51.0	35.0	0.0	61.0	0.0	11.0	0.0	0.0	0.0	0.0	0.0	0.0	0.0	35.0	113.0	750.0	0.0	0.0	128.0	0.0	0.0	30.0	0.0	0.0	41.0	0.0	0.0	0.0	693.0	0.0	0.0	0.0	0.0	0.0	0.0	0.0	31.0	0.0	0.0	0.0	0.0	0.0	0.0	71.0	0.0
125	288.0	1438.0	55.0	620.0	55.0	73.0	95.0	0.0	0.0	0.0	94.0	0.0	0.0	0.0	25.0	74.0	0.0	0.0	0.0	0.0	0.0	0.0	399.0	0.0	73.0	0.0	0.0	67.0	116.0	0.0	0.0	0.0	86.0	0.0	99.0	0.0	0.0	0.0	118.0	0.0	0.0	0.0	0.0	0.0	0.0	0.0	0.0	73.0	0.0
126	1401.0	3257.0	398.0	318.0	0.0	91.0	0.0	113.0	0.0	22.0	0.0	0.0	18.0	30.0	0.0	265.0	0.0	0.0	182.0	0.0	0.0	11.0	0.0	161.0	232.0	148.0	0.0	0.0	2608.0	23.0	0.0	0.0	170.0	0.0	73.0	0.0	0.0	366.0	0.0	193.0	0.0	0.0	29.0	0.0	0.0	249.0	0.0	0.0	285.0
127	706.0	146.0	304.0	85.0	0.0	0.0	0.0	30.0	18390.0	0.0	0.0	73.0	38.0	0.0	0.0	0.0	0.0	0.0	60.0	0.0	0.0	2508.0	0.0	74.0	48.0	91.0	0.0	0.0	0.0	460.0	0.0	0.0	97.0	30.0	0.0	140.0	0.0	0.0	0.0	2057.0	62.0	0.0	687.0	0.0	0.0	66.0	0.0	0.0	46.0
128	358.0	1142.0	234.0	12.0	5.0	0.0	0.0	0.0	114.0	0.0	0.0	125.0	384.0	0.0	0.0	0.0	0.0	0.0	25.0	0.0	12.0	33.0	0.0	20.0	0.0	40.0	0.0	0.0	17.0	40.0	0.0	0.0	17.0	0.0	0.0	33.0	0.0	0.0	0.0	399.0	102.0	0.0	76.0	0.0	0.0	17.0	0.0	10.0	5.0
129	4950.0	617.0	1997.0	338.0	0.0	121.0	0.0	773.0	54.0	0.0	78.0	0.0	0.0	0.0	0.0	84.0	41.0	67.0	919.0	0.0	0.0	25.0	0.0	2134.0	169.0	1065.0	0.0	0.0	242.0	28.0	0.0	0.0	290.0	55.0	0.0	0.0	0.0	96.0	0.0	121.0	0.0	78.0	34.0	0.0	0.0	10045.0	0.0	0.0	1016.0
130	0.0	0.0	0.0	0.0	0.0	0.0	0.0	0.0	0.0	0.0	0.0	0.0	0.0	0.0	0.0	0.0	0.0	0.0	0.0	0.0	0.0	0.0	0.0	0.0	0.0	0.0	0.0	0.0	0.0	0.0	0.0	0.0	693.0	0.0	0.0	0.0	0.0	0.0	0.0	0.0	0.0	0.0	0.0	0.0	47.0	0.0	0.0	0.0	0.0
131	42.0	25.0	0.0	138.0	0.0	0.0	21.0	0.0	0.0	0.0	14.0	0.0	0.0	0.0	32.0	0.0	0.0	0.0	9.0	4258.0	7.0	0.0	42.0	0.0	0.0	0.0	0.0	16.0	0.0	0.0	0.0	0.0	117.0	0.0	0.0	7.0	0.0	0.0	0.0	7.0	0.0	0.0	0.0	0.0	7.0	0.0	0.0	7.0	0.0
132	3156.0	338.0	639.0	367.0	138.0	0.0	0.0	654.0	0.0	16.0	58.0	0.0	0.0	0.0	0.0	0.0	61.0	212.0	522.0	0.0	0.0	14.0	0.0	49.0	0.0	193.0	0.0	0.0	0.0	23.0	0.0	0.0	367.0	0.0	0.0	0.0	0.0	0.0	67.0	0.0	0.0	832.0	0.0	0.0	0.0	89.0	50.0	58.0	46.0
133	3789.0	3939.0	1434.0	599.0	180.0	578.0	0.0	312.0	72.0	39.0	78.0	34.0	56.0	40.0	0.0	535.0	92.0	67.0	856.0	24.0	0.0	11.0	0.0	1712.0	578.0	706.0	0.0	111.0	727.0	34.0	34.0	0.0	520.0	102.0	136.0	59.0	28.0	663.0	105.0	235.0	47.0	39.0	59.0	0.0	0.0	2707.0	0.0	308.0	2226.0
134	388.0	328.0	89.0	857.0	0.0	0.0	73.0	0.0	0.0	0.0	0.0	0.0	0.0	0.0	1387.0	0.0	0.0	0.0	39.0	0.0	922.0	0.0	89.0	0.0	0.0	0.0	0.0	89.0	49.0	0.0	17.0	159.0	358.0	0.0	31.0	0.0	678.0	0.0	0.0	0.0	0.0	0.0	0.0	0.0	0.0	0.0	0.0	757.0	0.0
135	655.0	4652.0	104.0	426.0	0.0	2570.0	0.0	118.0	0.0	0.0	0.0	0.0	0.0	0.0	0.0	1457.0	0.0	0.0	52.0	0.0	0.0	0.0	0.0	0.0	1061.0	0.0	0.0	0.0	1124.0	0.0	0.0	0.0	135.0	0.0	641.0	0.0	0.0	1113.0	0.0	0.0	0.0	0.0	0.0	0.0	0.0	0.0	0.0	41.0	0.0
136	163.0	114.0	0.0	1371.0	0.0	0.0	6923.0	0.0	0.0	0.0	0.0	0.0	0.0	0.0	163.0	0.0	0.0	0.0	0.0	59.0	122.0	0.0	22018.0	0.0	0.0	0.0	0.0	73.0	0.0	0.0	0.0	0.0	563.0	0.0	0.0	0.0	0.0	0.0	40.0	0.0	0.0	0.0	0.0	0.0	0.0	0.0	0.0	81.0	0.0
137	191.0	324.0	24.0	369.0	0.0	0.0	0.0	0.0	0.0	0.0	0.0	0.0	0.0	0.0	34.0	0.0	0.0	0.0	0.0	0.0	0.0	0.0	83.0	0.0	0.0	0.0	0.0	0.0	0.0	0.0	191.0	34.0	68.0	0.0	0.0	0.0	17.0	0.0	105.0	0.0	0.0	0.0	0.0	0.0	0.0	0.0	0.0	493.0	0.0
138	445.0	165.0	104.0	327.0	79.0	0.0	0.0	15.0	0.0	0.0	79.0	0.0	0.0	228.0	0.0	0.0	0.0	1926.0	28.0	0.0	0.0	0.0	50.0	0.0	0.0	15.0	0.0	0.0	0.0	0.0	0.0	22.0	1300.0	0.0	0.0	22.0	0.0	0.0	111.0	0.0	0.0	0.0	0.0	0.0	111.0	0.0	1611.0	0.0	0.0
139	271.0	225.0	0.0	233.0	30.0	0.0	63.0	0.0	0.0	0.0	0.0	0.0	0.0	0.0	25.0	0.0	0.0	0.0	0.0	0.0	45.0	0.0	105.0	0.0	0.0	0.0	0.0	1069.0	0.0	0.0	0.0	798.0	60.0	0.0	0.0	0.0	17.0	0.0	0.0	0.0	0.0	0.0	0.0	0.0	0.0	0.0	0.0	431.0	0.0
140	288.0	214.0	37.0	15310.0	0.0	0.0	137.0	0.0	0.0	0.0	181.0	0.0	0.0	0.0	0.0	0.0	0.0	0.0	0.0	0.0	18.0	0.0	2860.0	0.0	0.0	0.0	0.0	0.0	0.0	0.0	18.0	0.0	17397.0	0.0	0.0	0.0	0.0	0.0	408.0	0.0	0.0	0.0	0.0	65.0	555.0	0.0	0.0	177.0	0.0
141	2909.0	1431.0	700.0	575.0	150.0	155.0	0.0	2379.0	54.0	0.0	0.0	0.0	0.0	61.0	0.0	124.0	0.0	240.0	295.0	0.0	73.0	0.0	0.0	74.0	155.0	171.0	0.0	88.0	171.0	0.0	0.0	0.0	693.0	46.0	0.0	0.0	0.0	122.0	0.0	140.0	0.0	39.0	0.0	0.0	79.0	0.0	86.0	186.0	124.0
142	609.0	411.0	83.0	152.0	0.0	0.0	0.0	570.0	0.0	0.0	0.0	0.0	0.0	0.0	0.0	68.0	0.0	0.0	76.0	0.0	0.0	0.0	0.0	30.0	83.0	0.0	0.0	0.0	76.0	0.0	0.0	0.0	129.0	0.0	0.0	0.0	0.0	53.0	0.0	0.0	0.0	0.0	0.0	0.0	0.0	38.0	0.0	137.0	0.0
143	1799.0	223.0	781.0	347.0	228.0	0.0	0.0	520.0	36.0	118.0	0.0	0.0	11.0	71.0	0.0	0.0	452.0	49.0	372.0	0.0	0.0	0.0	0.0	124.0	49.0	347.0	0.0	0.0	0.0	0.0	0.0	0.0	235.0	111.0	0.0	76.0	0.0	0.0	62.0	0.0	0.0	1191.0	0.0	0.0	0.0	124.0	0.0	0.0	77.0
144	456.0	2627.0	86.0	206.0	0.0	1111.0	0.0	0.0	0.0	0.0	0.0	0.0	0.0	0.0	0.0	827.0	0.0	0.0	0.0	0.0	0.0	0.0	0.0	25.0	944.0	0.0	0.0	34.0	1154.0	0.0	0.0	0.0	112.0	0.0	725.0	0.0	0.0	2976.0	0.0	0.0	0.0	0.0	0.0	0.0	0.0	25.0	0.0	0.0	0.0
145	183.0	77.0	0.0	308.0	28.0	0.0	63.0	0.0	0.0	0.0	0.0	0.0	0.0	0.0	411.0	0.0	0.0	0.0	0.0	0.0	565.0	0.0	48.0	0.0	0.0	0.0	0.0	28.0	0.0	0.0	197.0	86.0	77.0	0.0	0.0	0.0	199.0	0.0	118.0	0.0	0.0	0.0	0.0	67.0	0.0	0.0	0.0	7648.0	0.0
146	194.0	116.0	38.0	2456.0	38.0	0.0	25.0	0.0	0.0	0.0	1332.0	0.0	0.0	0.0	0.0	0.0	0.0	25.0	12.0	0.0	12.0	0.0	129.0	0.0	0.0	0.0	0.0	0.0	0.0	0.0	0.0	0.0	78347.0	0.0	0.0	0.0	0.0	0.0	1490.0	0.0	0.0	0.0	0.0	0.0	2040.0	0.0	0.0	64.0	0.0
147	148.0	65.0	0.0	362.0	35.0	41.0	0.0	0.0	0.0	0.0	0.0	0.0	0.0	0.0	59.0	0.0	0.0	0.0	0.0	0.0	0.0	0.0	35.0	0.0	0.0	0.0	0.0	106.0	0.0	0.0	1721.0	89.0	65.0	0.0	0.0	0.0	0.0	0.0	83.0	0.0	0.0	0.0	0.0	0.0	29.0	0.0	0.0	3886.0	0.0
148	1047.0	523.0	151.0	5484.0	361.0	0.0	0.0	0.0	0.0	11.0	1103.0	0.0	0.0	35.0	25.0	0.0	0.0	106.0	96.0	0.0	0.0	0.0	82.0	0.0	0.0	0.0	0.0	0.0	0.0	0.0	0.0	0.0	54318.0	0.0	26.0	0.0	0.0	0.0	1107.0	0.0	23.0	39.0	21.0	0.0	17899.0	0.0	57.0	165.0	38.0
149	1475.0	276.0	536.0	85.0	0.0	28.0	42.0	0.0	69.0	0.0	0.0	56.0	146.0	30.0	0.0	0.0	0.0	0.0	85.0	0.0	0.0	25.0	77.0	36.0	0.0	77.0	0.0	0.0	0.0	36.0	0.0	0.0	195.0	0.0	0.0	69.0	0.0	0.0	0.0	532.0	1012.0	32.0	134.0	0.0	0.0	40.0	0.0	0.0	0.0
150	0.0	0.0	0.0	0.0	0.0	0.0	0.0	0.0	0.0	0.0	0.0	0.0	0.0	0.0	0.0	0.0	0.0	0.0	0.0	0.0	0.0	0.0	0.0	0.0	0.0	0.0	0.0	0.0	0.0	0.0	0.0	0.0	0.0	0.0	0.0	0.0	0.0	0.0	0.0	0.0	0.0	0.0	0.0	0.0	0.0	0.0	0.0	0.0	0.0
151	4185.0	5299.0	708.0	2025.0	120.0	945.0	137.0	178.0	54.0	50.0	78.0	17.0	27.0	107.0	59.0	254.0	113.0	57.0	270.0	29.0	172.0	47.0	405.0	86.0	337.0	204.0	0.0	200.0	337.0	34.0	104.0	323.0	1647.0	27.0	303.0	144.0	28.0	198.0	145.0	266.0	47.0	108.0	25.0	0.0	63.0	106.0	122.0	1357.0	69.0
152	441.0	280.0	0.0	11825.0	126.0	0.0	32.0	0.0	0.0	0.0	4043.0	0.0	0.0	0.0	0.0	0.0	0.0	67.0	43.0	29.0	32.0	0.0	172.0	0.0	32.0	0.0	0.0	43.0	0.0	0.0	0.0	0.0	39213.0	0.0	0.0	0.0	0.0	0.0	5012.0	0.0	0.0	0.0	0.0	0.0	1669.0	0.0	43.0	333.0	0.0
153	9297.0	26276.0	1270.0	2829.0	120.0	2671.0	190.0	416.0	190.0	45.0	149.0	81.0	45.0	96.0	34.0	5326.0	174.0	115.0	462.0	139.0	239.0	69.0	0.0	223.0	3792.0	388.0	0.0	289.0	22813.0	92.0	93.0	85.0	2340.0	83.0	1949.0	68.0	28.0	41855.0	105.0	750.0	173.0	206.0	77.0	0.0	111.0	409.0	86.0	555.0	131.0
154	2124.0	1396.0	394.0	1942.0	0.0	115.0	105.0	0.0	0.0	0.0	0.0	0.0	13.0	45.0	28336.0	0.0	0.0	0.0	151.0	59.0	11685.0	18.0	212.0	0.0	0.0	143.0	0.0	182.0	0.0	0.0	110.0	182.0	1300.0	0.0	36.0	0.0	32659.0	91.0	118.0	145.0	47.0	0.0	0.0	0.0	47.0	0.0	35.0	2428.0	0.0
155	214.0	1294.0	40.0	354.0	0.0	63.0	46.0	0.0	0.0	0.0	0.0	0.0	0.0	0.0	0.0	0.0	0.0	0.0	0.0	29.0	0.0	0.0	127.0	0.0	0.0	0.0	0.0	34.0	92.0	0.0	29.0	0.0	191.0	0.0	21.0	0.0	0.0	0.0	104.0	0.0	0.0	0.0	0.0	0.0	0.0	0.0	0.0	104.0	0.0
156	1785.0	42302.0	623.0	989.0	279.0	623.0	105.0	215.0	45.0	0.0	78.0	34.0	13.0	0.0	0.0	1054.0	0.0	96.0	236.0	89.0	0.0	18.0	322.0	111.0	1054.0	184.0	0.0	144.0	4948.0	23.0	17.0	0.0	387.0	0.0	189.0	0.0	0.0	1054.0	0.0	193.0	0.0	49.0	25.0	0.0	0.0	178.0	35.0	0.0	61.0
157	2376.0	1243.0	652.0	726.0	283.0	135.0	0.0	714.0	36.0	0.0	0.0	0.0	0.0	51.0	0.0	106.0	0.0	221.0	381.0	44.0	49.0	0.0	0.0	49.0	233.0	143.0	0.0	300.0	209.0	0.0	0.0	57.0	520.0	0.0	0.0	0.0	11.0	76.0	158.0	0.0	0.0	29.0	0.0	0.0	0.0	160.0	50.0	1295.0	54.0
158	92.0	75.0	0.0	9654.0	0.0	0.0	116.0	0.0	0.0	0.0	244.0	0.0	0.0	0.0	0.0	0.0	0.0	0.0	0.0	0.0	0.0	0.0	354.0	0.0	0.0	0.0	0.0	0.0	0.0	0.0	0.0	0.0	31241.0	0.0	0.0	0.0	0.0	0.0	435.0	0.0	0.0	0.0	0.0	0.0	1063.0	0.0	0.0	67.0	0.0
159	2138.0	23093.0	822.0	4605.0	1036.0	2006.0	1712.0	282.0	63.0	0.0	914.0	51.0	29.0	30.0	51.0	1761.0	61.0	163.0	268.0	134.0	49.0	51.0	4737.0	86.0	3468.0	306.0	0.0	533.0	1677.0	0.0	52.0	57.0	1387.0	55.0	514.0	0.0	28.0	1266.0	989.0	399.0	86.0	59.0	42.0	0.0	269.0	124.0	100.0	555.0	46.0
160	187.0	1285.0	42.0	325.0	0.0	0.0	0.0	66.0	0.0	0.0	78.0	0.0	0.0	0.0	42.0	0.0	0.0	36.0	0.0	0.0	0.0	0.0	84.0	0.0	0.0	0.0	0.0	0.0	96.0	0.0	104.0	0.0	66.0	0.0	0.0	0.0	11.0	60.0	105.0	0.0	0.0	0.0	0.0	0.0	0.0	0.0	0.0	156.0	0.0
161	103.0	38.0	0.0	498.0	0.0	0.0	10.0	0.0	13.0	0.0	78.0	0.0	0.0	0.0	17.0	10.0	0.0	10.0	34.0	64.0	20.0	0.0	0.0	0.0	0.0	0.0	0.0	0.0	17.0	0.0	0.0	0.0	6415.0	0.0	0.0	0.0	10.0	0.0	184.0	0.0	0.0	0.0	0.0	0.0	269.0	0.0	0.0	27.0	0.0
162	1500.0	127.0	513.0	46.0	0.0	23.0	0.0	0.0	6286.0	17.0	0.0	77.0	29.0	0.0	0.0	0.0	0.0	0.0	121.0	0.0	0.0	346.0	0.0	74.0	34.0	161.0	0.0	0.0	0.0	1719.0	0.0	0.0	86.0	184.0	0.0	617.0	0.0	0.0	17.0	3134.0	110.0	0.0	490.0	0.0	0.0	57.0	0.0	0.0	92.0
163	1042.0	639.0	302.0	246.0	90.0	0.0	0.0	1115.0	0.0	0.0	0.0	0.0	0.0	0.0	0.0	0.0	0.0	0.0	134.0	0.0	0.0	0.0	0.0	0.0	168.0	67.0	0.0	77.0	123.0	0.0	0.0	57.0	190.0	0.0	0.0	0.0	0.0	67.0	0.0	78.0	0.0	59.0	0.0	0.0	0.0	89.0	0.0	100.0	30.0
164	222.0	146.0	66.0	76.0	53.0	0.0	0.0	0.0	0.0	96.0	13.0	0.0	0.0	1110.0	0.0	0.0	0.0	2110.0	16.0	0.0	0.0	0.0	0.0	0.0	0.0	0.0	0.0	0.0	0.0	0.0	0.0	0.0	122.0	0.0	0.0	0.0	0.0	0.0	0.0	0.0	0.0	0.0	0.0	0.0	0.0	0.0	1431.0	19.0	0.0
165	166.0	275.0	38.0	208.0	0.0	45.0	21.0	0.0	0.0	0.0	0.0	0.0	0.0	0.0	0.0	0.0	0.0	0.0	28.0	14.0	0.0	0.0	70.0	0.0	0.0	0.0	0.0	100.0	35.0	0.0	29.0	247.0	28.0	0.0	0.0	0.0	0.0	0.0	0.0	0.0	0.0	0.0	0.0	0.0	0.0	0.0	0.0	370.0	0.0
166	279.0	392.0	59.0	1142.0	120.0	0.0	179.0	0.0	0.0	0.0	94.0	8.0	0.0	0.0	59.0	0.0	0.0	0.0	0.0	94.0	0.0	0.0	583.0	0.0	0.0	0.0	0.0	65.0	0.0	0.0	98.0	95.0	190.0	0.0	0.0	0.0	0.0	0.0	553.0	0.0	0.0	0.0	0.0	0.0	0.0	0.0	0.0	243.0	0.0
167	2919.0	391.0	1147.0	269.0	0.0	0.0	0.0	12399.0	0.0	0.0	0.0	0.0	0.0	0.0	0.0	0.0	0.0	0.0	469.0	0.0	0.0	0.0	0.0	191.0	95.0	477.0	0.0	0.0	78.0	0.0	0.0	0.0	156.0	0.0	0.0	34.0	0.0	60.0	197.0	0.0	0.0	39.0	0.0	0.0	47.0	338.0	0.0	0.0	460.0
168	0.0	0.0	0.0	0.0	0.0	0.0	0.0	0.0	0.0	0.0	0.0	0.0	0.0	0.0	0.0	0.0	0.0	0.0	0.0	134.0	0.0	0.0	0.0	0.0	0.0	0.0	0.0	0.0	0.0	0.0	0.0	0.0	0.0	0.0	0.0	0.0	0.0	0.0	0.0	0.0	0.0	0.0	0.0	0.0	0.0	0.0	0.0	0.0	0.0
169	111.0	33.0	26.0	3.0	0.0	0.0	0.0	0.0	29.0	0.0	0.0	17.0	10.0	0.0	0.0	0.0	3.0	0.0	0.0	0.0	3.0	10.0	0.0	0.0	3.0	3.0	0.0	0.0	0.0	3.0	0.0	7.0	3.0	0.0	7.0	3.0	0.0	0.0	0.0	40.0	81.0	0.0	14.0	0.0	0.0	10.0	0.0	0.0	0.0
170	2159.0	338.0	880.0	54.0	0.0	0.0	27.0	0.0	155.0	0.0	0.0	2349.0	13.0	0.0	0.0	0.0	0.0	0.0	142.0	0.0	27.0	101.0	0.0	40.0	0.0	115.0	0.0	0.0	27.0	40.0	0.0	0.0	203.0	60.0	0.0	243.0	0.0	0.0	0.0	798.0	7966.0	27.0	54.0	0.0	0.0	89.0	0.0	67.0	0.0
171	28.0	91.0	0.0	154.0	0.0	0.0	28.0	0.0	0.0	0.0	0.0	0.0	0.0	0.0	1541.0	0.0	0.0	0.0	0.0	0.0	11437.0	0.0	28.0	0.0	0.0	0.0	0.0	35.0	0.0	0.0	0.0	21.0	56.0	0.0	0.0	0.0	1523.0	0.0	14.0	0.0	0.0	0.0	0.0	0.0	0.0	0.0	0.0	2004.0	0.0
172	9847.0	544.0	6351.0	149.0	0.0	0.0	0.0	87.0	336.0	90.0	0.0	99.0	81.0	0.0	0.0	53.0	51.0	57.0	2995.0	0.0	0.0	51.0	0.0	161.0	0.0	1819.0	0.0	0.0	0.0	678.0	0.0	0.0	395.0	2188.0	0.0	442.0	0.0	0.0	0.0	544.0	181.0	285.0	107.0	0.0	0.0	267.0	0.0	0.0	77.0
173	9584.0	7523.0	3042.0	1471.0	192.0	686.0	63.0	654.0	208.0	45.0	1190.0	289.0	291.0	51.0	0.0	222.0	143.0	154.0	883.0	59.0	67.0	73.0	0.0	4281.0	327.0	1242.0	0.0	0.0	490.0	247.0	0.0	0.0	1387.0	176.0	131.0	425.0	0.0	244.0	118.0	1471.0	654.0	265.0	171.0	0.0	95.0	4917.0	93.0	0.0	4440.0
174	106.0	118.0	0.0	779.0	0.0	0.0	52.0	0.0	0.0	0.0	0.0	0.0	0.0	0.0	145.0	0.0	0.0	0.0	0.0	0.0	0.0	0.0	106.0	0.0	0.0	0.0	0.0	295.0	0.0	0.0	98.0	1973.0	165.0	0.0	0.0	0.0	28.0	0.0	70.0	0.0	0.0	0.0	0.0	0.0	0.0	0.0	0.0	6538.0	0.0
175	440.0	103.0	214.0	194.0	71.0	0.0	0.0	39.0	0.0	31.0	63.0	0.0	0.0	651.0	0.0	0.0	0.0	373.0	51.0	0.0	0.0	0.0	0.0	0.0	23.0	0.0	0.0	23.0	0.0	0.0	0.0	0.0	158.0	0.0	0.0	0.0	0.0	0.0	31.0	0.0	0.0	0.0	0.0	0.0	0.0	23.0	596.0	91.0	0.0
176	357.0	1732.0	0.0	422.0	0.0	127.0	63.0	0.0	0.0	0.0	0.0	0.0	0.0	0.0	25.0	95.0	0.0	0.0	0.0	0.0	0.0	0.0	119.0	0.0	71.0	0.0	0.0	0.0	142.0	0.0	0.0	0.0	130.0	0.0	99.0	0.0	0.0	61.0	0.0	0.0	0.0	0.0	0.0	0.0	0.0	0.0	0.0	53.0	0.0
177	89.0	134.0	33.0	1256.0	0.0	0.0	504.0	33.0	0.0	0.0	0.0	0.0	0.0	0.0	1077.0	0.0	0.0	0.0	0.0	417.0	56.0	0.0	3905.0	0.0	0.0	0.0	0.0	44.0	0.0	0.0	0.0	0.0	460.0	0.0	0.0	0.0	0.0	0.0	0.0	0.0	0.0	0.0	0.0	0.0	56.0	0.0	0.0	134.0	0.0
178	807.0	1547.0	269.0	8029.0	180.0	1031.0	835.0	0.0	0.0	0.0	551.0	0.0	11.0	0.0	188.0	116.0	0.0	0.0	0.0	74.0	86.0	11.0	2399.0	0.0	336.0	0.0	0.0	411.0	142.0	0.0	558.0	219.0	953.0	0.0	157.0	0.0	51.0	0.0	1543.0	0.0	0.0	0.0	0.0	0.0	95.0	0.0	35.0	1603.0	0.0
179	0.0	0.0	0.0	0.0	0.0	0.0	0.0	0.0	0.0	0.0	0.0	0.0	0.0	0.0	0.0	0.0	0.0	0.0	0.0	0.0	0.0	0.0	0.0	0.0	0.0	0.0	0.0	0.0	0.0	0.0	0.0	0.0	520.0	0.0	0.0	0.0	0.0	0.0	0.0	0.0	0.0	0.0	0.0	0.0	0.0	0.0	0.0	0.0	0.0
180	1313.0	643.0	313.0	271.0	0.0	0.0	0.0	148.0	0.0	0.0	0.0	12.0	29.0	0.0	0.0	84.0	0.0	0.0	160.0	0.0	0.0	47.0	59.0	756.0	76.0	160.0	0.0	0.0	93.0	28.0	0.0	0.0	84.0	0.0	0.0	59.0	0.0	67.0	50.0	169.0	59.0	0.0	21.0	0.0	0.0	890.0	0.0	0.0	694.0
181	791.0	332.0	87.0	240.0	168.0	0.0	0.0	332.0	0.0	0.0	204.0	0.0	0.0	30.0	0.0	0.0	0.0	125.0	98.0	0.0	0.0	0.0	180.0	0.0	0.0	0.0	0.0	0.0	43.0	0.0	0.0	0.0	180.0	0.0	0.0	0.0	0.0	0.0	0.0	0.0	0.0	0.0	0.0	0.0	0.0	32.0	0.0	0.0	43.0
182	172.0	365.0	0.0	329.0	30.0	0.0	0.0	0.0	0.0	0.0	0.0	0.0	0.0	0.0	0.0	0.0	0.0	0.0	0.0	0.0	0.0	0.0	81.0	0.0	45.0	0.0	0.0	0.0	30.0	0.0	63.0	0.0	45.0	0.0	0.0	0.0	0.0	0.0	55.0	0.0	0.0	0.0	0.0	0.0	0.0	0.0	0.0	202.0	0.0
183	0.0	0.0	0.0	0.0	0.0	0.0	0.0	0.0	0.0	0.0	0.0	0.0	0.0	0.0	0.0	0.0	0.0	0.0	0.0	0.0	0.0	0.0	0.0	0.0	0.0	0.0	0.0	0.0	0.0	0.0	0.0	0.0	0.0	0.0	0.0	0.0	0.0	0.0	0.0	0.0	0.0	0.0	0.0	0.0	0.0	0.0	0.0	0.0	0.0
184	3204.0	1626.0	749.0	1202.0	0.0	118.0	0.0	78.0	88.0	28.0	0.0	17.0	13.0	0.0	25.0	0.0	88.0	0.0	276.0	14.0	246.0	0.0	0.0	0.0	88.0	98.0	0.0	177.0	0.0	28.0	40.0	66.0	1473.0	0.0	0.0	0.0	17.0	0.0	422.0	226.0	167.0	49.0	21.0	2563.0	0.0	0.0	0.0	177.0	0.0
185	2704.0	3251.0	881.0	2978.0	156.0	395.0	306.0	297.0	36.0	0.0	394.0	0.0	13.0	0.0	171.0	159.0	51.0	125.0	192.0	44.0	0.0	25.0	850.0	0.0	181.0	0.0	0.0	144.0	273.0	17.0	715.0	152.0	1213.0	0.0	94.0	0.0	34.0	91.0	422.0	273.0	39.0	39.0	0.0	0.0	190.0	0.0	93.0	1233.0	0.0
186	0.0	0.0	0.0	0.0	0.0	0.0	0.0	0.0	0.0	0.0	0.0	0.0	0.0	0.0	0.0	0.0	0.0	0.0	0.0	0.0	0.0	0.0	0.0	0.0	0.0	0.0	0.0	0.0	0.0	0.0	0.0	0.0	693.0	0.0	0.0	0.0	0.0	0.0	0.0	0.0	0.0	0.0	0.0	0.0	47.0	0.0	0.0	0.0	0.0
187	220.0	441.0	0.0	1128.0	66.0	0.0	52.0	0.0	0.0	0.0	930.0	0.0	0.0	0.0	573.0	134.0	0.0	0.0	0.0	0.0	0.0	0.0	380.0	0.0	232.0	0.0	0.0	159.0	0.0	0.0	22381.0	171.0	232.0	0.0	0.0	0.0	108.0	0.0	725.0	0.0	0.0	0.0	0.0	0.0	79.0	0.0	0.0	2405.0	0.0
188	49.0	70.0	0.0	725.0	0.0	0.0	32.0	0.0	0.0	0.0	0.0	0.0	0.0	0.0	119.0	0.0	0.0	0.0	0.0	0.0	0.0	0.0	54.0	0.0	0.0	0.0	0.0	125.0	0.0	0.0	348.0	250.0	81.0	0.0	0.0	0.0	22.0	0.0	369.0	0.0	0.0	0.0	0.0	0.0	0.0	0.0	0.0	3454.0	0.0
189	116.0	91.0	16.0	70.0	1186.0	0.0	0.0	29.0	0.0	0.0	45.0	0.0	0.0	61.0	0.0	0.0	0.0	626.0	12.0	0.0	0.0	0.0	0.0	0.0	0.0	0.0	0.0	0.0	0.0	0.0	0.0	0.0	107.0	0.0	0.0	0.0	0.0	0.0	45.0	0.0	0.0	0.0	0.0	0.0	12.0	0.0	86.0	33.0	0.0
190	2567.0	2395.0	570.0	370.0	0.0	171.0	0.0	969.0	0.0	0.0	0.0	0.0	0.0	0.0	0.0	399.0	61.0	106.0	413.0	0.0	0.0	0.0	0.0	114.0	5333.0	156.0	0.0	0.0	598.0	0.0	0.0	0.0	171.0	0.0	73.0	0.0	0.0	527.0	0.0	0.0	0.0	0.0	0.0	0.0	0.0	270.0	0.0	199.0	84.0
191	462.0	3061.0	104.0	427.0	0.0	244.0	0.0	0.0	0.0	0.0	0.0	0.0	0.0	0.0	0.0	78.0	0.0	0.0	0.0	0.0	0.0	0.0	87.0	0.0	78.0	0.0	0.0	100.0	113.0	0.0	11.0	85.0	130.0	0.0	566.0	0.0	17.0	0.0	0.0	0.0	0.0	0.0	0.0	0.0	0.0	0.0	0.0	246.0	0.0
192	112.0	142.0	44.0	426.0	0.0	0.0	0.0	0.0	0.0	0.0	0.0	0.0	0.0	0.0	25.0	0.0	0.0	0.0	37.0	0.0	0.0	0.0	37.0	0.0	0.0	0.0	0.0	134.0	0.0	0.0	151.0	5689.0	89.0	0.0	0.0	0.0	11.0	0.0	44.0	0.0	0.0	0.0	0.0	0.0	0.0	0.0	0.0	4626.0	0.0
193	360.0	276.0	0.0	502.0	0.0	58.0	95.0	0.0	0.0	0.0	0.0	0.0	0.0	0.0	68.0	0.0	0.0	0.0	0.0	0.0	0.0	11.0	268.0	0.0	0.0	0.0	0.0	989.0	0.0	17.0	40.0	1019.0	192.0	0.0	0.0	0.0	68.0	0.0	58.0	0.0	0.0	0.0	0.0	0.0	0.0	0.0	0.0	1912.0	0.0
194	617.0	10219.0	0.0	2468.0	204.0	511.0	803.0	0.0	54.0	0.0	94.0	142.0	0.0	30.0	51.0	668.0	0.0	0.0	0.0	44.0	67.0	0.0	1426.0	0.0	1074.0	0.0	0.0	144.0	809.0	0.0	29.0	152.0	520.0	0.0	310.0	0.0	0.0	518.0	501.0	0.0	0.0	0.0	0.0	0.0	63.0	71.0	50.0	192.0	0.0
195	10195.0	8156.0	1246.0	13027.0	602.0	894.0	591.0	401.0	118.0	16.0	567.0	34.0	49.0	117.0	3315.0	212.0	92.0	366.0	307.0	422.0	1236.0	113.0	2718.0	136.0	582.0	204.0	0.0	3398.0	523.0	92.0	4112.0	5437.0	5461.0	74.0	173.0	93.0	2054.0	213.0	3548.0	641.0	149.0	98.0	107.0	0.0	285.0	124.0	194.0	244641.0	38.0
196	11552.0	3953.0	3377.0	997.0	0.0	1099.0	52.0	252.0	22351.0	50.0	126.0	1238.0	883.0	45.0	25.0	63.0	195.0	57.0	921.0	54.0	147.0	17773.0	0.0	223.0	142.0	690.0	0.0	0.0	237.0	12446.0	17.0	0.0	1473.0	460.0	120.0	3722.0	0.0	76.0	0.0	19558.0	1361.0	157.0	13089.0	0.0	47.0	391.0	50.0	0.0	100.0
197	478.0	437.0	117.0	726.0	3019.0	0.0	0.0	0.0	0.0	0.0	110.0	0.0	0.0	0.0	0.0	76.0	0.0	115.0	67.0	0.0	0.0	0.0	0.0	0.0	0.0	58.0	0.0	58.0	81.0	0.0	0.0	0.0	252.0	0.0	0.0	0.0	0.0	0.0	158.0	0.0	0.0	0.0	0.0	0.0	0.0	0.0	0.0	157.0	0.0
198	29955.0	2321.0	11076.0	2283.0	307.0	306.0	0.0	1397.0	181.0	180.0	275.0	81.0	0.0	112.0	0.0	169.0	370.0	163.0	52379.0	69.0	301.0	33.0	0.0	1104.0	232.0	16767.0	0.0	166.0	190.0	195.0	11.0	57.0	1387.0	5037.0	36.0	561.0	34.0	137.0	290.0	484.0	196.0	1150.0	81.0	0.0	79.0	2494.0	186.0	308.0	517.0
199	251.0	62.0	54.0	37.0	0.0	8.0	0.0	20.0	0.0	449.0	0.0	0.0	0.0	222.0	0.0	0.0	83.0	62.0	29.0	0.0	0.0	0.0	0.0	0.0	0.0	16.0	0.0	0.0	12.0	0.0	0.0	0.0	50.0	0.0	0.0	12.0	0.0	8.0	0.0	0.0	0.0	33.0	0.0	0.0	0.0	0.0	67.0	0.0	0.0
200	405.0	6.0	109.0	6.0	0.0	0.0	0.0	0.0	20.0	0.0	0.0	24.0	0.0	0.0	0.0	0.0	0.0	0.0	6.0	0.0	0.0	8.0	0.0	6.0	2.0	6.0	0.0	0.0	0.0	6.0	0.0	0.0	13.0	2.0	0.0	0.0	0.0	0.0	0.0	121.0	157.0	0.0	13.0	0.0	0.0	6.0	0.0	2.0	0.0
201	2073.0	44.0	783.0	57.0	32.0	0.0	0.0	89.0	0.0	78.0	12.0	0.0	0.0	0.0	0.0	0.0	339.0	0.0	802.0	0.0	0.0	0.0	0.0	186.0	0.0	378.0	0.0	0.0	0.0	0.0	0.0	0.0	64.0	32.0	0.0	68.0	0.0	0.0	25.0	51.0	0.0	26943.0	0.0	0.0	0.0	70.0	0.0	0.0	0.0
202	1176.0	124.0	472.0	58.0	0.0	0.0	0.0	24.0	356.0	0.0	0.0	1324.0	409.0	0.0	0.0	0.0	0.0	0.0	107.0	0.0	33.0	99.0	0.0	74.0	0.0	107.0	0.0	16.0	16.0	140.0	0.0	0.0	91.0	41.0	0.0	190.0	0.0	0.0	0.0	919.0	314.0	0.0	157.0	0.0	0.0	74.0	0.0	24.0	0.0
203	1191.0	155.0	371.0	29.0	0.0	0.0	0.0	0.0	149.0	0.0	0.0	7966.0	155.0	0.0	0.0	0.0	0.0	0.0	71.0	0.0	17.0	14.0	0.0	49.0	0.0	89.0	0.0	0.0	0.0	35.0	0.0	0.0	29.0	0.0	0.0	179.0	0.0	0.0	0.0	544.0	3109.0	0.0	53.0	0.0	0.0	17.0	0.0	0.0	23.0
204	4211.0	164988.0	1403.0	4654.0	964.0	3118.0	898.0	996.0	145.0	28.0	709.0	142.0	49.0	158.0	77.0	2971.0	71.0	896.0	422.0	268.0	129.0	47.0	1551.0	136.0	5345.0	408.0	0.0	467.0	21131.0	69.0	11.0	142.0	2167.0	46.0	1607.0	127.0	51.0	5785.0	1384.0	520.0	204.0	226.0	85.0	0.0	285.0	391.0	834.0	1110.0	100.0
205	912.0	114.0	447.0	26.0	0.0	0.0	0.0	0.0	122.0	17.0	0.0	140.0	18.0	0.0	0.0	0.0	0.0	0.0	114.0	0.0	0.0	26.0	0.0	49.0	0.0	87.0	0.0	0.0	0.0	61.0	0.0	0.0	61.0	35.0	0.0	87.0	0.0	0.0	0.0	605.0	20522.0	0.0	52.0	0.0	0.0	71.0	0.0	26.0	54.0
206	378.0	149.0	26.0	254.0	114.0	0.0	0.0	0.0	0.0	0.0	0.0	0.0	0.0	0.0	0.0	0.0	0.0	0.0	26.0	19.0	0.0	0.0	0.0	0.0	0.0	33.0	0.0	56.0	44.0	0.0	0.0	0.0	123.0	0.0	0.0	0.0	0.0	0.0	74.0	0.0	0.0	0.0	0.0	0.0	0.0	0.0	0.0	288.0	0.0
207	143.0	114.0	21.0	8911.0	21.0	0.0	35.0	0.0	0.0	0.0	291.0	0.0	0.0	0.0	0.0	0.0	0.0	21.0	28.0	14.0	14.0	0.0	50.0	0.0	0.0	0.0	0.0	14.0	0.0	0.0	0.0	0.0	30289.0	0.0	0.0	0.0	0.0	0.0	712.0	0.0	0.0	0.0	0.0	0.0	2574.0	14.0	0.0	64.0	0.0
208	785.0	7466.0	0.0	3122.0	150.0	268.0	1067.0	118.0	0.0	0.0	78.0	8.0	0.0	0.0	119.0	1082.0	0.0	67.0	0.0	39.0	0.0	0.0	1971.0	0.0	1449.0	0.0	0.0	200.0	732.0	0.0	75.0	85.0	606.0	0.0	246.0	0.0	22.0	671.0	316.0	121.0	0.0	0.0	0.0	0.0	0.0	0.0	0.0	308.0	0.0
209	10990.0	1740.0	2320.0	989.0	301.0	242.0	0.0	1903.0	54.0	84.0	346.0	60.0	27.0	0.0	0.0	84.0	606.0	154.0	1433.0	89.0	147.0	29.0	0.0	111.0	129.0	546.0	0.0	0.0	118.0	115.0	0.0	66.0	953.0	111.0	78.0	187.0	0.0	61.0	184.0	278.0	31.0	12452.0	25.0	0.0	79.0	356.0	43.0	0.0	92.0
210	2933.0	903.0	1264.0	159.0	0.0	85.0	0.0	178.0	36.0	0.0	236.0	0.0	0.0	0.0	0.0	138.0	41.0	0.0	244.0	24.0	0.0	0.0	0.0	1439.0	0.0	435.0	0.0	0.0	159.0	28.0	0.0	0.0	116.0	63.0	0.0	0.0	0.0	95.0	0.0	74.0	0.0	0.0	63.0	0.0	0.0	2601.0	0.0	0.0	871.0
211	1141.0	12241.0	432.0	553.0	114.0	191.0	63.0	223.0	0.0	16.0	0.0	8.0	13.0	0.0	0.0	350.0	41.0	67.0	121.0	84.0	0.0	18.0	0.0	49.0	323.0	155.0	0.0	0.0	7140.0	0.0	11.0	0.0	363.0	0.0	178.0	0.0	0.0	747.0	0.0	121.0	31.0	39.0	0.0	0.0	47.0	124.0	43.0	0.0	100.0
212	22657.0	961.0	40489.0	367.0	132.0	115.0	0.0	356.0	445.0	95.0	654.0	120.0	22.0	0.0	0.0	84.0	215.0	0.0	5529.0	39.0	43.0	66.0	0.0	1166.0	0.0	5991.0	0.0	0.0	190.0	1133.0	0.0	0.0	384.0	10243.0	0.0	1854.0	0.0	0.0	0.0	629.0	212.0	481.0	218.0	0.0	0.0	783.0	0.0	0.0	270.0
213	445.0	218.0	101.0	182.0	36.0	0.0	0.0	0.0	0.0	28.0	76.0	0.0	0.0	684.0	0.0	0.0	36.0	2084.0	32.0	0.0	0.0	0.0	0.0	0.0	0.0	0.0	0.0	0.0	32.0	0.0	0.0	0.0	311.0	0.0	0.0	0.0	0.0	0.0	0.0	0.0	0.0	0.0	0.0	0.0	40.0	0.0	5062.0	40.0	0.0
214	739.0	130.0	347.0	37.0	0.0	0.0	0.0	0.0	888.0	0.0	0.0	202.0	72.0	0.0	0.0	0.0	18.0	0.0	99.0	0.0	0.0	521.0	0.0	18.0	0.0	86.0	0.0	0.0	18.0	494.0	0.0	0.0	99.0	62.0	0.0	217.0	0.0	0.0	0.0	1403.0	118.0	24.0	490.0	0.0	0.0	37.0	0.0	18.0	0.0
215	968.0	126.0	535.0	30.0	0.0	0.0	0.0	0.0	202.0	0.0	0.0	256.0	4540.0	0.0	0.0	11.0	0.0	0.0	61.0	0.0	19.0	532.0	0.0	19.0	7.0	65.0	0.0	0.0	11.0	61.0	0.0	0.0	57.0	30.0	0.0	61.0	0.0	0.0	0.0	750.0	65.0	0.0	876.0	15.0	0.0	0.0	0.0	11.0	0.0
216	2745.0	123.0	630.0	45.0	0.0	0.0	0.0	16.0	372.0	78.0	0.0	1104.0	33.0	0.0	0.0	0.0	213.0	0.0	168.0	0.0	0.0	132.0	0.0	74.0	0.0	180.0	0.0	0.0	28.0	569.0	0.0	0.0	78.0	377.0	0.0	9925.0	0.0	0.0	0.0	641.0	157.0	0.0	98.0	0.0	0.0	71.0	0.0	0.0	0.0
217	66.0	12.0	28.0	50.0	144.0	15.0	0.0	28.0	0.0	0.0	82.0	0.0	0.0	9.0	9.0	9.0	0.0	501.0	0.0	0.0	12.0	0.0	0.0	0.0	0.0	0.0	0.0	0.0	9.0	0.0	0.0	0.0	129.0	0.0	0.0	0.0	0.0	6.0	12.0	6.0	0.0	9.0	0.0	0.0	9.0	0.0	15.0	0.0	0.0
218	145.0	1178.0	27.0	72.0	0.0	5853.0	0.0	20.0	0.0	0.0	0.0	0.0	0.0	0.0	0.0	349.0	0.0	0.0	13.0	0.0	0.0	0.0	13.0	0.0	168.0	0.0	0.0	0.0	388.0	0.0	0.0	0.0	13.0	0.0	4224.0	0.0	0.0	335.0	0.0	24.0	0.0	0.0	0.0	0.0	0.0	0.0	0.0	13.0	0.0
219	0.0	0.0	0.0	7369.0	0.0	0.0	454.0	0.0	0.0	0.0	0.0	0.0	0.0	0.0	25.0	0.0	0.0	0.0	0.0	0.0	0.0	0.0	0.0	0.0	0.0	0.0	0.0	233.0	0.0	0.0	0.0	0.0	0.0	0.0	0.0	0.0	0.0	0.0	0.0	0.0	0.0	0.0	0.0	0.0	0.0	0.0	0.0	0.0	0.0
220	0.0	0.0	0.0	0.0	0.0	0.0	0.0	0.0	0.0	0.0	0.0	0.0	0.0	0.0	0.0	0.0	0.0	0.0	0.0	0.0	0.0	0.0	0.0	0.0	0.0	0.0	0.0	0.0	0.0	0.0	0.0	0.0	0.0	0.0	0.0	0.0	0.0	0.0	0.0	0.0	0.0	0.0	0.0	0.0	0.0	0.0	57.0	0.0	0.0
221	1988.0	853.0	556.0	319.0	0.0	99.0	0.0	223.0	45.0	0.0	0.0	34.0	70.0	0.0	0.0	0.0	0.0	0.0	159.0	0.0	0.0	73.0	0.0	868.0	152.0	297.0	0.0	0.0	0.0	76.0	23.0	0.0	411.0	46.0	0.0	51.0	0.0	0.0	0.0	2323.0	175.0	39.0	106.0	0.0	0.0	1015.0	0.0	0.0	563.0
222	5095.0	1712.0	2076.0	556.0	96.0	171.0	0.0	312.0	99.0	61.0	677.0	235.0	124.0	0.0	0.0	148.0	123.0	67.0	1027.0	0.0	0.0	36.0	0.0	6452.0	192.0	1284.0	0.0	0.0	449.0	214.0	0.0	0.0	606.0	130.0	192.0	110.0	0.0	192.0	0.0	428.0	110.0	127.0	119.0	0.0	0.0	3260.0	35.0	171.0	11411.0
223	842.0	290.0	203.0	682.0	1289.0	0.0	0.0	232.0	0.0	33.0	639.0	0.0	0.0	61.0	0.0	0.0	41.0	2164.0	145.0	0.0	0.0	22.0	0.0	0.0	0.0	58.0	0.0	58.0	58.0	0.0	0.0	0.0	740.0	0.0	0.0	0.0	0.0	0.0	479.0	0.0	0.0	72.0	0.0	0.0	116.0	0.0	122.0	130.0	0.0
224	1404.0	8603.0	0.0	8731.0	367.0	1316.0	2093.0	0.0	0.0	0.0	433.0	0.0	0.0	0.0	94.0	817.0	0.0	57.0	230.0	44.0	55.0	22.0	3318.0	99.0	1811.0	0.0	0.0	1201.0	740.0	34.0	151.0	314.0	1560.0	0.0	651.0	0.0	39.0	595.0	1173.0	242.0	31.0	49.0	21.0	0.0	158.0	106.0	0.0	740.0	38.0
225	349.0	65.0	41.0	51.0	0.0	0.0	0.0	0.0	0.0	5822.0	0.0	0.0	0.0	91.0	0.0	0.0	1654.0	10.0	55.0	0.0	0.0	0.0	0.0	0.0	45.0	13.0	0.0	0.0	0.0	0.0	0.0	0.0	24.0	10.0	0.0	93.0	0.0	0.0	0.0	0.0	0.0	76.0	0.0	0.0	0.0	17.0	86.0	0.0	0.0
226	3773.0	134.0	805.0	47.0	23.0	0.0	0.0	23.0	0.0	907.0	0.0	0.0	0.0	0.0	0.0	0.0	7216.0	0.0	426.0	0.0	0.0	29.0	0.0	15.0	0.0	173.0	0.0	0.0	0.0	23.0	0.0	0.0	78.0	363.0	0.0	781.0	0.0	0.0	15.0	15.0	0.0	5676.0	0.0	0.0	0.0	89.0	0.0	0.0	0.0
227	2302.0	1109.0	481.0	1570.0	251.0	0.0	42.0	0.0	0.0	33.0	125.0	0.0	0.0	251.0	0.0	0.0	41.0	397.0	209.0	0.0	0.0	11.0	0.0	37.0	0.0	146.0	0.0	0.0	0.0	0.0	0.0	0.0	1821.0	37.0	0.0	68.0	0.0	0.0	125.0	0.0	0.0	59.0	25.0	0.0	111.0	89.0	942.0	0.0	0.0
228	2686.0	28823.0	882.0	2916.0	253.0	1009.0	570.0	505.0	72.0	16.0	394.0	38.0	38.0	30.0	51.0	1803.0	30.0	144.0	268.0	39.0	0.0	0.0	575.0	148.0	2226.0	327.0	0.0	233.0	55833.0	86.0	34.0	57.0	1387.0	37.0	882.0	51.0	34.0	2686.0	646.0	350.0	55.0	39.0	42.0	0.0	158.0	231.0	186.0	493.0	108.0
229	1266.0	6896.0	319.0	442.0	0.0	3080.0	0.0	0.0	0.0	0.0	0.0	0.0	11.0	0.0	0.0	1527.0	0.0	0.0	61.0	0.0	0.0	0.0	61.0	49.0	1164.0	86.0	0.0	61.0	1327.0	0.0	0.0	0.0	221.0	0.0	2627.0	0.0	0.0	2045.0	0.0	0.0	0.0	0.0	0.0	0.0	0.0	89.0	0.0	0.0	0.0
230	302.0	119.0	42.0	49.0	0.0	0.0	0.0	56.0	0.0	161.0	0.0	0.0	0.0	414.0	0.0	0.0	56.0	112.0	0.0	0.0	0.0	0.0	0.0	0.0	0.0	49.0	0.0	0.0	0.0	0.0	0.0	0.0	98.0	0.0	0.0	0.0	0.0	28.0	0.0	0.0	0.0	0.0	0.0	0.0	21.0	35.0	70.0	35.0	21.0
231	163.0	61.0	16.0	163.0	0.0	0.0	0.0	0.0	0.0	0.0	0.0	0.0	0.0	0.0	445.0	0.0	0.0	16.0	0.0	0.0	301.0	0.0	33.0	0.0	0.0	0.0	0.0	44.0	16.0	0.0	0.0	73.0	89.0	0.0	0.0	0.0	308.0	0.0	0.0	0.0	0.0	0.0	0.0	0.0	0.0	0.0	0.0	1506.0	0.0
232	10190.0	7724.0	1492.0	6685.0	518.0	1947.0	232.0	713.0	72.0	28.0	118.0	38.0	18.0	122.0	77.0	456.0	113.0	221.0	649.0	273.0	817.0	44.0	0.0	148.0	582.0	306.0	0.0	1412.0	713.0	46.0	93.0	581.0	3467.0	111.0	394.0	119.0	45.0	381.0	395.0	584.0	181.0	245.0	68.0	0.0	95.0	213.0	143.0	1480.0	278.0
233	190.0	68.0	113.0	90.0	52.0	0.0	0.0	0.0	0.0	154.0	19.0	0.0	0.0	1088.0	0.0	0.0	19.0	55.0	24.0	0.0	16.0	0.0	0.0	0.0	0.0	16.0	0.0	0.0	0.0	0.0	0.0	0.0	173.0	0.0	0.0	16.0	0.0	0.0	16.0	0.0	0.0	0.0	0.0	0.0	13.0	0.0	417.0	13.0	0.0
234	12168.0	5338.0	2198.0	7065.0	20982.0	628.0	116.0	942.0	63.0	360.0	3689.0	47.0	33.0	1020.0	0.0	360.0	627.0	48957.0	1020.0	69.0	356.0	51.0	0.0	173.0	608.0	785.0	0.0	233.0	523.0	69.0	0.0	66.0	10284.0	223.0	110.0	136.0	74.0	274.0	1884.0	628.0	125.0	785.0	47.0	0.0	539.0	338.0	1884.0	706.0	254.0
235	1095.0	576.0	135.0	756.0	0.0	271.0	0.0	90.0	0.0	0.0	0.0	0.0	0.0	451.0	0.0	53.0	41.0	372.0	146.0	19.0	0.0	0.0	0.0	0.0	0.0	90.0	0.0	0.0	0.0	0.0	0.0	0.0	1728.0	0.0	0.0	0.0	0.0	0.0	0.0	0.0	0.0	0.0	0.0	0.0	112.0	0.0	700.0	124.0	0.0
236	240.0	371.0	0.0	393.0	0.0	65.0	0.0	49.0	0.0	0.0	0.0	0.0	0.0	0.0	0.0	0.0	0.0	0.0	49.0	0.0	0.0	0.0	65.0	0.0	0.0	0.0	0.0	133.0	43.0	0.0	0.0	85.0	136.0	0.0	0.0	0.0	0.0	0.0	54.0	0.0	0.0	0.0	0.0	0.0	0.0	0.0	0.0	431.0	0.0
237	1118.0	518.0	245.0	1146.0	2301.0	0.0	0.0	109.0	0.0	45.0	982.0	0.0	0.0	163.0	0.0	0.0	82.0	14598.0	136.0	29.0	61.0	0.0	0.0	0.0	0.0	0.0	0.0	0.0	0.0	0.0	0.0	47.0	1309.0	0.0	0.0	0.0	11.0	0.0	491.0	0.0	23.0	49.0	0.0	0.0	136.0	0.0	359.0	136.0	30.0
238	360.0	292.0	38.0	360.0	38.0	38.0	0.0	48.0	0.0	0.0	0.0	0.0	0.0	0.0	0.0	0.0	0.0	0.0	38.0	0.0	67.0	0.0	58.0	0.0	0.0	0.0	0.0	1256.0	0.0	0.0	11.0	1247.0	107.0	0.0	0.0	0.0	17.0	0.0	0.0	0.0	0.0	0.0	0.0	0.0	0.0	0.0	0.0	431.0	0.0
239	0.0	0.0	0.0	0.0	590.0	0.0	52.0	0.0	0.0	0.0	0.0	0.0	0.0	0.0	0.0	0.0	0.0	0.0	0.0	0.0	0.0	0.0	0.0	0.0	0.0	0.0	0.0	411.0	142.0	0.0	17.0	85.0	0.0	0.0	0.0	0.0	11.0	0.0	118.0	0.0	0.0	0.0	0.0	0.0	0.0	0.0	0.0	493.0	0.0
240	785.0	431.0	187.0	563.0	72.0	88.0	52.0	0.0	0.0	0.0	0.0	0.0	0.0	0.0	0.0	0.0	0.0	0.0	55.0	0.0	0.0	0.0	55.0	0.0	99.0	0.0	0.0	122.0	0.0	0.0	34.0	66.0	331.0	0.0	0.0	0.0	17.0	0.0	88.0	0.0	31.0	0.0	21.0	0.0	0.0	0.0	0.0	370.0	0.0
241	2214.0	120.0	781.0	195.0	409.0	0.0	0.0	148.0	45.0	61.0	46.0	0.0	0.0	0.0	0.0	0.0	503.0	0.0	2242.0	0.0	0.0	22.0	0.0	111.0	0.0	642.0	0.0	0.0	0.0	0.0	0.0	0.0	83.0	27.0	0.0	42.0	0.0	0.0	0.0	0.0	0.0	4699.0	0.0	0.0	0.0	106.0	0.0	0.0	115.0
242	2948.0	2023.0	750.0	348.0	0.0	0.0	0.0	14950.0	27.0	0.0	0.0	0.0	0.0	0.0	0.0	139.0	71.0	67.0	488.0	39.0	67.0	11.0	0.0	226.0	209.0	401.0	0.0	0.0	366.0	0.0	29.0	0.0	331.0	55.0	0.0	42.0	17.0	191.0	0.0	0.0	0.0	0.0	0.0	0.0	63.0	191.0	0.0	209.0	92.0
243	195.0	479.0	0.0	158.0	0.0	32.0	28.0	0.0	0.0	0.0	0.0	0.0	0.0	0.0	0.0	0.0	0.0	0.0	0.0	0.0	0.0	0.0	77.0	0.0	44.0	0.0	0.0	0.0	40.0	0.0	0.0	85.0	105.0	0.0	0.0	0.0	0.0	0.0	28.0	0.0	0.0	0.0	0.0	0.0	0.0	0.0	0.0	555.0	0.0
244	2487.0	2342.0	264.0	255.0	0.0	153.0	0.0	451.0	0.0	0.0	0.0	0.0	0.0	0.0	0.0	187.0	0.0	0.0	110.0	0.0	0.0	0.0	0.0	0.0	255.0	76.0	0.0	0.0	383.0	0.0	0.0	0.0	238.0	0.0	36.0	0.0	0.0	61.0	0.0	0.0	0.0	0.0	0.0	0.0	0.0	0.0	0.0	493.0	0.0
245	10876.0	484.0	4018.0	306.0	120.0	0.0	0.0	966.0	45.0	50.0	0.0	0.0	11.0	0.0	0.0	74.0	113.0	77.0	5299.0	0.0	49.0	36.0	0.0	707.0	90.0	3517.0	0.0	0.0	166.0	17.0	0.0	0.0	258.0	521.0	26.0	144.0	0.0	76.0	0.0	145.0	0.0	275.0	21.0	0.0	0.0	2583.0	0.0	0.0	278.0
246	1010.0	4316.0	356.0	321.0	60.0	191.0	0.0	104.0	0.0	0.0	0.0	17.0	0.0	0.0	0.0	923.0	0.0	0.0	178.0	0.0	0.0	0.0	0.0	111.0	297.0	83.0	0.0	0.0	2735.0	17.0	0.0	0.0	142.0	0.0	78.0	0.0	0.0	1251.0	0.0	0.0	0.0	0.0	0.0	0.0	0.0	89.0	0.0	59.0	100.0
247	1119.0	2479.0	264.0	151.0	0.0	566.0	0.0	75.0	0.0	16.0	0.0	0.0	0.0	0.0	0.0	7487.0	0.0	77.0	50.0	0.0	0.0	0.0	0.0	62.0	2795.0	50.0	0.0	0.0	817.0	0.0	0.0	0.0	176.0	0.0	215.0	0.0	0.0	1837.0	0.0	0.0	0.0	0.0	0.0	0.0	0.0	106.0	0.0	113.0	54.0
248	3274.0	6213.0	986.0	986.0	90.0	447.0	84.0	356.0	27.0	16.0	126.0	21.0	13.0	30.0	17.0	1665.0	51.0	183.0	448.0	0.0	43.0	0.0	0.0	235.0	1125.0	381.0	0.0	77.0	3615.0	34.0	0.0	0.0	606.0	74.0	535.0	76.0	17.0	1190.0	158.0	201.0	78.0	314.0	29.0	0.0	79.0	481.0	43.0	0.0	169.0
249	1398.0	1552.0	141.0	295.0	84.0	0.0	0.0	1064.0	0.0	0.0	0.0	8.0	0.0	0.0	0.0	153.0	0.0	0.0	230.0	34.0	0.0	0.0	0.0	0.0	320.0	89.0	0.0	0.0	115.0	0.0	0.0	0.0	230.0	27.0	0.0	0.0	0.0	320.0	0.0	0.0	0.0	0.0	0.0	0.0	0.0	0.0	0.0	166.0	0.0
250	275.0	5281.0	41.0	213.0	0.0	785.0	41.0	0.0	0.0	0.0	0.0	0.0	0.0	0.0	0.0	406.0	0.0	0.0	0.0	0.0	0.0	0.0	130.0	0.0	213.0	41.0	0.0	0.0	3525.0	0.0	0.0	0.0	75.0	0.0	612.0	0.0	0.0	571.0	0.0	0.0	0.0	0.0	0.0	0.0	0.0	0.0	0.0	0.0	0.0
251	65.0	28.0	0.0	799.0	14.0	0.0	0.0	14.0	0.0	0.0	134.0	0.0	0.0	0.0	32.0	0.0	0.0	0.0	14.0	14.0	0.0	0.0	14.0	9.0	0.0	121.0	28.0	0.0	14.0	0.0	0.0	0.0	27075.0	0.0	0.0	0.0	0.0	0.0	116.0	0.0	0.0	0.0	0.0	9.0	673.0	14.0	0.0	14.0	0.0
252	4427.0	3438.0	1601.0	785.0	138.0	141.0	0.0	223.0	172.0	33.0	268.0	34.0	61.0	35.0	0.0	0.0	30.0	57.0	518.0	14.0	0.0	51.0	0.0	2171.0	361.0	612.0	0.0	0.0	251.0	188.0	0.0	0.0	693.0	83.0	36.0	110.0	0.0	157.0	0.0	2779.0	125.0	39.0	68.0	0.0	47.0	2120.0	0.0	0.0	3328.0
253	912.0	506.0	126.0	569.0	439.0	36.0	0.0	0.0	0.0	28.0	117.0	0.0	0.0	35.0	0.0	0.0	90.0	759.0	81.0	0.0	0.0	0.0	0.0	0.0	0.0	63.0	0.0	0.0	0.0	0.0	0.0	0.0	307.0	0.0	0.0	0.0	0.0	0.0	45.0	0.0	0.0	29.0	0.0	0.0	27.0	0.0	0.0	45.0	0.0
254	1350.0	14567.0	493.0	435.0	0.0	191.0	63.0	133.0	36.0	0.0	0.0	12.0	0.0	0.0	0.0	265.0	0.0	96.0	188.0	0.0	0.0	0.0	0.0	161.0	220.0	188.0	0.0	0.0	4269.0	0.0	0.0	0.0	304.0	0.0	99.0	51.0	0.0	717.0	0.0	145.0	62.0	0.0	0.0	0.0	0.0	89.0	0.0	87.0	169.0
255	1387.0	8496.0	400.0	672.0	0.0	319.0	95.0	85.0	36.0	0.0	0.0	17.0	0.0	30.0	0.0	679.0	0.0	96.0	114.0	119.0	0.0	0.0	114.0	49.0	310.0	0.0	0.0	0.0	4462.0	0.0	52.0	47.0	300.0	0.0	131.0	59.0	0.0	5556.0	0.0	157.0	0.0	49.0	0.0	0.0	63.0	106.0	0.0	0.0	84.0
256	140.0	32.0	18.0	455.0	0.0	0.0	73.0	0.0	0.0	0.0	0.0	0.0	0.0	0.0	205.0	0.0	0.0	0.0	0.0	0.0	202.0	0.0	46.0	0.0	0.0	0.0	0.0	112.0	0.0	0.0	17.0	70.0	427.0	0.0	0.0	0.0	211.0	0.0	14.0	0.0	0.0	0.0	0.0	0.0	0.0	0.0	0.0	2590.0	0.0
257	1617.0	103.0	500.0	90.0	0.0	33.0	0.0	416.0	0.0	39.0	0.0	12.0	13.0	0.0	0.0	0.0	143.0	28.0	550.0	0.0	0.0	0.0	0.0	74.0	0.0	215.0	0.0	0.0	0.0	0.0	0.0	0.0	62.0	24.0	0.0	0.0	0.0	0.0	0.0	28.0	0.0	426.0	0.0	0.0	0.0	106.0	0.0	20.0	20.0
258	271.0	48.0	77.0	0.0	0.0	0.0	0.0	0.0	23.0	0.0	0.0	0.0	0.0	0.0	0.0	0.0	0.0	0.0	41.0	0.0	9.0	6.0	0.0	0.0	6.0	12.0	0.0	3.0	0.0	12.0	0.0	0.0	6.0	0.0	0.0	9.0	0.0	0.0	0.0	145.0	282.0	3.0	31.0	0.0	0.0	26.0	0.0	0.0	0.0
259	336.0	172.0	43.0	6169.0	34.0	0.0	63.0	0.0	0.0	0.0	228.0	0.0	0.0	0.0	0.0	0.0	0.0	25.0	0.0	0.0	0.0	0.0	491.0	0.0	0.0	0.0	0.0	0.0	17.0	0.0	0.0	0.0	24179.0	0.0	0.0	0.0	0.0	0.0	395.0	0.0	0.0	0.0	0.0	0.0	663.0	0.0	0.0	180.0	0.0
260	905.0	601.0	129.0	4750.0	68.0	91.0	42.0	106.0	0.0	0.0	0.0	0.0	0.0	45.0	25.0	0.0	0.0	0.0	68.0	0.0	0.0	0.0	68.0	0.0	68.0	0.0	0.0	662.0	68.0	0.0	17.0	57.0	616.0	0.0	26.0	0.0	0.0	0.0	114.0	0.0	0.0	0.0	0.0	0.0	0.0	0.0	0.0	182.0	0.0
261	546.0	1294.0	111.0	455.0	0.0	232.0	42.0	0.0	0.0	0.0	0.0	0.0	0.0	0.0	25.0	0.0	0.0	0.0	70.0	0.0	49.0	0.0	131.0	0.0	0.0	0.0	0.0	177.0	121.0	0.0	58.0	276.0	141.0	0.0	52.0	0.0	22.0	0.0	0.0	0.0	0.0	0.0	0.0	0.0	0.0	0.0	0.0	801.0	0.0
262	190.0	198.0	233.0	458.0	0.0	43.0	0.0	0.0	0.0	0.0	0.0	0.0	0.0	0.0	0.0	0.0	0.0	0.0	34.0	0.0	34.0	0.0	60.0	0.0	0.0	337.0	0.0	6957.0	0.0	0.0	0.0	485.0	112.0	0.0	0.0	0.0	0.0	0.0	0.0	0.0	0.0	0.0	0.0	0.0	0.0	0.0	0.0	555.0	60.0
263	2738.0	1046.0	342.0	741.0	66.0	0.0	0.0	133.0	0.0	1198.0	0.0	0.0	0.0	1217.0	0.0	0.0	532.0	456.0	323.0	14.0	73.0	0.0	0.0	0.0	399.0	228.0	0.0	0.0	0.0	0.0	0.0	0.0	893.0	0.0	0.0	76.0	0.0	0.0	0.0	133.0	31.0	152.0	0.0	0.0	47.0	0.0	399.0	0.0	54.0
264	80.0	537.0	0.0	117.0	13.0	0.0	0.0	0.0	0.0	0.0	0.0	0.0	0.0	0.0	0.0	21.0	0.0	0.0	0.0	0.0	0.0	0.0	0.0	0.0	32.0	0.0	0.0	32.0	24.0	0.0	0.0	21.0	42.0	0.0	21.0	0.0	0.0	0.0	0.0	0.0	0.0	0.0	0.0	0.0	0.0	0.0	0.0	98.0	0.0
265	1248.0	223.0	657.0	0.0	0.0	0.0	0.0	59.0	10637.0	16.0	0.0	189.0	103.0	0.0	0.0	0.0	59.0	0.0	118.0	0.0	0.0	597.0	0.0	74.0	39.0	262.0	0.0	0.0	0.0	759.0	0.0	0.0	78.0	137.0	0.0	486.0	0.0	0.0	0.0	10880.0	299.0	0.0	900.0	0.0	0.0	45.0	0.0	0.0	61.0
266	226.0	220.0	0.0	266.0	0.0	0.0	42.0	0.0	0.0	0.0	0.0	0.0	0.0	0.0	51.0	0.0	0.0	0.0	33.0	0.0	79.0	0.0	86.0	0.0	0.0	0.0	0.0	547.0	0.0	0.0	0.0	6486.0	66.0	0.0	26.0	0.0	28.0	0.0	40.0	0.0	0.0	0.0	0.0	0.0	0.0	0.0	0.0	2960.0	0.0
267	2287.0	385.0	248.0	358.0	494.0	0.0	0.0	165.0	0.0	620.0	0.0	0.0	11.0	443.0	0.0	0.0	1777.0	757.0	427.0	0.0	0.0	0.0	0.0	0.0	0.0	330.0	0.0	0.0	0.0	40.0	0.0	0.0	482.0	65.0	0.0	68.0	0.0	0.0	96.0	0.0	0.0	633.0	0.0	0.0	0.0	137.0	115.0	0.0	68.0
268	74.0	55.0	0.0	389.0	0.0	0.0	42.0	0.0	0.0	0.0	0.0	0.0	0.0	0.0	1242.0	0.0	0.0	0.0	27.0	0.0	3618.0	0.0	37.0	0.0	0.0	0.0	0.0	37.0	27.0	0.0	46.0	0.0	213.0	0.0	0.0	0.0	844.0	0.0	37.0	0.0	0.0	0.0	0.0	64.0	0.0	0.0	0.0	3933.0	0.0
269	157.0	72.0	19.0	578.0	0.0	0.0	59.0	0.0	0.0	0.0	13.0	0.0	0.0	0.0	85.0	0.0	0.0	13.0	13.0	328.0	0.0	0.0	460.0	0.0	0.0	0.0	0.0	19.0	0.0	0.0	0.0	0.0	296.0	0.0	0.0	0.0	0.0	0.0	0.0	0.0	0.0	0.0	0.0	0.0	0.0	0.0	0.0	46.0	0.0
270	520.0	576.0	88.0	598.0	0.0	99.0	0.0	0.0	0.0	0.0	0.0	0.0	0.0	0.0	0.0	0.0	0.0	0.0	77.0	0.0	49.0	0.0	110.0	0.0	0.0	0.0	0.0	2635.0	0.0	0.0	0.0	733.0	132.0	0.0	0.0	0.0	17.0	0.0	88.0	0.0	0.0	0.0	0.0	0.0	0.0	0.0	0.0	925.0	0.0
271	43.0	38.0	0.0	191.0	0.0	0.0	38.0	0.0	0.0	0.0	0.0	0.0	0.0	0.0	248.0	0.0	0.0	0.0	60.0	0.0	73.0	0.0	27.0	0.0	0.0	0.0	0.0	32.0	0.0	0.0	32.0	60.0	60.0	0.0	0.0	0.0	171.0	0.0	38.0	0.0	0.0	0.0	0.0	16.0	0.0	0.0	0.0	2220.0	0.0
272	2495.0	583.0	453.0	572.0	289.0	0.0	0.0	371.0	0.0	0.0	402.0	0.0	0.0	30.0	0.0	74.0	41.0	260.0	378.0	29.0	0.0	0.0	0.0	49.0	86.0	97.0	0.0	77.0	142.0	23.0	0.0	57.0	520.0	27.0	0.0	51.0	22.0	76.0	197.0	0.0	0.0	1425.0	0.0	0.0	47.0	178.0	86.0	118.0	0.0
273	1785.0	1547.0	522.0	119.0	0.0	100.0	0.0	118.0	0.0	0.0	0.0	8.0	0.0	0.0	0.0	293.0	0.0	0.0	174.0	0.0	0.0	0.0	0.0	421.0	228.0	183.0	0.0	0.0	393.0	0.0	0.0	0.0	91.0	0.0	26.0	0.0	0.0	293.0	0.0	64.0	0.0	0.0	17.0	0.0	0.0	944.0	0.0	91.0	231.0
274	377.0	547.0	97.0	669.0	0.0	0.0	0.0	0.0	0.0	0.0	0.0	0.0	0.0	0.0	359.0	0.0	0.0	0.0	0.0	0.0	3554.0	0.0	0.0	0.0	0.0	0.0	0.0	121.0	0.0	69.0	226.0	85.0	511.0	0.0	0.0	51.0	399.0	0.0	131.0	0.0	0.0	0.0	0.0	328.0	0.0	0.0	0.0	5058.0	0.0
275	149.0	149.0	20.0	602.0	0.0	0.0	17.0	14.0	0.0	0.0	0.0	0.0	0.0	0.0	0.0	0.0	0.0	0.0	29.0	0.0	0.0	0.0	23.0	0.0	0.0	0.0	0.0	6050.0	0.0	0.0	17.0	123.0	59.0	0.0	0.0	0.0	0.0	17.0	14.0	0.0	0.0	0.0	0.0	0.0	20.0	0.0	0.0	175.0	0.0
276	36976.0	333.0	6078.0	118.0	43.0	32.0	0.0	163.0	54.0	343.0	0.0	0.0	18.0	0.0	0.0	0.0	956.0	0.0	6541.0	0.0	0.0	25.0	0.0	124.0	43.0	2187.0	0.0	0.0	0.0	97.0	0.0	0.0	118.0	2300.0	0.0	255.0	0.0	0.0	0.0	193.0	31.0	5606.0	21.0	0.0	0.0	249.0	0.0	0.0	54.0
277	144.0	90.0	24.0	51.0	0.0	0.0	0.0	0.0	0.0	12.0	0.0	0.0	0.0	152.0	0.0	0.0	16.0	16.0	31.0	0.0	0.0	0.0	0.0	0.0	12.0	0.0	0.0	0.0	12.0	0.0	0.0	0.0	137.0	0.0	0.0	0.0	0.0	0.0	0.0	9.0	0.0	0.0	0.0	0.0	0.0	0.0	402.0	16.0	0.0
278	399.0	537.0	112.0	1199.0	0.0	62.0	190.0	104.0	0.0	0.0	0.0	0.0	0.0	0.0	51.0	0.0	0.0	0.0	0.0	0.0	0.0	14.0	174.0	0.0	124.0	0.0	0.0	0.0	0.0	0.0	2274.0	66.0	299.0	0.0	0.0	0.0	28.0	0.0	99.0	0.0	0.0	0.0	0.0	0.0	0.0	0.0	0.0	616.0	0.0
279	10031.0	2384.0	2674.0	726.0	0.0	255.0	0.0	104.0	930.0	39.0	0.0	11660.0	6577.0	61.0	0.0	0.0	123.0	96.0	668.0	29.0	301.0	407.0	0.0	210.0	258.0	552.0	0.0	88.0	190.0	465.0	0.0	57.0	1127.0	232.0	110.0	988.0	0.0	106.0	0.0	3198.0	2023.0	206.0	843.0	0.0	47.0	338.0	50.0	0.0	69.0
280	6051.0	4175.0	907.0	4841.0	168.0	423.0	264.0	267.0	45.0	16.0	149.0	0.0	29.0	76.0	171.0	127.0	164.0	144.0	363.0	74.0	436.0	55.0	423.0	99.0	181.0	184.0	0.0	37433.0	285.0	23.0	151.0	15154.0	2080.0	55.0	99.0	119.0	91.0	152.0	184.0	363.0	118.0	127.0	38.0	0.0	111.0	195.0	35.0	2837.0	61.0
281	2090.0	347.0	545.0	272.0	132.0	57.0	0.0	3851.0	0.0	0.0	0.0	0.0	0.0	0.0	0.0	0.0	61.0	0.0	586.0	0.0	0.0	18.0	0.0	99.0	41.0	214.0	0.0	0.0	0.0	0.0	0.0	0.0	90.0	37.0	21.0	0.0	0.0	0.0	0.0	0.0	0.0	1008.0	0.0	0.0	79.0	124.0	0.0	0.0	38.0
282	124.0	93.0	0.0	1942.0	54.0	0.0	194.0	0.0	0.0	0.0	31.0	0.0	0.0	0.0	31.0	0.0	0.0	0.0	0.0	116.0	0.0	0.0	9501.0	0.0	0.0	0.0	0.0	38.0	38.0	0.0	0.0	0.0	2214.0	0.0	0.0	0.0	0.0	0.0	85.0	0.0	0.0	0.0	0.0	0.0	77.0	0.0	0.0	101.0	0.0
283	143.0	130.0	0.0	1085.0	0.0	0.0	73.0	0.0	0.0	0.0	0.0	0.0	0.0	0.0	539.0	0.0	0.0	0.0	0.0	29.0	116.0	0.0	130.0	0.0	0.0	0.0	0.0	222.0	0.0	0.0	221.0	431.0	209.0	0.0	0.0	0.0	108.0	0.0	171.0	0.0	0.0	0.0	0.0	0.0	0.0	0.0	0.0	4256.0	0.0
284	975.0	7143.0	283.0	786.0	66.0	383.0	0.0	118.0	27.0	0.0	0.0	0.0	0.0	0.0	0.0	615.0	0.0	0.0	110.0	64.0	0.0	0.0	125.0	37.0	465.0	0.0	0.0	88.0	25111.0	17.0	0.0	0.0	393.0	0.0	325.0	0.0	0.0	1572.0	0.0	157.0	0.0	29.0	0.0	0.0	0.0	106.0	79.0	110.0	0.0
285	15753.0	7635.0	2250.0	3456.0	265.0	2089.0	105.0	29324.0	127.0	84.0	189.0	30.0	61.0	153.0	51.0	482.0	102.0	452.0	1366.0	179.0	362.0	36.0	0.0	235.0	964.0	723.0	0.0	344.0	642.0	69.0	69.0	190.0	2600.0	139.0	173.0	229.0	28.0	482.0	356.0	482.0	62.0	295.0	47.0	0.0	174.0	562.0	230.0	678.0	146.0
286	472.0	574.0	0.0	3646.0	228.0	102.0	179.0	0.0	36.0	0.0	173.0	0.0	0.0	0.0	2235.0	0.0	0.0	57.0	0.0	99.0	270.0	0.0	540.0	0.0	0.0	0.0	0.0	979.0	0.0	0.0	506.0	1654.0	693.0	0.0	26.0	0.0	775.0	0.0	448.0	0.0	39.0	0.0	0.0	0.0	0.0	0.0	0.0	10872.0	0.0
287	170.0	75.0	47.0	61.0	14.0	0.0	0.0	18.0	0.0	99.0	14.0	0.0	0.0	1963.0	0.0	0.0	66.0	151.0	14.0	0.0	14.0	0.0	0.0	0.0	23.0	14.0	0.0	0.0	14.0	0.0	0.0	0.0	151.0	0.0	14.0	0.0	0.0	0.0	0.0	0.0	0.0	14.0	0.0	0.0	0.0	14.0	104.0	0.0	0.0
288	321.0	8952.0	134.0	150.0	46.0	191.0	0.0	72.0	0.0	0.0	0.0	8.0	0.0	0.0	0.0	95.0	0.0	0.0	0.0	29.0	0.0	0.0	0.0	0.0	245.0	0.0	0.0	0.0	98.0	0.0	0.0	0.0	82.0	0.0	52.0	0.0	0.0	61.0	0.0	181.0	0.0	0.0	0.0	0.0	0.0	0.0	0.0	0.0	38.0
289	3379.0	2242.0	672.0	224.0	0.0	104.0	0.0	1061.0	0.0	0.0	0.0	0.0	0.0	0.0	0.0	224.0	0.0	67.0	358.0	14.0	0.0	0.0	0.0	37.0	3603.0	149.0	0.0	0.0	269.0	0.0	17.0	47.0	209.0	0.0	89.0	0.0	0.0	224.0	0.0	0.0	0.0	29.0	0.0	0.0	0.0	134.0	0.0	308.0	77.0
290	1400.0	992.0	254.0	1553.0	0.0	0.0	52.0	0.0	0.0	0.0	0.0	0.0	13.0	0.0	316.0	0.0	0.0	67.0	0.0	59.0	172.0	14.0	152.0	0.0	0.0	0.0	0.0	687.0	0.0	0.0	389.0	738.0	606.0	0.0	0.0	0.0	85.0	0.0	158.0	0.0	31.0	0.0	0.0	0.0	0.0	0.0	0.0	5428.0	0.0
291	760.0	746.0	67.0	719.0	0.0	0.0	52.0	0.0	0.0	0.0	0.0	0.0	0.0	0.0	25.0	0.0	41.0	0.0	0.0	0.0	61.0	0.0	122.0	0.0	0.0	0.0	0.0	2057.0	67.0	0.0	46.0	4191.0	190.0	0.0	0.0	0.0	28.0	0.0	0.0	0.0	31.0	29.0	0.0	0.0	0.0	0.0	0.0	740.0	0.0
292	1938.0	1106.0	479.0	323.0	0.0	0.0	0.0	440.0	0.0	0.0	0.0	0.0	0.0	0.0	0.0	88.0	0.0	0.0	254.0	0.0	43.0	0.0	0.0	0.0	244.0	97.0	0.0	0.0	78.0	0.0	0.0	47.0	137.0	0.0	0.0	0.0	17.0	88.0	0.0	68.0	0.0	0.0	0.0	0.0	0.0	0.0	0.0	370.0	38.0
293	69.0	31.0	0.0	6341.0	0.0	0.0	12.0	0.0	0.0	0.0	177.0	0.0	0.0	0.0	0.0	12.0	0.0	6.0	18.0	12.0	0.0	0.0	56.0	0.0	0.0	0.0	6.0	0.0	0.0	0.0	0.0	0.0	35160.0	0.0	0.0	0.0	0.0	0.0	354.0	0.0	0.0	0.0	0.0	0.0	1442.0	0.0	0.0	18.0	0.0
294	3571.0	778.0	1219.0	514.0	0.0	205.0	0.0	208.0	54.0	16.0	559.0	0.0	65.0	0.0	0.0	146.0	51.0	0.0	440.0	0.0	0.0	11.0	0.0	27125.0	117.0	808.0	0.0	0.0	249.0	80.0	0.0	0.0	176.0	74.0	68.0	76.0	0.0	102.0	0.0	205.0	31.0	0.0	25.0	0.0	0.0	3634.0	0.0	0.0	6440.0
295	115.0	122.0	13.0	5084.0	0.0	0.0	63.0	0.0	0.0	0.0	126.0	0.0	0.0	0.0	13.0	0.0	0.0	0.0	0.0	0.0	20.0	0.0	156.0	0.0	13.0	0.0	0.0	13.0	27.0	0.0	0.0	0.0	20405.0	0.0	0.0	0.0	0.0	0.0	250.0	0.0	0.0	0.0	0.0	0.0	508.0	0.0	0.0	108.0	0.0
296	508.0	687.0	104.0	22041.0	108.0	0.0	2642.0	0.0	0.0	0.0	74.0	0.0	0.0	0.0	134.0	0.0	0.0	0.0	0.0	0.0	119.0	0.0	15910.0	0.0	0.0	0.0	0.0	269.0	0.0	0.0	29.0	0.0	2766.0	0.0	0.0	0.0	17.0	0.0	284.0	0.0	0.0	0.0	0.0	59.0	149.0	0.0	0.0	792.0	0.0
297	30.0	52.0	13.0	411.0	4.0	4.0	0.0	4.0	0.0	0.0	48.0	0.0	0.0	0.0	0.0	0.0	0.0	0.0	0.0	0.0	0.0	4.0	17.0	0.0	0.0	13.0	0.0	0.0	0.0	0.0	0.0	0.0	33116.0	0.0	0.0	0.0	0.0	0.0	113.0	0.0	0.0	0.0	0.0	0.0	774.0	0.0	21.0	8.0	0.0
298	408.0	91.0	118.0	419.0	30.0	0.0	0.0	26.0	0.0	0.0	0.0	0.0	0.0	49.0	0.0	0.0	0.0	80.0	45.0	0.0	0.0	0.0	0.0	0.0	0.0	76.0	0.0	0.0	0.0	0.0	0.0	0.0	427.0	0.0	0.0	0.0	0.0	0.0	49.0	0.0	0.0	0.0	0.0	0.0	49.0	0.0	209.0	0.0	0.0
299	24.0	14.0	14.0	53.0	0.0	0.0	0.0	7.0	0.0	0.0	0.0	0.0	0.0	7.0	0.0	2.0	0.0	7.0	21.0	0.0	0.0	0.0	7.0	0.0	2.0	0.0	0.0	0.0	0.0	0.0	0.0	0.0	67.0	0.0	0.0	0.0	0.0	0.0	0.0	0.0	0.0	0.0	0.0	0.0	7.0	0.0	24.0	0.0	0.0
300	366.0	89.0	53.0	187.0	0.0	0.0	0.0	53.0	0.0	0.0	0.0	0.0	0.0	134.0	0.0	0.0	0.0	26.0	0.0	0.0	0.0	0.0	0.0	0.0	35.0	26.0	0.0	0.0	0.0	0.0	0.0	0.0	143.0	0.0	0.0	0.0	0.0	0.0	0.0	0.0	0.0	0.0	0.0	0.0	0.0	0.0	250.0	0.0	0.0
301	67.0	88.0	41.0	302.0	0.0	0.0	36.0	0.0	0.0	0.0	0.0	0.0	0.0	0.0	20.0	0.0	0.0	0.0	0.0	349.0	62.0	0.0	130.0	0.0	0.0	0.0	0.0	10.0	0.0	0.0	0.0	0.0	307.0	0.0	0.0	0.0	0.0	0.0	0.0	10.0	0.0	0.0	0.0	0.0	31.0	0.0	0.0	36.0	0.0
302	327.0	192.0	57.0	500.0	0.0	0.0	51.0	0.0	0.0	0.0	0.0	0.0	0.0	0.0	38.0	0.0	0.0	0.0	0.0	5869.0	38.0	0.0	141.0	0.0	0.0	0.0	0.0	12.0	0.0	0.0	0.0	0.0	520.0	0.0	0.0	0.0	0.0	0.0	0.0	19.0	0.0	0.0	0.0	0.0	44.0	0.0	0.0	57.0	0.0
303	61.0	58.0	15.0	300.0	0.0	0.0	29.0	0.0	0.0	0.0	0.0	0.0	0.0	0.0	13.0	0.0	0.0	0.0	47.0	13545.0	0.0	0.0	47.0	0.0	15.0	13.0	0.0	0.0	15.0	0.0	0.0	13.0	183.0	15.0	0.0	0.0	0.0	0.0	21.0	0.0	0.0	0.0	0.0	0.0	0.0	0.0	0.0	13.0	0.0
304	20.0	39.0	0.0	100.0	0.0	5.0	10.0	0.0	0.0	0.0	0.0	0.0	0.0	0.0	10.0	0.0	0.0	0.0	0.0	25.0	5.0	0.0	32.0	0.0	0.0	0.0	257.0	2.0	0.0	0.0	0.0	0.0	82.0	0.0	0.0	2.0	0.0	0.0	0.0	0.0	0.0	0.0	0.0	0.0	0.0	0.0	0.0	0.0	0.0
305	202.0	232.0	54.0	11363.0	0.0	0.0	0.0	0.0	0.0	0.0	49.0	0.0	0.0	0.0	25.0	0.0	0.0	0.0	39.0	0.0	0.0	0.0	74.0	0.0	0.0	0.0	0.0	567.0	0.0	0.0	11.0	34.0	606.0	0.0	0.0	0.0	0.0	0.0	131.0	0.0	0.0	0.0	0.0	0.0	0.0	0.0	0.0	153.0	0.0
306	31.0	9.0	46.0	39.0	20.0	1.0	1.0	0.0	0.0	0.0	1.0	0.0	0.0	76.0	0.0	0.0	1.0	13.0	1.0	0.0	0.0	0.0	0.0	0.0	0.0	0.0	0.0	0.0	0.0	0.0	0.0	0.0	138.0	0.0	0.0	1.0	0.0	0.0	1.0	0.0	0.0	0.0	0.0	0.0	0.0	0.0	2368.0	1.0	0.0
307	23.0	23.0	0.0	390.0	0.0	0.0	0.0	0.0	0.0	0.0	151.0	0.0	0.0	13.0	0.0	0.0	0.0	6.0	0.0	0.0	0.0	0.0	20.0	0.0	0.0	0.0	1073.0	0.0	0.0	0.0	0.0	0.0	15951.0	0.0	0.0	0.0	0.0	0.0	228.0	0.0	0.0	0.0	0.0	0.0	478.0	0.0	6.0	6.0	0.0
308	3.0	3.0	3.0	3.0	0.0	0.0	0.0	0.0	0.0	0.0	0.0	0.0	0.0	6.0	0.0	0.0	0.0	0.0	0.0	0.0	0.0	0.0	0.0	0.0	0.0	0.0	0.0	0.0	0.0	0.0	0.0	0.0	94.0	0.0	0.0	0.0	0.0	0.0	0.0	0.0	0.0	0.0	0.0	0.0	10.0	0.0	0.0	0.0	0.0
309	4.0	4.0	0.0	4.0	0.0	0.0	0.0	0.0	0.0	0.0	0.0	0.0	0.0	14.0	0.0	0.0	0.0	4.0	0.0	0.0	1.0	0.0	0.0	1.0	0.0	0.0	4.0	0.0	0.0	0.0	0.0	0.0	11.0	0.0	0.0	0.0	0.0	0.0	1.0	0.0	0.0	0.0	0.0	0.0	0.0	0.0	4.0	18.0	0.0
310	6.0	16.0	0.0	23.0	0.0	3.0	0.0	3.0	0.0	3.0	0.0	0.0	0.0	40.0	0.0	0.0	0.0	23.0	3.0	0.0	0.0	0.0	3.0	0.0	3.0	0.0	0.0	0.0	0.0	0.0	0.0	0.0	37.0	0.0	0.0	0.0	0.0	0.0	0.0	0.0	0.0	0.0	0.0	0.0	3.0	0.0	16.0	0.0	0.0
311	107.0	13.0	0.0	123.0	16.0	0.0	0.0	26.0	0.0	0.0	0.0	0.0	0.0	187.0	0.0	13.0	0.0	48.0	42.0	0.0	0.0	0.0	0.0	0.0	37.0	0.0	0.0	0.0	0.0	0.0	0.0	0.0	185.0	0.0	0.0	0.0	0.0	0.0	0.0	0.0	0.0	0.0	0.0	0.0	21.0	0.0	126.0	0.0	0.0
312	148.0	105.0	63.0	563.0	0.0	0.0	133.0	0.0	0.0	0.0	0.0	0.0	0.0	0.0	267.0	0.0	0.0	0.0	28.0	288.0	42.0	0.0	197.0	0.0	0.0	28.0	0.0	0.0	0.0	0.0	0.0	0.0	296.0	0.0	0.0	0.0	56.0	0.0	28.0	0.0	0.0	0.0	0.0	0.0	0.0	0.0	0.0	91.0	0.0
313	0.0	0.0	51.0	16.0	0.0	0.0	0.0	0.0	0.0	0.0	0.0	0.0	0.0	2.0	0.0	0.0	0.0	0.0	6.0	0.0	0.0	0.0	0.0	0.0	2.0	2.0	0.0	0.0	0.0	0.0	0.0	0.0	20.0	0.0	0.0	0.0	0.0	0.0	0.0	0.0	0.0	0.0	0.0	0.0	0.0	0.0	10.0	2.0	0.0
314	60.0	6.0	0.0	24.0	6.0	0.0	0.0	0.0	3.0	0.0	6.0	0.0	0.0	3.0	0.0	0.0	0.0	6.0	0.0	0.0	0.0	3.0	0.0	0.0	0.0	0.0	0.0	0.0	3.0	0.0	0.0	0.0	99.0	6.0	0.0	0.0	0.0	0.0	3.0	0.0	3.0	0.0	0.0	0.0	0.0	0.0	9.0	0.0	0.0
315	119.0	98.0	0.0	1142.0	21.0	0.0	0.0	21.0	0.0	0.0	49.0	0.0	0.0	0.0	14.0	0.0	0.0	35.0	0.0	19.0	35.0	0.0	105.0	0.0	0.0	0.0	0.0	0.0	0.0	0.0	0.0	0.0	16808.0	0.0	0.0	0.0	0.0	0.0	252.0	0.0	0.0	0.0	0.0	0.0	574.0	0.0	0.0	504.0	0.0
316	120.0	73.0	62.0	36.0	0.0	0.0	0.0	0.0	0.0	10.0	0.0	0.0	0.0	701.0	0.0	0.0	0.0	43.0	14.0	0.0	21.0	0.0	0.0	0.0	0.0	7.0	0.0	0.0	0.0	0.0	0.0	0.0	80.0	0.0	0.0	0.0	0.0	0.0	0.0	25.0	0.0	0.0	0.0	0.0	0.0	0.0	6344.0	69.0	0.0
317	24.0	10.0	0.0	31.0	3.0	0.0	13.0	6.0	0.0	0.0	0.0	0.0	0.0	0.0	3.0	0.0	0.0	0.0	0.0	2523.0	3.0	0.0	21.0	0.0	0.0	0.0	0.0	0.0	0.0	0.0	0.0	0.0	10.0	0.0	6.0	0.0	6.0	0.0	0.0	0.0	0.0	0.0	0.0	0.0	0.0	0.0	0.0	21.0	0.0
318	145.0	122.0	34.0	1180.0	0.0	0.0	860.0	0.0	0.0	0.0	0.0	0.0	0.0	0.0	69.0	0.0	0.0	0.0	0.0	0.0	75.0	0.0	1314.0	0.0	0.0	0.0	0.0	122.0	0.0	0.0	40.0	0.0	372.0	0.0	0.0	0.0	34.0	0.0	34.0	0.0	0.0	0.0	0.0	0.0	63.0	0.0	0.0	546.0	0.0
319	120.0	208.0	0.0	1885.0	0.0	54.0	5600.0	0.0	0.0	0.0	0.0	0.0	0.0	0.0	197.0	0.0	0.0	0.0	0.0	19.0	87.0	0.0	4110.0	0.0	0.0	0.0	0.0	131.0	54.0	0.0	43.0	0.0	548.0	0.0	0.0	0.0	39.0	0.0	109.0	0.0	0.0	0.0	0.0	0.0	65.0	0.0	0.0	515.0	0.0
320	208.0	128.0	21.0	1085.0	0.0	0.0	6330.0	0.0	0.0	0.0	0.0	0.0	0.0	0.0	4667.0	0.0	0.0	0.0	0.0	44.0	96.0	0.0	1609.0	0.0	0.0	0.0	0.0	32.0	0.0	0.0	0.0	0.0	224.0	0.0	0.0	0.0	37.0	0.0	21.0	0.0	0.0	0.0	0.0	0.0	0.0	0.0	0.0	368.0	0.0
321	32.0	32.0	16.0	305.0	12.0	0.0	32.0	0.0	0.0	0.0	0.0	0.0	0.0	0.0	4434.0	0.0	0.0	0.0	16.0	104.0	104.0	0.0	108.0	0.0	0.0	12.0	0.0	0.0	0.0	0.0	0.0	0.0	181.0	0.0	0.0	0.0	181.0	0.0	16.0	0.0	0.0	0.0	0.0	0.0	20.0	0.0	0.0	245.0	0.0
322	398.0	275.0	89.0	664.0	0.0	0.0	46.0	0.0	0.0	0.0	0.0	0.0	0.0	0.0	0.0	0.0	0.0	0.0	26.0	265.0	0.0	26.0	116.0	0.0	0.0	0.0	0.0	36.0	0.0	0.0	0.0	0.0	498.0	0.0	0.0	0.0	0.0	0.0	0.0	0.0	0.0	0.0	0.0	0.0	69.0	0.0	0.0	33.0	0.0
323	103.0	166.0	19.0	2660.0	0.0	0.0	63.0	0.0	0.0	0.0	0.0	0.0	0.0	0.0	15.0	0.0	0.0	0.0	39.0	0.0	19.0	0.0	83.0	0.0	0.0	0.0	0.0	1338.0	19.0	0.0	17.0	83.0	119.0	0.0	0.0	0.0	0.0	0.0	19.0	0.0	0.0	0.0	0.0	0.0	0.0	0.0	0.0	119.0	0.0
324	957.0	424.0	226.0	121.0	0.0	0.0	0.0	0.0	38.0	0.0	0.0	252.0	2084.0	0.0	0.0	0.0	0.0	0.0	54.0	0.0	41.0	73.0	0.0	0.0	0.0	57.0	0.0	0.0	0.0	73.0	0.0	0.0	102.0	28.0	0.0	60.0	0.0	0.0	0.0	520.0	244.0	0.0	121.0	0.0	0.0	25.0	0.0	25.0	0.0
325	234.0	135.0	88.0	294.0	0.0	0.0	0.0	0.0	0.0	0.0	0.0	0.0	0.0	46.0	0.0	0.0	0.0	37.0	0.0	0.0	0.0	0.0	0.0	0.0	0.0	0.0	0.0	0.0	65.0	0.0	0.0	0.0	397.0	0.0	0.0	0.0	0.0	0.0	37.0	0.0	0.0	0.0	0.0	0.0	65.0	18.0	126.0	28.0	0.0
326	38.0	3.0	0.0	10.0	10.0	0.0	0.0	0.0	0.0	0.0	13.0	0.0	0.0	0.0	0.0	0.0	0.0	0.0	0.0	0.0	0.0	0.0	0.0	0.0	0.0	0.0	511.0	0.0	3.0	0.0	0.0	0.0	90.0	0.0	0.0	0.0	0.0	0.0	0.0	0.0	0.0	0.0	0.0	0.0	6.0	0.0	10.0	0.0	0.0
327	123.0	51.0	24.0	659.0	0.0	0.0	0.0	92.0	0.0	0.0	30.0	0.0	0.0	30.0	0.0	0.0	0.0	37.0	24.0	0.0	0.0	0.0	0.0	0.0	0.0	96.0	0.0	0.0	0.0	0.0	0.0	0.0	501.0	0.0	0.0	0.0	0.0	0.0	127.0	0.0	0.0	0.0	0.0	0.0	44.0	0.0	134.0	0.0	0.0
328	28.0	28.0	0.0	86.0	0.0	0.0	0.0	0.0	0.0	7.0	0.0	7.0	0.0	21.0	0.0	0.0	0.0	7.0	0.0	0.0	0.0	0.0	0.0	0.0	0.0	2.0	0.0	0.0	10.0	0.0	0.0	0.0	28.0	0.0	0.0	7.0	0.0	0.0	0.0	0.0	0.0	0.0	0.0	0.0	0.0	0.0	10.0	0.0	0.0
329	3.0	0.0	0.0	25.0	0.0	14.0	0.0	0.0	0.0	0.0	0.0	0.0	0.0	14.0	0.0	0.0	0.0	0.0	3.0	0.0	0.0	0.0	3.0	0.0	0.0	0.0	3.0	3.0	0.0	0.0	0.0	0.0	55.0	0.0	0.0	0.0	0.0	0.0	3.0	3.0	0.0	0.0	0.0	0.0	0.0	0.0	0.0	0.0	0.0
330	185.0	66.0	47.0	7.0	0.0	0.0	0.0	0.0	0.0	0.0	3.0	3.0	0.0	0.0	0.0	3.0	3.0	0.0	0.0	0.0	0.0	0.0	0.0	0.0	0.0	7.0	0.0	0.0	0.0	0.0	0.0	0.0	0.0	0.0	0.0	10.0	0.0	0.0	0.0	88.0	222.0	0.0	7.0	3.0	0.0	3.0	0.0	0.0	0.0
331	234.0	28.0	79.0	230.0	0.0	0.0	0.0	16.0	0.0	0.0	0.0	0.0	0.0	28.0	0.0	0.0	0.0	6.0	10.0	0.0	0.0	0.0	0.0	0.0	0.0	13.0	0.0	10.0	0.0	0.0	0.0	16.0	198.0	10.0	0.0	0.0	0.0	0.0	13.0	0.0	0.0	0.0	0.0	0.0	10.0	0.0	64.0	0.0	0.0
332	385.0	817.0	0.0	345.0	20.0	30.0	0.0	0.0	0.0	0.0	53.0	0.0	0.0	70.0	0.0	0.0	0.0	50.0	0.0	0.0	0.0	0.0	0.0	0.0	0.0	36.0	0.0	0.0	0.0	0.0	20.0	0.0	432.0	0.0	0.0	0.0	0.0	0.0	33.0	0.0	0.0	0.0	0.0	0.0	60.0	0.0	100.0	36.0	33.0
333	26.0	67.0	13.0	111.0	0.0	0.0	0.0	0.0	0.0	0.0	8.0	0.0	0.0	8.0	0.0	0.0	0.0	13.0	0.0	0.0	0.0	0.0	0.0	8.0	0.0	8.0	0.0	0.0	0.0	0.0	0.0	0.0	120.0	0.0	0.0	0.0	0.0	0.0	17.0	0.0	0.0	0.0	0.0	0.0	0.0	0.0	49.0	0.0	0.0
334	356.0	51.0	29.0	24.0	13.0	8.0	0.0	0.0	0.0	2301.0	0.0	0.0	0.0	1219.0	0.0	0.0	258.0	13.0	35.0	8.0	0.0	0.0	0.0	0.0	0.0	24.0	0.0	0.0	5.0	0.0	0.0	0.0	68.0	0.0	0.0	27.0	0.0	0.0	0.0	13.0	0.0	38.0	0.0	0.0	0.0	0.0	29.0	0.0	0.0
335	3116.0	53.0	345.0	15.0	0.0	0.0	0.0	30.0	15.0	281.0	0.0	73.0	0.0	0.0	0.0	0.0	1029.0	0.0	205.0	0.0	0.0	0.0	0.0	0.0	19.0	212.0	0.0	0.0	0.0	92.0	0.0	0.0	19.0	1508.0	0.0	6650.0	0.0	0.0	0.0	22.0	22.0	338.0	29.0	0.0	0.0	22.0	0.0	11.0	0.0
336	1080.0	64.0	172.0	30.0	0.0	0.0	0.0	13.0	109.0	19.0	0.0	5955.0	22.0	0.0	0.0	0.0	94.0	0.0	36.0	0.0	0.0	25.0	0.0	13.0	0.0	30.0	0.0	0.0	0.0	51.0	0.0	0.0	36.0	105.0	0.0	1082.0	0.0	0.0	0.0	278.0	236.0	13.0	8.0	0.0	5.0	0.0	0.0	0.0	0.0
[truncated: 288 more columns]
