# Supplementary material for: Estimation of Human Mobility Patterns for Forecasting the Early Spread of Disease
Source: Healthcare (Basel). 2021 Sep 16;9(9):1224. doi: 10.3390/healthcare9091224 (PMC8468459; doi:10.3390/healthcare9091224)
Supplement: Supplementary file 1 [file healthcare-09-01224-s001.zip › Supplementary Material/Matrix/2020-01-04.csv]

	0	1	2	3	4	5	6	7	8	9	10	11	12	13	14	15	16	17	18	19	20	21	22	23	24	25	26	27	28	29	30	31	32	33	34	35	36	37	38	39	40	41	42	43	44	45	46	47	48
0	0.0	21876.0	106482.0	9883.0	759.0	3426.0	213.0	6325.0	1512.0	1008.0	2635.0	777.0	459.0	471.0	84.0	745.0	3162.0	959.0	131126.0	449.0	704.0	526.0	0.0	2635.0	1176.0	21217.0	0.0	1140.0	1663.0	2372.0	155.0	555.0	12124.0	33868.0	1138.0	7643.0	59.0	719.0	1713.0	4876.0	1844.0	7907.0	1015.0	0.0	408.0	8038.0	723.0	1342.0	2108.0
1	22546.0	0.0	4701.0	12199.0	595.0	6733.0	427.0	1236.0	410.0	136.0	2088.0	73.0	390.0	206.0	178.0	4780.0	425.0	742.0	1127.0	501.0	882.0	190.0	0.0	496.0	5426.0	900.0	0.0	828.0	18481.0	170.0	279.0	413.0	7868.0	307.0	2887.0	305.0	186.0	5440.0	1208.0	2601.0	716.0	489.0	253.0	0.0	784.0	863.0	578.0	2148.0	539.0
2	99770.0	6541.0	0.0	3830.0	388.0	1709.0	314.0	3241.0	589.0	376.0	385.0	441.0	254.0	604.0	65.0	319.0	1060.0	347.0	19977.0	109.0	260.0	312.0	0.0	4950.0	766.0	45259.0	0.0	240.0	623.0	1237.0	32.0	108.0	3712.0	6246.0	283.0	3064.0	46.0	284.0	557.0	1826.0	778.0	2887.0	320.0	0.0	219.0	12080.0	434.0	469.0	1237.0
3	7074.0	6162.0	1302.0	0.0	1302.0	278.0	1258.0	288.0	42.0	49.0	3645.0	34.0	14.0	143.0	178.0	95.0	138.0	432.0	737.0	287.0	824.0	46.0	3906.0	124.0	124.0	270.0	0.0	651.0	607.0	36.0	103.0	239.0	50041.0	83.0	54.0	95.0	73.0	164.0	23913.0	501.0	70.0	134.0	38.0	0.0	2777.0	172.0	313.0	1822.0	73.0
4	271.0	112.0	57.0	1186.0	0.0	0.0	0.0	54.0	0.0	0.0	86.0	0.0	0.0	0.0	0.0	0.0	0.0	607.0	61.0	0.0	0.0	0.0	28.0	0.0	0.0	0.0	0.0	25.0	47.0	0.0	0.0	0.0	412.0	0.0	0.0	0.0	0.0	0.0	1063.0	0.0	0.0	21.0	0.0	0.0	0.0	21.0	0.0	115.0	0.0
5	680.0	2393.0	189.0	203.0	0.0	0.0	0.0	49.0	0.0	0.0	0.0	0.0	0.0	0.0	0.0	750.0	0.0	0.0	0.0	0.0	0.0	0.0	63.0	0.0	844.0	0.0	0.0	0.0	336.0	0.0	0.0	0.0	140.0	0.0	6438.0	0.0	0.0	929.0	0.0	0.0	0.0	0.0	0.0	0.0	0.0	0.0	0.0	133.0	0.0
6	194.0	135.0	42.0	1016.0	0.0	0.0	0.0	0.0	0.0	0.0	25.0	0.0	0.0	0.0	152.0	0.0	0.0	0.0	0.0	0.0	25.0	0.0	10420.0	0.0	0.0	0.0	0.0	25.0	33.0	0.0	0.0	0.0	423.0	0.0	0.0	0.0	19.0	25.0	33.0	0.0	0.0	0.0	0.0	0.0	25.0	0.0	0.0	211.0	0.0
7	3856.0	1064.0	1323.0	244.0	0.0	0.0	0.0	0.0	0.0	16.0	0.0	11.0	0.0	0.0	0.0	100.0	59.0	56.0	618.0	0.0	57.0	0.0	0.0	100.0	129.0	273.0	0.0	0.0	100.0	36.0	0.0	54.0	345.0	27.0	0.0	0.0	0.0	59.0	0.0	0.0	0.0	38.0	0.0	0.0	0.0	258.0	0.0	143.0	71.0
8	2059.0	409.0	1073.0	156.0	0.0	58.0	0.0	0.0	0.0	0.0	0.0	92.0	87.0	0.0	0.0	0.0	58.0	0.0	361.0	0.0	0.0	1104.0	0.0	179.0	39.0	380.0	0.0	0.0	39.0	939.0	0.0	0.0	156.0	175.0	0.0	331.0	0.0	0.0	0.0	6929.0	163.0	0.0	2343.0	0.0	0.0	115.0	0.0	0.0	32.0
9	1815.0	154.0	404.0	88.0	0.0	0.0	0.0	22.0	27.0	0.0	0.0	0.0	0.0	79.0	0.0	0.0	14478.0	44.0	260.0	0.0	0.0	0.0	0.0	0.0	27.0	132.0	0.0	0.0	0.0	0.0	0.0	0.0	105.0	88.0	0.0	210.0	0.0	0.0	0.0	0.0	0.0	210.0	0.0	0.0	0.0	0.0	289.0	0.0	0.0
10	211.0	107.0	40.0	2381.0	60.0	0.0	11.0	11.0	0.0	0.0	0.0	0.0	0.0	0.0	0.0	0.0	0.0	84.0	0.0	0.0	0.0	0.0	48.0	0.0	0.0	0.0	0.0	0.0	48.0	0.0	0.0	0.0	10425.0	0.0	0.0	0.0	0.0	0.0	6863.0	0.0	0.0	0.0	0.0	0.0	371.0	11.0	0.0	44.0	0.0
11	929.0	124.0	174.0	23.0	0.0	0.0	0.0	0.0	108.0	0.0	0.0	0.0	54.0	0.0	0.0	0.0	0.0	0.0	97.0	0.0	0.0	19.0	0.0	19.0	0.0	15.0	0.0	0.0	0.0	27.0	0.0	0.0	31.0	31.0	0.0	190.0	0.0	0.0	0.0	606.0	941.0	0.0	62.0	0.0	0.0	23.0	0.0	0.0	11.0
12	516.0	204.0	155.0	0.0	0.0	0.0	0.0	0.0	55.0	0.0	0.0	73.0	0.0	0.0	0.0	0.0	6.0	0.0	12.0	0.0	0.0	65.0	0.0	0.0	8.0	18.0	0.0	8.0	12.0	18.0	0.0	0.0	22.0	18.0	0.0	8.0	8.0	0.0	6.0	268.0	46.0	0.0	135.0	0.0	0.0	16.0	0.0	8.0	0.0
13	213.0	143.0	89.0	112.0	31.0	0.0	0.0	0.0	0.0	27.0	0.0	0.0	0.0	0.0	0.0	0.0	50.0	77.0	19.0	0.0	15.0	0.0	0.0	0.0	0.0	0.0	0.0	0.0	0.0	0.0	0.0	0.0	174.0	0.0	0.0	15.0	0.0	0.0	0.0	0.0	0.0	0.0	0.0	0.0	11.0	23.0	3391.0	0.0	0.0
14	105.0	26.0	19.0	310.0	0.0	0.0	179.0	0.0	0.0	0.0	0.0	0.0	0.0	0.0	0.0	0.0	0.0	0.0	0.0	0.0	455.0	0.0	79.0	0.0	0.0	0.0	0.0	26.0	0.0	0.0	19.0	0.0	145.0	0.0	0.0	0.0	3356.0	0.0	19.0	0.0	0.0	0.0	0.0	0.0	0.0	0.0	0.0	568.0	0.0
15	615.0	3494.0	196.0	178.0	0.0	889.0	0.0	0.0	0.0	0.0	0.0	0.0	0.0	0.0	0.0	0.0	0.0	0.0	71.0	0.0	0.0	0.0	80.0	41.0	4374.0	62.0	0.0	0.0	534.0	0.0	0.0	0.0	115.0	0.0	424.0	0.0	0.0	16576.0	0.0	0.0	0.0	0.0	0.0	0.0	0.0	76.0	0.0	53.0	0.0
16	4296.0	369.0	651.0	116.0	0.0	0.0	0.0	58.0	51.0	14673.0	0.0	15.0	0.0	58.0	0.0	0.0	0.0	0.0	534.0	0.0	0.0	0.0	0.0	41.0	0.0	194.0	0.0	0.0	0.0	30.0	0.0	0.0	223.0	106.0	0.0	1675.0	0.0	0.0	0.0	116.0	0.0	981.0	0.0	0.0	0.0	68.0	64.0	0.0	0.0
17	614.0	340.0	125.0	407.0	856.0	0.0	0.0	0.0	0.0	0.0	488.0	0.0	0.0	106.0	0.0	0.0	0.0	0.0	81.0	0.0	0.0	0.0	0.0	0.0	0.0	37.0	0.0	0.0	0.0	0.0	0.0	0.0	636.0	0.0	0.0	0.0	0.0	0.0	125.0	37.0	0.0	38.0	0.0	0.0	88.0	0.0	273.0	59.0	0.0
18	105291.0	1001.0	15085.0	966.0	170.0	146.0	0.0	674.0	273.0	207.0	205.0	46.0	44.0	58.0	0.0	63.0	454.0	112.0	0.0	41.0	120.0	78.0	0.0	965.0	263.0	24010.0	0.0	120.0	207.0	286.0	0.0	43.0	802.0	2871.0	0.0	872.0	46.0	44.0	172.0	361.0	155.0	2216.0	88.0	0.0	62.0	1534.0	72.0	0.0	433.0
19	233.0	203.0	99.0	395.0	23.0	0.0	46.0	0.0	0.0	0.0	0.0	0.0	0.0	0.0	0.0	0.0	0.0	0.0	0.0	0.0	0.0	0.0	72.0	0.0	0.0	15.0	0.0	34.0	15.0	0.0	0.0	0.0	279.0	0.0	0.0	0.0	0.0	0.0	0.0	23.0	0.0	0.0	0.0	0.0	30.0	0.0	0.0	76.0	0.0
20	514.0	394.0	107.0	903.0	0.0	0.0	56.0	0.0	0.0	0.0	0.0	0.0	8.0	0.0	873.0	0.0	0.0	0.0	107.0	0.0	0.0	0.0	143.0	0.0	0.0	101.0	0.0	0.0	0.0	0.0	19.0	54.0	722.0	27.0	0.0	0.0	910.0	0.0	0.0	0.0	0.0	0.0	0.0	113.0	0.0	0.0	0.0	329.0	0.0
21	559.0	102.0	157.0	37.0	6.0	10.0	0.0	0.0	1163.0	0.0	0.0	27.0	103.0	0.0	0.0	0.0	0.0	0.0	30.0	0.0	6.0	0.0	0.0	0.0	0.0	72.0	0.0	0.0	0.0	182.0	0.0	0.0	27.0	0.0	0.0	75.0	0.0	0.0	6.0	1224.0	38.0	0.0	3073.0	0.0	0.0	17.0	0.0	0.0	13.0
22	0.0	0.0	0.0	2993.0	103.0	0.0	8654.0	0.0	0.0	0.0	0.0	0.0	0.0	0.0	65.0	0.0	0.0	0.0	0.0	52.0	146.0	0.0	0.0	0.0	0.0	0.0	0.0	84.0	0.0	0.0	0.0	0.0	1686.0	0.0	0.0	0.0	0.0	0.0	106.0	0.0	0.0	0.0	0.0	0.0	0.0	0.0	0.0	738.0	0.0
23	2938.0	435.0	4325.0	231.0	0.0	95.0	0.0	95.0	68.0	0.0	256.0	11.0	20.0	0.0	0.0	0.0	39.0	0.0	1074.0	0.0	0.0	0.0	0.0	0.0	0.0	5114.0	0.0	0.0	149.0	54.0	0.0	0.0	95.0	81.0	0.0	68.0	0.0	68.0	54.0	95.0	0.0	68.0	24.0	0.0	0.0	6692.0	0.0	0.0	18011.0
24	687.0	2116.0	169.0	116.0	0.0	357.0	0.0	0.0	0.0	0.0	0.0	0.0	0.0	0.0	0.0	4081.0	0.0	0.0	125.0	0.0	0.0	0.0	0.0	0.0	0.0	71.0	0.0	0.0	544.0	0.0	0.0	0.0	142.0	0.0	239.0	0.0	13.0	768.0	0.0	0.0	0.0	0.0	0.0	0.0	0.0	0.0	0.0	0.0	0.0
25	23542.0	879.0	40124.0	552.0	78.0	172.0	0.0	513.0	153.0	109.0	77.0	58.0	32.0	42.0	0.0	95.0	336.0	141.0	25929.0	0.0	0.0	32.0	0.0	5395.0	124.0	0.0	0.0	0.0	277.0	146.0	0.0	0.0	527.0	1834.0	43.0	610.0	19.0	74.0	132.0	326.0	116.0	451.0	49.0	0.0	47.0	12816.0	80.0	0.0	1323.0
26	0.0	0.0	0.0	0.0	0.0	0.0	0.0	0.0	0.0	0.0	0.0	0.0	0.0	0.0	0.0	0.0	0.0	0.0	0.0	0.0	0.0	0.0	0.0	0.0	0.0	0.0	0.0	0.0	0.0	0.0	0.0	0.0	1204.0	0.0	0.0	0.0	0.0	0.0	0.0	0.0	0.0	0.0	0.0	0.0	78.0	0.0	0.0	0.0	0.0
27	552.0	442.0	68.0	799.0	0.0	51.0	56.0	0.0	0.0	0.0	0.0	0.0	0.0	0.0	0.0	0.0	0.0	0.0	51.0	0.0	57.0	0.0	68.0	0.0	0.0	0.0	0.0	0.0	0.0	0.0	19.0	685.0	348.0	0.0	0.0	0.0	39.0	0.0	51.0	0.0	0.0	0.0	0.0	0.0	0.0	0.0	0.0	805.0	0.0
28	1643.0	15111.0	503.0	1458.0	376.0	756.0	168.0	144.0	68.0	0.0	470.0	27.0	0.0	31.0	0.0	979.0	0.0	0.0	0.0	83.0	0.0	19.0	397.0	68.0	1619.0	157.0	0.0	120.0	0.0	24.0	0.0	54.0	642.0	37.0	664.0	34.0	13.0	1648.0	132.0	291.0	38.0	0.0	21.0	0.0	78.0	153.0	64.0	238.0	32.0
29	2216.0	98.0	817.0	54.0	19.0	0.0	0.0	0.0	699.0	0.0	0.0	42.0	20.0	0.0	0.0	0.0	0.0	0.0	261.0	0.0	0.0	162.0	0.0	49.0	0.0	157.0	0.0	0.0	0.0	0.0	0.0	0.0	39.0	2383.0	0.0	11402.0	0.0	0.0	0.0	1551.0	46.0	34.0	211.0	0.0	0.0	95.0	0.0	19.0	14.0
30	78.0	151.0	0.0	960.0	0.0	0.0	89.0	0.0	0.0	0.0	46.0	0.0	0.0	0.0	150.0	39.0	0.0	0.0	0.0	26.0	0.0	0.0	243.0	0.0	105.0	0.0	0.0	519.0	0.0	0.0	0.0	105.0	203.0	0.0	0.0	0.0	119.0	0.0	172.0	0.0	0.0	0.0	0.0	0.0	627.0	0.0	0.0	861.0	0.0
31	345.0	237.0	0.0	288.0	0.0	0.0	0.0	0.0	0.0	0.0	0.0	0.0	0.0	0.0	0.0	0.0	0.0	0.0	0.0	0.0	0.0	0.0	43.0	0.0	0.0	0.0	0.0	461.0	0.0	0.0	45.0	0.0	115.0	0.0	0.0	0.0	0.0	0.0	50.0	0.0	0.0	0.0	0.0	0.0	0.0	0.0	0.0	3021.0	0.0
32	10439.0	6243.0	1658.0	58341.0	558.0	292.0	472.0	369.0	153.0	76.0	20110.0	42.0	24.0	243.0	225.0	138.0	266.0	723.0	780.0	412.0	682.0	49.0	1560.0	248.0	235.0	337.0	0.0	324.0	585.0	48.0	71.0	185.0	0.0	121.0	108.0	139.0	86.0	224.0	25884.0	585.0	311.0	249.0	112.0	0.0	101156.0	364.0	434.0	1560.0	212.0
33	26067.0	209.0	4401.0	116.0	72.0	31.0	0.0	85.0	93.0	27.0	0.0	58.0	14.0	0.0	0.0	0.0	49.0	0.0	3095.0	20.0	0.0	13.0	0.0	96.0	0.0	1486.0	0.0	0.0	0.0	2530.0	0.0	0.0	62.0	0.0	0.0	5052.0	0.0	0.0	0.0	139.0	23.0	86.0	28.0	0.0	0.0	172.0	0.0	31.0	32.0
34	295.0	1114.0	32.0	105.0	20.0	5532.0	17.0	0.0	0.0	0.0	0.0	0.0	0.0	0.0	0.0	236.0	0.0	0.0	0.0	0.0	0.0	0.0	14.0	0.0	198.0	17.0	0.0	0.0	289.0	0.0	0.0	0.0	20.0	0.0	0.0	0.0	0.0	257.0	17.0	0.0	0.0	0.0	0.0	0.0	0.0	14.0	0.0	23.0	0.0
35	7512.0	337.0	1513.0	75.0	0.0	41.0	0.0	55.0	290.0	158.0	0.0	100.0	0.0	0.0	0.0	0.0	550.0	0.0	701.0	0.0	0.0	101.0	0.0	179.0	0.0	412.0	0.0	0.0	0.0	12037.0	0.0	34.0	82.0	4705.0	0.0	0.0	0.0	0.0	0.0	536.0	54.0	103.0	116.0	0.0	0.0	153.0	0.0	61.0	40.0
36	51.0	45.0	0.0	113.0	0.0	17.0	0.0	34.0	0.0	0.0	0.0	0.0	0.0	0.0	3447.0	0.0	0.0	0.0	0.0	41.0	657.0	0.0	22.0	0.0	0.0	0.0	0.0	17.0	0.0	0.0	0.0	34.0	73.0	0.0	0.0	0.0	0.0	0.0	0.0	0.0	0.0	0.0	0.0	0.0	0.0	0.0	0.0	436.0	0.0
37	502.0	3894.0	213.0	251.0	0.0	929.0	0.0	75.0	0.0	0.0	0.0	0.0	0.0	0.0	0.0	17124.0	0.0	0.0	50.0	26.0	0.0	0.0	50.0	0.0	1342.0	75.0	0.0	0.0	1356.0	0.0	0.0	0.0	125.0	0.0	348.0	0.0	0.0	0.0	0.0	0.0	0.0	0.0	0.0	0.0	0.0	95.0	0.0	50.0	0.0
38	308.0	208.0	35.0	20671.0	680.0	0.0	44.0	0.0	0.0	0.0	6572.0	0.0	0.0	0.0	0.0	0.0	0.0	56.0	0.0	0.0	0.0	0.0	86.0	0.0	0.0	0.0	0.0	64.0	0.0	0.0	0.0	0.0	16346.0	0.0	0.0	0.0	0.0	0.0	0.0	0.0	0.0	0.0	0.0	0.0	552.0	0.0	0.0	437.0	0.0
39	6197.0	2678.0	1866.0	954.0	0.0	305.0	89.0	240.0	6767.0	81.0	77.0	897.0	413.0	37.0	37.0	0.0	199.0	75.0	527.0	0.0	120.0	1367.0	0.0	220.0	0.0	384.0	0.0	0.0	138.0	2859.0	0.0	0.0	1124.0	341.0	70.0	1381.0	0.0	74.0	146.0	0.0	1175.0	227.0	6724.0	0.0	62.0	230.0	0.0	0.0	302.0
40	1913.0	401.0	563.0	59.0	0.0	0.0	0.0	0.0	162.0	0.0	0.0	888.0	14.0	0.0	0.0	0.0	0.0	0.0	187.0	0.0	0.0	13.0	0.0	68.0	0.0	93.0	0.0	0.0	0.0	24.0	0.0	0.0	247.0	68.0	0.0	85.0	0.0	0.0	0.0	606.0	0.0	0.0	0.0	0.0	0.0	42.0	0.0	0.0	49.0
41	8979.0	239.0	1930.0	256.0	26.0	0.0	0.0	144.0	0.0	98.0	0.0	0.0	8.0	0.0	0.0	0.0	899.0	0.0	2151.0	0.0	0.0	0.0	0.0	96.0	0.0	398.0	0.0	0.0	0.0	36.0	0.0	0.0	159.0	123.0	0.0	122.0	0.0	0.0	0.0	88.0	0.0	0.0	0.0	0.0	0.0	115.0	0.0	0.0	26.0
42	1169.0	333.0	278.0	82.0	0.0	0.0	0.0	0.0	2687.0	0.0	0.0	23.0	124.0	0.0	0.0	0.0	23.0	0.0	86.0	0.0	0.0	3036.0	0.0	23.0	27.0	58.0	0.0	0.0	0.0	567.0	0.0	0.0	90.0	47.0	0.0	109.0	0.0	0.0	0.0	7045.0	77.0	0.0	0.0	0.0	0.0	23.0	0.0	23.0	23.0
43	0.0	0.0	0.0	0.0	0.0	0.0	0.0	0.0	0.0	0.0	0.0	0.0	0.0	0.0	0.0	0.0	0.0	0.0	0.0	0.0	146.0	0.0	0.0	0.0	0.0	0.0	0.0	0.0	0.0	0.0	0.0	0.0	0.0	0.0	0.0	0.0	0.0	0.0	0.0	0.0	0.0	0.0	0.0	0.0	0.0	0.0	0.0	0.0	0.0
44	240.0	183.0	42.0	3049.0	28.0	0.0	67.0	0.0	0.0	0.0	1497.0	0.0	0.0	0.0	0.0	0.0	0.0	65.0	28.0	20.0	0.0	0.0	155.0	0.0	0.0	0.0	0.0	0.0	14.0	0.0	0.0	0.0	83504.0	0.0	0.0	0.0	0.0	0.0	1354.0	14.0	0.0	0.0	0.0	0.0	0.0	0.0	0.0	84.0	0.0
45	6940.0	641.0	9040.0	330.0	78.0	0.0	0.0	240.0	51.0	16.0	385.0	27.0	12.0	0.0	0.0	136.0	29.0	0.0	1672.0	0.0	0.0	0.0	0.0	7631.0	116.0	13142.0	0.0	0.0	155.0	116.0	0.0	0.0	330.0	136.0	0.0	174.0	0.0	59.0	0.0	116.0	0.0	174.0	24.0	0.0	47.0	0.0	0.0	97.0	2702.0
46	235.0	143.0	25.0	205.0	0.0	0.0	0.0	35.0	0.0	66.0	0.0	0.0	0.0	2883.0	0.0	0.0	41.0	174.0	46.0	0.0	0.0	0.0	20.0	0.0	76.0	20.0	0.0	0.0	15.0	0.0	0.0	0.0	333.0	0.0	0.0	0.0	0.0	0.0	0.0	0.0	0.0	0.0	0.0	0.0	20.0	0.0	0.0	0.0	0.0
47	1188.0	1828.0	0.0	11335.0	795.0	664.0	786.0	112.0	25.0	0.0	308.0	11.0	12.0	0.0	4313.0	117.0	0.0	244.0	145.0	407.0	634.0	13.0	2376.0	0.0	346.0	0.0	0.0	3748.0	231.0	42.0	1475.0	8593.0	2328.0	0.0	114.0	0.0	1561.0	89.0	5604.0	0.0	85.0	28.0	24.0	0.0	266.0	0.0	56.0	0.0	0.0
48	2738.0	689.0	1378.0	245.0	0.0	0.0	0.0	128.0	0.0	16.0	66.0	66.0	0.0	0.0	0.0	0.0	39.0	0.0	358.0	0.0	0.0	0.0	0.0	19967.0	56.0	1208.0	0.0	0.0	0.0	0.0	0.0	0.0	179.0	37.0	0.0	56.0	0.0	66.0	0.0	198.0	66.0	47.0	17.0	0.0	0.0	2379.0	0.0	0.0	0.0
49	4368.0	375.0	590.0	214.0	0.0	0.0	0.0	321.0	25.0	11119.0	0.0	19.0	26.0	196.0	0.0	0.0	26676.0	75.0	877.0	0.0	0.0	29.0	0.0	68.0	0.0	340.0	0.0	0.0	0.0	109.0	0.0	0.0	250.0	196.0	0.0	1378.0	0.0	0.0	0.0	0.0	46.0	3455.0	38.0	0.0	0.0	0.0	168.0	0.0	65.0
50	151.0	250.0	30.0	455.0	0.0	106.0	45.0	0.0	0.0	0.0	53.0	0.0	0.0	58.0	0.0	0.0	0.0	0.0	0.0	0.0	0.0	0.0	68.0	0.0	30.0	0.0	0.0	0.0	0.0	0.0	0.0	37.0	174.0	0.0	30.0	0.0	0.0	0.0	68.0	0.0	0.0	0.0	0.0	0.0	0.0	0.0	0.0	83.0	0.0
51	155.0	60.0	47.0	264.0	25.0	0.0	0.0	0.0	0.0	0.0	0.0	0.0	0.0	0.0	676.0	0.0	0.0	0.0	60.0	0.0	3337.0	0.0	0.0	0.0	0.0	0.0	0.0	0.0	0.0	0.0	0.0	0.0	155.0	0.0	0.0	0.0	2200.0	0.0	0.0	0.0	0.0	0.0	0.0	0.0	0.0	38.0	0.0	285.0	0.0
52	1676.0	1599.0	0.0	6627.0	273.0	225.0	685.0	128.0	0.0	0.0	333.0	0.0	0.0	31.0	3580.0	63.0	49.0	0.0	0.0	135.0	761.0	0.0	914.0	55.0	249.0	157.0	0.0	1752.0	184.0	0.0	1371.0	3047.0	1766.0	0.0	59.0	0.0	990.0	119.0	2085.0	151.0	46.0	0.0	35.0	0.0	188.0	0.0	0.0	25444.0	0.0
53	2604.0	4129.0	445.0	4364.0	206.0	445.0	281.0	160.0	0.0	0.0	462.0	0.0	14.0	47.0	103.0	170.0	39.0	0.0	0.0	156.0	88.0	0.0	1055.0	41.0	281.0	0.0	0.0	192.0	281.0	0.0	311.0	293.0	1525.0	46.0	59.0	0.0	99.0	104.0	4117.0	258.0	0.0	38.0	42.0	0.0	235.0	115.0	297.0	671.0	0.0
54	1021.0	264.0	618.0	84.0	0.0	30.0	0.0	0.0	1201.0	0.0	0.0	81.0	189.0	0.0	0.0	0.0	36.0	0.0	60.0	26.0	0.0	2169.0	0.0	30.0	0.0	102.0	0.0	0.0	90.0	628.0	0.0	0.0	114.0	48.0	0.0	240.0	0.0	0.0	0.0	1983.0	70.0	54.0	923.0	0.0	0.0	0.0	0.0	0.0	32.0
55	386.0	1184.0	75.0	284.0	0.0	101.0	78.0	0.0	0.0	0.0	0.0	0.0	0.0	0.0	28.0	69.0	0.0	0.0	50.0	0.0	0.0	0.0	0.0	0.0	63.0	0.0	0.0	0.0	82.0	0.0	38.0	54.0	158.0	0.0	56.0	0.0	0.0	0.0	0.0	0.0	0.0	0.0	0.0	0.0	0.0	0.0	0.0	335.0	0.0
56	1072.0	105.0	287.0	29.0	0.0	0.0	0.0	0.0	563.0	0.0	0.0	69.0	0.0	0.0	0.0	0.0	0.0	0.0	54.0	0.0	0.0	149.0	0.0	29.0	10.0	83.0	0.0	0.0	21.0	1878.0	0.0	0.0	0.0	83.0	0.0	501.0	0.0	0.0	0.0	956.0	31.0	0.0	189.0	0.0	0.0	32.0	0.0	14.0	0.0
57	1511.0	4353.0	601.0	279.0	0.0	1189.0	0.0	128.0	0.0	0.0	0.0	0.0	0.0	0.0	0.0	2813.0	39.0	0.0	251.0	0.0	0.0	0.0	0.0	82.0	19974.0	153.0	0.0	0.0	909.0	0.0	19.0	0.0	139.0	0.0	533.0	0.0	0.0	1357.0	0.0	139.0	0.0	0.0	0.0	0.0	0.0	115.0	0.0	251.0	40.0
58	696.0	1182.0	137.0	559.0	109.0	179.0	44.0	0.0	0.0	0.0	0.0	15.0	0.0	0.0	37.0	74.0	0.0	0.0	0.0	52.0	0.0	23.0	0.0	0.0	0.0	0.0	0.0	204.0	105.0	60.0	571.0	1425.0	285.0	0.0	59.0	0.0	33.0	0.0	92.0	0.0	0.0	0.0	0.0	0.0	0.0	0.0	0.0	3692.0	0.0
59	107.0	83.0	41.0	97.0	6.0	0.0	0.0	20.0	0.0	86.0	0.0	0.0	0.0	573.0	0.0	0.0	0.0	166.0	10.0	0.0	0.0	0.0	0.0	0.0	0.0	0.0	0.0	0.0	27.0	0.0	0.0	0.0	90.0	0.0	0.0	0.0	0.0	0.0	0.0	0.0	0.0	0.0	0.0	0.0	17.0	0.0	149.0	62.0	6.0
60	107.0	107.0	0.0	30216.0	60.0	0.0	40.0	20.0	0.0	0.0	487.0	0.0	0.0	0.0	26.0	0.0	0.0	20.0	26.0	20.0	0.0	0.0	175.0	0.0	0.0	0.0	0.0	0.0	0.0	0.0	0.0	0.0	9220.0	0.0	0.0	0.0	0.0	0.0	4980.0	0.0	0.0	0.0	0.0	0.0	438.0	0.0	0.0	155.0	0.0
61	229.0	126.0	42.0	1750.0	51.0	0.0	0.0	0.0	0.0	0.0	3722.0	0.0	0.0	42.0	0.0	0.0	0.0	150.0	46.0	0.0	0.0	0.0	42.0	0.0	0.0	0.0	0.0	0.0	0.0	0.0	0.0	0.0	12419.0	0.0	0.0	0.0	0.0	0.0	478.0	0.0	0.0	0.0	0.0	0.0	1081.0	0.0	96.0	121.0	0.0
62	9288.0	8417.0	1741.0	13351.0	601.0	810.0	1281.0	706.0	239.0	32.0	599.0	27.0	48.0	116.0	2631.0	287.0	177.0	244.0	727.0	308.0	1479.0	82.0	4063.0	110.0	609.0	337.0	0.0	4353.0	485.0	73.0	7389.0	11174.0	5700.0	93.0	168.0	165.0	1462.0	284.0	3718.0	746.0	179.0	153.0	77.0	0.0	392.0	211.0	160.0	119436.0	49.0
63	66.0	44.0	0.0	250.0	0.0	0.0	44.0	0.0	0.0	0.0	14.0	0.0	0.0	0.0	1099.0	0.0	0.0	0.0	29.0	0.0	619.0	0.0	81.0	0.0	0.0	0.0	0.0	22.0	0.0	0.0	12.0	29.0	66.0	0.0	0.0	0.0	731.0	0.0	22.0	0.0	0.0	0.0	0.0	0.0	0.0	0.0	0.0	1763.0	0.0
64	2174.0	1798.0	376.0	11082.0	72.0	106.0	44420.0	0.0	0.0	0.0	128.0	0.0	18.0	0.0	250.0	0.0	0.0	0.0	0.0	167.0	376.0	0.0	82054.0	0.0	0.0	0.0	0.0	334.0	138.0	0.0	64.0	108.0	4893.0	27.0	38.0	0.0	26.0	0.0	460.0	151.0	0.0	0.0	21.0	0.0	209.0	0.0	40.0	1923.0	0.0
65	1149.0	1266.0	522.0	1279.0	0.0	92.0	89.0	0.0	42.0	0.0	0.0	0.0	0.0	63.0	1898.0	0.0	0.0	94.0	248.0	0.0	2164.0	29.0	182.0	0.0	0.0	0.0	0.0	143.0	0.0	0.0	58.0	522.0	802.0	55.0	0.0	52.0	950.0	0.0	106.0	156.0	0.0	0.0	0.0	0.0	62.0	0.0	0.0	1593.0	40.0
66	11129.0	3111.0	3919.0	1106.0	0.0	172.0	89.0	176.0	867.0	32.0	0.0	568.0	225.0	79.0	0.0	181.0	207.0	94.0	807.0	0.0	152.0	329.0	0.0	220.0	415.0	777.0	0.0	0.0	184.0	359.0	19.0	0.0	1686.0	239.0	0.0	807.0	0.0	119.0	106.0	3231.0	20871.0	124.0	448.0	0.0	78.0	306.0	56.0	0.0	106.0
67	0.0	0.0	0.0	0.0	0.0	0.0	0.0	0.0	0.0	54.0	0.0	0.0	0.0	74.0	0.0	0.0	0.0	0.0	0.0	0.0	0.0	0.0	0.0	0.0	0.0	0.0	0.0	0.0	0.0	0.0	0.0	0.0	0.0	0.0	0.0	0.0	0.0	0.0	0.0	0.0	0.0	0.0	0.0	0.0	0.0	0.0	225.0	0.0	0.0
68	0.0	0.0	0.0	0.0	0.0	0.0	0.0	0.0	0.0	0.0	0.0	0.0	0.0	63.0	0.0	0.0	0.0	0.0	0.0	0.0	0.0	0.0	0.0	0.0	0.0	0.0	0.0	0.0	0.0	0.0	0.0	0.0	0.0	0.0	0.0	0.0	0.0	0.0	0.0	0.0	0.0	0.0	0.0	0.0	0.0	0.0	104.0	0.0	0.0
69	1740.0	859.0	286.0	1608.0	0.0	242.0	0.0	0.0	0.0	32.0	607.0	11.0	26.0	31.0	75.0	0.0	88.0	0.0	176.0	31.0	330.0	16.0	132.0	0.0	132.0	0.0	0.0	462.0	0.0	24.0	38.0	108.0	562.0	46.0	27.0	0.0	93.0	0.0	239.0	116.0	85.0	38.0	24.0	15423.0	62.0	0.0	0.0	286.0	73.0
70	15861.0	1063.0	11777.0	417.0	200.0	0.0	0.0	13839.0	51.0	21.0	77.0	27.0	18.0	0.0	0.0	53.0	98.0	75.0	5272.0	47.0	76.0	39.0	0.0	551.0	166.0	2680.0	0.0	120.0	161.0	73.0	0.0	0.0	455.0	503.0	0.0	122.0	0.0	74.0	0.0	163.0	38.0	182.0	0.0	0.0	47.0	978.0	0.0	208.0	171.0
71	366.0	179.0	83.0	621.0	3509.0	31.0	0.0	51.0	0.0	0.0	1302.0	0.0	0.0	37.0	0.0	0.0	0.0	1988.0	51.0	0.0	0.0	0.0	0.0	0.0	0.0	0.0	0.0	43.0	35.0	0.0	0.0	0.0	1561.0	0.0	0.0	0.0	0.0	0.0	717.0	0.0	0.0	0.0	0.0	0.0	258.0	0.0	96.0	135.0	0.0
72	8095.0	44843.0	1407.0	7391.0	595.0	5431.0	730.0	529.0	136.0	16.0	248.0	42.0	67.0	74.0	103.0	2012.0	177.0	244.0	545.0	162.0	209.0	92.0	1267.0	179.0	3211.0	315.0	0.0	444.0	3590.0	73.0	84.0	250.0	2729.0	46.0	2102.0	113.0	46.0	1408.0	1713.0	688.0	147.0	124.0	98.0	0.0	188.0	383.0	538.0	805.0	138.0
73	6055.0	13603.0	921.0	1623.0	0.0	30226.0	67.0	224.0	51.0	16.0	102.0	0.0	14.0	42.0	0.0	17227.0	0.0	84.0	307.0	36.0	0.0	0.0	0.0	82.0	19808.0	394.0	0.0	132.0	2325.0	54.0	12.0	65.0	1204.0	46.0	10284.0	34.0	13.0	25045.0	106.0	263.0	38.0	86.0	24.0	0.0	62.0	249.0	0.0	469.0	65.0
74	53.0	59.0	17.0	334.0	0.0	0.0	35.0	0.0	0.0	0.0	0.0	0.0	0.0	0.0	5774.0	0.0	0.0	0.0	17.0	0.0	633.0	0.0	149.0	0.0	0.0	0.0	0.0	29.0	0.0	0.0	0.0	11.0	173.0	0.0	0.0	0.0	498.0	0.0	35.0	0.0	0.0	0.0	0.0	0.0	0.0	0.0	0.0	597.0	0.0
75	65.0	72.0	0.0	545.0	0.0	0.0	44.0	0.0	0.0	0.0	0.0	0.0	0.0	0.0	46.0	0.0	0.0	0.0	0.0	20.0	29.0	0.0	87.0	0.0	0.0	43.0	0.0	210.0	0.0	0.0	214.0	123.0	109.0	0.0	0.0	0.0	26.0	0.0	385.0	0.0	0.0	0.0	0.0	0.0	0.0	0.0	0.0	6915.0	0.0
76	4469.0	1379.0	1439.0	359.0	0.0	104.0	0.0	1380.0	25.0	16.0	196.0	11.0	0.0	0.0	0.0	224.0	0.0	75.0	494.0	0.0	0.0	0.0	0.0	929.0	584.0	494.0	0.0	0.0	239.0	30.0	19.0	0.0	254.0	46.0	54.0	61.0	19.0	134.0	0.0	104.0	0.0	0.0	0.0	0.0	0.0	1259.0	0.0	104.0	839.0
77	86.0	56.0	18.0	146.0	0.0	0.0	0.0	30.0	0.0	0.0	0.0	0.0	0.0	0.0	146.0	0.0	0.0	0.0	0.0	0.0	142.0	0.0	45.0	0.0	0.0	0.0	0.0	52.0	0.0	0.0	0.0	139.0	78.0	0.0	0.0	0.0	86.0	0.0	0.0	0.0	0.0	0.0	0.0	0.0	0.0	0.0	0.0	744.0	0.0
78	768.0	189.0	496.0	63.0	0.0	48.0	0.0	17878.0	0.0	0.0	0.0	0.0	0.0	0.0	0.0	0.0	0.0	29.0	214.0	0.0	0.0	0.0	0.0	0.0	38.0	155.0	0.0	38.0	24.0	0.0	0.0	0.0	38.0	0.0	0.0	24.0	0.0	0.0	0.0	24.0	0.0	0.0	0.0	0.0	0.0	19.0	0.0	0.0	0.0
79	319.0	46.0	93.0	5.0	0.0	0.0	0.0	0.0	8.0	0.0	0.0	0.0	0.0	0.0	0.0	0.0	0.0	0.0	1.0	0.0	1.0	5.0	0.0	0.0	0.0	0.0	0.0	0.0	0.0	11.0	0.0	0.0	25.0	0.0	0.0	1.0	0.0	0.0	0.0	139.0	163.0	5.0	5.0	0.0	0.0	22.0	0.0	11.0	5.0
80	438.0	93.0	154.0	79.0	0.0	0.0	0.0	0.0	26.0	0.0	0.0	45.0	0.0	0.0	0.0	0.0	0.0	0.0	47.0	0.0	0.0	0.0	7.0	18.0	0.0	15.0	0.0	0.0	0.0	21.0	0.0	0.0	45.0	0.0	0.0	66.0	0.0	0.0	0.0	209.0	1073.0	7.0	26.0	0.0	0.0	34.0	0.0	7.0	13.0
81	12749.0	459.0	5412.0	215.0	66.0	0.0	0.0	288.0	42.0	32.0	0.0	11.0	26.0	26.0	0.0	0.0	128.0	0.0	10825.0	0.0	0.0	9.0	0.0	979.0	0.0	18133.0	0.0	0.0	86.0	60.0	0.0	0.0	244.0	516.0	0.0	104.0	0.0	0.0	0.0	186.0	0.0	249.0	0.0	0.0	0.0	18495.0	40.0	0.0	449.0
82	593.0	640.0	116.0	780.0	0.0	0.0	44.0	0.0	0.0	0.0	0.0	0.0	0.0	0.0	46.0	0.0	0.0	0.0	81.0	26.0	152.0	0.0	104.0	0.0	0.0	0.0	0.0	1344.0	0.0	0.0	32.0	12221.0	174.0	0.0	0.0	0.0	39.0	0.0	0.0	0.0	0.0	0.0	0.0	0.0	0.0	0.0	0.0	2349.0	0.0
83	10392.0	715.0	1717.0	465.0	0.0	0.0	0.0	144.0	68.0	10552.0	0.0	88.0	12.0	79.0	0.0	0.0	27269.0	0.0	894.0	0.0	0.0	0.0	0.0	82.0	0.0	339.0	0.0	0.0	0.0	91.0	0.0	0.0	482.0	304.0	0.0	9310.0	0.0	0.0	0.0	268.0	62.0	3255.0	28.0	0.0	0.0	153.0	72.0	0.0	0.0
84	2192.0	210.0	760.0	23.0	0.0	0.0	0.0	0.0	51.0	76.0	0.0	379.0	12.0	0.0	0.0	0.0	103.0	0.0	79.0	0.0	0.0	19.0	0.0	23.0	0.0	71.0	0.0	0.0	0.0	48.0	0.0	0.0	87.0	0.0	0.0	752.0	0.0	0.0	0.0	338.0	973.0	19.0	52.0	0.0	0.0	55.0	0.0	0.0	40.0
85	3627.0	176.0	1262.0	91.0	0.0	0.0	0.0	0.0	1091.0	0.0	0.0	58.0	36.0	0.0	0.0	0.0	42.0	0.0	310.0	0.0	0.0	158.0	0.0	179.0	0.0	329.0	0.0	0.0	0.0	5499.0	0.0	0.0	85.0	408.0	0.0	627.0	0.0	0.0	0.0	1749.0	132.0	67.0	304.0	30.0	0.0	76.0	0.0	36.0	81.0
86	469.0	11099.0	187.0	1295.0	60.0	9216.0	550.0	96.0	51.0	0.0	102.0	11.0	12.0	0.0	0.0	564.0	0.0	0.0	0.0	36.0	0.0	19.0	1746.0	0.0	1162.0	135.0	0.0	216.0	2047.0	0.0	0.0	108.0	356.0	0.0	332.0	0.0	0.0	644.0	385.0	0.0	0.0	0.0	0.0	0.0	94.0	95.0	72.0	0.0	0.0
87	301.0	339.0	0.0	1464.0	0.0	0.0	179.0	0.0	0.0	0.0	0.0	0.0	0.0	0.0	37.0	0.0	0.0	0.0	43.0	0.0	50.0	0.0	138.0	0.0	0.0	0.0	0.0	3185.0	0.0	0.0	0.0	295.0	150.0	0.0	0.0	0.0	0.0	0.0	0.0	0.0	0.0	0.0	0.0	0.0	0.0	0.0	0.0	604.0	0.0
88	866.0	5304.0	201.0	308.0	103.0	146.0	56.0	71.0	0.0	0.0	0.0	0.0	0.0	0.0	0.0	692.0	0.0	0.0	118.0	0.0	0.0	0.0	0.0	55.0	221.0	83.0	0.0	0.0	2800.0	18.0	25.0	0.0	130.0	0.0	81.0	0.0	0.0	3866.0	0.0	71.0	0.0	47.0	0.0	0.0	0.0	0.0	0.0	83.0	171.0
89	321.0	1100.0	90.0	77.0	0.0	252.0	0.0	38.0	0.0	0.0	0.0	0.0	0.0	0.0	0.0	1820.0	0.0	25.0	51.0	0.0	0.0	0.0	0.0	25.0	6118.0	0.0	0.0	0.0	205.0	0.0	0.0	0.0	109.0	0.0	185.0	0.0	0.0	674.0	0.0	0.0	0.0	0.0	0.0	0.0	0.0	0.0	0.0	19.0	0.0
90	451.0	3211.0	64.0	153.0	0.0	903.0	0.0	32.0	0.0	0.0	0.0	0.0	0.0	0.0	0.0	5051.0	0.0	0.0	72.0	0.0	0.0	0.0	0.0	0.0	3737.0	40.0	0.0	0.0	379.0	0.0	0.0	0.0	96.0	0.0	577.0	0.0	0.0	2817.0	0.0	0.0	0.0	0.0	0.0	0.0	0.0	32.0	0.0	0.0	0.0
91	537.0	1118.0	161.0	559.0	85.0	2183.0	0.0	75.0	0.0	0.0	0.0	0.0	0.0	0.0	0.0	53.0	0.0	0.0	0.0	0.0	0.0	0.0	107.0	0.0	129.0	0.0	0.0	96.0	150.0	0.0	19.0	65.0	236.0	0.0	96.0	0.0	13.0	59.0	0.0	0.0	0.0	0.0	0.0	0.0	0.0	0.0	0.0	671.0	0.0
92	272.0	1876.0	61.0	137.0	0.0	690.0	0.0	0.0	0.0	0.0	0.0	0.0	0.0	0.0	0.0	112.0	0.0	0.0	0.0	0.0	0.0	0.0	0.0	22.0	221.0	53.0	0.0	0.0	199.0	0.0	0.0	0.0	106.0	0.0	1078.0	0.0	0.0	149.0	0.0	25.0	0.0	0.0	0.0	0.0	0.0	42.0	0.0	25.0	32.0
93	308.0	479.0	56.0	308.0	0.0	341.0	0.0	0.0	0.0	0.0	0.0	0.0	0.0	26.0	0.0	48.0	0.0	0.0	0.0	0.0	0.0	0.0	81.0	0.0	105.0	0.0	0.0	65.0	73.0	0.0	0.0	0.0	130.0	0.0	49.0	0.0	0.0	65.0	0.0	0.0	0.0	0.0	0.0	0.0	0.0	0.0	0.0	227.0	0.0
94	751.0	553.0	0.0	5338.0	176.0	212.0	595.0	0.0	0.0	0.0	128.0	0.0	14.0	26.0	883.0	53.0	0.0	84.0	0.0	224.0	95.0	13.0	632.0	0.0	124.0	0.0	0.0	1265.0	0.0	30.0	1358.0	1700.0	963.0	0.0	0.0	0.0	232.0	0.0	1487.0	0.0	31.0	38.0	0.0	0.0	78.0	0.0	40.0	69620.0	0.0
95	494.0	80.0	106.0	5.0	0.0	9.0	0.0	9.0	14.0	0.0	0.0	5.0	9.0	0.0	0.0	0.0	0.0	0.0	18.0	0.0	0.0	26.0	0.0	13.0	5.0	0.0	0.0	0.0	0.0	9.0	0.0	0.0	26.0	13.0	0.0	5.0	0.0	0.0	0.0	139.0	217.0	5.0	41.0	0.0	0.0	18.0	0.0	22.0	13.0
96	445.0	729.0	103.0	154.0	0.0	122.0	0.0	305.0	0.0	0.0	0.0	0.0	0.0	0.0	0.0	0.0	0.0	0.0	0.0	0.0	0.0	0.0	71.0	0.0	0.0	0.0	0.0	108.0	77.0	0.0	19.0	696.0	135.0	0.0	49.0	0.0	0.0	0.0	0.0	0.0	0.0	0.0	0.0	0.0	0.0	0.0	0.0	1477.0	0.0
97	2221.0	648.0	723.0	174.0	0.0	0.0	0.0	0.0	291.0	16.0	0.0	982.0	1158.0	0.0	0.0	0.0	49.0	0.0	166.0	0.0	0.0	83.0	0.0	55.0	0.0	149.0	0.0	0.0	0.0	141.0	0.0	0.0	108.0	37.0	0.0	108.0	0.0	0.0	0.0	1073.0	272.0	38.0	108.0	0.0	0.0	66.0	0.0	41.0	89.0
98	13862.0	4338.0	4886.0	1795.0	157.0	548.0	89.0	818.0	205.0	103.0	1694.0	88.0	109.0	143.0	0.0	255.0	158.0	112.0	1396.0	47.0	171.0	52.0	0.0	21761.0	398.0	2343.0	0.0	132.0	448.0	286.0	19.0	54.0	1605.0	335.0	250.0	270.0	26.0	269.0	385.0	847.0	171.0	307.0	112.0	0.0	125.0	61241.0	144.0	0.0	7755.0
99	3238.0	1861.0	1318.0	465.0	0.0	119.0	56.0	577.0	51.0	16.0	179.0	11.0	0.0	42.0	0.0	271.0	39.0	112.0	562.0	0.0	0.0	23.0	0.0	1559.0	349.0	562.0	0.0	72.0	349.0	54.0	12.0	0.0	387.0	46.0	43.0	52.0	53.0	155.0	0.0	0.0	46.0	124.0	45.0	0.0	62.0	2359.0	0.0	0.0	853.0
100	1077.0	184.0	257.0	23.0	0.0	0.0	0.0	9.0	78.0	0.0	0.0	46.0	9.0	0.0	0.0	0.0	0.0	0.0	0.0	0.0	0.0	27.0	0.0	9.0	27.0	23.0	0.0	0.0	0.0	18.0	0.0	0.0	32.0	9.0	0.0	9.0	0.0	0.0	0.0	349.0	538.0	13.0	55.0	0.0	0.0	13.0	0.0	23.0	9.0
101	1256.0	41527.0	0.0	5624.0	170.0	1686.0	427.0	192.0	0.0	16.0	427.0	11.0	0.0	0.0	75.0	968.0	39.0	84.0	327.0	94.0	82.0	26.0	2243.0	0.0	1868.0	225.0	0.0	444.0	1555.0	24.0	32.0	195.0	1043.0	0.0	849.0	0.0	33.0	704.0	796.0	151.0	108.0	47.0	45.0	0.0	141.0	95.0	112.0	402.0	57.0
102	176.0	47.0	12.0	42.0	0.0	0.0	0.0	14.0	5.0	18.0	0.0	0.0	0.0	116.0	0.0	14.0	0.0	38.0	5.0	0.0	0.0	0.0	0.0	0.0	5.0	5.0	0.0	0.0	0.0	0.0	0.0	0.0	64.0	0.0	0.0	0.0	0.0	0.0	0.0	0.0	0.0	0.0	0.0	0.0	0.0	0.0	176.0	0.0	0.0
103	439.0	299.0	0.0	2023.0	0.0	0.0	112.0	0.0	0.0	0.0	102.0	0.0	0.0	0.0	1212.0	0.0	0.0	0.0	0.0	31.0	247.0	0.0	211.0	0.0	0.0	0.0	0.0	545.0	0.0	0.0	168.0	475.0	334.0	0.0	0.0	0.0	677.0	0.0	185.0	0.0	0.0	0.0	0.0	0.0	62.0	0.0	0.0	6109.0	0.0
104	1326.0	748.0	249.0	170.0	0.0	102.0	0.0	2063.0	0.0	16.0	0.0	0.0	0.0	0.0	0.0	63.0	0.0	65.0	181.0	0.0	0.0	0.0	0.0	102.0	192.0	136.0	0.0	0.0	170.0	0.0	12.0	54.0	226.0	0.0	124.0	0.0	0.0	113.0	0.0	0.0	0.0	28.0	0.0	0.0	0.0	0.0	0.0	0.0	79.0
105	153.0	265.0	0.0	960.0	0.0	0.0	134.0	0.0	0.0	0.0	61.0	0.0	0.0	0.0	281.0	0.0	0.0	0.0	0.0	0.0	0.0	0.0	316.0	0.0	234.0	0.0	0.0	173.0	0.0	0.0	8273.0	173.0	153.0	0.0	0.0	0.0	59.0	0.0	398.0	0.0	0.0	0.0	0.0	0.0	0.0	0.0	0.0	3421.0	0.0
106	86.0	51.0	5.0	30.0	15.0	0.0	8.0	0.0	0.0	8.0	0.0	0.0	0.0	222.0	0.0	0.0	0.0	43.0	0.0	0.0	0.0	0.0	0.0	0.0	0.0	0.0	0.0	0.0	0.0	0.0	0.0	0.0	103.0	0.0	0.0	0.0	0.0	0.0	0.0	8.0	0.0	0.0	0.0	0.0	0.0	5.0	176.0	0.0	0.0
107	1136.0	8526.0	0.0	3739.0	309.0	703.0	4934.0	192.0	51.0	0.0	154.0	54.0	44.0	0.0	197.0	979.0	39.0	56.0	254.0	266.0	95.0	0.0	5774.0	68.0	1550.0	270.0	0.0	528.0	867.0	30.0	110.0	239.0	802.0	0.0	392.0	0.0	139.0	734.0	451.0	0.0	23.0	28.0	31.0	0.0	141.0	134.0	64.0	402.0	49.0
108	2170.0	304.0	904.0	88.0	0.0	56.0	0.0	0.0	2770.0	0.0	0.0	119.0	103.0	0.0	0.0	0.0	40.0	0.0	240.0	0.0	0.0	296.0	0.0	68.0	0.0	320.0	0.0	0.0	0.0	4603.0	0.0	0.0	112.0	216.0	0.0	1065.0	0.0	0.0	0.0	2554.0	70.0	0.0	520.0	0.0	0.0	76.0	0.0	56.0	32.0
109	1311.0	210.0	164.0	143.0	85.0	61.0	0.0	1172.0	0.0	0.0	0.0	0.0	0.0	0.0	0.0	0.0	0.0	0.0	143.0	0.0	41.0	0.0	0.0	0.0	25.0	226.0	0.0	0.0	0.0	0.0	0.0	0.0	138.0	0.0	0.0	0.0	0.0	0.0	0.0	56.0	0.0	138.0	0.0	0.0	0.0	51.0	0.0	0.0	0.0
110	2755.0	369.0	980.0	443.0	212.0	0.0	0.0	1075.0	42.0	43.0	68.0	15.0	0.0	0.0	0.0	0.0	128.0	94.0	869.0	0.0	0.0	0.0	0.0	55.0	0.0	943.0	0.0	0.0	73.0	0.0	0.0	0.0	295.0	110.0	0.0	0.0	0.0	0.0	73.0	0.0	0.0	1960.0	0.0	0.0	78.0	134.0	48.0	73.0	49.0
111	304.0	264.0	34.0	643.0	64.0	0.0	0.0	39.0	0.0	0.0	0.0	0.0	0.0	0.0	0.0	0.0	0.0	0.0	39.0	0.0	0.0	0.0	34.0	0.0	0.0	0.0	0.0	252.0	44.0	0.0	0.0	0.0	204.0	0.0	0.0	0.0	0.0	0.0	0.0	0.0	0.0	0.0	0.0	0.0	0.0	0.0	0.0	194.0	0.0
112	619.0	650.0	152.0	2204.0	72.0	0.0	112.0	0.0	0.0	0.0	196.0	0.0	0.0	26.0	28.0	0.0	0.0	0.0	0.0	0.0	0.0	0.0	111.0	0.0	0.0	0.0	0.0	5160.0	132.0	0.0	0.0	87.0	487.0	0.0	0.0	0.0	0.0	0.0	132.0	0.0	0.0	0.0	0.0	0.0	0.0	0.0	0.0	402.0	0.0
113	368.0	1177.0	122.0	126.0	0.0	229.0	0.0	43.0	0.0	0.0	0.0	0.0	0.0	0.0	0.0	67.0	0.0	0.0	0.0	0.0	0.0	0.0	0.0	0.0	71.0	0.0	0.0	39.0	55.0	0.0	0.0	35.0	114.0	0.0	313.0	39.0	0.0	51.0	0.0	83.0	0.0	0.0	0.0	0.0	0.0	0.0	0.0	95.0	0.0
114	883.0	1626.0	176.0	459.0	109.0	2121.0	0.0	0.0	25.0	0.0	0.0	11.0	0.0	37.0	0.0	95.0	0.0	0.0	0.0	0.0	0.0	32.0	129.0	0.0	110.0	0.0	0.0	120.0	212.0	0.0	32.0	141.0	330.0	0.0	754.0	0.0	0.0	129.0	0.0	0.0	0.0	57.0	17.0	0.0	0.0	0.0	40.0	604.0	0.0
115	415.0	193.0	98.0	89.0	21.0	0.0	0.0	0.0	0.0	33.0	40.0	0.0	0.0	329.0	0.0	0.0	30.0	58.0	18.0	0.0	21.0	0.0	0.0	0.0	18.0	18.0	0.0	0.0	0.0	0.0	0.0	0.0	178.0	0.0	0.0	0.0	0.0	0.0	0.0	15.0	0.0	0.0	0.0	0.0	104.0	0.0	610.0	21.0	0.0
116	1530.0	1063.0	402.0	257.0	0.0	0.0	0.0	2568.0	0.0	0.0	0.0	0.0	0.0	0.0	0.0	53.0	0.0	0.0	289.0	26.0	82.0	0.0	0.0	55.0	338.0	96.0	0.0	0.0	128.0	0.0	0.0	0.0	193.0	0.0	0.0	43.0	0.0	74.0	96.0	80.0	0.0	0.0	0.0	0.0	0.0	96.0	48.0	144.0	73.0
117	201.0	53.0	15.0	84.0	0.0	0.0	0.0	17.0	0.0	0.0	0.0	0.0	0.0	19.0	0.0	0.0	0.0	34.0	17.0	0.0	0.0	0.0	0.0	0.0	0.0	0.0	0.0	0.0	0.0	0.0	0.0	0.0	315.0	0.0	0.0	0.0	0.0	0.0	11.0	11.0	0.0	0.0	0.0	0.0	9.0	0.0	38.0	0.0	0.0
118	3490.0	2343.0	548.0	8227.0	85.0	185.0	1097.0	128.0	42.0	0.0	273.0	27.0	30.0	53.0	747.0	74.0	88.0	131.0	349.0	12159.0	448.0	16.0	4088.0	0.0	0.0	202.0	0.0	299.0	161.0	36.0	38.0	130.0	5136.0	55.0	70.0	0.0	79.0	398.0	349.0	299.0	77.0	0.0	38.0	0.0	398.0	172.0	40.0	897.0	81.0
119	434.0	115.0	0.0	1361.0	0.0	106.0	0.0	48.0	0.0	0.0	48.0	0.0	12.0	26.0	0.0	0.0	0.0	103.0	38.0	0.0	0.0	0.0	0.0	0.0	28.0	0.0	1506.0	33.0	0.0	0.0	0.0	0.0	4143.0	0.0	0.0	0.0	0.0	0.0	236.0	0.0	0.0	0.0	0.0	0.0	222.0	0.0	56.0	0.0	0.0
120	30.0	60.0	30.0	121.0	0.0	0.0	0.0	0.0	0.0	0.0	0.0	0.0	0.0	0.0	515.0	0.0	0.0	0.0	0.0	0.0	291.0	0.0	18.0	0.0	0.0	12.0	0.0	18.0	0.0	0.0	0.0	60.0	91.0	0.0	0.0	0.0	299.0	12.0	0.0	0.0	0.0	0.0	0.0	0.0	0.0	0.0	0.0	418.0	0.0
121	3163.0	1418.0	698.0	1505.0	109.0	106.0	0.0	144.0	0.0	152.0	136.0	19.0	0.0	27628.0	0.0	0.0	130.0	829.0	261.0	0.0	218.0	0.0	0.0	0.0	0.0	0.0	0.0	0.0	115.0	0.0	0.0	0.0	2617.0	37.0	54.0	61.0	0.0	0.0	0.0	0.0	38.0	38.0	0.0	0.0	130.0	76.0	35549.0	0.0	40.0
122	195444.0	1047.0	57303.0	1450.0	443.0	664.0	44.0	642.0	230.0	98.0	111.0	282.0	61.0	47.0	0.0	106.0	434.0	94.0	26395.0	0.0	0.0	32.0	0.0	579.0	775.0	19947.0	0.0	0.0	184.0	426.0	19.0	0.0	802.0	4070.0	70.0	1361.0	19.0	74.0	225.0	443.0	397.0	556.0	95.0	0.0	94.0	1554.0	96.0	0.0	228.0
123	218.0	150.0	50.0	2993.0	0.0	0.0	41.0	0.0	0.0	0.0	308.0	0.0	0.0	0.0	0.0	0.0	0.0	41.0	58.0	26.0	25.0	0.0	142.0	0.0	0.0	0.0	0.0	0.0	16.0	0.0	0.0	0.0	34285.0	0.0	0.0	0.0	0.0	0.0	491.0	0.0	0.0	0.0	0.0	0.0	1257.0	0.0	0.0	50.0	0.0
124	444.0	522.0	456.0	811.0	54.0	0.0	66.0	42.0	0.0	0.0	0.0	0.0	0.0	0.0	0.0	0.0	54.0	36.0	78.0	714.0	0.0	0.0	78.0	0.0	0.0	54.0	0.0	0.0	0.0	0.0	0.0	0.0	883.0	0.0	0.0	0.0	0.0	0.0	0.0	0.0	0.0	0.0	0.0	0.0	48.0	0.0	0.0	150.0	0.0
125	234.0	1374.0	0.0	456.0	85.0	0.0	123.0	0.0	0.0	0.0	111.0	0.0	0.0	0.0	0.0	0.0	0.0	0.0	0.0	0.0	0.0	0.0	462.0	0.0	66.0	0.0	0.0	0.0	96.0	0.0	19.0	54.0	60.0	0.0	152.0	0.0	0.0	59.0	92.0	0.0	0.0	0.0	0.0	0.0	0.0	0.0	0.0	66.0	0.0
126	1132.0	3615.0	511.0	304.0	0.0	119.0	0.0	160.0	34.0	0.0	0.0	0.0	8.0	37.0	0.0	287.0	59.0	0.0	121.0	0.0	0.0	26.0	0.0	165.0	166.0	158.0	0.0	0.0	2300.0	0.0	0.0	0.0	267.0	0.0	49.0	0.0	0.0	374.0	0.0	279.0	0.0	0.0	35.0	0.0	62.0	172.0	48.0	0.0	237.0
127	765.0	185.0	339.0	67.0	0.0	24.0	0.0	24.0	18816.0	0.0	0.0	61.0	85.0	0.0	0.0	0.0	0.0	0.0	67.0	0.0	24.0	2449.0	0.0	55.0	30.0	86.0	0.0	0.0	24.0	390.0	0.0	0.0	55.0	43.0	0.0	160.0	0.0	0.0	0.0	2029.0	54.0	0.0	635.0	0.0	0.0	24.0	0.0	24.0	0.0
128	362.0	232.0	142.0	12.0	0.0	0.0	0.0	7.0	142.0	0.0	0.0	65.0	364.0	0.0	0.0	0.0	0.0	0.0	12.0	0.0	5.0	25.0	0.0	25.0	12.0	33.0	0.0	0.0	12.0	25.0	12.0	0.0	12.0	17.0	0.0	38.0	0.0	0.0	0.0	326.0	17.0	5.0	56.0	0.0	0.0	12.0	0.0	0.0	0.0
129	5123.0	783.0	1987.0	307.0	85.0	0.0	0.0	915.0	59.0	32.0	0.0	0.0	12.0	0.0	37.0	83.0	39.0	56.0	1091.0	0.0	0.0	16.0	0.0	1545.0	167.0	1287.0	0.0	0.0	195.0	30.0	0.0	0.0	335.0	27.0	0.0	52.0	19.0	59.0	0.0	139.0	0.0	28.0	21.0	0.0	47.0	12752.0	0.0	125.0	993.0
130	0.0	0.0	0.0	0.0	0.0	0.0	0.0	0.0	0.0	0.0	0.0	0.0	0.0	0.0	0.0	0.0	0.0	0.0	0.0	0.0	0.0	0.0	0.0	0.0	0.0	0.0	0.0	0.0	0.0	0.0	0.0	0.0	802.0	0.0	0.0	0.0	0.0	0.0	0.0	0.0	0.0	0.0	0.0	0.0	0.0	0.0	0.0	0.0	0.0
131	70.0	29.0	17.0	153.0	0.0	17.0	36.0	0.0	0.0	0.0	0.0	0.0	0.0	0.0	19.0	0.0	0.0	0.0	17.0	4800.0	19.0	0.0	21.0	0.0	9.0	17.0	0.0	29.0	9.0	0.0	0.0	0.0	80.0	0.0	0.0	0.0	0.0	0.0	9.0	0.0	0.0	0.0	0.0	0.0	0.0	0.0	0.0	36.0	0.0
132	3218.0	474.0	726.0	393.0	176.0	0.0	0.0	786.0	0.0	16.0	0.0	11.0	0.0	0.0	0.0	0.0	49.0	94.0	343.0	0.0	0.0	0.0	0.0	0.0	0.0	171.0	0.0	0.0	50.0	0.0	0.0	0.0	423.0	27.0	0.0	0.0	0.0	50.0	90.0	0.0	0.0	928.0	0.0	0.0	0.0	76.0	0.0	0.0	0.0
133	4086.0	4039.0	1511.0	637.0	121.0	496.0	67.0	240.0	93.0	43.0	102.0	34.0	118.0	0.0	28.0	543.0	0.0	65.0	921.0	0.0	0.0	16.0	0.0	1987.0	566.0	732.0	0.0	156.0	755.0	60.0	38.0	0.0	642.0	74.0	87.0	157.0	53.0	590.0	132.0	259.0	62.0	57.0	38.0	0.0	62.0	1841.0	0.0	236.0	2243.0
134	418.0	397.0	122.0	764.0	0.0	0.0	0.0	0.0	0.0	0.0	0.0	0.0	0.0	0.0	1184.0	0.0	0.0	0.0	61.0	0.0	838.0	0.0	91.0	0.0	0.0	0.0	0.0	101.0	0.0	0.0	0.0	112.0	244.0	0.0	0.0	0.0	571.0	0.0	50.0	0.0	0.0	0.0	0.0	0.0	0.0	0.0	0.0	509.0	0.0
135	563.0	3984.0	73.0	292.0	0.0	2836.0	0.0	128.0	0.0	0.0	0.0	0.0	0.0	0.0	0.0	1293.0	0.0	0.0	0.0	0.0	0.0	0.0	0.0	0.0	1619.0	0.0	0.0	62.0	855.0	0.0	0.0	0.0	114.0	0.0	702.0	0.0	0.0	1168.0	0.0	0.0	0.0	0.0	0.0	0.0	0.0	0.0	0.0	83.0	0.0
136	139.0	113.0	87.0	1524.0	0.0	0.0	7890.0	26.0	0.0	0.0	0.0	0.0	0.0	0.0	200.0	0.0	0.0	0.0	43.0	0.0	104.0	0.0	24442.0	0.0	0.0	0.0	0.0	78.0	0.0	0.0	0.0	0.0	479.0	0.0	0.0	0.0	19.0	0.0	34.0	0.0	0.0	0.0	0.0	0.0	26.0	0.0	0.0	104.0	0.0
137	137.0	275.0	30.0	428.0	0.0	35.0	0.0	0.0	0.0	0.0	0.0	0.0	0.0	0.0	0.0	0.0	0.0	0.0	35.0	0.0	0.0	0.0	86.0	0.0	30.0	0.0	0.0	25.0	35.0	0.0	324.0	30.0	137.0	0.0	0.0	0.0	0.0	0.0	86.0	0.0	0.0	0.0	0.0	0.0	0.0	0.0	0.0	402.0	0.0
138	393.0	218.0	137.0	383.0	26.0	0.0	0.0	20.0	0.0	0.0	70.0	0.0	0.0	178.0	0.0	0.0	0.0	1523.0	13.0	0.0	0.0	0.0	0.0	0.0	0.0	13.0	0.0	0.0	13.0	0.0	0.0	16.0	1284.0	0.0	0.0	0.0	0.0	0.0	36.0	0.0	0.0	0.0	0.0	0.0	77.0	0.0	1789.0	26.0	0.0
139	261.0	373.0	29.0	253.0	0.0	0.0	44.0	0.0	0.0	0.0	0.0	0.0	0.0	0.0	84.0	0.0	0.0	0.0	0.0	0.0	0.0	0.0	141.0	0.0	0.0	0.0	0.0	1000.0	0.0	0.0	0.0	612.0	164.0	0.0	0.0	0.0	13.0	0.0	0.0	0.0	0.0	0.0	0.0	0.0	0.0	0.0	0.0	469.0	0.0
140	262.0	140.0	37.0	16774.0	18.0	0.0	146.0	37.0	0.0	0.0	171.0	0.0	0.0	0.0	18.0	0.0	0.0	46.0	0.0	0.0	0.0	0.0	3249.0	0.0	0.0	0.0	0.0	37.0	0.0	0.0	0.0	0.0	13271.0	0.0	0.0	0.0	0.0	0.0	438.0	0.0	0.0	0.0	0.0	0.0	533.0	0.0	0.0	131.0	0.0
141	2670.0	1495.0	723.0	772.0	127.0	128.0	0.0	1846.0	25.0	38.0	0.0	0.0	12.0	42.0	0.0	95.0	49.0	253.0	386.0	41.0	228.0	0.0	0.0	0.0	209.0	160.0	0.0	96.0	193.0	24.0	0.0	76.0	562.0	0.0	0.0	43.0	26.0	104.0	0.0	0.0	46.0	38.0	0.0	0.0	109.0	115.0	64.0	144.0	73.0
142	716.0	581.0	143.0	134.0	42.0	0.0	0.0	539.0	0.0	0.0	0.0	0.0	0.0	0.0	0.0	33.0	0.0	0.0	101.0	0.0	0.0	0.0	0.0	0.0	177.0	33.0	0.0	0.0	75.0	0.0	0.0	0.0	126.0	0.0	0.0	0.0	0.0	84.0	0.0	42.0	0.0	0.0	0.0	0.0	0.0	59.0	0.0	219.0	0.0
143	1701.0	183.0	632.0	252.0	182.0	0.0	0.0	417.0	0.0	92.0	0.0	0.0	0.0	31.0	0.0	0.0	237.0	0.0	517.0	0.0	0.0	0.0	0.0	68.0	0.0	229.0	0.0	0.0	0.0	0.0	0.0	0.0	103.0	80.0	0.0	43.0	0.0	0.0	0.0	57.0	0.0	839.0	0.0	0.0	0.0	115.0	48.0	34.0	49.0
144	458.0	2144.0	61.0	167.0	0.0	1407.0	0.0	26.0	0.0	0.0	0.0	0.0	0.0	0.0	0.0	750.0	0.0	0.0	0.0	0.0	0.0	0.0	0.0	35.0	844.0	35.0	0.0	0.0	944.0	0.0	0.0	0.0	70.0	0.0	751.0	0.0	0.0	3177.0	0.0	0.0	0.0	0.0	0.0	0.0	0.0	52.0	0.0	35.0	0.0
145	132.0	70.0	0.0	398.0	0.0	0.0	0.0	26.0	0.0	0.0	0.0	0.0	0.0	0.0	498.0	0.0	0.0	0.0	0.0	0.0	634.0	0.0	88.0	0.0	26.0	0.0	0.0	0.0	0.0	0.0	142.0	123.0	79.0	0.0	0.0	0.0	139.0	0.0	106.0	0.0	0.0	0.0	0.0	70.0	0.0	0.0	0.0	5572.0	0.0
146	214.0	147.0	40.0	2089.0	13.0	0.0	13.0	0.0	0.0	0.0	1540.0	0.0	0.0	0.0	13.0	0.0	0.0	26.0	0.0	13.0	13.0	0.0	120.0	0.0	0.0	0.0	0.0	13.0	40.0	0.0	0.0	0.0	78512.0	0.0	0.0	0.0	0.0	0.0	1540.0	0.0	0.0	0.0	0.0	0.0	1915.0	0.0	26.0	93.0	0.0
147	85.0	121.0	0.0	280.0	0.0	24.0	0.0	0.0	0.0	0.0	0.0	0.0	0.0	0.0	46.0	0.0	0.0	0.0	0.0	0.0	0.0	0.0	67.0	0.0	0.0	0.0	0.0	85.0	0.0	0.0	2164.0	79.0	60.0	0.0	0.0	0.0	19.0	0.0	97.0	0.0	0.0	0.0	0.0	0.0	0.0	0.0	0.0	3423.0	0.0
148	904.0	545.0	146.0	4800.0	109.0	0.0	0.0	79.0	0.0	0.0	1583.0	0.0	0.0	0.0	0.0	63.0	59.0	122.0	119.0	26.0	63.0	0.0	106.0	0.0	93.0	0.0	0.0	0.0	0.0	0.0	0.0	0.0	47803.0	0.0	43.0	0.0	0.0	0.0	1447.0	0.0	0.0	38.0	0.0	0.0	18310.0	0.0	80.0	119.0	0.0
149	1445.0	277.0	468.0	86.0	0.0	0.0	0.0	0.0	49.0	0.0	0.0	41.0	120.0	0.0	0.0	28.0	0.0	0.0	62.0	0.0	0.0	13.0	41.0	33.0	0.0	91.0	0.0	0.0	0.0	0.0	0.0	0.0	107.0	0.0	0.0	62.0	0.0	0.0	33.0	443.0	1027.0	45.0	107.0	0.0	0.0	62.0	0.0	49.0	0.0
150	0.0	0.0	0.0	0.0	0.0	0.0	0.0	0.0	0.0	0.0	0.0	0.0	0.0	0.0	0.0	0.0	0.0	0.0	0.0	0.0	0.0	0.0	0.0	0.0	0.0	0.0	0.0	0.0	0.0	0.0	0.0	0.0	0.0	0.0	0.0	0.0	0.0	0.0	0.0	0.0	0.0	0.0	0.0	0.0	0.0	0.0	0.0	0.0	0.0
151	3515.0	4770.0	789.0	2618.0	121.0	1111.0	202.0	128.0	68.0	38.0	248.0	73.0	20.0	111.0	84.0	266.0	98.0	122.0	290.0	36.0	139.0	36.0	430.0	96.0	358.0	202.0	0.0	300.0	322.0	60.0	110.0	315.0	1605.0	74.0	322.0	130.0	39.0	209.0	172.0	186.0	93.0	105.0	56.0	0.0	62.0	230.0	168.0	1879.0	32.0
152	446.0	356.0	33.0	12425.0	72.0	0.0	56.0	0.0	0.0	0.0	5528.0	0.0	0.0	0.0	0.0	0.0	0.0	33.0	66.0	0.0	55.0	0.0	133.0	0.0	0.0	0.0	0.0	44.0	0.0	0.0	0.0	0.0	35815.0	0.0	0.0	0.0	0.0	0.0	5445.0	0.0	0.0	0.0	0.0	0.0	1494.0	0.0	0.0	323.0	0.0
153	7668.0	22952.0	1322.0	2697.0	115.0	2749.0	157.0	465.0	85.0	27.0	119.0	61.0	26.0	63.0	65.0	4503.0	177.0	225.0	475.0	104.0	146.0	46.0	0.0	220.0	3515.0	382.0	0.0	240.0	20629.0	91.0	58.0	65.0	2087.0	65.0	1623.0	130.0	0.0	40558.0	225.0	634.0	101.0	163.0	70.0	0.0	78.0	479.0	88.0	537.0	147.0
154	2103.0	1544.0	328.0	1971.0	115.0	119.0	112.0	0.0	0.0	10.0	77.0	0.0	0.0	63.0	31736.0	0.0	0.0	0.0	145.0	88.0	12316.0	0.0	328.0	82.0	110.0	0.0	0.0	230.0	0.0	0.0	136.0	262.0	1364.0	0.0	81.0	0.0	40923.0	0.0	0.0	128.0	46.0	47.0	0.0	0.0	94.0	153.0	48.0	2136.0	0.0
155	304.0	1191.0	35.0	288.0	0.0	30.0	0.0	0.0	0.0	0.0	0.0	0.0	0.0	0.0	0.0	0.0	0.0	0.0	35.0	26.0	0.0	0.0	141.0	0.0	40.0	0.0	0.0	0.0	45.0	0.0	32.0	0.0	86.0	0.0	35.0	0.0	13.0	35.0	70.0	0.0	0.0	0.0	0.0	0.0	0.0	0.0	0.0	172.0	0.0
156	1994.0	42329.0	709.0	997.0	265.0	620.0	123.0	199.0	59.0	0.0	102.0	0.0	0.0	0.0	18.0	930.0	39.0	0.0	243.0	67.0	0.0	13.0	310.0	124.0	908.0	288.0	0.0	144.0	5030.0	0.0	12.0	0.0	531.0	27.0	199.0	61.0	0.0	842.0	0.0	186.0	54.0	57.0	42.0	0.0	78.0	221.0	48.0	0.0	73.0
157	2430.0	1460.0	555.0	775.0	400.0	168.0	0.0	801.0	0.0	27.0	0.0	0.0	0.0	42.0	0.0	95.0	0.0	206.0	400.0	0.0	57.0	0.0	0.0	110.0	232.0	155.0	0.0	252.0	155.0	0.0	25.0	108.0	481.0	27.0	27.0	0.0	0.0	104.0	185.0	0.0	0.0	38.0	0.0	0.0	0.0	142.0	0.0	1477.0	73.0
158	79.0	135.0	23.0	9940.0	15.0	0.0	47.0	0.0	0.0	0.0	299.0	0.0	0.0	0.0	0.0	0.0	0.0	23.0	31.0	0.0	7.0	0.0	167.0	0.0	0.0	15.0	0.0	23.0	15.0	0.0	0.0	0.0	25859.0	0.0	0.0	0.0	0.0	0.0	411.0	0.0	0.0	0.0	0.0	0.0	1123.0	0.0	0.0	63.0	0.0
159	2197.0	20372.0	754.0	4363.0	1135.0	2071.0	1573.0	288.0	76.0	0.0	1086.0	23.0	44.0	53.0	56.0	1597.0	59.0	178.0	327.0	130.0	101.0	26.0	4625.0	82.0	3239.0	337.0	0.0	540.0	1640.0	24.0	142.0	76.0	1445.0	37.0	512.0	43.0	33.0	1034.0	969.0	303.0	77.0	57.0	0.0	0.0	282.0	153.0	144.0	537.0	89.0
160	205.0	1414.0	66.0	478.0	0.0	0.0	56.0	0.0	0.0	0.0	53.0	0.0	0.0	0.0	75.0	0.0	0.0	0.0	0.0	0.0	0.0	0.0	92.0	0.0	46.0	0.0	0.0	46.0	166.0	0.0	45.0	0.0	126.0	0.0	21.0	0.0	19.0	59.0	106.0	46.0	0.0	0.0	0.0	0.0	0.0	0.0	0.0	199.0	0.0
161	136.0	42.0	0.0	470.0	6.0	0.0	0.0	25.0	9.0	0.0	171.0	0.0	0.0	0.0	12.0	0.0	0.0	9.0	6.0	20.0	22.0	0.0	16.0	6.0	0.0	6.0	0.0	0.0	0.0	0.0	0.0	0.0	5447.0	0.0	0.0	0.0	0.0	0.0	146.0	0.0	0.0	0.0	0.0	0.0	298.0	0.0	0.0	48.0	0.0
162	1458.0	118.0	466.0	76.0	0.0	23.0	0.0	29.0	7550.0	10.0	0.0	92.0	20.0	0.0	0.0	0.0	0.0	0.0	94.0	0.0	0.0	247.0	0.0	55.0	35.0	165.0	0.0	0.0	0.0	1561.0	0.0	0.0	76.0	135.0	0.0	495.0	0.0	0.0	0.0	2438.0	132.0	0.0	389.0	0.0	0.0	59.0	0.0	23.0	81.0
163	1264.0	763.0	237.0	300.0	103.0	0.0	0.0	1043.0	0.0	0.0	0.0	0.0	0.0	0.0	28.0	87.0	0.0	0.0	200.0	0.0	0.0	0.0	0.0	0.0	75.0	62.0	0.0	0.0	75.0	0.0	0.0	0.0	225.0	0.0	0.0	0.0	0.0	137.0	87.0	0.0	0.0	38.0	0.0	0.0	0.0	75.0	0.0	125.0	0.0
164	240.0	181.0	59.0	110.0	23.0	0.0	0.0	27.0	0.0	27.0	0.0	0.0	0.0	1381.0	0.0	0.0	19.0	2371.0	23.0	0.0	0.0	0.0	0.0	0.0	23.0	23.0	0.0	0.0	0.0	0.0	0.0	0.0	157.0	0.0	0.0	0.0	0.0	0.0	19.0	0.0	0.0	0.0	0.0	0.0	0.0	0.0	1808.0	19.0	0.0
165	188.0	247.0	0.0	151.0	0.0	37.0	0.0	0.0	0.0	0.0	0.0	0.0	0.0	0.0	28.0	0.0	0.0	0.0	0.0	0.0	37.0	0.0	67.0	0.0	0.0	0.0	0.0	71.0	29.0	0.0	0.0	228.0	62.0	0.0	0.0	0.0	0.0	0.0	20.0	0.0	0.0	0.0	0.0	0.0	0.0	0.0	0.0	268.0	0.0
166	240.0	447.0	71.0	960.0	163.0	58.0	191.0	0.0	0.0	0.0	68.0	0.0	0.0	0.0	56.0	0.0	0.0	0.0	0.0	83.0	0.0	0.0	428.0	0.0	58.0	0.0	0.0	71.0	0.0	0.0	58.0	54.0	123.0	0.0	27.0	0.0	0.0	0.0	557.0	0.0	0.0	0.0	0.0	0.0	0.0	0.0	0.0	240.0	0.0
167	3030.0	670.0	1227.0	207.0	0.0	0.0	0.0	15143.0	0.0	0.0	56.0	0.0	0.0	0.0	0.0	0.0	0.0	0.0	500.0	0.0	0.0	0.0	0.0	245.0	122.0	415.0	0.0	0.0	56.0	0.0	0.0	0.0	179.0	0.0	0.0	0.0	0.0	0.0	146.0	0.0	0.0	0.0	0.0	0.0	0.0	330.0	0.0	0.0	254.0
168	0.0	0.0	0.0	0.0	0.0	0.0	0.0	0.0	0.0	0.0	0.0	0.0	0.0	0.0	0.0	0.0	0.0	0.0	0.0	188.0	0.0	0.0	0.0	0.0	0.0	0.0	0.0	0.0	0.0	0.0	0.0	0.0	0.0	0.0	0.0	0.0	0.0	0.0	0.0	0.0	0.0	0.0	0.0	0.0	0.0	0.0	0.0	0.0	0.0
169	153.0	23.0	30.0	9.0	0.0	0.0	0.0	2.0	19.0	0.0	0.0	9.0	19.0	0.0	0.0	6.0	0.0	0.0	15.0	0.0	0.0	0.0	0.0	30.0	6.0	6.0	0.0	0.0	6.0	6.0	0.0	0.0	6.0	0.0	0.0	6.0	0.0	0.0	0.0	54.0	71.0	0.0	13.0	0.0	0.0	6.0	0.0	2.0	2.0
170	1998.0	341.0	828.0	97.0	0.0	0.0	0.0	0.0	125.0	0.0	0.0	2319.0	20.0	0.0	0.0	0.0	48.0	0.0	118.0	0.0	0.0	97.0	0.0	41.0	0.0	132.0	0.0	0.0	0.0	34.0	0.0	0.0	215.0	62.0	0.0	222.0	0.0	0.0	0.0	933.0	8353.0	0.0	34.0	0.0	0.0	62.0	0.0	90.0	0.0
171	56.0	119.0	21.0	246.0	0.0	0.0	14.0	28.0	0.0	0.0	0.0	0.0	0.0	0.0	1578.0	0.0	0.0	0.0	0.0	0.0	11044.0	0.0	0.0	0.0	0.0	0.0	0.0	21.0	0.0	0.0	0.0	0.0	49.0	0.0	0.0	0.0	1535.0	0.0	14.0	0.0	0.0	0.0	0.0	28.0	0.0	0.0	0.0	1384.0	0.0
172	9999.0	483.0	5967.0	206.0	0.0	0.0	0.0	89.0	247.0	49.0	0.0	61.0	44.0	0.0	0.0	0.0	98.0	0.0	2690.0	0.0	0.0	75.0	0.0	137.0	0.0	1914.0	0.0	0.0	0.0	585.0	0.0	0.0	286.0	2414.0	0.0	436.0	0.0	0.0	0.0	618.0	202.0	239.0	63.0	0.0	0.0	191.0	0.0	0.0	89.0
173	9867.0	5185.0	2809.0	1620.0	170.0	828.0	168.0	866.0	256.0	38.0	1386.0	228.0	268.0	84.0	0.0	212.0	158.0	150.0	936.0	88.0	76.0	108.0	0.0	4967.0	304.0	1332.0	0.0	0.0	468.0	396.0	19.0	0.0	1686.0	186.0	157.0	432.0	19.0	284.0	159.0	1548.0	468.0	345.0	158.0	0.0	172.0	6273.0	112.0	268.0	5075.0
174	207.0	170.0	0.0	915.0	0.0	0.0	44.0	0.0	0.0	0.0	0.0	0.0	0.0	0.0	150.0	0.0	0.0	0.0	0.0	0.0	57.0	0.0	73.0	0.0	0.0	0.0	0.0	280.0	0.0	0.0	155.0	2393.0	122.0	0.0	0.0	0.0	53.0	0.0	119.0	0.0	0.0	0.0	0.0	0.0	0.0	0.0	0.0	5505.0	0.0
175	495.0	315.0	131.0	162.0	91.0	26.0	0.0	0.0	0.0	43.0	87.0	0.0	0.0	521.0	0.0	0.0	0.0	438.0	65.0	0.0	0.0	0.0	0.0	0.0	0.0	26.0	0.0	0.0	0.0	43.0	0.0	0.0	249.0	0.0	0.0	0.0	0.0	0.0	26.0	0.0	0.0	0.0	0.0	0.0	0.0	0.0	787.0	188.0	0.0
176	265.0	1378.0	0.0	221.0	60.0	55.0	123.0	0.0	0.0	0.0	0.0	0.0	0.0	0.0	0.0	106.0	0.0	0.0	0.0	20.0	0.0	0.0	121.0	0.0	60.0	0.0	0.0	60.0	155.0	0.0	0.0	0.0	105.0	0.0	119.0	0.0	0.0	49.0	0.0	0.0	0.0	0.0	0.0	0.0	0.0	0.0	0.0	44.0	0.0
177	129.0	153.0	35.0	1073.0	23.0	0.0	412.0	0.0	0.0	0.0	0.0	0.0	12.0	0.0	1308.0	0.0	0.0	0.0	47.0	465.0	94.0	0.0	5094.0	0.0	0.0	0.0	0.0	47.0	35.0	0.0	0.0	35.0	566.0	0.0	0.0	0.0	0.0	0.0	70.0	0.0	0.0	0.0	0.0	0.0	23.0	0.0	0.0	117.0	0.0
178	789.0	1759.0	270.0	7737.0	170.0	1037.0	809.0	0.0	0.0	0.0	616.0	0.0	14.0	47.0	253.0	181.0	0.0	0.0	0.0	104.0	0.0	0.0	1985.0	0.0	360.0	0.0	0.0	420.0	138.0	0.0	591.0	174.0	722.0	0.0	190.0	0.0	39.0	89.0	1168.0	0.0	0.0	0.0	0.0	0.0	94.0	0.0	0.0	1342.0	0.0
179	0.0	0.0	0.0	0.0	0.0	0.0	0.0	0.0	0.0	0.0	0.0	0.0	0.0	0.0	0.0	0.0	0.0	0.0	0.0	0.0	0.0	0.0	0.0	0.0	0.0	0.0	0.0	0.0	0.0	0.0	0.0	0.0	642.0	0.0	0.0	0.0	0.0	0.0	0.0	0.0	0.0	0.0	0.0	0.0	0.0	0.0	0.0	0.0	0.0
180	1176.0	611.0	333.0	185.0	0.0	64.0	0.0	192.0	25.0	0.0	0.0	11.0	46.0	0.0	0.0	101.0	0.0	0.0	194.0	0.0	0.0	19.0	74.0	676.0	101.0	129.0	0.0	0.0	55.0	0.0	0.0	0.0	101.0	0.0	0.0	0.0	0.0	46.0	64.0	314.0	0.0	0.0	24.0	0.0	0.0	824.0	0.0	0.0	917.0
181	573.0	389.0	122.0	267.0	157.0	0.0	0.0	328.0	0.0	0.0	119.0	0.0	0.0	0.0	0.0	0.0	0.0	94.0	72.0	0.0	0.0	0.0	111.0	0.0	38.0	0.0	0.0	50.0	33.0	0.0	0.0	0.0	267.0	0.0	0.0	0.0	0.0	0.0	44.0	0.0	0.0	0.0	0.0	0.0	0.0	0.0	0.0	38.0	55.0
182	232.0	476.0	0.0	341.0	43.0	32.0	0.0	0.0	0.0	0.0	0.0	0.0	0.0	0.0	28.0	0.0	0.0	0.0	43.0	0.0	0.0	0.0	102.0	0.0	43.0	0.0	0.0	0.0	70.0	0.0	45.0	0.0	113.0	0.0	0.0	0.0	0.0	0.0	75.0	0.0	0.0	0.0	0.0	0.0	0.0	0.0	0.0	178.0	0.0
183	0.0	0.0	0.0	0.0	0.0	0.0	0.0	0.0	0.0	0.0	0.0	0.0	0.0	0.0	0.0	0.0	0.0	0.0	0.0	0.0	0.0	0.0	0.0	0.0	0.0	0.0	0.0	0.0	0.0	0.0	0.0	0.0	0.0	0.0	0.0	0.0	0.0	0.0	0.0	0.0	0.0	0.0	0.0	0.0	0.0	0.0	0.0	0.0	0.0
184	3655.0	1774.0	882.0	1338.0	0.0	0.0	0.0	0.0	25.0	10.0	0.0	15.0	26.0	0.0	28.0	0.0	69.0	65.0	265.0	0.0	255.0	29.0	0.0	55.0	0.0	116.0	0.0	255.0	0.0	30.0	19.0	43.0	1686.0	37.0	0.0	0.0	0.0	0.0	332.0	191.0	95.0	0.0	49.0	3655.0	62.0	0.0	0.0	201.0	0.0
185	2842.0	3829.0	957.0	3291.0	145.0	239.0	269.0	272.0	51.0	0.0	522.0	0.0	14.0	63.0	112.0	117.0	79.0	131.0	0.0	109.0	57.0	46.0	927.0	0.0	166.0	0.0	0.0	144.0	269.0	48.0	870.0	152.0	1364.0	0.0	54.0	0.0	86.0	0.0	292.0	329.0	31.0	67.0	49.0	0.0	235.0	0.0	80.0	1141.0	0.0
186	0.0	0.0	0.0	0.0	0.0	0.0	0.0	0.0	0.0	0.0	0.0	0.0	0.0	0.0	0.0	0.0	0.0	0.0	0.0	0.0	0.0	0.0	0.0	0.0	0.0	0.0	0.0	0.0	0.0	0.0	0.0	0.0	642.0	0.0	0.0	0.0	0.0	0.0	0.0	0.0	0.0	0.0	0.0	0.0	0.0	0.0	0.0	0.0	0.0
187	261.0	448.0	0.0	1084.0	0.0	0.0	0.0	0.0	0.0	0.0	1026.0	0.0	0.0	0.0	761.0	199.0	0.0	0.0	0.0	26.0	0.0	0.0	349.0	0.0	249.0	0.0	0.0	162.0	0.0	0.0	26450.0	149.0	261.0	0.0	0.0	0.0	166.0	0.0	610.0	0.0	0.0	0.0	0.0	0.0	62.0	0.0	0.0	2215.0	0.0
188	89.0	113.0	0.0	732.0	0.0	0.0	56.0	0.0	0.0	0.0	0.0	0.0	0.0	0.0	75.0	0.0	0.0	0.0	0.0	0.0	23.0	0.0	42.0	0.0	0.0	0.0	0.0	103.0	0.0	0.0	389.0	165.0	47.0	0.0	0.0	0.0	26.0	0.0	278.0	0.0	0.0	0.0	0.0	0.0	0.0	0.0	0.0	2954.0	0.0
189	78.0	70.0	24.0	66.0	1073.0	29.0	0.0	16.0	0.0	0.0	58.0	0.0	0.0	37.0	0.0	0.0	0.0	563.0	24.0	0.0	0.0	0.0	0.0	0.0	16.0	0.0	0.0	0.0	24.0	0.0	0.0	0.0	128.0	0.0	0.0	0.0	0.0	0.0	53.0	0.0	0.0	0.0	0.0	0.0	0.0	0.0	96.0	20.0	0.0
190	2455.0	2142.0	669.0	327.0	72.0	163.0	0.0	1071.0	0.0	0.0	0.0	0.0	0.0	31.0	0.0	357.0	0.0	84.0	252.0	0.0	0.0	0.0	0.0	133.0	6695.0	163.0	0.0	0.0	446.0	0.0	0.0	0.0	193.0	0.0	70.0	0.0	0.0	312.0	0.0	0.0	0.0	0.0	0.0	0.0	0.0	193.0	0.0	223.0	81.0
191	479.0	3097.0	230.0	345.0	0.0	210.0	67.0	0.0	0.0	0.0	0.0	0.0	0.0	0.0	0.0	67.0	0.0	0.0	0.0	36.0	0.0	0.0	115.0	0.0	76.0	0.0	0.0	96.0	153.0	0.0	25.0	119.0	182.0	0.0	805.0	0.0	26.0	59.0	0.0	0.0	0.0	0.0	0.0	0.0	0.0	0.0	0.0	268.0	0.0
192	169.0	92.0	61.0	486.0	0.0	54.0	44.0	0.0	0.0	0.0	0.0	0.0	0.0	0.0	28.0	0.0	0.0	0.0	0.0	0.0	0.0	0.0	0.0	0.0	0.0	0.0	0.0	239.0	0.0	0.0	181.0	7269.0	100.0	0.0	0.0	0.0	19.0	0.0	84.0	0.0	0.0	0.0	0.0	0.0	0.0	0.0	0.0	3826.0	0.0
193	323.0	290.0	0.0	464.0	0.0	0.0	101.0	0.0	0.0	0.0	0.0	0.0	8.0	0.0	46.0	0.0	0.0	0.0	0.0	0.0	0.0	0.0	265.0	0.0	0.0	0.0	0.0	1104.0	0.0	0.0	0.0	1099.0	174.0	0.0	0.0	0.0	46.0	0.0	0.0	0.0	0.0	0.0	0.0	0.0	0.0	0.0	0.0	1946.0	0.0
194	687.0	10305.0	221.0	2681.0	194.0	398.0	775.0	112.0	34.0	0.0	102.0	81.0	0.0	0.0	37.0	628.0	0.0	0.0	0.0	109.0	0.0	9.0	1950.0	0.0	927.0	0.0	0.0	144.0	775.0	0.0	25.0	130.0	443.0	0.0	261.0	0.0	46.0	374.0	491.0	0.0	23.0	0.0	21.0	0.0	62.0	0.0	0.0	243.0	0.0
195	10167.0	8867.0	1300.0	12650.0	613.0	1035.0	573.0	401.0	153.0	27.0	590.0	38.0	73.0	95.0	3091.0	255.0	108.0	470.0	363.0	402.0	958.0	108.0	2482.0	68.0	567.0	225.0	0.0	3665.0	600.0	54.0	3463.0	4965.0	5700.0	83.0	190.0	174.0	1987.0	224.0	3559.0	711.0	249.0	124.0	126.0	0.0	360.0	191.0	192.0	281102.0	122.0
196	10524.0	3097.0	3379.0	1020.0	0.0	1181.0	67.0	256.0	19661.0	59.0	77.0	1032.0	1001.0	42.0	0.0	95.0	246.0	56.0	668.0	26.0	165.0	15508.0	0.0	165.0	207.0	668.0	0.0	84.0	184.0	11275.0	0.0	0.0	1364.0	422.0	152.0	4259.0	0.0	59.0	0.0	17567.0	1198.0	172.0	10100.0	0.0	0.0	441.0	40.0	0.0	65.0
197	453.0	407.0	54.0	834.0	3212.0	49.0	0.0	49.0	0.0	0.0	136.0	0.0	0.0	0.0	0.0	0.0	0.0	141.0	63.0	0.0	0.0	0.0	0.0	0.0	0.0	0.0	0.0	58.0	67.0	0.0	0.0	0.0	285.0	0.0	0.0	0.0	0.0	0.0	212.0	54.0	0.0	0.0	0.0	0.0	78.0	0.0	0.0	131.0	0.0
198	29669.0	2327.0	9502.0	1939.0	327.0	278.0	0.0	1444.0	136.0	196.0	453.0	46.0	26.0	95.0	0.0	127.0	454.0	122.0	56654.0	47.0	260.0	42.0	0.0	814.0	193.0	17343.0	0.0	204.0	231.0	146.0	0.0	76.0	1364.0	5108.0	59.0	540.0	13.0	134.0	185.0	431.0	124.0	950.0	45.0	0.0	94.0	2532.0	104.0	268.0	465.0
199	204.0	179.0	62.0	74.0	0.0	0.0	0.0	33.0	0.0	503.0	0.0	0.0	0.0	95.0	0.0	0.0	74.0	62.0	33.0	0.0	0.0	0.0	0.0	20.0	0.0	33.0	0.0	0.0	16.0	0.0	0.0	0.0	49.0	0.0	0.0	12.0	0.0	0.0	16.0	0.0	0.0	29.0	0.0	0.0	0.0	0.0	29.0	16.0	0.0
200	399.0	27.0	128.0	0.0	0.0	0.0	0.0	0.0	19.0	0.0	0.0	19.0	0.0	0.0	0.0	0.0	0.0	0.0	22.0	0.0	0.0	12.0	0.0	22.0	9.0	22.0	0.0	0.0	0.0	0.0	0.0	0.0	4.0	0.0	0.0	12.0	0.0	0.0	0.0	174.0	186.0	0.0	0.0	4.0	0.0	9.0	0.0	4.0	4.0
201	2185.0	110.0	557.0	82.0	22.0	0.0	0.0	27.0	0.0	49.0	0.0	0.0	0.0	0.0	0.0	0.0	316.0	0.0	999.0	47.0	0.0	0.0	0.0	82.0	0.0	336.0	0.0	0.0	0.0	0.0	0.0	0.0	44.0	44.0	0.0	22.0	0.0	0.0	22.0	16.0	0.0	23332.0	0.0	0.0	0.0	55.0	0.0	0.0	0.0
202	1299.0	247.0	512.0	64.0	0.0	0.0	0.0	0.0	329.0	16.0	0.0	951.0	358.0	0.0	0.0	0.0	0.0	0.0	109.0	0.0	0.0	283.0	0.0	68.0	0.0	109.0	0.0	18.0	0.0	109.0	0.0	0.0	100.0	45.0	0.0	219.0	0.0	0.0	0.0	723.0	233.0	0.0	192.0	0.0	0.0	76.0	0.0	18.0	18.0
203	1085.0	97.0	298.0	38.0	0.0	0.0	0.0	0.0	175.0	0.0	0.0	6696.0	90.0	0.0	0.0	0.0	0.0	0.0	129.0	0.0	0.0	45.0	0.0	68.0	0.0	90.0	0.0	0.0	12.0	51.0	0.0	0.0	25.0	19.0	0.0	168.0	0.0	0.0	19.0	454.0	2872.0	0.0	38.0	0.0	0.0	32.0	0.0	0.0	32.0
204	4358.0	176544.0	1452.0	4434.0	886.0	2908.0	584.0	947.0	111.0	10.0	761.0	65.0	44.0	164.0	65.0	2842.0	158.0	893.0	545.0	250.0	107.0	32.0	1452.0	220.0	5993.0	608.0	0.0	744.0	21943.0	103.0	71.0	141.0	2569.0	83.0	1410.0	165.0	119.0	4856.0	1421.0	583.0	171.0	163.0	98.0	0.0	235.0	326.0	683.0	1342.0	130.0
205	1051.0	143.0	535.0	38.0	0.0	0.0	0.0	0.0	152.0	0.0	0.0	191.0	38.0	0.0	0.0	0.0	0.0	0.0	105.0	0.0	0.0	0.0	0.0	68.0	0.0	66.0	0.0	0.0	0.0	66.0	0.0	0.0	57.0	19.0	0.0	95.0	0.0	0.0	0.0	793.0	21665.0	0.0	28.0	0.0	0.0	95.0	0.0	19.0	49.0
206	366.0	239.0	65.0	297.0	133.0	0.0	0.0	0.0	0.0	0.0	0.0	0.0	0.0	0.0	0.0	0.0	0.0	0.0	54.0	0.0	0.0	0.0	42.0	0.0	0.0	57.0	0.0	50.0	0.0	0.0	0.0	0.0	150.0	0.0	0.0	0.0	0.0	0.0	0.0	0.0	0.0	0.0	0.0	0.0	0.0	0.0	0.0	219.0	0.0
207	173.0	132.0	20.0	8471.0	34.0	0.0	20.0	0.0	0.0	0.0	333.0	0.0	0.0	0.0	0.0	0.0	0.0	0.0	13.0	13.0	27.0	0.0	69.0	0.0	0.0	0.0	0.0	27.0	0.0	0.0	0.0	0.0	26994.0	0.0	0.0	0.0	0.0	0.0	783.0	0.0	0.0	0.0	0.0	0.0	2608.0	0.0	13.0	104.0	0.0
208	654.0	7077.0	0.0	2884.0	242.0	411.0	1124.0	144.0	25.0	0.0	136.0	0.0	0.0	0.0	46.0	1128.0	0.0	47.0	0.0	99.0	0.0	0.0	1981.0	55.0	1425.0	0.0	0.0	240.0	619.0	0.0	45.0	76.0	562.0	0.0	299.0	0.0	26.0	524.0	318.0	0.0	0.0	0.0	0.0	0.0	78.0	0.0	0.0	268.0	49.0
209	9806.0	1595.0	1961.0	1163.0	242.0	225.0	0.0	1798.0	0.0	43.0	290.0	27.0	18.0	0.0	0.0	95.0	365.0	282.0	1562.0	36.0	146.0	32.0	0.0	137.0	0.0	531.0	0.0	0.0	0.0	79.0	0.0	0.0	1124.0	102.0	76.0	174.0	0.0	89.0	225.0	303.0	77.0	10190.0	21.0	0.0	109.0	364.0	56.0	0.0	65.0
210	2986.0	769.0	1049.0	198.0	0.0	93.0	0.0	192.0	0.0	0.0	231.0	0.0	0.0	0.0	0.0	104.0	0.0	0.0	326.0	0.0	0.0	9.0	0.0	1559.0	139.0	384.0	0.0	0.0	186.0	30.0	0.0	0.0	116.0	37.0	38.0	0.0	0.0	81.0	69.0	116.0	0.0	69.0	17.0	0.0	0.0	2263.0	0.0	0.0	944.0
211	808.0	10483.0	342.0	497.0	115.0	252.0	89.0	192.0	25.0	0.0	0.0	0.0	0.0	0.0	0.0	362.0	0.0	0.0	0.0	94.0	0.0	19.0	108.0	96.0	359.0	139.0	0.0	108.0	6796.0	0.0	0.0	0.0	326.0	0.0	190.0	0.0	0.0	749.0	0.0	139.0	0.0	57.0	0.0	0.0	47.0	95.0	0.0	0.0	89.0
212	26564.0	822.0	49959.0	300.0	157.0	132.0	0.0	385.0	487.0	158.0	248.0	135.0	50.0	0.0	0.0	0.0	276.0	65.0	5927.0	0.0	57.0	69.0	0.0	1269.0	166.0	6396.0	0.0	0.0	207.0	1219.0	25.0	0.0	481.0	12445.0	0.0	1832.0	0.0	89.0	0.0	501.0	233.0	662.0	148.0	0.0	0.0	729.0	0.0	0.0	318.0
213	505.0	394.0	141.0	212.0	70.0	0.0	0.0	0.0	0.0	0.0	66.0	0.0	0.0	780.0	0.0	0.0	0.0	2536.0	35.0	0.0	0.0	0.0	0.0	0.0	0.0	48.0	0.0	0.0	35.0	0.0	0.0	0.0	394.0	0.0	0.0	0.0	0.0	0.0	31.0	0.0	0.0	0.0	0.0	0.0	0.0	0.0	5867.0	35.0	0.0
214	732.0	147.0	346.0	25.0	0.0	0.0	0.0	0.0	937.0	0.0	0.0	158.0	54.0	0.0	0.0	19.0	19.0	0.0	64.0	0.0	0.0	545.0	0.0	25.0	0.0	70.0	0.0	0.0	0.0	469.0	0.0	0.0	83.0	64.0	0.0	211.0	0.0	19.0	12.0	1399.0	116.0	0.0	366.0	0.0	0.0	32.0	0.0	0.0	0.0
215	974.0	169.0	526.0	55.0	0.0	0.0	0.0	0.0	192.0	0.0	0.0	212.0	4804.0	0.0	0.0	11.0	0.0	0.0	82.0	0.0	27.0	687.0	0.0	0.0	0.0	94.0	0.0	0.0	19.0	35.0	0.0	0.0	66.0	0.0	0.0	58.0	0.0	0.0	0.0	711.0	47.0	0.0	947.0	0.0	0.0	47.0	0.0	15.0	0.0
216	3272.0	111.0	712.0	55.0	0.0	0.0	0.0	12.0	427.0	54.0	0.0	1098.0	30.0	0.0	0.0	0.0	179.0	0.0	123.0	0.0	0.0	115.0	0.0	55.0	0.0	130.0	0.0	0.0	30.0	756.0	0.0	0.0	68.0	247.0	0.0	9834.0	0.0	0.0	0.0	793.0	171.0	18.0	84.0	0.0	0.0	76.0	0.0	12.0	18.0
217	102.0	27.0	0.0	63.0	176.0	18.0	0.0	21.0	0.0	0.0	75.0	0.0	0.0	0.0	0.0	0.0	0.0	263.0	0.0	0.0	0.0	0.0	0.0	0.0	9.0	15.0	0.0	6.0	0.0	0.0	0.0	0.0	69.0	0.0	0.0	0.0	0.0	0.0	33.0	9.0	0.0	0.0	0.0	0.0	0.0	6.0	15.0	15.0	0.0
218	190.0	1008.0	14.0	75.0	0.0	5777.0	0.0	28.0	0.0	0.0	0.0	0.0	0.0	0.0	0.0	269.0	0.0	0.0	0.0	0.0	0.0	0.0	0.0	0.0	179.0	0.0	0.0	0.0	344.0	0.0	0.0	0.0	64.0	0.0	4804.0	0.0	0.0	329.0	0.0	21.0	0.0	0.0	0.0	0.0	0.0	0.0	0.0	32.0	0.0
219	0.0	0.0	0.0	8415.0	0.0	0.0	584.0	0.0	0.0	0.0	0.0	0.0	0.0	0.0	37.0	0.0	0.0	0.0	0.0	0.0	0.0	0.0	0.0	0.0	0.0	0.0	0.0	372.0	0.0	0.0	0.0	0.0	0.0	0.0	0.0	0.0	0.0	0.0	0.0	0.0	0.0	0.0	0.0	0.0	0.0	0.0	0.0	0.0	0.0
220	0.0	0.0	0.0	0.0	0.0	0.0	0.0	0.0	0.0	0.0	0.0	0.0	0.0	0.0	0.0	0.0	0.0	0.0	0.0	0.0	0.0	0.0	0.0	0.0	0.0	0.0	0.0	0.0	0.0	0.0	0.0	0.0	0.0	0.0	0.0	0.0	0.0	0.0	0.0	0.0	0.0	0.0	0.0	0.0	0.0	0.0	104.0	0.0	0.0
221	2106.0	707.0	564.0	436.0	0.0	0.0	0.0	176.0	51.0	0.0	0.0	42.0	75.0	0.0	0.0	0.0	39.0	0.0	165.0	0.0	0.0	32.0	0.0	814.0	142.0	300.0	0.0	0.0	0.0	75.0	0.0	0.0	203.0	46.0	0.0	105.0	0.0	0.0	0.0	1843.0	203.0	0.0	173.0	0.0	0.0	844.0	0.0	0.0	609.0
222	4494.0	1592.0	1723.0	567.0	91.0	239.0	0.0	337.0	136.0	49.0	787.0	218.0	63.0	37.0	0.0	196.0	98.0	0.0	1025.0	26.0	57.0	39.0	0.0	7203.0	179.0	1418.0	0.0	0.0	370.0	436.0	19.0	0.0	722.0	65.0	174.0	148.0	0.0	218.0	0.0	414.0	93.0	124.0	42.0	0.0	0.0	3626.0	0.0	196.0	12893.0
223	858.0	355.0	222.0	577.0	1135.0	0.0	0.0	133.0	0.0	0.0	577.0	0.0	0.0	63.0	0.0	0.0	49.0	1954.0	118.0	26.0	0.0	0.0	0.0	0.0	0.0	0.0	0.0	0.0	0.0	0.0	0.0	0.0	843.0	0.0	0.0	0.0	0.0	0.0	355.0	0.0	0.0	38.0	0.0	0.0	88.0	0.0	160.0	118.0	32.0
224	1717.0	7922.0	0.0	8698.0	364.0	1487.0	2214.0	0.0	34.0	0.0	513.0	23.0	0.0	31.0	122.0	979.0	0.0	103.0	218.0	83.0	57.0	0.0	4044.0	68.0	1896.0	202.0	0.0	1236.0	747.0	54.0	110.0	315.0	1284.0	0.0	539.0	43.0	33.0	764.0	1235.0	279.0	38.0	57.0	35.0	0.0	235.0	153.0	0.0	805.0	0.0
225	573.0	83.0	59.0	39.0	15.0	11.0	0.0	0.0	0.0	5685.0	0.0	0.0	0.0	79.0	0.0	0.0	1422.0	19.0	67.0	0.0	0.0	0.0	0.0	0.0	0.0	23.0	0.0	0.0	0.0	0.0	0.0	0.0	55.0	0.0	0.0	87.0	0.0	0.0	0.0	19.0	0.0	71.0	0.0	0.0	0.0	23.0	120.0	0.0	0.0
226	4624.0	116.0	880.0	49.0	0.0	0.0	0.0	41.0	33.0	805.0	0.0	0.0	0.0	0.0	0.0	0.0	7181.0	0.0	440.0	0.0	0.0	0.0	0.0	41.0	0.0	182.0	0.0	0.0	0.0	48.0	0.0	0.0	49.0	431.0	0.0	622.0	0.0	16.0	16.0	24.0	0.0	7828.0	0.0	0.0	0.0	95.0	0.0	16.0	24.0
227	2855.0	1133.0	475.0	1359.0	109.0	0.0	0.0	112.0	0.0	38.0	111.0	0.0	14.0	362.0	0.0	0.0	59.0	430.0	249.0	15.0	101.0	0.0	0.0	41.0	110.0	203.0	0.0	0.0	0.0	0.0	0.0	0.0	1994.0	0.0	0.0	43.0	0.0	0.0	106.0	0.0	0.0	76.0	0.0	0.0	158.0	115.0	974.0	0.0	0.0
228	2287.0	27454.0	953.0	3126.0	285.0	1155.0	584.0	545.0	51.0	0.0	496.0	30.0	30.0	37.0	0.0	1639.0	59.0	169.0	290.0	73.0	0.0	36.0	571.0	137.0	2020.0	381.0	0.0	264.0	59371.0	54.0	51.0	43.0	1445.0	102.0	800.0	69.0	19.0	2592.0	531.0	303.0	38.0	67.0	28.0	0.0	266.0	345.0	233.0	402.0	138.0
229	1078.0	6201.0	257.0	404.0	0.0	3293.0	0.0	85.0	0.0	0.0	0.0	0.0	0.0	0.0	0.0	1660.0	0.0	47.0	98.0	0.0	63.0	0.0	0.0	0.0	1425.0	0.0	0.0	0.0	1213.0	0.0	19.0	43.0	306.0	27.0	3181.0	0.0	0.0	2338.0	0.0	0.0	0.0	0.0	0.0	0.0	0.0	0.0	0.0	85.0	0.0
230	260.0	205.0	86.0	142.0	15.0	0.0	0.0	31.0	0.0	189.0	0.0	0.0	0.0	537.0	0.0	0.0	71.0	79.0	47.0	0.0	0.0	0.0	0.0	0.0	0.0	23.0	0.0	0.0	0.0	0.0	0.0	0.0	142.0	0.0	23.0	0.0	0.0	0.0	0.0	0.0	0.0	0.0	0.0	0.0	0.0	0.0	55.0	23.0	0.0
231	66.0	111.0	22.0	160.0	0.0	0.0	0.0	0.0	0.0	0.0	0.0	0.0	0.0	0.0	394.0	0.0	0.0	16.0	0.0	0.0	399.0	0.0	22.0	0.0	0.0	16.0	0.0	22.0	0.0	0.0	0.0	72.0	44.0	0.0	0.0	33.0	299.0	0.0	16.0	0.0	0.0	0.0	0.0	0.0	0.0	0.0	0.0	1210.0	0.0
232	9140.0	7389.0	1750.0	6741.0	400.0	2204.0	314.0	713.0	111.0	65.0	196.0	23.0	18.0	180.0	103.0	489.0	247.0	244.0	713.0	67.0	584.0	32.0	0.0	137.0	567.0	405.0	0.0	1212.0	713.0	103.0	90.0	489.0	3773.0	102.0	299.0	191.0	119.0	464.0	411.0	713.0	85.0	287.0	74.0	0.0	156.0	249.0	241.0	1611.0	130.0
233	217.0	71.0	108.0	96.0	0.0	0.0	0.0	21.0	0.0	164.0	12.0	0.0	0.0	1222.0	0.0	0.0	18.0	21.0	12.0	0.0	12.0	0.0	0.0	0.0	0.0	0.0	0.0	12.0	0.0	0.0	0.0	0.0	235.0	0.0	0.0	0.0	0.0	0.0	0.0	0.0	0.0	0.0	0.0	0.0	0.0	12.0	393.0	0.0	0.0
234	13099.0	5849.0	2553.0	7085.0	21112.0	823.0	146.0	1235.0	128.0	359.0	3707.0	65.0	63.0	1071.0	46.0	287.0	691.0	47574.0	1318.0	219.0	380.0	69.0	0.0	248.0	595.0	823.0	0.0	264.0	554.0	121.0	38.0	97.0	10051.0	261.0	196.0	235.0	66.0	314.0	2059.0	823.0	233.0	700.0	98.0	0.0	612.0	518.0	1977.0	823.0	253.0
235	1283.0	397.0	141.0	718.0	115.0	269.0	0.0	0.0	0.0	16.0	0.0	0.0	0.0	449.0	0.0	0.0	39.0	205.0	89.0	0.0	63.0	0.0	0.0	0.0	0.0	102.0	0.0	0.0	0.0	0.0	0.0	0.0	1732.0	0.0	0.0	0.0	0.0	0.0	0.0	0.0	0.0	0.0	0.0	0.0	141.0	0.0	680.0	0.0	0.0
236	235.0	458.0	52.0	335.0	0.0	70.0	0.0	0.0	0.0	0.0	0.0	0.0	0.0	0.0	0.0	0.0	0.0	0.0	0.0	0.0	0.0	0.0	47.0	0.0	0.0	0.0	0.0	144.0	70.0	0.0	19.0	87.0	88.0	0.0	0.0	0.0	19.0	35.0	0.0	0.0	0.0	0.0	0.0	0.0	0.0	0.0	0.0	402.0	0.0
237	1103.0	538.0	323.0	1076.0	2264.0	0.0	0.0	107.0	0.0	65.0	969.0	0.0	0.0	212.0	0.0	0.0	59.0	14617.0	134.0	31.0	88.0	0.0	0.0	0.0	0.0	0.0	0.0	0.0	0.0	0.0	0.0	0.0	1130.0	0.0	0.0	0.0	0.0	0.0	619.0	0.0	0.0	67.0	0.0	0.0	134.0	107.0	289.0	215.0	0.0
238	350.0	297.0	74.0	446.0	0.0	0.0	42.0	106.0	0.0	0.0	0.0	0.0	0.0	0.0	65.0	0.0	0.0	0.0	0.0	0.0	0.0	0.0	85.0	0.0	0.0	0.0	0.0	1392.0	0.0	0.0	0.0	1469.0	159.0	0.0	0.0	0.0	0.0	0.0	0.0	0.0	0.0	0.0	0.0	0.0	0.0	0.0	0.0	268.0	0.0
239	0.0	0.0	0.0	0.0	631.0	0.0	0.0	0.0	0.0	0.0	0.0	0.0	0.0	26.0	28.0	0.0	0.0	75.0	0.0	0.0	0.0	0.0	0.0	0.0	0.0	0.0	0.0	288.0	115.0	0.0	0.0	43.0	0.0	0.0	0.0	0.0	19.0	0.0	146.0	0.0	0.0	0.0	0.0	0.0	0.0	0.0	56.0	537.0	0.0
240	709.0	546.0	139.0	686.0	85.0	151.0	0.0	93.0	0.0	0.0	0.0	0.0	0.0	31.0	0.0	0.0	0.0	0.0	81.0	0.0	0.0	0.0	46.0	0.0	0.0	0.0	0.0	108.0	0.0	0.0	25.0	54.0	232.0	0.0	0.0	0.0	0.0	0.0	81.0	0.0	0.0	58.0	0.0	0.0	0.0	0.0	0.0	335.0	0.0
241	2579.0	183.0	753.0	135.0	309.0	0.0	0.0	144.0	25.0	59.0	0.0	0.0	0.0	0.0	0.0	0.0	464.0	0.0	3351.0	0.0	28.0	0.0	0.0	96.0	0.0	666.0	0.0	0.0	0.0	0.0	0.0	0.0	86.0	57.0	0.0	43.0	0.0	0.0	0.0	57.0	0.0	4124.0	0.0	0.0	28.0	95.0	0.0	0.0	81.0
242	2470.0	1252.0	733.0	304.0	0.0	0.0	0.0	15626.0	25.0	0.0	0.0	0.0	0.0	0.0	0.0	95.0	79.0	94.0	501.0	0.0	0.0	13.0	0.0	196.0	232.0	322.0	0.0	120.0	214.0	0.0	0.0	0.0	268.0	46.0	0.0	87.0	0.0	143.0	0.0	0.0	54.0	47.0	0.0	0.0	0.0	178.0	0.0	125.0	161.0
243	143.0	449.0	30.0	219.0	0.0	86.0	40.0	0.0	0.0	0.0	0.0	0.0	0.0	0.0	0.0	0.0	0.0	0.0	30.0	0.0	30.0	0.0	107.0	0.0	0.0	0.0	0.0	45.0	0.0	0.0	0.0	185.0	132.0	0.0	0.0	0.0	0.0	0.0	51.0	0.0	0.0	0.0	0.0	0.0	0.0	0.0	0.0	335.0	0.0
244	2463.0	2872.0	368.0	368.0	0.0	99.0	0.0	698.0	0.0	0.0	0.0	0.0	0.0	0.0	0.0	159.0	0.0	0.0	149.0	0.0	0.0	0.0	0.0	0.0	269.0	79.0	0.0	96.0	339.0	0.0	0.0	43.0	189.0	0.0	49.0	0.0	0.0	109.0	0.0	0.0	0.0	0.0	0.0	0.0	0.0	0.0	0.0	537.0	0.0
245	10864.0	536.0	3794.0	375.0	133.0	0.0	0.0	850.0	93.0	32.0	0.0	0.0	0.0	0.0	0.0	0.0	118.0	75.0	6327.0	0.0	95.0	19.0	0.0	662.0	179.0	3581.0	0.0	0.0	115.0	36.0	0.0	0.0	340.0	633.0	32.0	113.0	0.0	104.0	0.0	0.0	0.0	220.0	24.0	0.0	0.0	3165.0	0.0	0.0	220.0
246	808.0	4380.0	229.0	193.0	0.0	132.0	44.0	96.0	0.0	0.0	0.0	0.0	0.0	0.0	0.0	958.0	0.0	0.0	84.0	0.0	0.0	0.0	60.0	137.0	276.0	96.0	0.0	0.0	2485.0	0.0	0.0	0.0	132.0	0.0	43.0	0.0	0.0	1378.0	0.0	48.0	0.0	0.0	0.0	0.0	0.0	153.0	0.0	60.0	73.0
247	979.0	2671.0	201.0	107.0	53.0	536.0	0.0	144.0	0.0	0.0	0.0	0.0	0.0	0.0	0.0	8645.0	0.0	0.0	93.0	0.0	0.0	0.0	0.0	0.0	3003.0	93.0	0.0	0.0	805.0	0.0	12.0	0.0	147.0	0.0	245.0	0.0	0.0	1933.0	0.0	0.0	0.0	0.0	0.0	0.0	0.0	0.0	0.0	107.0	0.0
248	2833.0	6029.0	974.0	793.0	115.0	478.0	123.0	288.0	76.0	0.0	239.0	11.0	12.0	0.0	0.0	1511.0	69.0	122.0	453.0	36.0	0.0	9.0	0.0	427.0	1204.0	430.0	0.0	0.0	3188.0	24.0	0.0	0.0	883.0	83.0	299.0	95.0	19.0	1229.0	132.0	198.0	62.0	249.0	21.0	0.0	78.0	690.0	40.0	0.0	220.0
249	1333.0	857.0	258.0	380.0	0.0	68.0	0.0	1061.0	0.0	0.0	0.0	0.0	0.0	0.0	0.0	81.0	0.0	65.0	258.0	0.0	0.0	0.0	0.0	0.0	258.0	68.0	0.0	54.0	0.0	0.0	0.0	0.0	204.0	0.0	0.0	0.0	0.0	81.0	0.0	0.0	0.0	0.0	0.0	0.0	0.0	54.0	0.0	149.0	0.0
250	261.0	4900.0	75.0	268.0	0.0	654.0	0.0	41.0	0.0	0.0	0.0	0.0	0.0	0.0	0.0	296.0	0.0	0.0	0.0	0.0	0.0	0.0	117.0	0.0	317.0	0.0	0.0	0.0	3921.0	0.0	0.0	0.0	124.0	0.0	682.0	0.0	0.0	503.0	0.0	0.0	0.0	0.0	0.0	0.0	0.0	0.0	0.0	0.0	0.0
251	44.0	44.0	20.0	670.0	28.0	0.0	0.0	12.0	0.0	0.0	85.0	0.0	0.0	0.0	89.0	0.0	0.0	0.0	0.0	0.0	0.0	0.0	12.0	44.0	0.0	212.0	32.0	0.0	0.0	0.0	0.0	0.0	21371.0	0.0	0.0	0.0	0.0	0.0	106.0	0.0	0.0	0.0	0.0	0.0	645.0	20.0	0.0	28.0	28.0
252	5233.0	1801.0	1784.0	815.0	230.0	152.0	44.0	288.0	85.0	27.0	367.0	27.0	56.0	0.0	0.0	85.0	79.0	84.0	611.0	41.0	0.0	46.0	0.0	2884.0	339.0	730.0	0.0	0.0	220.0	169.0	0.0	0.0	562.0	83.0	21.0	152.0	0.0	89.0	0.0	2344.0	152.0	57.0	152.0	0.0	47.0	2225.0	0.0	186.0	2667.0
253	931.0	210.0	121.0	348.0	485.0	48.0	0.0	56.0	0.0	40.0	137.0	0.0	0.0	26.0	0.0	0.0	64.0	712.0	80.0	0.0	0.0	0.0	0.0	0.0	0.0	72.0	0.0	0.0	0.0	40.0	0.0	0.0	396.0	0.0	0.0	0.0	0.0	0.0	56.0	0.0	23.0	0.0	0.0	0.0	0.0	0.0	48.0	48.0	32.0
254	1248.0	14080.0	526.0	315.0	0.0	225.0	0.0	90.0	0.0	0.0	0.0	0.0	0.0	0.0	0.0	170.0	0.0	0.0	270.0	36.0	0.0	0.0	105.0	151.0	152.0	180.0	0.0	0.0	3926.0	0.0	0.0	0.0	315.0	0.0	76.0	0.0	19.0	554.0	0.0	0.0	0.0	0.0	0.0	0.0	0.0	153.0	0.0	0.0	163.0
255	1290.0	8181.0	419.0	746.0	0.0	252.0	44.0	0.0	0.0	0.0	0.0	19.0	0.0	0.0	0.0	532.0	0.0	75.0	171.0	47.0	0.0	0.0	0.0	68.0	401.0	108.0	0.0	0.0	4790.0	0.0	0.0	0.0	419.0	37.0	147.0	43.0	0.0	6384.0	0.0	186.0	0.0	57.0	31.0	0.0	0.0	115.0	0.0	108.0	73.0
256	136.0	103.0	0.0	606.0	0.0	0.0	37.0	0.0	0.0	0.0	0.0	0.0	0.0	0.0	281.0	0.0	0.0	0.0	0.0	0.0	190.0	0.0	0.0	0.0	0.0	0.0	0.0	75.0	0.0	0.0	25.0	89.0	295.0	0.0	0.0	0.0	186.0	0.0	42.0	0.0	0.0	0.0	0.0	0.0	0.0	0.0	0.0	2349.0	0.0
257	1475.0	72.0	348.0	80.0	22.0	15.0	0.0	369.0	0.0	0.0	0.0	15.0	20.0	0.0	0.0	0.0	79.0	0.0	494.0	0.0	0.0	0.0	0.0	68.0	0.0	191.0	0.0	0.0	26.0	0.0	0.0	0.0	114.0	34.0	0.0	0.0	0.0	0.0	0.0	0.0	0.0	371.0	0.0	0.0	0.0	134.0	0.0	0.0	0.0
258	363.0	27.0	50.0	14.0	0.0	0.0	0.0	0.0	14.0	0.0	0.0	27.0	0.0	0.0	0.0	0.0	0.0	0.0	24.0	0.0	8.0	0.0	0.0	4.0	4.0	18.0	0.0	0.0	4.0	11.0	0.0	0.0	4.0	0.0	4.0	4.0	0.0	8.0	1.0	116.0	238.0	1.0	11.0	0.0	0.0	0.0	0.0	0.0	0.0
259	289.0	161.0	25.0	5704.0	17.0	25.0	67.0	0.0	0.0	0.0	248.0	0.0	0.0	0.0	0.0	0.0	0.0	42.0	25.0	20.0	34.0	0.0	459.0	0.0	25.0	0.0	0.0	0.0	34.0	0.0	0.0	0.0	18688.0	0.0	0.0	0.0	0.0	0.0	464.0	17.0	0.0	0.0	0.0	0.0	672.0	0.0	0.0	136.0	0.0
260	992.0	557.0	114.0	4677.0	98.0	82.0	82.0	114.0	0.0	0.0	82.0	0.0	0.0	31.0	0.0	0.0	0.0	0.0	123.0	0.0	0.0	0.0	106.0	0.0	0.0	73.0	0.0	746.0	0.0	0.0	0.0	54.0	640.0	0.0	0.0	0.0	0.0	0.0	123.0	0.0	0.0	0.0	17.0	0.0	0.0	0.0	0.0	229.0	0.0
261	397.0	1180.0	0.0	525.0	0.0	246.0	67.0	0.0	0.0	0.0	0.0	0.0	0.0	0.0	0.0	0.0	0.0	0.0	0.0	20.0	69.0	0.0	118.0	0.0	75.0	0.0	0.0	180.0	96.0	0.0	32.0	250.0	160.0	0.0	70.0	0.0	26.0	0.0	0.0	0.0	0.0	0.0	0.0	0.0	0.0	0.0	0.0	805.0	0.0
262	171.0	181.0	66.0	467.0	0.0	0.0	0.0	0.0	0.0	0.0	0.0	0.0	0.0	0.0	0.0	0.0	0.0	0.0	104.0	0.0	88.0	0.0	0.0	0.0	0.0	66.0	0.0	8400.0	0.0	0.0	0.0	533.0	152.0	28.0	0.0	0.0	0.0	0.0	0.0	0.0	0.0	0.0	0.0	0.0	0.0	162.0	0.0	604.0	0.0
263	2240.0	976.0	304.0	800.0	0.0	0.0	0.0	80.0	25.0	880.0	80.0	0.0	8.0	1216.0	0.0	0.0	256.0	304.0	256.0	31.0	50.0	0.0	0.0	0.0	208.0	160.0	0.0	0.0	0.0	24.0	0.0	0.0	976.0	0.0	0.0	43.0	0.0	0.0	0.0	0.0	23.0	67.0	0.0	0.0	47.0	80.0	464.0	0.0	0.0
264	112.0	523.0	0.0	109.0	24.0	24.0	0.0	0.0	0.0	0.0	0.0	0.0	0.0	0.0	0.0	0.0	0.0	0.0	0.0	0.0	0.0	0.0	26.0	0.0	0.0	0.0	0.0	48.0	64.0	0.0	0.0	29.0	37.0	0.0	26.0	0.0	0.0	0.0	0.0	0.0	0.0	0.0	0.0	0.0	0.0	0.0	0.0	98.0	0.0
265	1454.0	319.0	625.0	81.0	0.0	0.0	0.0	0.0	11660.0	16.0	0.0	147.0	85.0	0.0	0.0	0.0	74.0	0.0	108.0	0.0	0.0	455.0	0.0	110.0	0.0	156.0	0.0	0.0	33.0	737.0	12.0	0.0	95.0	176.0	0.0	366.0	0.0	0.0	0.0	12143.0	210.0	0.0	747.0	0.0	0.0	76.0	0.0	40.0	0.0
266	234.0	212.0	44.0	381.0	0.0	0.0	56.0	0.0	0.0	0.0	0.0	0.0	0.0	0.0	56.0	0.0	0.0	0.0	0.0	0.0	57.0	0.0	110.0	0.0	0.0	0.0	0.0	579.0	0.0	0.0	19.0	8301.0	168.0	0.0	0.0	0.0	19.0	0.0	0.0	0.0	0.0	0.0	0.0	0.0	0.0	0.0	0.0	2752.0	0.0
267	2783.0	539.0	451.0	407.0	479.0	72.0	0.0	218.0	42.0	641.0	0.0	0.0	0.0	281.0	0.0	0.0	1355.0	728.0	378.0	0.0	0.0	0.0	0.0	55.0	0.0	393.0	0.0	0.0	0.0	67.0	0.0	0.0	393.0	65.0	0.0	101.0	0.0	0.0	72.0	0.0	31.0	437.0	0.0	0.0	0.0	131.0	112.0	0.0	32.0
268	89.0	80.0	0.0	312.0	0.0	0.0	0.0	0.0	0.0	0.0	0.0	0.0	0.0	0.0	1174.0	0.0	0.0	0.0	0.0	0.0	4327.0	0.0	53.0	0.0	35.0	0.0	0.0	115.0	0.0	0.0	19.0	0.0	169.0	0.0	0.0	0.0	677.0	0.0	0.0	0.0	0.0	0.0	0.0	35.0	0.0	0.0	0.0	2569.0	0.0
269	115.0	79.0	24.0	444.0	0.0	0.0	48.0	12.0	0.0	0.0	0.0	0.0	0.0	0.0	97.0	0.0	0.0	0.0	0.0	350.0	18.0	0.0	438.0	0.0	12.0	0.0	0.0	24.0	30.0	0.0	0.0	0.0	225.0	0.0	0.0	0.0	0.0	0.0	24.0	0.0	0.0	0.0	0.0	0.0	0.0	0.0	0.0	60.0	0.0
270	688.0	408.0	128.0	595.0	0.0	81.0	0.0	0.0	0.0	0.0	0.0	0.0	0.0	0.0	37.0	0.0	0.0	0.0	70.0	0.0	0.0	0.0	116.0	0.0	0.0	0.0	0.0	2652.0	81.0	0.0	12.0	1033.0	256.0	0.0	27.0	0.0	0.0	0.0	93.0	0.0	0.0	0.0	0.0	0.0	0.0	0.0	0.0	939.0	0.0
271	54.0	21.0	0.0	211.0	0.0	0.0	32.0	0.0	21.0	0.0	0.0	0.0	0.0	0.0	216.0	0.0	0.0	0.0	37.0	0.0	57.0	0.0	59.0	0.0	0.0	0.0	0.0	70.0	0.0	0.0	54.0	21.0	54.0	0.0	0.0	0.0	132.0	0.0	70.0	0.0	0.0	0.0	0.0	0.0	0.0	0.0	0.0	1998.0	0.0
272	2448.0	641.0	473.0	562.0	352.0	0.0	0.0	240.0	0.0	16.0	393.0	0.0	0.0	26.0	28.0	0.0	0.0	178.0	286.0	0.0	63.0	0.0	0.0	0.0	0.0	108.0	0.0	0.0	115.0	30.0	0.0	43.0	481.0	37.0	0.0	43.0	0.0	0.0	185.0	0.0	0.0	1303.0	0.0	0.0	0.0	0.0	48.0	0.0	0.0
273	1246.0	1525.0	450.0	86.0	0.0	57.0	0.0	144.0	0.0	0.0	0.0	0.0	0.0	0.0	0.0	182.0	0.0	0.0	191.0	0.0	0.0	0.0	0.0	413.0	172.0	172.0	0.0	0.0	258.0	0.0	0.0	0.0	124.0	0.0	0.0	0.0	0.0	230.0	0.0	0.0	0.0	47.0	21.0	0.0	0.0	997.0	0.0	86.0	318.0
274	488.0	425.0	83.0	768.0	0.0	0.0	0.0	0.0	0.0	0.0	0.0	0.0	8.0	0.0	573.0	0.0	0.0	0.0	0.0	0.0	3624.0	0.0	0.0	0.0	0.0	0.0	0.0	103.0	0.0	83.0	149.0	124.0	446.0	0.0	0.0	0.0	325.0	0.0	199.0	0.0	0.0	0.0	17.0	259.0	0.0	0.0	0.0	3826.0	0.0
275	199.0	163.0	35.0	792.0	0.0	19.0	35.0	0.0	0.0	0.0	0.0	0.0	0.0	0.0	0.0	0.0	0.0	0.0	26.0	0.0	35.0	0.0	26.0	0.0	0.0	0.0	0.0	7191.0	0.0	0.0	0.0	130.0	94.0	0.0	0.0	0.0	0.0	22.0	32.0	0.0	0.0	0.0	0.0	0.0	0.0	19.0	0.0	130.0	0.0
276	44579.0	411.0	5021.0	305.0	35.0	70.0	0.0	144.0	25.0	267.0	0.0	27.0	0.0	0.0	0.0	0.0	1067.0	0.0	7220.0	0.0	0.0	16.0	0.0	124.0	0.0	2297.0	0.0	0.0	0.0	97.0	0.0	0.0	129.0	2675.0	0.0	366.0	0.0	0.0	0.0	94.0	23.0	8137.0	35.0	0.0	0.0	268.0	0.0	0.0	89.0
277	238.0	142.0	32.0	45.0	19.0	0.0	19.0	0.0	0.0	19.0	0.0	0.0	0.0	175.0	0.0	0.0	19.0	51.0	38.0	0.0	0.0	0.0	0.0	0.0	11.0	0.0	0.0	0.0	11.0	0.0	0.0	0.0	198.0	0.0	0.0	0.0	0.0	0.0	0.0	15.0	0.0	0.0	0.0	0.0	0.0	0.0	289.0	11.0	0.0
278	385.0	531.0	0.0	1301.0	0.0	146.0	179.0	0.0	0.0	0.0	0.0	0.0	0.0	0.0	75.0	0.0	0.0	0.0	0.0	0.0	0.0	0.0	252.0	0.0	92.0	0.0	0.0	84.0	0.0	0.0	3327.0	87.0	278.0	0.0	0.0	0.0	13.0	0.0	106.0	0.0	0.0	0.0	21.0	0.0	0.0	0.0	0.0	537.0	0.0
279	8776.0	2338.0	2771.0	808.0	0.0	332.0	0.0	176.0	923.0	43.0	0.0	10306.0	5362.0	84.0	0.0	63.0	197.0	141.0	750.0	0.0	203.0	259.0	0.0	206.0	179.0	490.0	0.0	0.0	184.0	433.0	19.0	65.0	1124.0	259.0	125.0	981.0	0.0	104.0	0.0	2713.0	1938.0	230.0	635.0	0.0	0.0	172.0	72.0	0.0	179.0
280	6366.0	4285.0	1040.0	4101.0	121.0	489.0	382.0	272.0	59.0	0.0	128.0	11.0	50.0	47.0	216.0	149.0	138.0	131.0	428.0	141.0	469.0	42.0	367.0	96.0	193.0	270.0	0.0	38500.0	300.0	54.0	110.0	18359.0	2408.0	74.0	98.0	104.0	119.0	134.0	239.0	338.0	93.0	86.0	56.0	0.0	109.0	134.0	96.0	3021.0	89.0
281	2653.0	537.0	492.0	161.0	97.0	0.0	0.0	4479.0	0.0	0.0	0.0	0.0	0.0	0.0	0.0	0.0	49.0	0.0	340.0	0.0	0.0	13.0	0.0	55.0	89.0	224.0	0.0	0.0	0.0	0.0	0.0	0.0	143.0	44.0	0.0	43.0	0.0	0.0	0.0	80.0	0.0	1219.0	0.0	0.0	0.0	95.0	0.0	0.0	40.0
282	104.0	121.0	0.0	2089.0	91.0	17.0	287.0	26.0	0.0	0.0	0.0	0.0	0.0	0.0	0.0	0.0	0.0	0.0	0.0	113.0	0.0	9.0	11824.0	0.0	0.0	0.0	0.0	34.0	52.0	0.0	0.0	0.0	2124.0	0.0	0.0	0.0	0.0	0.0	34.0	0.0	0.0	0.0	0.0	0.0	104.0	26.0	0.0	121.0	0.0
283	163.0	108.0	0.0	1278.0	54.0	0.0	0.0	0.0	0.0	0.0	0.0	0.0	0.0	0.0	695.0	0.0	0.0	0.0	0.0	0.0	76.0	0.0	108.0	0.0	0.0	0.0	0.0	190.0	0.0	0.0	324.0	421.0	149.0	0.0	0.0	0.0	93.0	0.0	225.0	0.0	0.0	0.0	0.0	0.0	0.0	0.0	0.0	4565.0	0.0
284	986.0	6156.0	360.0	845.0	0.0	278.0	0.0	0.0	0.0	0.0	102.0	0.0	12.0	0.0	0.0	724.0	0.0	0.0	93.0	62.0	0.0	13.0	125.0	0.0	512.0	0.0	0.0	84.0	26490.0	0.0	0.0	0.0	281.0	0.0	217.0	0.0	0.0	1678.0	0.0	93.0	38.0	47.0	21.0	0.0	0.0	0.0	56.0	93.0	40.0
285	12715.0	6731.0	2327.0	2659.0	236.0	2243.0	123.0	29380.0	93.0	59.0	196.0	42.0	48.0	201.0	56.0	415.0	227.0	357.0	1412.0	219.0	266.0	62.0	0.0	317.0	1246.0	914.0	0.0	252.0	747.0	67.0	25.0	195.0	2489.0	214.0	201.0	287.0	93.0	434.0	305.0	443.0	124.0	259.0	77.0	0.0	235.0	581.0	273.0	671.0	130.0
286	534.0	641.0	0.0	3775.0	182.0	0.0	224.0	0.0	0.0	0.0	102.0	0.0	8.0	0.0	2161.0	0.0	0.0	56.0	0.0	125.0	203.0	0.0	534.0	0.0	138.0	0.0	0.0	1104.0	138.0	0.0	461.0	1353.0	722.0	0.0	0.0	0.0	771.0	59.0	504.0	0.0	0.0	0.0	0.0	0.0	78.0	0.0	0.0	12145.0	0.0
287	152.0	152.0	50.0	124.0	0.0	0.0	0.0	18.0	0.0	69.0	0.0	0.0	0.0	2127.0	0.0	0.0	41.0	106.0	0.0	0.0	23.0	0.0	0.0	0.0	0.0	18.0	0.0	0.0	0.0	0.0	0.0	0.0	96.0	0.0	32.0	0.0	0.0	0.0	0.0	0.0	0.0	0.0	0.0	0.0	0.0	0.0	96.0	27.0	0.0
288	376.0	8463.0	163.0	229.0	0.0	252.0	0.0	92.0	0.0	0.0	0.0	0.0	0.0	0.0	0.0	63.0	0.0	0.0	0.0	41.0	0.0	16.0	0.0	0.0	235.0	0.0	0.0	0.0	169.0	0.0	0.0	0.0	131.0	0.0	38.0	0.0	0.0	44.0	0.0	256.0	0.0	0.0	24.0	0.0	0.0	0.0	0.0	87.0	40.0
289	3264.0	2671.0	659.0	230.0	0.0	0.0	0.0	956.0	0.0	16.0	0.0	0.0	12.0	0.0	0.0	214.0	0.0	65.0	329.0	0.0	0.0	0.0	0.0	41.0	4798.0	131.0	0.0	0.0	313.0	30.0	19.0	54.0	164.0	37.0	70.0	0.0	0.0	181.0	0.0	0.0	0.0	0.0	0.0	0.0	0.0	98.0	48.0	335.0	73.0
290	1498.0	967.0	338.0	1837.0	78.0	0.0	56.0	0.0	0.0	16.0	0.0	0.0	0.0	0.0	394.0	0.0	0.0	56.0	0.0	88.0	133.0	23.0	0.0	0.0	0.0	0.0	0.0	676.0	0.0	0.0	259.0	797.0	642.0	0.0	0.0	0.0	79.0	0.0	106.0	145.0	46.0	0.0	0.0	120.0	0.0	0.0	0.0	5370.0	0.0
291	746.0	746.0	100.0	717.0	0.0	71.0	44.0	0.0	0.0	0.0	0.0	0.0	0.0	26.0	0.0	0.0	0.0	0.0	0.0	20.0	50.0	0.0	100.0	0.0	0.0	0.0	0.0	2244.0	86.0	0.0	19.0	5082.0	344.0	0.0	0.0	0.0	0.0	0.0	71.0	0.0	0.0	0.0	0.0	0.0	0.0	0.0	0.0	805.0	0.0
292	1933.0	1265.0	529.0	333.0	0.0	69.0	0.0	517.0	0.0	0.0	0.0	0.0	0.0	0.0	0.0	63.0	0.0	0.0	264.0	0.0	0.0	0.0	0.0	0.0	241.0	103.0	0.0	0.0	184.0	0.0	0.0	0.0	172.0	0.0	0.0	0.0	13.0	80.0	0.0	0.0	0.0	0.0	28.0	0.0	0.0	0.0	0.0	537.0	0.0
293	54.0	36.0	12.0	6664.0	0.0	6.0	42.0	0.0	0.0	0.0	115.0	0.0	0.0	0.0	0.0	0.0	0.0	6.0	0.0	0.0	0.0	0.0	67.0	0.0	0.0	0.0	0.0	0.0	12.0	0.0	0.0	0.0	32199.0	0.0	0.0	0.0	0.0	0.0	231.0	0.0	0.0	0.0	0.0	0.0	1214.0	0.0	0.0	36.0	0.0
294	2780.0	1078.0	1162.0	454.0	0.0	168.0	0.0	240.0	42.0	16.0	658.0	19.0	26.0	0.0	0.0	74.0	59.0	0.0	556.0	0.0	0.0	13.0	0.0	32373.0	0.0	859.0	0.0	0.0	168.0	42.0	12.0	0.0	252.0	74.0	70.0	101.0	0.0	101.0	0.0	151.0	54.0	67.0	31.0	0.0	62.0	2993.0	0.0	0.0	6824.0
295	83.0	125.0	27.0	4800.0	34.0	0.0	44.0	0.0	0.0	0.0	239.0	0.0	0.0	0.0	13.0	0.0	0.0	13.0	0.0	0.0	20.0	0.0	216.0	0.0	0.0	0.0	0.0	20.0	20.0	0.0	0.0	0.0	17047.0	0.0	0.0	0.0	0.0	0.0	292.0	0.0	0.0	0.0	0.0	0.0	643.0	0.0	0.0	104.0	0.0
296	689.0	579.0	62.0	22582.0	85.0	0.0	2922.0	0.0	0.0	0.0	94.0	0.0	0.0	0.0	62.0	0.0	0.0	0.0	0.0	26.0	141.0	9.0	17207.0	0.0	0.0	0.0	0.0	188.0	0.0	0.0	38.0	65.0	2977.0	0.0	0.0	0.0	39.0	0.0	235.0	0.0	0.0	0.0	0.0	0.0	78.0	0.0	0.0	799.0	0.0
297	49.0	49.0	22.0	618.0	7.0	22.0	0.0	0.0	0.0	0.0	75.0	0.0	0.0	7.0	0.0	0.0	0.0	0.0	0.0	7.0	0.0	0.0	18.0	0.0	0.0	0.0	0.0	7.0	0.0	0.0	0.0	0.0	26044.0	0.0	0.0	0.0	0.0	0.0	106.0	7.0	0.0	0.0	0.0	0.0	645.0	0.0	22.0	0.0	0.0
298	470.0	61.0	68.0	355.0	34.0	0.0	0.0	38.0	0.0	16.0	0.0	0.0	0.0	53.0	0.0	0.0	0.0	72.0	57.0	0.0	0.0	0.0	0.0	0.0	0.0	64.0	0.0	0.0	0.0	0.0	0.0	0.0	562.0	0.0	0.0	0.0	0.0	0.0	57.0	0.0	38.0	0.0	0.0	0.0	34.0	30.0	198.0	0.0	42.0
299	33.0	30.0	12.0	43.0	0.0	0.0	0.0	9.0	0.0	0.0	0.0	0.0	0.0	6.0	0.0	0.0	6.0	9.0	0.0	0.0	0.0	0.0	0.0	0.0	0.0	0.0	0.0	0.0	0.0	0.0	0.0	6.0	60.0	0.0	0.0	0.0	0.0	0.0	0.0	0.0	0.0	0.0	0.0	0.0	12.0	0.0	6.0	0.0	0.0
300	298.0	105.0	48.0	153.0	28.0	0.0	0.0	38.0	0.0	16.0	0.0	0.0	0.0	105.0	0.0	0.0	0.0	57.0	28.0	0.0	28.0	0.0	0.0	0.0	0.0	0.0	0.0	0.0	0.0	0.0	0.0	0.0	250.0	0.0	0.0	0.0	0.0	0.0	0.0	0.0	0.0	28.0	0.0	0.0	0.0	0.0	250.0	28.0	0.0
301	81.0	70.0	146.0	282.0	0.0	10.0	54.0	0.0	0.0	0.0	0.0	0.0	0.0	0.0	43.0	0.0	0.0	0.0	16.0	472.0	65.0	0.0	97.0	0.0	0.0	0.0	0.0	16.0	0.0	0.0	0.0	0.0	298.0	0.0	0.0	0.0	0.0	0.0	32.0	43.0	0.0	0.0	0.0	0.0	43.0	0.0	0.0	43.0	0.0
302	461.0	287.0	53.0	628.0	0.0	0.0	107.0	0.0	0.0	0.0	0.0	0.0	0.0	0.0	33.0	0.0	0.0	0.0	0.0	5513.0	13.0	0.0	113.0	0.0	0.0	20.0	33.0	20.0	0.0	0.0	0.0	0.0	562.0	0.0	0.0	0.0	0.0	0.0	0.0	0.0	0.0	0.0	0.0	0.0	33.0	20.0	0.0	66.0	0.0
303	126.0	169.0	31.0	278.0	0.0	0.0	22.0	0.0	0.0	0.0	0.0	0.0	0.0	0.0	0.0	0.0	0.0	0.0	0.0	15193.0	22.0	0.0	40.0	0.0	0.0	20.0	0.0	25.0	0.0	0.0	0.0	0.0	200.0	0.0	0.0	0.0	0.0	0.0	0.0	25.0	0.0	0.0	0.0	0.0	14.0	0.0	0.0	22.0	0.0
304	20.0	10.0	0.0	84.0	5.0	2.0	15.0	0.0	0.0	0.0	2.0	0.0	0.0	0.0	12.0	0.0	0.0	0.0	0.0	60.0	0.0	0.0	40.0	0.0	0.0	0.0	240.0	0.0	0.0	0.0	0.0	2.0	63.0	0.0	0.0	0.0	0.0	0.0	2.0	2.0	0.0	0.0	0.0	2.0	0.0	5.0	0.0	0.0	0.0
305	281.0	446.0	47.0	12775.0	0.0	53.0	0.0	0.0	0.0	0.0	0.0	0.0	14.0	0.0	37.0	0.0	0.0	0.0	0.0	20.0	0.0	0.0	85.0	0.0	0.0	0.0	0.0	636.0	42.0	0.0	19.0	54.0	562.0	0.0	0.0	0.0	19.0	0.0	146.0	0.0	0.0	0.0	0.0	0.0	37.0	0.0	0.0	255.0	0.0
306	13.0	39.0	9.0	60.0	16.0	9.0	0.0	1.0	0.0	0.0	9.0	0.0	0.0	127.0	0.0	0.0	0.0	16.0	9.0	0.0	0.0	0.0	16.0	0.0	0.0	5.0	0.0	5.0	0.0	0.0	0.0	0.0	197.0	0.0	0.0	1.0	0.0	0.0	0.0	0.0	0.0	0.0	0.0	0.0	18.0	0.0	2268.0	9.0	0.0
307	29.0	8.0	0.0	372.0	5.0	0.0	5.0	0.0	0.0	0.0	70.0	0.0	0.0	0.0	0.0	0.0	0.0	0.0	0.0	0.0	0.0	0.0	11.0	0.0	0.0	0.0	1253.0	0.0	0.0	0.0	0.0	0.0	12749.0	0.0	0.0	0.0	0.0	0.0	199.0	0.0	0.0	0.0	0.0	0.0	436.0	0.0	5.0	5.0	0.0
308	6.0	0.0	0.0	0.0	0.0	0.0	0.0	0.0	0.0	0.0	2.0	0.0	0.0	0.0	0.0	0.0	0.0	0.0	0.0	0.0	0.0	0.0	0.0	0.0	0.0	0.0	0.0	0.0	0.0	0.0	0.0	0.0	94.0	0.0	0.0	0.0	0.0	0.0	2.0	0.0	0.0	0.0	0.0	0.0	12.0	0.0	2.0	0.0	0.0
309	18.0	0.0	0.0	0.0	0.0	0.0	0.0	0.0	0.0	2.0	0.0	0.0	0.0	8.0	0.0	0.0	0.0	2.0	0.0	0.0	0.0	0.0	0.0	0.0	0.0	2.0	0.0	0.0	0.0	0.0	0.0	0.0	15.0	0.0	0.0	2.0	0.0	0.0	0.0	0.0	0.0	2.0	0.0	2.0	0.0	0.0	22.0	15.0	0.0
310	2.0	2.0	2.0	16.0	0.0	0.0	0.0	0.0	0.0	5.0	0.0	0.0	0.0	19.0	0.0	0.0	0.0	0.0	2.0	0.0	0.0	0.0	0.0	0.0	0.0	2.0	0.0	0.0	9.0	0.0	0.0	0.0	38.0	0.0	0.0	0.0	0.0	0.0	9.0	0.0	5.0	0.0	0.0	0.0	0.0	0.0	26.0	16.0	0.0
311	130.0	0.0	0.0	94.0	20.0	22.0	0.0	14.0	0.0	0.0	20.0	0.0	0.0	104.0	0.0	0.0	0.0	42.0	26.0	0.0	0.0	0.0	0.0	0.0	18.0	0.0	26.0	0.0	0.0	0.0	0.0	0.0	144.0	0.0	0.0	0.0	0.0	0.0	0.0	0.0	0.0	0.0	0.0	0.0	20.0	0.0	154.0	0.0	0.0
312	136.0	136.0	34.0	775.0	0.0	0.0	187.0	34.0	0.0	0.0	0.0	0.0	0.0	0.0	247.0	0.0	0.0	0.0	34.0	255.0	76.0	0.0	238.0	0.0	0.0	0.0	0.0	51.0	0.0	0.0	0.0	0.0	383.0	0.0	0.0	0.0	85.0	0.0	0.0	0.0	0.0	0.0	0.0	0.0	34.0	0.0	0.0	204.0	0.0
313	6.0	6.0	22.0	2.0	0.0	2.0	0.0	0.0	0.0	0.0	0.0	0.0	0.0	2.0	0.0	0.0	0.0	0.0	0.0	0.0	0.0	0.0	0.0	0.0	0.0	2.0	0.0	0.0	0.0	0.0	0.0	0.0	25.0	0.0	0.0	0.0	0.0	2.0	0.0	0.0	0.0	0.0	0.0	0.0	2.0	2.0	0.0	0.0	0.0
314	22.0	6.0	0.0	42.0	6.0	0.0	0.0	0.0	0.0	0.0	6.0	0.0	0.0	3.0	0.0	0.0	0.0	6.0	0.0	0.0	0.0	0.0	0.0	0.0	0.0	0.0	0.0	22.0	6.0	0.0	0.0	0.0	50.0	0.0	0.0	0.0	0.0	0.0	6.0	0.0	0.0	0.0	0.0	0.0	12.0	0.0	12.0	6.0	0.0
315	134.0	197.0	49.0	1299.0	0.0	0.0	28.0	0.0	0.0	0.0	70.0	0.0	0.0	0.0	21.0	0.0	0.0	0.0	21.0	14.0	35.0	0.0	63.0	0.0	0.0	0.0	0.0	21.0	21.0	0.0	0.0	0.0	15277.0	0.0	0.0	0.0	0.0	0.0	225.0	0.0	0.0	0.0	0.0	0.0	607.0	0.0	0.0	585.0	0.0
316	161.0	169.0	123.0	67.0	12.0	25.0	0.0	0.0	0.0	12.0	0.0	0.0	0.0	564.0	0.0	0.0	0.0	16.0	29.0	0.0	16.0	0.0	0.0	0.0	0.0	12.0	0.0	0.0	16.0	0.0	0.0	0.0	152.0	0.0	0.0	0.0	0.0	0.0	0.0	0.0	0.0	0.0	0.0	0.0	0.0	0.0	7387.0	50.0	0.0
317	23.0	12.0	0.0	50.0	0.0	0.0	0.0	0.0	0.0	0.0	0.0	0.0	0.0	0.0	0.0	2.0	0.0	0.0	0.0	2394.0	0.0	0.0	50.0	0.0	0.0	0.0	2.0	0.0	0.0	0.0	2.0	9.0	23.0	0.0	0.0	0.0	0.0	0.0	2.0	0.0	0.0	0.0	0.0	0.0	2.0	2.0	0.0	30.0	0.0
318	76.0	247.0	50.0	991.0	0.0	0.0	1093.0	0.0	0.0	0.0	0.0	0.0	0.0	0.0	69.0	0.0	0.0	0.0	0.0	0.0	82.0	0.0	1296.0	0.0	0.0	0.0	0.0	120.0	0.0	0.0	25.0	38.0	381.0	0.0	0.0	0.0	19.0	0.0	38.0	0.0	0.0	0.0	0.0	0.0	0.0	0.0	0.0	584.0	0.0
319	124.0	180.0	0.0	1807.0	45.0	90.0	6077.0	0.0	0.0	0.0	0.0	0.0	0.0	0.0	282.0	0.0	0.0	0.0	45.0	20.0	79.0	0.0	3953.0	0.0	0.0	0.0	0.0	101.0	79.0	0.0	56.0	0.0	530.0	0.0	0.0	0.0	67.0	0.0	101.0	0.0	0.0	0.0	0.0	0.0	67.0	0.0	0.0	406.0	0.0
320	242.0	88.0	0.0	1129.0	0.0	0.0	7532.0	0.0	0.0	0.0	0.0	0.0	33.0	0.0	5460.0	0.0	0.0	0.0	33.0	52.0	55.0	0.0	1294.0	0.0	0.0	0.0	0.0	132.0	0.0	0.0	0.0	22.0	396.0	0.0	0.0	0.0	49.0	0.0	33.0	0.0	0.0	0.0	0.0	0.0	0.0	0.0	0.0	352.0	0.0
321	38.0	129.0	0.0	363.0	17.0	0.0	56.0	0.0	0.0	0.0	0.0	0.0	0.0	0.0	5553.0	0.0	0.0	0.0	0.0	103.0	99.0	0.0	142.0	0.0	0.0	0.0	0.0	25.0	0.0	0.0	0.0	0.0	134.0	0.0	0.0	0.0	147.0	0.0	0.0	0.0	0.0	0.0	0.0	0.0	12.0	0.0	0.0	311.0	0.0
322	403.0	251.0	117.0	903.0	0.0	0.0	37.0	27.0	0.0	0.0	0.0	0.0	0.0	0.0	0.0	0.0	0.0	31.0	27.0	165.0	0.0	0.0	75.0	0.0	0.0	0.0	0.0	65.0	34.0	0.0	0.0	0.0	462.0	0.0	0.0	0.0	0.0	0.0	31.0	27.0	0.0	0.0	0.0	0.0	58.0	0.0	0.0	37.0	0.0
323	111.0	133.0	30.0	3318.0	0.0	0.0	34.0	0.0	0.0	0.0	17.0	0.0	0.0	0.0	0.0	0.0	0.0	0.0	0.0	0.0	21.0	0.0	34.0	0.0	0.0	0.0	0.0	1382.0	17.0	0.0	0.0	94.0	120.0	0.0	0.0	0.0	0.0	0.0	0.0	0.0	0.0	0.0	0.0	0.0	0.0	0.0	0.0	98.0	0.0
324	1252.0	345.0	300.0	132.0	0.0	0.0	0.0	0.0	106.0	0.0	0.0	190.0	2163.0	0.0	0.0	0.0	22.0	0.0	80.0	0.0	133.0	48.0	0.0	0.0	0.0	38.0	0.0	0.0	0.0	38.0	0.0	0.0	80.0	0.0	0.0	45.0	0.0	0.0	0.0	361.0	155.0	0.0	180.0	0.0	0.0	45.0	0.0	29.0	0.0
325	259.0	117.0	29.0	322.0	0.0	0.0	0.0	29.0	0.0	10.0	0.0	0.0	0.0	0.0	0.0	0.0	0.0	29.0	24.0	0.0	0.0	0.0	0.0	0.0	0.0	34.0	0.0	0.0	88.0	0.0	0.0	0.0	195.0	0.0	0.0	0.0	0.0	0.0	34.0	0.0	0.0	0.0	0.0	0.0	34.0	0.0	166.0	0.0	0.0
326	5.0	0.0	0.0	12.0	0.0	0.0	0.0	0.0	0.0	0.0	0.0	0.0	0.0	0.0	0.0	0.0	0.0	0.0	0.0	0.0	0.0	0.0	0.0	0.0	0.0	0.0	509.0	0.0	12.0	0.0	0.0	0.0	143.0	0.0	0.0	0.0	0.0	0.0	0.0	0.0	0.0	0.0	0.0	0.0	0.0	0.0	12.0	0.0	0.0
327	159.0	99.0	0.0	688.0	29.0	0.0	0.0	55.0	0.0	0.0	0.0	0.0	0.0	40.0	0.0	0.0	0.0	70.0	0.0	0.0	0.0	0.0	0.0	0.0	0.0	40.0	0.0	0.0	0.0	0.0	0.0	0.0	388.0	0.0	0.0	0.0	0.0	0.0	85.0	0.0	0.0	0.0	0.0	0.0	51.0	0.0	177.0	0.0	0.0
328	81.0	20.0	23.0	130.0	10.0	0.0	0.0	0.0	0.0	0.0	0.0	18.0	32.0	5.0	0.0	0.0	5.0	10.0	7.0	0.0	0.0	0.0	0.0	0.0	5.0	7.0	0.0	10.0	0.0	0.0	0.0	0.0	43.0	0.0	0.0	0.0	0.0	0.0	5.0	0.0	5.0	0.0	0.0	0.0	7.0	0.0	7.0	2.0	0.0
329	0.0	0.0	3.0	32.0	0.0	0.0	0.0	0.0	0.0	0.0	0.0	0.0	0.0	3.0	0.0	0.0	6.0	3.0	0.0	0.0	0.0	0.0	0.0	0.0	0.0	0.0	0.0	3.0	0.0	0.0	0.0	0.0	52.0	0.0	0.0	0.0	0.0	0.0	0.0	0.0	0.0	0.0	0.0	0.0	0.0	0.0	0.0	0.0	0.0
330	125.0	23.0	20.0	20.0	2.0	0.0	0.0	0.0	0.0	0.0	2.0	10.0	0.0	0.0	0.0	0.0	13.0	0.0	0.0	0.0	0.0	0.0	0.0	0.0	2.0	13.0	0.0	2.0	10.0	10.0	0.0	0.0	2.0	2.0	0.0	6.0	0.0	0.0	0.0	50.0	175.0	0.0	13.0	0.0	0.0	0.0	0.0	0.0	2.0
331	201.0	31.0	214.0	410.0	0.0	0.0	0.0	52.0	0.0	15.0	13.0	0.0	0.0	15.0	0.0	0.0	15.0	15.0	13.0	0.0	0.0	0.0	0.0	0.0	0.0	0.0	0.0	0.0	0.0	0.0	0.0	35.0	210.0	0.0	0.0	18.0	0.0	0.0	0.0	0.0	0.0	0.0	0.0	0.0	35.0	0.0	45.0	0.0	0.0
332	271.0	346.0	0.0	196.0	0.0	0.0	0.0	0.0	0.0	0.0	32.0	0.0	0.0	21.0	0.0	25.0	0.0	60.0	35.0	0.0	0.0	0.0	0.0	0.0	0.0	0.0	0.0	0.0	0.0	0.0	0.0	0.0	493.0	0.0	0.0	0.0	0.0	0.0	60.0	0.0	0.0	0.0	0.0	0.0	28.0	0.0	160.0	28.0	39.0
333	76.0	71.0	35.0	130.0	0.0	0.0	0.0	0.0	0.0	0.0	0.0	0.0	0.0	17.0	0.0	0.0	0.0	17.0	8.0	0.0	0.0	17.0	0.0	0.0	8.0	0.0	0.0	0.0	0.0	0.0	0.0	0.0	148.0	0.0	0.0	0.0	0.0	0.0	8.0	0.0	0.0	0.0	0.0	0.0	0.0	0.0	71.0	13.0	0.0
334	361.0	26.0	42.0	47.0	10.0	0.0	0.0	0.0	0.0	1856.0	0.0	0.0	0.0	1028.0	0.0	0.0	201.0	18.0	39.0	0.0	0.0	0.0	0.0	0.0	0.0	23.0	0.0	7.0	15.0	0.0	0.0	0.0	61.0	0.0	0.0	26.0	0.0	0.0	0.0	0.0	0.0	10.0	0.0	0.0	7.0	0.0	31.0	0.0	0.0
335	3754.0	95.0	426.0	34.0	17.0	0.0	0.0	0.0	51.0	256.0	0.0	38.0	0.0	0.0	0.0	0.0	858.0	0.0	274.0	0.0	13.0	0.0	13.0	13.0	0.0	213.0	0.0	0.0	26.0	54.0	0.0	0.0	17.0	1868.0	0.0	7187.0	0.0	0.0	21.0	52.0	21.0	344.0	0.0	0.0	0.0	52.0	0.0	34.0	0.0
336	1163.0	71.0	317.0	15.0	0.0	0.0	0.0	0.0	102.0	27.0	0.0	6263.0	0.0	0.0	0.0	0.0	102.0	0.0	62.0	0.0	0.0	42.0	0.0	0.0	0.0	31.0	0.0	0.0	0.0	36.0	0.0	0.0	102.0	62.0	0.0	979.0	0.0	0.0	0.0	233.0	295.0	0.0	15.0	0.0	9.0	18.0	12.0	9.0	9.0
[truncated: 288 more columns]
