# Supplementary material for: Estimation of Human Mobility Patterns for Forecasting the Early Spread of Disease
Source: Healthcare (Basel). 2021 Sep 16;9(9):1224. doi: 10.3390/healthcare9091224 (PMC8468459; doi:10.3390/healthcare9091224)
Supplement: Supplementary file 1 [file healthcare-09-01224-s001.zip › Supplementary Material/Matrix/2020-01-05.csv]

	0	1	2	3	4	5	6	7	8	9	10	11	12	13	14	15	16	17	18	19	20	21	22	23	24	25	26	27	28	29	30	31	32	33	34	35	36	37	38	39	40	41	42	43	44	45	46	47	48
0	0.0	31813.0	85278.0	10765.0	646.0	3145.0	206.0	5443.0	2056.0	1120.0	2298.0	935.0	552.0	362.0	155.0	1090.0	4233.0	776.0	93261.0	323.0	601.0	621.0	0.0	2419.0	1593.0	18870.0	0.0	844.0	2010.0	2056.0	189.0	359.0	13426.0	25280.0	774.0	6894.0	132.0	780.0	1520.0	6169.0	2177.0	7378.0	1186.0	0.0	485.0	7378.0	591.0	1935.0	2056.0
1	33582.0	0.0	6245.0	13337.0	739.0	6048.0	367.0	1023.0	360.0	100.0	2280.0	76.0	295.0	176.0	165.0	5215.0	603.0	718.0	1124.0	691.0	653.0	173.0	0.0	582.0	6006.0	987.0	0.0	832.0	16467.0	166.0	215.0	516.0	9243.0	235.0	2097.0	353.0	140.0	5022.0	1395.0	2834.0	626.0	326.0	225.0	0.0	646.0	813.0	452.0	2497.0	638.0
2	141747.0	6940.0	0.0	3411.0	447.0	1411.0	275.0	2646.0	682.0	407.0	271.0	456.0	224.0	357.0	38.0	397.0	882.0	321.0	15880.0	80.0	414.0	395.0	0.0	4646.0	686.0	41994.0	0.0	199.0	705.0	1176.0	25.0	101.0	3234.0	4705.0	253.0	2646.0	46.0	340.0	501.0	2235.0	823.0	2882.0	507.0	0.0	205.0	10351.0	507.0	374.0	999.0
3	8785.0	7179.0	1700.0	0.0	1416.0	336.0	1794.0	282.0	47.0	113.0	3684.0	0.0	9.0	133.0	194.0	136.0	293.0	614.0	708.0	232.0	755.0	25.0	4392.0	139.0	190.0	336.0	0.0	661.0	661.0	38.0	120.0	269.0	64140.0	101.0	92.0	160.0	70.0	198.0	29000.0	553.0	98.0	138.0	38.0	0.0	3211.0	159.0	292.0	1842.0	133.0
4	150.0	88.0	100.0	816.0	0.0	26.0	0.0	53.0	0.0	0.0	104.0	0.0	0.0	0.0	0.0	0.0	0.0	435.0	61.0	0.0	0.0	0.0	57.0	0.0	0.0	0.0	0.0	0.0	34.0	0.0	0.0	0.0	354.0	0.0	0.0	0.0	0.0	0.0	1120.0	0.0	0.0	0.0	0.0	0.0	23.0	0.0	30.0	65.0	0.0
5	751.0	3484.0	97.0	153.0	0.0	0.0	0.0	64.0	0.0	0.0	0.0	0.0	0.0	0.0	0.0	671.0	0.0	0.0	48.0	20.0	0.0	0.0	48.0	0.0	511.0	0.0	0.0	0.0	517.0	0.0	0.0	0.0	97.0	0.0	7186.0	0.0	0.0	723.0	0.0	0.0	0.0	0.0	0.0	0.0	0.0	0.0	0.0	80.0	39.0
6	225.0	130.0	86.0	1196.0	0.0	0.0	0.0	0.0	0.0	0.0	26.0	0.0	0.0	0.0	147.0	0.0	0.0	26.0	0.0	45.0	43.0	0.0	10531.0	0.0	0.0	0.0	0.0	60.0	26.0	0.0	0.0	0.0	485.0	0.0	0.0	0.0	15.0	26.0	26.0	0.0	0.0	0.0	0.0	0.0	0.0	0.0	0.0	147.0	0.0
7	4732.0	980.0	919.0	147.0	0.0	0.0	0.0	0.0	28.0	0.0	0.0	0.0	0.0	0.0	0.0	0.0	0.0	0.0	478.0	0.0	0.0	0.0	61.0	73.0	98.0	245.0	0.0	0.0	134.0	0.0	0.0	0.0	220.0	85.0	0.0	48.0	0.0	0.0	0.0	0.0	0.0	32.0	0.0	0.0	0.0	134.0	0.0	232.0	73.0
8	2727.0	480.0	1036.0	120.0	0.0	0.0	0.0	54.0	0.0	0.0	0.0	115.0	73.0	0.0	0.0	0.0	65.0	0.0	240.0	0.0	0.0	1306.0	0.0	164.0	0.0	218.0	0.0	0.0	43.0	1089.0	0.0	0.0	120.0	207.0	0.0	392.0	0.0	0.0	0.0	8357.0	197.0	32.0	2560.0	0.0	0.0	70.0	0.0	32.0	31.0
9	2299.0	172.0	253.0	81.0	33.0	0.0	0.0	23.0	0.0	0.0	0.0	0.0	0.0	86.0	0.0	0.0	12875.0	28.0	152.0	0.0	0.0	0.0	0.0	0.0	0.0	19.0	0.0	0.0	0.0	0.0	0.0	0.0	119.0	0.0	0.0	152.0	0.0	0.0	0.0	0.0	0.0	176.0	0.0	0.0	0.0	0.0	208.0	0.0	0.0
10	144.0	276.0	0.0	3169.0	40.0	0.0	0.0	0.0	0.0	0.0	0.0	0.0	0.0	0.0	0.0	0.0	0.0	99.0	0.0	0.0	0.0	0.0	16.0	0.0	0.0	0.0	0.0	0.0	36.0	0.0	0.0	0.0	12787.0	0.0	0.0	0.0	0.0	0.0	7013.0	0.0	0.0	0.0	0.0	0.0	437.0	16.0	0.0	28.0	0.0
11	811.0	214.0	172.0	21.0	0.0	0.0	0.0	21.0	109.0	0.0	0.0	0.0	67.0	0.0	0.0	0.0	0.0	0.0	96.0	0.0	0.0	67.0	8.0	16.0	0.0	50.0	0.0	0.0	0.0	16.0	0.0	0.0	16.0	50.0	0.0	256.0	0.0	0.0	0.0	487.0	767.0	0.0	96.0	0.0	0.0	46.0	0.0	0.0	0.0
12	442.0	363.0	149.0	7.0	0.0	0.0	0.0	0.0	71.0	0.0	0.0	111.0	0.0	0.0	0.0	0.0	0.0	0.0	16.0	0.0	0.0	183.0	0.0	7.0	0.0	21.0	0.0	0.0	0.0	14.0	0.0	0.0	16.0	21.0	0.0	14.0	0.0	0.0	0.0	316.0	21.0	14.0	97.0	0.0	0.0	21.0	0.0	21.0	0.0
13	211.0	58.0	76.0	135.0	13.0	0.0	0.0	0.0	0.0	18.0	0.0	0.0	0.0	0.0	0.0	0.0	45.0	99.0	0.0	0.0	0.0	0.0	13.0	0.0	0.0	9.0	0.0	0.0	31.0	0.0	0.0	0.0	153.0	0.0	0.0	0.0	0.0	0.0	0.0	0.0	0.0	0.0	0.0	0.0	13.0	18.0	2971.0	0.0	0.0
14	89.0	59.0	0.0	190.0	0.0	0.0	103.0	11.0	0.0	0.0	0.0	0.0	0.0	0.0	0.0	0.0	0.0	0.0	0.0	0.0	464.0	0.0	71.0	0.0	0.0	0.0	0.0	17.0	0.0	0.0	17.0	0.0	119.0	0.0	0.0	0.0	3967.0	0.0	11.0	11.0	0.0	0.0	0.0	0.0	0.0	0.0	0.0	464.0	0.0
15	1048.0	5260.0	266.0	187.0	0.0	739.0	0.0	0.0	0.0	0.0	0.0	0.0	0.0	0.0	0.0	0.0	0.0	0.0	98.0	0.0	0.0	0.0	69.0	0.0	4413.0	88.0	0.0	0.0	672.0	0.0	12.0	0.0	108.0	0.0	392.0	0.0	0.0	16641.0	0.0	0.0	0.0	0.0	0.0	0.0	0.0	70.0	0.0	79.0	0.0
16	5734.0	370.0	569.0	241.0	34.0	0.0	0.0	60.0	47.0	12439.0	0.0	17.0	0.0	56.0	0.0	0.0	0.0	0.0	327.0	0.0	0.0	0.0	0.0	0.0	25.0	112.0	0.0	0.0	51.0	27.0	0.0	0.0	267.0	51.0	30.0	1414.0	0.0	0.0	0.0	103.0	0.0	732.0	0.0	0.0	0.0	43.0	55.0	0.0	0.0
17	931.0	293.0	103.0	474.0	739.0	0.0	0.0	77.0	0.0	34.0	448.0	0.0	0.0	86.0	0.0	0.0	0.0	0.0	77.0	0.0	0.0	0.0	0.0	0.0	0.0	34.0	0.0	0.0	43.0	0.0	0.0	0.0	681.0	0.0	0.0	0.0	0.0	0.0	146.0	77.0	0.0	0.0	0.0	0.0	60.0	0.0	194.0	34.0	0.0
18	162224.0	760.0	15998.0	796.0	167.0	120.0	0.0	565.0	208.0	161.0	199.0	46.0	32.0	60.0	0.0	102.0	309.0	99.0	0.0	0.0	97.0	44.0	0.0	531.0	277.0	22547.0	0.0	82.0	127.0	233.0	0.0	67.0	681.0	2326.0	25.0	482.0	0.0	141.0	156.0	250.0	173.0	1707.0	83.0	0.0	58.0	1061.0	90.0	0.0	189.0
19	192.0	171.0	50.0	309.0	0.0	25.0	37.0	29.0	0.0	0.0	20.0	0.0	0.0	0.0	0.0	0.0	0.0	12.0	0.0	0.0	0.0	0.0	66.0	0.0	0.0	0.0	0.0	0.0	41.0	0.0	0.0	16.0	334.0	0.0	0.0	0.0	0.0	0.0	0.0	0.0	0.0	0.0	0.0	0.0	12.0	0.0	0.0	58.0	0.0
20	330.0	465.0	196.0	869.0	0.0	0.0	103.0	0.0	0.0	0.0	0.0	0.0	0.0	0.0	874.0	0.0	0.0	0.0	104.0	15.0	0.0	14.0	122.0	0.0	0.0	73.0	0.0	61.0	0.0	0.0	12.0	0.0	875.0	0.0	0.0	0.0	851.0	0.0	55.0	0.0	0.0	32.0	0.0	55.0	73.0	0.0	0.0	312.0	0.0
21	829.0	153.0	226.0	28.0	0.0	12.0	0.0	0.0	1245.0	0.0	0.0	12.0	96.0	0.0	0.0	0.0	20.0	0.0	32.0	0.0	0.0	0.0	0.0	0.0	0.0	44.0	0.0	0.0	16.0	250.0	0.0	0.0	28.0	44.0	0.0	68.0	0.0	0.0	0.0	1476.0	24.0	0.0	3289.0	0.0	0.0	0.0	0.0	8.0	0.0
22	0.0	0.0	0.0	3468.0	0.0	0.0	8644.0	0.0	0.0	0.0	0.0	0.0	0.0	0.0	97.0	0.0	0.0	0.0	0.0	30.0	97.0	0.0	0.0	0.0	0.0	0.0	0.0	82.0	0.0	0.0	25.0	0.0	1556.0	0.0	0.0	0.0	0.0	0.0	0.0	0.0	0.0	0.0	0.0	0.0	44.0	0.0	0.0	437.0	0.0
23	3575.0	497.0	4556.0	188.0	0.0	107.0	0.0	161.0	28.0	26.0	235.0	0.0	0.0	0.0	0.0	0.0	0.0	0.0	927.0	0.0	0.0	11.0	0.0	0.0	53.0	5053.0	0.0	0.0	120.0	38.0	0.0	0.0	80.0	80.0	0.0	120.0	0.0	0.0	0.0	107.0	53.0	53.0	15.0	0.0	0.0	7069.0	0.0	53.0	18117.0
24	1159.0	3141.0	196.0	112.0	0.0	392.0	0.0	56.0	0.0	0.0	0.0	0.0	0.0	0.0	0.0	4674.0	0.0	0.0	177.0	0.0	0.0	0.0	0.0	0.0	0.0	112.0	0.0	0.0	738.0	0.0	0.0	0.0	121.0	0.0	227.0	0.0	23.0	738.0	0.0	0.0	0.0	0.0	0.0	0.0	0.0	46.0	0.0	56.0	0.0
25	27567.0	705.0	36556.0	518.0	99.0	134.0	0.0	417.0	151.0	78.0	72.0	162.0	32.0	21.0	0.0	68.0	103.0	90.0	19824.0	0.0	0.0	37.0	0.0	4331.0	248.0	0.0	0.0	0.0	203.0	177.0	0.0	0.0	332.0	1390.0	46.0	594.0	15.0	113.0	109.0	289.0	140.0	449.0	53.0	0.0	0.0	12403.0	62.0	0.0	1118.0
26	0.0	0.0	0.0	0.0	0.0	0.0	0.0	0.0	0.0	0.0	0.0	0.0	0.0	0.0	0.0	0.0	0.0	0.0	0.0	0.0	0.0	0.0	0.0	0.0	0.0	0.0	0.0	0.0	0.0	0.0	0.0	0.0	1264.0	0.0	0.0	0.0	0.0	0.0	0.0	0.0	0.0	0.0	0.0	0.0	44.0	0.0	0.0	0.0	0.0
27	580.0	477.0	102.0	889.0	0.0	46.0	91.0	0.0	0.0	0.0	0.0	0.0	0.0	0.0	0.0	56.0	0.0	0.0	46.0	0.0	58.0	0.0	65.0	0.0	0.0	0.0	0.0	0.0	0.0	0.0	56.0	898.0	224.0	0.0	0.0	0.0	0.0	0.0	65.0	0.0	0.0	0.0	0.0	0.0	0.0	0.0	0.0	624.0	0.0
28	2038.0	22690.0	653.0	1307.0	286.0	725.0	287.0	202.0	132.0	0.0	660.0	21.0	25.0	25.0	0.0	1079.0	39.0	82.0	0.0	50.0	0.0	44.0	261.0	139.0	1534.0	126.0	0.0	82.0	0.0	27.0	0.0	33.0	778.0	0.0	521.0	0.0	31.0	1730.0	156.0	313.0	57.0	32.0	26.0	0.0	58.0	141.0	104.0	249.0	55.0
29	2816.0	92.0	837.0	30.0	15.0	0.0	0.0	25.0	647.0	0.0	0.0	21.0	9.0	0.0	0.0	0.0	25.0	0.0	226.0	0.0	0.0	159.0	0.0	35.0	0.0	143.0	0.0	0.0	15.0	0.0	0.0	0.0	56.0	2441.0	0.0	10982.0	0.0	0.0	0.0	1726.0	57.0	0.0	159.0	0.0	0.0	51.0	0.0	0.0	0.0
30	105.0	168.0	0.0	938.0	56.0	0.0	91.0	0.0	0.0	0.0	117.0	0.0	0.0	0.0	145.0	0.0	0.0	0.0	0.0	0.0	0.0	0.0	336.0	0.0	84.0	0.0	0.0	581.0	0.0	0.0	0.0	112.0	203.0	0.0	0.0	0.0	70.0	0.0	297.0	0.0	0.0	0.0	0.0	0.0	749.0	0.0	0.0	889.0	0.0
31	248.0	248.0	43.0	233.0	0.0	0.0	0.0	0.0	0.0	0.0	0.0	0.0	0.0	0.0	58.0	0.0	0.0	0.0	51.0	0.0	0.0	0.0	51.0	0.0	0.0	0.0	0.0	657.0	0.0	0.0	37.0	0.0	109.0	0.0	0.0	0.0	0.0	0.0	0.0	0.0	0.0	0.0	0.0	0.0	0.0	0.0	0.0	2747.0	0.0
32	15385.0	8535.0	2107.0	65651.0	690.0	322.0	608.0	458.0	85.0	70.0	23905.0	55.0	36.0	215.0	174.0	159.0	285.0	693.0	737.0	307.0	948.0	51.0	2318.0	215.0	160.0	420.0	0.0	398.0	632.0	77.0	56.0	146.0	0.0	117.0	82.0	144.0	46.0	255.0	34034.0	737.0	173.0	179.0	106.0	0.0	90664.0	300.0	424.0	1159.0	275.0
33	41865.0	222.0	4591.0	67.0	48.0	0.0	0.0	57.0	85.0	0.0	0.0	29.0	13.0	0.0	0.0	38.0	39.0	0.0	3267.0	0.0	0.0	0.0	0.0	101.0	0.0	1554.0	0.0	0.0	0.0	2228.0	0.0	0.0	28.0	0.0	0.0	4427.0	0.0	0.0	0.0	144.0	19.0	73.0	26.0	0.0	0.0	141.0	0.0	0.0	28.0
34	278.0	2267.0	66.0	156.0	0.0	6764.0	0.0	0.0	0.0	0.0	0.0	0.0	0.0	0.0	19.0	313.0	0.0	0.0	0.0	0.0	0.0	0.0	0.0	0.0	223.0	0.0	0.0	23.0	317.0	0.0	0.0	0.0	27.0	0.0	0.0	0.0	0.0	302.0	0.0	15.0	0.0	0.0	0.0	0.0	0.0	0.0	0.0	19.0	0.0
35	9733.0	294.0	1638.0	42.0	0.0	0.0	0.0	28.0	274.0	131.0	0.0	132.0	18.0	0.0	0.0	0.0	476.0	0.0	581.0	0.0	0.0	177.0	0.0	88.0	0.0	476.0	0.0	0.0	56.0	10887.0	0.0	0.0	98.0	5013.0	0.0	0.0	0.0	0.0	0.0	672.0	57.0	70.0	171.0	0.0	0.0	106.0	0.0	28.0	55.0
36	38.0	57.0	0.0	125.0	0.0	19.0	0.0	14.0	0.0	0.0	0.0	0.0	0.0	0.0	3241.0	0.0	0.0	0.0	0.0	0.0	361.0	0.0	28.0	0.0	0.0	0.0	0.0	28.0	0.0	0.0	0.0	19.0	24.0	0.0	0.0	0.0	0.0	0.0	0.0	0.0	0.0	0.0	0.0	0.0	0.0	0.0	0.0	323.0	0.0
37	535.0	6146.0	223.0	282.0	68.0	952.0	0.0	134.0	0.0	0.0	0.0	0.0	0.0	0.0	0.0	18810.0	0.0	0.0	74.0	50.0	0.0	0.0	59.0	0.0	1373.0	104.0	0.0	0.0	1503.0	0.0	0.0	0.0	119.0	0.0	392.0	0.0	0.0	0.0	0.0	59.0	0.0	0.0	0.0	0.0	0.0	59.0	0.0	119.0	0.0
38	290.0	163.0	37.0	22009.0	652.0	0.0	0.0	0.0	0.0	0.0	7482.0	0.0	0.0	0.0	0.0	0.0	0.0	37.0	81.0	25.0	0.0	0.0	44.0	0.0	0.0	0.0	0.0	59.0	0.0	0.0	0.0	0.0	18496.0	0.0	0.0	0.0	0.0	0.0	0.0	0.0	0.0	0.0	0.0	0.0	528.0	0.0	0.0	468.0	0.0
39	10474.0	3540.0	2503.0	938.0	0.0	201.0	57.0	202.0	7514.0	43.0	108.0	691.0	526.0	34.0	0.0	56.0	296.0	57.0	395.0	20.0	142.0	1646.0	0.0	265.0	0.0	411.0	0.0	0.0	279.0	2745.0	37.0	0.0	972.0	296.0	87.0	1284.0	0.0	0.0	125.0	0.0	1303.0	187.0	6999.0	0.0	44.0	247.0	0.0	0.0	244.0
40	2373.0	310.0	655.0	120.0	0.0	0.0	0.0	0.0	163.0	0.0	0.0	992.0	27.0	0.0	0.0	0.0	0.0	0.0	172.0	0.0	0.0	43.0	0.0	50.0	0.0	77.0	0.0	0.0	0.0	86.0	0.0	0.0	112.0	43.0	0.0	112.0	0.0	0.0	0.0	724.0	0.0	0.0	25.0	0.0	0.0	51.0	0.0	0.0	63.0
41	11906.0	251.0	1549.0	113.0	40.0	0.0	0.0	64.0	28.0	87.0	0.0	0.0	0.0	0.0	0.0	0.0	691.0	40.0	1597.0	0.0	0.0	0.0	0.0	32.0	0.0	275.0	0.0	0.0	0.0	0.0	0.0	0.0	170.0	72.0	0.0	88.0	0.0	0.0	0.0	97.0	0.0	0.0	0.0	0.0	0.0	70.0	0.0	40.0	55.0
42	1333.0	235.0	358.0	58.0	0.0	0.0	0.0	0.0	3142.0	0.0	0.0	38.0	194.0	0.0	0.0	0.0	31.0	0.0	77.0	0.0	0.0	3636.0	0.0	0.0	0.0	49.0	0.0	0.0	22.0	539.0	0.0	0.0	81.0	58.0	0.0	185.0	0.0	0.0	0.0	7513.0	82.0	0.0	0.0	0.0	0.0	36.0	0.0	18.0	18.0
43	0.0	0.0	0.0	0.0	0.0	0.0	0.0	0.0	0.0	0.0	0.0	0.0	0.0	0.0	0.0	0.0	0.0	0.0	0.0	0.0	135.0	0.0	0.0	0.0	0.0	0.0	0.0	0.0	0.0	0.0	0.0	0.0	0.0	0.0	0.0	0.0	15.0	0.0	0.0	0.0	0.0	0.0	0.0	0.0	0.0	0.0	0.0	0.0	0.0
44	296.0	214.0	82.0	2870.0	32.0	0.0	0.0	16.0	0.0	0.0	1239.0	0.0	0.0	0.0	0.0	0.0	32.0	32.0	32.0	0.0	32.0	0.0	131.0	0.0	0.0	0.0	0.0	0.0	32.0	0.0	0.0	0.0	109404.0	0.0	0.0	0.0	0.0	0.0	1081.0	32.0	0.0	0.0	0.0	0.0	0.0	0.0	0.0	65.0	32.0
45	9126.0	764.0	8744.0	295.0	68.0	0.0	0.0	296.0	37.0	0.0	307.0	8.0	13.0	0.0	0.0	56.0	0.0	0.0	1077.0	0.0	0.0	0.0	0.0	6915.0	104.0	12046.0	0.0	0.0	104.0	38.0	18.0	0.0	347.0	86.0	0.0	104.0	0.0	0.0	0.0	104.0	32.0	173.0	57.0	0.0	0.0	0.0	0.0	0.0	2381.0
46	251.0	117.0	33.0	128.0	22.0	0.0	0.0	27.0	0.0	78.0	0.0	0.0	0.0	2569.0	0.0	0.0	16.0	223.0	44.0	0.0	0.0	0.0	16.0	0.0	89.0	16.0	0.0	0.0	0.0	0.0	0.0	0.0	217.0	0.0	0.0	0.0	0.0	0.0	27.0	0.0	0.0	0.0	0.0	0.0	44.0	0.0	0.0	0.0	0.0
47	1313.0	1750.0	0.0	12693.0	1057.0	725.0	1033.0	148.0	28.0	0.0	334.0	17.0	20.0	25.0	4691.0	159.0	0.0	156.0	0.0	519.0	782.0	18.0	2451.0	0.0	409.0	0.0	0.0	4377.0	305.0	0.0	1582.0	9016.0	2140.0	0.0	87.0	0.0	1452.0	113.0	6505.0	158.0	65.0	0.0	0.0	0.0	235.0	70.0	62.0	0.0	0.0
48	3559.0	518.0	1326.0	149.0	0.0	43.0	0.0	175.0	0.0	0.0	61.0	25.0	13.0	0.0	0.0	0.0	0.0	0.0	298.0	0.0	0.0	0.0	0.0	20139.0	0.0	1159.0	0.0	0.0	52.0	43.0	0.0	0.0	281.0	61.0	0.0	0.0	0.0	70.0	0.0	210.0	87.0	61.0	19.0	0.0	0.0	2601.0	0.0	0.0	0.0
49	4040.0	423.0	236.0	256.0	0.0	0.0	0.0	121.0	0.0	5974.0	0.0	25.0	13.0	38.0	0.0	0.0	14407.0	0.0	226.0	0.0	0.0	0.0	0.0	0.0	0.0	59.0	0.0	0.0	0.0	55.0	0.0	0.0	295.0	68.0	0.0	620.0	0.0	0.0	0.0	49.0	0.0	1182.0	22.0	0.0	0.0	0.0	90.0	0.0	0.0
50	220.0	192.0	0.0	480.0	0.0	134.0	38.0	0.0	0.0	0.0	48.0	0.0	0.0	38.0	0.0	0.0	0.0	0.0	0.0	0.0	38.0	0.0	96.0	0.0	57.0	0.0	0.0	70.0	0.0	0.0	0.0	0.0	144.0	0.0	0.0	0.0	0.0	0.0	105.0	0.0	0.0	0.0	0.0	0.0	0.0	0.0	69.0	76.0	0.0
51	177.0	63.0	43.0	281.0	0.0	0.0	0.0	20.0	0.0	0.0	0.0	0.0	0.0	0.0	582.0	0.0	0.0	0.0	20.0	0.0	2146.0	0.0	26.0	0.0	0.0	0.0	0.0	0.0	0.0	0.0	0.0	30.0	83.0	0.0	0.0	0.0	2257.0	0.0	0.0	0.0	0.0	0.0	0.0	0.0	0.0	0.0	0.0	190.0	0.0
52	2066.0	1901.0	0.0	6860.0	248.0	282.0	826.0	188.0	85.0	0.0	361.0	25.0	27.0	0.0	3885.0	68.0	47.0	82.0	177.0	176.0	743.0	0.0	743.0	50.0	248.0	147.0	0.0	1653.0	152.0	0.0	1405.0	3223.0	2043.0	23.0	46.0	0.0	991.0	99.0	2727.0	210.0	90.0	32.0	0.0	0.0	235.0	106.0	48.0	22413.0	0.0
53	3642.0	4912.0	623.0	4265.0	254.0	383.0	287.0	161.0	37.0	0.0	597.0	0.0	20.0	56.0	97.0	238.0	47.0	82.0	0.0	141.0	116.0	14.0	1126.0	50.0	311.0	0.0	0.0	269.0	311.0	0.0	189.0	393.0	1556.0	31.0	82.0	40.0	54.0	99.0	3903.0	263.0	0.0	32.0	38.0	0.0	191.0	106.0	201.0	749.0	55.0
54	1220.0	251.0	387.0	58.0	0.0	32.0	0.0	0.0	1084.0	0.0	0.0	25.0	103.0	0.0	0.0	0.0	32.0	0.0	45.0	0.0	0.0	2105.0	0.0	0.0	0.0	51.0	0.0	0.0	32.0	450.0	0.0	0.0	90.0	58.0	0.0	161.0	0.0	0.0	0.0	2214.0	90.0	0.0	870.0	0.0	0.0	32.0	0.0	0.0	0.0
55	395.0	1541.0	102.0	354.0	0.0	88.0	0.0	0.0	0.0	0.0	0.0	0.0	0.0	0.0	0.0	75.0	0.0	0.0	68.0	0.0	0.0	0.0	0.0	0.0	68.0	0.0	0.0	0.0	75.0	0.0	50.0	33.0	143.0	0.0	46.0	0.0	0.0	0.0	0.0	0.0	0.0	0.0	0.0	0.0	0.0	0.0	0.0	312.0	0.0
56	1336.0	66.0	348.0	78.0	0.0	0.0	0.0	0.0	544.0	0.0	0.0	42.0	9.0	15.0	0.0	0.0	15.0	0.0	62.0	0.0	11.0	321.0	0.0	19.0	0.0	43.0	0.0	0.0	35.0	1800.0	0.0	0.0	11.0	109.0	0.0	619.0	0.0	0.0	0.0	1344.0	41.0	23.0	297.0	0.0	0.0	23.0	0.0	0.0	0.0
57	2260.0	5573.0	631.0	477.0	0.0	1207.0	0.0	134.0	0.0	0.0	0.0	0.0	0.0	0.0	0.0	3313.0	0.0	41.0	168.0	0.0	0.0	0.0	0.0	50.0	19160.0	182.0	0.0	0.0	926.0	0.0	31.0	33.0	308.0	0.0	661.0	0.0	0.0	1474.0	0.0	0.0	0.0	0.0	0.0	0.0	0.0	70.0	0.0	249.0	55.0
58	789.0	1005.0	0.0	649.0	105.0	227.0	57.0	0.0	0.0	0.0	0.0	0.0	0.0	0.0	67.0	79.0	0.0	0.0	0.0	60.0	58.0	0.0	118.0	0.0	0.0	0.0	0.0	175.0	140.0	22.0	348.0	1269.0	259.0	0.0	46.0	0.0	15.0	0.0	0.0	0.0	32.0	0.0	0.0	0.0	0.0	0.0	0.0	3246.0	0.0
59	199.0	67.0	47.0	85.0	0.0	0.0	0.0	5.0	0.0	61.0	0.0	0.0	0.0	335.0	0.0	0.0	0.0	76.0	8.0	0.0	0.0	0.0	0.0	0.0	0.0	26.0	0.0	0.0	0.0	0.0	0.0	0.0	41.0	0.0	0.0	0.0	0.0	0.0	0.0	0.0	0.0	0.0	0.0	8.0	8.0	0.0	52.0	38.0	0.0
60	113.0	56.0	21.0	32177.0	64.0	0.0	42.0	0.0	0.0	0.0	452.0	0.0	0.0	0.0	28.0	0.0	0.0	28.0	21.0	0.0	21.0	0.0	135.0	0.0	0.0	0.0	0.0	28.0	0.0	0.0	0.0	0.0	10832.0	0.0	0.0	0.0	0.0	0.0	5753.0	0.0	0.0	0.0	0.0	0.0	420.0	0.0	0.0	192.0	0.0
61	280.0	107.0	51.0	1734.0	51.0	0.0	0.0	25.0	0.0	0.0	4080.0	0.0	0.0	15.0	0.0	0.0	0.0	140.0	0.0	0.0	0.0	0.0	35.0	0.0	15.0	0.0	0.0	0.0	0.0	0.0	0.0	0.0	15135.0	0.0	0.0	0.0	0.0	0.0	501.0	0.0	0.0	0.0	0.0	0.0	994.0	0.0	306.0	45.0	0.0
62	11555.0	10441.0	1949.0	14200.0	578.0	792.0	585.0	606.0	416.0	61.0	615.0	38.0	68.0	103.0	2797.0	306.0	150.0	198.0	680.0	262.0	1669.0	62.0	0.0	101.0	496.0	336.0	0.0	4594.0	610.0	61.0	6652.0	11277.0	6616.0	117.0	134.0	104.0	1483.0	170.0	5095.0	896.0	164.0	89.0	83.0	0.0	441.0	230.0	173.0	110941.0	78.0
63	42.0	77.0	0.0	274.0	0.0	0.0	80.0	42.0	0.0	0.0	0.0	0.0	0.0	0.0	1126.0	0.0	0.0	0.0	21.0	0.0	738.0	0.0	98.0	0.0	0.0	0.0	0.0	35.0	0.0	0.0	21.0	42.0	70.0	0.0	0.0	0.0	577.0	0.0	0.0	21.0	0.0	0.0	0.0	0.0	0.0	0.0	0.0	1567.0	0.0
64	2783.0	2274.0	274.0	9645.0	111.0	147.0	42788.0	107.0	0.0	0.0	126.0	0.0	20.0	17.0	313.0	0.0	63.0	49.0	147.0	171.0	431.0	22.0	78069.0	0.0	0.0	0.0	0.0	274.0	196.0	0.0	25.0	78.0	6116.0	39.0	0.0	0.0	46.0	70.0	392.0	158.0	32.0	32.0	19.0	0.0	196.0	0.0	0.0	1215.0	0.0
65	1313.0	947.0	460.0	1123.0	0.0	0.0	183.0	0.0	28.0	0.0	0.0	17.0	0.0	0.0	1699.0	0.0	0.0	49.0	243.0	20.0	2988.0	0.0	189.0	50.0	0.0	0.0	0.0	230.0	0.0	0.0	69.0	324.0	681.0	47.0	30.0	0.0	804.0	0.0	0.0	148.0	32.0	0.0	0.0	0.0	0.0	0.0	0.0	1665.0	0.0
66	13763.0	3676.0	4058.0	764.0	0.0	120.0	80.0	175.0	1058.0	56.0	72.0	794.0	323.0	81.0	0.0	90.0	198.0	49.0	676.0	0.0	97.0	411.0	0.0	227.0	409.0	646.0	0.0	82.0	254.0	411.0	0.0	0.0	1459.0	258.0	0.0	705.0	0.0	113.0	0.0	4146.0	21847.0	179.0	646.0	0.0	88.0	424.0	69.0	0.0	94.0
67	0.0	0.0	0.0	0.0	0.0	0.0	0.0	0.0	0.0	26.0	0.0	0.0	0.0	99.0	0.0	0.0	0.0	74.0	0.0	0.0	0.0	0.0	0.0	0.0	0.0	0.0	0.0	0.0	0.0	27.0	0.0	0.0	0.0	0.0	0.0	0.0	0.0	0.0	0.0	0.0	0.0	0.0	0.0	0.0	0.0	0.0	160.0	0.0	0.0
68	0.0	0.0	0.0	0.0	0.0	0.0	0.0	0.0	0.0	0.0	0.0	0.0	0.0	47.0	0.0	0.0	0.0	0.0	0.0	0.0	0.0	0.0	0.0	0.0	0.0	0.0	0.0	0.0	0.0	0.0	0.0	0.0	0.0	0.0	0.0	0.0	0.0	0.0	0.0	0.0	0.0	0.0	0.0	0.0	0.0	0.0	125.0	0.0	0.0
69	2140.0	1035.0	447.0	1811.0	0.0	329.0	57.0	0.0	37.0	35.0	814.0	0.0	0.0	38.0	97.0	0.0	63.0	0.0	164.0	30.0	305.0	33.0	141.0	0.0	141.0	126.0	0.0	329.0	0.0	0.0	31.0	78.0	875.0	0.0	0.0	32.0	54.0	0.0	297.0	141.0	32.0	89.0	41.0	19527.0	44.0	0.0	0.0	423.0	0.0
70	20002.0	887.0	10702.0	389.0	118.0	77.0	0.0	11331.0	56.0	0.0	0.0	0.0	20.0	0.0	0.0	90.0	47.0	66.0	3876.0	70.0	71.0	44.0	0.0	265.0	0.0	2206.0	0.0	0.0	93.0	38.0	0.0	0.0	358.0	423.0	25.0	88.0	0.0	70.0	0.0	171.0	32.0	89.0	0.0	0.0	0.0	725.0	0.0	109.0	118.0
71	366.0	297.0	73.0	673.0	4365.0	0.0	0.0	50.0	0.0	13.0	1462.0	0.0	0.0	25.0	0.0	0.0	0.0	1838.0	73.0	0.0	0.0	0.0	0.0	0.0	0.0	0.0	0.0	32.0	41.0	0.0	0.0	0.0	1751.0	0.0	0.0	0.0	0.0	0.0	884.0	0.0	0.0	0.0	0.0	0.0	220.0	27.0	41.0	132.0	0.0
72	11421.0	63435.0	1891.0	7638.0	584.0	5281.0	723.0	579.0	180.0	30.0	325.0	76.0	91.0	142.0	194.0	2317.0	135.0	247.0	562.0	131.0	329.0	85.0	1309.0	240.0	3551.0	483.0	0.0	492.0	3491.0	127.0	120.0	325.0	3210.0	70.0	2123.0	184.0	85.0	1631.0	2053.0	856.0	214.0	245.0	80.0	0.0	161.0	442.0	361.0	936.0	157.0
73	8023.0	19452.0	1212.0	1819.0	161.0	30280.0	0.0	188.0	66.0	0.0	72.0	25.0	25.0	38.0	0.0	18213.0	39.0	156.0	373.0	0.0	97.0	14.0	0.0	113.0	21835.0	326.0	0.0	117.0	2705.0	27.0	101.0	101.0	1362.0	31.0	8415.0	48.0	0.0	24415.0	0.0	237.0	41.0	65.0	41.0	0.0	44.0	389.0	69.0	437.0	126.0
74	68.0	42.0	0.0	241.0	10.0	0.0	57.0	0.0	0.0	0.0	0.0	0.0	0.0	0.0	4881.0	0.0	0.0	0.0	0.0	0.0	562.0	0.0	110.0	0.0	0.0	0.0	0.0	10.0	0.0	0.0	0.0	21.0	157.0	0.0	0.0	0.0	710.0	0.0	15.0	0.0	0.0	0.0	0.0	0.0	0.0	0.0	0.0	394.0	0.0
75	59.0	92.0	0.0	608.0	42.0	0.0	42.0	0.0	0.0	0.0	59.0	0.0	0.0	0.0	77.0	0.0	0.0	0.0	0.0	0.0	0.0	0.0	76.0	0.0	0.0	33.0	0.0	202.0	0.0	0.0	202.0	160.0	84.0	0.0	0.0	0.0	0.0	0.0	376.0	0.0	0.0	0.0	0.0	0.0	0.0	0.0	0.0	8303.0	0.0
76	6099.0	2022.0	1779.0	395.0	62.0	136.0	0.0	1037.0	28.0	17.0	153.0	0.0	0.0	0.0	0.0	197.0	0.0	0.0	456.0	0.0	0.0	0.0	0.0	790.0	577.0	638.0	0.0	0.0	212.0	27.0	0.0	0.0	258.0	31.0	36.0	88.0	0.0	121.0	0.0	197.0	0.0	0.0	19.0	0.0	0.0	1399.0	0.0	167.0	958.0
77	70.0	40.0	0.0	155.0	0.0	0.0	25.0	0.0	0.0	0.0	0.0	0.0	0.0	0.0	188.0	0.0	0.0	0.0	0.0	0.0	144.0	0.0	33.0	0.0	0.0	0.0	0.0	44.0	0.0	0.0	0.0	181.0	55.0	0.0	0.0	0.0	46.0	0.0	0.0	0.0	0.0	0.0	0.0	0.0	0.0	0.0	0.0	813.0	0.0
78	1072.0	219.0	342.0	63.0	0.0	50.0	12.0	14828.0	0.0	0.0	0.0	0.0	0.0	0.0	0.0	0.0	0.0	0.0	202.0	0.0	0.0	0.0	0.0	12.0	42.0	80.0	0.0	0.0	0.0	0.0	0.0	0.0	25.0	0.0	0.0	0.0	0.0	0.0	0.0	12.0	0.0	0.0	0.0	0.0	0.0	33.0	0.0	21.0	12.0
79	326.0	88.0	115.0	10.0	0.0	0.0	0.0	0.0	14.0	0.0	0.0	7.0	10.0	0.0	0.0	0.0	0.0	0.0	7.0	0.0	0.0	3.0	0.0	0.0	25.0	7.0	0.0	0.0	7.0	7.0	0.0	0.0	21.0	0.0	0.0	7.0	0.0	0.0	0.0	108.0	189.0	10.0	25.0	0.0	0.0	25.0	0.0	0.0	7.0
80	388.0	140.0	208.0	8.0	0.0	0.0	8.0	0.0	28.0	19.0	0.0	53.0	19.0	0.0	0.0	0.0	0.0	0.0	28.0	0.0	0.0	0.0	0.0	0.0	0.0	0.0	0.0	0.0	0.0	14.0	0.0	0.0	56.0	14.0	0.0	50.0	0.0	0.0	0.0	250.0	889.0	0.0	8.0	0.0	0.0	70.0	0.0	0.0	8.0
81	16908.0	300.0	5623.0	196.0	0.0	0.0	0.0	175.0	0.0	0.0	0.0	21.0	0.0	0.0	0.0	0.0	95.0	0.0	10147.0	0.0	0.0	0.0	0.0	620.0	65.0	16385.0	0.0	0.0	78.0	55.0	0.0	0.0	169.0	339.0	0.0	80.0	0.0	0.0	0.0	130.0	0.0	179.0	26.0	0.0	0.0	19092.0	0.0	0.0	252.0
82	621.0	635.0	69.0	856.0	0.0	110.0	0.0	0.0	0.0	0.0	0.0	0.0	0.0	0.0	38.0	0.0	0.0	0.0	0.0	0.0	64.0	0.0	96.0	0.0	0.0	0.0	0.0	1770.0	0.0	0.0	37.0	12726.0	331.0	0.0	0.0	0.0	23.0	0.0	0.0	0.0	0.0	0.0	0.0	0.0	0.0	0.0	0.0	2684.0	0.0
83	13150.0	690.0	1459.0	360.0	0.0	0.0	0.0	134.0	47.0	9638.0	0.0	64.0	9.0	38.0	0.0	0.0	24210.0	0.0	486.0	0.0	0.0	0.0	0.0	37.0	78.0	172.0	0.0	0.0	0.0	38.0	0.0	0.0	486.0	125.0	0.0	7818.0	0.0	0.0	62.0	329.0	98.0	1992.0	19.0	0.0	0.0	70.0	41.0	62.0	0.0
84	1869.0	201.0	335.0	24.0	0.0	0.0	0.0	0.0	75.0	26.0	0.0	311.0	13.0	0.0	0.0	0.0	80.0	0.0	80.0	0.0	0.0	55.0	0.0	0.0	0.0	88.0	0.0	0.0	0.0	50.0	0.0	0.0	125.0	0.0	0.0	585.0	0.0	24.0	0.0	448.0	1195.0	0.0	61.0	20.0	0.0	56.0	0.0	0.0	55.0
85	5780.0	230.0	2115.0	112.0	0.0	32.0	0.0	0.0	988.0	13.0	0.0	68.0	27.0	0.0	0.0	32.0	46.0	0.0	250.0	0.0	0.0	250.0	0.0	139.0	0.0	204.0	0.0	0.0	0.0	4580.0	0.0	0.0	79.0	329.0	0.0	652.0	0.0	0.0	0.0	1713.0	115.0	52.0	382.0	0.0	0.0	70.0	0.0	0.0	86.0
86	926.0	20444.0	0.0	1782.0	105.0	9972.0	470.0	148.0	28.0	0.0	144.0	17.0	0.0	0.0	87.0	556.0	0.0	0.0	0.0	30.0	0.0	0.0	1759.0	0.0	1505.0	0.0	0.0	152.0	2199.0	0.0	0.0	146.0	416.0	0.0	475.0	0.0	0.0	695.0	423.0	131.0	0.0	0.0	0.0	0.0	117.0	88.0	0.0	0.0	0.0
87	340.0	222.0	72.0	1342.0	32.0	0.0	91.0	0.0	0.0	0.0	0.0	0.0	0.0	0.0	29.0	0.0	0.0	0.0	58.0	15.0	0.0	0.0	189.0	0.0	0.0	0.0	0.0	3091.0	0.0	0.0	12.0	432.0	222.0	0.0	0.0	0.0	7.0	0.0	0.0	0.0	0.0	0.0	0.0	0.0	0.0	0.0	0.0	437.0	0.0
88	1287.0	6551.0	231.0	283.0	0.0	161.0	103.0	0.0	0.0	0.0	0.0	0.0	9.0	0.0	0.0	488.0	0.0	0.0	141.0	25.0	0.0	0.0	0.0	88.0	248.0	102.0	0.0	0.0	3063.0	0.0	0.0	0.0	244.0	0.0	103.0	0.0	0.0	3390.0	0.0	64.0	0.0	0.0	0.0	0.0	0.0	106.0	41.0	0.0	118.0
89	569.0	1927.0	98.0	174.0	0.0	389.0	0.0	60.0	0.0	0.0	0.0	0.0	0.0	0.0	0.0	2200.0	22.0	22.0	106.0	0.0	0.0	0.0	0.0	0.0	8769.0	30.0	0.0	0.0	212.0	0.0	0.0	0.0	75.0	0.0	201.0	0.0	0.0	1404.0	0.0	0.0	0.0	0.0	0.0	0.0	0.0	53.0	0.0	30.0	0.0
90	749.0	4370.0	98.0	157.0	0.0	1075.0	0.0	49.0	0.0	0.0	0.0	0.0	0.0	0.0	0.0	5386.0	0.0	0.0	69.0	0.0	0.0	0.0	0.0	0.0	3858.0	69.0	0.0	0.0	443.0	0.0	0.0	0.0	138.0	0.0	439.0	0.0	0.0	2766.0	0.0	0.0	0.0	0.0	0.0	0.0	0.0	0.0	0.0	0.0	0.0
91	613.0	1226.0	137.0	813.0	0.0	2277.0	0.0	0.0	0.0	0.0	81.0	0.0	0.0	0.0	0.0	68.0	0.0	0.0	87.0	0.0	0.0	0.0	212.0	0.0	150.0	0.0	0.0	93.0	137.0	0.0	0.0	67.0	362.0	0.0	100.0	0.0	0.0	70.0	109.0	0.0	0.0	0.0	0.0	0.0	0.0	0.0	0.0	499.0	0.0
92	438.0	3599.0	102.0	102.0	0.0	672.0	0.0	0.0	0.0	0.0	0.0	0.0	0.0	0.0	0.0	176.0	0.0	0.0	0.0	0.0	0.0	0.0	0.0	75.0	204.0	0.0	0.0	0.0	254.0	0.0	0.0	0.0	98.0	0.0	1028.0	0.0	0.0	312.0	0.0	61.0	0.0	0.0	0.0	0.0	0.0	70.0	0.0	49.0	118.0
93	428.0	537.0	92.0	361.0	0.0	327.0	0.0	0.0	0.0	0.0	0.0	0.0	0.0	21.0	0.0	0.0	0.0	0.0	42.0	20.0	0.0	0.0	0.0	0.0	100.0	0.0	0.0	93.0	84.0	0.0	0.0	0.0	134.0	0.0	67.0	0.0	0.0	75.0	0.0	0.0	0.0	0.0	0.0	0.0	0.0	0.0	41.0	142.0	0.0
94	705.0	799.0	0.0	5693.0	180.0	215.0	562.0	0.0	0.0	0.0	135.0	0.0	0.0	21.0	903.0	56.0	0.0	74.0	0.0	121.0	181.0	0.0	611.0	0.0	190.0	0.0	0.0	1364.0	0.0	0.0	1050.0	1835.0	875.0	0.0	0.0	0.0	179.0	56.0	1959.0	0.0	24.0	32.0	0.0	0.0	88.0	0.0	41.0	78227.0	0.0
95	400.0	61.0	116.0	14.0	0.0	6.0	0.0	0.0	34.0	0.0	0.0	0.0	24.0	0.0	0.0	0.0	0.0	0.0	20.0	6.0	6.0	28.0	0.0	6.0	0.0	10.0	0.0	0.0	0.0	24.0	0.0	0.0	24.0	38.0	0.0	6.0	0.0	0.0	0.0	289.0	197.0	6.0	75.0	0.0	0.0	10.0	0.0	6.0	0.0
96	448.0	989.0	85.0	142.0	0.0	92.0	0.0	377.0	0.0	0.0	0.0	0.0	0.0	0.0	0.0	0.0	0.0	0.0	0.0	30.0	0.0	0.0	99.0	0.0	0.0	0.0	0.0	70.0	0.0	0.0	56.0	629.0	135.0	0.0	0.0	0.0	0.0	0.0	0.0	0.0	0.0	0.0	0.0	0.0	0.0	0.0	55.0	1311.0	31.0
97	3617.0	704.0	875.0	190.0	0.0	0.0	0.0	0.0	380.0	0.0	0.0	1152.0	1386.0	21.0	0.0	0.0	39.0	0.0	152.0	0.0	0.0	171.0	0.0	75.0	0.0	142.0	0.0	0.0	0.0	266.0	0.0	0.0	180.0	47.0	25.0	171.0	0.0	0.0	0.0	1028.0	404.0	40.0	190.0	0.0	0.0	106.0	0.0	76.0	39.0
98	19762.0	5175.0	5081.0	2117.0	186.0	705.0	137.0	808.0	265.0	78.0	1538.0	55.0	139.0	142.0	67.0	423.0	127.0	140.0	1364.0	80.0	90.0	96.0	0.0	18619.0	611.0	2164.0	0.0	82.0	517.0	305.0	0.0	33.0	1654.0	250.0	211.0	329.0	46.0	283.0	329.0	894.0	173.0	318.0	171.0	0.0	73.0	55225.0	264.0	0.0	7839.0
99	5077.0	1960.0	1588.0	450.0	0.0	107.0	0.0	498.0	85.0	26.0	171.0	12.0	18.0	34.0	0.0	294.0	31.0	74.0	588.0	0.0	0.0	0.0	0.0	1646.0	333.0	745.0	0.0	0.0	450.0	38.0	0.0	0.0	294.0	78.0	41.0	48.0	54.0	235.0	0.0	196.0	32.0	98.0	45.0	0.0	0.0	2494.0	0.0	0.0	1058.0
100	1143.0	217.0	227.0	51.0	0.0	0.0	0.0	0.0	62.0	0.0	0.0	41.0	13.0	0.0	0.0	0.0	20.0	0.0	20.0	0.0	25.0	25.0	0.0	25.0	25.0	46.0	0.0	0.0	31.0	15.0	0.0	0.0	36.0	10.0	0.0	15.0	0.0	0.0	0.0	408.0	641.0	0.0	25.0	15.0	0.0	0.0	0.0	20.0	0.0
101	1494.0	54357.0	0.0	6116.0	155.0	2056.0	459.0	202.0	94.0	0.0	416.0	21.0	0.0	30.0	116.0	829.0	39.0	82.0	236.0	111.0	58.0	0.0	2120.0	37.0	1826.0	210.0	0.0	363.0	1703.0	38.0	25.0	314.0	1070.0	0.0	847.0	0.0	15.0	709.0	1222.0	171.0	32.0	57.0	22.0	0.0	161.0	0.0	118.0	374.0	55.0
102	79.0	47.0	4.0	19.0	4.0	0.0	0.0	0.0	0.0	16.0	0.0	0.0	0.0	137.0	0.0	0.0	9.0	31.0	0.0	0.0	2.0	0.0	0.0	0.0	0.0	0.0	0.0	0.0	0.0	0.0	0.0	0.0	55.0	4.0	0.0	16.0	0.0	0.0	0.0	4.0	0.0	0.0	0.0	0.0	0.0	9.0	236.0	2.0	0.0
103	735.0	567.0	0.0	2646.0	0.0	0.0	68.0	0.0	0.0	0.0	0.0	0.0	0.0	0.0	1388.0	0.0	0.0	0.0	0.0	35.0	239.0	0.0	189.0	37.0	0.0	0.0	0.0	798.0	0.0	0.0	164.0	588.0	583.0	0.0	0.0	0.0	515.0	0.0	156.0	0.0	0.0	0.0	19.0	0.0	0.0	0.0	0.0	6243.0	39.0
104	1498.0	732.0	292.0	168.0	0.0	101.0	0.0	1892.0	0.0	0.0	0.0	0.0	0.0	0.0	0.0	67.0	23.0	41.0	123.0	0.0	0.0	0.0	0.0	123.0	146.0	101.0	0.0	0.0	112.0	0.0	0.0	67.0	123.0	0.0	56.0	0.0	0.0	67.0	0.0	0.0	0.0	0.0	0.0	0.0	0.0	78.0	0.0	56.0	31.0
105	142.0	197.0	0.0	1253.0	74.0	0.0	80.0	0.0	0.0	0.0	190.0	0.0	0.0	0.0	213.0	0.0	0.0	0.0	0.0	0.0	0.0	0.0	307.0	0.0	241.0	0.0	0.0	175.0	0.0	0.0	8269.0	164.0	120.0	0.0	0.0	0.0	62.0	0.0	580.0	0.0	0.0	0.0	0.0	0.0	0.0	0.0	0.0	3716.0	0.0
106	91.0	77.0	29.0	16.0	0.0	0.0	0.0	0.0	13.0	36.0	0.0	0.0	0.0	185.0	0.0	0.0	13.0	20.0	0.0	0.0	6.0	0.0	9.0	0.0	0.0	6.0	0.0	2.0	0.0	0.0	0.0	6.0	84.0	0.0	0.0	0.0	0.0	0.0	0.0	0.0	0.0	0.0	0.0	0.0	0.0	0.0	208.0	6.0	0.0
107	1423.0	11391.0	0.0	4117.0	254.0	618.0	5659.0	188.0	0.0	0.0	217.0	8.0	9.0	0.0	281.0	829.0	0.0	49.0	295.0	232.0	51.0	0.0	5881.0	63.0	1797.0	189.0	0.0	515.0	711.0	0.0	126.0	247.0	875.0	31.0	485.0	48.0	109.0	794.0	627.0	0.0	32.0	0.0	0.0	0.0	132.0	141.0	62.0	312.0	0.0
108	3470.0	278.0	1182.0	59.0	0.0	0.0	0.0	0.0	2465.0	0.0	0.0	119.0	25.0	0.0	0.0	0.0	25.0	0.0	219.0	0.0	0.0	464.0	0.0	113.0	0.0	202.0	0.0	0.0	0.0	4068.0	0.0	0.0	76.0	152.0	0.0	1047.0	0.0	0.0	0.0	2702.0	107.0	0.0	346.0	0.0	0.0	67.0	0.0	33.0	55.0
109	1069.0	86.0	93.0	122.0	55.0	0.0	0.0	444.0	0.0	0.0	0.0	0.0	0.0	0.0	0.0	21.0	0.0	16.0	60.0	0.0	0.0	0.0	0.0	0.0	0.0	31.0	0.0	0.0	16.0	0.0	0.0	0.0	65.0	24.0	0.0	0.0	0.0	0.0	21.0	0.0	0.0	108.0	0.0	0.0	0.0	21.0	0.0	0.0	0.0
110	3090.0	405.0	582.0	291.0	180.0	0.0	0.0	242.0	0.0	17.0	72.0	21.0	9.0	0.0	0.0	0.0	71.0	90.0	303.0	0.0	0.0	22.0	37.0	63.0	0.0	291.0	0.0	0.0	0.0	27.0	0.0	0.0	341.0	0.0	0.0	48.0	0.0	37.0	0.0	0.0	0.0	1861.0	19.0	0.0	44.0	106.0	0.0	0.0	39.0
111	368.0	255.0	51.0	567.0	40.0	0.0	0.0	35.0	0.0	0.0	0.0	0.0	0.0	0.0	0.0	0.0	0.0	0.0	30.0	0.0	0.0	0.0	35.0	0.0	0.0	0.0	0.0	222.0	40.0	0.0	0.0	0.0	219.0	0.0	0.0	0.0	0.0	0.0	30.0	40.0	0.0	0.0	0.0	0.0	0.0	0.0	0.0	184.0	0.0
112	590.0	741.0	107.0	1944.0	68.0	0.0	103.0	75.0	0.0	0.0	144.0	0.0	0.0	38.0	0.0	0.0	0.0	0.0	85.0	0.0	0.0	0.0	0.0	0.0	0.0	0.0	0.0	4549.0	75.0	0.0	12.0	112.0	461.0	0.0	0.0	0.0	0.0	0.0	109.0	0.0	0.0	0.0	0.0	0.0	0.0	0.0	41.0	437.0	0.0
113	483.0	1817.0	53.0	149.0	0.0	203.0	0.0	58.0	0.0	0.0	0.0	0.0	0.0	0.0	0.0	48.0	0.0	0.0	0.0	0.0	45.0	0.0	43.0	0.0	91.0	0.0	0.0	48.0	116.0	0.0	0.0	0.0	145.0	0.0	246.0	0.0	0.0	0.0	0.0	0.0	0.0	0.0	0.0	0.0	0.0	0.0	0.0	135.0	0.0
114	1023.0	2007.0	259.0	492.0	0.0	2201.0	0.0	0.0	0.0	0.0	0.0	0.0	0.0	25.0	0.0	129.0	0.0	0.0	0.0	20.0	51.0	11.0	116.0	0.0	142.0	0.0	0.0	105.0	168.0	0.0	44.0	56.0	323.0	23.0	751.0	0.0	0.0	99.0	0.0	0.0	0.0	32.0	0.0	0.0	0.0	88.0	55.0	499.0	0.0
115	292.0	166.0	71.0	80.0	29.0	0.0	0.0	20.0	0.0	41.0	20.0	0.0	0.0	208.0	0.0	0.0	14.0	41.0	17.0	0.0	0.0	0.0	0.0	0.0	17.0	17.0	0.0	0.0	17.0	0.0	0.0	0.0	175.0	0.0	0.0	0.0	0.0	0.0	0.0	0.0	0.0	0.0	0.0	0.0	92.0	0.0	396.0	17.0	0.0
116	2011.0	1284.0	356.0	256.0	0.0	0.0	0.0	1630.0	0.0	0.0	0.0	0.0	0.0	0.0	0.0	56.0	0.0	66.0	199.0	0.0	0.0	0.0	0.0	50.0	228.0	142.0	0.0	0.0	142.0	0.0	0.0	0.0	185.0	23.0	0.0	0.0	0.0	0.0	109.0	99.0	0.0	0.0	0.0	0.0	0.0	85.0	41.0	128.0	47.0
117	310.0	84.0	30.0	88.0	8.0	0.0	0.0	0.0	0.0	0.0	0.0	0.0	0.0	23.0	0.0	0.0	0.0	47.0	30.0	0.0	0.0	0.0	0.0	0.0	0.0	13.0	0.0	0.0	0.0	0.0	0.0	0.0	67.0	0.0	0.0	0.0	0.0	0.0	0.0	0.0	8.0	0.0	0.0	0.0	0.0	19.0	49.0	0.0	23.0
118	3871.0	2985.0	699.0	9329.0	93.0	279.0	1539.0	107.0	66.0	0.0	217.0	0.0	0.0	38.0	979.0	113.0	135.0	115.0	279.0	10588.0	513.0	22.0	4338.0	63.0	131.0	189.0	0.0	373.0	203.0	44.0	56.0	146.0	5457.0	0.0	36.0	40.0	101.0	141.0	282.0	326.0	74.0	40.0	57.0	0.0	326.0	141.0	62.0	839.0	70.0
119	512.0	170.0	37.0	1136.0	0.0	69.0	0.0	58.0	0.0	0.0	42.0	0.0	0.0	30.0	0.0	0.0	0.0	49.0	37.0	0.0	0.0	0.0	0.0	0.0	0.0	80.0	1061.0	32.0	0.0	0.0	0.0	0.0	4636.0	0.0	0.0	0.0	0.0	0.0	144.0	0.0	0.0	0.0	0.0	0.0	272.0	0.0	90.0	0.0	0.0
120	66.0	42.0	0.0	157.0	0.0	12.0	0.0	0.0	0.0	0.0	0.0	0.0	0.0	0.0	399.0	0.0	0.0	0.0	0.0	0.0	254.0	0.0	30.0	0.0	0.0	0.0	0.0	30.0	0.0	0.0	0.0	24.0	90.0	0.0	0.0	0.0	328.0	0.0	0.0	0.0	0.0	0.0	0.0	0.0	0.0	0.0	0.0	399.0	0.0
121	3787.0	1811.0	729.0	1529.0	164.0	94.0	45.0	0.0	0.0	188.0	99.0	0.0	9.0	22696.0	0.0	0.0	164.0	870.0	258.0	20.0	142.0	0.0	0.0	0.0	0.0	105.0	0.0	0.0	0.0	0.0	0.0	0.0	3034.0	0.0	41.0	0.0	0.0	0.0	0.0	0.0	0.0	32.0	0.0	0.0	117.0	123.0	29623.0	0.0	39.0
122	317204.0	1423.0	62797.0	1054.0	373.0	591.0	0.0	633.0	246.0	74.0	99.0	239.0	25.0	34.0	0.0	136.0	222.0	165.0	25308.0	0.0	64.0	51.0	0.0	493.0	540.0	20194.0	0.0	82.0	203.0	494.0	0.0	0.0	778.0	3374.0	82.0	1141.0	7.0	85.0	188.0	474.0	445.0	621.0	145.0	0.0	117.0	1539.0	90.0	0.0	220.0
123	277.0	203.0	53.0	3708.0	32.0	0.0	57.0	0.0	0.0	0.0	434.0	0.0	0.0	0.0	0.0	0.0	0.0	32.0	0.0	0.0	0.0	0.0	224.0	0.0	0.0	0.0	21.0	0.0	0.0	0.0	0.0	0.0	49669.0	0.0	0.0	0.0	0.0	0.0	517.0	0.0	0.0	0.0	0.0	0.0	1667.0	0.0	0.0	32.0	0.0
124	470.0	502.0	147.0	1136.0	0.0	0.0	42.0	0.0	0.0	0.0	0.0	0.0	0.0	0.0	0.0	0.0	0.0	0.0	52.0	544.0	0.0	0.0	174.0	0.0	0.0	0.0	0.0	0.0	63.0	0.0	0.0	0.0	877.0	31.0	0.0	0.0	0.0	0.0	0.0	0.0	0.0	0.0	0.0	0.0	42.0	0.0	0.0	73.0	0.0
125	285.0	1984.0	0.0	629.0	74.0	58.0	149.0	0.0	0.0	0.0	117.0	0.0	0.0	0.0	0.0	68.0	0.0	0.0	0.0	0.0	51.0	0.0	389.0	0.0	102.0	0.0	0.0	64.0	71.0	0.0	0.0	0.0	129.0	0.0	41.0	0.0	0.0	99.0	141.0	0.0	0.0	0.0	0.0	0.0	0.0	0.0	0.0	0.0	0.0
126	1793.0	4318.0	399.0	297.0	0.0	147.0	0.0	134.0	0.0	13.0	0.0	0.0	25.0	0.0	0.0	181.0	0.0	0.0	102.0	0.0	0.0	0.0	0.0	189.0	204.0	159.0	0.0	0.0	1942.0	0.0	12.0	0.0	274.0	0.0	56.0	0.0	0.0	397.0	0.0	171.0	0.0	0.0	0.0	0.0	0.0	176.0	0.0	0.0	228.0
127	969.0	184.0	300.0	47.0	0.0	0.0	0.0	0.0	20187.0	0.0	0.0	85.0	27.0	0.0	0.0	0.0	0.0	0.0	47.0	0.0	0.0	2362.0	0.0	34.0	47.0	68.0	0.0	0.0	0.0	461.0	0.0	0.0	47.0	61.0	0.0	204.0	0.0	0.0	0.0	2095.0	57.0	0.0	689.0	0.0	0.0	34.0	0.0	20.0	0.0
128	428.0	1008.0	140.0	16.0	0.0	0.0	0.0	0.0	143.0	0.0	0.0	115.0	359.0	0.0	0.0	0.0	0.0	0.0	0.0	0.0	0.0	14.0	0.0	25.0	0.0	28.0	0.0	0.0	30.0	30.0	0.0	0.0	28.0	5.0	0.0	42.0	0.0	5.0	0.0	369.0	32.0	0.0	56.0	0.0	0.0	14.0	0.0	19.0	0.0
129	7025.0	949.0	2372.0	210.0	0.0	79.0	0.0	646.0	0.0	0.0	0.0	25.0	0.0	0.0	0.0	105.0	0.0	0.0	751.0	0.0	0.0	40.0	0.0	1101.0	105.0	1225.0	0.0	0.0	171.0	22.0	0.0	0.0	237.0	31.0	0.0	0.0	15.0	79.0	0.0	158.0	24.0	57.0	0.0	0.0	0.0	11507.0	0.0	118.0	935.0
130	0.0	0.0	0.0	0.0	0.0	0.0	0.0	0.0	0.0	0.0	0.0	0.0	0.0	0.0	0.0	0.0	0.0	0.0	0.0	0.0	0.0	0.0	0.0	0.0	0.0	0.0	0.0	0.0	0.0	0.0	0.0	0.0	0.0	0.0	0.0	0.0	0.0	0.0	0.0	0.0	0.0	0.0	0.0	0.0	0.0	0.0	0.0	0.0	0.0
131	46.0	64.0	10.0	162.0	0.0	10.0	30.0	0.0	0.0	0.0	0.0	0.0	0.0	0.0	0.0	0.0	0.0	5.0	0.0	4773.0	18.0	0.0	54.0	0.0	0.0	0.0	0.0	25.0	10.0	0.0	0.0	0.0	110.0	0.0	0.0	0.0	0.0	0.0	12.0	0.0	0.0	0.0	0.0	0.0	0.0	0.0	0.0	64.0	0.0
132	3212.0	259.0	347.0	265.0	155.0	0.0	0.0	215.0	0.0	35.0	31.0	0.0	0.0	0.0	0.0	0.0	39.0	99.0	208.0	0.0	0.0	0.0	0.0	0.0	0.0	75.0	0.0	0.0	31.0	0.0	0.0	0.0	290.0	25.0	0.0	0.0	0.0	0.0	0.0	0.0	0.0	815.0	0.0	0.0	0.0	70.0	0.0	31.0	0.0
133	4857.0	4047.0	1370.0	581.0	130.0	435.0	0.0	242.0	47.0	35.0	90.0	12.0	80.0	25.0	0.0	518.0	31.0	0.0	498.0	0.0	0.0	18.0	0.0	1722.0	435.0	788.0	0.0	117.0	581.0	66.0	37.0	0.0	435.0	86.0	82.0	72.0	23.0	435.0	125.0	332.0	57.0	40.0	49.0	0.0	58.0	1804.0	0.0	228.0	1868.0
134	611.0	317.0	105.0	788.0	0.0	70.0	68.0	0.0	0.0	0.0	0.0	0.0	0.0	0.0	1398.0	0.0	0.0	0.0	58.0	0.0	1009.0	0.0	82.0	0.0	0.0	0.0	0.0	82.0	58.0	0.0	12.0	129.0	411.0	0.0	0.0	0.0	890.0	0.0	70.0	0.0	0.0	0.0	0.0	0.0	0.0	0.0	0.0	552.0	0.0
135	659.0	5321.0	71.0	299.0	0.0	3259.0	0.0	59.0	0.0	0.0	0.0	0.0	0.0	0.0	0.0	1378.0	0.0	0.0	59.0	0.0	0.0	0.0	0.0	0.0	1710.0	47.0	0.0	0.0	922.0	0.0	12.0	0.0	95.0	0.0	687.0	0.0	0.0	1414.0	0.0	0.0	0.0	35.0	0.0	0.0	0.0	0.0	0.0	35.0	0.0
136	102.0	140.0	46.0	1495.0	0.0	0.0	10275.0	0.0	0.0	0.0	0.0	0.0	0.0	0.0	158.0	0.0	0.0	0.0	0.0	0.0	112.0	0.0	25624.0	0.0	0.0	0.0	0.0	65.0	0.0	0.0	0.0	28.0	495.0	0.0	0.0	0.0	0.0	0.0	0.0	28.0	0.0	0.0	0.0	0.0	28.0	0.0	0.0	102.0	0.0
137	239.0	239.0	53.0	390.0	0.0	0.0	0.0	0.0	0.0	0.0	0.0	0.0	0.0	0.0	29.0	0.0	0.0	0.0	0.0	0.0	0.0	0.0	63.0	0.0	0.0	0.0	0.0	0.0	34.0	0.0	291.0	44.0	78.0	0.0	0.0	0.0	0.0	0.0	68.0	0.0	0.0	0.0	0.0	0.0	0.0	0.0	0.0	437.0	0.0
138	456.0	155.0	120.0	346.0	60.0	0.0	0.0	0.0	0.0	0.0	31.0	0.0	0.0	226.0	0.0	0.0	0.0	1592.0	21.0	0.0	0.0	0.0	0.0	0.0	0.0	0.0	0.0	0.0	0.0	0.0	0.0	17.0	1362.0	0.0	0.0	0.0	0.0	0.0	28.0	0.0	0.0	0.0	0.0	0.0	63.0	0.0	1733.0	45.0	0.0
139	283.0	356.0	48.0	388.0	0.0	32.0	91.0	0.0	0.0	0.0	0.0	0.0	0.0	0.0	38.0	0.0	0.0	0.0	24.0	0.0	0.0	0.0	72.0	0.0	0.0	0.0	0.0	850.0	0.0	0.0	0.0	615.0	129.0	0.0	0.0	0.0	15.0	0.0	0.0	0.0	0.0	0.0	0.0	0.0	0.0	0.0	0.0	624.0	0.0
140	287.0	148.0	0.0	17763.0	39.0	0.0	137.0	0.0	0.0	0.0	298.0	0.0	0.0	0.0	29.0	0.0	0.0	0.0	0.0	0.0	29.0	0.0	2922.0	0.0	0.0	0.0	0.0	0.0	0.0	0.0	12.0	0.0	15326.0	0.0	0.0	0.0	0.0	0.0	611.0	0.0	0.0	0.0	0.0	0.0	691.0	0.0	0.0	99.0	0.0
141	3866.0	2035.0	789.0	725.0	99.0	0.0	45.0	1657.0	37.0	13.0	0.0	0.0	13.0	25.0	0.0	79.0	0.0	132.0	299.0	0.0	90.0	0.0	0.0	50.0	252.0	173.0	0.0	0.0	252.0	38.0	0.0	112.0	778.0	0.0	41.0	0.0	0.0	99.0	0.0	157.0	0.0	73.0	19.0	0.0	0.0	110.0	76.0	249.0	47.0
142	820.0	446.0	81.0	170.0	0.0	0.0	0.0	503.0	0.0	0.0	0.0	0.0	0.0	0.0	0.0	0.0	0.0	0.0	56.0	0.0	0.0	0.0	0.0	0.0	129.0	40.0	0.0	0.0	81.0	0.0	0.0	0.0	105.0	0.0	0.0	0.0	0.0	48.0	32.0	0.0	0.0	0.0	0.0	0.0	0.0	64.0	0.0	146.0	0.0
143	2047.0	238.0	371.0	161.0	99.0	0.0	0.0	148.0	0.0	0.0	0.0	0.0	0.0	0.0	0.0	0.0	111.0	0.0	147.0	0.0	0.0	0.0	0.0	42.0	21.0	70.0	0.0	0.0	0.0	0.0	0.0	0.0	133.0	0.0	0.0	0.0	0.0	0.0	35.0	49.0	0.0	406.0	0.0	0.0	0.0	70.0	35.0	0.0	21.0
144	588.0	3413.0	98.0	207.0	0.0	1424.0	0.0	0.0	0.0	0.0	0.0	0.0	0.0	0.0	0.0	730.0	0.0	32.0	0.0	0.0	0.0	0.0	0.0	0.0	993.0	0.0	0.0	0.0	1101.0	0.0	0.0	0.0	98.0	0.0	780.0	0.0	0.0	3192.0	0.0	43.0	0.0	0.0	0.0	0.0	0.0	43.0	0.0	32.0	0.0
145	140.0	149.0	0.0	290.0	0.0	0.0	0.0	28.0	0.0	0.0	0.0	0.0	0.0	0.0	417.0	0.0	0.0	0.0	0.0	0.0	582.0	0.0	37.0	0.0	0.0	0.0	0.0	65.0	0.0	0.0	132.0	84.0	74.0	0.0	0.0	0.0	117.0	0.0	84.0	0.0	0.0	0.0	0.0	65.0	0.0	0.0	0.0	5494.0	0.0
146	232.0	92.0	46.0	2990.0	15.0	0.0	46.0	0.0	0.0	0.0	1212.0	0.0	0.0	0.0	0.0	0.0	0.0	15.0	30.0	25.0	30.0	0.0	123.0	0.0	15.0	15.0	0.0	0.0	15.0	0.0	0.0	0.0	98390.0	0.0	0.0	0.0	0.0	0.0	1269.0	0.0	0.0	0.0	0.0	0.0	2060.0	0.0	0.0	92.0	0.0
147	69.0	48.0	0.0	398.0	55.0	0.0	0.0	0.0	0.0	0.0	41.0	0.0	0.0	0.0	58.0	0.0	0.0	0.0	0.0	0.0	0.0	0.0	34.0	0.0	0.0	0.0	0.0	76.0	0.0	0.0	2323.0	104.0	111.0	0.0	0.0	0.0	0.0	0.0	34.0	0.0	0.0	0.0	0.0	0.0	0.0	0.0	0.0	3870.0	0.0
148	1047.0	574.0	219.0	5203.0	99.0	0.0	0.0	0.0	0.0	13.0	1791.0	0.0	0.0	47.0	0.0	0.0	31.0	99.0	135.0	0.0	0.0	0.0	168.0	0.0	67.0	0.0	0.0	0.0	0.0	0.0	0.0	0.0	70752.0	39.0	0.0	0.0	7.0	0.0	1395.0	0.0	32.0	57.0	0.0	0.0	20239.0	0.0	90.0	118.0	0.0
149	1246.0	284.0	476.0	54.0	0.0	0.0	0.0	0.0	66.0	0.0	0.0	45.0	133.0	0.0	0.0	0.0	0.0	0.0	75.0	0.0	0.0	25.0	45.0	33.0	33.0	54.0	0.0	0.0	0.0	54.0	0.0	0.0	133.0	0.0	0.0	54.0	0.0	0.0	0.0	606.0	928.0	33.0	117.0	0.0	0.0	41.0	0.0	0.0	0.0
150	0.0	0.0	0.0	0.0	0.0	0.0	0.0	0.0	0.0	0.0	0.0	0.0	0.0	0.0	0.0	0.0	0.0	0.0	0.0	0.0	0.0	0.0	0.0	0.0	0.0	0.0	0.0	0.0	0.0	0.0	0.0	0.0	0.0	0.0	0.0	0.0	0.0	0.0	0.0	0.0	0.0	0.0	0.0	0.0	0.0	0.0	0.0	0.0	0.0
151	4249.0	5488.0	836.0	2041.0	149.0	1070.0	172.0	202.0	56.0	30.0	208.0	21.0	38.0	60.0	77.0	227.0	71.0	90.0	266.0	30.0	122.0	29.0	368.0	139.0	368.0	189.0	0.0	246.0	468.0	50.0	75.0	325.0	1654.0	70.0	301.0	144.0	46.0	198.0	188.0	301.0	74.0	73.0	68.0	0.0	0.0	123.0	132.0	1061.0	102.0
152	321.0	281.0	40.0	10818.0	99.0	0.0	57.0	0.0	0.0	0.0	5709.0	0.0	0.0	0.0	0.0	0.0	0.0	66.0	30.0	20.0	40.0	0.0	150.0	0.0	0.0	0.0	0.0	50.0	0.0	0.0	0.0	0.0	34264.0	0.0	0.0	0.0	0.0	0.0	6615.0	0.0	0.0	0.0	0.0	0.0	1416.0	0.0	30.0	321.0	0.0
153	13174.0	34087.0	1986.0	2718.0	186.0	2553.0	149.0	458.0	217.0	74.0	217.0	85.0	43.0	112.0	87.0	5078.0	206.0	255.0	470.0	111.0	148.0	66.0	0.0	240.0	3478.0	418.0	0.0	211.0	20310.0	66.0	37.0	112.0	2529.0	78.0	1234.0	144.0	23.0	31991.0	156.0	679.0	131.0	196.0	64.0	0.0	176.0	353.0	153.0	686.0	204.0
154	2648.0	1454.0	447.0	1864.0	0.0	120.0	149.0	0.0	0.0	8.0	0.0	25.0	0.0	0.0	35169.0	0.0	0.0	0.0	186.0	40.0	12802.0	14.0	186.0	50.0	0.0	105.0	0.0	186.0	0.0	27.0	107.0	134.0	1070.0	54.0	87.0	40.0	53618.0	0.0	109.0	186.0	32.0	32.0	22.0	0.0	58.0	0.0	0.0	2387.0	0.0
155	330.0	1678.0	61.0	361.0	0.0	61.0	68.0	0.0	0.0	0.0	108.0	0.0	0.0	0.0	0.0	0.0	0.0	0.0	0.0	45.0	0.0	0.0	134.0	0.0	0.0	0.0	0.0	0.0	85.0	0.0	56.0	0.0	140.0	0.0	0.0	0.0	0.0	61.0	156.0	0.0	0.0	0.0	0.0	0.0	0.0	0.0	0.0	98.0	0.0
156	1991.0	65966.0	604.0	1260.0	252.0	478.0	137.0	161.0	28.0	0.0	117.0	25.0	25.0	21.0	0.0	1134.0	23.0	66.0	201.0	121.0	0.0	0.0	277.0	101.0	1058.0	226.0	0.0	117.0	4890.0	38.0	0.0	0.0	504.0	0.0	201.0	40.0	0.0	1008.0	109.0	226.0	115.0	81.0	30.0	0.0	58.0	176.0	69.0	201.0	70.0
157	2518.0	1126.0	520.0	726.0	230.0	133.0	0.0	871.0	0.0	0.0	0.0	0.0	0.0	0.0	0.0	68.0	47.0	181.0	230.0	0.0	71.0	0.0	0.0	75.0	326.0	0.0	0.0	152.0	169.0	0.0	25.0	44.0	363.0	0.0	46.0	0.0	0.0	56.0	141.0	0.0	0.0	0.0	0.0	0.0	0.0	70.0	0.0	749.0	47.0
158	104.0	56.0	18.0	11184.0	0.0	0.0	37.0	0.0	0.0	0.0	280.0	0.0	0.0	0.0	0.0	0.0	0.0	28.0	18.0	0.0	18.0	0.0	132.0	0.0	0.0	0.0	0.0	9.0	0.0	0.0	0.0	0.0	35569.0	0.0	0.0	0.0	0.0	0.0	501.0	9.0	0.0	0.0	0.0	0.0	1070.0	0.0	0.0	75.0	0.0
159	3113.0	27643.0	864.0	5431.0	1237.0	2217.0	1710.0	229.0	56.0	0.0	1212.0	25.0	27.0	30.0	77.0	1863.0	63.0	247.0	266.0	95.0	122.0	22.0	4774.0	113.0	3566.0	273.0	0.0	422.0	1660.0	0.0	120.0	112.0	1459.0	54.0	604.0	56.0	46.0	1106.0	987.0	303.0	123.0	32.0	80.0	0.0	323.0	159.0	173.0	624.0	55.0
160	287.0	1711.0	93.0	438.0	0.0	0.0	0.0	86.0	0.0	0.0	90.0	0.0	0.0	0.0	77.0	0.0	0.0	0.0	0.0	0.0	0.0	0.0	136.0	0.0	86.0	0.0	0.0	0.0	215.0	0.0	50.0	0.0	100.0	0.0	25.0	0.0	0.0	57.0	156.0	71.0	0.0	0.0	0.0	0.0	0.0	0.0	0.0	208.0	0.0
161	106.0	26.0	26.0	679.0	0.0	0.0	11.0	0.0	7.0	0.0	90.0	0.0	0.0	7.0	0.0	0.0	0.0	7.0	7.0	45.0	0.0	0.0	0.0	0.0	0.0	7.0	0.0	7.0	3.0	0.0	0.0	0.0	6421.0	0.0	0.0	0.0	0.0	0.0	156.0	0.0	0.0	0.0	0.0	0.0	308.0	0.0	0.0	22.0	0.0
162	2535.0	117.0	754.0	61.0	0.0	24.0	0.0	24.0	7395.0	17.0	0.0	85.0	68.0	0.0	0.0	0.0	24.0	0.0	142.0	0.0	0.0	302.0	0.0	50.0	0.0	179.0	0.0	0.0	24.0	1383.0	0.0	0.0	92.0	111.0	0.0	593.0	0.0	0.0	0.0	2899.0	181.0	0.0	389.0	0.0	0.0	43.0	0.0	0.0	55.0
163	1385.0	721.0	309.0	309.0	80.0	0.0	0.0	794.0	0.0	0.0	0.0	0.0	0.0	0.0	0.0	68.0	0.0	0.0	114.0	0.0	0.0	14.0	0.0	0.0	103.0	57.0	0.0	0.0	114.0	0.0	0.0	0.0	160.0	0.0	0.0	0.0	0.0	80.0	68.0	0.0	0.0	0.0	0.0	0.0	0.0	91.0	0.0	137.0	39.0
164	157.0	96.0	84.0	99.0	57.0	0.0	0.0	9.0	0.0	30.0	0.0	0.0	0.0	829.0	0.0	0.0	18.0	1707.0	39.0	0.0	0.0	0.0	0.0	0.0	0.0	0.0	0.0	0.0	0.0	0.0	0.0	0.0	208.0	0.0	0.0	12.0	0.0	0.0	12.0	0.0	0.0	0.0	0.0	0.0	0.0	0.0	946.0	21.0	0.0
165	180.0	383.0	0.0	150.0	0.0	0.0	25.0	0.0	0.0	0.0	0.0	0.0	0.0	0.0	0.0	0.0	0.0	0.0	0.0	0.0	0.0	0.0	34.0	0.0	0.0	0.0	0.0	70.0	0.0	0.0	0.0	224.0	25.0	0.0	21.0	0.0	0.0	25.0	34.0	0.0	0.0	0.0	0.0	0.0	0.0	0.0	0.0	312.0	0.0
166	233.0	659.0	66.0	1076.0	130.0	66.0	183.0	0.0	0.0	0.0	117.0	0.0	0.0	0.0	48.0	0.0	0.0	0.0	0.0	85.0	0.0	0.0	567.0	0.0	91.0	0.0	0.0	93.0	0.0	0.0	63.0	0.0	183.0	0.0	25.0	0.0	15.0	0.0	658.0	0.0	0.0	0.0	0.0	0.0	0.0	0.0	0.0	374.0	0.0
167	3765.0	666.0	1007.0	281.0	0.0	68.0	0.0	13217.0	0.0	13.0	51.0	0.0	0.0	0.0	0.0	0.0	0.0	0.0	341.0	0.0	0.0	0.0	0.0	145.0	51.0	324.0	0.0	0.0	42.0	0.0	0.0	0.0	162.0	0.0	0.0	0.0	0.0	51.0	141.0	51.0	0.0	32.0	0.0	0.0	0.0	256.0	0.0	51.0	273.0
168	0.0	0.0	0.0	0.0	0.0	0.0	0.0	0.0	0.0	0.0	0.0	0.0	0.0	0.0	0.0	0.0	0.0	0.0	0.0	242.0	0.0	0.0	0.0	0.0	0.0	0.0	0.0	0.0	0.0	0.0	0.0	0.0	0.0	0.0	0.0	0.0	0.0	0.0	0.0	0.0	0.0	0.0	0.0	0.0	0.0	0.0	0.0	0.0	0.0
169	183.0	32.0	51.0	2.0	0.0	0.0	0.0	0.0	25.0	0.0	0.0	18.0	7.0	0.0	0.0	0.0	0.0	0.0	7.0	0.0	18.0	0.0	0.0	7.0	2.0	9.0	0.0	0.0	0.0	14.0	0.0	0.0	21.0	7.0	0.0	9.0	0.0	0.0	0.0	85.0	101.0	2.0	14.0	0.0	0.0	9.0	0.0	0.0	0.0
170	2248.0	351.0	849.0	80.0	0.0	0.0	0.0	0.0	161.0	13.0	0.0	2248.0	36.0	0.0	0.0	0.0	0.0	0.0	109.0	0.0	0.0	43.0	0.0	37.0	0.0	102.0	0.0	0.0	0.0	0.0	0.0	0.0	234.0	51.0	0.0	197.0	0.0	0.0	0.0	922.0	8552.0	0.0	87.0	0.0	0.0	88.0	0.0	73.0	31.0
171	117.0	91.0	19.0	150.0	0.0	0.0	0.0	0.0	0.0	0.0	0.0	0.0	0.0	0.0	1223.0	0.0	0.0	0.0	0.0	0.0	10229.0	0.0	65.0	0.0	0.0	0.0	0.0	26.0	0.0	0.0	0.0	19.0	78.0	0.0	0.0	0.0	1249.0	0.0	13.0	0.0	0.0	0.0	0.0	19.0	0.0	0.0	0.0	1384.0	0.0
172	15793.0	460.0	7034.0	235.0	0.0	0.0	0.0	78.0	322.0	35.0	0.0	102.0	38.0	0.0	0.0	0.0	63.0	0.0	2544.0	0.0	0.0	62.0	0.0	101.0	0.0	2038.0	0.0	0.0	0.0	522.0	0.0	0.0	293.0	2444.0	0.0	450.0	0.0	0.0	0.0	724.0	197.0	228.0	49.0	0.0	0.0	283.0	0.0	0.0	102.0
173	12921.0	5732.0	3230.0	1361.0	149.0	633.0	80.0	781.0	189.0	48.0	1465.0	213.0	348.0	81.0	0.0	340.0	190.0	123.0	981.0	60.0	0.0	107.0	0.0	4217.0	306.0	1266.0	0.0	0.0	601.0	348.0	0.0	44.0	1556.0	188.0	144.0	316.0	0.0	312.0	141.0	1678.0	665.0	187.0	380.0	0.0	88.0	5149.0	118.0	312.0	4278.0
174	147.0	117.0	0.0	941.0	68.0	0.0	0.0	0.0	0.0	0.0	72.0	0.0	0.0	0.0	135.0	0.0	0.0	0.0	0.0	20.0	58.0	0.0	88.0	0.0	0.0	0.0	0.0	397.0	0.0	0.0	158.0	1985.0	205.0	0.0	0.0	0.0	46.0	0.0	219.0	0.0	0.0	0.0	0.0	0.0	0.0	0.0	0.0	6055.0	0.0
175	267.0	76.0	196.0	89.0	30.0	12.0	0.0	12.0	0.0	0.0	30.0	0.0	0.0	629.0	0.0	0.0	0.0	230.0	0.0	0.0	0.0	0.0	0.0	0.0	0.0	0.0	0.0	0.0	0.0	0.0	0.0	12.0	119.0	0.0	0.0	0.0	0.0	0.0	0.0	15.0	0.0	0.0	0.0	0.0	27.0	0.0	556.0	52.0	0.0
176	479.0	2031.0	47.0	269.0	0.0	94.0	91.0	0.0	0.0	0.0	0.0	0.0	0.0	0.0	29.0	90.0	0.0	0.0	0.0	0.0	0.0	0.0	121.0	0.0	107.0	0.0	0.0	0.0	80.0	0.0	0.0	0.0	107.0	0.0	82.0	0.0	0.0	85.0	47.0	0.0	0.0	0.0	0.0	0.0	0.0	0.0	0.0	0.0	0.0
177	91.0	143.0	52.0	1255.0	39.0	52.0	405.0	0.0	0.0	0.0	0.0	0.0	39.0	0.0	1399.0	0.0	0.0	0.0	0.0	464.0	52.0	0.0	5076.0	0.0	0.0	0.0	0.0	26.0	0.0	0.0	0.0	0.0	523.0	0.0	0.0	0.0	7.0	0.0	39.0	0.0	0.0	0.0	0.0	0.0	0.0	0.0	0.0	130.0	0.0
178	1054.0	2056.0	0.0	8489.0	198.0	1107.0	677.0	121.0	28.0	0.0	732.0	17.0	0.0	0.0	233.0	227.0	0.0	0.0	0.0	60.0	51.0	18.0	2346.0	0.0	395.0	0.0	0.0	492.0	152.0	0.0	500.0	168.0	972.0	0.0	134.0	0.0	70.0	141.0	1473.0	0.0	0.0	40.0	0.0	0.0	191.0	0.0	0.0	1311.0	0.0
179	0.0	0.0	0.0	0.0	0.0	0.0	0.0	0.0	0.0	0.0	0.0	0.0	0.0	0.0	0.0	0.0	0.0	0.0	0.0	0.0	0.0	0.0	0.0	0.0	0.0	0.0	0.0	0.0	0.0	0.0	0.0	0.0	583.0	0.0	0.0	0.0	0.0	0.0	0.0	0.0	0.0	0.0	0.0	0.0	0.0	0.0	0.0	0.0	0.0
180	1652.0	826.0	500.0	149.0	0.0	0.0	0.0	202.0	0.0	0.0	43.0	12.0	36.0	0.0	0.0	96.0	0.0	0.0	131.0	0.0	0.0	22.0	0.0	544.0	79.0	175.0	0.0	0.0	114.0	43.0	0.0	0.0	123.0	0.0	0.0	40.0	0.0	43.0	43.0	184.0	24.0	0.0	0.0	0.0	0.0	619.0	0.0	0.0	588.0
181	674.0	290.0	68.0	261.0	124.0	0.0	0.0	359.0	0.0	0.0	90.0	0.0	0.0	0.0	0.0	39.0	0.0	74.0	49.0	0.0	0.0	0.0	0.0	0.0	0.0	0.0	0.0	0.0	44.0	0.0	0.0	0.0	182.0	0.0	0.0	0.0	0.0	0.0	73.0	0.0	0.0	0.0	0.0	0.0	39.0	0.0	0.0	0.0	29.0
182	161.0	531.0	0.0	519.0	28.0	28.0	51.0	0.0	0.0	0.0	0.0	0.0	0.0	0.0	0.0	0.0	0.0	0.0	0.0	0.0	0.0	0.0	63.0	0.0	28.0	0.0	0.0	51.0	0.0	0.0	18.0	40.0	109.0	0.0	0.0	0.0	0.0	0.0	141.0	0.0	0.0	0.0	0.0	0.0	0.0	0.0	0.0	179.0	0.0
183	0.0	0.0	0.0	0.0	0.0	0.0	0.0	0.0	0.0	0.0	0.0	0.0	0.0	0.0	0.0	0.0	0.0	0.0	0.0	0.0	0.0	0.0	0.0	0.0	0.0	0.0	0.0	0.0	0.0	0.0	0.0	0.0	0.0	0.0	0.0	0.0	0.0	0.0	0.0	0.0	0.0	0.0	0.0	0.0	0.0	0.0	0.0	0.0	0.0
184	4048.0	2212.0	1189.0	1440.0	0.0	93.0	0.0	0.0	66.0	0.0	0.0	21.0	13.0	0.0	77.0	0.0	104.0	57.0	187.0	30.0	260.0	40.0	0.0	63.0	93.0	135.0	0.0	104.0	83.0	16.0	12.0	56.0	1751.0	31.0	0.0	0.0	15.0	0.0	313.0	198.0	74.0	0.0	15.0	3370.0	44.0	0.0	0.0	156.0	39.0
185	4522.0	5824.0	1334.0	4099.0	118.0	292.0	390.0	269.0	75.0	13.0	515.0	25.0	50.0	30.0	126.0	227.0	87.0	132.0	177.0	111.0	58.0	25.0	911.0	113.0	219.0	105.0	0.0	211.0	422.0	38.0	898.0	101.0	2140.0	39.0	108.0	40.0	31.0	141.0	501.0	422.0	65.0	49.0	49.0	0.0	235.0	88.0	48.0	1685.0	78.0
186	0.0	0.0	0.0	0.0	0.0	0.0	0.0	0.0	0.0	0.0	0.0	0.0	0.0	0.0	0.0	0.0	0.0	0.0	0.0	0.0	0.0	0.0	0.0	0.0	0.0	0.0	0.0	0.0	0.0	0.0	0.0	0.0	778.0	0.0	0.0	0.0	0.0	0.0	0.0	0.0	0.0	0.0	0.0	0.0	0.0	0.0	0.0	0.0	0.0
187	313.0	725.0	0.0	1480.0	87.0	0.0	68.0	0.0	0.0	0.0	1420.0	0.0	0.0	0.0	864.0	170.0	0.0	0.0	0.0	70.0	0.0	0.0	398.0	0.0	298.0	0.0	0.0	156.0	0.0	0.0	26262.0	241.0	298.0	0.0	0.0	0.0	156.0	0.0	799.0	0.0	0.0	0.0	0.0	0.0	58.0	0.0	0.0	2372.0	0.0
188	55.0	116.0	0.0	723.0	0.0	16.0	45.0	0.0	0.0	0.0	27.0	0.0	0.0	0.0	145.0	0.0	0.0	0.0	0.0	0.0	0.0	0.0	61.0	0.0	33.0	0.0	0.0	122.0	0.0	0.0	392.0	256.0	44.0	0.0	0.0	0.0	7.0	0.0	391.0	0.0	0.0	0.0	0.0	0.0	0.0	0.0	0.0	3184.0	0.0
189	80.0	40.0	0.0	124.0	1041.0	12.0	0.0	0.0	0.0	0.0	12.0	0.0	0.0	20.0	0.0	0.0	0.0	369.0	0.0	0.0	0.0	0.0	0.0	0.0	16.0	0.0	0.0	12.0	0.0	0.0	0.0	0.0	112.0	0.0	0.0	0.0	0.0	0.0	32.0	0.0	0.0	12.0	12.0	0.0	16.0	0.0	41.0	12.0	0.0
190	3341.0	2880.0	734.0	374.0	0.0	144.0	0.0	1195.0	28.0	0.0	0.0	0.0	0.0	0.0	0.0	345.0	0.0	82.0	259.0	0.0	0.0	0.0	0.0	63.0	6121.0	244.0	0.0	0.0	417.0	22.0	0.0	0.0	316.0	0.0	46.0	0.0	0.0	331.0	0.0	0.0	0.0	0.0	30.0	0.0	0.0	273.0	48.0	249.0	78.0
191	690.0	4938.0	0.0	377.0	0.0	248.0	91.0	0.0	0.0	0.0	0.0	0.0	0.0	0.0	0.0	75.0	0.0	0.0	75.0	0.0	0.0	0.0	140.0	0.0	0.0	0.0	0.0	70.0	194.0	0.0	31.0	112.0	172.0	0.0	754.0	0.0	15.0	56.0	0.0	0.0	0.0	0.0	0.0	0.0	0.0	0.0	0.0	249.0	0.0
192	104.0	130.0	34.0	487.0	0.0	0.0	0.0	0.0	0.0	0.0	0.0	0.0	0.0	0.0	0.0	0.0	0.0	0.0	0.0	0.0	0.0	0.0	0.0	0.0	0.0	0.0	0.0	217.0	0.0	0.0	170.0	7397.0	52.0	0.0	0.0	0.0	0.0	0.0	52.0	0.0	0.0	0.0	0.0	0.0	0.0	0.0	0.0	4307.0	0.0
193	443.0	287.0	0.0	609.0	0.0	0.0	160.0	0.0	0.0	0.0	0.0	0.0	0.0	0.0	67.0	0.0	0.0	0.0	0.0	0.0	43.0	11.0	208.0	0.0	0.0	0.0	0.0	855.0	43.0	0.0	0.0	954.0	200.0	0.0	0.0	0.0	39.0	0.0	0.0	0.0	0.0	0.0	0.0	0.0	0.0	0.0	0.0	1748.0	0.0
194	988.0	16797.0	247.0	3732.0	180.0	645.0	975.0	134.0	66.0	0.0	153.0	106.0	0.0	0.0	38.0	568.0	0.0	0.0	0.0	136.0	0.0	14.0	2003.0	0.0	1052.0	126.0	0.0	175.0	850.0	22.0	12.0	179.0	583.0	0.0	340.0	0.0	31.0	581.0	627.0	0.0	0.0	40.0	0.0	0.0	117.0	88.0	0.0	0.0	0.0
195	13047.0	11645.0	1833.0	13478.0	690.0	1048.0	574.0	458.0	170.0	35.0	687.0	38.0	54.0	90.0	3049.0	374.0	103.0	429.0	266.0	439.0	1403.0	107.0	2264.0	88.0	686.0	231.0	0.0	3666.0	763.0	55.0	2987.0	5175.0	6226.0	23.0	170.0	96.0	1757.0	212.0	3919.0	804.0	173.0	89.0	99.0	0.0	411.0	159.0	153.0	241737.0	78.0
196	15527.0	3670.0	3952.0	917.0	0.0	994.0	57.0	229.0	19919.0	70.0	108.0	1114.0	1028.0	56.0	0.0	113.0	317.0	107.0	917.0	35.0	58.0	16124.0	0.0	227.0	248.0	811.0	0.0	0.0	229.0	10165.0	18.0	0.0	1459.0	529.0	180.0	3776.0	7.0	127.0	0.0	17505.0	1360.0	196.0	9727.0	0.0	44.0	424.0	62.0	0.0	70.0
197	720.0	379.0	167.0	774.0	2997.0	0.0	0.0	59.0	0.0	0.0	0.0	0.0	0.0	0.0	0.0	0.0	0.0	115.0	93.0	0.0	0.0	0.0	0.0	0.0	0.0	0.0	0.0	117.0	157.0	0.0	0.0	0.0	246.0	0.0	0.0	0.0	0.0	0.0	125.0	0.0	0.0	0.0	0.0	0.0	0.0	0.0	0.0	128.0	0.0
198	43440.0	2033.0	9766.0	1293.0	223.0	188.0	0.0	1199.0	161.0	83.0	153.0	51.0	27.0	51.0	0.0	102.0	278.0	107.0	49086.0	30.0	252.0	40.0	0.0	493.0	175.0	14436.0	0.0	117.0	178.0	166.0	0.0	44.0	1459.0	4520.0	56.0	466.0	31.0	127.0	156.0	579.0	98.0	808.0	80.0	0.0	73.0	1716.0	83.0	0.0	338.0
199	326.0	95.0	49.0	70.0	0.0	0.0	0.0	41.0	0.0	330.0	0.0	0.0	0.0	57.0	0.0	0.0	70.0	24.0	20.0	0.0	0.0	0.0	0.0	0.0	0.0	12.0	0.0	0.0	24.0	0.0	0.0	0.0	57.0	0.0	0.0	12.0	0.0	0.0	20.0	0.0	0.0	20.0	0.0	0.0	0.0	0.0	28.0	0.0	0.0
200	374.0	40.0	85.0	10.0	0.0	0.0	0.0	5.0	12.0	0.0	5.0	15.0	0.0	0.0	0.0	0.0	0.0	0.0	22.0	10.0	5.0	10.0	0.0	15.0	0.0	30.0	0.0	0.0	0.0	0.0	0.0	0.0	12.0	0.0	0.0	12.0	0.0	2.0	0.0	158.0	239.0	0.0	22.0	0.0	5.0	0.0	0.0	5.0	0.0
201	2777.0	41.0	343.0	41.0	0.0	0.0	0.0	36.0	13.0	74.0	0.0	0.0	0.0	9.0	0.0	0.0	222.0	0.0	325.0	45.0	0.0	0.0	0.0	22.0	0.0	132.0	0.0	0.0	0.0	0.0	0.0	0.0	18.0	18.0	0.0	18.0	0.0	0.0	0.0	18.0	0.0	21233.0	0.0	0.0	0.0	0.0	0.0	0.0	0.0
202	1559.0	129.0	430.0	75.0	0.0	0.0	0.0	0.0	354.0	0.0	0.0	1374.0	471.0	0.0	0.0	0.0	0.0	0.0	96.0	0.0	0.0	172.0	0.0	43.0	0.0	75.0	0.0	0.0	0.0	129.0	0.0	0.0	75.0	75.0	0.0	215.0	0.0	0.0	0.0	935.0	263.0	0.0	215.0	0.0	0.0	64.0	0.0	0.0	0.0
203	1151.0	76.0	312.0	13.0	0.0	0.0	0.0	0.0	180.0	0.0	0.0	7920.0	145.0	0.0	0.0	0.0	0.0	0.0	104.0	0.0	0.0	83.0	0.0	34.0	0.0	76.0	0.0	0.0	0.0	34.0	0.0	0.0	48.0	41.0	0.0	187.0	0.0	0.0	0.0	527.0	3480.0	0.0	48.0	0.0	0.0	41.0	0.0	20.0	20.0
204	6642.0	240718.0	1992.0	5314.0	808.0	3225.0	815.0	794.0	94.0	39.0	796.0	59.0	68.0	56.0	67.0	3022.0	103.0	842.0	650.0	358.0	116.0	40.0	1743.0	215.0	5685.0	483.0	0.0	457.0	21256.0	72.0	31.0	190.0	2529.0	70.0	1301.0	120.0	46.0	5561.0	1740.0	645.0	181.0	138.0	80.0	0.0	382.0	389.0	674.0	1435.0	149.0
205	1191.0	189.0	495.0	42.0	0.0	0.0	0.0	31.0	189.0	21.0	0.0	200.0	13.0	0.0	0.0	0.0	0.0	0.0	94.0	0.0	21.0	31.0	0.0	42.0	0.0	84.0	0.0	0.0	0.0	42.0	0.0	0.0	21.0	31.0	0.0	147.0	0.0	0.0	0.0	896.0	23758.0	0.0	42.0	0.0	0.0	73.0	0.0	31.0	55.0
206	305.0	152.0	67.0	433.0	118.0	33.0	0.0	25.0	0.0	0.0	42.0	0.0	0.0	0.0	0.0	0.0	0.0	0.0	0.0	0.0	0.0	0.0	29.0	0.0	59.0	0.0	0.0	59.0	0.0	0.0	0.0	0.0	144.0	0.0	25.0	0.0	0.0	0.0	55.0	0.0	0.0	0.0	0.0	0.0	25.0	0.0	0.0	182.0	0.0
207	182.0	166.0	0.0	9688.0	39.0	0.0	39.0	0.0	0.0	0.0	389.0	0.0	0.0	0.0	15.0	0.0	0.0	15.0	0.0	0.0	31.0	0.0	71.0	0.0	0.0	0.0	0.0	0.0	0.0	0.0	0.0	0.0	34288.0	0.0	0.0	0.0	0.0	0.0	956.0	0.0	0.0	0.0	0.0	0.0	2996.0	0.0	0.0	103.0	0.0
208	811.0	8557.0	264.0	3352.0	310.0	510.0	1400.0	121.0	28.0	0.0	153.0	0.0	0.0	0.0	67.0	1158.0	0.0	49.0	147.0	75.0	0.0	14.0	2187.0	37.0	1680.0	0.0	0.0	199.0	546.0	0.0	37.0	89.0	583.0	0.0	392.0	0.0	46.0	751.0	454.0	144.0	0.0	0.0	0.0	0.0	73.0	0.0	0.0	0.0	39.0
209	14809.0	2327.0	2105.0	1089.0	186.0	161.0	0.0	754.0	66.0	100.0	180.0	0.0	54.0	21.0	0.0	0.0	436.0	148.0	1015.0	85.0	122.0	18.0	0.0	113.0	0.0	470.0	0.0	0.0	127.0	61.0	0.0	44.0	972.0	148.0	67.0	104.0	0.0	42.0	188.0	329.0	57.0	8800.0	41.0	0.0	58.0	212.0	55.0	0.0	102.0
210	4760.0	1037.0	1452.0	298.0	0.0	103.0	0.0	175.0	77.0	0.0	171.0	0.0	0.0	0.0	0.0	90.0	0.0	0.0	298.0	0.0	0.0	11.0	0.0	1494.0	90.0	492.0	0.0	0.0	181.0	38.0	0.0	0.0	272.0	39.0	25.0	56.0	7.0	103.0	0.0	103.0	24.0	64.0	22.0	0.0	0.0	2282.0	0.0	0.0	1037.0
211	1084.0	15998.0	271.0	644.0	93.0	255.0	57.0	175.0	0.0	0.0	0.0	0.0	13.0	34.0	19.0	329.0	47.0	66.0	0.0	126.0	0.0	0.0	118.0	88.0	423.0	135.0	0.0	0.0	8711.0	0.0	0.0	0.0	322.0	0.0	108.0	0.0	0.0	808.0	0.0	237.0	0.0	81.0	0.0	0.0	0.0	141.0	0.0	0.0	126.0
212	42509.0	844.0	54074.0	389.0	118.0	0.0	0.0	377.0	644.0	91.0	271.0	140.0	48.0	0.0	0.0	0.0	214.0	57.0	6213.0	0.0	0.0	107.0	0.0	1013.0	204.0	6051.0	0.0	0.0	203.0	978.0	18.0	0.0	411.0	11234.0	25.0	1502.0	0.0	56.0	0.0	606.0	214.0	702.0	95.0	0.0	0.0	601.0	0.0	0.0	244.0
213	513.0	326.0	67.0	201.0	86.0	0.0	0.0	57.0	0.0	21.0	134.0	0.0	0.0	614.0	0.0	0.0	0.0	2356.0	38.0	0.0	0.0	0.0	0.0	0.0	0.0	0.0	0.0	0.0	0.0	0.0	0.0	0.0	345.0	0.0	0.0	0.0	0.0	0.0	23.0	19.0	0.0	0.0	0.0	0.0	23.0	0.0	5003.0	33.0	0.0
214	973.0	148.0	324.0	42.0	0.0	21.0	0.0	0.0	775.0	14.0	0.0	204.0	66.0	0.0	0.0	0.0	28.0	0.0	119.0	0.0	0.0	599.0	0.0	14.0	0.0	84.0	0.0	0.0	21.0	394.0	0.0	0.0	42.0	77.0	0.0	204.0	0.0	0.0	0.0	1410.0	115.0	0.0	338.0	0.0	0.0	35.0	0.0	0.0	0.0
215	1019.0	133.0	425.0	21.0	0.0	0.0	0.0	0.0	262.0	0.0	0.0	202.0	5039.0	0.0	0.0	0.0	0.0	0.0	103.0	0.0	12.0	546.0	0.0	12.0	17.0	60.0	0.0	0.0	0.0	25.0	0.0	0.0	30.0	25.0	0.0	47.0	0.0	0.0	0.0	804.0	77.0	0.0	1315.0	0.0	0.0	25.0	0.0	0.0	0.0
216	4354.0	115.0	733.0	40.0	0.0	0.0	0.0	0.0	492.0	118.0	0.0	1033.0	25.0	0.0	0.0	0.0	237.0	0.0	142.0	0.0	0.0	144.0	0.0	37.0	0.0	88.0	0.0	0.0	13.0	666.0	0.0	0.0	101.0	285.0	0.0	10265.0	0.0	0.0	0.0	883.0	173.0	0.0	133.0	0.0	0.0	61.0	0.0	0.0	0.0
217	121.0	46.0	0.0	40.0	99.0	26.0	0.0	5.0	0.0	0.0	63.0	0.0	0.0	0.0	0.0	14.0	0.0	355.0	5.0	0.0	8.0	0.0	0.0	0.0	8.0	0.0	0.0	0.0	0.0	0.0	0.0	8.0	104.0	0.0	0.0	0.0	0.0	0.0	43.0	0.0	0.0	5.0	0.0	0.0	8.0	0.0	26.0	8.0	0.0
218	190.0	1530.0	31.0	73.0	0.0	5765.0	0.0	15.0	0.0	0.0	0.0	0.0	0.0	0.0	0.0	299.0	0.0	0.0	19.0	0.0	0.0	0.0	23.0	0.0	306.0	15.0	0.0	0.0	372.0	0.0	0.0	0.0	54.0	0.0	5305.0	0.0	0.0	383.0	0.0	0.0	0.0	0.0	0.0	0.0	0.0	0.0	0.0	0.0	0.0
219	0.0	0.0	0.0	9210.0	0.0	0.0	505.0	0.0	0.0	0.0	0.0	0.0	0.0	0.0	0.0	0.0	0.0	0.0	0.0	0.0	0.0	0.0	0.0	0.0	0.0	0.0	0.0	304.0	0.0	0.0	0.0	0.0	0.0	0.0	0.0	0.0	0.0	0.0	0.0	0.0	0.0	0.0	0.0	0.0	0.0	0.0	0.0	0.0	0.0
220	0.0	0.0	0.0	0.0	0.0	0.0	0.0	0.0	0.0	13.0	0.0	0.0	0.0	47.0	0.0	0.0	0.0	0.0	0.0	0.0	0.0	0.0	0.0	0.0	0.0	0.0	0.0	0.0	0.0	0.0	0.0	0.0	0.0	0.0	0.0	0.0	0.0	0.0	0.0	0.0	0.0	0.0	0.0	0.0	0.0	0.0	76.0	0.0	0.0
221	3038.0	1096.0	528.0	584.0	0.0	0.0	0.0	242.0	97.0	0.0	0.0	59.0	61.0	0.0	0.0	97.0	39.0	0.0	194.0	0.0	51.0	55.0	0.0	696.0	227.0	284.0	0.0	0.0	129.0	61.0	0.0	0.0	349.0	31.0	0.0	113.0	15.0	0.0	0.0	2095.0	219.0	32.0	129.0	0.0	0.0	884.0	0.0	113.0	544.0
222	5607.0	1823.0	1999.0	509.0	80.0	235.0	0.0	377.0	137.0	35.0	524.0	215.0	87.0	30.0	0.0	235.0	71.0	66.0	764.0	30.0	0.0	33.0	0.0	6599.0	215.0	1313.0	0.0	0.0	392.0	450.0	12.0	0.0	486.0	117.0	108.0	156.0	31.0	176.0	0.0	372.0	131.0	89.0	64.0	0.0	0.0	3768.0	62.0	196.0	11410.0
223	963.0	351.0	122.0	596.0	1175.0	0.0	0.0	107.0	0.0	48.0	519.0	0.0	0.0	51.0	0.0	0.0	0.0	1880.0	122.0	40.0	0.0	0.0	0.0	0.0	0.0	45.0	0.0	0.0	45.0	0.0	0.0	0.0	825.0	0.0	0.0	0.0	0.0	0.0	244.0	0.0	0.0	0.0	0.0	0.0	45.0	0.0	76.0	137.0	0.0
224	1617.0	11233.0	499.0	10733.0	503.0	1639.0	2514.0	0.0	28.0	0.0	723.0	0.0	18.0	43.0	135.0	1113.0	0.0	123.0	0.0	60.0	103.0	0.0	4499.0	50.0	1929.0	168.0	0.0	1618.0	617.0	50.0	63.0	280.0	1654.0	0.0	697.0	0.0	62.0	808.0	1693.0	289.0	0.0	32.0	0.0	0.0	308.0	106.0	0.0	624.0	0.0
225	663.0	55.0	95.0	52.0	0.0	9.0	0.0	0.0	13.0	4998.0	13.0	8.0	0.0	34.0	0.0	0.0	1304.0	0.0	16.0	0.0	0.0	0.0	0.0	0.0	9.0	29.0	0.0	0.0	23.0	13.0	0.0	0.0	65.0	19.0	0.0	48.0	0.0	0.0	0.0	19.0	0.0	69.0	0.0	0.0	0.0	9.0	62.0	0.0	0.0
226	5299.0	95.0	425.0	25.0	0.0	0.0	0.0	12.0	12.0	476.0	0.0	0.0	0.0	0.0	0.0	0.0	5293.0	0.0	298.0	0.0	0.0	0.0	0.0	12.0	0.0	158.0	0.0	0.0	0.0	19.0	0.0	0.0	57.0	317.0	0.0	437.0	0.0	0.0	0.0	38.0	0.0	6029.0	19.0	0.0	0.0	50.0	0.0	0.0	0.0
227	3005.0	1255.0	432.0	1770.0	205.0	0.0	0.0	94.0	0.0	30.0	144.0	12.0	0.0	308.0	0.0	0.0	55.0	329.0	226.0	0.0	90.0	14.0	0.0	50.0	144.0	164.0	0.0	117.0	0.0	0.0	0.0	0.0	1749.0	31.0	0.0	0.0	0.0	0.0	141.0	0.0	0.0	0.0	0.0	0.0	185.0	88.0	844.0	0.0	0.0
228	3881.0	45700.0	1279.0	3264.0	248.0	1236.0	642.0	592.0	132.0	17.0	542.0	55.0	18.0	51.0	19.0	1499.0	47.0	156.0	355.0	70.0	51.0	55.0	794.0	189.0	2426.0	294.0	0.0	269.0	70042.0	38.0	18.0	146.0	1556.0	47.0	573.0	48.0	15.0	2823.0	674.0	441.0	74.0	98.0	38.0	0.0	176.0	265.0	229.0	499.0	118.0
229	1230.0	9154.0	382.0	382.0	0.0	3924.0	0.0	0.0	0.0	0.0	0.0	0.0	0.0	0.0	0.0	1852.0	0.0	49.0	127.0	25.0	0.0	0.0	0.0	0.0	1797.0	70.0	0.0	82.0	1556.0	0.0	0.0	0.0	198.0	0.0	3456.0	0.0	0.0	2454.0	0.0	84.0	0.0	0.0	34.0	0.0	0.0	88.0	0.0	84.0	0.0
230	400.0	179.0	106.0	81.0	24.0	0.0	0.0	0.0	0.0	122.0	16.0	0.0	0.0	416.0	0.0	0.0	81.0	114.0	24.0	0.0	0.0	0.0	0.0	0.0	0.0	40.0	0.0	0.0	24.0	0.0	0.0	0.0	146.0	0.0	0.0	0.0	0.0	0.0	0.0	0.0	0.0	0.0	0.0	0.0	16.0	0.0	97.0	24.0	0.0
231	133.0	133.0	22.0	200.0	0.0	0.0	0.0	0.0	0.0	0.0	0.0	0.0	0.0	0.0	330.0	0.0	0.0	0.0	0.0	0.0	278.0	0.0	55.0	0.0	0.0	0.0	0.0	27.0	0.0	0.0	0.0	44.0	55.0	0.0	0.0	0.0	164.0	0.0	50.0	0.0	0.0	0.0	0.0	0.0	0.0	0.0	0.0	1268.0	0.0
232	13593.0	9779.0	1968.0	7011.0	528.0	1722.0	287.0	799.0	94.0	43.0	280.0	21.0	27.0	146.0	116.0	465.0	111.0	222.0	738.0	146.0	588.0	118.0	0.0	202.0	584.0	399.0	0.0	1219.0	922.0	72.0	82.0	572.0	4281.0	86.0	227.0	160.0	46.0	411.0	517.0	799.0	156.0	261.0	19.0	0.0	147.0	300.0	229.0	1872.0	275.0
233	184.0	105.0	105.0	92.0	0.0	16.0	0.0	0.0	0.0	95.0	0.0	0.0	0.0	1032.0	0.0	0.0	9.0	46.0	13.0	0.0	0.0	0.0	0.0	0.0	0.0	0.0	0.0	0.0	0.0	0.0	0.0	0.0	207.0	0.0	0.0	0.0	0.0	0.0	0.0	0.0	0.0	0.0	0.0	0.0	0.0	0.0	507.0	0.0	0.0
234	18186.0	7045.0	2785.0	6799.0	22360.0	737.0	160.0	1064.0	142.0	302.0	2867.0	38.0	27.0	983.0	38.0	397.0	619.0	41503.0	983.0	111.0	342.0	66.0	0.0	164.0	613.0	819.0	0.0	316.0	534.0	88.0	37.0	146.0	11469.0	203.0	160.0	233.0	78.0	283.0	2129.0	737.0	148.0	737.0	68.0	0.0	617.0	406.0	1802.0	1064.0	330.0
235	1753.0	655.0	91.0	686.0	91.0	198.0	0.0	0.0	0.0	39.0	0.0	0.0	0.0	365.0	0.0	0.0	39.0	213.0	106.0	0.0	77.0	14.0	0.0	0.0	0.0	137.0	0.0	0.0	0.0	0.0	0.0	0.0	1768.0	0.0	0.0	0.0	0.0	0.0	0.0	0.0	0.0	0.0	0.0	0.0	91.0	0.0	670.0	121.0	0.0
236	377.0	442.0	58.0	326.0	0.0	108.0	45.0	72.0	0.0	0.0	0.0	0.0	0.0	0.0	0.0	0.0	0.0	0.0	0.0	0.0	0.0	0.0	72.0	0.0	0.0	0.0	0.0	187.0	65.0	0.0	25.0	78.0	137.0	0.0	0.0	0.0	0.0	0.0	58.0	0.0	0.0	0.0	0.0	0.0	0.0	0.0	0.0	499.0	0.0
237	1313.0	716.0	328.0	955.0	2331.0	0.0	0.0	208.0	0.0	74.0	806.0	0.0	0.0	163.0	0.0	0.0	55.0	13732.0	149.0	30.0	84.0	0.0	0.0	37.0	0.0	89.0	0.0	0.0	89.0	0.0	0.0	0.0	1313.0	47.0	0.0	40.0	0.0	0.0	388.0	0.0	0.0	65.0	0.0	0.0	149.0	70.0	299.0	119.0	31.0
238	529.0	400.0	77.0	426.0	51.0	0.0	45.0	64.0	0.0	0.0	0.0	0.0	0.0	0.0	48.0	0.0	0.0	0.0	0.0	0.0	0.0	0.0	90.0	0.0	0.0	0.0	0.0	1512.0	0.0	0.0	0.0	1830.0	206.0	0.0	0.0	0.0	15.0	0.0	0.0	0.0	0.0	0.0	0.0	0.0	0.0	0.0	0.0	374.0	0.0
239	0.0	0.0	0.0	897.0	708.0	0.0	0.0	94.0	0.0	0.0	0.0	0.0	0.0	0.0	0.0	0.0	0.0	66.0	0.0	0.0	0.0	0.0	0.0	0.0	0.0	0.0	0.0	328.0	152.0	0.0	0.0	78.0	0.0	0.0	0.0	0.0	0.0	0.0	0.0	0.0	0.0	0.0	0.0	0.0	44.0	88.0	0.0	437.0	0.0
240	911.0	594.0	132.0	514.0	74.0	92.0	0.0	66.0	0.0	13.0	0.0	0.0	0.0	0.0	0.0	0.0	0.0	0.0	92.0	0.0	0.0	0.0	0.0	0.0	66.0	0.0	0.0	93.0	0.0	0.0	0.0	0.0	277.0	0.0	0.0	0.0	0.0	0.0	66.0	0.0	0.0	0.0	0.0	0.0	0.0	0.0	0.0	237.0	0.0
241	2971.0	158.0	581.0	118.0	292.0	0.0	0.0	66.0	19.0	0.0	0.0	0.0	0.0	0.0	0.0	0.0	127.0	26.0	1597.0	0.0	0.0	0.0	0.0	13.0	0.0	402.0	0.0	0.0	0.0	22.0	0.0	0.0	92.0	19.0	0.0	40.0	0.0	0.0	0.0	19.0	0.0	3254.0	0.0	0.0	13.0	66.0	0.0	0.0	19.0
242	3495.0	1391.0	820.0	392.0	0.0	0.0	0.0	13571.0	28.0	0.0	0.0	21.0	0.0	0.0	0.0	107.0	31.0	0.0	410.0	25.0	0.0	0.0	0.0	178.0	214.0	303.0	0.0	0.0	178.0	0.0	0.0	0.0	338.0	54.0	0.0	40.0	0.0	160.0	0.0	107.0	0.0	65.0	0.0	0.0	44.0	196.0	0.0	142.0	70.0
243	128.0	625.0	0.0	138.0	0.0	42.0	45.0	0.0	0.0	0.0	0.0	0.0	0.0	0.0	19.0	0.0	0.0	0.0	0.0	0.0	0.0	0.0	109.0	0.0	0.0	0.0	0.0	57.0	0.0	0.0	0.0	202.0	47.0	0.0	0.0	0.0	0.0	0.0	0.0	0.0	0.0	0.0	0.0	0.0	0.0	0.0	0.0	195.0	0.0
244	2646.0	2605.0	280.0	332.0	0.0	93.0	0.0	726.0	0.0	0.0	0.0	0.0	13.0	0.0	0.0	176.0	0.0	0.0	166.0	0.0	0.0	0.0	0.0	0.0	280.0	83.0	0.0	0.0	321.0	0.0	0.0	44.0	207.0	0.0	0.0	0.0	23.0	56.0	0.0	0.0	0.0	0.0	0.0	0.0	0.0	0.0	0.0	437.0	0.0
245	12632.0	416.0	2689.0	267.0	136.0	0.0	0.0	660.0	0.0	26.0	0.0	8.0	0.0	0.0	0.0	0.0	31.0	0.0	6450.0	0.0	0.0	22.0	0.0	316.0	116.0	3530.0	0.0	0.0	89.0	22.0	0.0	0.0	222.0	775.0	0.0	80.0	0.0	56.0	0.0	89.0	0.0	147.0	0.0	0.0	0.0	2264.0	0.0	0.0	173.0
246	1132.0	5967.0	377.0	207.0	0.0	161.0	0.0	107.0	0.0	0.0	0.0	0.0	0.0	0.0	0.0	715.0	0.0	0.0	121.0	15.0	0.0	0.0	60.0	113.0	350.0	121.0	0.0	0.0	2606.0	0.0	0.0	33.0	146.0	0.0	67.0	0.0	0.0	1248.0	0.0	60.0	0.0	0.0	0.0	0.0	0.0	123.0	0.0	0.0	86.0
247	1266.0	3585.0	319.0	146.0	0.0	453.0	0.0	121.0	0.0	0.0	0.0	0.0	0.0	0.0	0.0	8824.0	0.0	0.0	93.0	0.0	0.0	0.0	0.0	50.0	3142.0	93.0	0.0	0.0	839.0	0.0	0.0	0.0	106.0	0.0	191.0	0.0	0.0	1826.0	0.0	53.0	0.0	0.0	0.0	0.0	0.0	88.0	0.0	66.0	39.0
248	4138.0	7863.0	1002.0	718.0	136.0	403.0	103.0	242.0	28.0	0.0	199.0	12.0	18.0	34.0	0.0	1670.0	87.0	156.0	348.0	0.0	0.0	14.0	0.0	215.0	1388.0	501.0	0.0	0.0	3435.0	50.0	25.0	0.0	583.0	54.0	196.0	80.0	0.0	1120.0	125.0	171.0	41.0	217.0	22.0	0.0	0.0	690.0	41.0	0.0	267.0
249	1848.0	719.0	223.0	260.0	0.0	0.0	0.0	1054.0	0.0	21.0	0.0	0.0	0.0	0.0	0.0	49.0	39.0	49.0	186.0	15.0	0.0	0.0	0.0	50.0	248.0	99.0	0.0	0.0	111.0	0.0	0.0	0.0	210.0	0.0	0.0	0.0	0.0	86.0	0.0	86.0	0.0	0.0	0.0	0.0	0.0	0.0	0.0	124.0	0.0
250	223.0	7832.0	58.0	265.0	0.0	737.0	68.0	41.0	0.0	0.0	0.0	0.0	0.0	0.0	0.0	290.0	0.0	0.0	58.0	0.0	0.0	0.0	124.0	0.0	339.0	0.0	0.0	0.0	4285.0	0.0	0.0	0.0	157.0	0.0	787.0	0.0	0.0	547.0	0.0	0.0	0.0	0.0	0.0	0.0	0.0	0.0	0.0	49.0	0.0
251	46.0	4.0	13.0	759.0	9.0	0.0	13.0	0.0	0.0	0.0	117.0	0.0	0.0	0.0	0.0	0.0	0.0	0.0	0.0	9.0	13.0	0.0	46.0	0.0	0.0	9.0	27.0	4.0	0.0	0.0	0.0	0.0	28604.0	0.0	0.0	0.0	0.0	0.0	142.0	0.0	0.0	0.0	0.0	0.0	782.0	0.0	0.0	32.0	0.0
252	6314.0	2365.0	1791.0	782.0	155.0	107.0	0.0	282.0	113.0	35.0	316.0	51.0	107.0	0.0	0.0	102.0	31.0	57.0	556.0	15.0	0.0	74.0	0.0	2457.0	226.0	678.0	0.0	0.0	313.0	138.0	25.0	0.0	681.0	78.0	0.0	96.0	0.0	113.0	0.0	2557.0	115.0	89.0	139.0	0.0	44.0	1893.0	0.0	156.0	2783.0
253	978.0	417.0	188.0	367.0	279.0	0.0	0.0	49.0	0.0	24.0	89.0	0.0	0.0	0.0	0.0	0.0	79.0	442.0	49.0	0.0	0.0	0.0	0.0	0.0	0.0	69.0	0.0	0.0	0.0	0.0	0.0	0.0	337.0	0.0	0.0	0.0	0.0	0.0	64.0	0.0	0.0	0.0	0.0	0.0	0.0	24.0	39.0	39.0	0.0
254	1486.0	20262.0	521.0	332.0	68.0	174.0	68.0	94.0	28.0	0.0	0.0	12.0	0.0	0.0	0.0	284.0	23.0	49.0	221.0	0.0	0.0	18.0	94.0	177.0	292.0	173.0	0.0	0.0	3891.0	0.0	0.0	0.0	284.0	54.0	103.0	0.0	0.0	539.0	0.0	158.0	24.0	0.0	0.0	0.0	0.0	159.0	0.0	158.0	181.0
255	1529.0	10145.0	441.0	735.0	0.0	376.0	57.0	107.0	0.0	0.0	0.0	12.0	9.0	0.0	0.0	874.0	0.0	90.0	0.0	100.0	58.0	0.0	0.0	50.0	511.0	117.0	0.0	82.0	4675.0	0.0	0.0	0.0	486.0	0.0	118.0	104.0	0.0	5873.0	0.0	176.0	0.0	0.0	0.0	0.0	44.0	106.0	0.0	0.0	133.0
256	92.0	87.0	25.0	530.0	0.0	0.0	57.0	0.0	0.0	0.0	0.0	0.0	0.0	0.0	301.0	0.0	0.0	0.0	0.0	0.0	213.0	0.0	46.0	0.0	0.0	0.0	0.0	72.0	0.0	0.0	31.0	87.0	226.0	0.0	0.0	0.0	164.0	0.0	82.0	0.0	0.0	0.0	0.0	0.0	0.0	0.0	0.0	2122.0	0.0
257	1752.0	111.0	278.0	30.0	30.0	0.0	0.0	121.0	4.0	0.0	0.0	0.0	0.0	0.0	0.0	0.0	19.0	9.0	207.0	0.0	0.0	0.0	0.0	23.0	0.0	119.0	0.0	0.0	16.0	0.0	0.0	0.0	33.0	11.0	0.0	0.0	0.0	0.0	0.0	0.0	0.0	202.0	0.0	0.0	0.0	11.0	0.0	0.0	16.0
258	378.0	47.0	106.0	5.0	0.0	0.0	0.0	5.0	36.0	0.0	0.0	27.0	0.0	0.0	0.0	0.0	1.0	5.0	23.0	0.0	12.0	5.0	0.0	0.0	0.0	12.0	0.0	0.0	5.0	9.0	0.0	0.0	9.0	0.0	0.0	9.0	0.0	0.0	0.0	144.0	390.0	0.0	31.0	0.0	0.0	16.0	0.0	0.0	0.0
259	301.0	191.0	27.0	5801.0	0.0	0.0	57.0	0.0	0.0	0.0	352.0	0.0	0.0	0.0	0.0	0.0	0.0	36.0	27.0	0.0	18.0	0.0	429.0	0.0	0.0	0.0	0.0	0.0	0.0	0.0	0.0	0.0	22474.0	0.0	0.0	0.0	0.0	0.0	313.0	0.0	0.0	0.0	0.0	0.0	621.0	0.0	0.0	118.0	0.0
260	1080.0	612.0	180.0	4843.0	99.0	144.0	45.0	0.0	0.0	0.0	90.0	0.0	0.0	51.0	0.0	0.0	0.0	0.0	144.0	0.0	0.0	0.0	0.0	0.0	0.0	0.0	0.0	666.0	72.0	27.0	25.0	0.0	909.0	0.0	41.0	0.0	15.0	0.0	144.0	0.0	0.0	0.0	19.0	0.0	44.0	0.0	0.0	243.0	0.0
261	550.0	1710.0	114.0	424.0	0.0	218.0	103.0	0.0	0.0	0.0	0.0	0.0	0.0	0.0	0.0	0.0	0.0	0.0	0.0	0.0	0.0	0.0	114.0	0.0	103.0	0.0	0.0	222.0	172.0	0.0	25.0	235.0	160.0	0.0	80.0	0.0	23.0	0.0	0.0	0.0	0.0	0.0	0.0	0.0	0.0	0.0	0.0	624.0	0.0
262	214.0	257.0	53.0	375.0	0.0	0.0	42.0	0.0	0.0	0.0	0.0	0.0	0.0	0.0	0.0	0.0	0.0	0.0	0.0	0.0	0.0	0.0	32.0	150.0	0.0	0.0	0.0	8712.0	0.0	0.0	25.0	572.0	171.0	0.0	0.0	0.0	46.0	0.0	0.0	0.0	0.0	0.0	0.0	0.0	0.0	0.0	0.0	499.0	654.0
263	2997.0	1195.0	387.0	808.0	74.0	0.0	0.0	101.0	0.0	690.0	117.0	0.0	36.0	909.0	0.0	0.0	336.0	286.0	202.0	0.0	0.0	0.0	0.0	0.0	168.0	134.0	0.0	0.0	117.0	50.0	0.0	0.0	875.0	39.0	0.0	72.0	0.0	0.0	0.0	101.0	41.0	65.0	38.0	0.0	58.0	0.0	488.0	0.0	39.0
264	76.0	668.0	0.0	184.0	38.0	26.0	11.0	0.0	0.0	0.0	0.0	0.0	0.0	0.0	29.0	0.0	0.0	0.0	28.0	0.0	0.0	0.0	23.0	0.0	0.0	0.0	0.0	33.0	59.0	0.0	0.0	14.0	40.0	0.0	0.0	0.0	0.0	0.0	0.0	0.0	0.0	0.0	0.0	0.0	0.0	0.0	0.0	59.0	0.0
265	2336.0	261.0	546.0	0.0	0.0	0.0	0.0	0.0	11945.0	0.0	0.0	136.0	48.0	0.0	0.0	0.0	0.0	0.0	126.0	0.0	0.0	792.0	0.0	50.0	0.0	150.0	0.0	0.0	55.0	833.0	0.0	0.0	55.0	182.0	0.0	388.0	0.0	0.0	0.0	15264.0	206.0	31.0	966.0	0.0	0.0	88.0	0.0	0.0	0.0
266	211.0	188.0	0.0	385.0	0.0	0.0	0.0	0.0	0.0	0.0	0.0	0.0	0.0	0.0	58.0	0.0	0.0	0.0	60.0	0.0	51.0	0.0	52.0	0.0	0.0	0.0	0.0	634.0	0.0	0.0	18.0	7769.0	143.0	0.0	0.0	0.0	46.0	0.0	0.0	0.0	0.0	0.0	0.0	0.0	0.0	0.0	0.0	3059.0	0.0
267	3229.0	557.0	202.0	287.0	192.0	0.0	0.0	92.0	0.0	126.0	0.0	0.0	0.0	77.0	0.0	0.0	566.0	431.0	177.0	0.0	0.0	0.0	0.0	0.0	0.0	329.0	0.0	0.0	0.0	50.0	0.0	0.0	371.0	0.0	0.0	40.0	0.0	0.0	0.0	0.0	42.0	287.0	0.0	0.0	0.0	0.0	55.0	50.0	0.0
268	106.0	97.0	26.0	329.0	0.0	0.0	0.0	0.0	0.0	0.0	0.0	0.0	0.0	0.0	1029.0	0.0	0.0	0.0	44.0	0.0	4397.0	0.0	35.0	0.0	44.0	0.0	0.0	53.0	0.0	0.0	25.0	53.0	133.0	0.0	0.0	0.0	617.0	0.0	26.0	0.0	0.0	0.0	0.0	0.0	0.0	0.0	0.0	2688.0	0.0
269	146.0	122.0	32.0	691.0	0.0	0.0	89.0	24.0	0.0	0.0	0.0	0.0	0.0	0.0	81.0	0.0	0.0	0.0	0.0	429.0	16.0	0.0	529.0	0.0	0.0	0.0	0.0	24.0	24.0	0.0	0.0	0.0	415.0	0.0	0.0	0.0	0.0	0.0	32.0	32.0	0.0	0.0	0.0	0.0	0.0	0.0	0.0	81.0	0.0
270	676.0	581.0	135.0	743.0	0.0	54.0	0.0	67.0	0.0	0.0	0.0	0.0	0.0	0.0	0.0	0.0	0.0	0.0	94.0	0.0	0.0	0.0	121.0	0.0	0.0	0.0	0.0	2520.0	54.0	0.0	18.0	1055.0	175.0	0.0	25.0	0.0	23.0	0.0	141.0	0.0	0.0	0.0	0.0	0.0	0.0	0.0	0.0	811.0	0.0
271	42.0	24.0	0.0	213.0	0.0	0.0	30.0	0.0	0.0	0.0	12.0	0.0	0.0	0.0	145.0	0.0	0.0	0.0	73.0	0.0	84.0	0.0	30.0	0.0	0.0	0.0	0.0	61.0	0.0	0.0	109.0	67.0	67.0	0.0	0.0	0.0	85.0	0.0	42.0	0.0	0.0	0.0	0.0	0.0	12.0	0.0	0.0	2113.0	0.0
272	2673.0	483.0	394.0	434.0	317.0	0.0	0.0	175.0	0.0	21.0	262.0	0.0	9.0	0.0	0.0	0.0	23.0	181.0	209.0	20.0	103.0	0.0	0.0	0.0	0.0	0.0	0.0	0.0	127.0	27.0	0.0	0.0	394.0	0.0	0.0	72.0	0.0	70.0	0.0	80.0	0.0	1111.0	0.0	0.0	0.0	56.0	41.0	0.0	0.0
273	1897.0	1671.0	557.0	113.0	0.0	66.0	0.0	107.0	0.0	0.0	0.0	0.0	0.0	0.0	0.0	169.0	0.0	0.0	188.0	0.0	0.0	0.0	0.0	443.0	292.0	236.0	0.0	0.0	264.0	27.0	0.0	0.0	103.0	0.0	0.0	0.0	0.0	198.0	0.0	47.0	0.0	0.0	0.0	0.0	0.0	990.0	0.0	66.0	393.0
274	648.0	604.0	118.0	842.0	0.0	0.0	57.0	75.0	0.0	0.0	0.0	0.0	0.0	0.0	349.0	0.0	0.0	0.0	0.0	0.0	3629.0	0.0	0.0	0.0	0.0	0.0	0.0	86.0	86.0	77.0	113.0	140.0	421.0	0.0	0.0	56.0	265.0	0.0	172.0	0.0	0.0	0.0	0.0	226.0	29.0	0.0	0.0	3184.0	0.0
275	234.0	194.0	54.0	533.0	0.0	0.0	18.0	0.0	0.0	0.0	0.0	0.0	0.0	0.0	21.0	0.0	0.0	0.0	21.0	0.0	36.0	0.0	0.0	0.0	0.0	0.0	0.0	6882.0	0.0	0.0	37.0	168.0	108.0	0.0	0.0	0.0	0.0	0.0	46.0	0.0	0.0	0.0	0.0	0.0	0.0	0.0	0.0	158.0	0.0
276	73549.0	420.0	4312.0	118.0	0.0	39.0	0.0	78.0	37.0	144.0	0.0	38.0	0.0	0.0	0.0	0.0	579.0	0.0	5798.0	0.0	0.0	14.0	0.0	139.0	0.0	1597.0	0.0	0.0	0.0	50.0	0.0	0.0	118.0	2130.0	0.0	192.0	0.0	0.0	0.0	105.0	0.0	6839.0	0.0	0.0	0.0	159.0	0.0	0.0	0.0
277	121.0	48.0	22.0	64.0	18.0	0.0	0.0	16.0	0.0	42.0	0.0	0.0	0.0	171.0	0.0	0.0	16.0	22.0	26.0	0.0	0.0	0.0	0.0	0.0	0.0	0.0	0.0	0.0	0.0	0.0	0.0	0.0	139.0	0.0	0.0	0.0	0.0	0.0	0.0	18.0	0.0	0.0	0.0	0.0	0.0	0.0	222.0	0.0	0.0
278	294.0	620.0	0.0	1179.0	0.0	62.0	137.0	0.0	0.0	0.0	0.0	0.0	0.0	0.0	38.0	0.0	0.0	0.0	0.0	15.0	0.0	0.0	155.0	0.0	108.0	0.0	0.0	0.0	62.0	0.0	3228.0	56.0	232.0	0.0	0.0	0.0	31.0	0.0	109.0	0.0	0.0	0.0	19.0	0.0	0.0	0.0	0.0	624.0	0.0
279	11367.0	2451.0	2897.0	724.0	0.0	255.0	0.0	107.0	975.0	21.0	0.0	10695.0	6474.0	56.0	0.0	90.0	150.0	66.0	640.0	0.0	252.0	306.0	0.0	139.0	175.0	529.0	0.0	0.0	229.0	445.0	0.0	44.0	1362.0	195.0	108.0	1002.0	7.0	85.0	0.0	3203.0	2103.0	171.0	724.0	0.0	44.0	283.0	76.0	0.0	102.0
280	8182.0	5629.0	1374.0	3993.0	211.0	458.0	344.0	336.0	85.0	35.0	126.0	34.0	61.0	30.0	135.0	261.0	150.0	115.0	392.0	242.0	504.0	22.0	523.0	139.0	146.0	210.0	0.0	37930.0	458.0	66.0	139.0	21083.0	2918.0	78.0	139.0	104.0	117.0	198.0	313.0	342.0	74.0	98.0	45.0	0.0	147.0	212.0	90.0	3371.0	86.0
281	1773.0	207.0	218.0	237.0	62.0	22.0	0.0	1131.0	0.0	0.0	0.0	0.0	0.0	0.0	0.0	33.0	39.0	0.0	109.0	0.0	0.0	0.0	0.0	0.0	33.0	97.0	0.0	30.0	0.0	0.0	0.0	0.0	82.0	0.0	0.0	0.0	0.0	0.0	0.0	131.0	0.0	662.0	0.0	0.0	0.0	0.0	0.0	0.0	0.0
282	145.0	72.0	0.0	1913.0	36.0	0.0	226.0	0.0	0.0	0.0	0.0	0.0	0.0	0.0	27.0	27.0	0.0	0.0	0.0	117.0	27.0	0.0	12934.0	0.0	0.0	0.0	0.0	27.0	45.0	0.0	0.0	0.0	2485.0	0.0	0.0	0.0	0.0	0.0	81.0	0.0	0.0	0.0	0.0	0.0	90.0	0.0	0.0	27.0	0.0
283	102.0	147.0	0.0	1117.0	0.0	0.0	0.0	0.0	0.0	0.0	0.0	0.0	0.0	0.0	660.0	0.0	0.0	0.0	0.0	0.0	103.0	0.0	191.0	0.0	0.0	0.0	0.0	264.0	0.0	0.0	259.0	426.0	205.0	0.0	0.0	0.0	78.0	0.0	219.0	0.0	0.0	0.0	0.0	0.0	0.0	0.0	0.0	4682.0	0.0
284	1226.0	10216.0	382.0	764.0	0.0	336.0	68.0	0.0	37.0	35.0	72.0	0.0	18.0	0.0	0.0	727.0	0.0	0.0	100.0	45.0	0.0	0.0	201.0	37.0	643.0	120.0	0.0	0.0	33182.0	0.0	0.0	33.0	402.0	0.0	180.0	0.0	0.0	1631.0	109.0	0.0	0.0	32.0	19.0	0.0	0.0	0.0	41.0	0.0	47.0
285	18121.0	8563.0	2676.0	2981.0	292.0	1911.0	126.0	26744.0	123.0	96.0	235.0	59.0	27.0	163.0	58.0	458.0	206.0	528.0	1223.0	131.0	219.0	55.0	0.0	164.0	1070.0	764.0	0.0	211.0	993.0	55.0	44.0	146.0	2821.0	172.0	113.0	289.0	31.0	397.0	329.0	535.0	164.0	294.0	103.0	0.0	117.0	460.0	250.0	749.0	236.0
286	727.0	566.0	0.0	4043.0	217.0	201.0	218.0	107.0	0.0	0.0	244.0	0.0	18.0	0.0	2447.0	79.0	0.0	41.0	0.0	95.0	278.0	0.0	606.0	0.0	131.0	0.0	0.0	1253.0	101.0	0.0	613.0	1415.0	778.0	0.0	20.0	0.0	663.0	85.0	658.0	0.0	32.0	0.0	0.0	0.0	117.0	70.0	0.0	10998.0	0.0
287	261.0	192.0	32.0	78.0	18.0	0.0	0.0	0.0	0.0	91.0	0.0	0.0	0.0	1808.0	0.0	0.0	36.0	100.0	13.0	0.0	0.0	0.0	0.0	0.0	9.0	0.0	0.0	0.0	18.0	0.0	0.0	0.0	87.0	0.0	0.0	0.0	0.0	0.0	0.0	0.0	0.0	0.0	0.0	0.0	18.0	22.0	100.0	9.0	0.0
288	395.0	11398.0	135.0	188.0	0.0	174.0	0.0	58.0	0.0	0.0	0.0	0.0	0.0	0.0	0.0	136.0	0.0	0.0	0.0	40.0	0.0	0.0	0.0	0.0	263.0	0.0	0.0	0.0	159.0	0.0	12.0	0.0	129.0	0.0	61.0	0.0	0.0	99.0	0.0	224.0	0.0	0.0	0.0	0.0	0.0	0.0	0.0	0.0	31.0
289	3453.0	3566.0	713.0	291.0	74.0	0.0	0.0	826.0	0.0	0.0	0.0	0.0	0.0	0.0	0.0	243.0	0.0	49.0	372.0	15.0	0.0	14.0	0.0	50.0	4831.0	243.0	0.0	0.0	389.0	0.0	25.0	0.0	178.0	39.0	25.0	0.0	0.0	178.0	0.0	0.0	0.0	0.0	0.0	0.0	0.0	129.0	0.0	226.0	39.0
290	2077.0	1426.0	500.0	1751.0	62.0	0.0	0.0	0.0	0.0	0.0	0.0	0.0	0.0	0.0	339.0	68.0	47.0	0.0	0.0	45.0	207.0	18.0	0.0	0.0	0.0	0.0	0.0	625.0	0.0	0.0	278.0	800.0	681.0	0.0	0.0	0.0	93.0	0.0	156.0	0.0	0.0	24.0	0.0	0.0	0.0	0.0	0.0	5931.0	0.0
291	948.0	826.0	183.0	749.0	0.0	0.0	45.0	0.0	0.0	0.0	0.0	0.0	0.0	21.0	29.0	68.0	31.0	0.0	61.0	0.0	58.0	0.0	76.0	0.0	0.0	0.0	0.0	2368.0	91.0	0.0	0.0	5043.0	428.0	0.0	30.0	0.0	15.0	0.0	76.0	0.0	0.0	0.0	0.0	0.0	0.0	0.0	0.0	749.0	0.0
292	2208.0	1161.0	500.0	375.0	62.0	0.0	0.0	512.0	0.0	0.0	0.0	0.0	0.0	0.0	29.0	102.0	0.0	0.0	204.0	0.0	0.0	0.0	68.0	63.0	182.0	79.0	0.0	0.0	147.0	0.0	12.0	0.0	113.0	0.0	0.0	0.0	0.0	68.0	0.0	0.0	0.0	24.0	0.0	0.0	0.0	0.0	0.0	499.0	39.0
293	71.0	64.0	14.0	7834.0	0.0	0.0	14.0	0.0	0.0	0.0	128.0	0.0	0.0	0.0	14.0	0.0	0.0	0.0	14.0	14.0	14.0	0.0	85.0	0.0	0.0	0.0	0.0	14.0	7.0	0.0	0.0	0.0	40008.0	0.0	0.0	0.0	0.0	0.0	327.0	14.0	0.0	0.0	0.0	0.0	1311.0	0.0	0.0	28.0	0.0
294	4382.0	1219.0	1482.0	378.0	0.0	148.0	0.0	175.0	56.0	0.0	434.0	8.0	32.0	21.0	0.0	82.0	31.0	0.0	263.0	0.0	0.0	18.0	0.0	32260.0	131.0	889.0	0.0	0.0	247.0	82.0	0.0	0.0	263.0	62.0	98.0	148.0	15.0	70.0	0.0	131.0	65.0	57.0	41.0	0.0	0.0	2972.0	0.0	0.0	7209.0
295	101.0	123.0	28.0	4665.0	21.0	0.0	45.0	0.0	0.0	0.0	144.0	0.0	0.0	0.0	0.0	0.0	0.0	0.0	0.0	0.0	36.0	11.0	188.0	0.0	0.0	0.0	0.0	28.0	14.0	0.0	0.0	14.0	20348.0	0.0	0.0	0.0	0.0	0.0	250.0	0.0	0.0	0.0	0.0	0.0	691.0	14.0	0.0	57.0	0.0
296	930.0	545.0	112.0	23066.0	80.0	0.0	2766.0	0.0	0.0	0.0	0.0	0.0	0.0	0.0	48.0	0.0	0.0	0.0	0.0	20.0	112.0	0.0	18158.0	0.0	0.0	0.0	0.0	160.0	0.0	0.0	25.0	56.0	2759.0	0.0	0.0	0.0	31.0	0.0	352.0	0.0	0.0	0.0	0.0	0.0	128.0	0.0	0.0	802.0	0.0
297	66.0	28.0	0.0	1076.0	4.0	0.0	0.0	4.0	0.0	0.0	105.0	0.0	0.0	19.0	0.0	0.0	0.0	0.0	9.0	0.0	0.0	0.0	28.0	0.0	0.0	0.0	0.0	14.0	0.0	0.0	0.0	0.0	33119.0	0.0	0.0	0.0	0.0	0.0	86.0	0.0	0.0	0.0	0.0	4.0	889.0	0.0	48.0	4.0	0.0
298	476.0	48.0	75.0	521.0	101.0	0.0	0.0	61.0	0.0	21.0	57.0	0.0	0.0	39.0	0.0	0.0	0.0	110.0	79.0	0.0	0.0	0.0	0.0	0.0	30.0	83.0	0.0	0.0	0.0	0.0	0.0	0.0	565.0	0.0	0.0	0.0	0.0	0.0	70.0	0.0	0.0	0.0	0.0	0.0	44.0	0.0	211.0	0.0	0.0
299	29.0	21.0	0.0	60.0	0.0	0.0	0.0	10.0	0.0	0.0	0.0	0.0	0.0	21.0	0.0	0.0	0.0	0.0	14.0	0.0	0.0	0.0	0.0	0.0	18.0	0.0	0.0	7.0	0.0	0.0	0.0	0.0	18.0	0.0	0.0	0.0	0.0	0.0	7.0	0.0	0.0	0.0	0.0	0.0	0.0	10.0	21.0	0.0	0.0
300	359.0	109.0	65.0	207.0	0.0	0.0	0.0	32.0	0.0	17.0	0.0	0.0	0.0	54.0	0.0	0.0	0.0	98.0	32.0	0.0	32.0	0.0	0.0	0.0	0.0	0.0	0.0	0.0	0.0	0.0	0.0	0.0	261.0	0.0	0.0	0.0	0.0	0.0	0.0	0.0	0.0	0.0	0.0	0.0	0.0	54.0	272.0	0.0	0.0
301	36.0	222.0	96.0	282.0	0.0	12.0	54.0	0.0	0.0	0.0	0.0	0.0	0.0	0.0	36.0	0.0	0.0	0.0	0.0	438.0	36.0	0.0	72.0	0.0	0.0	0.0	0.0	0.0	12.0	0.0	0.0	0.0	312.0	0.0	0.0	0.0	0.0	0.0	6.0	0.0	0.0	0.0	0.0	0.0	30.0	0.0	0.0	24.0	0.0
302	434.0	332.0	72.0	680.0	0.0	0.0	72.0	0.0	0.0	0.0	0.0	0.0	0.0	0.0	36.0	0.0	0.0	0.0	36.0	5579.0	36.0	0.0	151.0	0.0	0.0	0.0	21.0	36.0	0.0	0.0	0.0	0.0	875.0	0.0	0.0	0.0	0.0	21.0	0.0	28.0	0.0	0.0	0.0	0.0	21.0	21.0	0.0	57.0	0.0
303	108.0	131.0	28.0	341.0	12.0	0.0	18.0	12.0	0.0	0.0	0.0	0.0	0.0	0.0	25.0	0.0	0.0	0.0	18.0	13267.0	0.0	0.0	28.0	0.0	25.0	0.0	0.0	0.0	0.0	0.0	0.0	0.0	108.0	0.0	0.0	0.0	0.0	0.0	0.0	0.0	0.0	0.0	0.0	0.0	0.0	0.0	0.0	62.0	0.0
304	10.0	32.0	0.0	111.0	0.0	0.0	3.0	0.0	0.0	0.0	0.0	0.0	0.0	0.0	3.0	0.0	0.0	6.0	3.0	57.0	6.0	0.0	27.0	0.0	0.0	3.0	306.0	3.0	0.0	0.0	0.0	0.0	46.0	0.0	0.0	0.0	0.0	0.0	10.0	0.0	0.0	0.0	0.0	0.0	0.0	0.0	0.0	0.0	0.0
305	296.0	286.0	75.0	12316.0	0.0	40.0	68.0	0.0	0.0	0.0	65.0	0.0	0.0	0.0	0.0	0.0	0.0	0.0	35.0	0.0	0.0	0.0	50.0	0.0	0.0	0.0	0.0	551.0	0.0	0.0	12.0	44.0	486.0	0.0	0.0	0.0	0.0	0.0	156.0	0.0	0.0	0.0	0.0	0.0	0.0	0.0	0.0	175.0	0.0
306	35.0	24.0	7.0	85.0	14.0	7.0	0.0	0.0	0.0	0.0	0.0	0.0	0.0	142.0	0.0	0.0	7.0	24.0	0.0	0.0	0.0	0.0	7.0	0.0	0.0	7.0	0.0	10.0	0.0	0.0	0.0	0.0	138.0	0.0	0.0	3.0	0.0	0.0	7.0	0.0	0.0	0.0	0.0	0.0	0.0	0.0	1859.0	14.0	3.0
307	40.0	9.0	0.0	520.0	6.0	0.0	0.0	0.0	0.0	0.0	62.0	3.0	0.0	6.0	0.0	0.0	0.0	6.0	0.0	0.0	0.0	0.0	31.0	0.0	0.0	0.0	1601.0	0.0	9.0	0.0	0.0	0.0	14107.0	0.0	0.0	0.0	0.0	0.0	144.0	0.0	0.0	0.0	0.0	0.0	316.0	0.0	9.0	0.0	0.0
308	18.0	0.0	0.0	0.0	0.0	0.0	0.0	0.0	0.0	0.0	0.0	0.0	0.0	0.0	0.0	0.0	0.0	0.0	0.0	0.0	0.0	0.0	0.0	0.0	3.0	0.0	0.0	0.0	0.0	0.0	3.0	0.0	108.0	0.0	6.0	0.0	0.0	0.0	3.0	0.0	0.0	0.0	0.0	0.0	3.0	0.0	12.0	0.0	0.0
309	17.0	6.0	3.0	9.0	3.0	0.0	0.0	0.0	0.0	0.0	0.0	0.0	0.0	9.0	0.0	0.0	0.0	3.0	0.0	0.0	0.0	0.0	0.0	0.0	0.0	0.0	0.0	0.0	0.0	0.0	0.0	0.0	9.0	0.0	0.0	3.0	0.0	0.0	3.0	0.0	0.0	0.0	0.0	0.0	0.0	0.0	13.0	13.0	0.0
310	17.0	10.0	2.0	0.0	2.0	10.0	0.0	6.0	0.0	0.0	0.0	0.0	0.0	21.0	0.0	0.0	0.0	6.0	6.0	0.0	2.0	0.0	0.0	0.0	0.0	2.0	0.0	0.0	6.0	0.0	0.0	0.0	35.0	0.0	2.0	6.0	0.0	0.0	13.0	0.0	0.0	0.0	0.0	0.0	0.0	2.0	13.0	0.0	0.0
311	98.0	28.0	16.0	84.0	0.0	0.0	0.0	42.0	0.0	30.0	0.0	0.0	0.0	217.0	0.0	0.0	16.0	56.0	23.0	0.0	0.0	0.0	0.0	0.0	16.0	14.0	0.0	0.0	0.0	0.0	0.0	0.0	177.0	0.0	0.0	0.0	0.0	0.0	0.0	0.0	0.0	0.0	0.0	0.0	51.0	0.0	123.0	37.0	0.0
312	158.0	131.0	26.0	956.0	43.0	0.0	114.0	0.0	0.0	0.0	26.0	0.0	0.0	0.0	359.0	0.0	0.0	0.0	26.0	359.0	52.0	0.0	263.0	0.0	0.0	0.0	0.0	35.0	0.0	0.0	0.0	26.0	403.0	0.0	0.0	0.0	79.0	0.0	0.0	0.0	0.0	0.0	0.0	0.0	0.0	0.0	0.0	140.0	0.0
313	5.0	0.0	0.0	0.0	5.0	0.0	0.0	0.0	2.0	2.0	0.0	0.0	0.0	0.0	0.0	0.0	0.0	0.0	5.0	0.0	0.0	0.0	0.0	0.0	0.0	0.0	0.0	0.0	0.0	0.0	0.0	0.0	15.0	0.0	0.0	0.0	0.0	2.0	0.0	0.0	0.0	0.0	0.0	0.0	0.0	9.0	5.0	0.0	0.0
314	33.0	11.0	6.0	73.0	3.0	11.0	0.0	0.0	0.0	0.0	6.0	3.0	0.0	3.0	0.0	0.0	0.0	0.0	0.0	0.0	0.0	0.0	6.0	0.0	0.0	0.0	0.0	0.0	6.0	0.0	0.0	0.0	66.0	0.0	0.0	0.0	0.0	0.0	3.0	0.0	0.0	0.0	3.0	0.0	6.0	0.0	22.0	3.0	0.0
315	177.0	106.0	28.0	1016.0	49.0	0.0	0.0	0.0	0.0	0.0	113.0	0.0	0.0	0.0	28.0	0.0	0.0	28.0	21.0	25.0	21.0	0.0	63.0	0.0	0.0	0.0	0.0	0.0	0.0	0.0	0.0	0.0	16218.0	0.0	0.0	0.0	0.0	0.0	142.0	0.0	0.0	0.0	0.0	0.0	618.0	0.0	0.0	455.0	0.0
316	137.0	220.0	74.0	70.0	0.0	16.0	0.0	20.0	0.0	16.0	0.0	0.0	0.0	403.0	0.0	0.0	24.0	37.0	24.0	0.0	16.0	0.0	0.0	0.0	0.0	0.0	0.0	0.0	20.0	0.0	0.0	0.0	212.0	0.0	0.0	0.0	0.0	0.0	0.0	0.0	0.0	16.0	0.0	0.0	0.0	0.0	6757.0	62.0	0.0
317	10.0	0.0	3.0	35.0	3.0	0.0	21.0	0.0	0.0	0.0	0.0	0.0	0.0	0.0	0.0	0.0	0.0	0.0	3.0	2339.0	0.0	0.0	21.0	0.0	0.0	0.0	0.0	0.0	0.0	3.0	0.0	0.0	53.0	0.0	0.0	0.0	0.0	0.0	0.0	0.0	0.0	0.0	0.0	0.0	3.0	0.0	0.0	7.0	0.0
318	131.0	171.0	46.0	1061.0	0.0	0.0	1015.0	0.0	0.0	0.0	0.0	0.0	0.0	0.0	46.0	0.0	0.0	0.0	0.0	0.0	0.0	0.0	1503.0	0.0	0.0	0.0	0.0	118.0	0.0	0.0	59.0	39.0	395.0	0.0	0.0	0.0	7.0	0.0	52.0	0.0	0.0	0.0	0.0	0.0	0.0	0.0	0.0	474.0	0.0
319	177.0	236.0	0.0	1854.0	68.0	70.0	6648.0	0.0	0.0	0.0	0.0	0.0	0.0	0.0	212.0	0.0	0.0	0.0	47.0	0.0	47.0	0.0	3885.0	0.0	0.0	0.0	0.0	82.0	47.0	0.0	0.0	0.0	566.0	0.0	0.0	0.0	31.0	0.0	70.0	0.0	0.0	0.0	0.0	0.0	82.0	0.0	0.0	413.0	0.0
320	317.0	164.0	0.0	1196.0	0.0	0.0	6753.0	0.0	0.0	0.0	0.0	0.0	0.0	0.0	4964.0	0.0	0.0	0.0	26.0	15.0	58.0	0.0	1217.0	0.0	0.0	0.0	0.0	95.0	0.0	0.0	0.0	31.0	370.0	0.0	0.0	0.0	31.0	0.0	31.0	0.0	0.0	0.0	0.0	0.0	42.0	0.0	0.0	254.0	0.0
321	30.0	108.0	21.0	350.0	0.0	0.0	21.0	0.0	0.0	0.0	0.0	0.0	0.0	0.0	5210.0	0.0	0.0	0.0	0.0	121.0	90.0	0.0	129.0	0.0	38.0	0.0	0.0	38.0	0.0	0.0	0.0	21.0	138.0	0.0	0.0	0.0	186.0	0.0	0.0	0.0	0.0	0.0	0.0	0.0	0.0	0.0	0.0	216.0	0.0
322	509.0	270.0	161.0	745.0	0.0	0.0	49.0	73.0	0.0	0.0	0.0	0.0	0.0	0.0	38.0	0.0	0.0	0.0	0.0	274.0	31.0	0.0	109.0	0.0	66.0	0.0	0.0	35.0	0.0	0.0	0.0	0.0	583.0	0.0	0.0	0.0	0.0	0.0	77.0	0.0	0.0	0.0	0.0	0.0	31.0	0.0	0.0	59.0	0.0
323	137.0	137.0	0.0	3291.0	18.0	0.0	36.0	0.0	0.0	0.0	0.0	0.0	0.0	0.0	0.0	0.0	0.0	0.0	0.0	0.0	0.0	0.0	55.0	0.0	0.0	0.0	0.0	1459.0	0.0	0.0	12.0	114.0	133.0	0.0	0.0	0.0	0.0	0.0	18.0	0.0	0.0	0.0	0.0	0.0	18.0	0.0	0.0	146.0	0.0
324	1439.0	343.0	287.0	34.0	0.0	0.0	0.0	0.0	97.0	0.0	0.0	239.0	1998.0	0.0	0.0	0.0	24.0	0.0	79.0	0.0	31.0	34.0	0.0	0.0	0.0	48.0	0.0	0.0	0.0	62.0	0.0	0.0	27.0	31.0	0.0	69.0	0.0	0.0	0.0	527.0	164.0	0.0	163.0	0.0	0.0	20.0	0.0	31.0	0.0
325	288.0	84.0	84.0	354.0	0.0	0.0	0.0	0.0	0.0	17.0	0.0	0.0	0.0	36.0	0.0	0.0	0.0	48.0	36.0	0.0	0.0	0.0	0.0	0.0	0.0	36.0	0.0	0.0	0.0	0.0	0.0	0.0	366.0	0.0	0.0	36.0	0.0	0.0	24.0	0.0	0.0	0.0	19.0	0.0	48.0	24.0	108.0	0.0	0.0
326	9.0	3.0	0.0	16.0	0.0	0.0	0.0	0.0	0.0	0.0	0.0	0.0	0.0	0.0	0.0	0.0	0.0	0.0	0.0	0.0	0.0	0.0	0.0	0.0	0.0	0.0	502.0	3.0	0.0	0.0	0.0	0.0	125.0	0.0	0.0	0.0	0.0	0.0	3.0	0.0	0.0	0.0	0.0	0.0	0.0	0.0	3.0	3.0	0.0
327	239.0	121.0	35.0	717.0	0.0	0.0	0.0	43.0	0.0	0.0	39.0	0.0	13.0	90.0	0.0	0.0	0.0	43.0	0.0	0.0	0.0	0.0	27.0	0.0	0.0	39.0	0.0	0.0	0.0	0.0	0.0	0.0	466.0	0.0	0.0	0.0	0.0	0.0	145.0	0.0	0.0	0.0	0.0	0.0	90.0	0.0	199.0	0.0	0.0
328	71.0	30.0	6.0	123.0	15.0	0.0	3.0	10.0	0.0	3.0	0.0	0.0	0.0	18.0	0.0	0.0	0.0	0.0	21.0	0.0	6.0	0.0	0.0	0.0	0.0	0.0	0.0	10.0	0.0	0.0	0.0	0.0	33.0	0.0	0.0	0.0	0.0	0.0	3.0	15.0	0.0	0.0	0.0	0.0	6.0	0.0	21.0	0.0	0.0
329	3.0	0.0	3.0	18.0	0.0	3.0	0.0	0.0	0.0	0.0	0.0	0.0	0.0	0.0	0.0	0.0	0.0	0.0	0.0	0.0	0.0	0.0	3.0	0.0	0.0	0.0	7.0	7.0	0.0	0.0	0.0	0.0	60.0	0.0	0.0	0.0	0.0	0.0	3.0	0.0	0.0	0.0	0.0	0.0	3.0	0.0	0.0	0.0	0.0
330	153.0	41.0	41.0	7.0	0.0	0.0	0.0	0.0	7.0	0.0	0.0	22.0	3.0	0.0	0.0	0.0	0.0	3.0	25.0	0.0	0.0	0.0	0.0	0.0	0.0	7.0	0.0	3.0	7.0	7.0	0.0	3.0	3.0	3.0	0.0	3.0	0.0	0.0	0.0	48.0	175.0	0.0	14.0	3.0	0.0	7.0	0.0	0.0	0.0
331	174.0	24.0	382.0	124.0	14.0	0.0	0.0	32.0	0.0	0.0	14.0	0.0	0.0	24.0	0.0	0.0	0.0	20.0	0.0	0.0	0.0	0.0	0.0	0.0	0.0	16.0	0.0	0.0	0.0	0.0	0.0	20.0	264.0	0.0	0.0	0.0	0.0	0.0	0.0	0.0	0.0	0.0	0.0	0.0	84.0	0.0	50.0	0.0	0.0
332	213.0	274.0	0.0	372.0	0.0	18.0	0.0	18.0	0.0	0.0	0.0	0.0	0.0	18.0	0.0	0.0	0.0	54.0	32.0	0.0	0.0	0.0	0.0	0.0	0.0	0.0	0.0	18.0	0.0	0.0	0.0	0.0	463.0	0.0	0.0	0.0	0.0	0.0	54.0	0.0	0.0	0.0	0.0	0.0	0.0	0.0	137.0	18.0	54.0
333	49.0	54.0	24.0	123.0	0.0	0.0	9.0	0.0	0.0	0.0	24.0	0.0	0.0	19.0	0.0	0.0	0.0	0.0	0.0	0.0	0.0	14.0	0.0	0.0	0.0	9.0	0.0	0.0	0.0	0.0	0.0	0.0	128.0	0.0	0.0	0.0	0.0	0.0	0.0	0.0	0.0	0.0	0.0	0.0	0.0	0.0	59.0	0.0	0.0
334	397.0	28.0	47.0	56.0	0.0	0.0	0.0	7.0	0.0	1712.0	0.0	0.0	0.0	1241.0	0.0	0.0	241.0	42.0	23.0	0.0	0.0	0.0	0.0	0.0	0.0	7.0	0.0	0.0	9.0	0.0	0.0	0.0	94.0	0.0	0.0	9.0	0.0	0.0	0.0	0.0	0.0	9.0	0.0	0.0	14.0	0.0	41.0	0.0	0.0
335	4907.0	40.0	472.0	48.0	0.0	16.0	0.0	16.0	20.0	166.0	0.0	38.0	0.0	0.0	0.0	0.0	696.0	0.0	199.0	0.0	8.0	11.0	0.0	0.0	0.0	248.0	0.0	0.0	12.0	88.0	0.0	0.0	28.0	1690.0	0.0	6808.0	0.0	0.0	0.0	48.0	49.0	236.0	0.0	8.0	0.0	65.0	0.0	0.0	0.0
336	1211.0	50.0	289.0	14.0	0.0	0.0	0.0	0.0	151.0	64.0	0.0	7130.0	13.0	0.0	0.0	0.0	103.0	0.0	28.0	0.0	0.0	107.0	0.0	10.0	0.0	25.0	0.0	0.0	0.0	94.0	0.0	0.0	168.0	35.0	10.0	1011.0	0.0	0.0	0.0	210.0	189.0	10.0	26.0	10.0	0.0	42.0	0.0	0.0	14.0
[truncated: 288 more columns]
