# Supplementary material for: Estimation of Human Mobility Patterns for Forecasting the Early Spread of Disease
Source: Healthcare (Basel). 2021 Sep 16;9(9):1224. doi: 10.3390/healthcare9091224 (PMC8468459; doi:10.3390/healthcare9091224)
Supplement: Supplementary file 1 [file healthcare-09-01224-s001.zip › Supplementary Material/Matrix/2020-01-06.csv]

	0	1	2	3	4	5	6	7	8	9	10	11	12	13	14	15	16	17	18	19	20	21	22	23	24	25	26	27	28	29	30	31	32	33	34	35	36	37	38	39	40	41	42	43	44	45	46	47	48
0	0.0	31412.0	73972.0	11484.0	652.0	3265.0	399.0	5629.0	2026.0	1047.0	2702.0	871.0	474.0	325.0	153.0	907.0	3828.0	1159.0	76561.0	395.0	868.0	648.0	0.0	2364.0	1330.0	15199.0	0.0	1038.0	2251.0	1914.0	129.0	409.0	15537.0	19478.0	939.0	5967.0	82.0	685.0	1697.0	6530.0	2139.0	6079.0	1042.0	0.0	462.0	7093.0	561.0	2139.0	2026.0
1	33542.0	0.0	6398.0	13945.0	713.0	6042.0	493.0	1167.0	383.0	130.0	2341.0	102.0	269.0	252.0	124.0	4704.0	517.0	547.0	1390.0	752.0	681.0	183.0	0.0	447.0	5396.0	946.0	0.0	883.0	16172.0	173.0	190.0	636.0	9353.0	186.0	2061.0	377.0	123.0	4301.0	1481.0	3367.0	547.0	492.0	237.0	0.0	674.0	768.0	537.0	2567.0	565.0
2	95749.0	6376.0	0.0	3715.0	481.0	1606.0	352.0	2610.0	785.0	386.0	386.0	435.0	196.0	387.0	57.0	394.0	953.0	410.0	12602.0	81.0	331.0	266.0	0.0	4167.0	728.0	31079.0	0.0	274.0	659.0	853.0	55.0	79.0	2912.0	3615.0	385.0	2158.0	58.0	279.0	517.0	2510.0	853.0	2811.0	464.0	0.0	224.0	9941.0	360.0	366.0	1004.0
3	8226.0	5998.0	2013.0	0.0	1456.0	270.0	1670.0	498.0	53.0	150.0	3556.0	43.0	21.0	169.0	191.0	128.0	163.0	556.0	771.0	250.0	728.0	12.0	4841.0	103.0	204.0	368.0	0.0	685.0	523.0	54.0	135.0	238.0	50600.0	134.0	66.0	101.0	64.0	139.0	20951.0	579.0	60.0	164.0	41.0	0.0	3213.0	130.0	259.0	1670.0	114.0
4	252.0	191.0	56.0	752.0	0.0	37.0	0.0	26.0	0.0	0.0	105.0	0.0	0.0	0.0	0.0	0.0	0.0	474.0	56.0	0.0	0.0	0.0	60.0	0.0	0.0	0.0	0.0	0.0	30.0	0.0	0.0	0.0	428.0	0.0	0.0	0.0	0.0	0.0	1203.0	0.0	0.0	0.0	0.0	0.0	33.0	0.0	37.0	63.0	0.0
5	577.0	2498.0	133.0	211.0	0.0	0.0	0.0	0.0	0.0	0.0	0.0	0.0	0.0	0.0	0.0	577.0	0.0	0.0	49.0	62.0	0.0	0.0	70.0	0.0	422.0	0.0	0.0	0.0	387.0	0.0	0.0	0.0	84.0	0.0	6225.0	0.0	0.0	583.0	0.0	0.0	0.0	0.0	0.0	0.0	52.0	49.0	0.0	140.0	35.0
6	334.0	179.0	57.0	1289.0	0.0	0.0	0.0	0.0	0.0	0.0	24.0	0.0	0.0	0.0	81.0	0.0	0.0	0.0	0.0	72.0	40.0	0.0	10214.0	0.0	0.0	0.0	0.0	81.0	0.0	0.0	0.0	0.0	432.0	0.0	0.0	0.0	23.0	0.0	73.0	0.0	0.0	0.0	0.0	0.0	0.0	24.0	0.0	358.0	0.0
7	3712.0	747.0	885.0	195.0	0.0	0.0	0.0	0.0	80.0	0.0	0.0	0.0	0.0	0.0	0.0	80.0	0.0	0.0	448.0	0.0	0.0	0.0	0.0	114.0	0.0	137.0	0.0	0.0	103.0	0.0	0.0	0.0	241.0	68.0	0.0	0.0	0.0	80.0	0.0	0.0	0.0	32.0	27.0	0.0	0.0	229.0	0.0	80.0	50.0
8	2249.0	453.0	791.0	106.0	0.0	57.0	0.0	57.0	0.0	0.0	0.0	141.0	31.0	0.0	0.0	0.0	77.0	0.0	144.0	0.0	0.0	1024.0	0.0	68.0	48.0	154.0	0.0	0.0	48.0	996.0	0.0	0.0	164.0	144.0	0.0	395.0	0.0	0.0	0.0	5974.0	262.0	32.0	2068.0	0.0	0.0	65.0	0.0	0.0	35.0
9	1625.0	124.0	333.0	139.0	21.0	0.0	0.0	0.0	0.0	0.0	0.0	0.0	0.0	45.0	0.0	0.0	8885.0	64.0	205.0	0.0	0.0	0.0	0.0	21.0	25.0	58.0	0.0	0.0	0.0	0.0	0.0	0.0	113.0	29.0	0.0	186.0	0.0	0.0	0.0	21.0	0.0	109.0	0.0	0.0	0.0	21.0	171.0	0.0	0.0
10	274.0	232.0	0.0	2695.0	66.0	0.0	0.0	0.0	0.0	0.0	0.0	0.0	0.0	0.0	0.0	0.0	0.0	128.0	45.0	0.0	0.0	0.0	24.0	0.0	0.0	0.0	0.0	0.0	31.0	0.0	0.0	0.0	10647.0	0.0	0.0	0.0	0.0	0.0	5559.0	0.0	0.0	0.0	0.0	0.0	344.0	0.0	0.0	42.0	0.0
11	732.0	48.0	179.0	14.0	0.0	0.0	0.0	0.0	74.0	0.0	0.0	0.0	74.0	0.0	0.0	0.0	11.0	0.0	112.0	0.0	0.0	18.0	0.0	0.0	0.0	41.0	0.0	0.0	0.0	44.0	0.0	0.0	14.0	63.0	0.0	123.0	0.0	0.0	0.0	470.0	803.0	7.0	44.0	0.0	0.0	37.0	0.0	0.0	0.0
12	354.0	326.0	173.0	6.0	0.0	0.0	0.0	0.0	51.0	0.0	0.0	51.0	0.0	0.0	0.0	0.0	0.0	0.0	16.0	0.0	10.0	55.0	0.0	16.0	0.0	10.0	0.0	0.0	16.0	12.0	0.0	0.0	12.0	20.0	0.0	12.0	0.0	0.0	12.0	241.0	20.0	6.0	144.0	0.0	0.0	0.0	0.0	6.0	0.0
13	154.0	68.0	72.0	122.0	0.0	10.0	0.0	0.0	0.0	25.0	0.0	0.0	0.0	0.0	0.0	0.0	14.0	54.0	0.0	0.0	0.0	0.0	0.0	0.0	0.0	0.0	0.0	0.0	0.0	0.0	0.0	0.0	136.0	0.0	0.0	0.0	0.0	18.0	0.0	0.0	0.0	0.0	0.0	0.0	0.0	0.0	2469.0	0.0	0.0
14	70.0	52.0	23.0	240.0	0.0	0.0	105.0	17.0	0.0	0.0	0.0	0.0	0.0	0.0	0.0	0.0	0.0	0.0	0.0	0.0	446.0	0.0	88.0	0.0	0.0	0.0	0.0	35.0	0.0	0.0	12.0	29.0	140.0	0.0	0.0	0.0	3042.0	0.0	0.0	17.0	0.0	0.0	0.0	0.0	17.0	0.0	0.0	399.0	0.0
15	679.0	3714.0	234.0	234.0	0.0	961.0	0.0	0.0	0.0	0.0	0.0	0.0	0.0	20.0	0.0	0.0	0.0	0.0	67.0	0.0	0.0	9.0	0.0	0.0	3414.0	75.0	0.0	0.0	737.0	24.0	18.0	0.0	142.0	0.0	289.0	0.0	0.0	14324.0	0.0	0.0	0.0	0.0	20.0	0.0	0.0	0.0	0.0	0.0	0.0
16	5280.0	473.0	940.0	203.0	0.0	0.0	0.0	60.0	71.0	8882.0	0.0	11.0	0.0	0.0	0.0	37.0	0.0	0.0	466.0	0.0	0.0	0.0	0.0	34.0	0.0	105.0	0.0	0.0	45.0	34.0	0.0	0.0	218.0	82.0	0.0	1631.0	0.0	0.0	0.0	105.0	0.0	827.0	0.0	0.0	0.0	45.0	59.0	0.0	0.0
17	743.0	282.0	213.0	461.0	823.0	0.0	0.0	75.0	0.0	20.0	358.0	0.0	0.0	55.0	0.0	0.0	37.0	0.0	61.0	0.0	41.0	0.0	0.0	0.0	0.0	48.0	0.0	0.0	41.0	0.0	0.0	0.0	695.0	0.0	0.0	0.0	0.0	0.0	96.0	0.0	0.0	0.0	0.0	0.0	55.0	0.0	230.0	0.0	35.0
18	102069.0	932.0	12087.0	1157.0	298.0	121.0	0.0	747.0	267.0	174.0	257.0	94.0	39.0	41.0	0.0	69.0	309.0	88.0	0.0	24.0	162.0	44.0	0.0	493.0	217.0	15708.0	0.0	83.0	159.0	183.0	0.0	125.0	850.0	2200.0	0.0	580.0	11.0	114.0	244.0	301.0	202.0	1340.0	113.0	0.0	66.0	1209.0	53.0	0.0	200.0
19	312.0	292.0	47.0	276.0	0.0	0.0	43.0	0.0	0.0	0.0	0.0	0.0	0.0	0.0	0.0	0.0	0.0	0.0	0.0	0.0	0.0	0.0	59.0	0.0	0.0	0.0	0.0	0.0	0.0	0.0	0.0	35.0	296.0	15.0	0.0	0.0	0.0	0.0	0.0	0.0	0.0	0.0	0.0	0.0	27.0	0.0	0.0	39.0	0.0
20	649.0	517.0	251.0	1021.0	0.0	0.0	70.0	0.0	0.0	0.0	77.0	0.0	0.0	0.0	776.0	0.0	0.0	0.0	165.0	24.0	0.0	0.0	198.0	34.0	0.0	132.0	0.0	92.0	0.0	0.0	24.0	56.0	850.0	32.0	0.0	0.0	801.0	0.0	112.0	0.0	37.0	39.0	0.0	0.0	66.0	0.0	0.0	404.0	0.0
21	518.0	136.0	159.0	0.0	0.0	19.0	0.0	13.0	1134.0	0.0	0.0	9.0	65.0	0.0	0.0	0.0	0.0	0.0	29.0	0.0	0.0	0.0	0.0	0.0	0.0	46.0	0.0	0.0	9.0	213.0	0.0	0.0	46.0	0.0	0.0	89.0	0.0	0.0	0.0	1074.0	30.0	13.0	3045.0	16.0	0.0	9.0	0.0	0.0	0.0
22	0.0	0.0	0.0	3339.0	73.0	0.0	9024.0	0.0	0.0	0.0	0.0	0.0	0.0	0.0	67.0	0.0	0.0	0.0	0.0	53.0	96.0	0.0	0.0	0.0	0.0	0.0	0.0	107.0	0.0	0.0	0.0	0.0	1391.0	0.0	0.0	0.0	11.0	0.0	0.0	0.0	0.0	0.0	0.0	0.0	92.0	0.0	0.0	427.0	0.0
23	2757.0	397.0	3263.0	120.0	0.0	108.0	0.0	144.0	60.0	0.0	205.0	19.0	0.0	0.0	0.0	0.0	84.0	0.0	674.0	0.0	0.0	0.0	0.0	0.0	60.0	4419.0	0.0	0.0	132.0	0.0	0.0	0.0	72.0	38.0	0.0	96.0	0.0	0.0	48.0	84.0	30.0	60.0	20.0	0.0	0.0	6479.0	0.0	0.0	15944.0
24	793.0	2187.0	200.0	133.0	0.0	415.0	0.0	66.0	0.0	0.0	0.0	0.0	0.0	0.0	0.0	4174.0	0.0	0.0	155.0	0.0	0.0	0.0	0.0	0.0	0.0	126.0	0.0	0.0	667.0	0.0	12.0	0.0	81.0	0.0	157.0	0.0	0.0	697.0	0.0	0.0	0.0	0.0	24.0	0.0	0.0	147.0	0.0	66.0	0.0
25	20370.0	839.0	32645.0	540.0	73.0	149.0	0.0	459.0	142.0	65.0	94.0	86.0	41.0	0.0	0.0	78.0	214.0	96.0	15875.0	19.0	0.0	83.0	0.0	4028.0	153.0	0.0	0.0	0.0	204.0	138.0	0.0	0.0	410.0	1231.0	55.0	398.0	0.0	63.0	129.0	410.0	90.0	322.0	72.0	0.0	0.0	10329.0	88.0	0.0	873.0
26	0.0	0.0	0.0	0.0	0.0	0.0	0.0	0.0	0.0	0.0	0.0	0.0	0.0	0.0	0.0	0.0	0.0	0.0	0.0	0.0	0.0	0.0	0.0	0.0	0.0	0.0	0.0	0.0	0.0	0.0	0.0	0.0	1623.0	0.0	0.0	0.0	0.0	0.0	0.0	0.0	0.0	0.0	0.0	0.0	0.0	0.0	0.0	0.0	0.0
27	564.0	519.0	80.0	824.0	0.0	0.0	70.0	0.0	0.0	0.0	0.0	0.0	9.0	0.0	0.0	0.0	0.0	0.0	62.0	0.0	66.0	0.0	116.0	0.0	0.0	0.0	0.0	0.0	53.0	0.0	36.0	1501.0	241.0	0.0	0.0	0.0	23.0	0.0	53.0	0.0	0.0	0.0	0.0	0.0	39.0	0.0	0.0	794.0	0.0
28	1807.0	16920.0	552.0	1330.0	262.0	839.0	258.0	209.0	62.0	0.0	549.0	23.0	19.0	38.0	76.0	907.0	63.0	112.0	200.0	28.0	0.0	19.0	376.0	103.0	1560.0	157.0	0.0	95.0	0.0	24.0	24.0	0.0	773.0	32.0	472.0	72.0	23.0	1662.0	187.0	225.0	75.0	52.0	24.0	0.0	119.0	130.0	64.0	200.0	50.0
29	2003.0	95.0	553.0	67.0	39.0	15.0	0.0	15.0	645.0	0.0	0.0	19.0	21.0	0.0	0.0	0.0	15.0	0.0	147.0	0.0	11.0	219.0	0.0	23.0	0.0	151.0	0.0	0.0	0.0	0.0	0.0	0.0	15.0	1780.0	0.0	9208.0	0.0	0.0	0.0	1182.0	37.0	0.0	143.0	0.0	0.0	59.0	0.0	15.0	19.0
30	120.0	187.0	0.0	1267.0	0.0	0.0	94.0	0.0	0.0	0.0	111.0	0.0	0.0	0.0	172.0	0.0	0.0	0.0	0.0	0.0	0.0	0.0	389.0	0.0	100.0	0.0	0.0	623.0	0.0	0.0	0.0	154.0	288.0	0.0	0.0	0.0	94.0	0.0	230.0	0.0	0.0	0.0	0.0	0.0	885.0	0.0	0.0	751.0	0.0
31	272.0	253.0	45.0	285.0	0.0	0.0	45.0	0.0	0.0	0.0	0.0	0.0	0.0	0.0	38.0	0.0	0.0	0.0	58.0	0.0	0.0	0.0	58.0	0.0	0.0	0.0	0.0	623.0	0.0	0.0	36.0	0.0	97.0	0.0	0.0	0.0	11.0	0.0	0.0	0.0	0.0	0.0	0.0	0.0	0.0	0.0	0.0	2567.0	0.0
32	15581.0	8291.0	1731.0	56768.0	591.0	365.0	552.0	498.0	160.0	106.0	21351.0	39.0	29.0	228.0	134.0	147.0	353.0	620.0	728.0	366.0	911.0	96.0	1913.0	103.0	255.0	490.0	0.0	453.0	523.0	0.0	67.0	147.0	0.0	102.0	60.0	166.0	64.0	241.0	28208.0	728.0	217.0	262.0	58.0	0.0	79580.0	326.0	378.0	1275.0	236.0
33	22860.0	155.0	2906.0	162.0	54.0	27.0	0.0	54.0	53.0	30.0	0.0	47.0	15.0	0.0	0.0	0.0	37.0	0.0	3427.0	0.0	27.0	19.0	0.0	57.0	0.0	1823.0	0.0	0.0	27.0	1512.0	0.0	0.0	54.0	0.0	0.0	2921.0	0.0	0.0	0.0	168.0	0.0	52.0	34.0	0.0	0.0	98.0	0.0	27.0	0.0
34	223.0	1284.0	72.0	114.0	0.0	6249.0	0.0	0.0	0.0	0.0	0.0	0.0	0.0	0.0	0.0	206.0	0.0	0.0	0.0	0.0	0.0	0.0	22.0	0.0	239.0	0.0	0.0	13.0	252.0	0.0	0.0	0.0	39.0	0.0	0.0	0.0	0.0	302.0	0.0	0.0	0.0	0.0	0.0	0.0	0.0	0.0	0.0	49.0	0.0
35	7472.0	257.0	1449.0	77.0	0.0	0.0	0.0	35.0	241.0	136.0	0.0	90.0	0.0	0.0	0.0	0.0	514.0	0.0	712.0	0.0	0.0	32.0	0.0	45.0	0.0	395.0	0.0	0.0	23.0	9312.0	0.0	0.0	101.0	3969.0	0.0	0.0	0.0	0.0	0.0	760.0	52.0	77.0	127.0	0.0	0.0	163.0	0.0	23.0	0.0
36	56.0	138.0	0.0	154.0	0.0	0.0	15.0	0.0	0.0	0.0	0.0	0.0	0.0	0.0	3409.0	0.0	0.0	0.0	0.0	0.0	647.0	0.0	25.0	0.0	0.0	0.0	0.0	20.0	0.0	0.0	0.0	0.0	56.0	0.0	0.0	0.0	0.0	0.0	0.0	15.0	0.0	0.0	0.0	0.0	0.0	0.0	0.0	354.0	0.0
37	515.0	3932.0	179.0	299.0	0.0	803.0	0.0	71.0	0.0	0.0	0.0	0.0	0.0	0.0	0.0	14830.0	0.0	0.0	0.0	0.0	0.0	0.0	0.0	0.0	1176.0	71.0	0.0	0.0	1402.0	0.0	0.0	0.0	131.0	0.0	406.0	0.0	0.0	0.0	0.0	0.0	0.0	0.0	0.0	0.0	0.0	59.0	0.0	59.0	0.0
38	272.0	177.0	34.0	19804.0	750.0	27.0	0.0	0.0	0.0	0.0	6262.0	0.0	0.0	0.0	0.0	0.0	0.0	0.0	40.0	0.0	0.0	0.0	74.0	0.0	0.0	0.0	0.0	34.0	0.0	0.0	27.0	0.0	15747.0	0.0	0.0	0.0	0.0	0.0	0.0	0.0	0.0	0.0	0.0	0.0	559.0	0.0	0.0	715.0	0.0
39	8179.0	3479.0	2289.0	1039.0	0.0	406.0	58.0	196.0	6811.0	78.0	77.0	828.0	331.0	31.0	28.0	59.0	271.0	72.0	527.0	53.0	78.0	1415.0	0.0	126.0	102.0	376.0	0.0	0.0	250.0	3024.0	0.0	0.0	1082.0	286.0	116.0	1144.0	17.0	76.0	143.0	0.0	1080.0	301.0	5753.0	0.0	52.0	179.0	0.0	0.0	164.0
40	2289.0	502.0	536.0	127.0	0.0	0.0	0.0	0.0	195.0	0.0	0.0	800.0	42.0	0.0	0.0	0.0	31.0	0.0	85.0	0.0	34.0	12.0	0.0	0.0	0.0	170.0	0.0	0.0	0.0	42.0	0.0	0.0	204.0	32.0	0.0	153.0	0.0	0.0	0.0	663.0	0.0	93.0	34.0	0.0	0.0	42.0	0.0	42.0	35.0
41	7374.0	223.0	1210.0	275.0	0.0	28.0	0.0	40.0	0.0	112.0	0.0	0.0	0.0	0.0	0.0	0.0	573.0	0.0	1262.0	0.0	0.0	0.0	0.0	34.0	0.0	223.0	0.0	0.0	34.0	0.0	0.0	0.0	172.0	57.0	0.0	58.0	0.0	0.0	0.0	68.0	0.0	0.0	0.0	0.0	0.0	81.0	0.0	0.0	0.0
42	1087.0	252.0	314.0	72.0	0.0	22.0	0.0	0.0	2581.0	0.0	0.0	47.0	156.0	0.0	0.0	0.0	22.0	0.0	84.0	0.0	0.0	3385.0	0.0	0.0	0.0	34.0	0.0	0.0	0.0	575.0	0.0	0.0	61.0	19.0	0.0	111.0	0.0	0.0	0.0	6204.0	67.0	0.0	0.0	0.0	0.0	22.0	0.0	19.0	0.0
43	0.0	0.0	0.0	0.0	0.0	0.0	0.0	0.0	0.0	0.0	0.0	0.0	0.0	0.0	0.0	0.0	0.0	0.0	0.0	0.0	96.0	0.0	0.0	0.0	0.0	0.0	0.0	0.0	0.0	0.0	0.0	0.0	0.0	0.0	0.0	0.0	0.0	0.0	0.0	0.0	0.0	0.0	0.0	0.0	0.0	0.0	0.0	0.0	0.0
44	369.0	237.0	39.0	2929.0	65.0	0.0	0.0	26.0	0.0	0.0	1063.0	0.0	0.0	0.0	0.0	0.0	0.0	64.0	26.0	38.0	0.0	0.0	211.0	0.0	0.0	0.0	26.0	0.0	52.0	0.0	0.0	0.0	80472.0	0.0	0.0	26.0	0.0	0.0	1179.0	0.0	0.0	0.0	0.0	0.0	0.0	0.0	0.0	131.0	0.0
45	6265.0	766.0	7049.0	228.0	0.0	0.0	0.0	262.0	53.0	0.0	231.0	0.0	0.0	0.0	0.0	114.0	0.0	0.0	1076.0	0.0	0.0	0.0	0.0	5933.0	114.0	10671.0	0.0	81.0	114.0	44.0	24.0	0.0	261.0	146.0	0.0	65.0	0.0	50.0	0.0	97.0	45.0	52.0	27.0	0.0	0.0	0.0	0.0	81.0	2121.0
46	211.0	136.0	32.0	164.0	23.0	23.0	0.0	0.0	0.0	75.0	23.0	0.0	0.0	2336.0	0.0	0.0	0.0	211.0	37.0	0.0	0.0	0.0	0.0	0.0	79.0	0.0	0.0	0.0	0.0	0.0	0.0	0.0	253.0	0.0	0.0	14.0	0.0	0.0	28.0	0.0	0.0	0.0	0.0	0.0	14.0	0.0	0.0	0.0	0.0
47	1255.0	2008.0	0.0	12887.0	981.0	623.0	1186.0	183.0	44.0	0.0	325.0	15.0	21.0	0.0	4545.0	157.0	0.0	177.0	0.0	351.0	820.0	25.0	2426.0	0.0	447.0	0.0	0.0	4100.0	272.0	29.0	1404.0	8786.0	1932.0	0.0	60.0	0.0	1373.0	126.0	6689.0	144.0	37.0	0.0	27.0	0.0	211.0	0.0	41.0	0.0	0.0
48	2921.0	549.0	1123.0	158.0	0.0	49.0	0.0	183.0	35.0	0.0	58.0	49.0	0.0	0.0	0.0	58.0	0.0	49.0	258.0	0.0	0.0	0.0	0.0	17790.0	66.0	1098.0	0.0	0.0	0.0	41.0	0.0	0.0	174.0	0.0	30.0	58.0	0.0	0.0	0.0	241.0	58.0	32.0	0.0	0.0	0.0	2598.0	0.0	0.0	0.0
49	3789.0	453.0	256.0	230.0	68.0	0.0	0.0	131.0	26.0	3817.0	0.0	0.0	19.0	76.0	0.0	0.0	10110.0	0.0	333.0	0.0	0.0	0.0	0.0	0.0	0.0	136.0	0.0	0.0	0.0	39.0	0.0	0.0	179.0	85.0	0.0	684.0	0.0	0.0	0.0	59.0	37.0	846.0	13.0	0.0	0.0	0.0	106.0	0.0	0.0
50	150.0	197.0	0.0	386.0	0.0	94.0	0.0	0.0	0.0	0.0	39.0	0.0	0.0	20.0	0.0	0.0	0.0	0.0	31.0	0.0	0.0	0.0	55.0	0.0	63.0	0.0	0.0	31.0	0.0	0.0	0.0	0.0	142.0	0.0	0.0	0.0	0.0	0.0	71.0	0.0	0.0	0.0	0.0	0.0	0.0	0.0	41.0	63.0	0.0
51	125.0	68.0	40.0	271.0	0.0	0.0	0.0	81.0	0.0	0.0	0.0	0.0	0.0	0.0	728.0	0.0	0.0	0.0	36.0	0.0	3253.0	0.0	56.0	0.0	0.0	0.0	0.0	0.0	0.0	0.0	0.0	40.0	150.0	0.0	0.0	0.0	2028.0	0.0	32.0	0.0	0.0	0.0	0.0	0.0	0.0	0.0	0.0	170.0	0.0
52	1819.0	1819.0	0.0	7437.0	353.0	392.0	1186.0	236.0	44.0	0.0	386.0	15.0	0.0	0.0	4430.0	59.0	0.0	88.0	206.0	173.0	712.0	12.0	949.0	45.0	409.0	175.0	0.0	1898.0	159.0	0.0	1503.0	3639.0	1700.0	0.0	40.0	0.0	949.0	114.0	3006.0	168.0	45.0	39.0	0.0	0.0	304.0	0.0	41.0	22003.0	0.0
53	3553.0	4634.0	552.0	4778.0	292.0	648.0	364.0	170.0	53.0	0.0	591.0	0.0	29.0	34.0	115.0	147.0	63.0	96.0	0.0	101.0	132.0	12.0	1272.0	0.0	360.0	0.0	0.0	226.0	204.0	29.0	301.0	420.0	1468.0	32.0	81.0	0.0	47.0	76.0	4646.0	241.0	0.0	0.0	55.0	0.0	277.0	65.0	112.0	672.0	42.0
54	1109.0	214.0	331.0	46.0	0.0	0.0	0.0	0.0	1080.0	0.0	0.0	62.0	156.0	0.0	0.0	0.0	34.0	0.0	58.0	0.0	0.0	1704.0	0.0	0.0	0.0	63.0	0.0	0.0	46.0	416.0	0.0	0.0	162.0	46.0	0.0	151.0	0.0	0.0	0.0	1701.0	45.0	46.0	825.0	0.0	0.0	65.0	0.0	0.0	35.0
55	336.0	1169.0	79.0	233.0	0.0	102.0	51.0	0.0	0.0	0.0	0.0	0.0	0.0	0.0	0.0	68.0	0.0	0.0	0.0	0.0	0.0	0.0	57.0	0.0	0.0	0.0	0.0	0.0	74.0	0.0	49.0	68.0	79.0	0.0	45.0	0.0	11.0	0.0	0.0	0.0	0.0	0.0	0.0	0.0	0.0	0.0	0.0	305.0	0.0
56	907.0	81.0	196.0	42.0	0.0	0.0	0.0	0.0	451.0	0.0	0.0	47.0	0.0	0.0	0.0	0.0	13.0	0.0	88.0	0.0	0.0	271.0	0.0	19.0	29.0	78.0	0.0	0.0	0.0	1333.0	0.0	0.0	52.0	52.0	0.0	281.0	0.0	0.0	0.0	1038.0	60.0	19.0	281.0	0.0	0.0	0.0	0.0	13.0	0.0
57	1548.0	4609.0	544.0	350.0	0.0	1149.0	0.0	144.0	0.0	27.0	0.0	0.0	0.0	0.0	0.0	3085.0	0.0	0.0	205.0	0.0	0.0	0.0	0.0	45.0	15154.0	84.0	0.0	0.0	919.0	0.0	30.0	0.0	157.0	0.0	416.0	36.0	0.0	1342.0	0.0	0.0	0.0	0.0	0.0	0.0	0.0	81.0	0.0	217.0	42.0
58	688.0	1071.0	162.0	621.0	85.0	219.0	105.0	0.0	0.0	0.0	0.0	19.0	0.0	0.0	86.0	78.0	0.0	0.0	0.0	77.0	0.0	0.0	162.0	0.0	0.0	0.0	0.0	167.0	114.0	0.0	338.0	1148.0	296.0	0.0	40.0	58.0	23.0	0.0	143.0	0.0	0.0	0.0	0.0	0.0	0.0	0.0	0.0	2994.0	0.0
59	111.0	76.0	60.0	34.0	12.0	0.0	0.0	0.0	0.0	34.0	0.0	0.0	0.0	371.0	0.0	0.0	0.0	206.0	15.0	0.0	0.0	0.0	0.0	0.0	0.0	12.0	0.0	0.0	0.0	0.0	0.0	0.0	47.0	0.0	0.0	0.0	0.0	0.0	9.0	0.0	0.0	0.0	0.0	0.0	0.0	0.0	63.0	41.0	0.0
60	119.0	87.0	18.0	28007.0	50.0	0.0	82.0	0.0	0.0	0.0	463.0	0.0	0.0	0.0	0.0	0.0	0.0	18.0	18.0	0.0	25.0	0.0	119.0	0.0	0.0	0.0	0.0	25.0	0.0	0.0	0.0	0.0	8659.0	0.0	0.0	0.0	0.0	0.0	5034.0	0.0	0.0	0.0	0.0	0.0	326.0	0.0	0.0	213.0	0.0
61	302.0	125.0	38.0	1581.0	85.0	0.0	0.0	21.0	0.0	0.0	3448.0	0.0	0.0	24.0	21.0	0.0	0.0	281.0	43.0	0.0	0.0	0.0	47.0	0.0	0.0	0.0	0.0	17.0	0.0	0.0	0.0	0.0	11303.0	0.0	0.0	0.0	0.0	0.0	316.0	0.0	0.0	0.0	0.0	0.0	907.0	0.0	129.0	51.0	0.0
62	11166.0	10090.0	2152.0	14529.0	628.0	921.0	834.0	629.0	223.0	37.0	780.0	43.0	49.0	93.0	3260.0	197.0	157.0	217.0	643.0	279.0	1556.0	51.0	0.0	68.0	588.0	403.0	0.0	4977.0	432.0	59.0	7091.0	11300.0	6029.0	70.0	167.0	94.0	1456.0	190.0	5667.0	857.0	240.0	230.0	113.0	0.0	343.0	196.0	94.0	105005.0	71.0
63	79.0	46.0	0.0	428.0	0.0	0.0	19.0	0.0	0.0	0.0	0.0	0.0	0.0	0.0	1515.0	0.0	0.0	0.0	0.0	0.0	704.0	0.0	46.0	0.0	0.0	0.0	0.0	0.0	0.0	0.0	0.0	32.0	111.0	0.0	0.0	0.0	507.0	0.0	26.0	0.0	0.0	19.0	0.0	0.0	0.0	0.0	0.0	1363.0	0.0
64	2828.0	1450.0	435.0	9827.0	85.0	181.0	41125.0	118.0	26.0	0.0	120.0	0.0	9.0	24.0	253.0	0.0	56.0	64.0	217.0	91.0	362.0	9.0	69804.0	0.0	0.0	0.0	0.0	326.0	113.0	0.0	55.0	90.0	4786.0	32.0	0.0	0.0	0.0	0.0	326.0	145.0	0.0	0.0	0.0	0.0	253.0	0.0	0.0	979.0	28.0
65	1564.0	1031.0	637.0	996.0	0.0	0.0	94.0	0.0	35.0	0.0	0.0	19.0	9.0	34.0	1716.0	0.0	0.0	64.0	289.0	0.0	2606.0	12.0	196.0	0.0	0.0	127.0	0.0	243.0	0.0	24.0	61.0	312.0	541.0	64.0	0.0	43.0	790.0	0.0	0.0	185.0	0.0	52.0	27.0	0.0	0.0	0.0	0.0	1123.0	35.0
66	12596.0	3374.0	3655.0	1040.0	0.0	94.0	129.0	236.0	787.0	34.0	0.0	534.0	281.0	38.0	28.0	78.0	145.0	0.0	618.0	53.0	313.0	205.0	0.0	126.0	319.0	674.0	0.0	0.0	295.0	281.0	0.0	0.0	1314.0	269.0	30.0	674.0	0.0	63.0	0.0	3402.0	18322.0	190.0	393.0	0.0	79.0	343.0	70.0	244.0	179.0
67	0.0	0.0	0.0	0.0	0.0	0.0	0.0	0.0	0.0	17.0	0.0	0.0	0.0	48.0	0.0	0.0	0.0	0.0	0.0	0.0	0.0	0.0	0.0	0.0	0.0	0.0	0.0	0.0	0.0	0.0	0.0	0.0	0.0	0.0	0.0	0.0	0.0	0.0	0.0	0.0	0.0	0.0	0.0	0.0	0.0	0.0	189.0	0.0	0.0
68	0.0	0.0	0.0	0.0	0.0	0.0	0.0	0.0	0.0	0.0	0.0	0.0	0.0	76.0	0.0	0.0	0.0	0.0	0.0	0.0	0.0	0.0	0.0	0.0	0.0	0.0	0.0	0.0	0.0	0.0	0.0	0.0	0.0	0.0	0.0	0.0	0.0	0.0	0.0	0.0	0.0	0.0	0.0	0.0	0.0	0.0	88.0	0.0	0.0
69	2064.0	1210.0	436.0	2064.0	73.0	377.0	0.0	0.0	0.0	0.0	1123.0	0.0	0.0	24.0	178.0	69.0	44.0	0.0	0.0	19.0	317.0	25.0	0.0	45.0	238.0	0.0	0.0	397.0	0.0	29.0	104.0	125.0	773.0	0.0	0.0	0.0	64.0	0.0	258.0	178.0	97.0	111.0	30.0	14371.0	52.0	0.0	41.0	456.0	0.0
70	13392.0	763.0	8398.0	509.0	152.0	0.0	0.0	9815.0	26.0	0.0	0.0	15.0	0.0	0.0	0.0	59.0	69.0	64.0	3991.0	0.0	0.0	12.0	0.0	275.0	0.0	1612.0	0.0	0.0	136.0	54.0	0.0	0.0	375.0	384.0	0.0	79.0	29.0	50.0	0.0	193.0	0.0	105.0	20.0	0.0	0.0	653.0	0.0	109.0	93.0
71	436.0	264.0	88.0	667.0	3799.0	0.0	0.0	62.0	0.0	0.0	1242.0	0.0	5.0	45.0	0.0	0.0	0.0	1737.0	88.0	0.0	0.0	0.0	0.0	0.0	0.0	33.0	0.0	37.0	0.0	0.0	0.0	0.0	1468.0	0.0	0.0	0.0	0.0	0.0	658.0	0.0	0.0	0.0	0.0	0.0	209.0	0.0	35.0	125.0	0.0
72	10725.0	45090.0	1834.0	7903.0	658.0	6015.0	1069.0	498.0	232.0	51.0	274.0	66.0	119.0	90.0	220.0	2248.0	157.0	330.0	592.0	178.0	313.0	70.0	1199.0	206.0	3913.0	420.0	0.0	429.0	3245.0	49.0	147.0	329.0	3555.0	57.0	2274.0	152.0	64.0	1535.0	2315.0	808.0	180.0	184.0	99.0	0.0	251.0	457.0	313.0	916.0	143.0
73	6906.0	14317.0	1136.0	1894.0	128.0	26879.0	70.0	236.0	80.0	27.0	0.0	0.0	0.0	20.0	0.0	15533.0	107.0	80.0	336.0	28.0	72.0	44.0	0.0	57.0	17047.0	378.0	0.0	143.0	2273.0	34.0	55.0	113.0	1159.0	64.0	8149.0	101.0	0.0	21505.0	0.0	294.0	60.0	65.0	34.0	0.0	52.0	261.0	0.0	488.0	93.0
74	56.0	56.0	15.0	377.0	0.0	0.0	58.0	0.0	0.0	0.0	0.0	0.0	0.0	0.0	5100.0	0.0	0.0	0.0	25.0	0.0	475.0	0.0	124.0	0.0	0.0	0.0	0.0	0.0	0.0	0.0	0.0	41.0	98.0	0.0	0.0	0.0	489.0	0.0	20.0	0.0	0.0	0.0	0.0	0.0	15.0	0.0	0.0	444.0	0.0
75	81.0	67.0	0.0	601.0	0.0	40.0	40.0	0.0	0.0	0.0	0.0	0.0	0.0	0.0	57.0	0.0	0.0	0.0	0.0	0.0	0.0	0.0	87.0	0.0	0.0	0.0	0.0	290.0	0.0	0.0	252.0	222.0	114.0	0.0	0.0	0.0	0.0	0.0	575.0	0.0	0.0	0.0	0.0	0.0	0.0	0.0	0.0	5378.0	0.0
76	3959.0	1327.0	1279.0	422.0	0.0	144.0	0.0	656.0	0.0	0.0	94.0	0.0	0.0	0.0	0.0	253.0	56.0	0.0	398.0	0.0	0.0	0.0	0.0	603.0	350.0	386.0	0.0	0.0	229.0	49.0	0.0	0.0	301.0	57.0	25.0	43.0	0.0	168.0	0.0	168.0	0.0	0.0	0.0	0.0	0.0	1110.0	0.0	0.0	639.0
77	73.0	49.0	0.0	140.0	0.0	21.0	0.0	21.0	0.0	0.0	21.0	0.0	0.0	0.0	199.0	0.0	0.0	0.0	0.0	0.0	94.0	0.0	31.0	0.0	0.0	0.0	0.0	31.0	0.0	0.0	0.0	161.0	59.0	0.0	0.0	0.0	100.0	0.0	0.0	0.0	0.0	0.0	0.0	0.0	0.0	0.0	0.0	669.0	0.0
78	795.0	181.0	212.0	54.0	0.0	65.0	0.0	13678.0	0.0	0.0	0.0	0.0	0.0	0.0	0.0	0.0	0.0	15.0	173.0	0.0	0.0	0.0	0.0	0.0	30.0	100.0	0.0	0.0	0.0	0.0	0.0	0.0	23.0	23.0	0.0	0.0	0.0	34.0	19.0	0.0	0.0	0.0	0.0	0.0	0.0	42.0	0.0	0.0	0.0
79	279.0	43.0	49.0	6.0	0.0	0.0	0.0	0.0	6.0	0.0	0.0	17.0	0.0	0.0	0.0	0.0	0.0	0.0	10.0	0.0	0.0	0.0	6.0	13.0	6.0	24.0	0.0	0.0	0.0	17.0	0.0	0.0	24.0	13.0	0.0	6.0	0.0	0.0	0.0	117.0	165.0	0.0	17.0	6.0	0.0	13.0	0.0	10.0	0.0
80	351.0	54.0	99.0	15.0	0.0	10.0	5.0	26.0	15.0	10.0	0.0	44.0	13.0	0.0	0.0	0.0	0.0	0.0	26.0	0.0	0.0	0.0	13.0	20.0	0.0	26.0	0.0	0.0	0.0	0.0	0.0	0.0	26.0	0.0	0.0	36.0	0.0	0.0	0.0	229.0	727.0	0.0	13.0	0.0	0.0	33.0	0.0	0.0	13.0
81	11765.0	344.0	4203.0	239.0	0.0	0.0	0.0	262.0	53.0	23.0	62.0	19.0	0.0	0.0	0.0	0.0	81.0	0.0	6758.0	0.0	0.0	0.0	0.0	355.0	0.0	13068.0	0.0	0.0	83.0	24.0	0.0	0.0	156.0	208.0	0.0	72.0	0.0	63.0	0.0	104.0	0.0	65.0	0.0	0.0	0.0	16164.0	0.0	0.0	179.0
82	697.0	671.0	90.0	839.0	73.0	0.0	0.0	0.0	0.0	0.0	0.0	0.0	9.0	0.0	38.0	0.0	0.0	0.0	77.0	38.0	114.0	0.0	142.0	0.0	0.0	0.0	0.0	1994.0	0.0	0.0	30.0	13772.0	206.0	25.0	0.0	0.0	41.0	0.0	0.0	0.0	0.0	0.0	0.0	0.0	0.0	0.0	0.0	2628.0	0.0
83	12186.0	961.0	1768.0	598.0	0.0	0.0	0.0	118.0	98.0	7084.0	0.0	51.0	15.0	51.0	0.0	0.0	18061.0	64.0	793.0	0.0	0.0	22.0	0.0	57.0	0.0	278.0	0.0	0.0	0.0	84.0	0.0	0.0	541.0	278.0	0.0	8011.0	0.0	0.0	0.0	362.0	75.0	1768.0	0.0	0.0	0.0	196.0	41.0	0.0	42.0
84	2375.0	217.0	567.0	49.0	0.0	0.0	0.0	0.0	71.0	41.0	0.0	306.0	0.0	0.0	0.0	0.0	135.0	0.0	102.0	0.0	0.0	9.0	0.0	0.0	0.0	106.0	0.0	0.0	0.0	54.0	0.0	0.0	106.0	0.0	0.0	636.0	0.0	0.0	0.0	386.0	1200.0	0.0	44.0	0.0	0.0	81.0	0.0	0.0	0.0
85	4104.0	250.0	1992.0	77.0	0.0	0.0	0.0	0.0	1032.0	41.0	0.0	54.0	35.0	0.0	0.0	0.0	53.0	0.0	202.0	0.0	0.0	310.0	0.0	149.0	0.0	226.0	0.0	0.0	41.0	3448.0	0.0	0.0	65.0	167.0	0.0	626.0	0.0	0.0	0.0	1569.0	105.0	32.0	477.0	149.0	0.0	53.0	0.0	0.0	50.0
86	653.0	11408.0	0.0	1714.0	91.0	9334.0	634.0	157.0	0.0	0.0	111.0	0.0	0.0	0.0	86.0	680.0	0.0	56.0	0.0	24.0	0.0	0.0	1795.0	34.0	1317.0	0.0	0.0	226.0	1816.0	0.0	0.0	136.0	469.0	0.0	421.0	0.0	11.0	685.0	445.0	0.0	0.0	0.0	0.0	0.0	145.0	98.0	64.0	0.0	0.0
87	343.0	177.0	0.0	1213.0	49.0	0.0	141.0	36.0	0.0	0.0	0.0	0.0	0.0	0.0	0.0	0.0	0.0	0.0	79.0	24.0	36.0	0.0	159.0	0.0	0.0	0.0	0.0	2885.0	0.0	0.0	0.0	643.0	226.0	0.0	0.0	0.0	0.0	0.0	0.0	0.0	0.0	0.0	0.0	0.0	49.0	0.0	0.0	427.0	0.0
88	858.0	4475.0	236.0	322.0	0.0	189.0	70.0	64.0	0.0	0.0	0.0	0.0	0.0	0.0	0.0	433.0	0.0	0.0	128.0	0.0	0.0	0.0	75.0	57.0	230.0	96.0	0.0	0.0	2619.0	0.0	24.0	0.0	257.0	0.0	81.0	0.0	23.0	2740.0	0.0	85.0	0.0	0.0	0.0	0.0	0.0	0.0	35.0	0.0	71.0
89	408.0	1475.0	108.0	114.0	0.0	636.0	0.0	0.0	0.0	0.0	0.0	0.0	0.0	0.0	0.0	1928.0	0.0	19.0	38.0	0.0	0.0	0.0	0.0	25.0	6432.0	25.0	0.0	0.0	204.0	0.0	0.0	0.0	70.0	0.0	147.0	0.0	0.0	951.0	0.0	0.0	0.0	0.0	0.0	0.0	0.0	25.0	0.0	0.0	0.0
90	553.0	3076.0	128.0	227.0	0.0	1314.0	0.0	53.0	0.0	0.0	0.0	0.0	0.0	0.0	0.0	4205.0	0.0	0.0	68.0	0.0	0.0	0.0	0.0	0.0	3133.0	0.0	0.0	0.0	265.0	0.0	0.0	0.0	83.0	0.0	517.0	0.0	11.0	2651.0	0.0	0.0	0.0	0.0	0.0	0.0	0.0	0.0	0.0	0.0	0.0
91	521.0	922.0	141.0	944.0	0.0	2095.0	0.0	0.0	0.0	0.0	0.0	0.0	0.0	0.0	0.0	0.0	0.0	0.0	65.0	24.0	0.0	0.0	238.0	0.0	119.0	0.0	0.0	107.0	130.0	0.0	18.0	0.0	173.0	0.0	75.0	0.0	0.0	86.0	143.0	0.0	0.0	0.0	0.0	0.0	0.0	0.0	0.0	550.0	0.0
92	429.0	2012.0	74.0	110.0	0.0	856.0	0.0	0.0	0.0	0.0	0.0	0.0	0.0	0.0	0.0	211.0	0.0	0.0	0.0	24.0	0.0	0.0	20.0	0.0	204.0	0.0	0.0	0.0	167.0	0.0	0.0	0.0	59.0	0.0	1076.0	0.0	0.0	304.0	0.0	56.0	0.0	0.0	0.0	0.0	0.0	32.0	0.0	38.0	0.0
93	365.0	416.0	71.0	315.0	57.0	200.0	0.0	0.0	0.0	0.0	0.0	0.0	0.0	0.0	0.0	0.0	0.0	0.0	64.0	0.0	0.0	0.0	50.0	0.0	71.0	0.0	0.0	131.0	78.0	0.0	0.0	0.0	143.0	0.0	57.0	0.0	29.0	50.0	0.0	0.0	0.0	0.0	0.0	0.0	0.0	0.0	0.0	114.0	0.0
94	828.0	710.0	0.0	6075.0	207.0	230.0	740.0	0.0	0.0	0.0	137.0	0.0	15.0	0.0	1006.0	69.0	0.0	80.0	0.0	226.0	156.0	0.0	591.0	0.0	204.0	0.0	0.0	1814.0	0.0	0.0	954.0	1696.0	695.0	0.0	50.0	0.0	224.0	0.0	2100.0	0.0	60.0	32.0	0.0	0.0	79.0	0.0	41.0	70594.0	0.0
95	401.0	49.0	80.0	29.0	0.0	9.0	0.0	12.0	49.0	0.0	0.0	12.0	9.0	0.0	0.0	0.0	0.0	0.0	29.0	0.0	0.0	9.0	0.0	0.0	0.0	16.0	0.0	0.0	0.0	9.0	0.0	0.0	21.0	20.0	0.0	16.0	0.0	0.0	0.0	132.0	240.0	5.0	45.0	0.0	0.0	21.0	0.0	16.0	0.0
96	402.0	737.0	105.0	260.0	0.0	92.0	0.0	249.0	0.0	0.0	0.0	0.0	0.0	0.0	0.0	0.0	0.0	0.0	0.0	0.0	0.0	0.0	80.0	0.0	74.0	0.0	0.0	95.0	105.0	0.0	49.0	580.0	154.0	0.0	35.0	0.0	11.0	0.0	0.0	0.0	0.0	0.0	0.0	0.0	0.0	0.0	59.0	1161.0	71.0
97	3074.0	583.0	821.0	273.0	0.0	0.0	0.0	79.0	300.0	20.0	0.0	1036.0	1335.0	0.0	0.0	0.0	44.0	0.0	167.0	0.0	0.0	88.0	0.0	91.0	0.0	123.0	0.0	0.0	61.0	132.0	0.0	0.0	203.0	70.0	0.0	229.0	0.0	0.0	0.0	857.0	352.0	0.0	291.0	0.0	0.0	179.0	0.0	0.0	0.0
98	16224.0	5035.0	4303.0	1893.0	158.0	774.0	94.0	708.0	187.0	78.0	1200.0	66.0	136.0	110.0	0.0	344.0	220.0	217.0	1248.0	67.0	66.0	77.0	301.0	17170.0	516.0	1893.0	0.0	155.0	559.0	242.0	18.0	68.0	1159.0	243.0	198.0	282.0	29.0	253.0	302.0	903.0	187.0	344.0	196.0	0.0	52.0	50044.0	153.0	0.0	7583.0
99	3782.0	1480.0	1078.0	402.0	0.0	160.0	0.0	367.0	44.0	0.0	137.0	19.0	15.0	24.0	0.0	257.0	0.0	0.0	337.0	0.0	0.0	0.0	0.0	1331.0	225.0	482.0	0.0	0.0	305.0	64.0	0.0	0.0	289.0	32.0	45.0	58.0	23.0	193.0	129.0	144.0	37.0	72.0	27.0	0.0	0.0	2288.0	47.0	0.0	804.0
100	1054.0	206.0	252.0	25.0	0.0	0.0	0.0	0.0	75.0	0.0	0.0	25.0	11.0	0.0	0.0	0.0	0.0	0.0	60.0	0.0	25.0	0.0	0.0	0.0	25.0	30.0	0.0	0.0	0.0	40.0	0.0	0.0	65.0	15.0	0.0	15.0	0.0	0.0	15.0	337.0	716.0	0.0	25.0	0.0	0.0	30.0	0.0	35.0	0.0
101	1501.0	48235.0	387.0	7195.0	115.0	2357.0	481.0	170.0	124.0	20.0	300.0	23.0	0.0	24.0	124.0	1075.0	44.0	80.0	283.0	120.0	0.0	0.0	2095.0	34.0	1943.0	210.0	0.0	501.0	1536.0	59.0	30.0	363.0	1082.0	57.0	944.0	0.0	23.0	685.0	1078.0	156.0	30.0	52.0	20.0	0.0	158.0	179.0	94.0	427.0	35.0
102	142.0	38.0	5.0	58.0	0.0	0.0	0.0	0.0	0.0	0.0	0.0	0.0	0.0	145.0	0.0	0.0	0.0	15.0	0.0	0.0	10.0	0.0	0.0	0.0	10.0	0.0	0.0	0.0	5.0	0.0	0.0	0.0	50.0	0.0	0.0	22.0	0.0	2.0	2.0	0.0	0.0	0.0	0.0	0.0	0.0	0.0	230.0	0.0	0.0
103	499.0	464.0	0.0	2496.0	85.0	0.0	105.0	0.0	0.0	0.0	77.0	0.0	0.0	0.0	1668.0	0.0	0.0	0.0	0.0	53.0	174.0	12.0	241.0	0.0	0.0	0.0	0.0	688.0	0.0	0.0	154.0	723.0	927.0	0.0	25.0	0.0	471.0	0.0	215.0	0.0	0.0	0.0	0.0	0.0	79.0	0.0	0.0	5256.0	0.0
104	1157.0	536.0	263.0	195.0	0.0	0.0	0.0	1430.0	0.0	0.0	0.0	0.0	11.0	0.0	0.0	68.0	0.0	80.0	204.0	0.0	0.0	0.0	0.0	93.0	102.0	76.0	0.0	59.0	93.0	0.0	0.0	0.0	195.0	25.0	50.0	0.0	0.0	76.0	0.0	0.0	0.0	0.0	0.0	0.0	0.0	59.0	0.0	68.0	42.0
105	121.0	243.0	0.0	1188.0	60.0	0.0	129.0	0.0	0.0	0.0	102.0	0.0	0.0	0.0	230.0	0.0	0.0	0.0	0.0	0.0	0.0	0.0	304.0	0.0	325.0	0.0	0.0	203.0	0.0	0.0	7851.0	192.0	111.0	0.0	0.0	0.0	70.0	0.0	618.0	0.0	0.0	0.0	0.0	0.0	0.0	0.0	0.0	3453.0	0.0
106	146.0	57.0	34.0	19.0	23.0	0.0	0.0	0.0	0.0	36.0	0.0	0.0	0.0	124.0	0.0	0.0	13.0	0.0	6.0	0.0	19.0	0.0	0.0	0.0	0.0	9.0	0.0	0.0	0.0	0.0	0.0	0.0	126.0	0.0	0.0	0.0	0.0	0.0	0.0	0.0	0.0	0.0	0.0	0.0	0.0	0.0	112.0	0.0	0.0
107	1283.0	8343.0	0.0	4462.0	311.0	772.0	6791.0	170.0	62.0	0.0	308.0	27.0	0.0	0.0	258.0	927.0	31.0	136.0	283.0	188.0	72.0	12.0	6784.0	34.0	2110.0	262.0	0.0	549.0	794.0	0.0	147.0	307.0	773.0	32.0	533.0	50.0	106.0	799.0	661.0	120.0	52.0	0.0	0.0	0.0	171.0	196.0	59.0	305.0	35.0
108	2594.0	405.0	759.0	73.0	0.0	0.0	0.0	0.0	2602.0	0.0	0.0	90.0	29.0	0.0	0.0	0.0	36.0	0.0	176.0	0.0	0.0	427.0	0.0	45.0	0.0	162.0	0.0	0.0	0.0	3356.0	0.0	0.0	88.0	140.0	0.0	943.0	0.0	0.0	0.0	2196.0	82.0	58.0	575.0	0.0	0.0	114.0	0.0	0.0	0.0
109	991.0	84.0	115.0	62.0	103.0	34.0	0.0	656.0	0.0	0.0	0.0	0.0	0.0	0.0	0.0	0.0	0.0	0.0	146.0	0.0	0.0	0.0	0.0	0.0	37.0	87.0	0.0	0.0	21.0	0.0	0.0	0.0	37.0	0.0	0.0	0.0	0.0	0.0	31.0	0.0	0.0	93.0	0.0	0.0	0.0	49.0	0.0	0.0	0.0
110	2464.0	289.0	936.0	454.0	219.0	0.0	0.0	354.0	26.0	0.0	102.0	0.0	0.0	27.0	0.0	0.0	113.0	56.0	812.0	19.0	0.0	9.0	0.0	91.0	0.0	454.0	0.0	0.0	0.0	0.0	0.0	0.0	358.0	55.0	0.0	72.0	0.0	0.0	0.0	55.0	0.0	1941.0	0.0	0.0	0.0	212.0	41.0	0.0	50.0
111	220.0	198.0	48.0	519.0	73.0	0.0	0.0	35.0	0.0	0.0	44.0	0.0	0.0	0.0	0.0	0.0	0.0	0.0	0.0	0.0	0.0	0.0	0.0	0.0	0.0	0.0	0.0	238.0	44.0	0.0	0.0	0.0	149.0	0.0	0.0	0.0	0.0	30.0	0.0	0.0	0.0	0.0	0.0	0.0	0.0	39.0	0.0	105.0	0.0
112	512.0	512.0	145.0	2157.0	0.0	106.0	70.0	0.0	0.0	0.0	128.0	0.0	9.0	0.0	28.0	0.0	0.0	0.0	77.0	0.0	0.0	0.0	125.0	0.0	0.0	0.0	0.0	4024.0	106.0	0.0	18.0	113.0	425.0	0.0	0.0	0.0	17.0	0.0	143.0	0.0	0.0	0.0	0.0	0.0	0.0	0.0	0.0	427.0	0.0
113	429.0	1356.0	58.0	165.0	0.0	273.0	0.0	0.0	0.0	0.0	0.0	0.0	0.0	20.0	0.0	44.0	0.0	0.0	58.0	0.0	0.0	0.0	58.0	0.0	71.0	0.0	0.0	95.0	94.0	0.0	12.0	0.0	98.0	0.0	255.0	0.0	0.0	0.0	0.0	44.0	0.0	32.0	0.0	0.0	0.0	0.0	0.0	94.0	0.0
114	737.0	1684.0	233.0	503.0	73.0	1836.0	0.0	0.0	0.0	23.0	85.0	0.0	15.0	24.0	0.0	98.0	31.0	0.0	0.0	0.0	0.0	9.0	140.0	0.0	175.0	0.0	0.0	143.0	222.0	0.0	12.0	79.0	327.0	32.0	760.0	65.0	0.0	101.0	0.0	0.0	30.0	0.0	34.0	0.0	0.0	0.0	53.0	488.0	0.0
115	447.0	109.0	56.0	86.0	0.0	0.0	0.0	14.0	0.0	35.0	0.0	0.0	0.0	302.0	0.0	0.0	0.0	83.0	26.0	0.0	0.0	0.0	0.0	0.0	0.0	20.0	0.0	0.0	0.0	0.0	0.0	0.0	201.0	0.0	0.0	0.0	0.0	0.0	0.0	0.0	0.0	0.0	0.0	0.0	44.0	0.0	342.0	0.0	0.0
116	1612.0	859.0	282.0	174.0	73.0	0.0	0.0	1745.0	0.0	0.0	0.0	0.0	0.0	0.0	0.0	0.0	0.0	0.0	161.0	0.0	48.0	0.0	0.0	67.0	214.0	134.0	0.0	80.0	147.0	19.0	0.0	0.0	214.0	0.0	0.0	0.0	0.0	50.0	120.0	80.0	0.0	0.0	0.0	0.0	0.0	0.0	0.0	174.0	0.0
117	200.0	118.0	21.0	130.0	0.0	0.0	0.0	0.0	0.0	0.0	14.0	0.0	5.0	16.0	0.0	9.0	0.0	56.0	9.0	0.0	0.0	0.0	0.0	0.0	0.0	0.0	0.0	0.0	0.0	0.0	0.0	0.0	160.0	0.0	0.0	0.0	0.0	0.0	0.0	0.0	0.0	0.0	0.0	0.0	28.0	16.0	63.0	0.0	35.0
118	4475.0	2797.0	731.0	9425.0	79.0	301.0	1205.0	183.0	62.0	0.0	248.0	0.0	29.0	31.0	817.0	0.0	75.0	136.0	283.0	10371.0	473.0	22.0	3787.0	80.0	127.0	192.0	0.0	301.0	159.0	34.0	86.0	68.0	4777.0	57.0	60.0	0.0	70.0	301.0	344.0	241.0	0.0	72.0	86.0	0.0	290.0	81.0	64.0	860.0	35.0
119	465.0	108.0	27.0	1472.0	0.0	108.0	0.0	54.0	0.0	0.0	49.0	0.0	0.0	20.0	0.0	0.0	0.0	64.0	40.0	0.0	0.0	0.0	27.0	0.0	0.0	0.0	1097.0	0.0	0.0	0.0	0.0	0.0	3933.0	0.0	0.0	0.0	0.0	0.0	149.0	0.0	0.0	0.0	0.0	0.0	257.0	0.0	47.0	0.0	0.0
120	18.0	37.0	18.0	190.0	13.0	0.0	0.0	0.0	0.0	0.0	0.0	0.0	0.0	0.0	450.0	0.0	0.0	0.0	0.0	0.0	255.0	0.0	51.0	0.0	0.0	0.0	0.0	23.0	0.0	0.0	0.0	23.0	111.0	0.0	0.0	0.0	294.0	0.0	13.0	0.0	0.0	0.0	0.0	0.0	18.0	0.0	0.0	278.0	0.0
121	3202.0	1288.0	546.0	1405.0	156.0	135.0	0.0	131.0	0.0	140.0	85.0	0.0	9.0	17185.0	28.0	0.0	145.0	741.0	273.0	28.0	253.0	25.0	0.0	0.0	0.0	175.0	0.0	0.0	0.0	0.0	0.0	0.0	2147.0	38.0	35.0	58.0	0.0	63.0	0.0	0.0	0.0	98.0	20.0	0.0	105.0	65.0	24891.0	0.0	57.0
122	316340.0	1274.0	53870.0	1274.0	335.0	569.0	82.0	669.0	196.0	130.0	77.0	286.0	55.0	0.0	0.0	98.0	208.0	80.0	19672.0	0.0	120.0	44.0	0.0	424.0	626.0	14525.0	0.0	107.0	250.0	530.0	0.0	0.0	850.0	3006.0	91.0	1131.0	0.0	101.0	215.0	458.0	420.0	499.0	106.0	0.0	119.0	1454.0	76.0	0.0	179.0
123	200.0	168.0	56.0	2753.0	32.0	0.0	0.0	0.0	0.0	0.0	446.0	0.0	0.0	0.0	0.0	0.0	0.0	56.0	24.0	24.0	0.0	0.0	160.0	0.0	0.0	0.0	0.0	0.0	0.0	0.0	0.0	0.0	31189.0	0.0	0.0	32.0	0.0	0.0	532.0	40.0	0.0	0.0	0.0	0.0	1272.0	0.0	0.0	64.0	0.0
124	507.0	328.0	144.0	758.0	0.0	28.0	72.0	0.0	0.0	0.0	38.0	0.0	0.0	0.0	0.0	0.0	0.0	0.0	53.0	396.0	0.0	0.0	202.0	0.0	0.0	0.0	0.0	0.0	24.0	0.0	0.0	0.0	773.0	0.0	0.0	0.0	11.0	0.0	0.0	0.0	0.0	0.0	0.0	0.0	33.0	0.0	0.0	28.0	0.0
125	239.0	1213.0	0.0	753.0	91.0	135.0	117.0	0.0	0.0	0.0	111.0	0.0	0.0	0.0	0.0	69.0	0.0	0.0	0.0	0.0	0.0	0.0	538.0	0.0	59.0	0.0	0.0	131.0	125.0	0.0	0.0	68.0	107.0	0.0	81.0	0.0	0.0	101.0	201.0	0.0	0.0	0.0	0.0	0.0	0.0	0.0	0.0	0.0	0.0
126	1441.0	3290.0	377.0	258.0	0.0	162.0	0.0	118.0	26.0	0.0	0.0	0.0	9.0	38.0	0.0	216.0	0.0	0.0	89.0	0.0	0.0	0.0	0.0	195.0	153.0	119.0	0.0	0.0	1699.0	0.0	0.0	0.0	218.0	0.0	50.0	0.0	0.0	355.0	0.0	168.0	30.0	0.0	0.0	0.0	0.0	163.0	0.0	0.0	114.0
127	867.0	173.0	272.0	74.0	0.0	0.0	0.0	0.0	18997.0	0.0	0.0	78.0	39.0	24.0	0.0	0.0	0.0	0.0	43.0	0.0	0.0	2304.0	0.0	24.0	24.0	74.0	24.0	0.0	24.0	619.0	0.0	0.0	105.0	43.0	0.0	105.0	0.0	0.0	0.0	1858.0	60.0	0.0	539.0	0.0	0.0	24.0	0.0	0.0	0.0
128	489.0	1068.0	132.0	29.0	0.0	0.0	0.0	0.0	224.0	0.0	0.0	117.0	331.0	0.0	0.0	0.0	0.0	0.0	10.0	0.0	10.0	13.0	0.0	0.0	0.0	39.0	0.0	0.0	0.0	21.0	0.0	0.0	10.0	5.0	0.0	23.0	0.0	0.0	0.0	277.0	30.0	0.0	50.0	0.0	0.0	39.0	0.0	5.0	23.0
129	4763.0	612.0	1827.0	221.0	0.0	0.0	0.0	656.0	0.0	23.0	0.0	15.0	0.0	0.0	28.0	73.0	31.0	0.0	739.0	0.0	0.0	0.0	0.0	1101.0	84.0	739.0	0.0	0.0	168.0	24.0	0.0	0.0	221.0	32.0	0.0	0.0	0.0	0.0	0.0	168.0	0.0	0.0	17.0	0.0	0.0	9241.0	0.0	63.0	633.0
130	0.0	0.0	0.0	0.0	0.0	0.0	0.0	0.0	0.0	0.0	0.0	0.0	0.0	0.0	0.0	0.0	0.0	0.0	0.0	0.0	0.0	0.0	0.0	0.0	0.0	0.0	0.0	0.0	0.0	0.0	0.0	0.0	1236.0	0.0	0.0	0.0	0.0	0.0	0.0	0.0	0.0	0.0	0.0	0.0	52.0	0.0	0.0	0.0	0.0
131	70.0	35.0	0.0	138.0	0.0	13.0	38.0	0.0	0.0	0.0	0.0	0.0	0.0	0.0	8.0	0.0	0.0	0.0	8.0	5357.0	13.0	0.0	57.0	0.0	0.0	0.0	0.0	13.0	0.0	0.0	0.0	0.0	103.0	0.0	0.0	0.0	0.0	0.0	0.0	0.0	0.0	0.0	0.0	0.0	0.0	0.0	0.0	27.0	0.0
132	3348.0	349.0	440.0	293.0	97.0	0.0	0.0	288.0	0.0	41.0	0.0	0.0	0.0	20.0	0.0	0.0	37.0	120.0	202.0	0.0	0.0	0.0	0.0	0.0	0.0	132.0	0.0	0.0	55.0	0.0	0.0	0.0	279.0	55.0	0.0	0.0	0.0	0.0	41.0	0.0	0.0	1027.0	0.0	0.0	0.0	62.0	0.0	0.0	0.0
133	4292.0	3615.0	1223.0	527.0	109.0	470.0	0.0	236.0	80.0	20.0	0.0	19.0	93.0	0.0	0.0	414.0	0.0	0.0	470.0	0.0	0.0	0.0	0.0	1526.0	433.0	658.0	0.0	131.0	771.0	49.0	61.0	68.0	463.0	57.0	81.0	94.0	47.0	546.0	0.0	357.0	0.0	0.0	55.0	0.0	0.0	1781.0	0.0	169.0	1769.0
134	431.0	321.0	110.0	893.0	0.0	70.0	58.0	0.0	0.0	0.0	0.0	0.0	0.0	0.0	1400.0	0.0	0.0	0.0	70.0	0.0	911.0	0.0	80.0	0.0	0.0	0.0	0.0	100.0	0.0	0.0	12.0	130.0	220.0	0.0	0.0	0.0	636.0	0.0	0.0	0.0	0.0	0.0	0.0	0.0	0.0	0.0	0.0	482.0	0.0
135	467.0	3612.0	68.0	340.0	38.0	2765.0	0.0	131.0	0.0	0.0	0.0	0.0	0.0	0.0	0.0	1265.0	0.0	0.0	48.0	0.0	0.0	0.0	0.0	0.0	1649.0	48.0	0.0	0.0	808.0	0.0	0.0	0.0	155.0	0.0	721.0	0.0	0.0	1314.0	0.0	38.0	0.0	0.0	17.0	0.0	0.0	65.0	0.0	58.0	0.0
136	103.0	128.0	68.0	1582.0	60.0	0.0	9012.0	25.0	0.0	0.0	0.0	0.0	0.0	0.0	154.0	0.0	0.0	0.0	0.0	38.0	77.0	0.0	25320.0	0.0	0.0	0.0	0.0	51.0	0.0	0.0	0.0	0.0	541.0	0.0	0.0	0.0	0.0	0.0	68.0	0.0	0.0	0.0	0.0	0.0	42.0	0.0	0.0	77.0	0.0
137	227.0	157.0	0.0	363.0	37.0	0.0	24.0	0.0	0.0	0.0	0.0	0.0	0.0	0.0	28.0	0.0	0.0	0.0	0.0	0.0	0.0	0.0	53.0	0.0	0.0	0.0	0.0	0.0	0.0	0.0	221.0	68.0	111.0	0.0	0.0	0.0	0.0	0.0	74.0	0.0	0.0	0.0	0.0	0.0	0.0	0.0	0.0	305.0	0.0
138	384.0	152.0	120.0	355.0	71.0	14.0	0.0	24.0	0.0	0.0	71.0	0.0	0.0	174.0	0.0	0.0	0.0	2080.0	0.0	0.0	0.0	0.0	0.0	0.0	0.0	17.0	0.0	0.0	0.0	0.0	0.0	0.0	1159.0	0.0	0.0	0.0	0.0	0.0	35.0	0.0	0.0	0.0	0.0	0.0	60.0	0.0	1308.0	0.0	0.0
139	290.0	174.0	0.0	421.0	0.0	36.0	58.0	0.0	0.0	0.0	0.0	0.0	0.0	0.0	0.0	0.0	0.0	0.0	36.0	0.0	0.0	0.0	130.0	0.0	0.0	0.0	0.0	820.0	0.0	0.0	0.0	639.0	108.0	0.0	0.0	0.0	23.0	0.0	0.0	0.0	0.0	0.0	0.0	0.0	0.0	0.0	0.0	672.0	0.0
140	305.0	221.0	36.0	15409.0	27.0	0.0	176.0	0.0	0.0	0.0	351.0	0.0	0.0	0.0	27.0	0.0	0.0	0.0	0.0	19.0	27.0	0.0	2930.0	0.0	36.0	0.0	0.0	0.0	0.0	0.0	18.0	0.0	13819.0	0.0	0.0	0.0	0.0	0.0	661.0	0.0	0.0	0.0	0.0	0.0	740.0	0.0	0.0	92.0	0.0
141	3464.0	1656.0	848.0	753.0	146.0	164.0	0.0	1522.0	62.0	27.0	0.0	0.0	9.0	38.0	0.0	123.0	0.0	281.0	383.0	0.0	84.0	19.0	0.0	57.0	205.0	150.0	0.0	0.0	246.0	0.0	0.0	68.0	773.0	38.0	25.0	43.0	0.0	101.0	0.0	136.0	0.0	72.0	34.0	0.0	145.0	136.0	64.0	136.0	57.0
142	498.0	396.0	136.0	136.0	27.0	0.0	0.0	574.0	0.0	0.0	0.0	0.0	0.0	0.0	0.0	34.0	0.0	0.0	68.0	0.0	0.0	0.0	0.0	0.0	123.0	54.0	0.0	0.0	34.0	0.0	0.0	0.0	75.0	0.0	0.0	0.0	0.0	0.0	0.0	0.0	0.0	0.0	0.0	0.0	0.0	0.0	0.0	136.0	0.0
143	1826.0	175.0	386.0	154.0	97.0	0.0	0.0	131.0	0.0	0.0	0.0	0.0	0.0	0.0	0.0	0.0	69.0	35.0	231.0	0.0	0.0	0.0	0.0	0.0	0.0	189.0	0.0	0.0	35.0	0.0	0.0	0.0	98.0	42.0	0.0	0.0	0.0	0.0	28.0	0.0	0.0	512.0	0.0	0.0	0.0	81.0	0.0	0.0	35.0
144	485.0	2210.0	118.0	218.0	0.0	1734.0	0.0	0.0	0.0	0.0	0.0	0.0	0.0	0.0	0.0	1040.0	0.0	0.0	39.0	0.0	0.0	0.0	0.0	0.0	1074.0	29.0	0.0	0.0	862.0	0.0	0.0	0.0	109.0	0.0	964.0	0.0	0.0	2930.0	0.0	0.0	0.0	0.0	0.0	0.0	0.0	39.0	0.0	59.0	0.0
145	141.0	158.0	0.0	332.0	0.0	0.0	33.0	0.0	0.0	0.0	0.0	0.0	0.0	0.0	441.0	0.0	0.0	0.0	0.0	0.0	531.0	0.0	83.0	0.0	0.0	0.0	0.0	74.0	0.0	0.0	252.0	83.0	141.0	0.0	0.0	0.0	82.0	0.0	143.0	0.0	0.0	0.0	0.0	66.0	0.0	0.0	0.0	4461.0	0.0
146	255.0	115.0	34.0	2167.0	23.0	0.0	23.0	0.0	0.0	0.0	711.0	0.0	0.0	0.0	0.0	0.0	0.0	0.0	0.0	0.0	0.0	0.0	92.0	0.0	0.0	0.0	0.0	23.0	46.0	0.0	0.0	0.0	69826.0	0.0	0.0	0.0	0.0	0.0	906.0	0.0	0.0	0.0	0.0	0.0	1623.0	0.0	0.0	57.0	0.0
147	66.0	61.0	0.0	466.0	0.0	44.0	0.0	0.0	0.0	0.0	61.0	0.0	0.0	0.0	67.0	0.0	0.0	0.0	0.0	0.0	0.0	0.0	44.0	0.0	0.0	0.0	0.0	150.0	0.0	0.0	1940.0	150.0	77.0	0.0	0.0	0.0	11.0	0.0	111.0	0.0	0.0	0.0	17.0	0.0	0.0	0.0	33.0	2933.0	0.0
148	1275.0	637.0	85.0	4804.0	73.0	0.0	94.0	0.0	0.0	20.0	1629.0	0.0	0.0	41.0	0.0	0.0	56.0	144.0	155.0	24.0	48.0	0.0	99.0	0.0	0.0	70.0	0.0	85.0	56.0	0.0	0.0	0.0	52779.0	0.0	0.0	36.0	0.0	0.0	1567.0	70.0	52.0	32.0	0.0	0.0	18353.0	0.0	64.0	170.0	42.0
149	1530.0	202.0	377.0	80.0	0.0	0.0	0.0	0.0	61.0	0.0	0.0	53.0	103.0	0.0	0.0	0.0	0.0	0.0	72.0	0.0	45.0	34.0	0.0	30.0	0.0	49.0	0.0	0.0	0.0	41.0	0.0	0.0	183.0	0.0	0.0	0.0	0.0	0.0	0.0	591.0	866.0	61.0	145.0	0.0	0.0	41.0	0.0	0.0	0.0
150	0.0	0.0	0.0	0.0	0.0	0.0	0.0	0.0	0.0	0.0	0.0	0.0	0.0	0.0	0.0	0.0	0.0	0.0	0.0	0.0	0.0	0.0	0.0	0.0	0.0	0.0	0.0	0.0	0.0	0.0	0.0	0.0	0.0	0.0	0.0	0.0	0.0	0.0	0.0	0.0	0.0	0.0	0.0	0.0	0.0	0.0	0.0	0.0	0.0
151	4113.0	5141.0	862.0	2156.0	164.0	1028.0	235.0	170.0	62.0	44.0	223.0	43.0	19.0	86.0	57.0	266.0	132.0	88.0	364.0	53.0	168.0	38.0	331.0	103.0	398.0	210.0	0.0	382.0	298.0	74.0	55.0	216.0	1546.0	57.0	258.0	166.0	41.0	215.0	230.0	265.0	112.0	184.0	51.0	0.0	79.0	147.0	153.0	1161.0	35.0
152	477.0	381.0	0.0	11659.0	115.0	0.0	53.0	0.0	0.0	0.0	4923.0	0.0	0.0	0.0	0.0	0.0	0.0	96.0	63.0	24.0	53.0	0.0	190.0	0.0	0.0	0.0	0.0	42.0	0.0	0.0	18.0	0.0	33133.0	0.0	0.0	0.0	0.0	0.0	5437.0	0.0	0.0	0.0	0.0	0.0	1347.0	0.0	41.0	381.0	0.0
153	12552.0	25757.0	2108.0	2811.0	176.0	2208.0	223.0	472.0	133.0	34.0	197.0	47.0	59.0	86.0	76.0	3866.0	227.0	153.0	451.0	178.0	102.0	57.0	0.0	229.0	2864.0	438.0	0.0	191.0	19288.0	79.0	43.0	125.0	2782.0	115.0	1563.0	137.0	29.0	28610.0	215.0	803.0	127.0	243.0	65.0	0.0	145.0	392.0	153.0	672.0	200.0
154	2353.0	1412.0	376.0	2165.0	0.0	121.0	82.0	131.0	44.0	0.0	0.0	11.0	11.0	0.0	31215.0	0.0	0.0	80.0	154.0	57.0	10952.0	0.0	188.0	0.0	0.0	0.0	0.0	251.0	219.0	24.0	73.0	188.0	1236.0	0.0	30.0	36.0	36360.0	0.0	172.0	120.0	60.0	0.0	0.0	0.0	105.0	98.0	0.0	2071.0	28.0
155	266.0	1146.0	0.0	372.0	0.0	45.0	70.0	0.0	0.0	0.0	0.0	0.0	0.0	0.0	28.0	35.0	0.0	0.0	0.0	24.0	0.0	0.0	150.0	0.0	0.0	0.0	0.0	35.0	55.0	0.0	36.0	0.0	145.0	0.0	0.0	0.0	0.0	0.0	100.0	0.0	0.0	0.0	0.0	0.0	0.0	0.0	0.0	110.0	0.0
156	1679.0	41297.0	468.0	1171.0	292.0	527.0	199.0	183.0	53.0	17.0	94.0	0.0	0.0	31.0	0.0	956.0	31.0	64.0	273.0	106.0	0.0	0.0	253.0	103.0	976.0	192.0	0.0	179.0	4002.0	29.0	0.0	0.0	449.0	0.0	234.0	43.0	0.0	722.0	172.0	214.0	82.0	85.0	27.0	0.0	52.0	234.0	59.0	0.0	50.0
157	2188.0	1194.0	401.0	697.0	158.0	158.0	0.0	750.0	0.0	17.0	0.0	0.0	0.0	0.0	0.0	137.0	0.0	169.0	211.0	0.0	66.0	9.0	0.0	57.0	169.0	147.0	0.0	179.0	200.0	0.0	24.0	56.0	454.0	25.0	0.0	0.0	0.0	50.0	143.0	0.0	0.0	52.0	0.0	0.0	0.0	0.0	47.0	672.0	42.0
158	124.0	83.0	16.0	8730.0	16.0	0.0	49.0	0.0	0.0	0.0	488.0	0.0	0.0	0.0	0.0	0.0	0.0	16.0	16.0	0.0	49.0	0.0	215.0	0.0	0.0	0.0	0.0	0.0	16.0	0.0	0.0	0.0	28408.0	0.0	0.0	0.0	0.0	0.0	647.0	24.0	0.0	0.0	0.0	0.0	971.0	0.0	0.0	91.0	0.0
159	3151.0	22438.0	900.0	5540.0	1378.0	2316.0	1938.0	209.0	62.0	23.0	1338.0	19.0	19.0	27.0	57.0	1893.0	56.0	193.0	334.0	125.0	84.0	32.0	4882.0	45.0	3759.0	298.0	0.0	465.0	1696.0	24.0	147.0	170.0	1468.0	44.0	639.0	43.0	29.0	1103.0	1006.0	386.0	67.0	59.0	55.0	0.0	409.0	196.0	118.0	733.0	57.0
160	270.0	1235.0	98.0	503.0	0.0	67.0	43.0	55.0	0.0	0.0	77.0	0.0	0.0	0.0	67.0	0.0	0.0	0.0	0.0	0.0	0.0	0.0	92.0	0.0	0.0	0.0	0.0	0.0	172.0	0.0	73.0	0.0	135.0	0.0	0.0	0.0	0.0	0.0	92.0	61.0	0.0	0.0	0.0	0.0	0.0	0.0	0.0	244.0	0.0
161	73.0	20.0	10.0	623.0	0.0	0.0	0.0	13.0	20.0	0.0	120.0	0.0	0.0	0.0	26.0	0.0	0.0	13.0	13.0	43.0	0.0	0.0	26.0	0.0	0.0	0.0	0.0	0.0	0.0	0.0	0.0	0.0	5411.0	0.0	0.0	0.0	0.0	0.0	129.0	0.0	0.0	0.0	0.0	0.0	238.0	0.0	0.0	30.0	0.0
162	1876.0	175.0	430.0	45.0	0.0	0.0	0.0	0.0	7450.0	0.0	0.0	54.0	19.0	0.0	0.0	0.0	0.0	0.0	107.0	0.0	0.0	408.0	0.0	68.0	0.0	119.0	0.0	0.0	0.0	1071.0	0.0	0.0	136.0	56.0	0.0	459.0	0.0	0.0	0.0	2715.0	127.0	0.0	374.0	0.0	0.0	81.0	0.0	0.0	64.0
163	1002.0	662.0	386.0	294.0	97.0	0.0	0.0	656.0	0.0	0.0	0.0	0.0	0.0	0.0	0.0	73.0	0.0	0.0	128.0	0.0	0.0	0.0	0.0	0.0	101.0	91.0	0.0	64.0	45.0	0.0	0.0	0.0	193.0	0.0	0.0	0.0	0.0	0.0	0.0	0.0	0.0	0.0	0.0	0.0	0.0	45.0	0.0	137.0	0.0
164	232.0	71.0	65.0	52.0	30.0	0.0	0.0	0.0	0.0	21.0	12.0	0.0	0.0	805.0	0.0	0.0	0.0	1684.0	21.0	0.0	0.0	0.0	0.0	0.0	0.0	0.0	0.0	0.0	0.0	0.0	0.0	0.0	173.0	0.0	0.0	0.0	0.0	0.0	15.0	0.0	0.0	0.0	0.0	0.0	12.0	0.0	1004.0	18.0	0.0
165	175.0	311.0	21.0	175.0	0.0	29.0	43.0	0.0	0.0	0.0	0.0	0.0	0.0	0.0	0.0	0.0	0.0	0.0	18.0	0.0	0.0	0.0	0.0	0.0	0.0	0.0	0.0	131.0	0.0	0.0	0.0	136.0	76.0	0.0	0.0	0.0	0.0	0.0	21.0	0.0	0.0	0.0	0.0	0.0	0.0	0.0	0.0	244.0	0.0
166	380.0	498.0	65.0	1171.0	146.0	58.0	152.0	65.0	0.0	0.0	128.0	0.0	9.0	0.0	38.0	0.0	0.0	0.0	0.0	101.0	0.0	0.0	607.0	0.0	58.0	0.0	0.0	107.0	0.0	0.0	49.0	79.0	175.0	0.0	25.0	0.0	11.0	0.0	546.0	0.0	0.0	0.0	0.0	0.0	0.0	0.0	0.0	305.0	0.0
167	2468.0	379.0	815.0	207.0	0.0	0.0	0.0	11985.0	0.0	0.0	0.0	0.0	0.0	0.0	0.0	0.0	35.0	0.0	214.0	0.0	0.0	0.0	0.0	128.0	64.0	257.0	0.0	64.0	50.0	0.0	0.0	0.0	128.0	0.0	0.0	0.0	11.0	35.0	129.0	0.0	0.0	0.0	0.0	0.0	0.0	178.0	0.0	35.0	186.0
168	0.0	0.0	0.0	0.0	0.0	0.0	0.0	0.0	0.0	0.0	0.0	0.0	0.0	0.0	0.0	0.0	0.0	0.0	0.0	250.0	0.0	0.0	0.0	0.0	0.0	0.0	0.0	0.0	0.0	0.0	0.0	0.0	0.0	0.0	0.0	0.0	17.0	0.0	0.0	0.0	0.0	0.0	0.0	0.0	0.0	0.0	0.0	0.0	0.0
169	114.0	10.0	31.0	0.0	0.0	0.0	0.0	0.0	28.0	0.0	0.0	6.0	6.0	0.0	0.0	0.0	0.0	0.0	0.0	0.0	0.0	0.0	0.0	0.0	2.0	0.0	0.0	0.0	2.0	10.0	0.0	0.0	14.0	2.0	0.0	6.0	0.0	2.0	0.0	35.0	164.0	0.0	28.0	0.0	0.0	0.0	2.0	0.0	0.0
170	2095.0	521.0	992.0	139.0	0.0	51.0	0.0	0.0	183.0	0.0	0.0	2257.0	25.0	31.0	0.0	0.0	31.0	0.0	191.0	0.0	0.0	132.0	0.0	45.0	0.0	95.0	0.0	0.0	36.0	29.0	0.0	0.0	242.0	0.0	0.0	154.0	0.0	0.0	0.0	808.0	7768.0	51.0	124.0	0.0	0.0	81.0	0.0	102.0	42.0
171	115.0	98.0	23.0	213.0	0.0	0.0	28.0	0.0	0.0	0.0	0.0	0.0	0.0	0.0	1189.0	0.0	0.0	0.0	0.0	0.0	9530.0	0.0	46.0	0.0	0.0	0.0	0.0	23.0	0.0	0.0	0.0	17.0	80.0	0.0	0.0	0.0	1108.0	0.0	23.0	0.0	17.0	0.0	0.0	0.0	0.0	0.0	0.0	1014.0	0.0
172	11136.0	560.0	5537.0	240.0	0.0	0.0	0.0	89.0	241.0	75.0	0.0	102.0	51.0	0.0	0.0	0.0	63.0	0.0	3682.0	0.0	0.0	48.0	0.0	195.0	0.0	2419.0	0.0	0.0	0.0	327.0	0.0	0.0	329.0	1937.0	0.0	311.0	0.0	0.0	0.0	712.0	165.0	203.0	127.0	0.0	0.0	228.0	0.0	0.0	42.0
173	10395.0	5609.0	3078.0	1585.0	170.0	762.0	141.0	826.0	214.0	47.0	1338.0	231.0	365.0	103.0	0.0	216.0	132.0	169.0	945.0	28.0	48.0	118.0	0.0	3799.0	396.0	1036.0	0.0	0.0	518.0	342.0	24.0	0.0	1468.0	179.0	172.0	355.0	0.0	228.0	129.0	1676.0	640.0	249.0	365.0	0.0	66.0	4331.0	129.0	305.0	4174.0
174	132.0	132.0	0.0	900.0	0.0	0.0	82.0	0.0	0.0	0.0	60.0	0.0	0.0	0.0	115.0	0.0	0.0	0.0	0.0	0.0	84.0	0.0	60.0	0.0	0.0	0.0	0.0	336.0	0.0	0.0	252.0	2197.0	132.0	0.0	0.0	0.0	53.0	0.0	172.0	0.0	0.0	0.0	0.0	0.0	0.0	0.0	0.0	6050.0	0.0
175	531.0	108.0	44.0	117.0	25.0	0.0	0.0	19.0	0.0	0.0	95.0	0.0	0.0	483.0	0.0	0.0	0.0	229.0	34.0	0.0	0.0	0.0	0.0	0.0	22.0	0.0	0.0	12.0	0.0	0.0	0.0	0.0	133.0	0.0	0.0	0.0	0.0	0.0	0.0	0.0	0.0	0.0	0.0	0.0	0.0	0.0	626.0	47.0	0.0
176	408.0	1637.0	55.0	296.0	0.0	108.0	94.0	0.0	0.0	0.0	0.0	0.0	0.0	0.0	0.0	98.0	0.0	0.0	0.0	0.0	0.0	0.0	184.0	0.0	102.0	0.0	0.0	55.0	150.0	0.0	0.0	45.0	72.0	0.0	91.0	0.0	0.0	63.0	0.0	0.0	0.0	0.0	0.0	0.0	0.0	0.0	0.0	44.0	0.0
177	133.0	122.0	44.0	1347.0	0.0	0.0	367.0	33.0	0.0	0.0	0.0	0.0	19.0	0.0	1169.0	0.0	0.0	0.0	0.0	506.0	44.0	0.0	5023.0	0.0	0.0	0.0	0.0	55.0	0.0	0.0	0.0	0.0	400.0	0.0	0.0	0.0	0.0	0.0	33.0	0.0	0.0	0.0	0.0	0.0	44.0	0.0	0.0	111.0	0.0
178	917.0	1623.0	282.0	9249.0	219.0	1247.0	834.0	144.0	0.0	0.0	694.0	0.0	0.0	20.0	393.0	187.0	0.0	64.0	0.0	106.0	54.0	19.0	2777.0	0.0	400.0	0.0	0.0	537.0	113.0	24.0	529.0	147.0	850.0	0.0	167.0	0.0	123.0	101.0	1740.0	0.0	0.0	0.0	24.0	0.0	158.0	65.0	0.0	1344.0	0.0
179	0.0	0.0	0.0	0.0	0.0	0.0	0.0	0.0	0.0	0.0	0.0	0.0	0.0	0.0	0.0	0.0	0.0	0.0	0.0	0.0	0.0	0.0	0.0	0.0	0.0	0.0	0.0	0.0	0.0	0.0	0.0	0.0	618.0	0.0	0.0	0.0	0.0	0.0	0.0	0.0	0.0	0.0	0.0	0.0	0.0	0.0	0.0	0.0	0.0
180	1208.0	525.0	442.0	135.0	0.0	60.0	0.0	112.0	0.0	0.0	75.0	23.0	35.0	0.0	0.0	75.0	0.0	0.0	172.0	0.0	0.0	16.0	0.0	550.0	60.0	187.0	0.0	0.0	97.0	45.0	0.0	0.0	112.0	0.0	0.0	0.0	0.0	52.0	0.0	277.0	0.0	0.0	0.0	0.0	0.0	702.0	0.0	0.0	555.0
181	540.0	270.0	47.0	244.0	121.0	0.0	0.0	325.0	0.0	0.0	94.0	0.0	0.0	0.0	0.0	0.0	0.0	201.0	60.0	0.0	0.0	0.0	0.0	0.0	0.0	0.0	0.0	0.0	38.0	0.0	0.0	45.0	154.0	0.0	0.0	0.0	0.0	42.0	0.0	0.0	0.0	0.0	0.0	0.0	47.0	0.0	0.0	0.0	90.0
182	151.0	378.0	0.0	402.0	37.0	0.0	52.0	37.0	0.0	0.0	0.0	0.0	0.0	0.0	0.0	0.0	0.0	0.0	0.0	0.0	0.0	0.0	52.0	0.0	0.0	0.0	0.0	33.0	0.0	0.0	43.0	37.0	184.0	0.0	0.0	0.0	0.0	0.0	85.0	0.0	0.0	0.0	0.0	0.0	0.0	0.0	0.0	165.0	0.0
183	0.0	0.0	0.0	0.0	0.0	0.0	0.0	0.0	0.0	0.0	0.0	0.0	0.0	0.0	0.0	0.0	0.0	0.0	0.0	0.0	0.0	0.0	0.0	0.0	0.0	0.0	0.0	0.0	0.0	0.0	0.0	0.0	0.0	0.0	0.0	0.0	0.0	0.0	0.0	0.0	0.0	0.0	0.0	0.0	0.0	0.0	0.0	0.0	0.0
184	3877.0	2302.0	1467.0	1585.0	0.0	139.0	0.0	0.0	80.0	51.0	111.0	19.0	15.0	0.0	57.0	0.0	94.0	64.0	235.0	0.0	374.0	19.0	0.0	0.0	171.0	160.0	0.0	246.0	117.0	29.0	24.0	68.0	1623.0	70.0	0.0	43.0	41.0	0.0	417.0	257.0	97.0	52.0	27.0	2924.0	52.0	0.0	0.0	171.0	0.0
185	4620.0	4956.0	1344.0	3668.0	152.0	270.0	364.0	209.0	44.0	23.0	574.0	19.0	11.0	51.0	115.0	177.0	75.0	72.0	257.0	91.0	66.0	57.0	840.0	34.0	268.0	210.0	0.0	191.0	308.0	24.0	696.0	147.0	1777.0	57.0	101.0	0.0	23.0	177.0	402.0	336.0	60.0	105.0	79.0	0.0	158.0	0.0	59.0	1405.0	57.0
186	0.0	0.0	0.0	0.0	0.0	0.0	0.0	0.0	0.0	0.0	0.0	0.0	0.0	0.0	0.0	0.0	0.0	0.0	0.0	0.0	0.0	0.0	0.0	0.0	0.0	0.0	0.0	0.0	0.0	0.0	0.0	0.0	618.0	0.0	0.0	0.0	0.0	0.0	0.0	0.0	0.0	0.0	0.0	0.0	0.0	0.0	0.0	0.0	0.0
187	340.0	654.0	0.0	1558.0	85.0	0.0	176.0	0.0	0.0	0.0	1569.0	0.0	0.0	0.0	1074.0	183.0	0.0	0.0	0.0	33.0	0.0	0.0	471.0	0.0	327.0	0.0	0.0	196.0	0.0	0.0	24692.0	196.0	327.0	0.0	25.0	0.0	188.0	0.0	1006.0	0.0	0.0	0.0	0.0	0.0	79.0	0.0	0.0	2322.0	0.0
188	0.0	102.0	0.0	983.0	0.0	0.0	46.0	0.0	0.0	0.0	0.0	0.0	0.0	0.0	115.0	0.0	0.0	0.0	0.0	0.0	0.0	0.0	30.0	0.0	0.0	0.0	0.0	118.0	0.0	0.0	412.0	262.0	51.0	0.0	0.0	0.0	29.0	0.0	417.0	0.0	0.0	0.0	0.0	0.0	0.0	0.0	0.0	2872.0	0.0
189	141.0	34.0	31.0	117.0	1409.0	20.0	0.0	0.0	0.0	0.0	24.0	0.0	0.0	0.0	0.0	0.0	0.0	399.0	0.0	0.0	0.0	0.0	13.0	0.0	17.0	0.0	0.0	0.0	0.0	0.0	0.0	0.0	99.0	0.0	0.0	0.0	0.0	0.0	41.0	0.0	0.0	0.0	0.0	0.0	13.0	0.0	31.0	27.0	0.0
190	1933.0	2031.0	529.0	197.0	73.0	160.0	0.0	1194.0	0.0	0.0	0.0	0.0	5.0	0.0	0.0	381.0	0.0	64.0	295.0	0.0	0.0	0.0	0.0	0.0	4999.0	184.0	0.0	0.0	394.0	0.0	0.0	0.0	221.0	0.0	50.0	0.0	0.0	307.0	0.0	0.0	0.0	46.0	0.0	0.0	52.0	184.0	53.0	197.0	64.0
191	500.0	3744.0	64.0	426.0	0.0	296.0	129.0	0.0	0.0	0.0	0.0	0.0	0.0	0.0	0.0	59.0	0.0	0.0	0.0	0.0	0.0	0.0	92.0	0.0	74.0	0.0	0.0	107.0	157.0	0.0	61.0	125.0	120.0	0.0	769.0	0.0	0.0	64.0	0.0	0.0	0.0	0.0	0.0	0.0	0.0	0.0	0.0	244.0	0.0
192	67.0	162.0	40.0	541.0	0.0	0.0	47.0	0.0	0.0	0.0	0.0	0.0	0.0	0.0	38.0	0.0	0.0	0.0	0.0	0.0	0.0	0.0	40.0	0.0	0.0	0.0	0.0	250.0	0.0	0.0	258.0	5527.0	60.0	0.0	20.0	0.0	11.0	0.0	47.0	0.0	0.0	0.0	0.0	0.0	0.0	0.0	0.0	3239.0	0.0
193	306.0	283.0	0.0	605.0	0.0	0.0	94.0	0.0	0.0	0.0	0.0	0.0	0.0	0.0	67.0	0.0	0.0	0.0	55.0	0.0	60.0	0.0	212.0	0.0	0.0	0.0	0.0	1038.0	0.0	0.0	0.0	1080.0	149.0	0.0	0.0	0.0	0.0	0.0	47.0	0.0	0.0	0.0	0.0	0.0	0.0	0.0	0.0	1650.0	0.0
194	856.0	10179.0	0.0	3567.0	115.0	636.0	1139.0	196.0	80.0	0.0	180.0	78.0	0.0	0.0	95.0	710.0	31.0	0.0	0.0	149.0	0.0	16.0	2140.0	0.0	1163.0	192.0	0.0	203.0	761.0	0.0	30.0	159.0	618.0	0.0	264.0	0.0	23.0	494.0	503.0	120.0	30.0	52.0	20.0	0.0	145.0	81.0	0.0	0.0	50.0
195	13017.0	10918.0	1469.0	13227.0	597.0	1205.0	599.0	354.0	116.0	27.0	669.0	43.0	35.0	93.0	3030.0	424.0	132.0	434.0	463.0	506.0	1007.0	38.0	2204.0	57.0	703.0	262.0	0.0	3569.0	818.0	54.0	3074.0	5354.0	6415.0	89.0	198.0	137.0	1704.0	266.0	3955.0	881.0	165.0	59.0	75.0	0.0	330.0	147.0	159.0	256034.0	114.0
196	13250.0	3444.0	3233.0	1089.0	0.0	1259.0	58.0	249.0	19284.0	51.0	128.0	973.0	843.0	55.0	0.0	98.0	271.0	88.0	773.0	24.0	96.0	14219.0	0.0	183.0	306.0	632.0	0.0	0.0	250.0	10333.0	18.0	45.0	1623.0	527.0	132.0	3233.0	0.0	88.0	158.0	17345.0	1238.0	269.0	9377.0	0.0	92.0	424.0	35.0	0.0	121.0
197	511.0	346.0	136.0	766.0	2914.0	0.0	0.0	59.0	0.0	0.0	0.0	0.0	0.0	0.0	0.0	0.0	0.0	120.0	82.0	0.0	0.0	0.0	45.0	0.0	0.0	0.0	0.0	82.0	63.0	0.0	0.0	0.0	324.0	0.0	0.0	0.0	0.0	0.0	129.0	0.0	0.0	0.0	0.0	0.0	0.0	0.0	0.0	191.0	0.0
198	36451.0	2510.0	9104.0	1974.0	335.0	270.0	0.0	1181.0	151.0	133.0	231.0	58.0	15.0	79.0	28.0	157.0	327.0	161.0	44860.0	28.0	211.0	51.0	0.0	562.0	140.0	15339.0	0.0	155.0	318.0	119.0	18.0	125.0	1546.0	5498.0	60.0	384.0	41.0	139.0	201.0	627.0	187.0	953.0	48.0	0.0	92.0	2222.0	53.0	0.0	350.0
199	236.0	76.0	55.0	76.0	17.0	0.0	0.0	34.0	0.0	400.0	0.0	0.0	0.0	55.0	0.0	0.0	132.0	48.0	13.0	0.0	0.0	0.0	0.0	0.0	0.0	45.0	0.0	0.0	24.0	0.0	0.0	0.0	48.0	0.0	0.0	27.0	0.0	0.0	13.0	0.0	0.0	0.0	17.0	0.0	0.0	27.0	31.0	0.0	0.0
200	371.0	57.0	91.0	9.0	0.0	0.0	0.0	0.0	19.0	0.0	0.0	12.0	19.0	0.0	0.0	4.0	0.0	0.0	28.0	0.0	0.0	0.0	0.0	9.0	4.0	19.0	0.0	0.0	0.0	19.0	0.0	0.0	36.0	0.0	0.0	28.0	0.0	4.0	0.0	144.0	202.0	0.0	9.0	4.0	9.0	4.0	0.0	0.0	0.0
201	1552.0	59.0	198.0	71.0	0.0	0.0	0.0	17.0	0.0	37.0	0.0	0.0	0.0	8.0	0.0	0.0	151.0	11.0	334.0	0.0	0.0	0.0	0.0	11.0	0.0	127.0	0.0	0.0	0.0	0.0	24.0	0.0	50.0	11.0	0.0	17.0	0.0	0.0	8.0	0.0	0.0	11263.0	11.0	0.0	0.0	32.0	0.0	0.0	0.0
202	1160.0	176.0	380.0	64.0	0.0	27.0	0.0	0.0	306.0	27.0	0.0	993.0	404.0	0.0	0.0	0.0	0.0	0.0	92.0	0.0	0.0	102.0	0.0	34.0	0.0	111.0	0.0	27.0	0.0	120.0	0.0	0.0	64.0	55.0	0.0	157.0	0.0	0.0	0.0	844.0	165.0	0.0	222.0	0.0	0.0	27.0	0.0	0.0	0.0
203	843.0	85.0	177.0	0.0	0.0	0.0	0.0	0.0	146.0	0.0	0.0	8205.0	128.0	0.0	0.0	0.0	12.0	0.0	48.0	0.0	42.0	12.0	0.0	68.0	0.0	67.0	0.0	0.0	0.0	48.0	0.0	0.0	18.0	0.0	0.0	128.0	0.0	0.0	0.0	482.0	2957.0	0.0	55.0	0.0	0.0	24.0	0.0	0.0	18.0
204	5759.0	219928.0	1919.0	5144.0	933.0	3319.0	940.0	892.0	98.0	23.0	857.0	74.0	35.0	93.0	124.0	2455.0	182.0	910.0	618.0	270.0	126.0	25.0	1766.0	263.0	5448.0	490.0	0.0	573.0	17815.0	84.0	30.0	238.0	2628.0	102.0	1086.0	137.0	53.0	5278.0	1798.0	615.0	187.0	131.0	75.0	0.0	317.0	408.0	655.0	1405.0	200.0
205	1103.0	156.0	488.0	68.0	0.0	0.0	0.0	39.0	175.0	0.0	0.0	107.0	11.0	0.0	0.0	0.0	0.0	0.0	78.0	0.0	0.0	39.0	0.0	45.0	0.0	78.0	0.0	0.0	19.0	29.0	0.0	0.0	68.0	0.0	0.0	87.0	0.0	19.0	0.0	663.0	22005.0	0.0	39.0	0.0	0.0	48.0	0.0	19.0	0.0
206	348.0	206.0	0.0	661.0	182.0	68.0	0.0	0.0	0.0	0.0	85.0	0.0	0.0	0.0	0.0	0.0	0.0	0.0	0.0	0.0	0.0	0.0	38.0	0.0	0.0	0.0	0.0	72.0	49.0	0.0	0.0	38.0	240.0	0.0	0.0	0.0	0.0	0.0	201.0	0.0	0.0	0.0	0.0	0.0	0.0	0.0	0.0	191.0	0.0
207	131.0	111.0	32.0	8027.0	67.0	19.0	26.0	0.0	0.0	0.0	420.0	0.0	0.0	0.0	0.0	0.0	0.0	46.0	46.0	24.0	32.0	0.0	39.0	0.0	0.0	0.0	19.0	0.0	0.0	0.0	0.0	0.0	25948.0	0.0	0.0	0.0	0.0	0.0	704.0	0.0	0.0	0.0	0.0	0.0	2432.0	0.0	0.0	59.0	0.0
208	736.0	7400.0	0.0	4142.0	378.0	501.0	1609.0	144.0	0.0	0.0	171.0	0.0	11.0	0.0	57.0	1222.0	0.0	56.0	0.0	43.0	0.0	0.0	2540.0	0.0	1816.0	0.0	0.0	286.0	699.0	0.0	49.0	68.0	541.0	25.0	436.0	0.0	47.0	710.0	791.0	168.0	0.0	0.0	0.0	0.0	52.0	0.0	0.0	244.0	0.0
209	12359.0	2255.0	2020.0	1288.0	268.0	149.0	0.0	1351.0	116.0	71.0	308.0	19.0	31.0	31.0	0.0	88.0	567.0	201.0	1464.0	81.0	162.0	57.0	0.0	126.0	0.0	644.0	0.0	131.0	159.0	79.0	30.0	0.0	1159.0	121.0	60.0	166.0	0.0	63.0	258.0	350.0	105.0	10003.0	61.0	0.0	92.0	424.0	59.0	0.0	64.0
210	3251.0	963.0	1007.0	262.0	0.0	131.0	0.0	170.0	76.0	0.0	154.0	15.0	0.0	0.0	0.0	120.0	0.0	0.0	262.0	0.0	0.0	19.0	0.0	1354.0	87.0	383.0	0.0	0.0	142.0	0.0	0.0	0.0	142.0	0.0	76.0	50.0	17.0	0.0	0.0	98.0	37.0	59.0	30.0	0.0	0.0	2467.0	0.0	0.0	897.0
211	1179.0	12462.0	325.0	574.0	97.0	284.0	70.0	301.0	53.0	0.0	77.0	19.0	0.0	31.0	0.0	286.0	31.0	48.0	108.0	96.0	0.0	0.0	124.0	57.0	370.0	124.0	0.0	0.0	6425.0	0.0	36.0	0.0	294.0	0.0	126.0	50.0	0.0	520.0	0.0	217.0	0.0	32.0	0.0	0.0	0.0	81.0	47.0	0.0	93.0
212	26350.0	676.0	39311.0	569.0	201.0	108.0	0.0	485.0	642.0	147.0	240.0	109.0	63.0	0.0	0.0	0.0	214.0	112.0	6386.0	24.0	0.0	138.0	0.0	872.0	153.0	5469.0	0.0	0.0	181.0	932.0	30.0	0.0	302.0	7660.0	0.0	1181.0	11.0	0.0	0.0	712.0	195.0	617.0	127.0	0.0	52.0	784.0	0.0	0.0	207.0
213	536.0	268.0	118.0	168.0	68.0	0.0	0.0	22.0	0.0	22.0	109.0	0.0	0.0	973.0	0.0	0.0	27.0	1892.0	59.0	0.0	0.0	0.0	0.0	0.0	0.0	22.0	0.0	0.0	36.0	0.0	0.0	0.0	295.0	0.0	0.0	0.0	0.0	0.0	0.0	31.0	0.0	0.0	0.0	0.0	0.0	0.0	4607.0	0.0	0.0
214	801.0	258.0	214.0	25.0	0.0	18.0	0.0	0.0	883.0	12.0	0.0	137.0	29.0	0.0	0.0	0.0	18.0	0.0	50.0	0.0	12.0	473.0	0.0	34.0	0.0	56.0	0.0	0.0	18.0	416.0	0.0	0.0	18.0	37.0	0.0	170.0	0.0	0.0	0.0	1243.0	97.0	0.0	504.0	0.0	0.0	12.0	0.0	0.0	0.0
215	831.0	114.0	415.0	32.0	0.0	0.0	0.0	0.0	273.0	0.0	0.0	220.0	4824.0	0.0	0.0	0.0	20.0	0.0	57.0	0.0	20.0	704.0	0.0	16.0	36.0	57.0	0.0	0.0	0.0	61.0	0.0	0.0	40.0	32.0	0.0	32.0	0.0	0.0	0.0	639.0	61.0	0.0	778.0	0.0	0.0	61.0	0.0	20.0	0.0
216	3198.0	115.0	536.0	42.0	0.0	0.0	0.0	18.0	419.0	191.0	0.0	942.0	29.0	0.0	0.0	0.0	286.0	0.0	170.0	0.0	0.0	67.0	0.0	57.0	0.0	97.0	0.0	0.0	0.0	599.0	0.0	0.0	60.0	261.0	0.0	9876.0	0.0	0.0	0.0	639.0	157.0	24.0	96.0	0.0	0.0	65.0	0.0	0.0	0.0
217	126.0	40.0	9.0	62.0	97.0	11.0	0.0	11.0	0.0	0.0	69.0	0.0	0.0	4.0	0.0	0.0	0.0	225.0	0.0	0.0	0.0	0.0	0.0	0.0	26.0	9.0	0.0	0.0	0.0	0.0	0.0	0.0	110.0	0.0	4.0	0.0	0.0	0.0	16.0	9.0	0.0	0.0	0.0	0.0	0.0	0.0	11.0	0.0	0.0
218	210.0	1239.0	26.0	84.0	0.0	5636.0	0.0	0.0	15.0	0.0	0.0	0.0	0.0	0.0	0.0	378.0	0.0	0.0	11.0	0.0	0.0	0.0	26.0	0.0	485.0	0.0	0.0	0.0	321.0	0.0	0.0	0.0	26.0	0.0	5077.0	0.0	0.0	570.0	0.0	19.0	0.0	0.0	0.0	0.0	0.0	22.0	0.0	34.0	0.0
219	0.0	0.0	0.0	8613.0	0.0	0.0	505.0	0.0	0.0	0.0	0.0	0.0	0.0	0.0	0.0	0.0	0.0	0.0	0.0	0.0	0.0	0.0	0.0	0.0	0.0	0.0	0.0	286.0	0.0	0.0	0.0	0.0	0.0	0.0	0.0	0.0	0.0	0.0	0.0	0.0	0.0	0.0	0.0	0.0	0.0	0.0	0.0	0.0	0.0
220	0.0	0.0	0.0	0.0	0.0	0.0	0.0	0.0	0.0	0.0	0.0	0.0	0.0	27.0	0.0	0.0	0.0	0.0	0.0	0.0	0.0	0.0	0.0	0.0	0.0	0.0	0.0	0.0	0.0	0.0	0.0	0.0	0.0	0.0	0.0	0.0	0.0	0.0	0.0	0.0	0.0	0.0	0.0	0.0	0.0	0.0	82.0	0.0	0.0
221	2275.0	895.0	708.0	373.0	73.0	0.0	0.0	131.0	62.0	17.0	0.0	51.0	75.0	0.0	0.0	89.0	50.0	0.0	268.0	0.0	48.0	57.0	0.0	527.0	223.0	432.0	0.0	0.0	141.0	104.0	0.0	0.0	298.0	44.0	0.0	72.0	0.0	50.0	0.0	2305.0	171.0	46.0	126.0	0.0	0.0	964.0	0.0	0.0	567.0
222	4494.0	1549.0	1702.0	439.0	97.0	306.0	0.0	301.0	124.0	44.0	583.0	248.0	95.0	0.0	0.0	133.0	107.0	96.0	650.0	0.0	0.0	35.0	0.0	5899.0	248.0	1090.0	0.0	0.0	363.0	74.0	0.0	0.0	439.0	133.0	111.0	130.0	17.0	101.0	0.0	325.0	133.0	92.0	55.0	0.0	0.0	3971.0	53.0	172.0	11438.0
223	834.0	318.0	134.0	613.0	1061.0	0.0	0.0	98.0	0.0	0.0	429.0	0.0	0.0	31.0	0.0	0.0	0.0	1545.0	85.0	0.0	0.0	0.0	0.0	0.0	0.0	49.0	0.0	0.0	0.0	0.0	0.0	0.0	662.0	0.0	0.0	0.0	0.0	0.0	220.0	0.0	0.0	0.0	0.0	0.0	0.0	0.0	100.0	85.0	35.0
224	1798.0	8805.0	387.0	11961.0	475.0	2194.0	3325.0	170.0	44.0	0.0	1003.0	0.0	21.0	34.0	95.0	1232.0	0.0	169.0	231.0	53.0	66.0	38.0	4797.0	68.0	2391.0	227.0	0.0	2077.0	694.0	0.0	129.0	341.0	1546.0	38.0	959.0	0.0	58.0	938.0	1783.0	277.0	0.0	0.0	20.0	0.0	343.0	114.0	0.0	550.0	0.0
225	832.0	85.0	74.0	29.0	7.0	0.0	0.0	0.0	0.0	3725.0	0.0	0.0	0.0	38.0	0.0	0.0	1213.0	18.0	37.0	0.0	26.0	0.0	0.0	0.0	0.0	44.0	0.0	0.0	0.0	0.0	0.0	0.0	89.0	7.0	0.0	79.0	0.0	0.0	0.0	14.0	0.0	67.0	0.0	0.0	0.0	0.0	18.0	0.0	0.0
226	4400.0	79.0	481.0	37.0	18.0	0.0	0.0	56.0	28.0	575.0	0.0	19.0	0.0	0.0	0.0	0.0	3324.0	0.0	252.0	0.0	0.0	12.0	0.0	0.0	0.0	121.0	0.0	0.0	18.0	29.0	0.0	0.0	88.0	173.0	0.0	467.0	0.0	0.0	14.0	14.0	0.0	3834.0	14.0	0.0	0.0	60.0	0.0	18.0	0.0
227	2967.0	1269.0	429.0	1581.0	273.0	149.0	0.0	144.0	0.0	54.0	175.0	0.0	0.0	253.0	0.0	0.0	56.0	370.0	234.0	0.0	120.0	0.0	0.0	45.0	127.0	234.0	0.0	0.0	0.0	0.0	0.0	0.0	1913.0	32.0	0.0	43.0	0.0	0.0	143.0	0.0	0.0	46.0	0.0	0.0	234.0	81.0	1015.0	0.0	35.0
228	3274.0	33059.0	1104.0	3353.0	353.0	1205.0	693.0	577.0	53.0	17.0	617.0	27.0	19.0	58.0	47.0	1499.0	94.0	169.0	433.0	86.0	96.0	35.0	828.0	229.0	2327.0	368.0	0.0	310.0	65279.0	59.0	36.0	79.0	1623.0	0.0	512.0	65.0	23.0	2524.0	690.0	473.0	60.0	105.0	48.0	0.0	211.0	310.0	200.0	427.0	150.0
229	1087.0	6647.0	265.0	411.0	0.0	4430.0	0.0	157.0	0.0	0.0	0.0	19.0	0.0	0.0	0.0	2130.0	0.0	0.0	172.0	0.0	0.0	0.0	0.0	0.0	1931.0	106.0	0.0	0.0	1087.0	0.0	0.0	45.0	252.0	0.0	3016.0	29.0	0.0	2829.0	0.0	119.0	0.0	0.0	65.0	0.0	0.0	81.0	0.0	79.0	0.0
230	363.0	195.0	33.0	94.0	0.0	0.0	0.0	0.0	0.0	134.0	0.0	0.0	0.0	336.0	0.0	0.0	40.0	114.0	13.0	0.0	0.0	0.0	0.0	0.0	0.0	33.0	0.0	0.0	20.0	0.0	0.0	0.0	100.0	0.0	0.0	0.0	0.0	0.0	0.0	0.0	0.0	0.0	0.0	0.0	0.0	20.0	40.0	20.0	0.0
231	60.0	71.0	0.0	248.0	0.0	0.0	0.0	20.0	0.0	0.0	0.0	0.0	0.0	0.0	402.0	0.0	0.0	0.0	0.0	0.0	331.0	0.0	30.0	0.0	0.0	0.0	0.0	40.0	0.0	0.0	0.0	45.0	111.0	0.0	0.0	0.0	165.0	0.0	25.0	0.0	0.0	0.0	0.0	0.0	0.0	0.0	0.0	1010.0	0.0
232	13013.0	8203.0	1911.0	7586.0	530.0	1911.0	340.0	863.0	116.0	58.0	283.0	43.0	19.0	148.0	153.0	443.0	132.0	322.0	863.0	197.0	615.0	99.0	678.0	160.0	447.0	438.0	0.0	1218.0	740.0	89.0	86.0	557.0	4328.0	121.0	213.0	232.0	58.0	469.0	546.0	863.0	97.0	262.0	44.0	0.0	224.0	392.0	383.0	1528.0	272.0
233	152.0	83.0	50.0	65.0	11.0	0.0	0.0	11.0	0.0	83.0	0.0	0.0	0.0	1174.0	0.0	0.0	8.0	32.0	11.0	0.0	0.0	0.0	0.0	0.0	0.0	11.0	0.0	0.0	0.0	0.0	0.0	0.0	178.0	0.0	0.0	0.0	0.0	0.0	0.0	0.0	11.0	0.0	0.0	0.0	0.0	0.0	626.0	14.0	0.0
234	16097.0	7099.0	2882.0	6396.0	19392.0	596.0	129.0	913.0	133.0	373.0	2600.0	43.0	31.0	758.0	47.0	256.0	624.0	38069.0	1194.0	154.0	410.0	48.0	0.0	137.0	447.0	702.0	0.0	346.0	636.0	114.0	55.0	170.0	9700.0	205.0	132.0	217.0	53.0	291.0	1687.0	702.0	142.0	632.0	58.0	0.0	595.0	424.0	1317.0	913.0	243.0
235	1560.0	435.0	169.0	700.0	0.0	254.0	0.0	74.0	0.0	0.0	0.0	0.0	0.0	424.0	0.0	0.0	44.0	222.0	159.0	0.0	95.0	12.0	0.0	0.0	0.0	106.0	0.0	0.0	0.0	0.0	0.0	0.0	1868.0	0.0	30.0	0.0	0.0	0.0	0.0	0.0	0.0	0.0	0.0	0.0	66.0	0.0	594.0	84.0	0.0
236	329.0	402.0	0.0	408.0	0.0	85.0	0.0	0.0	0.0	0.0	67.0	0.0	0.0	20.0	0.0	0.0	0.0	0.0	0.0	0.0	0.0	0.0	67.0	0.0	0.0	0.0	0.0	155.0	121.0	0.0	0.0	90.0	152.0	0.0	0.0	0.0	0.0	0.0	73.0	0.0	0.0	0.0	0.0	0.0	0.0	0.0	0.0	488.0	0.0
237	1154.0	702.0	225.0	979.0	2402.0	0.0	0.0	150.0	0.0	75.0	677.0	0.0	0.0	100.0	0.0	0.0	75.0	11497.0	150.0	28.0	54.0	0.0	0.0	0.0	0.0	100.0	200.0	0.0	0.0	0.0	0.0	0.0	1305.0	0.0	20.0	36.0	0.0	0.0	351.0	100.0	0.0	78.0	0.0	0.0	125.0	65.0	301.0	200.0	57.0
238	501.0	364.0	113.0	557.0	0.0	0.0	82.0	0.0	0.0	0.0	0.0	19.0	0.0	0.0	0.0	0.0	0.0	64.0	102.0	33.0	48.0	0.0	91.0	0.0	56.0	0.0	0.0	1898.0	0.0	0.0	12.0	1865.0	204.0	0.0	0.0	0.0	0.0	0.0	0.0	0.0	0.0	0.0	0.0	0.0	0.0	0.0	0.0	305.0	0.0
239	0.0	0.0	0.0	0.0	536.0	0.0	0.0	0.0	0.0	0.0	0.0	0.0	0.0	0.0	0.0	0.0	0.0	0.0	0.0	48.0	0.0	0.0	0.0	0.0	0.0	0.0	0.0	274.0	0.0	0.0	0.0	68.0	0.0	0.0	0.0	0.0	0.0	0.0	143.0	0.0	0.0	0.0	20.0	0.0	0.0	0.0	0.0	550.0	0.0
240	632.0	371.0	150.0	602.0	50.0	50.0	0.0	80.0	0.0	0.0	0.0	0.0	5.0	0.0	28.0	0.0	0.0	0.0	60.0	0.0	0.0	0.0	0.0	0.0	60.0	0.0	0.0	119.0	60.0	0.0	0.0	56.0	251.0	0.0	0.0	0.0	23.0	0.0	50.0	0.0	0.0	0.0	0.0	0.0	0.0	0.0	0.0	244.0	0.0
241	2362.0	146.0	1175.0	157.0	329.0	0.0	0.0	131.0	0.0	23.0	0.0	0.0	0.0	0.0	0.0	0.0	163.0	0.0	914.0	0.0	32.0	0.0	0.0	45.0	0.0	462.0	0.0	0.0	0.0	29.0	0.0	0.0	38.0	0.0	0.0	27.0	0.0	0.0	0.0	48.0	0.0	2568.0	0.0	27.0	0.0	81.0	0.0	0.0	0.0
242	2711.0	1252.0	1141.0	332.0	103.0	95.0	0.0	12050.0	0.0	20.0	0.0	15.0	0.0	0.0	38.0	69.0	50.0	48.0	412.0	0.0	48.0	25.0	0.0	174.0	126.0	301.0	0.0	0.0	158.0	0.0	0.0	0.0	317.0	25.0	0.0	0.0	0.0	110.0	0.0	0.0	30.0	72.0	0.0	0.0	0.0	174.0	0.0	95.0	71.0
243	133.0	746.0	33.0	150.0	0.0	0.0	0.0	0.0	0.0	0.0	0.0	0.0	0.0	0.0	0.0	0.0	0.0	0.0	0.0	0.0	0.0	0.0	46.0	0.0	0.0	0.0	0.0	0.0	0.0	0.0	0.0	79.0	93.0	0.0	0.0	0.0	0.0	0.0	0.0	0.0	0.0	0.0	0.0	0.0	0.0	23.0	23.0	120.0	0.0
244	2223.0	1773.0	253.0	326.0	0.0	89.0	0.0	686.0	0.0	0.0	0.0	0.0	0.0	0.0	0.0	155.0	0.0	0.0	73.0	0.0	0.0	9.0	0.0	0.0	179.0	0.0	0.0	0.0	286.0	0.0	0.0	0.0	171.0	0.0	0.0	0.0	29.0	65.0	0.0	0.0	0.0	0.0	0.0	0.0	0.0	0.0	0.0	488.0	0.0
245	9100.0	431.0	2881.0	332.0	121.0	0.0	0.0	721.0	0.0	17.0	0.0	0.0	0.0	0.0	0.0	69.0	44.0	80.0	6232.0	0.0	0.0	0.0	0.0	424.0	0.0	3453.0	0.0	0.0	159.0	39.0	0.0	0.0	233.0	1020.0	0.0	87.0	0.0	88.0	0.0	0.0	30.0	184.0	0.0	0.0	0.0	1601.0	0.0	0.0	143.0
246	865.0	3667.0	275.0	183.0	0.0	121.0	0.0	91.0	0.0	0.0	0.0	0.0	0.0	0.0	0.0	660.0	0.0	0.0	91.0	0.0	0.0	0.0	112.0	114.0	217.0	91.0	0.0	0.0	2139.0	0.0	0.0	56.0	142.0	0.0	106.0	0.0	0.0	799.0	50.0	0.0	0.0	0.0	0.0	0.0	0.0	114.0	0.0	0.0	35.0
247	886.0	2419.0	207.0	131.0	43.0	394.0	0.0	131.0	0.0	0.0	0.0	0.0	0.0	0.0	0.0	7246.0	0.0	0.0	109.0	0.0	0.0	0.0	0.0	68.0	2186.0	54.0	0.0	0.0	820.0	0.0	0.0	0.0	76.0	0.0	177.0	0.0	0.0	1291.0	0.0	0.0	0.0	0.0	0.0	0.0	0.0	98.0	0.0	0.0	57.0
248	3594.0	5844.0	1084.0	763.0	91.0	325.0	164.0	223.0	0.0	27.0	180.0	0.0	15.0	27.0	0.0	1449.0	69.0	104.0	321.0	0.0	0.0	12.0	0.0	183.0	882.0	421.0	0.0	83.0	2865.0	59.0	0.0	0.0	773.0	57.0	157.0	36.0	0.0	862.0	143.0	156.0	67.0	241.0	0.0	0.0	52.0	408.0	53.0	0.0	179.0
249	1425.0	643.0	149.0	275.0	0.0	0.0	0.0	1045.0	0.0	23.0	0.0	0.0	0.0	20.0	0.0	80.0	56.0	0.0	206.0	0.0	0.0	0.0	0.0	0.0	172.0	149.0	0.0	68.0	91.0	0.0	0.0	0.0	206.0	44.0	0.0	68.0	0.0	91.0	0.0	0.0	0.0	0.0	0.0	0.0	0.0	57.0	0.0	103.0	0.0
250	212.0	5172.0	36.0	264.0	0.0	806.0	0.0	36.0	0.0	0.0	0.0	0.0	0.0	0.0	0.0	447.0	0.0	0.0	0.0	0.0	0.0	0.0	132.0	0.0	286.0	36.0	0.0	51.0	3748.0	0.0	0.0	0.0	88.0	0.0	770.0	0.0	0.0	484.0	0.0	0.0	0.0	0.0	0.0	0.0	0.0	0.0	0.0	36.0	0.0
251	39.0	25.0	14.0	688.0	0.0	0.0	7.0	0.0	0.0	0.0	94.0	0.0	0.0	0.0	0.0	0.0	0.0	7.0	10.0	14.0	0.0	0.0	28.0	0.0	0.0	0.0	25.0	14.0	14.0	7.0	0.0	0.0	19866.0	0.0	0.0	0.0	0.0	0.0	181.0	3.0	0.0	0.0	0.0	0.0	572.0	0.0	0.0	32.0	0.0
252	5016.0	2092.0	1453.0	926.0	268.0	143.0	0.0	314.0	116.0	30.0	265.0	70.0	99.0	31.0	0.0	69.0	94.0	0.0	415.0	53.0	0.0	25.0	0.0	2892.0	351.0	591.0	0.0	0.0	255.0	143.0	24.0	0.0	618.0	76.0	50.0	130.0	0.0	101.0	0.0	2971.0	207.0	175.0	134.0	0.0	92.0	2533.0	0.0	0.0	2476.0
253	739.0	600.0	176.0	395.0	274.0	57.0	0.0	28.0	0.0	28.0	66.0	0.0	0.0	31.0	0.0	0.0	71.0	343.0	57.0	0.0	0.0	0.0	0.0	0.0	0.0	33.0	0.0	0.0	0.0	0.0	0.0	0.0	252.0	0.0	0.0	0.0	0.0	0.0	47.0	0.0	0.0	0.0	0.0	0.0	23.0	47.0	0.0	57.0	0.0
254	1337.0	14944.0	417.0	417.0	0.0	203.0	58.0	157.0	0.0	0.0	0.0	0.0	0.0	20.0	0.0	207.0	0.0	0.0	139.0	0.0	0.0	19.0	0.0	229.0	166.0	153.0	0.0	0.0	3105.0	24.0	0.0	0.0	376.0	38.0	147.0	0.0	0.0	393.0	0.0	181.0	0.0	0.0	0.0	0.0	0.0	130.0	0.0	139.0	107.0
255	1448.0	8690.0	513.0	648.0	79.0	365.0	129.0	120.0	0.0	0.0	0.0	0.0	15.0	0.0	0.0	710.0	0.0	0.0	135.0	53.0	0.0	0.0	120.0	57.0	332.0	120.0	0.0	0.0	4858.0	29.0	0.0	0.0	541.0	0.0	147.0	0.0	0.0	5125.0	0.0	181.0	60.0	0.0	0.0	0.0	0.0	98.0	0.0	0.0	85.0
256	107.0	139.0	0.0	538.0	0.0	0.0	53.0	0.0	0.0	0.0	0.0	0.0	0.0	0.0	374.0	0.0	0.0	0.0	0.0	0.0	168.0	0.0	35.0	0.0	0.0	0.0	0.0	53.0	0.0	0.0	30.0	80.0	220.0	0.0	0.0	0.0	88.0	0.0	58.0	0.0	0.0	0.0	0.0	0.0	0.0	0.0	0.0	1650.0	0.0
257	1603.0	81.0	273.0	90.0	26.0	0.0	0.0	196.0	0.0	0.0	0.0	0.0	0.0	0.0	0.0	0.0	29.0	11.0	566.0	0.0	17.0	0.0	0.0	29.0	34.0	104.0	0.0	0.0	0.0	17.0	0.0	0.0	34.0	17.0	0.0	0.0	0.0	0.0	0.0	17.0	0.0	244.0	11.0	0.0	0.0	98.0	0.0	0.0	35.0
258	358.0	67.0	90.0	10.0	0.0	0.0	0.0	0.0	30.0	0.0	0.0	0.0	3.0	0.0	0.0	0.0	6.0	0.0	6.0	0.0	13.0	0.0	0.0	0.0	0.0	13.0	0.0	0.0	0.0	6.0	0.0	3.0	0.0	10.0	0.0	16.0	0.0	0.0	0.0	144.0	176.0	0.0	0.0	0.0	0.0	10.0	0.0	0.0	0.0
259	282.0	174.0	49.0	5331.0	33.0	0.0	33.0	0.0	0.0	0.0	480.0	0.0	0.0	0.0	0.0	0.0	0.0	0.0	41.0	0.0	41.0	0.0	490.0	0.0	0.0	24.0	0.0	0.0	24.0	0.0	0.0	0.0	18491.0	0.0	0.0	0.0	0.0	0.0	589.0	24.0	0.0	0.0	0.0	0.0	715.0	0.0	0.0	91.0	0.0
260	992.0	559.0	119.0	4448.0	97.0	0.0	58.0	89.0	0.0	20.0	89.0	0.0	0.0	45.0	0.0	0.0	0.0	0.0	149.0	0.0	0.0	12.0	104.0	0.0	0.0	0.0	0.0	582.0	0.0	0.0	0.0	45.0	634.0	38.0	0.0	0.0	0.0	50.0	126.0	0.0	0.0	0.0	20.0	0.0	82.0	0.0	35.0	253.0	28.0
261	458.0	1243.0	0.0	458.0	0.0	193.0	0.0	0.0	0.0	0.0	0.0	0.0	0.0	0.0	47.0	0.0	0.0	0.0	0.0	0.0	48.0	0.0	122.0	0.0	91.0	0.0	0.0	143.0	132.0	0.0	36.0	204.0	132.0	0.0	50.0	0.0	0.0	0.0	0.0	0.0	0.0	0.0	0.0	0.0	0.0	0.0	0.0	672.0	0.0
262	234.0	189.0	0.0	487.0	0.0	0.0	47.0	0.0	0.0	0.0	0.0	0.0	0.0	0.0	0.0	0.0	0.0	0.0	0.0	0.0	36.0	0.0	45.0	0.0	0.0	0.0	0.0	8052.0	27.0	0.0	0.0	807.0	90.0	0.0	0.0	0.0	0.0	0.0	63.0	0.0	0.0	0.0	0.0	0.0	0.0	0.0	0.0	611.0	0.0
263	2758.0	873.0	367.0	796.0	0.0	0.0	0.0	91.0	0.0	766.0	85.0	0.0	5.0	919.0	0.0	0.0	505.0	367.0	153.0	0.0	54.0	0.0	0.0	45.0	214.0	168.0	0.0	0.0	91.0	34.0	0.0	0.0	781.0	57.0	0.0	107.0	0.0	0.0	0.0	0.0	52.0	153.0	20.0	0.0	79.0	65.0	383.0	0.0	0.0
264	151.0	529.0	0.0	75.0	22.0	37.0	0.0	0.0	0.0	0.0	0.0	0.0	0.0	0.0	0.0	22.0	0.0	17.0	20.0	0.0	0.0	0.0	20.0	0.0	47.0	0.0	0.0	52.0	27.0	0.0	0.0	22.0	27.0	0.0	0.0	0.0	0.0	0.0	0.0	35.0	0.0	0.0	0.0	0.0	0.0	0.0	0.0	90.0	0.0
265	2008.0	262.0	489.0	78.0	0.0	0.0	0.0	0.0	11097.0	17.0	0.0	113.0	73.0	0.0	0.0	0.0	0.0	0.0	127.0	0.0	0.0	801.0	0.0	45.0	0.0	113.0	0.0	0.0	0.0	808.0	12.0	0.0	156.0	92.0	0.0	376.0	0.0	0.0	0.0	11346.0	187.0	0.0	872.0	0.0	0.0	63.0	0.0	0.0	28.0
266	243.0	135.0	40.0	358.0	0.0	0.0	82.0	0.0	0.0	0.0	0.0	0.0	5.0	0.0	86.0	0.0	0.0	0.0	0.0	0.0	0.0	0.0	40.0	0.0	0.0	0.0	0.0	541.0	0.0	0.0	0.0	7155.0	81.0	0.0	0.0	0.0	53.0	0.0	60.0	0.0	0.0	0.0	0.0	0.0	0.0	0.0	47.0	2383.0	0.0
267	2935.0	291.0	240.0	257.0	420.0	0.0	0.0	94.0	0.0	171.0	0.0	11.0	0.0	65.0	0.0	0.0	746.0	506.0	283.0	0.0	0.0	0.0	0.0	0.0	0.0	248.0	0.0	0.0	0.0	77.0	0.0	0.0	274.0	44.0	0.0	111.0	0.0	0.0	0.0	51.0	0.0	394.0	0.0	0.0	0.0	85.0	64.0	0.0	77.0
268	87.0	103.0	39.0	406.0	0.0	0.0	31.0	0.0	0.0	0.0	0.0	0.0	0.0	0.0	1179.0	0.0	0.0	0.0	55.0	0.0	3931.0	0.0	47.0	0.0	55.0	0.0	0.0	103.0	0.0	0.0	39.0	71.0	183.0	0.0	0.0	0.0	678.0	0.0	39.0	0.0	0.0	0.0	0.0	31.0	0.0	0.0	0.0	2583.0	0.0
269	91.0	77.0	42.0	630.0	0.0	0.0	77.0	0.0	0.0	0.0	0.0	0.0	0.0	0.0	70.0	0.0	0.0	21.0	0.0	501.0	0.0	0.0	497.0	0.0	0.0	0.0	0.0	0.0	0.0	0.0	0.0	0.0	378.0	0.0	0.0	0.0	0.0	0.0	42.0	21.0	0.0	0.0	0.0	0.0	21.0	14.0	0.0	42.0	0.0
270	710.0	505.0	144.0	927.0	0.0	84.0	58.0	0.0	0.0	0.0	0.0	0.0	0.0	0.0	0.0	0.0	0.0	0.0	0.0	0.0	0.0	0.0	120.0	0.0	0.0	0.0	0.0	2794.0	0.0	0.0	0.0	1239.0	216.0	0.0	0.0	0.0	11.0	0.0	143.0	0.0	0.0	0.0	0.0	0.0	0.0	0.0	0.0	794.0	0.0
271	25.0	45.0	0.0	280.0	0.0	0.0	58.0	0.0	0.0	0.0	0.0	0.0	0.0	0.0	191.0	0.0	0.0	0.0	50.0	0.0	30.0	0.0	35.0	0.0	0.0	0.0	0.0	50.0	0.0	0.0	20.0	117.0	81.0	0.0	0.0	0.0	141.0	0.0	71.0	0.0	0.0	0.0	0.0	0.0	0.0	0.0	0.0	1773.0	0.0
272	2308.0	509.0	310.0	477.0	268.0	0.0	0.0	196.0	0.0	0.0	308.0	11.0	0.0	0.0	0.0	0.0	37.0	217.0	214.0	19.0	54.0	0.0	0.0	57.0	87.0	151.0	0.0	0.0	136.0	0.0	0.0	0.0	406.0	0.0	0.0	36.0	0.0	0.0	95.0	79.0	0.0	1138.0	0.0	0.0	0.0	114.0	0.0	71.0	0.0
273	1373.0	1126.0	375.0	71.0	0.0	87.0	0.0	79.0	0.0	0.0	0.0	23.0	0.0	0.0	0.0	207.0	0.0	0.0	79.0	0.0	0.0	19.0	0.0	413.0	151.0	207.0	0.0	0.0	207.0	0.0	0.0	0.0	119.0	0.0	0.0	0.0	0.0	183.0	0.0	71.0	0.0	39.0	0.0	0.0	0.0	768.0	0.0	39.0	336.0
274	439.0	358.0	98.0	860.0	0.0	0.0	58.0	98.0	0.0	0.0	0.0	0.0	0.0	0.0	345.0	0.0	0.0	0.0	0.0	0.0	3174.0	0.0	0.0	0.0	0.0	0.0	0.0	80.0	0.0	59.0	129.0	116.0	412.0	0.0	0.0	0.0	218.0	0.0	273.0	0.0	0.0	0.0	0.0	206.0	0.0	0.0	0.0	2567.0	0.0
275	223.0	137.0	42.0	498.0	0.0	0.0	29.0	0.0	0.0	0.0	0.0	0.0	0.0	0.0	0.0	0.0	0.0	0.0	0.0	0.0	32.0	0.0	22.0	0.0	0.0	0.0	0.0	5913.0	0.0	0.0	0.0	363.0	183.0	0.0	0.0	0.0	0.0	0.0	36.0	0.0	0.0	0.0	0.0	0.0	19.0	0.0	0.0	141.0	0.0
276	37164.0	296.0	3714.0	126.0	73.0	84.0	0.0	84.0	0.0	171.0	0.0	19.0	0.0	0.0	0.0	42.0	454.0	0.0	5144.0	0.0	0.0	19.0	0.0	137.0	0.0	1542.0	0.0	0.0	0.0	79.0	0.0	0.0	160.0	1270.0	0.0	304.0	0.0	0.0	0.0	101.0	37.0	3463.0	0.0	0.0	0.0	196.0	0.0	0.0	35.0
277	160.0	54.0	30.0	71.0	18.0	0.0	0.0	0.0	0.0	18.0	0.0	0.0	0.0	273.0	0.0	0.0	0.0	30.0	26.0	0.0	0.0	0.0	0.0	0.0	0.0	9.0	0.0	0.0	22.0	0.0	0.0	0.0	128.0	0.0	0.0	13.0	0.0	0.0	0.0	18.0	0.0	0.0	0.0	0.0	9.0	0.0	236.0	0.0	0.0
278	357.0	530.0	69.0	1291.0	0.0	69.0	258.0	0.0	0.0	0.0	0.0	0.0	0.0	0.0	67.0	0.0	0.0	0.0	0.0	24.0	0.0	0.0	311.0	0.0	103.0	0.0	0.0	143.0	0.0	0.0	2932.0	56.0	207.0	0.0	35.0	0.0	23.0	63.0	143.0	0.0	0.0	0.0	0.0	0.0	0.0	0.0	0.0	611.0	0.0
279	9936.0	2748.0	2563.0	924.0	0.0	338.0	152.0	196.0	898.0	61.0	77.0	9489.0	5353.0	58.0	0.0	98.0	233.0	88.0	739.0	0.0	259.0	317.0	0.0	149.0	281.0	475.0	0.0	107.0	204.0	343.0	0.0	68.0	1159.0	264.0	147.0	845.0	0.0	63.0	0.0	2880.0	2154.0	164.0	607.0	0.0	0.0	245.0	88.0	0.0	71.0
280	8699.0	5348.0	1482.0	4704.0	189.0	644.0	399.0	386.0	71.0	34.0	120.0	19.0	59.0	55.0	182.0	226.0	182.0	169.0	451.0	163.0	518.0	35.0	515.0	68.0	191.0	350.0	0.0	37164.0	363.0	54.0	123.0	20221.0	2628.0	89.0	126.0	210.0	153.0	139.0	302.0	386.0	157.0	151.0	27.0	0.0	158.0	179.0	118.0	2872.0	78.0
281	1897.0	291.0	281.0	240.0	79.0	0.0	0.0	1942.0	0.0	0.0	30.0	0.0	5.0	0.0	0.0	0.0	37.0	0.0	240.0	0.0	0.0	0.0	0.0	30.0	56.0	138.0	0.0	0.0	0.0	0.0	0.0	0.0	117.0	0.0	0.0	0.0	0.0	0.0	0.0	46.0	0.0	649.0	0.0	0.0	0.0	0.0	0.0	30.0	0.0
282	136.0	68.0	0.0	1992.0	34.0	34.0	247.0	0.0	0.0	0.0	51.0	0.0	0.0	0.0	25.0	0.0	0.0	0.0	0.0	85.0	0.0	0.0	12183.0	0.0	0.0	0.0	0.0	25.0	34.0	0.0	0.0	0.0	2342.0	0.0	0.0	0.0	0.0	0.0	59.0	0.0	0.0	0.0	0.0	0.0	102.0	0.0	0.0	76.0	0.0
283	143.0	100.0	0.0	1348.0	0.0	0.0	70.0	0.0	0.0	0.0	0.0	0.0	0.0	0.0	968.0	0.0	0.0	0.0	0.0	0.0	60.0	0.0	258.0	0.0	0.0	0.0	0.0	272.0	0.0	0.0	351.0	516.0	200.0	0.0	0.0	0.0	88.0	0.0	172.0	0.0	0.0	0.0	0.0	0.0	0.0	0.0	0.0	4706.0	0.0
284	1011.0	7603.0	279.0	924.0	85.0	352.0	70.0	0.0	26.0	0.0	180.0	0.0	0.0	0.0	0.0	631.0	0.0	0.0	0.0	48.0	0.0	0.0	174.0	57.0	652.0	0.0	0.0	0.0	28025.0	34.0	0.0	0.0	418.0	0.0	264.0	0.0	17.0	1433.0	0.0	0.0	0.0	59.0	0.0	0.0	52.0	0.0	0.0	0.0	71.0
285	15395.0	6887.0	2565.0	2700.0	317.0	1755.0	105.0	24814.0	205.0	109.0	188.0	23.0	21.0	96.0	28.0	433.0	227.0	459.0	1350.0	43.0	295.0	44.0	0.0	309.0	1147.0	675.0	0.0	226.0	675.0	84.0	55.0	181.0	2319.0	147.0	137.0	275.0	58.0	431.0	402.0	607.0	112.0	302.0	72.0	0.0	158.0	375.0	177.0	794.0	179.0
286	655.0	655.0	0.0	4464.0	250.0	162.0	258.0	131.0	0.0	0.0	274.0	0.0	0.0	0.0	2905.0	0.0	0.0	0.0	0.0	91.0	235.0	0.0	573.0	0.0	127.0	0.0	0.0	1351.0	113.0	0.0	646.0	1720.0	1004.0	0.0	30.0	0.0	837.0	114.0	676.0	0.0	0.0	0.0	0.0	0.0	92.0	0.0	0.0	10813.0	0.0
287	139.0	86.0	49.0	74.0	0.0	0.0	0.0	24.0	0.0	32.0	0.0	0.0	0.0	1687.0	0.0	0.0	28.0	156.0	0.0	0.0	0.0	0.0	0.0	0.0	32.0	8.0	0.0	0.0	28.0	0.0	0.0	0.0	115.0	0.0	16.0	0.0	0.0	0.0	0.0	0.0	0.0	8.0	0.0	0.0	28.0	0.0	74.0	0.0	0.0
288	383.0	9100.0	159.0	191.0	0.0	298.0	0.0	0.0	0.0	0.0	0.0	0.0	0.0	0.0	0.0	69.0	0.0	0.0	0.0	38.0	0.0	0.0	0.0	0.0	268.0	0.0	0.0	0.0	90.0	0.0	0.0	0.0	149.0	0.0	55.0	0.0	0.0	88.0	53.0	181.0	0.0	0.0	0.0	0.0	0.0	0.0	0.0	0.0	0.0
289	2812.0	2163.0	473.0	229.0	0.0	81.0	0.0	743.0	0.0	27.0	0.0	15.0	0.0	0.0	0.0	148.0	0.0	0.0	270.0	0.0	0.0	0.0	0.0	0.0	4205.0	135.0	0.0	0.0	256.0	44.0	0.0	0.0	148.0	38.0	40.0	0.0	0.0	229.0	0.0	94.0	0.0	0.0	0.0	0.0	0.0	81.0	0.0	256.0	0.0
290	1853.0	1181.0	532.0	1784.0	73.0	0.0	58.0	0.0	26.0	20.0	0.0	19.0	0.0	0.0	354.0	0.0	75.0	0.0	0.0	24.0	181.0	25.0	208.0	0.0	0.0	0.0	0.0	579.0	113.0	0.0	505.0	764.0	618.0	0.0	0.0	0.0	76.0	50.0	201.0	0.0	60.0	46.0	0.0	0.0	66.0	0.0	0.0	5317.0	0.0
291	1057.0	773.0	162.0	827.0	0.0	0.0	70.0	0.0	0.0	0.0	0.0	0.0	0.0	0.0	0.0	0.0	0.0	0.0	108.0	0.0	54.0	0.0	94.0	0.0	0.0	81.0	0.0	2591.0	122.0	0.0	24.0	4481.0	420.0	0.0	20.0	0.0	0.0	0.0	0.0	94.0	0.0	32.0	0.0	0.0	79.0	0.0	0.0	672.0	0.0
292	1774.0	928.0	328.0	279.0	0.0	0.0	0.0	599.0	0.0	0.0	0.0	0.0	0.0	0.0	28.0	65.0	0.0	0.0	205.0	67.0	48.0	0.0	0.0	0.0	98.0	57.0	0.0	0.0	90.0	0.0	36.0	56.0	180.0	0.0	0.0	0.0	0.0	82.0	65.0	0.0	0.0	32.0	0.0	0.0	0.0	65.0	41.0	427.0	42.0
293	71.0	66.0	38.0	6093.0	5.0	0.0	0.0	0.0	0.0	0.0	165.0	0.0	0.0	0.0	0.0	0.0	0.0	5.0	16.0	0.0	11.0	0.0	93.0	0.0	0.0	0.0	0.0	0.0	11.0	0.0	0.0	5.0	29509.0	0.0	0.0	0.0	0.0	0.0	198.0	0.0	0.0	0.0	0.0	0.0	1013.0	0.0	0.0	27.0	0.0
294	3550.0	876.0	1247.0	386.0	0.0	148.0	0.0	144.0	35.0	20.0	411.0	31.0	29.0	38.0	0.0	103.0	89.0	56.0	386.0	0.0	0.0	19.0	0.0	29210.0	163.0	638.0	0.0	0.0	222.0	89.0	0.0	0.0	207.0	38.0	66.0	87.0	0.0	76.0	0.0	193.0	37.0	52.0	24.0	0.0	0.0	3105.0	0.0	0.0	6480.0
295	98.0	129.0	0.0	4277.0	0.0	0.0	117.0	0.0	0.0	0.0	205.0	0.0	0.0	0.0	0.0	0.0	0.0	18.0	0.0	0.0	24.0	0.0	172.0	0.0	0.0	0.0	12.0	18.0	36.0	0.0	0.0	0.0	14509.0	0.0	0.0	0.0	0.0	0.0	359.0	0.0	0.0	0.0	0.0	0.0	502.0	0.0	0.0	67.0	0.0
296	559.0	616.0	114.0	21790.0	91.0	0.0	2444.0	0.0	0.0	0.0	0.0	0.0	5.0	0.0	47.0	0.0	0.0	0.0	0.0	62.0	114.0	0.0	16095.0	0.0	0.0	0.0	0.0	186.0	0.0	0.0	0.0	0.0	2783.0	0.0	0.0	0.0	0.0	0.0	258.0	0.0	0.0	0.0	0.0	0.0	129.0	0.0	0.0	444.0	0.0
297	27.0	19.0	3.0	436.0	19.0	3.0	0.0	11.0	0.0	0.0	62.0	0.0	0.0	19.0	7.0	0.0	0.0	3.0	0.0	3.0	15.0	0.0	3.0	0.0	0.0	0.0	3.0	0.0	0.0	0.0	0.0	0.0	26359.0	0.0	0.0	0.0	0.0	0.0	145.0	11.0	0.0	0.0	0.0	0.0	558.0	0.0	3.0	3.0	0.0
298	391.0	104.0	50.0	463.0	63.0	0.0	0.0	50.0	0.0	0.0	36.0	0.0	0.0	90.0	0.0	0.0	0.0	90.0	109.0	0.0	0.0	0.0	0.0	0.0	0.0	50.0	0.0	0.0	0.0	0.0	0.0	0.0	541.0	0.0	0.0	0.0	0.0	0.0	59.0	0.0	36.0	0.0	0.0	0.0	50.0	31.0	281.0	0.0	36.0
299	17.0	24.0	5.0	85.0	1.0	0.0	0.0	0.0	0.0	5.0	0.0	0.0	0.0	5.0	0.0	5.0	0.0	21.0	1.0	0.0	0.0	0.0	0.0	0.0	0.0	0.0	0.0	0.0	0.0	0.0	0.0	0.0	45.0	0.0	0.0	9.0	0.0	0.0	17.0	0.0	0.0	0.0	0.0	0.0	0.0	0.0	17.0	0.0	0.0
300	241.0	180.0	110.0	231.0	0.0	0.0	0.0	40.0	0.0	0.0	0.0	0.0	0.0	70.0	0.0	0.0	0.0	30.0	40.0	0.0	0.0	0.0	0.0	0.0	0.0	0.0	0.0	0.0	0.0	0.0	0.0	0.0	191.0	0.0	0.0	0.0	0.0	0.0	0.0	0.0	0.0	0.0	0.0	0.0	40.0	30.0	251.0	0.0	0.0
301	79.0	154.0	64.0	323.0	0.0	0.0	59.0	0.0	0.0	0.0	0.0	0.0	0.0	0.0	39.0	0.0	0.0	0.0	0.0	393.0	49.0	0.0	179.0	0.0	0.0	0.0	0.0	19.0	0.0	0.0	0.0	0.0	214.0	0.0	0.0	0.0	0.0	0.0	0.0	0.0	0.0	0.0	0.0	0.0	39.0	0.0	0.0	34.0	0.0
302	482.0	145.0	101.0	780.0	25.0	0.0	88.0	0.0	0.0	0.0	0.0	0.0	0.0	0.0	82.0	0.0	0.0	0.0	31.0	4867.0	50.0	0.0	190.0	0.0	0.0	0.0	31.0	63.0	0.0	0.0	0.0	25.0	850.0	0.0	0.0	0.0	0.0	0.0	0.0	0.0	0.0	0.0	0.0	0.0	0.0	0.0	0.0	50.0	0.0
303	96.0	96.0	24.0	330.0	0.0	0.0	32.0	12.0	0.0	0.0	0.0	0.0	0.0	0.0	19.0	0.0	0.0	0.0	0.0	12143.0	0.0	0.0	44.0	0.0	44.0	19.0	0.0	0.0	0.0	0.0	0.0	0.0	354.0	0.0	0.0	0.0	0.0	0.0	0.0	0.0	0.0	0.0	0.0	0.0	17.0	0.0	0.0	39.0	0.0
304	20.0	52.0	0.0	148.0	2.0	5.0	0.0	0.0	0.0	0.0	0.0	0.0	0.0	0.0	13.0	0.0	0.0	0.0	0.0	105.0	0.0	0.0	42.0	0.0	0.0	0.0	268.0	0.0	0.0	0.0	0.0	2.0	123.0	0.0	0.0	0.0	0.0	0.0	10.0	0.0	0.0	0.0	2.0	0.0	10.0	0.0	0.0	0.0	0.0
305	268.0	317.0	44.0	10796.0	0.0	0.0	31.0	0.0	0.0	0.0	0.0	0.0	0.0	0.0	0.0	0.0	0.0	0.0	40.0	0.0	0.0	0.0	58.0	0.0	0.0	0.0	0.0	537.0	44.0	0.0	12.0	0.0	407.0	0.0	0.0	0.0	0.0	0.0	143.0	0.0	0.0	0.0	0.0	0.0	0.0	0.0	0.0	138.0	0.0
306	20.0	25.0	0.0	114.0	31.0	0.0	0.0	3.0	0.0	0.0	9.0	0.0	0.0	86.0	0.0	3.0	0.0	45.0	0.0	0.0	0.0	0.0	9.0	0.0	0.0	6.0	0.0	0.0	6.0	0.0	0.0	0.0	122.0	6.0	0.0	0.0	0.0	0.0	17.0	0.0	0.0	0.0	0.0	0.0	3.0	0.0	1685.0	0.0	0.0
307	47.0	8.0	5.0	402.0	5.0	5.0	0.0	2.0	0.0	0.0	44.0	0.0	0.0	0.0	0.0	0.0	0.0	0.0	0.0	2.0	5.0	0.0	0.0	0.0	0.0	0.0	1554.0	0.0	0.0	0.0	0.0	8.0	12058.0	0.0	0.0	0.0	0.0	0.0	78.0	0.0	0.0	0.0	0.0	0.0	159.0	0.0	0.0	5.0	0.0
308	6.0	6.0	0.0	13.0	0.0	0.0	0.0	0.0	0.0	0.0	0.0	0.0	0.0	0.0	0.0	0.0	0.0	0.0	0.0	0.0	0.0	0.0	0.0	0.0	0.0	0.0	0.0	0.0	0.0	0.0	0.0	0.0	115.0	0.0	0.0	0.0	0.0	0.0	0.0	0.0	0.0	0.0	3.0	0.0	10.0	0.0	0.0	0.0	0.0
309	5.0	2.0	0.0	22.0	0.0	0.0	0.0	0.0	0.0	0.0	2.0	0.0	0.0	9.0	0.0	2.0	0.0	0.0	0.0	0.0	0.0	0.0	0.0	0.0	2.0	5.0	0.0	0.0	0.0	0.0	0.0	0.0	2.0	0.0	0.0	0.0	0.0	0.0	0.0	2.0	0.0	0.0	0.0	0.0	0.0	2.0	22.0	2.0	0.0
310	6.0	2.0	0.0	13.0	0.0	0.0	0.0	13.0	0.0	0.0	0.0	0.0	0.0	13.0	0.0	0.0	0.0	0.0	9.0	0.0	6.0	0.0	2.0	0.0	2.0	0.0	2.0	0.0	0.0	0.0	0.0	0.0	45.0	6.0	0.0	0.0	0.0	0.0	2.0	0.0	0.0	0.0	0.0	0.0	0.0	0.0	24.0	0.0	0.0
311	141.0	48.0	17.0	91.0	0.0	0.0	0.0	43.0	0.0	20.0	37.0	0.0	0.0	199.0	0.0	17.0	0.0	53.0	0.0	0.0	0.0	0.0	0.0	0.0	20.0	27.0	0.0	0.0	0.0	0.0	0.0	0.0	250.0	0.0	0.0	0.0	0.0	0.0	0.0	17.0	0.0	0.0	0.0	0.0	78.0	0.0	106.0	0.0	0.0
312	125.0	101.0	0.0	878.0	0.0	0.0	70.0	47.0	0.0	0.0	0.0	0.0	0.0	0.0	188.0	0.0	0.0	31.0	31.0	423.0	62.0	0.0	337.0	0.0	0.0	0.0	0.0	54.0	0.0	0.0	0.0	0.0	423.0	0.0	0.0	0.0	31.0	0.0	39.0	0.0	0.0	0.0	0.0	0.0	0.0	0.0	0.0	149.0	0.0
313	3.0	6.0	20.0	6.0	0.0	6.0	0.0	0.0	0.0	3.0	0.0	0.0	0.0	3.0	0.0	0.0	0.0	0.0	0.0	0.0	0.0	0.0	3.0	0.0	0.0	3.0	0.0	0.0	0.0	0.0	0.0	0.0	27.0	0.0	0.0	3.0	0.0	6.0	0.0	0.0	0.0	0.0	6.0	0.0	6.0	0.0	13.0	3.0	0.0
314	20.0	6.0	6.0	61.0	6.0	10.0	0.0	0.0	0.0	0.0	6.0	0.0	0.0	2.0	0.0	0.0	0.0	16.0	0.0	6.0	0.0	0.0	0.0	0.0	0.0	0.0	0.0	0.0	35.0	0.0	0.0	0.0	106.0	0.0	0.0	0.0	0.0	0.0	2.0	6.0	2.0	0.0	0.0	0.0	2.0	0.0	10.0	0.0	0.0
315	257.0	128.0	21.0	1230.0	28.0	0.0	21.0	0.0	0.0	0.0	71.0	0.0	0.0	0.0	35.0	0.0	0.0	21.0	28.0	38.0	0.0	0.0	71.0	0.0	0.0	0.0	0.0	0.0	0.0	0.0	0.0	0.0	14958.0	0.0	0.0	0.0	0.0	0.0	250.0	0.0	0.0	0.0	0.0	0.0	708.0	0.0	0.0	407.0	0.0
316	102.0	137.0	15.0	68.0	28.0	0.0	0.0	0.0	0.0	18.0	0.0	0.0	0.0	302.0	0.0	0.0	12.0	46.0	28.0	0.0	0.0	0.0	0.0	0.0	0.0	0.0	0.0	0.0	21.0	0.0	0.0	0.0	146.0	0.0	0.0	0.0	0.0	0.0	0.0	0.0	0.0	0.0	0.0	0.0	0.0	0.0	5093.0	59.0	0.0
317	31.0	17.0	3.0	34.0	10.0	6.0	6.0	0.0	0.0	0.0	0.0	0.0	0.0	0.0	0.0	0.0	0.0	3.0	0.0	2642.0	0.0	0.0	38.0	0.0	0.0	0.0	10.0	0.0	0.0	0.0	0.0	3.0	17.0	0.0	0.0	0.0	0.0	0.0	3.0	0.0	0.0	0.0	0.0	0.0	3.0	0.0	0.0	10.0	0.0
318	113.0	153.0	34.0	1040.0	0.0	34.0	1102.0	0.0	0.0	0.0	0.0	0.0	0.0	0.0	51.0	0.0	0.0	0.0	0.0	0.0	79.0	0.0	1233.0	0.0	0.0	0.0	0.0	90.0	0.0	0.0	18.0	0.0	312.0	0.0	0.0	0.0	29.0	0.0	45.0	0.0	0.0	0.0	0.0	0.0	34.0	0.0	0.0	449.0	0.0
319	158.0	201.0	0.0	1523.0	63.0	63.0	6231.0	0.0	0.0	0.0	0.0	0.0	0.0	0.0	201.0	0.0	0.0	0.0	52.0	19.0	126.0	0.0	4083.0	0.0	0.0	0.0	0.0	137.0	0.0	0.0	36.0	0.0	592.0	0.0	0.0	0.0	35.0	0.0	74.0	0.0	0.0	0.0	0.0	0.0	52.0	0.0	0.0	370.0	0.0
320	246.0	138.0	0.0	1171.0	0.0	0.0	6198.0	0.0	0.0	0.0	20.0	0.0	0.0	0.0	5730.0	0.0	0.0	0.0	0.0	24.0	51.0	0.0	1264.0	0.0	0.0	0.0	0.0	46.0	0.0	0.0	0.0	46.0	251.0	0.0	0.0	0.0	71.0	0.0	46.0	0.0	0.0	0.0	0.0	0.0	0.0	0.0	0.0	241.0	0.0
321	41.0	59.0	0.0	360.0	0.0	0.0	80.0	0.0	0.0	0.0	0.0	0.0	0.0	0.0	4202.0	0.0	0.0	0.0	0.0	139.0	62.0	0.0	101.0	59.0	17.0	0.0	0.0	20.0	0.0	0.0	0.0	0.0	125.0	0.0	0.0	0.0	118.0	0.0	0.0	0.0	0.0	0.0	0.0	0.0	17.0	0.0	0.0	157.0	0.0
322	418.0	357.0	125.0	880.0	0.0	0.0	53.0	57.0	0.0	0.0	0.0	0.0	0.0	0.0	28.0	0.0	0.0	0.0	39.0	365.0	0.0	0.0	146.0	0.0	82.0	0.0	0.0	42.0	0.0	0.0	0.0	0.0	772.0	0.0	0.0	0.0	0.0	0.0	39.0	50.0	0.0	0.0	0.0	0.0	96.0	0.0	0.0	35.0	0.0
323	127.0	106.0	0.0	3112.0	21.0	0.0	0.0	0.0	0.0	0.0	42.0	0.0	0.0	0.0	28.0	0.0	0.0	0.0	50.0	0.0	0.0	0.0	84.0	0.0	0.0	0.0	0.0	1454.0	0.0	0.0	12.0	173.0	89.0	0.0	0.0	0.0	0.0	0.0	0.0	0.0	0.0	0.0	0.0	0.0	0.0	0.0	0.0	237.0	0.0
324	1299.0	378.0	228.0	82.0	0.0	0.0	0.0	0.0	92.0	0.0	0.0	242.0	1873.0	0.0	0.0	0.0	39.0	0.0	102.0	0.0	36.0	46.0	0.0	0.0	0.0	72.0	0.0	0.0	0.0	36.0	0.0	0.0	23.0	0.0	0.0	29.0	0.0	0.0	0.0	603.0	97.0	0.0	198.0	0.0	0.0	0.0	0.0	19.0	0.0
325	160.0	86.0	74.0	373.0	0.0	0.0	0.0	0.0	0.0	0.0	0.0	0.0	0.0	63.0	0.0	0.0	0.0	57.0	0.0	0.0	0.0	0.0	0.0	45.0	0.0	0.0	0.0	0.0	45.0	0.0	0.0	0.0	413.0	0.0	0.0	0.0	0.0	0.0	34.0	0.0	0.0	0.0	28.0	0.0	28.0	0.0	126.0	0.0	0.0
326	20.0	3.0	0.0	20.0	0.0	0.0	0.0	0.0	0.0	0.0	0.0	0.0	0.0	0.0	0.0	0.0	0.0	3.0	0.0	0.0	0.0	0.0	0.0	0.0	0.0	0.0	588.0	0.0	0.0	0.0	0.0	0.0	129.0	0.0	0.0	0.0	0.0	0.0	3.0	0.0	0.0	0.0	0.0	0.0	6.0	0.0	6.0	0.0	0.0
327	185.0	74.0	49.0	791.0	0.0	0.0	0.0	49.0	0.0	17.0	57.0	0.0	0.0	94.0	0.0	0.0	0.0	74.0	0.0	0.0	0.0	0.0	0.0	0.0	0.0	78.0	0.0	0.0	0.0	0.0	0.0	0.0	602.0	0.0	0.0	0.0	0.0	0.0	210.0	0.0	0.0	0.0	0.0	0.0	49.0	0.0	255.0	0.0	0.0
328	56.0	13.0	10.0	83.0	0.0	0.0	0.0	0.0	0.0	0.0	0.0	0.0	0.0	0.0	0.0	0.0	0.0	27.0	6.0	0.0	0.0	6.0	0.0	0.0	10.0	6.0	0.0	13.0	0.0	0.0	0.0	0.0	78.0	0.0	0.0	0.0	0.0	0.0	6.0	6.0	0.0	0.0	0.0	0.0	0.0	10.0	10.0	0.0	0.0
329	3.0	0.0	0.0	40.0	0.0	0.0	0.0	0.0	0.0	0.0	0.0	0.0	0.0	0.0	0.0	0.0	0.0	0.0	0.0	0.0	0.0	0.0	0.0	0.0	0.0	0.0	6.0	0.0	0.0	0.0	0.0	0.0	53.0	0.0	0.0	0.0	0.0	0.0	0.0	0.0	0.0	0.0	0.0	0.0	6.0	0.0	0.0	0.0	0.0
330	129.0	68.0	28.0	6.0	0.0	3.0	0.0	0.0	6.0	0.0	0.0	17.0	3.0	0.0	0.0	0.0	3.0	0.0	10.0	0.0	0.0	0.0	0.0	0.0	0.0	10.0	0.0	10.0	0.0	3.0	0.0	0.0	10.0	0.0	0.0	6.0	0.0	0.0	0.0	75.0	125.0	0.0	17.0	0.0	0.0	0.0	0.0	0.0	3.0
331	156.0	0.0	154.0	165.0	0.0	0.0	0.0	21.0	0.0	0.0	0.0	0.0	0.0	21.0	0.0	0.0	0.0	23.0	0.0	0.0	0.0	0.0	0.0	0.0	0.0	57.0	0.0	0.0	0.0	0.0	0.0	0.0	179.0	0.0	0.0	0.0	0.0	0.0	21.0	0.0	0.0	0.0	0.0	0.0	27.0	0.0	82.0	0.0	0.0
332	190.0	105.0	0.0	426.0	0.0	0.0	0.0	0.0	0.0	0.0	52.0	0.0	0.0	28.0	0.0	0.0	0.0	88.0	0.0	0.0	0.0	0.0	0.0	0.0	0.0	0.0	0.0	0.0	0.0	0.0	0.0	0.0	472.0	0.0	0.0	0.0	0.0	0.0	59.0	0.0	0.0	0.0	0.0	0.0	0.0	0.0	119.0	0.0	49.0
333	50.0	37.0	25.0	134.0	20.0	0.0	0.0	0.0	0.0	8.0	0.0	0.0	0.0	0.0	0.0	0.0	0.0	12.0	8.0	0.0	0.0	25.0	0.0	0.0	0.0	12.0	0.0	0.0	0.0	0.0	0.0	0.0	79.0	0.0	0.0	0.0	0.0	0.0	8.0	12.0	0.0	0.0	0.0	0.0	0.0	0.0	67.0	0.0	0.0
334	379.0	20.0	41.0	22.0	0.0	0.0	0.0	0.0	0.0	1526.0	0.0	0.0	0.0	928.0	0.0	0.0	230.0	27.0	52.0	0.0	0.0	0.0	0.0	0.0	9.0	20.0	0.0	0.0	0.0	0.0	0.0	0.0	84.0	9.0	0.0	22.0	0.0	0.0	0.0	0.0	0.0	9.0	0.0	0.0	0.0	0.0	41.0	0.0	0.0
335	3320.0	96.0	331.0	16.0	13.0	0.0	0.0	19.0	26.0	135.0	0.0	47.0	0.0	0.0	0.0	0.0	722.0	0.0	202.0	0.0	16.0	16.0	0.0	9.0	0.0	119.0	0.0	0.0	13.0	99.0	0.0	0.0	23.0	1249.0	0.0	5357.0	0.0	0.0	16.0	59.0	19.0	152.0	0.0	0.0	0.0	43.0	13.0	0.0	9.0
336	1257.0	29.0	158.0	13.0	0.0	13.0	0.0	0.0	116.0	92.0	0.0	6340.0	0.0	0.0	0.0	0.0	138.0	0.0	62.0	0.0	0.0	51.0	0.0	0.0	0.0	42.0	0.0	0.0	0.0	54.0	0.0	0.0	39.0	59.0	0.0	1353.0	0.0	0.0	0.0	217.0	262.0	13.0	16.0	0.0	13.0	39.0	0.0	0.0	0.0
[truncated: 288 more columns]
