# Supplementary material for: Estimation of Human Mobility Patterns for Forecasting the Early Spread of Disease
Source: Healthcare (Basel). 2021 Sep 16;9(9):1224. doi: 10.3390/healthcare9091224 (PMC8468459; doi:10.3390/healthcare9091224)
Supplement: Supplementary file 1 [file healthcare-09-01224-s001.zip › Supplementary Material/Matrix/2020-01-07.csv]

	0	1	2	3	4	5	6	7	8	9	10	11	12	13	14	15	16	17	18	19	20	21	22	23	24	25	26	27	28	29	30	31	32	33	34	35	36	37	38	39	40	41	42	43	44	45	46	47	48
0	0.0	27165.0	61043.0	9964.0	586.0	3146.0	322.0	5034.0	1783.0	1225.0	2412.0	826.0	492.0	391.0	108.0	797.0	3251.0	1109.0	73209.0	514.0	457.0	717.0	0.0	1992.0	1174.0	14054.0	0.0	1120.0	2097.0	2202.0	89.0	367.0	12795.0	21816.0	949.0	6502.0	128.0	459.0	1688.0	4719.0	1887.0	5663.0	965.0	0.0	402.0	6293.0	632.0	1627.0	1665.0
1	29173.0	0.0	5469.0	11956.0	650.0	6070.0	421.0	1106.0	433.0	92.0	2171.0	69.0	333.0	322.0	125.0	4720.0	445.0	506.0	1131.0	611.0	498.0	172.0	0.0	388.0	5528.0	845.0	0.0	810.0	11409.0	177.0	193.0	899.0	9066.0	196.0	2149.0	327.0	137.0	4278.0	1104.0	2603.0	482.0	527.0	316.0	0.0	749.0	689.0	403.0	1763.0	323.0
2	66901.0	5423.0	0.0	3156.0	495.0	1555.0	215.0	2533.0	700.0	549.0	341.0	427.0	247.0	516.0	58.0	318.0	1200.0	367.0	12268.0	126.0	206.0	330.0	0.0	3378.0	800.0	26671.0	0.0	213.0	613.0	977.0	19.0	96.0	2978.0	3956.0	285.0	2622.0	41.0	324.0	620.0	1689.0	713.0	2578.0	380.0	0.0	246.0	8757.0	451.0	361.0	844.0
3	7476.0	4948.0	1444.0	0.0	1047.0	222.0	1264.0	478.0	79.0	70.0	3539.0	23.0	10.0	149.0	192.0	132.0	171.0	541.0	614.0	295.0	614.0	26.0	3467.0	112.0	177.0	313.0	0.0	614.0	426.0	74.0	94.0	212.0	40235.0	133.0	75.0	85.0	105.0	179.0	18636.0	395.0	87.0	233.0	92.0	0.0	2383.0	175.0	222.0	1516.0	129.0
4	138.0	87.0	30.0	623.0	0.0	0.0	0.0	27.0	0.0	0.0	51.0	0.0	0.0	36.0	0.0	0.0	21.0	527.0	42.0	0.0	0.0	0.0	39.0	0.0	0.0	0.0	0.0	0.0	39.0	0.0	0.0	0.0	213.0	0.0	0.0	0.0	0.0	0.0	756.0	0.0	0.0	0.0	0.0	0.0	30.0	30.0	24.0	96.0	0.0
5	446.0	1905.0	71.0	231.0	0.0	0.0	0.0	0.0	0.0	0.0	0.0	0.0	0.0	0.0	0.0	534.0	0.0	0.0	38.0	54.0	0.0	0.0	0.0	0.0	545.0	44.0	0.0	0.0	313.0	0.0	0.0	0.0	82.0	0.0	4802.0	0.0	0.0	615.0	0.0	0.0	0.0	0.0	0.0	0.0	0.0	44.0	0.0	99.0	0.0
6	186.0	55.0	0.0	1021.0	27.0	0.0	0.0	0.0	0.0	0.0	0.0	0.0	0.0	0.0	103.0	0.0	0.0	0.0	0.0	42.0	0.0	0.0	8928.0	0.0	0.0	0.0	0.0	62.0	0.0	0.0	14.0	0.0	421.0	0.0	0.0	0.0	0.0	0.0	55.0	0.0	0.0	0.0	0.0	0.0	48.0	0.0	0.0	303.0	0.0
7	2394.0	688.0	602.0	148.0	69.0	0.0	0.0	0.0	36.0	14.0	0.0	0.0	0.0	64.0	0.0	46.0	38.0	0.0	266.0	0.0	0.0	0.0	0.0	0.0	78.0	117.0	0.0	0.0	133.0	0.0	0.0	0.0	133.0	28.0	0.0	0.0	0.0	0.0	0.0	0.0	0.0	62.0	0.0	0.0	0.0	164.0	0.0	46.0	39.0
8	1762.0	282.0	648.0	129.0	0.0	68.0	0.0	0.0	0.0	0.0	0.0	142.0	22.0	0.0	0.0	0.0	83.0	0.0	236.0	0.0	0.0	782.0	0.0	86.0	38.0	221.0	0.0	0.0	0.0	686.0	0.0	0.0	213.0	175.0	0.0	312.0	0.0	0.0	0.0	4890.0	148.0	30.0	1821.0	0.0	0.0	87.0	0.0	30.0	39.0
9	1366.0	126.0	299.0	65.0	15.0	0.0	0.0	0.0	0.0	0.0	0.0	0.0	0.0	56.0	0.0	0.0	9375.0	62.0	234.0	0.0	0.0	0.0	0.0	19.0	0.0	88.0	0.0	0.0	15.0	0.0	0.0	0.0	88.0	26.0	0.0	272.0	0.0	0.0	0.0	23.0	0.0	111.0	0.0	0.0	0.0	0.0	180.0	0.0	0.0
10	210.0	99.0	14.0	2043.0	40.0	0.0	0.0	0.0	0.0	0.0	0.0	0.0	0.0	0.0	0.0	0.0	0.0	62.0	32.0	0.0	5.0	0.0	11.0	0.0	0.0	0.0	0.0	0.0	26.0	0.0	0.0	0.0	8772.0	0.0	0.0	0.0	0.0	0.0	4850.0	0.0	0.0	0.0	0.0	5.0	359.0	8.0	11.0	29.0	0.0
11	598.0	70.0	138.0	40.0	0.0	0.0	0.0	0.0	83.0	0.0	0.0	0.0	89.0	0.0	0.0	0.0	0.0	9.0	55.0	0.0	0.0	9.0	0.0	24.0	0.0	43.0	0.0	0.0	0.0	30.0	0.0	0.0	21.0	30.0	0.0	151.0	0.0	0.0	0.0	336.0	642.0	0.0	24.0	0.0	0.0	33.0	0.0	0.0	0.0
12	358.0	348.0	138.0	0.0	0.0	0.0	0.0	0.0	37.0	0.0	0.0	106.0	0.0	0.0	0.0	0.0	0.0	0.0	13.0	0.0	0.0	62.0	0.0	10.0	0.0	4.0	0.0	0.0	4.0	13.0	0.0	0.0	10.0	0.0	0.0	21.0	0.0	0.0	0.0	230.0	27.0	0.0	88.0	0.0	4.0	0.0	0.0	4.0	4.0
13	188.0	72.0	43.0	66.0	14.0	0.0	0.0	0.0	0.0	17.0	0.0	0.0	0.0	0.0	0.0	0.0	14.0	63.0	8.0	0.0	0.0	0.0	0.0	0.0	0.0	0.0	0.0	0.0	0.0	0.0	0.0	0.0	156.0	0.0	8.0	0.0	0.0	0.0	0.0	0.0	0.0	0.0	0.0	0.0	14.0	0.0	2347.0	0.0	0.0
14	100.0	55.0	0.0	295.0	0.0	0.0	71.0	0.0	0.0	0.0	0.0	0.0	0.0	0.0	0.0	0.0	0.0	0.0	0.0	0.0	552.0	0.0	89.0	0.0	0.0	0.0	0.0	33.0	0.0	0.0	0.0	0.0	133.0	0.0	0.0	0.0	2558.0	0.0	0.0	0.0	0.0	0.0	0.0	0.0	0.0	0.0	0.0	379.0	0.0
15	732.0	3056.0	194.0	239.0	0.0	1164.0	0.0	0.0	0.0	17.0	0.0	0.0	0.0	0.0	0.0	0.0	0.0	0.0	89.0	0.0	0.0	18.0	0.0	0.0	3571.0	0.0	0.0	0.0	590.0	0.0	19.0	0.0	164.0	0.0	370.0	0.0	0.0	12419.0	0.0	0.0	0.0	0.0	0.0	0.0	0.0	44.0	48.0	67.0	0.0
16	3822.0	408.0	541.0	211.0	42.0	0.0	0.0	70.0	28.0	9089.0	0.0	23.0	0.0	56.0	0.0	0.0	0.0	0.0	422.0	0.0	0.0	0.0	0.0	34.0	0.0	161.0	0.0	0.0	0.0	39.0	0.0	0.0	302.0	63.0	66.0	2117.0	0.0	0.0	0.0	70.0	0.0	760.0	0.0	0.0	0.0	75.0	72.0	0.0	49.0
17	451.0	208.0	127.0	416.0	655.0	0.0	0.0	52.0	0.0	0.0	254.0	0.0	0.0	52.0	0.0	0.0	46.0	0.0	86.0	0.0	0.0	0.0	0.0	0.0	0.0	46.0	0.0	0.0	57.0	0.0	0.0	0.0	578.0	0.0	0.0	0.0	0.0	0.0	92.0	0.0	0.0	0.0	0.0	0.0	57.0	0.0	204.0	57.0	0.0
18	72453.0	825.0	10659.0	1019.0	149.0	136.0	0.0	713.0	231.0	180.0	271.0	99.0	48.0	44.0	0.0	106.0	394.0	83.0	0.0	0.0	145.0	45.0	0.0	664.0	225.0	16386.0	0.0	96.0	153.0	256.0	0.0	77.0	707.0	2672.0	0.0	677.0	27.0	111.0	186.0	276.0	109.0	1342.0	124.0	0.0	0.0	1140.0	72.0	0.0	263.0
19	201.0	133.0	99.0	376.0	0.0	17.0	30.0	0.0	0.0	0.0	0.0	0.0	0.0	0.0	34.0	0.0	0.0	20.0	30.0	0.0	0.0	0.0	102.0	0.0	0.0	0.0	0.0	0.0	0.0	0.0	0.0	13.0	311.0	13.0	0.0	0.0	0.0	0.0	27.0	0.0	0.0	0.0	0.0	0.0	0.0	0.0	0.0	54.0	0.0
20	392.0	493.0	106.0	1082.0	0.0	0.0	53.0	0.0	0.0	0.0	0.0	0.0	0.0	0.0	635.0	0.0	0.0	0.0	132.0	0.0	0.0	0.0	212.0	34.0	0.0	68.0	0.0	63.0	0.0	0.0	14.0	0.0	707.0	0.0	0.0	0.0	583.0	0.0	79.0	0.0	0.0	0.0	0.0	111.0	0.0	0.0	0.0	275.0	0.0
21	466.0	80.0	149.0	28.0	17.0	51.0	0.0	11.0	1007.0	0.0	0.0	29.0	114.0	0.0	0.0	0.0	0.0	0.0	48.0	0.0	11.0	0.0	0.0	0.0	0.0	89.0	0.0	0.0	0.0	335.0	0.0	0.0	40.0	0.0	8.0	118.0	0.0	0.0	0.0	1154.0	28.0	0.0	2259.0	0.0	0.0	23.0	0.0	0.0	0.0
22	0.0	0.0	0.0	2810.0	85.0	0.0	6746.0	0.0	0.0	0.0	0.0	0.0	0.0	0.0	58.0	0.0	0.0	0.0	0.0	29.0	50.0	0.0	0.0	0.0	0.0	0.0	0.0	0.0	0.0	0.0	14.0	0.0	1350.0	0.0	0.0	0.0	27.0	0.0	0.0	0.0	0.0	0.0	0.0	0.0	67.0	0.0	0.0	361.0	0.0
23	2057.0	278.0	2774.0	143.0	0.0	67.0	0.0	84.0	0.0	0.0	85.0	13.0	0.0	0.0	0.0	0.0	75.0	0.0	421.0	0.0	0.0	0.0	0.0	0.0	42.0	3120.0	0.0	0.0	59.0	24.0	0.0	0.0	67.0	42.0	0.0	67.0	0.0	0.0	0.0	67.0	32.0	42.0	22.0	0.0	0.0	4141.0	0.0	0.0	10660.0
24	760.0	2048.0	157.0	106.0	0.0	414.0	0.0	95.0	0.0	0.0	0.0	0.0	0.0	0.0	0.0	3097.0	0.0	0.0	106.0	0.0	0.0	0.0	0.0	0.0	0.0	125.0	0.0	0.0	465.0	0.0	14.0	0.0	75.0	0.0	129.0	0.0	0.0	691.0	0.0	0.0	0.0	0.0	0.0	0.0	0.0	87.0	60.0	75.0	0.0
25	16542.0	863.0	27371.0	360.0	58.0	136.0	0.0	457.0	144.0	53.0	0.0	69.0	19.0	0.0	0.0	88.0	248.0	69.0	14533.0	0.0	0.0	48.0	0.0	2967.0	106.0	0.0	0.0	0.0	153.0	148.0	0.0	0.0	376.0	847.0	0.0	335.0	0.0	67.0	148.0	266.0	93.0	447.0	63.0	0.0	0.0	7571.0	66.0	0.0	730.0
26	0.0	0.0	0.0	0.0	0.0	0.0	0.0	0.0	0.0	0.0	0.0	0.0	0.0	0.0	0.0	0.0	0.0	0.0	0.0	0.0	0.0	0.0	0.0	0.0	0.0	0.0	0.0	0.0	0.0	0.0	0.0	0.0	1543.0	0.0	0.0	0.0	0.0	0.0	0.0	0.0	0.0	0.0	0.0	0.0	55.0	0.0	0.0	0.0	0.0
27	494.0	450.0	88.0	838.0	53.0	0.0	44.0	0.0	0.0	0.0	0.0	0.0	0.0	0.0	0.0	0.0	0.0	0.0	52.0	0.0	95.0	0.0	167.0	0.0	0.0	0.0	0.0	0.0	0.0	29.0	24.0	2213.0	291.0	0.0	31.0	0.0	22.0	0.0	99.0	0.0	0.0	0.0	0.0	0.0	0.0	0.0	0.0	768.0	0.0
28	1607.0	12231.0	434.0	1281.0	213.0	792.0	223.0	234.0	64.0	0.0	558.0	23.0	17.0	48.0	0.0	805.0	57.0	97.0	144.0	37.0	0.0	13.0	260.0	77.0	1423.0	187.0	0.0	96.0	0.0	0.0	0.0	0.0	771.0	0.0	543.0	35.0	13.0	1231.0	161.0	193.0	32.0	33.0	0.0	0.0	78.0	137.0	96.0	271.0	44.0
29	2042.0	80.0	717.0	42.0	11.0	0.0	0.0	15.0	537.0	11.0	0.0	0.0	0.0	0.0	0.0	11.0	15.0	0.0	291.0	0.0	0.0	119.0	0.0	51.0	23.0	215.0	0.0	0.0	0.0	0.0	0.0	0.0	30.0	1873.0	0.0	8596.0	0.0	0.0	0.0	1132.0	43.0	11.0	145.0	0.0	0.0	46.0	0.0	19.0	11.0
30	70.0	117.0	0.0	1226.0	0.0	46.0	143.0	0.0	0.0	0.0	0.0	0.0	0.0	0.0	234.0	0.0	0.0	0.0	0.0	0.0	0.0	0.0	404.0	0.0	140.0	0.0	0.0	621.0	0.0	0.0	0.0	193.0	211.0	0.0	0.0	0.0	82.0	0.0	235.0	0.0	0.0	0.0	0.0	0.0	962.0	0.0	0.0	610.0	0.0
31	209.0	198.0	0.0	282.0	0.0	33.0	0.0	0.0	0.0	0.0	0.0	0.0	0.0	0.0	41.0	0.0	0.0	0.0	0.0	0.0	0.0	0.0	0.0	0.0	0.0	0.0	0.0	526.0	0.0	0.0	14.0	0.0	101.0	0.0	0.0	0.0	0.0	0.0	0.0	0.0	0.0	0.0	0.0	0.0	0.0	0.0	0.0	2486.0	0.0
32	12555.0	6766.0	1879.0	47816.0	527.0	346.0	483.0	526.0	194.0	74.0	18654.0	39.0	25.0	245.0	142.0	168.0	324.0	589.0	751.0	312.0	676.0	83.0	1428.0	146.0	201.0	526.0	601.0	405.0	409.0	64.0	34.0	106.0	0.0	126.0	147.0	121.0	68.0	167.0	23123.0	601.0	285.0	207.0	70.0	0.0	65301.0	376.0	367.0	1127.0	188.0
33	27295.0	163.0	3928.0	122.0	85.0	73.0	0.0	49.0	86.0	31.0	0.0	33.0	10.0	0.0	0.0	0.0	31.0	0.0	3609.0	0.0	0.0	21.0	0.0	86.0	0.0	2081.0	0.0	0.0	24.0	1886.0	0.0	0.0	130.0	0.0	0.0	3401.0	0.0	0.0	0.0	138.0	0.0	66.0	25.0	0.0	0.0	137.0	0.0	0.0	0.0
34	168.0	953.0	41.0	91.0	0.0	4793.0	0.0	0.0	0.0	0.0	0.0	0.0	0.0	0.0	0.0	337.0	0.0	0.0	0.0	0.0	0.0	0.0	52.0	0.0	348.0	0.0	0.0	19.0	331.0	0.0	0.0	0.0	44.0	0.0	0.0	0.0	0.0	373.0	44.0	0.0	0.0	0.0	0.0	0.0	0.0	0.0	0.0	27.0	0.0
35	6837.0	235.0	1549.0	55.0	0.0	0.0	0.0	44.0	209.0	233.0	0.0	155.0	10.0	0.0	0.0	0.0	542.0	0.0	632.0	0.0	0.0	32.0	0.0	77.0	0.0	481.0	0.0	0.0	0.0	8276.0	0.0	0.0	89.0	3463.0	0.0	0.0	0.0	0.0	0.0	552.0	43.0	100.0	102.0	0.0	0.0	100.0	0.0	0.0	49.0
36	110.0	50.0	0.0	140.0	0.0	35.0	0.0	25.0	0.0	0.0	15.0	0.0	0.0	0.0	3670.0	0.0	0.0	0.0	25.0	0.0	638.0	0.0	35.0	0.0	0.0	0.0	0.0	25.0	0.0	0.0	0.0	15.0	50.0	0.0	0.0	0.0	0.0	0.0	15.0	0.0	0.0	0.0	0.0	0.0	0.0	0.0	0.0	568.0	0.0
37	445.0	3037.0	130.0	204.0	55.0	863.0	0.0	65.0	0.0	0.0	0.0	0.0	0.0	0.0	0.0	12298.0	0.0	0.0	55.0	0.0	0.0	0.0	0.0	0.0	1257.0	0.0	0.0	0.0	984.0	0.0	0.0	0.0	102.0	0.0	463.0	0.0	0.0	0.0	0.0	0.0	0.0	0.0	0.0	0.0	0.0	75.0	0.0	46.0	29.0
38	202.0	132.0	28.0	17066.0	650.0	0.0	0.0	0.0	0.0	0.0	5615.0	0.0	0.0	0.0	0.0	0.0	0.0	28.0	57.0	0.0	0.0	0.0	80.0	0.0	0.0	0.0	0.0	63.0	34.0	0.0	9.0	0.0	13572.0	0.0	0.0	0.0	0.0	0.0	0.0	0.0	0.0	0.0	0.0	0.0	340.0	0.0	0.0	462.0	0.0
39	7223.0	3384.0	1871.0	976.0	0.0	247.0	89.0	191.0	5572.0	81.0	85.0	839.0	316.0	48.0	0.0	61.0	261.0	83.0	550.0	21.0	75.0	1279.0	0.0	120.0	130.0	454.0	0.0	74.0	272.0	2775.0	0.0	0.0	1157.0	261.0	53.0	1100.0	0.0	0.0	111.0	0.0	1075.0	275.0	5407.0	0.0	0.0	250.0	60.0	0.0	89.0
40	2063.0	484.0	407.0	127.0	0.0	0.0	0.0	70.0	82.0	0.0	0.0	560.0	27.0	0.0	0.0	0.0	44.0	0.0	114.0	0.0	0.0	38.0	44.0	43.0	0.0	95.0	0.0	0.0	57.0	50.0	0.0	0.0	350.0	0.0	0.0	70.0	0.0	0.0	0.0	585.0	0.0	44.0	89.0	0.0	0.0	50.0	0.0	0.0	0.0
41	7746.0	204.0	1562.0	176.0	42.0	28.0	0.0	127.0	0.0	127.0	0.0	0.0	8.0	0.0	0.0	0.0	687.0	56.0	1816.0	0.0	0.0	0.0	0.0	43.0	0.0	480.0	0.0	0.0	35.0	24.0	0.0	0.0	127.0	106.0	0.0	85.0	0.0	0.0	35.0	49.0	0.0	0.0	22.0	0.0	0.0	112.0	0.0	0.0	39.0
42	1032.0	262.0	210.0	29.0	0.0	26.0	0.0	0.0	1980.0	0.0	0.0	63.0	126.0	0.0	0.0	0.0	17.0	0.0	84.0	0.0	0.0	2199.0	0.0	0.0	14.0	43.0	0.0	0.0	17.0	311.0	0.0	0.0	67.0	0.0	0.0	87.0	0.0	0.0	0.0	4483.0	43.0	0.0	0.0	0.0	0.0	40.0	0.0	29.0	0.0
43	0.0	0.0	0.0	0.0	0.0	0.0	0.0	0.0	0.0	0.0	0.0	0.0	0.0	0.0	0.0	0.0	0.0	0.0	0.0	0.0	0.0	0.0	0.0	0.0	0.0	0.0	0.0	0.0	0.0	0.0	0.0	0.0	0.0	0.0	0.0	0.0	0.0	0.0	0.0	0.0	0.0	0.0	0.0	0.0	0.0	0.0	0.0	0.0	0.0
44	233.0	213.0	81.0	2708.0	50.0	0.0	30.0	30.0	0.0	0.0	1256.0	0.0	0.0	0.0	0.0	0.0	0.0	40.0	40.0	0.0	60.0	0.0	202.0	0.0	0.0	0.0	0.0	0.0	0.0	0.0	0.0	0.0	58342.0	0.0	0.0	0.0	0.0	0.0	881.0	30.0	0.0	0.0	0.0	0.0	0.0	0.0	0.0	213.0	0.0
45	5499.0	618.0	6311.0	296.0	0.0	0.0	0.0	202.0	90.0	17.0	217.0	19.0	13.0	0.0	0.0	77.0	0.0	0.0	888.0	0.0	0.0	18.0	0.0	4753.0	154.0	7586.0	0.0	85.0	128.0	64.0	0.0	0.0	231.0	115.0	26.0	90.0	0.0	44.0	0.0	128.0	0.0	60.0	28.0	0.0	0.0	0.0	0.0	0.0	1687.0
46	164.0	115.0	26.0	137.0	35.0	13.0	0.0	40.0	0.0	62.0	26.0	0.0	0.0	2258.0	0.0	0.0	22.0	204.0	26.0	0.0	0.0	0.0	0.0	0.0	71.0	0.0	0.0	0.0	0.0	0.0	0.0	0.0	280.0	0.0	0.0	0.0	0.0	0.0	0.0	0.0	0.0	0.0	0.0	0.0	13.0	0.0	0.0	26.0	0.0
47	1062.0	1660.0	0.0	10425.0	661.0	681.0	806.0	180.0	43.0	0.0	310.0	26.0	25.0	32.0	4141.0	106.0	0.0	180.0	144.0	434.0	639.0	13.0	2124.0	0.0	510.0	93.0	0.0	3784.0	204.0	39.0	1127.0	7702.0	1736.0	35.0	71.0	35.0	1157.0	89.0	5932.0	202.0	32.0	0.0	38.0	0.0	156.0	100.0	54.0	0.0	0.0
48	2105.0	283.0	851.0	195.0	0.0	0.0	0.0	53.0	0.0	0.0	0.0	26.0	0.0	0.0	0.0	41.0	0.0	47.0	177.0	0.0	0.0	13.0	0.0	11404.0	0.0	621.0	0.0	0.0	0.0	24.0	0.0	0.0	76.0	35.0	0.0	82.0	0.0	70.0	0.0	82.0	47.0	41.0	0.0	0.0	0.0	2181.0	0.0	0.0	0.0
49	3030.0	453.0	471.0	245.0	0.0	0.0	0.0	138.0	144.0	4229.0	0.0	26.0	22.0	100.0	0.0	0.0	11062.0	0.0	653.0	0.0	0.0	16.0	0.0	43.0	0.0	226.0	0.0	0.0	0.0	93.0	0.0	0.0	190.0	145.0	0.0	735.0	0.0	0.0	0.0	54.0	32.0	1134.0	25.0	0.0	0.0	75.0	138.0	0.0	59.0
50	108.0	160.0	17.0	228.0	0.0	148.0	0.0	40.0	0.0	0.0	28.0	0.0	0.0	0.0	0.0	0.0	0.0	0.0	0.0	0.0	0.0	0.0	17.0	0.0	0.0	0.0	0.0	34.0	17.0	0.0	0.0	0.0	68.0	0.0	0.0	0.0	0.0	0.0	0.0	0.0	0.0	0.0	0.0	0.0	0.0	0.0	0.0	57.0	0.0
51	120.0	75.0	44.0	251.0	0.0	0.0	0.0	0.0	0.0	14.0	0.0	0.0	0.0	0.0	577.0	0.0	0.0	0.0	79.0	0.0	2627.0	0.0	41.0	0.0	0.0	0.0	0.0	30.0	30.0	0.0	0.0	30.0	120.0	0.0	0.0	0.0	1644.0	0.0	30.0	0.0	0.0	0.0	0.0	0.0	0.0	0.0	0.0	161.0	0.0
52	1568.0	1266.0	367.0	6515.0	303.0	297.0	904.0	212.0	64.0	0.0	302.0	0.0	10.0	0.0	4283.0	88.0	0.0	83.0	144.0	139.0	488.0	10.0	844.0	51.0	391.0	187.0	0.0	1749.0	204.0	24.0	1266.0	3016.0	1671.0	0.0	31.0	35.0	904.0	78.0	2594.0	0.0	0.0	53.0	0.0	0.0	246.0	112.0	0.0	16590.0	0.0
53	3059.0	3839.0	485.0	4704.0	197.0	717.0	304.0	127.0	64.0	0.0	465.0	0.0	39.0	56.0	108.0	168.0	69.0	69.0	144.0	105.0	95.0	0.0	1118.0	0.0	358.0	0.0	0.0	298.0	295.0	0.0	293.0	435.0	1543.0	28.0	93.0	0.0	64.0	89.0	4232.0	165.0	27.0	60.0	60.0	0.0	324.0	75.0	108.0	723.0	0.0
54	1106.0	111.0	310.0	46.0	0.0	0.0	0.0	0.0	763.0	0.0	0.0	0.0	112.0	0.0	0.0	0.0	0.0	0.0	87.0	0.0	27.0	1629.0	0.0	0.0	0.0	78.0	0.0	0.0	37.0	562.0	0.0	0.0	87.0	46.0	0.0	143.0	0.0	27.0	0.0	1490.0	87.0	27.0	770.0	0.0	0.0	75.0	0.0	0.0	0.0
55	269.0	939.0	0.0	226.0	0.0	55.0	53.0	0.0	0.0	0.0	0.0	0.0	0.0	0.0	0.0	38.0	0.0	0.0	0.0	0.0	0.0	0.0	98.0	0.0	0.0	0.0	0.0	51.0	68.0	0.0	34.0	0.0	59.0	28.0	93.0	0.0	18.0	0.0	0.0	0.0	0.0	0.0	0.0	0.0	0.0	0.0	0.0	316.0	0.0
56	794.0	107.0	338.0	30.0	0.0	21.0	0.0	13.0	519.0	0.0	0.0	39.0	13.0	0.0	0.0	0.0	0.0	0.0	82.0	0.0	0.0	175.0	0.0	13.0	27.0	90.0	0.0	0.0	10.0	1688.0	0.0	0.0	19.0	76.0	0.0	491.0	0.0	0.0	0.0	951.0	21.0	19.0	167.0	0.0	0.0	49.0	0.0	19.0	0.0
57	1199.0	3598.0	349.0	189.0	0.0	1489.0	0.0	117.0	0.0	0.0	0.0	0.0	0.0	0.0	0.0	2519.0	0.0	0.0	149.0	0.0	0.0	0.0	0.0	0.0	12885.0	69.0	0.0	0.0	649.0	0.0	14.0	0.0	109.0	0.0	517.0	0.0	0.0	1389.0	0.0	69.0	0.0	0.0	0.0	0.0	0.0	112.0	0.0	179.0	0.0
58	634.0	816.0	130.0	634.0	0.0	182.0	80.0	0.0	0.0	0.0	0.0	13.0	17.0	0.0	41.0	53.0	38.0	0.0	0.0	37.0	65.0	10.0	104.0	0.0	0.0	0.0	0.0	117.0	95.0	24.0	288.0	1005.0	260.0	0.0	44.0	0.0	18.0	44.0	99.0	0.0	0.0	0.0	0.0	0.0	0.0	0.0	0.0	2350.0	29.0
59	115.0	57.0	19.0	46.0	0.0	8.0	0.0	0.0	0.0	38.0	0.0	0.0	0.0	309.0	0.0	0.0	8.0	150.0	21.0	0.0	0.0	0.0	0.0	10.0	0.0	13.0	0.0	0.0	0.0	0.0	0.0	0.0	60.0	0.0	0.0	0.0	0.0	0.0	0.0	0.0	0.0	0.0	0.0	0.0	0.0	0.0	52.0	82.0	0.0
60	52.0	67.0	0.0	22993.0	52.0	0.0	62.0	0.0	0.0	0.0	380.0	0.0	0.0	0.0	15.0	0.0	0.0	0.0	26.0	0.0	0.0	0.0	104.0	0.0	0.0	0.0	0.0	15.0	0.0	0.0	0.0	0.0	7346.0	0.0	0.0	0.0	13.0	0.0	4493.0	0.0	0.0	0.0	0.0	20.0	245.0	0.0	0.0	177.0	0.0
61	313.0	114.0	25.0	1328.0	53.0	0.0	0.0	0.0	0.0	0.0	2901.0	0.0	0.0	0.0	0.0	0.0	0.0	173.0	18.0	0.0	0.0	0.0	36.0	0.0	0.0	0.0	0.0	0.0	0.0	0.0	0.0	0.0	9849.0	0.0	0.0	0.0	0.0	0.0	322.0	11.0	0.0	0.0	0.0	0.0	822.0	0.0	40.0	40.0	0.0
62	10266.0	8305.0	1845.0	13842.0	565.0	1015.0	671.0	713.0	187.0	21.0	729.0	39.0	69.0	84.0	2961.0	256.0	216.0	249.0	602.0	299.0	1142.0	53.0	0.0	146.0	569.0	359.0	0.0	4498.0	460.0	79.0	6622.0	10496.0	5594.0	91.0	160.0	206.0	1061.0	167.0	4865.0	708.0	175.0	213.0	79.0	0.0	346.0	200.0	144.0	79199.0	89.0
63	37.0	27.0	0.0	399.0	0.0	0.0	16.0	0.0	0.0	0.0	0.0	0.0	0.0	0.0	1288.0	0.0	0.0	0.0	0.0	0.0	664.0	0.0	48.0	0.0	0.0	0.0	0.0	21.0	0.0	0.0	0.0	43.0	64.0	0.0	0.0	0.0	330.0	0.0	0.0	0.0	0.0	0.0	0.0	0.0	0.0	0.0	0.0	1085.0	0.0
64	2078.0	1445.0	331.0	8855.0	95.0	150.0	28608.0	0.0	0.0	0.0	147.0	13.0	0.0	36.0	301.0	0.0	0.0	55.0	144.0	143.0	301.0	13.0	57923.0	43.0	0.0	140.0	0.0	331.0	119.0	0.0	69.0	77.0	4397.0	35.0	0.0	0.0	36.0	0.0	391.0	110.0	0.0	0.0	0.0	0.0	150.0	75.0	0.0	1114.0	0.0
65	1096.0	803.0	597.0	1136.0	53.0	0.0	152.0	95.0	64.0	0.0	0.0	19.0	8.0	0.0	1748.0	44.0	38.0	0.0	284.0	0.0	2214.0	37.0	284.0	51.0	0.0	137.0	0.0	156.0	0.0	0.0	14.0	313.0	707.0	0.0	26.0	57.0	808.0	0.0	99.0	127.0	43.0	46.0	0.0	0.0	67.0	100.0	0.0	950.0	79.0
66	10058.0	3074.0	2961.0	1265.0	0.0	86.0	80.0	170.0	542.0	38.0	0.0	406.0	226.0	60.0	0.0	70.0	127.0	55.0	542.0	16.0	186.0	177.0	0.0	163.0	474.0	587.0	0.0	0.0	238.0	212.0	0.0	58.0	1286.0	140.0	0.0	542.0	13.0	100.0	0.0	2486.0	13176.0	213.0	271.0	0.0	123.0	288.0	0.0	226.0	99.0
67	0.0	0.0	0.0	0.0	0.0	0.0	0.0	0.0	0.0	24.0	0.0	0.0	0.0	96.0	0.0	0.0	0.0	0.0	0.0	0.0	0.0	0.0	0.0	0.0	0.0	0.0	0.0	0.0	0.0	0.0	0.0	0.0	0.0	0.0	0.0	0.0	0.0	0.0	0.0	0.0	0.0	0.0	0.0	0.0	0.0	0.0	168.0	0.0	0.0
68	0.0	0.0	0.0	0.0	0.0	0.0	0.0	0.0	0.0	14.0	0.0	0.0	0.0	52.0	0.0	0.0	0.0	0.0	0.0	0.0	0.0	0.0	0.0	0.0	0.0	0.0	0.0	0.0	0.0	0.0	0.0	0.0	0.0	0.0	0.0	0.0	0.0	0.0	0.0	0.0	0.0	0.0	0.0	0.0	0.0	0.0	126.0	0.0	0.0
69	1852.0	998.0	306.0	1643.0	0.0	322.0	62.0	0.0	0.0	17.0	876.0	0.0	0.0	44.0	144.0	53.0	44.0	76.0	193.0	25.0	177.0	0.0	0.0	0.0	193.0	0.0	0.0	531.0	0.0	0.0	24.0	106.0	707.0	0.0	0.0	35.0	68.0	0.0	285.0	128.0	27.0	46.0	0.0	12129.0	55.0	0.0	54.0	354.0	0.0
70	10292.0	544.0	7211.0	317.0	127.0	0.0	0.0	6992.0	36.0	0.0	0.0	0.0	0.0	0.0	0.0	53.0	63.0	0.0	3082.0	16.0	75.0	0.0	0.0	181.0	0.0	1502.0	0.0	0.0	170.0	49.0	0.0	0.0	326.0	385.0	0.0	71.0	0.0	0.0	0.0	101.0	0.0	93.0	0.0	0.0	0.0	564.0	0.0	118.0	54.0
71	321.0	187.0	56.0	651.0	3162.0	0.0	0.0	41.0	0.0	0.0	1138.0	0.0	0.0	60.0	0.0	0.0	0.0	1722.0	26.0	0.0	0.0	0.0	0.0	0.0	0.0	37.0	0.0	0.0	33.0	0.0	0.0	0.0	1093.0	0.0	0.0	0.0	0.0	0.0	546.0	0.0	0.0	0.0	0.0	0.0	209.0	0.0	33.0	78.0	0.0
72	9239.0	32746.0	1695.0	7192.0	677.0	5723.0	797.0	521.0	137.0	14.0	395.0	46.0	60.0	100.0	234.0	2063.0	165.0	214.0	577.0	151.0	216.0	77.0	1111.0	129.0	3500.0	359.0	0.0	458.0	2572.0	69.0	64.0	270.0	3279.0	56.0	2233.0	156.0	36.0	1321.0	1812.0	662.0	181.0	220.0	134.0	0.0	223.0	275.0	385.0	723.0	174.0
73	5414.0	10930.0	874.0	1580.0	79.0	24305.0	62.0	170.0	79.0	0.0	0.0	13.0	22.0	40.0	0.0	13266.0	44.0	152.0	302.0	16.0	55.0	18.0	0.0	77.0	16112.0	235.0	0.0	128.0	1715.0	0.0	24.0	116.0	1221.0	70.0	6674.0	0.0	27.0	19441.0	0.0	302.0	65.0	60.0	54.0	0.0	55.0	313.0	54.0	361.0	89.0
74	75.0	33.0	0.0	298.0	0.0	0.0	37.0	18.0	0.0	0.0	0.0	0.0	0.0	0.0	4415.0	0.0	0.0	0.0	28.0	25.0	487.0	0.0	89.0	0.0	0.0	0.0	0.0	0.0	0.0	0.0	0.0	37.0	165.0	0.0	0.0	0.0	477.0	0.0	37.0	0.0	0.0	0.0	0.0	0.0	28.0	0.0	0.0	392.0	0.0
75	71.0	32.0	0.0	587.0	0.0	32.0	44.0	0.0	0.0	0.0	0.0	0.0	0.0	0.0	75.0	0.0	0.0	0.0	0.0	0.0	0.0	0.0	98.0	0.0	0.0	0.0	0.0	269.0	0.0	0.0	203.0	197.0	76.0	0.0	0.0	0.0	13.0	0.0	558.0	0.0	0.0	0.0	0.0	0.0	0.0	0.0	0.0	4520.0	0.0
76	2678.0	890.0	736.0	224.0	0.0	70.0	0.0	393.0	0.0	0.0	124.0	0.0	0.0	0.0	0.0	126.0	31.0	0.0	245.0	0.0	0.0	0.0	0.0	518.0	280.0	231.0	0.0	0.0	147.0	34.0	0.0	0.0	154.0	0.0	22.0	35.0	0.0	56.0	0.0	70.0	0.0	40.0	0.0	0.0	0.0	813.0	0.0	70.0	364.0
77	52.0	40.0	0.0	141.0	0.0	0.0	26.0	23.0	0.0	0.0	0.0	0.0	0.0	0.0	185.0	0.0	0.0	0.0	0.0	0.0	109.0	0.0	40.0	0.0	0.0	0.0	0.0	66.0	0.0	0.0	0.0	170.0	37.0	0.0	0.0	0.0	68.0	0.0	0.0	0.0	0.0	0.0	0.0	0.0	0.0	0.0	0.0	647.0	0.0
78	473.0	152.0	176.0	42.0	0.0	31.0	0.0	8803.0	0.0	0.0	0.0	0.0	0.0	0.0	0.0	0.0	0.0	0.0	92.0	0.0	0.0	0.0	0.0	0.0	18.0	68.0	0.0	23.0	28.0	0.0	0.0	0.0	39.0	13.0	0.0	0.0	0.0	13.0	0.0	0.0	0.0	13.0	0.0	0.0	0.0	34.0	0.0	34.0	0.0
79	311.0	33.0	60.0	25.0	0.0	0.0	0.0	0.0	10.0	0.0	0.0	16.0	0.0	0.0	0.0	0.0	0.0	0.0	13.0	0.0	16.0	0.0	7.0	10.0	16.0	22.0	0.0	0.0	0.0	31.0	0.0	0.0	28.0	7.0	0.0	16.0	0.0	0.0	0.0	69.0	120.0	0.0	28.0	0.0	0.0	22.0	0.0	0.0	0.0
80	340.0	158.0	81.0	31.0	0.0	0.0	0.0	18.0	18.0	0.0	0.0	64.0	0.0	0.0	0.0	0.0	0.0	0.0	25.0	0.0	0.0	0.0	0.0	0.0	0.0	22.0	0.0	0.0	10.0	18.0	0.0	0.0	39.0	18.0	0.0	16.0	0.0	0.0	0.0	173.0	468.0	0.0	16.0	0.0	0.0	18.0	0.0	4.0	0.0
81	8064.0	334.0	3115.0	103.0	63.0	0.0	0.0	170.0	0.0	31.0	69.0	0.0	10.0	0.0	0.0	0.0	63.0	0.0	6151.0	0.0	0.0	10.0	0.0	336.0	0.0	10311.0	0.0	0.0	39.0	34.0	0.0	0.0	175.0	254.0	0.0	49.0	0.0	0.0	47.0	0.0	0.0	40.0	0.0	0.0	0.0	11608.0	0.0	39.0	109.0
82	571.0	412.0	0.0	783.0	0.0	0.0	71.0	0.0	0.0	0.0	0.0	0.0	8.0	32.0	92.0	0.0	0.0	0.0	0.0	0.0	135.0	0.0	116.0	0.0	0.0	0.0	0.0	1824.0	0.0	0.0	9.0	9735.0	190.0	0.0	31.0	49.0	36.0	0.0	99.0	0.0	32.0	0.0	0.0	0.0	0.0	0.0	0.0	1943.0	0.0
83	10738.0	657.0	1077.0	354.0	0.0	0.0	0.0	127.0	72.0	7683.0	0.0	59.0	0.0	48.0	0.0	0.0	17306.0	0.0	736.0	0.0	45.0	0.0	0.0	51.0	0.0	276.0	0.0	0.0	0.0	88.0	0.0	0.0	368.0	236.0	0.0	7194.0	0.0	0.0	0.0	165.0	38.0	1735.0	0.0	0.0	0.0	225.0	60.0	118.0	0.0
84	1500.0	137.0	491.0	25.0	0.0	15.0	0.0	0.0	86.0	35.0	0.0	258.0	13.0	0.0	0.0	0.0	134.0	0.0	105.0	0.0	15.0	18.0	0.0	12.0	0.0	47.0	0.0	0.0	0.0	19.0	0.0	0.0	35.0	28.0	0.0	520.0	0.0	0.0	0.0	312.0	801.0	19.0	60.0	0.0	0.0	54.0	0.0	12.0	0.0
85	3090.0	210.0	1760.0	80.0	0.0	0.0	0.0	70.0	974.0	53.0	0.0	59.0	31.0	0.0	0.0	0.0	59.0	0.0	242.0	0.0	0.0	188.0	0.0	163.0	0.0	366.0	0.0	0.0	0.0	3850.0	0.0	0.0	70.0	355.0	0.0	759.0	0.0	0.0	0.0	1152.0	65.0	53.0	452.0	0.0	0.0	125.0	0.0	0.0	59.0
86	490.0	8572.0	0.0	1487.0	85.0	8671.0	537.0	0.0	43.0	0.0	124.0	0.0	13.0	0.0	83.0	646.0	0.0	0.0	0.0	63.0	0.0	0.0	1792.0	0.0	1637.0	0.0	0.0	138.0	1487.0	0.0	0.0	154.0	355.0	0.0	303.0	0.0	18.0	783.0	384.0	0.0	0.0	0.0	0.0	0.0	123.0	100.0	0.0	0.0	0.0
87	233.0	169.0	37.0	1061.0	0.0	37.0	116.0	31.0	0.0	0.0	0.0	0.0	0.0	0.0	41.0	0.0	0.0	0.0	0.0	21.0	0.0	0.0	201.0	0.0	42.0	0.0	0.0	2727.0	0.0	0.0	0.0	504.0	196.0	0.0	0.0	0.0	0.0	0.0	42.0	0.0	0.0	0.0	0.0	0.0	0.0	0.0	0.0	361.0	0.0
88	598.0	3799.0	239.0	257.0	0.0	111.0	62.0	64.0	0.0	0.0	0.0	0.0	0.0	0.0	0.0	407.0	0.0	69.0	82.0	25.0	0.0	16.0	64.0	77.0	154.0	73.0	0.0	0.0	2106.0	0.0	0.0	0.0	248.0	0.0	75.0	0.0	0.0	2284.0	0.0	82.0	27.0	0.0	0.0	0.0	0.0	112.0	0.0	0.0	74.0
89	341.0	1093.0	75.0	75.0	0.0	792.0	0.0	0.0	0.0	0.0	0.0	0.0	0.0	0.0	0.0	1514.0	0.0	0.0	30.0	0.0	0.0	0.0	0.0	0.0	4247.0	25.0	0.0	0.0	145.0	0.0	0.0	0.0	85.0	0.0	258.0	0.0	0.0	1142.0	0.0	0.0	0.0	0.0	0.0	0.0	0.0	25.0	0.0	0.0	0.0
90	482.0	2699.0	110.0	289.0	0.0	1498.0	0.0	48.0	0.0	0.0	0.0	0.0	0.0	0.0	0.0	3890.0	0.0	0.0	89.0	0.0	0.0	0.0	0.0	0.0	2823.0	61.0	0.0	0.0	268.0	0.0	0.0	0.0	82.0	0.0	673.0	0.0	0.0	2273.0	0.0	0.0	0.0	0.0	0.0	0.0	0.0	48.0	0.0	0.0	0.0
91	331.0	724.0	148.0	715.0	69.0	1606.0	0.0	0.0	0.0	0.0	85.0	0.0	0.0	0.0	0.0	53.0	0.0	0.0	0.0	0.0	0.0	0.0	253.0	0.0	157.0	0.0	0.0	85.0	87.0	0.0	9.0	58.0	235.0	0.0	87.0	0.0	0.0	67.0	96.0	0.0	0.0	0.0	0.0	0.0	0.0	0.0	0.0	632.0	0.0
92	232.0	1446.0	89.0	106.0	0.0	693.0	0.0	0.0	0.0	0.0	0.0	0.0	0.0	0.0	0.0	227.0	0.0	0.0	0.0	0.0	0.0	0.0	28.0	0.0	261.0	0.0	0.0	0.0	123.0	0.0	0.0	0.0	0.0	0.0	807.0	0.0	0.0	358.0	0.0	0.0	0.0	0.0	0.0	0.0	0.0	63.0	0.0	37.0	34.0
93	319.0	355.0	54.0	258.0	0.0	156.0	0.0	0.0	0.0	0.0	0.0	0.0	0.0	0.0	0.0	54.0	0.0	0.0	54.0	0.0	0.0	0.0	78.0	0.0	72.0	0.0	0.0	85.0	0.0	0.0	0.0	0.0	138.0	0.0	40.0	0.0	0.0	0.0	0.0	0.0	0.0	0.0	0.0	0.0	0.0	0.0	0.0	198.0	0.0
94	712.0	650.0	0.0	5758.0	218.0	161.0	510.0	127.0	0.0	0.0	147.0	0.0	0.0	0.0	920.0	88.0	0.0	0.0	0.0	164.0	150.0	0.0	681.0	0.0	142.0	0.0	0.0	1826.0	0.0	0.0	775.0	1609.0	707.0	0.0	44.0	0.0	197.0	0.0	1886.0	0.0	38.0	0.0	0.0	0.0	78.0	0.0	0.0	47510.0	0.0
95	472.0	68.0	76.0	55.0	0.0	17.0	0.0	0.0	19.0	0.0	0.0	0.0	5.0	0.0	0.0	0.0	0.0	8.0	22.0	0.0	8.0	8.0	0.0	0.0	0.0	0.0	0.0	0.0	8.0	8.0	0.0	0.0	19.0	0.0	0.0	19.0	0.0	0.0	0.0	148.0	170.0	0.0	76.0	0.0	0.0	29.0	0.0	8.0	8.0
96	398.0	664.0	98.0	285.0	0.0	128.0	0.0	266.0	0.0	0.0	0.0	0.0	0.0	0.0	25.0	0.0	0.0	0.0	54.0	0.0	0.0	0.0	83.0	0.0	0.0	0.0	0.0	106.0	0.0	0.0	9.0	522.0	59.0	0.0	31.0	0.0	0.0	0.0	0.0	0.0	0.0	0.0	0.0	0.0	0.0	0.0	54.0	1039.0	0.0
97	2413.0	549.0	599.0	223.0	0.0	0.0	0.0	72.0	274.0	0.0	0.0	988.0	1030.0	0.0	0.0	0.0	93.0	0.0	144.0	0.0	55.0	86.0	0.0	94.0	0.0	187.0	0.0	0.0	0.0	144.0	0.0	0.0	195.0	65.0	0.0	296.0	0.0	0.0	0.0	859.0	208.0	40.0	144.0	0.0	0.0	87.0	0.0	0.0	84.0
98	11779.0	4349.0	3619.0	1460.0	170.0	508.0	98.0	638.0	245.0	95.0	1062.0	76.0	117.0	108.0	0.0	256.0	216.0	131.0	857.0	105.0	125.0	102.0	0.0	12120.0	317.0	1555.0	0.0	85.0	412.0	172.0	0.0	58.0	1671.0	182.0	178.0	317.0	32.0	190.0	148.0	762.0	214.0	317.0	185.0	0.0	111.0	32994.0	150.0	271.0	5080.0
99	3128.0	1656.0	944.0	502.0	0.0	134.0	0.0	287.0	72.0	0.0	77.0	0.0	13.0	0.0	0.0	184.0	44.0	0.0	220.0	0.0	55.0	0.0	110.0	923.0	196.0	331.0	0.0	0.0	269.0	49.0	0.0	0.0	269.0	42.0	22.0	49.0	36.0	110.0	0.0	147.0	0.0	73.0	0.0	0.0	0.0	1303.0	0.0	0.0	466.0
100	937.0	190.0	250.0	42.0	0.0	0.0	0.0	0.0	29.0	0.0	0.0	29.0	16.0	0.0	0.0	16.0	0.0	0.0	63.0	0.0	16.0	16.0	16.0	0.0	16.0	0.0	0.0	0.0	0.0	0.0	0.0	0.0	59.0	25.0	0.0	33.0	0.0	0.0	0.0	377.0	631.0	16.0	21.0	0.0	0.0	29.0	0.0	0.0	0.0
101	1073.0	34865.0	0.0	5558.0	143.0	2205.0	430.0	255.0	86.0	0.0	271.0	13.0	0.0	0.0	133.0	974.0	50.0	97.0	313.0	101.0	70.0	0.0	1788.0	51.0	1708.0	109.0	0.0	384.0	1073.0	0.0	0.0	261.0	964.0	0.0	740.0	0.0	45.0	716.0	918.0	119.0	27.0	106.0	0.0	0.0	145.0	112.0	60.0	271.0	29.0
102	86.0	25.0	13.0	48.0	0.0	11.0	0.0	0.0	5.0	5.0	0.0	0.0	0.0	96.0	0.0	0.0	8.0	25.0	11.0	0.0	8.0	0.0	0.0	0.0	0.0	0.0	0.0	0.0	8.0	0.0	0.0	0.0	47.0	0.0	0.0	0.0	0.0	0.0	0.0	5.0	0.0	0.0	0.0	0.0	0.0	5.0	180.0	0.0	0.0
103	206.0	302.0	0.0	2407.0	0.0	0.0	134.0	0.0	0.0	0.0	69.0	0.0	0.0	0.0	1606.0	0.0	0.0	0.0	0.0	46.0	115.0	0.0	165.0	0.0	0.0	0.0	0.0	605.0	0.0	0.0	94.0	632.0	288.0	0.0	0.0	0.0	395.0	0.0	161.0	0.0	0.0	0.0	0.0	0.0	0.0	0.0	0.0	3887.0	0.0
104	1099.0	577.0	158.0	276.0	0.0	0.0	0.0	1779.0	0.0	14.0	0.0	0.0	0.0	0.0	0.0	44.0	38.0	62.0	118.0	16.0	0.0	0.0	0.0	71.0	150.0	87.0	0.0	0.0	87.0	0.0	0.0	48.0	213.0	0.0	53.0	0.0	0.0	150.0	0.0	0.0	0.0	40.0	0.0	0.0	0.0	71.0	42.0	71.0	39.0
105	98.0	196.0	0.0	1073.0	0.0	0.0	143.0	0.0	0.0	0.0	93.0	0.0	0.0	0.0	259.0	0.0	0.0	0.0	0.0	0.0	0.0	0.0	268.0	0.0	214.0	0.0	0.0	304.0	0.0	0.0	6357.0	205.0	80.0	0.0	0.0	0.0	45.0	0.0	595.0	62.0	0.0	0.0	0.0	0.0	0.0	0.0	0.0	3281.0	0.0
106	107.0	26.0	25.0	25.0	0.0	0.0	0.0	4.0	0.0	54.0	0.0	0.0	0.0	169.0	0.0	0.0	9.0	12.0	0.0	0.0	0.0	0.0	0.0	0.0	0.0	9.0	0.0	0.0	0.0	0.0	0.0	0.0	72.0	0.0	0.0	0.0	0.0	0.0	0.0	0.0	0.0	0.0	0.0	0.0	19.0	0.0	132.0	12.0	0.0
107	954.0	6243.0	334.0	4282.0	223.0	619.0	5465.0	180.0	64.0	14.0	232.0	43.0	10.0	44.0	175.0	805.0	0.0	110.0	192.0	202.0	50.0	0.0	5417.0	51.0	2147.0	140.0	0.0	512.0	799.0	19.0	149.0	270.0	707.0	0.0	472.0	0.0	96.0	750.0	496.0	82.0	0.0	0.0	28.0	0.0	145.0	162.0	54.0	361.0	0.0
108	2413.0	317.0	773.0	79.0	0.0	36.0	0.0	0.0	2196.0	17.0	0.0	116.0	36.0	0.0	0.0	0.0	0.0	0.0	252.0	0.0	0.0	433.0	0.0	69.0	36.0	231.0	0.0	0.0	79.0	3728.0	9.0	0.0	86.0	173.0	0.0	1047.0	0.0	0.0	0.0	2160.0	142.0	79.0	787.0	0.0	0.0	112.0	36.0	0.0	34.0
109	954.0	78.0	78.0	60.0	58.0	18.0	0.0	500.0	0.0	0.0	16.0	0.0	0.0	0.0	0.0	0.0	0.0	0.0	72.0	0.0	0.0	0.0	0.0	0.0	0.0	74.0	0.0	0.0	0.0	0.0	0.0	0.0	43.0	0.0	0.0	0.0	0.0	0.0	0.0	33.0	0.0	186.0	0.0	0.0	0.0	28.0	0.0	16.0	0.0
110	1982.0	268.0	750.0	448.0	165.0	0.0	0.0	234.0	0.0	53.0	56.0	0.0	10.0	44.0	0.0	0.0	165.0	69.0	515.0	0.0	0.0	18.0	0.0	60.0	0.0	324.0	0.0	0.0	0.0	29.0	0.0	0.0	302.0	67.0	0.0	0.0	0.0	0.0	0.0	56.0	27.0	2576.0	22.0	0.0	0.0	56.0	0.0	0.0	24.0
111	191.0	146.0	41.0	547.0	52.0	33.0	0.0	41.0	0.0	0.0	62.0	0.0	0.0	0.0	0.0	0.0	0.0	0.0	33.0	0.0	0.0	0.0	30.0	0.0	0.0	0.0	0.0	170.0	0.0	0.0	0.0	30.0	116.0	0.0	0.0	0.0	0.0	0.0	45.0	0.0	0.0	0.0	0.0	0.0	0.0	0.0	0.0	138.0	0.0
112	486.0	603.0	126.0	1863.0	0.0	126.0	62.0	81.0	0.0	0.0	85.0	0.0	0.0	72.0	0.0	0.0	0.0	48.0	81.0	0.0	0.0	0.0	99.0	0.0	0.0	0.0	0.0	3552.0	0.0	0.0	0.0	58.0	423.0	0.0	0.0	0.0	27.0	0.0	124.0	0.0	0.0	53.0	0.0	0.0	0.0	0.0	0.0	452.0	0.0
113	404.0	859.0	209.0	188.0	0.0	138.0	0.0	43.0	0.0	0.0	0.0	0.0	0.0	0.0	0.0	0.0	0.0	0.0	53.0	0.0	0.0	0.0	0.0	0.0	37.0	0.0	0.0	37.0	74.0	0.0	19.0	0.0	67.0	0.0	205.0	0.0	0.0	57.0	0.0	47.0	0.0	0.0	0.0	40.0	0.0	0.0	0.0	77.0	0.0
114	682.0	1365.0	192.0	509.0	0.0	1586.0	0.0	0.0	0.0	0.0	69.0	0.0	0.0	44.0	0.0	79.0	0.0	0.0	0.0	25.0	45.0	13.0	134.0	0.0	96.0	0.0	0.0	149.0	173.0	39.0	39.0	116.0	365.0	35.0	538.0	35.0	0.0	67.0	0.0	0.0	0.0	73.0	28.0	0.0	0.0	0.0	36.0	406.0	0.0
115	246.0	51.0	62.0	127.0	0.0	0.0	0.0	0.0	0.0	51.0	0.0	0.0	0.0	251.0	0.0	0.0	0.0	46.0	20.0	0.0	15.0	0.0	0.0	0.0	0.0	15.0	0.0	0.0	0.0	0.0	0.0	0.0	165.0	0.0	0.0	0.0	13.0	0.0	0.0	0.0	0.0	0.0	0.0	0.0	25.0	0.0	337.0	0.0	0.0
116	1216.0	702.0	248.0	231.0	0.0	0.0	0.0	1415.0	28.0	0.0	0.0	0.0	0.0	0.0	0.0	44.0	0.0	0.0	145.0	29.0	70.0	0.0	0.0	0.0	162.0	68.0	0.0	0.0	85.0	0.0	0.0	0.0	171.0	0.0	0.0	0.0	0.0	68.0	59.0	0.0	0.0	0.0	0.0	0.0	0.0	51.0	42.0	59.0	0.0
117	220.0	97.0	23.0	113.0	0.0	0.0	0.0	0.0	0.0	0.0	13.0	0.0	0.0	19.0	0.0	0.0	0.0	65.0	15.0	0.0	0.0	0.0	0.0	0.0	0.0	0.0	0.0	0.0	0.0	0.0	0.0	0.0	174.0	0.0	13.0	0.0	0.0	0.0	19.0	21.0	0.0	0.0	0.0	0.0	21.0	15.0	55.0	0.0	19.0
118	3989.0	2199.0	820.0	8686.0	127.0	185.0	1155.0	149.0	64.0	17.0	186.0	19.0	39.0	44.0	633.0	0.0	63.0	117.0	298.0	8761.0	372.0	40.0	3392.0	112.0	0.0	281.0	0.0	335.0	187.0	19.0	24.0	116.0	4846.0	70.0	102.0	49.0	78.0	78.0	372.0	156.0	76.0	113.0	31.0	0.0	298.0	87.0	60.0	484.0	99.0
119	359.0	106.0	39.0	817.0	0.0	59.0	0.0	31.0	0.0	0.0	23.0	0.0	0.0	40.0	0.0	0.0	0.0	55.0	39.0	0.0	0.0	0.0	0.0	0.0	51.0	27.0	1105.0	31.0	27.0	0.0	0.0	0.0	3700.0	0.0	0.0	0.0	0.0	0.0	118.0	0.0	0.0	0.0	0.0	0.0	229.0	0.0	60.0	0.0	0.0
120	55.0	0.0	27.0	269.0	0.0	0.0	13.0	0.0	0.0	0.0	0.0	0.0	0.0	0.0	556.0	0.0	0.0	0.0	23.0	0.0	338.0	0.0	23.0	0.0	0.0	0.0	0.0	32.0	0.0	0.0	0.0	60.0	64.0	0.0	0.0	0.0	293.0	0.0	32.0	0.0	0.0	0.0	0.0	0.0	0.0	0.0	0.0	259.0	0.0
121	3260.0	1362.0	619.0	1774.0	101.0	123.0	0.0	149.0	36.0	123.0	139.0	19.0	17.0	18744.0	0.0	88.0	268.0	990.0	350.0	25.0	185.0	0.0	0.0	0.0	118.0	185.0	0.0	74.0	185.0	24.0	9.0	0.0	2001.0	91.0	0.0	99.0	32.0	0.0	0.0	0.0	27.0	100.0	19.0	0.0	123.0	112.0	24415.0	0.0	0.0
122	185825.0	975.0	45472.0	1155.0	383.0	569.0	89.0	681.0	180.0	166.0	131.0	291.0	62.0	52.0	0.0	97.0	248.0	117.0	18456.0	25.0	55.0	53.0	0.0	517.0	794.0	13399.0	0.0	117.0	119.0	380.0	14.0	48.0	707.0	3720.0	62.0	1226.0	13.0	111.0	186.0	294.0	389.0	454.0	89.0	0.0	78.0	1278.0	84.0	0.0	178.0
123	152.0	111.0	76.0	2299.0	27.0	0.0	41.0	20.0	0.0	0.0	581.0	0.0	0.0	20.0	0.0	0.0	48.0	55.0	34.0	29.0	0.0	0.0	152.0	0.0	0.0	0.0	0.0	41.0	0.0	0.0	9.0	0.0	26370.0	0.0	0.0	0.0	0.0	0.0	744.0	34.0	0.0	0.0	0.0	0.0	1139.0	0.0	0.0	48.0	0.0
124	391.0	175.0	134.0	868.0	0.0	0.0	74.0	0.0	0.0	0.0	0.0	0.0	0.0	0.0	0.0	0.0	37.0	44.0	115.0	357.0	0.0	0.0	74.0	0.0	0.0	41.0	0.0	0.0	0.0	0.0	0.0	0.0	738.0	0.0	0.0	0.0	0.0	0.0	29.0	0.0	0.0	0.0	33.0	0.0	82.0	0.0	0.0	78.0	0.0
125	182.0	1120.0	0.0	704.0	63.0	65.0	89.0	0.0	0.0	0.0	93.0	0.0	0.0	0.0	0.0	44.0	0.0	0.0	0.0	0.0	0.0	0.0	304.0	0.0	60.0	0.0	0.0	85.0	136.0	0.0	0.0	0.0	76.0	0.0	40.0	0.0	0.0	78.0	99.0	0.0	0.0	0.0	0.0	0.0	0.0	0.0	0.0	55.0	0.0
126	1009.0	2468.0	354.0	252.0	0.0	123.0	0.0	138.0	0.0	0.0	0.0	0.0	13.0	0.0	0.0	203.0	0.0	0.0	78.0	0.0	0.0	10.0	0.0	163.0	130.0	78.0	0.0	0.0	1253.0	0.0	0.0	0.0	228.0	0.0	44.0	0.0	0.0	313.0	0.0	165.0	0.0	63.0	22.0	0.0	0.0	162.0	0.0	0.0	124.0
127	786.0	80.0	183.0	84.0	0.0	18.0	0.0	0.0	15186.0	0.0	0.0	46.0	48.0	0.0	0.0	0.0	18.0	0.0	70.0	0.0	0.0	1729.0	0.0	43.0	42.0	75.0	0.0	0.0	0.0	503.0	0.0	0.0	80.0	32.0	0.0	75.0	0.0	0.0	0.0	1564.0	49.0	0.0	475.0	0.0	0.0	51.0	0.0	0.0	0.0
128	295.0	698.0	136.0	11.0	0.0	0.0	0.0	5.0	157.0	0.0	0.0	92.0	169.0	0.0	0.0	0.0	0.0	0.0	11.0	0.0	0.0	18.0	0.0	24.0	0.0	18.0	0.0	0.0	7.0	17.0	0.0	0.0	28.0	24.0	0.0	22.0	0.0	0.0	0.0	183.0	27.0	0.0	28.0	0.0	0.0	13.0	0.0	11.0	0.0
129	3450.0	469.0	1255.0	193.0	0.0	75.0	0.0	351.0	28.0	0.0	0.0	16.0	0.0	0.0	0.0	48.0	0.0	0.0	372.0	0.0	0.0	40.0	0.0	578.0	110.0	607.0	0.0	0.0	82.0	24.0	0.0	0.0	193.0	35.0	0.0	0.0	0.0	0.0	0.0	82.0	38.0	46.0	22.0	0.0	0.0	6175.0	0.0	75.0	324.0
130	0.0	0.0	0.0	0.0	0.0	0.0	0.0	0.0	0.0	0.0	0.0	0.0	0.0	0.0	0.0	0.0	0.0	0.0	0.0	0.0	0.0	0.0	0.0	0.0	0.0	0.0	0.0	0.0	0.0	0.0	0.0	0.0	643.0	0.0	0.0	0.0	0.0	0.0	0.0	0.0	0.0	0.0	0.0	0.0	33.0	0.0	0.0	0.0	0.0
131	19.0	9.0	9.0	174.0	0.0	0.0	16.0	0.0	0.0	0.0	16.0	0.0	0.0	0.0	16.0	0.0	0.0	0.0	31.0	4326.0	0.0	0.0	33.0	0.0	0.0	0.0	0.0	19.0	0.0	0.0	0.0	0.0	152.0	0.0	0.0	0.0	0.0	0.0	9.0	0.0	0.0	0.0	0.0	0.0	0.0	0.0	0.0	38.0	0.0
132	2559.0	249.0	455.0	276.0	111.0	0.0	0.0	191.0	0.0	21.0	54.0	0.0	10.0	0.0	0.0	0.0	31.0	90.0	146.0	0.0	0.0	0.0	0.0	0.0	0.0	162.0	0.0	0.0	48.0	0.0	0.0	0.0	227.0	28.0	0.0	0.0	0.0	0.0	59.0	0.0	0.0	688.0	0.0	0.0	0.0	37.0	0.0	0.0	44.0
133	3219.0	3137.0	949.0	330.0	127.0	440.0	0.0	159.0	50.0	0.0	0.0	39.0	79.0	0.0	0.0	288.0	38.0	0.0	288.0	21.0	0.0	0.0	0.0	1294.0	288.0	399.0	0.0	128.0	701.0	34.0	34.0	38.0	330.0	70.0	129.0	49.0	18.0	426.0	0.0	206.0	54.0	0.0	44.0	0.0	0.0	1466.0	0.0	151.0	1279.0
134	402.0	419.0	109.0	621.0	0.0	58.0	0.0	0.0	0.0	0.0	0.0	0.0	0.0	0.0	1154.0	0.0	0.0	0.0	75.0	0.0	880.0	0.0	92.0	0.0	0.0	0.0	0.0	92.0	92.0	0.0	0.0	83.0	235.0	0.0	0.0	0.0	693.0	0.0	0.0	0.0	0.0	0.0	0.0	0.0	0.0	0.0	0.0	495.0	0.0
135	363.0	2892.0	81.0	244.0	0.0	2217.0	0.0	106.0	0.0	0.0	0.0	0.0	0.0	0.0	0.0	971.0	0.0	0.0	44.0	0.0	0.0	0.0	0.0	0.0	1245.0	0.0	0.0	0.0	563.0	0.0	14.0	0.0	111.0	0.0	432.0	0.0	0.0	949.0	0.0	0.0	0.0	0.0	22.0	0.0	0.0	0.0	0.0	51.0	0.0
136	90.0	62.0	34.0	1226.0	20.0	34.0	6854.0	0.0	0.0	0.0	0.0	0.0	0.0	0.0	132.0	0.0	0.0	0.0	0.0	21.0	76.0	0.0	18854.0	0.0	0.0	0.0	0.0	76.0	0.0	0.0	0.0	0.0	487.0	0.0	0.0	0.0	13.0	0.0	69.0	0.0	0.0	0.0	0.0	0.0	0.0	0.0	0.0	48.0	0.0
137	151.0	348.0	0.0	390.0	0.0	37.0	53.0	0.0	0.0	0.0	0.0	0.0	0.0	0.0	25.0	0.0	0.0	0.0	46.0	0.0	0.0	0.0	105.0	0.0	0.0	0.0	0.0	33.0	0.0	0.0	248.0	48.0	100.0	0.0	0.0	0.0	13.0	0.0	99.0	0.0	0.0	0.0	0.0	0.0	0.0	0.0	0.0	271.0	0.0
138	313.0	98.0	64.0	319.0	52.0	12.0	0.0	18.0	0.0	0.0	92.0	0.0	0.0	171.0	0.0	0.0	12.0	1602.0	24.0	0.0	0.0	0.0	21.0	0.0	15.0	18.0	0.0	0.0	0.0	0.0	0.0	0.0	1093.0	0.0	0.0	0.0	0.0	0.0	46.0	0.0	0.0	0.0	0.0	0.0	70.0	9.0	1479.0	27.0	0.0
139	176.0	195.0	0.0	487.0	0.0	24.0	42.0	0.0	0.0	0.0	0.0	0.0	0.0	0.0	25.0	0.0	0.0	0.0	0.0	0.0	30.0	0.0	158.0	0.0	0.0	0.0	36.0	902.0	0.0	0.0	0.0	670.0	115.0	0.0	0.0	0.0	22.0	0.0	30.0	0.0	0.0	0.0	0.0	0.0	0.0	0.0	0.0	497.0	0.0
140	200.0	138.0	23.0	12314.0	23.0	0.0	107.0	23.0	0.0	0.0	488.0	0.0	0.0	0.0	0.0	0.0	0.0	0.0	0.0	21.0	0.0	0.0	2492.0	0.0	0.0	0.0	0.0	23.0	0.0	0.0	15.0	0.0	11080.0	0.0	0.0	0.0	0.0	0.0	682.0	0.0	0.0	0.0	0.0	0.0	705.0	0.0	0.0	115.0	0.0
141	2571.0	1365.0	539.0	762.0	138.0	0.0	0.0	1394.0	0.0	0.0	77.0	0.0	0.0	36.0	0.0	53.0	44.0	180.0	254.0	0.0	115.0	0.0	0.0	60.0	201.0	127.0	0.0	0.0	169.0	0.0	0.0	67.0	578.0	0.0	0.0	49.0	0.0	89.0	0.0	92.0	0.0	80.0	0.0	0.0	67.0	0.0	66.0	116.0	95.0
142	556.0	377.0	76.0	132.0	30.0	0.0	0.0	331.0	0.0	0.0	0.0	0.0	0.0	0.0	0.0	35.0	0.0	30.0	71.0	0.0	0.0	0.0	0.0	0.0	91.0	0.0	0.0	25.0	45.0	0.0	0.0	0.0	81.0	0.0	0.0	0.0	0.0	45.0	0.0	0.0	0.0	0.0	0.0	0.0	0.0	35.0	0.0	102.0	0.0
143	1499.0	148.0	333.0	153.0	122.0	0.0	0.0	84.0	0.0	28.0	31.0	0.0	0.0	40.0	0.0	0.0	95.0	55.0	264.0	0.0	0.0	0.0	0.0	0.0	0.0	143.0	0.0	0.0	0.0	0.0	0.0	0.0	84.0	31.0	0.0	21.0	0.0	0.0	37.0	0.0	0.0	545.0	0.0	0.0	0.0	37.0	0.0	0.0	21.0
144	449.0	2070.0	91.0	158.0	0.0	1994.0	0.0	0.0	0.0	0.0	0.0	0.0	0.0	0.0	0.0	1164.0	0.0	0.0	0.0	0.0	0.0	13.0	0.0	0.0	1376.0	41.0	0.0	0.0	806.0	0.0	0.0	0.0	91.0	0.0	1003.0	0.0	0.0	2743.0	0.0	33.0	0.0	0.0	0.0	0.0	0.0	0.0	0.0	0.0	0.0
145	123.0	109.0	29.0	378.0	50.0	0.0	36.0	0.0	0.0	0.0	0.0	0.0	0.0	0.0	401.0	0.0	0.0	0.0	0.0	16.0	432.0	0.0	50.0	0.0	0.0	0.0	0.0	87.0	0.0	0.0	238.0	138.0	80.0	0.0	0.0	0.0	137.0	0.0	124.0	0.0	0.0	0.0	0.0	43.0	0.0	0.0	0.0	4023.0	0.0
146	157.0	122.0	17.0	1890.0	0.0	0.0	43.0	17.0	0.0	0.0	542.0	0.0	0.0	0.0	0.0	0.0	0.0	26.0	26.0	0.0	0.0	0.0	78.0	17.0	0.0	0.0	26.0	0.0	17.0	0.0	0.0	0.0	51982.0	0.0	0.0	0.0	0.0	0.0	695.0	0.0	0.0	0.0	0.0	0.0	1102.0	0.0	36.0	87.0	0.0
147	73.0	64.0	0.0	298.0	0.0	0.0	0.0	0.0	0.0	0.0	22.0	0.0	0.0	0.0	75.0	0.0	0.0	0.0	0.0	0.0	0.0	0.0	45.0	0.0	0.0	0.0	0.0	68.0	0.0	0.0	1480.0	73.0	45.0	0.0	0.0	0.0	0.0	0.0	100.0	0.0	0.0	0.0	0.0	0.0	0.0	0.0	0.0	2350.0	0.0
148	1080.0	594.0	109.0	4138.0	122.0	0.0	0.0	60.0	0.0	17.0	1683.0	0.0	17.0	32.0	0.0	0.0	50.0	138.0	109.0	63.0	84.0	0.0	109.0	0.0	0.0	0.0	48.0	60.0	60.0	0.0	0.0	0.0	42663.0	0.0	0.0	35.0	0.0	0.0	1588.0	0.0	0.0	0.0	0.0	0.0	15196.0	0.0	84.0	169.0	29.0
149	1045.0	134.0	216.0	53.0	0.0	0.0	0.0	33.0	53.0	0.0	0.0	33.0	75.0	0.0	0.0	0.0	0.0	0.0	42.0	0.0	22.0	39.0	0.0	16.0	0.0	44.0	0.0	0.0	0.0	0.0	0.0	0.0	70.0	0.0	0.0	0.0	0.0	0.0	0.0	413.0	514.0	0.0	73.0	0.0	0.0	36.0	0.0	0.0	0.0
150	0.0	0.0	0.0	0.0	0.0	0.0	0.0	0.0	0.0	0.0	0.0	0.0	0.0	0.0	0.0	0.0	0.0	0.0	0.0	0.0	0.0	0.0	0.0	0.0	0.0	0.0	0.0	0.0	0.0	0.0	0.0	0.0	0.0	0.0	0.0	0.0	0.0	0.0	0.0	0.0	0.0	0.0	0.0	0.0	0.0	0.0	0.0	0.0	0.0
151	3676.0	4230.0	846.0	1838.0	111.0	962.0	206.0	234.0	50.0	42.0	263.0	39.0	0.0	145.0	50.0	230.0	108.0	124.0	264.0	33.0	186.0	48.0	0.0	120.0	379.0	219.0	0.0	298.0	408.0	54.0	69.0	251.0	1221.0	91.0	291.0	171.0	45.0	291.0	161.0	156.0	104.0	140.0	79.0	0.0	100.0	200.0	132.0	1130.0	69.0
152	399.0	297.0	34.0	8942.0	95.0	0.0	34.0	0.0	0.0	0.0	4072.0	0.0	0.0	0.0	0.0	0.0	0.0	62.0	51.0	0.0	51.0	0.0	144.0	0.0	0.0	0.0	0.0	0.0	25.0	0.0	42.0	0.0	27847.0	0.0	0.0	0.0	0.0	0.0	3723.0	0.0	0.0	0.0	0.0	0.0	1250.0	0.0	36.0	280.0	0.0
153	10598.0	18992.0	1610.0	3052.0	170.0	2143.0	241.0	457.0	166.0	53.0	209.0	72.0	39.0	169.0	58.0	3515.0	254.0	180.0	508.0	109.0	166.0	53.0	0.0	172.0	2954.0	359.0	0.0	192.0	13984.0	74.0	29.0	96.0	2636.0	119.0	1252.0	235.0	36.0	22913.0	273.0	678.0	142.0	253.0	83.0	0.0	123.0	401.0	144.0	497.0	164.0
154	2043.0	1326.0	185.0	1884.0	0.0	123.0	98.0	149.0	0.0	17.0	0.0	26.0	0.0	0.0	26276.0	0.0	0.0	62.0	144.0	59.0	8943.0	0.0	159.0	77.0	0.0	93.0	0.0	344.0	0.0	0.0	64.0	164.0	1286.0	49.0	0.0	0.0	26215.0	55.0	173.0	119.0	0.0	0.0	0.0	0.0	55.0	112.0	0.0	1618.0	29.0
155	255.0	823.0	54.0	289.0	0.0	0.0	62.0	0.0	0.0	0.0	0.0	0.0	0.0	0.0	16.0	0.0	0.0	0.0	0.0	16.0	0.0	0.0	119.0	0.0	0.0	0.0	0.0	30.0	46.0	0.0	34.0	0.0	108.0	0.0	31.0	0.0	0.0	0.0	148.0	0.0	0.0	0.0	0.0	0.0	0.0	0.0	0.0	73.0	0.0
156	1627.0	31541.0	477.0	1556.0	229.0	495.0	98.0	229.0	64.0	0.0	116.0	9.0	34.0	40.0	0.0	990.0	0.0	90.0	212.0	97.0	0.0	0.0	0.0	103.0	1079.0	156.0	0.0	96.0	3131.0	19.0	0.0	0.0	442.0	42.0	160.0	42.0	0.0	831.0	212.0	229.0	49.0	86.0	51.0	0.0	78.0	212.0	60.0	0.0	59.0
157	1823.0	1123.0	355.0	623.0	191.0	153.0	0.0	950.0	0.0	0.0	0.0	0.0	0.0	32.0	0.0	79.0	0.0	124.0	259.0	0.0	45.0	13.0	0.0	60.0	201.0	0.0	0.0	138.0	239.0	0.0	0.0	67.0	450.0	0.0	0.0	0.0	13.0	55.0	99.0	0.0	0.0	0.0	0.0	0.0	0.0	75.0	48.0	678.0	44.0
158	61.0	81.0	20.0	7817.0	20.0	0.0	62.0	0.0	0.0	0.0	480.0	0.0	0.0	0.0	0.0	13.0	0.0	13.0	0.0	0.0	13.0	0.0	177.0	0.0	0.0	0.0	0.0	0.0	0.0	0.0	0.0	0.0	21398.0	0.0	0.0	0.0	0.0	0.0	608.0	13.0	0.0	0.0	0.0	0.0	1051.0	0.0	0.0	47.0	0.0
159	2459.0	17395.0	740.0	5126.0	1215.0	2044.0	1845.0	266.0	57.0	17.0	1241.0	46.0	31.0	56.0	50.0	1691.0	57.0	201.0	264.0	84.0	0.0	32.0	4297.0	51.0	3725.0	234.0	0.0	384.0	1422.0	24.0	64.0	125.0	1478.0	42.0	700.0	0.0	50.0	1131.0	844.0	322.0	71.0	53.0	41.0	0.0	346.0	175.0	138.0	452.0	39.0
160	265.0	1195.0	67.0	462.0	38.0	43.0	0.0	57.0	0.0	0.0	0.0	0.0	0.0	0.0	50.0	0.0	0.0	0.0	0.0	0.0	0.0	0.0	86.0	0.0	53.0	0.0	0.0	0.0	192.0	0.0	54.0	0.0	115.0	0.0	0.0	0.0	0.0	48.0	124.0	0.0	0.0	0.0	0.0	0.0	0.0	0.0	0.0	271.0	0.0
161	68.0	38.0	0.0	488.0	8.0	0.0	14.0	0.0	38.0	0.0	62.0	0.0	0.0	0.0	17.0	0.0	0.0	14.0	17.0	16.0	5.0	8.0	11.0	0.0	0.0	5.0	0.0	5.0	0.0	0.0	0.0	0.0	4886.0	0.0	0.0	0.0	0.0	0.0	111.0	0.0	0.0	0.0	0.0	0.0	201.0	0.0	0.0	29.0	0.0
162	1817.0	168.0	479.0	66.0	0.0	30.0	0.0	0.0	6166.0	0.0	0.0	56.0	8.0	0.0	0.0	0.0	20.0	0.0	81.0	0.0	0.0	255.0	0.0	43.0	30.0	265.0	0.0	0.0	0.0	1348.0	0.0	0.0	107.0	107.0	0.0	597.0	0.0	40.0	0.0	2516.0	153.0	0.0	556.0	0.0	0.0	56.0	0.0	20.0	49.0
163	933.0	555.0	323.0	262.0	63.0	0.0	0.0	776.0	0.0	0.0	0.0	0.0	0.0	0.0	0.0	0.0	0.0	53.0	115.0	0.0	0.0	0.0	0.0	0.0	69.0	84.0	0.0	46.0	92.0	0.0	0.0	0.0	154.0	0.0	0.0	42.0	0.0	92.0	61.0	0.0	0.0	0.0	0.0	0.0	0.0	0.0	0.0	271.0	0.0
164	229.0	78.0	61.0	89.0	19.0	13.0	0.0	13.0	0.0	44.0	19.0	0.0	0.0	795.0	0.0	0.0	0.0	1707.0	19.0	0.0	0.0	0.0	0.0	0.0	11.0	13.0	0.0	0.0	0.0	0.0	0.0	0.0	184.0	0.0	0.0	0.0	0.0	0.0	11.0	0.0	0.0	0.0	0.0	0.0	0.0	0.0	878.0	11.0	0.0
165	113.0	302.0	0.0	116.0	0.0	35.0	26.0	0.0	0.0	0.0	0.0	0.0	0.0	0.0	0.0	0.0	0.0	0.0	0.0	0.0	0.0	0.0	50.0	0.0	0.0	0.0	0.0	68.0	0.0	0.0	0.0	135.0	44.0	0.0	0.0	0.0	0.0	0.0	20.0	0.0	0.0	0.0	0.0	0.0	0.0	0.0	0.0	226.0	0.0
166	254.0	541.0	63.0	833.0	143.0	74.0	161.0	0.0	0.0	0.0	147.0	0.0	0.0	0.0	41.0	0.0	0.0	0.0	0.0	59.0	0.0	0.0	488.0	0.0	132.0	0.0	0.0	85.0	0.0	0.0	54.0	48.0	100.0	0.0	0.0	0.0	0.0	0.0	496.0	0.0	0.0	0.0	0.0	0.0	0.0	0.0	0.0	271.0	0.0
167	1433.0	236.0	497.0	115.0	0.0	38.0	0.0	6791.0	0.0	0.0	0.0	0.0	0.0	0.0	0.0	0.0	25.0	0.0	141.0	0.0	0.0	0.0	0.0	55.0	0.0	150.0	0.0	0.0	30.0	0.0	0.0	0.0	103.0	0.0	0.0	0.0	0.0	25.0	72.0	0.0	0.0	0.0	0.0	0.0	0.0	107.0	0.0	42.0	133.0
168	0.0	0.0	0.0	0.0	0.0	0.0	0.0	0.0	0.0	0.0	0.0	0.0	0.0	0.0	25.0	0.0	0.0	0.0	0.0	223.0	0.0	0.0	0.0	0.0	0.0	0.0	0.0	0.0	0.0	0.0	0.0	0.0	0.0	0.0	0.0	0.0	0.0	0.0	0.0	0.0	0.0	0.0	0.0	0.0	0.0	0.0	0.0	0.0	0.0
169	99.0	16.0	25.0	4.0	0.0	0.0	0.0	0.0	0.0	0.0	0.0	4.0	7.0	0.0	0.0	1.0	0.0	0.0	0.0	0.0	4.0	0.0	4.0	1.0	1.0	1.0	0.0	0.0	0.0	7.0	0.0	0.0	1.0	1.0	0.0	1.0	0.0	0.0	0.0	58.0	93.0	0.0	40.0	0.0	0.0	0.0	0.0	1.0	0.0
170	2069.0	252.0	1125.0	126.0	0.0	0.0	0.0	0.0	126.0	17.0	0.0	1546.0	17.0	0.0	0.0	0.0	0.0	0.0	132.0	0.0	0.0	54.0	36.0	0.0	30.0	60.0	0.0	0.0	0.0	29.0	0.0	0.0	174.0	30.0	0.0	150.0	0.0	0.0	0.0	782.0	5109.0	66.0	84.0	0.0	0.0	75.0	0.0	66.0	0.0
171	19.0	79.0	0.0	213.0	0.0	0.0	0.0	0.0	0.0	0.0	0.0	0.0	0.0	0.0	1003.0	0.0	0.0	0.0	24.0	0.0	7764.0	0.0	49.0	0.0	0.0	0.0	0.0	44.0	0.0	0.0	0.0	0.0	69.0	0.0	0.0	0.0	914.0	0.0	14.0	0.0	0.0	0.0	0.0	14.0	0.0	0.0	0.0	820.0	0.0
172	10573.0	546.0	5726.0	296.0	0.0	0.0	0.0	106.0	339.0	113.0	0.0	92.0	77.0	0.0	0.0	0.0	95.0	0.0	4021.0	0.0	171.0	80.0	0.0	189.0	0.0	2801.0	0.0	0.0	0.0	567.0	0.0	0.0	333.0	2658.0	0.0	356.0	0.0	0.0	0.0	506.0	126.0	287.0	169.0	0.0	0.0	275.0	0.0	0.0	64.0
173	8996.0	4428.0	2375.0	1499.0	143.0	738.0	80.0	713.0	166.0	35.0	1062.0	189.0	293.0	124.0	16.0	212.0	146.0	131.0	807.0	54.0	0.0	129.0	0.0	2760.0	261.0	692.0	0.0	96.0	530.0	299.0	19.0	0.0	1286.0	161.0	147.0	369.0	0.0	223.0	0.0	1130.0	461.0	287.0	191.0	0.0	89.0	3698.0	150.0	271.0	2560.0
174	171.0	101.0	0.0	849.0	0.0	0.0	0.0	50.0	0.0	0.0	60.0	0.0	0.0	0.0	133.0	0.0	0.0	0.0	0.0	25.0	0.0	0.0	60.0	0.0	0.0	0.0	0.0	293.0	0.0	0.0	163.0	2001.0	192.0	0.0	0.0	0.0	45.0	0.0	148.0	0.0	0.0	0.0	0.0	0.0	0.0	0.0	0.0	4972.0	0.0
175	410.0	160.0	82.0	114.0	49.0	0.0	0.0	39.0	0.0	32.0	59.0	0.0	0.0	623.0	0.0	0.0	45.0	229.0	19.0	0.0	0.0	0.0	0.0	0.0	0.0	26.0	0.0	0.0	26.0	0.0	0.0	0.0	246.0	0.0	0.0	0.0	0.0	0.0	26.0	0.0	0.0	0.0	0.0	0.0	22.0	0.0	824.0	52.0	0.0
176	281.0	1363.0	40.0	308.0	44.0	71.0	80.0	44.0	0.0	0.0	0.0	0.0	0.0	0.0	25.0	79.0	0.0	0.0	0.0	0.0	0.0	0.0	134.0	0.0	40.0	0.0	0.0	67.0	125.0	0.0	0.0	125.0	62.0	0.0	49.0	0.0	0.0	55.0	44.0	0.0	0.0	0.0	0.0	0.0	0.0	0.0	0.0	53.0	0.0
177	152.0	107.0	0.0	1175.0	26.0	26.0	296.0	0.0	0.0	0.0	0.0	0.0	13.0	0.0	1085.0	0.0	0.0	26.0	0.0	409.0	44.0	0.0	4117.0	0.0	0.0	0.0	0.0	53.0	0.0	0.0	0.0	26.0	358.0	0.0	0.0	0.0	13.0	0.0	53.0	0.0	0.0	0.0	0.0	0.0	53.0	0.0	0.0	107.0	0.0
178	847.0	1556.0	275.0	8451.0	186.0	1221.0	824.0	106.0	36.0	0.0	566.0	13.0	0.0	56.0	351.0	221.0	31.0	55.0	0.0	92.0	55.0	10.0	2541.0	34.0	413.0	0.0	0.0	480.0	119.0	19.0	387.0	203.0	643.0	0.0	102.0	0.0	96.0	123.0	1340.0	0.0	27.0	0.0	19.0	0.0	156.0	0.0	0.0	1084.0	0.0
179	0.0	0.0	0.0	0.0	0.0	0.0	0.0	0.0	0.0	0.0	0.0	0.0	0.0	0.0	0.0	0.0	0.0	0.0	0.0	0.0	0.0	0.0	0.0	0.0	0.0	0.0	0.0	0.0	0.0	0.0	0.0	0.0	578.0	0.0	0.0	0.0	0.0	0.0	0.0	0.0	0.0	0.0	0.0	0.0	0.0	0.0	0.0	0.0	0.0
180	1011.0	502.0	279.0	156.0	0.0	44.0	0.0	78.0	39.0	0.0	62.0	0.0	22.0	0.0	0.0	44.0	0.0	0.0	111.0	0.0	0.0	16.0	44.0	431.0	55.0	139.0	0.0	0.0	55.0	39.0	0.0	0.0	83.0	0.0	0.0	0.0	0.0	55.0	50.0	156.0	0.0	0.0	0.0	0.0	0.0	676.0	0.0	0.0	318.0
181	482.0	176.0	73.0	232.0	111.0	0.0	0.0	320.0	0.0	0.0	93.0	0.0	0.0	0.0	0.0	0.0	0.0	55.0	45.0	0.0	0.0	0.0	0.0	0.0	0.0	0.0	0.0	0.0	24.0	0.0	0.0	35.0	133.0	0.0	0.0	0.0	0.0	0.0	35.0	0.0	0.0	0.0	0.0	0.0	24.0	0.0	0.0	31.0	28.0
182	216.0	364.0	0.0	432.0	28.0	32.0	0.0	0.0	0.0	0.0	0.0	0.0	0.0	0.0	33.0	0.0	0.0	0.0	0.0	0.0	0.0	0.0	72.0	0.0	24.0	0.0	0.0	40.0	68.0	0.0	44.0	32.0	72.0	0.0	0.0	0.0	0.0	0.0	76.0	0.0	0.0	0.0	0.0	0.0	0.0	0.0	0.0	124.0	0.0
183	0.0	0.0	0.0	0.0	0.0	0.0	0.0	0.0	0.0	0.0	0.0	0.0	0.0	0.0	0.0	0.0	0.0	0.0	0.0	0.0	0.0	0.0	0.0	0.0	0.0	0.0	0.0	0.0	0.0	0.0	0.0	0.0	0.0	0.0	0.0	0.0	0.0	0.0	0.0	0.0	0.0	0.0	0.0	0.0	0.0	0.0	0.0	0.0	0.0
184	3311.0	2303.0	1411.0	1363.0	0.0	99.0	71.0	0.0	64.0	17.0	85.0	39.0	25.0	32.0	33.0	61.0	76.0	0.0	268.0	0.0	239.0	0.0	0.0	94.0	153.0	182.0	0.0	201.0	0.0	0.0	0.0	0.0	1607.0	35.0	0.0	42.0	22.0	0.0	347.0	239.0	76.0	66.0	44.0	3273.0	67.0	75.0	0.0	143.0	79.0
185	3187.0	3582.0	1163.0	3257.0	149.0	325.0	313.0	191.0	93.0	17.0	496.0	23.0	19.0	72.0	133.0	141.0	76.0	0.0	216.0	92.0	55.0	51.0	837.0	77.0	142.0	0.0	0.0	170.0	209.0	24.0	462.0	135.0	1414.0	42.0	57.0	71.0	50.0	134.0	347.0	302.0	76.0	66.0	35.0	0.0	111.0	0.0	78.0	858.0	44.0
186	0.0	0.0	0.0	0.0	0.0	0.0	0.0	0.0	0.0	0.0	0.0	0.0	0.0	0.0	0.0	0.0	0.0	0.0	0.0	0.0	0.0	0.0	0.0	0.0	0.0	0.0	0.0	0.0	0.0	0.0	0.0	0.0	578.0	0.0	0.0	0.0	0.0	0.0	0.0	0.0	0.0	0.0	0.0	0.0	44.0	0.0	0.0	0.0	0.0
187	371.0	506.0	0.0	1440.0	0.0	0.0	98.0	0.0	0.0	0.0	1512.0	0.0	0.0	0.0	878.0	191.0	0.0	0.0	0.0	29.0	0.0	0.0	439.0	0.0	326.0	0.0	0.0	157.0	0.0	0.0	19783.0	168.0	292.0	0.0	0.0	0.0	243.0	0.0	856.0	0.0	0.0	0.0	0.0	0.0	89.0	0.0	0.0	2034.0	0.0
188	32.0	87.0	0.0	919.0	0.0	0.0	62.0	0.0	0.0	0.0	0.0	0.0	0.0	0.0	150.0	0.0	0.0	0.0	0.0	0.0	0.0	0.0	45.0	0.0	0.0	0.0	0.0	142.0	0.0	0.0	342.0	239.0	55.0	0.0	0.0	0.0	0.0	0.0	434.0	0.0	0.0	0.0	0.0	0.0	0.0	0.0	0.0	2621.0	0.0
189	150.0	27.0	18.0	126.0	1023.0	0.0	0.0	15.0	0.0	0.0	15.0	0.0	0.0	24.0	0.0	0.0	0.0	383.0	0.0	0.0	0.0	0.0	12.0	0.0	12.0	0.0	0.0	0.0	15.0	0.0	0.0	0.0	108.0	0.0	0.0	0.0	0.0	0.0	21.0	0.0	0.0	0.0	9.0	0.0	0.0	0.0	12.0	21.0	0.0
190	1833.0	1928.0	418.0	199.0	0.0	76.0	0.0	969.0	0.0	0.0	0.0	0.0	0.0	0.0	0.0	313.0	0.0	55.0	247.0	0.0	0.0	0.0	0.0	43.0	3695.0	133.0	0.0	0.0	332.0	0.0	0.0	0.0	275.0	28.0	26.0	0.0	0.0	237.0	0.0	0.0	0.0	0.0	0.0	0.0	0.0	152.0	0.0	142.0	29.0
191	410.0	2512.0	0.0	261.0	58.0	205.0	71.0	0.0	0.0	0.0	0.0	0.0	0.0	0.0	33.0	77.0	0.0	0.0	0.0	0.0	0.0	0.0	120.0	0.0	56.0	0.0	0.0	96.0	91.0	0.0	9.0	77.0	134.0	0.0	580.0	0.0	0.0	91.0	0.0	0.0	0.0	0.0	0.0	0.0	0.0	0.0	0.0	198.0	0.0
192	88.0	88.0	0.0	508.0	0.0	0.0	0.0	49.0	0.0	0.0	0.0	0.0	0.0	0.0	50.0	0.0	0.0	0.0	60.0	0.0	0.0	0.0	33.0	0.0	0.0	0.0	0.0	254.0	0.0	0.0	208.0	4064.0	38.0	0.0	0.0	0.0	22.0	0.0	44.0	0.0	0.0	0.0	0.0	0.0	0.0	0.0	0.0	2350.0	0.0
193	314.0	223.0	55.0	650.0	0.0	48.0	89.0	0.0	0.0	0.0	0.0	0.0	0.0	0.0	50.0	0.0	0.0	0.0	0.0	21.0	0.0	0.0	230.0	0.0	0.0	0.0	0.0	906.0	0.0	0.0	0.0	937.0	244.0	0.0	0.0	0.0	18.0	0.0	0.0	0.0	0.0	0.0	0.0	0.0	0.0	0.0	0.0	1491.0	0.0
194	623.0	7081.0	220.0	2971.0	181.0	507.0	913.0	159.0	79.0	0.0	108.0	72.0	10.0	0.0	100.0	681.0	0.0	76.0	0.0	113.0	0.0	16.0	1577.0	0.0	1257.0	0.0	0.0	170.0	587.0	0.0	54.0	106.0	514.0	0.0	258.0	42.0	0.0	604.0	558.0	0.0	0.0	0.0	25.0	0.0	89.0	0.0	0.0	0.0	0.0
195	11343.0	9236.0	1539.0	11991.0	517.0	1134.0	492.0	361.0	129.0	42.0	713.0	53.0	22.0	100.0	2986.0	301.0	139.0	284.0	264.0	468.0	780.0	53.0	1944.0	69.0	723.0	156.0	0.0	3322.0	716.0	74.0	2190.0	4456.0	5529.0	70.0	169.0	149.0	1465.0	268.0	3475.0	533.0	181.0	73.0	99.0	0.0	346.0	162.0	138.0	178650.0	74.0
196	11528.0	3496.0	2860.0	866.0	149.0	1288.0	62.0	234.0	15347.0	74.0	93.0	955.0	695.0	64.0	0.0	115.0	241.0	76.0	780.0	37.0	100.0	11381.0	0.0	224.0	320.0	693.0	0.0	96.0	187.0	9654.0	14.0	67.0	1286.0	375.0	182.0	2773.0	0.0	111.0	0.0	14886.0	1103.0	207.0	8743.0	0.0	44.0	488.0	66.0	0.0	99.0
197	390.0	339.0	60.0	579.0	2501.0	55.0	0.0	64.0	0.0	0.0	0.0	0.0	0.0	32.0	0.0	0.0	0.0	131.0	107.0	0.0	0.0	0.0	0.0	0.0	0.0	0.0	0.0	64.0	60.0	0.0	0.0	0.0	356.0	0.0	0.0	0.0	0.0	0.0	99.0	0.0	0.0	0.0	0.0	0.0	0.0	47.0	48.0	154.0	0.0
198	23473.0	1871.0	7347.0	1265.0	373.0	309.0	0.0	1224.0	129.0	145.0	162.0	29.0	48.0	129.0	0.0	150.0	254.0	152.0	41373.0	37.0	125.0	34.0	0.0	578.0	142.0	14586.0	0.0	117.0	170.0	172.0	14.0	125.0	1350.0	5148.0	62.0	506.0	18.0	123.0	161.0	386.0	131.0	988.0	76.0	0.0	67.0	1817.0	126.0	0.0	228.0
199	221.0	53.0	72.0	88.0	37.0	0.0	0.0	22.0	0.0	338.0	0.0	0.0	0.0	126.0	0.0	0.0	69.0	63.0	50.0	0.0	0.0	0.0	0.0	0.0	0.0	22.0	0.0	0.0	0.0	0.0	0.0	0.0	66.0	0.0	0.0	22.0	0.0	0.0	15.0	31.0	0.0	12.0	0.0	0.0	15.0	0.0	0.0	0.0	0.0
200	358.0	63.0	72.0	0.0	0.0	0.0	0.0	0.0	10.0	0.0	0.0	4.0	10.0	0.0	0.0	0.0	0.0	0.0	4.0	0.0	0.0	0.0	0.0	16.0	12.0	16.0	0.0	0.0	8.0	0.0	0.0	0.0	10.0	0.0	0.0	8.0	0.0	4.0	8.0	137.0	148.0	0.0	8.0	0.0	0.0	8.0	0.0	0.0	4.0
201	1388.0	63.0	286.0	41.0	15.0	0.0	0.0	60.0	0.0	38.0	0.0	0.0	8.0	9.0	0.0	9.0	241.0	0.0	464.0	0.0	0.0	0.0	0.0	60.0	15.0	168.0	0.0	0.0	0.0	0.0	0.0	0.0	60.0	22.0	0.0	28.0	0.0	0.0	0.0	12.0	0.0	12300.0	0.0	0.0	0.0	19.0	0.0	0.0	12.0
202	919.0	91.0	306.0	58.0	0.0	0.0	0.0	0.0	247.0	14.0	0.0	746.0	209.0	0.0	0.0	0.0	0.0	0.0	143.0	0.0	13.0	91.0	0.0	34.0	0.0	110.0	0.0	13.0	0.0	65.0	0.0	0.0	58.0	13.0	0.0	123.0	0.0	0.0	0.0	580.0	192.0	0.0	97.0	0.0	0.0	52.0	0.0	0.0	0.0
203	821.0	74.0	170.0	17.0	0.0	0.0	0.0	0.0	148.0	0.0	0.0	4806.0	113.0	0.0	0.0	0.0	0.0	0.0	65.0	0.0	0.0	13.0	0.0	30.0	0.0	74.0	0.0	0.0	0.0	43.0	0.0	0.0	21.0	17.0	0.0	104.0	0.0	0.0	0.0	541.0	1597.0	0.0	43.0	0.0	0.0	17.0	0.0	8.0	24.0
204	4668.0	142448.0	1556.0	4608.0	725.0	2762.0	779.0	798.0	144.0	31.0	868.0	82.0	83.0	153.0	117.0	2417.0	120.0	783.0	529.0	269.0	70.0	16.0	1496.0	207.0	5718.0	469.0	0.0	437.0	13406.0	98.0	49.0	193.0	2186.0	70.0	1208.0	78.0	59.0	4546.0	1414.0	561.0	137.0	187.0	67.0	0.0	313.0	401.0	638.0	904.0	79.0
205	780.0	114.0	379.0	42.0	0.0	0.0	0.0	0.0	114.0	14.0	0.0	107.0	21.0	0.0	0.0	0.0	0.0	0.0	57.0	0.0	0.0	0.0	0.0	21.0	0.0	71.0	0.0	0.0	0.0	21.0	0.0	0.0	50.0	0.0	0.0	35.0	0.0	0.0	0.0	572.0	15697.0	0.0	0.0	0.0	0.0	35.0	0.0	14.0	24.0
206	192.0	132.0	51.0	265.0	175.0	57.0	0.0	42.0	0.0	0.0	36.0	0.0	0.0	0.0	0.0	0.0	0.0	0.0	30.0	0.0	0.0	0.0	39.0	0.0	30.0	0.0	0.0	45.0	0.0	0.0	0.0	30.0	159.0	0.0	0.0	0.0	0.0	0.0	111.0	27.0	0.0	0.0	0.0	0.0	0.0	0.0	27.0	192.0	0.0
207	132.0	137.0	16.0	6540.0	55.0	22.0	33.0	0.0	0.0	0.0	605.0	0.0	0.0	0.0	16.0	22.0	0.0	0.0	22.0	16.0	49.0	0.0	33.0	0.0	0.0	0.0	0.0	0.0	16.0	0.0	0.0	0.0	21047.0	0.0	0.0	0.0	0.0	0.0	732.0	0.0	0.0	0.0	0.0	0.0	2180.0	0.0	0.0	55.0	0.0
208	678.0	5587.0	0.0	3393.0	287.0	532.0	1433.0	127.0	0.0	0.0	178.0	0.0	13.0	0.0	83.0	1390.0	0.0	55.0	0.0	59.0	0.0	0.0	2430.0	0.0	2028.0	93.0	0.0	277.0	473.0	0.0	54.0	87.0	450.0	0.0	423.0	0.0	0.0	772.0	508.0	0.0	0.0	0.0	25.0	0.0	100.0	0.0	0.0	0.0	0.0
209	10594.0	2093.0	1891.0	1160.0	245.0	148.0	0.0	1149.0	64.0	63.0	271.0	43.0	36.0	0.0	0.0	0.0	343.0	159.0	1160.0	29.0	120.0	26.0	0.0	112.0	0.0	403.0	0.0	138.0	136.0	88.0	0.0	0.0	1221.0	112.0	66.0	163.0	13.0	78.0	186.0	358.0	93.0	9517.0	57.0	0.0	78.0	313.0	48.0	0.0	84.0
210	2145.0	596.0	737.0	194.0	0.0	46.0	0.0	95.0	36.0	0.0	108.0	0.0	0.0	0.0	0.0	73.0	0.0	0.0	214.0	0.0	0.0	13.0	0.0	992.0	80.0	221.0	0.0	0.0	147.0	0.0	0.0	0.0	140.0	35.0	31.0	46.0	0.0	0.0	0.0	67.0	0.0	33.0	46.0	0.0	0.0	1592.0	0.0	0.0	496.0
211	1037.0	8722.0	337.0	687.0	63.0	235.0	71.0	329.0	0.0	0.0	100.0	23.0	0.0	0.0	0.0	301.0	0.0	48.0	0.0	75.0	0.0	0.0	137.0	77.0	367.0	162.0	0.0	0.0	5311.0	0.0	0.0	0.0	424.0	35.0	115.0	0.0	0.0	537.0	99.0	0.0	0.0	40.0	0.0	0.0	0.0	62.0	48.0	137.0	39.0
212	26333.0	781.0	41152.0	500.0	133.0	123.0	0.0	351.0	534.0	148.0	279.0	162.0	43.0	0.0	0.0	0.0	222.0	90.0	7513.0	29.0	55.0	102.0	0.0	862.0	213.0	5994.0	0.0	0.0	255.0	1165.0	14.0	0.0	400.0	10080.0	40.0	1639.0	0.0	67.0	0.0	662.0	197.0	480.0	185.0	0.0	0.0	814.0	0.0	0.0	223.0
213	422.0	275.0	75.0	200.0	66.0	22.0	0.0	40.0	0.0	17.0	57.0	0.0	0.0	1413.0	0.0	0.0	0.0	1858.0	40.0	0.0	0.0	0.0	0.0	0.0	0.0	22.0	0.0	0.0	0.0	0.0	0.0	0.0	324.0	0.0	0.0	0.0	0.0	0.0	0.0	0.0	0.0	0.0	0.0	0.0	0.0	22.0	5315.0	31.0	0.0
214	731.0	491.0	218.0	37.0	0.0	21.0	0.0	10.0	694.0	0.0	0.0	155.0	44.0	0.0	0.0	0.0	0.0	0.0	74.0	0.0	0.0	432.0	0.0	0.0	10.0	90.0	0.0	0.0	0.0	330.0	0.0	0.0	37.0	80.0	0.0	117.0	0.0	0.0	0.0	1025.0	109.0	0.0	267.0	0.0	0.0	58.0	0.0	0.0	0.0
215	713.0	62.0	354.0	21.0	0.0	0.0	0.0	0.0	182.0	0.0	0.0	197.0	3697.0	0.0	0.0	0.0	21.0	0.0	62.0	0.0	12.0	508.0	0.0	12.0	31.0	97.0	0.0	0.0	0.0	69.0	0.0	0.0	43.0	0.0	0.0	59.0	0.0	0.0	0.0	499.0	50.0	0.0	888.0	0.0	0.0	34.0	0.0	0.0	0.0
216	2617.0	158.0	470.0	24.0	0.0	24.0	0.0	19.0	216.0	194.0	0.0	872.0	13.0	0.0	0.0	0.0	356.0	0.0	99.0	0.0	0.0	59.0	0.0	34.0	0.0	74.0	0.0	0.0	0.0	572.0	0.0	0.0	39.0	213.0	0.0	7990.0	0.0	0.0	0.0	542.0	131.0	24.0	83.0	0.0	0.0	87.0	0.0	0.0	0.0
217	52.0	29.0	0.0	35.0	85.0	7.0	0.0	23.0	0.0	7.0	64.0	0.0	0.0	19.0	0.0	0.0	0.0	194.0	11.0	0.0	23.0	0.0	0.0	0.0	13.0	13.0	0.0	0.0	0.0	0.0	0.0	0.0	82.0	0.0	0.0	0.0	0.0	0.0	17.0	13.0	0.0	0.0	0.0	0.0	13.0	0.0	11.0	23.0	0.0
218	185.0	990.0	18.0	74.0	0.0	4818.0	12.0	0.0	0.0	0.0	0.0	0.0	0.0	0.0	0.0	367.0	0.0	0.0	12.0	0.0	0.0	0.0	0.0	0.0	581.0	0.0	0.0	0.0	277.0	0.0	0.0	0.0	18.0	0.0	3562.0	0.0	0.0	414.0	0.0	12.0	0.0	0.0	0.0	0.0	0.0	18.0	0.0	27.0	0.0
219	0.0	0.0	0.0	7511.0	0.0	0.0	197.0	0.0	0.0	0.0	0.0	0.0	0.0	0.0	0.0	0.0	0.0	0.0	0.0	0.0	0.0	0.0	0.0	0.0	0.0	0.0	0.0	256.0	0.0	0.0	9.0	0.0	0.0	0.0	0.0	0.0	0.0	0.0	0.0	0.0	0.0	0.0	0.0	0.0	0.0	0.0	0.0	0.0	0.0
220	0.0	0.0	0.0	0.0	0.0	0.0	0.0	0.0	0.0	0.0	0.0	0.0	0.0	48.0	0.0	0.0	0.0	0.0	0.0	0.0	0.0	0.0	0.0	0.0	0.0	0.0	0.0	0.0	0.0	0.0	0.0	0.0	0.0	0.0	0.0	0.0	0.0	0.0	0.0	0.0	0.0	0.0	0.0	0.0	0.0	0.0	66.0	0.0	0.0
221	1715.0	664.0	421.0	289.0	0.0	0.0	0.0	86.0	36.0	0.0	0.0	13.0	34.0	0.0	0.0	60.0	38.0	0.0	131.0	0.0	55.0	51.0	0.0	414.0	142.0	177.0	0.0	0.0	142.0	81.0	0.0	0.0	162.0	35.0	0.0	49.0	13.0	0.0	0.0	471.0	172.0	0.0	51.0	0.0	0.0	601.0	0.0	0.0	319.0
222	3343.0	963.0	1252.0	330.0	0.0	178.0	0.0	244.0	115.0	70.0	302.0	178.0	88.0	0.0	0.0	110.0	89.0	90.0	440.0	0.0	45.0	37.0	0.0	4744.0	106.0	591.0	0.0	0.0	247.0	103.0	0.0	0.0	371.0	70.0	80.0	110.0	0.0	123.0	0.0	275.0	82.0	126.0	63.0	0.0	55.0	3347.0	72.0	0.0	7622.0
223	597.0	334.0	111.0	566.0	938.0	0.0	0.0	121.0	0.0	0.0	344.0	0.0	0.0	40.0	0.0	0.0	0.0	1487.0	91.0	0.0	0.0	0.0	0.0	0.0	40.0	50.0	0.0	0.0	0.0	24.0	0.0	0.0	506.0	0.0	0.0	0.0	0.0	0.0	242.0	0.0	0.0	0.0	0.0	0.0	40.0	0.0	108.0	80.0	0.0
224	1287.0	7757.0	334.0	12418.0	447.0	2279.0	2893.0	127.0	43.0	0.0	814.0	13.0	17.0	40.0	108.0	1107.0	0.0	145.0	168.0	75.0	60.0	0.0	4415.0	43.0	2586.0	125.0	0.0	2122.0	613.0	0.0	89.0	328.0	1350.0	49.0	1038.0	0.0	78.0	884.0	2010.0	184.0	32.0	46.0	25.0	0.0	346.0	87.0	48.0	542.0	49.0
225	532.0	82.0	68.0	35.0	0.0	0.0	0.0	11.0	0.0	3389.0	0.0	0.0	0.0	44.0	0.0	0.0	1118.0	14.0	56.0	0.0	0.0	0.0	0.0	0.0	20.0	41.0	0.0	0.0	0.0	0.0	0.0	0.0	71.0	0.0	0.0	85.0	0.0	0.0	0.0	0.0	0.0	68.0	8.0	0.0	0.0	11.0	42.0	0.0	0.0
226	3894.0	86.0	597.0	51.0	0.0	15.0	0.0	45.0	15.0	479.0	0.0	0.0	0.0	0.0	0.0	0.0	3930.0	0.0	352.0	0.0	0.0	0.0	0.0	25.0	0.0	229.0	0.0	0.0	15.0	29.0	0.0	0.0	71.0	239.0	0.0	454.0	0.0	0.0	20.0	45.0	0.0	4022.0	0.0	15.0	0.0	112.0	0.0	15.0	0.0
227	2925.0	1381.0	323.0	1435.0	197.0	123.0	0.0	106.0	0.0	88.0	139.0	0.0	0.0	179.0	0.0	0.0	82.0	466.0	287.0	0.0	100.0	0.0	0.0	43.0	161.0	376.0	0.0	85.0	0.0	19.0	24.0	0.0	1812.0	0.0	0.0	57.0	0.0	55.0	124.0	0.0	0.0	53.0	28.0	0.0	197.0	87.0	951.0	0.0	44.0
228	2504.0	22216.0	834.0	3049.0	293.0	1275.0	591.0	532.0	72.0	0.0	605.0	43.0	39.0	72.0	25.0	1541.0	82.0	138.0	337.0	46.0	60.0	34.0	802.0	172.0	2183.0	328.0	0.0	149.0	46388.0	39.0	44.0	87.0	1414.0	56.0	642.0	57.0	27.0	2407.0	508.0	449.0	32.0	46.0	35.0	0.0	167.0	263.0	210.0	361.0	64.0
229	1006.0	5505.0	203.0	289.0	58.0	3877.0	0.0	0.0	0.0	0.0	0.0	0.0	0.0	0.0	0.0	1842.0	0.0	69.0	74.0	0.0	0.0	0.0	0.0	0.0	2016.0	85.0	0.0	64.0	985.0	34.0	0.0	0.0	224.0	0.0	2363.0	0.0	0.0	2441.0	0.0	0.0	0.0	0.0	0.0	0.0	0.0	0.0	0.0	107.0	0.0
230	279.0	346.0	44.0	72.0	0.0	0.0	0.0	0.0	0.0	89.0	0.0	0.0	0.0	307.0	0.0	0.0	83.0	50.0	50.0	0.0	0.0	0.0	0.0	0.0	0.0	16.0	0.0	0.0	27.0	0.0	0.0	0.0	106.0	0.0	0.0	0.0	0.0	22.0	0.0	0.0	0.0	0.0	0.0	0.0	0.0	16.0	78.0	39.0	0.0
231	31.0	80.0	0.0	218.0	0.0	0.0	0.0	22.0	0.0	0.0	0.0	0.0	0.0	0.0	401.0	0.0	0.0	0.0	0.0	0.0	432.0	0.0	35.0	0.0	0.0	0.0	0.0	22.0	0.0	0.0	0.0	40.0	49.0	0.0	0.0	0.0	156.0	0.0	0.0	0.0	0.0	0.0	0.0	0.0	0.0	0.0	0.0	843.0	0.0
232	11251.0	7539.0	1565.0	7191.0	501.0	1855.0	439.0	869.0	180.0	70.0	240.0	29.0	25.0	233.0	108.0	504.0	203.0	339.0	811.0	97.0	548.0	67.0	0.0	207.0	522.0	594.0	0.0	1408.0	869.0	103.0	49.0	560.0	4243.0	112.0	289.0	228.0	82.0	459.0	570.0	927.0	98.0	434.0	86.0	0.0	190.0	338.0	252.0	1356.0	183.0
233	138.0	61.0	42.0	53.0	15.0	0.0	0.0	0.0	0.0	90.0	13.0	0.0	0.0	1070.0	0.0	0.0	34.0	23.0	23.0	0.0	0.0	0.0	0.0	10.0	0.0	0.0	0.0	13.0	13.0	0.0	0.0	0.0	125.0	0.0	0.0	0.0	0.0	0.0	10.0	0.0	0.0	0.0	0.0	0.0	10.0	0.0	860.0	0.0	0.0
234	13820.0	5564.0	2690.0	5809.0	17059.0	611.0	134.0	1161.0	122.0	325.0	2384.0	56.0	36.0	733.0	41.0	221.0	585.0	30899.0	1039.0	134.0	452.0	43.0	0.0	155.0	367.0	672.0	0.0	330.0	611.0	59.0	29.0	96.0	8622.0	182.0	147.0	228.0	32.0	190.0	1284.0	672.0	137.0	550.0	54.0	0.0	481.0	325.0	1300.0	733.0	169.0
235	1292.0	361.0	113.0	785.0	72.0	227.0	0.0	0.0	0.0	17.0	0.0	0.0	0.0	279.0	0.0	0.0	0.0	258.0	124.0	0.0	70.0	0.0	0.0	0.0	82.0	103.0	0.0	0.0	0.0	0.0	14.0	0.0	1436.0	0.0	0.0	0.0	0.0	0.0	0.0	0.0	27.0	0.0	0.0	0.0	175.0	0.0	465.0	134.0	0.0
236	185.0	304.0	0.0	337.0	47.0	85.0	42.0	71.0	0.0	0.0	0.0	0.0	0.0	0.0	0.0	0.0	0.0	0.0	0.0	0.0	0.0	0.0	66.0	0.0	0.0	0.0	0.0	149.0	76.0	0.0	9.0	58.0	95.0	0.0	31.0	0.0	0.0	47.0	0.0	0.0	0.0	0.0	0.0	0.0	0.0	0.0	0.0	361.0	0.0
237	1028.0	645.0	287.0	1076.0	2389.0	0.0	0.0	263.0	0.0	21.0	789.0	13.0	0.0	137.0	0.0	0.0	50.0	11840.0	143.0	29.0	0.0	0.0	0.0	43.0	0.0	0.0	0.0	0.0	0.0	19.0	0.0	0.0	1004.0	35.0	0.0	42.0	0.0	0.0	406.0	119.0	0.0	53.0	0.0	0.0	191.0	0.0	294.0	119.0	29.0
238	541.0	319.0	135.0	474.0	0.0	58.0	0.0	0.0	0.0	0.0	0.0	0.0	10.0	0.0	41.0	0.0	0.0	90.0	77.0	0.0	0.0	0.0	125.0	0.0	0.0	0.0	0.0	1813.0	0.0	0.0	0.0	2088.0	290.0	0.0	0.0	0.0	36.0	0.0	0.0	58.0	0.0	0.0	0.0	0.0	0.0	0.0	0.0	361.0	0.0
239	0.0	0.0	0.0	0.0	511.0	0.0	0.0	0.0	0.0	0.0	0.0	0.0	0.0	0.0	0.0	0.0	0.0	48.0	0.0	0.0	0.0	0.0	0.0	0.0	0.0	0.0	0.0	288.0	119.0	0.0	24.0	0.0	0.0	0.0	0.0	0.0	13.0	0.0	124.0	101.0	0.0	0.0	0.0	0.0	44.0	0.0	0.0	452.0	0.0
240	599.0	373.0	130.0	590.0	85.0	78.0	0.0	60.0	0.0	0.0	0.0	0.0	0.0	0.0	0.0	0.0	0.0	48.0	0.0	0.0	0.0	0.0	0.0	0.0	52.0	0.0	0.0	106.0	52.0	0.0	9.0	0.0	199.0	0.0	0.0	0.0	0.0	0.0	78.0	0.0	0.0	0.0	0.0	0.0	0.0	0.0	0.0	225.0	0.0
241	1835.0	81.0	433.0	132.0	197.0	0.0	0.0	106.0	36.0	28.0	0.0	0.0	0.0	0.0	0.0	0.0	216.0	0.0	1009.0	0.0	0.0	0.0	15.0	112.0	0.0	351.0	0.0	0.0	0.0	0.0	0.0	0.0	71.0	35.0	0.0	0.0	0.0	0.0	0.0	50.0	0.0	2365.0	0.0	25.0	25.0	87.0	0.0	0.0	24.0
242	2149.0	1013.0	512.0	345.0	0.0	0.0	0.0	8399.0	36.0	0.0	0.0	13.0	0.0	0.0	0.0	0.0	50.0	0.0	267.0	0.0	0.0	13.0	0.0	89.0	122.0	200.0	0.0	0.0	211.0	29.0	0.0	38.0	278.0	63.0	31.0	0.0	0.0	100.0	77.0	0.0	32.0	73.0	0.0	0.0	0.0	155.0	0.0	0.0	39.0
243	116.0	307.0	17.0	129.0	0.0	30.0	17.0	0.0	0.0	0.0	0.0	0.0	0.0	0.0	0.0	0.0	0.0	0.0	0.0	0.0	0.0	0.0	48.0	0.0	0.0	0.0	0.0	35.0	17.0	0.0	0.0	27.0	58.0	0.0	0.0	0.0	0.0	0.0	0.0	0.0	0.0	0.0	0.0	0.0	0.0	0.0	0.0	144.0	0.0
244	1809.0	1642.0	266.0	334.0	58.0	106.0	0.0	912.0	0.0	0.0	0.0	0.0	0.0	0.0	0.0	129.0	0.0	0.0	121.0	0.0	0.0	13.0	0.0	0.0	235.0	0.0	0.0	60.0	220.0	0.0	0.0	0.0	136.0	35.0	40.0	0.0	0.0	76.0	0.0	0.0	0.0	0.0	0.0	0.0	0.0	68.0	0.0	497.0	24.0
245	7377.0	271.0	2161.0	261.0	63.0	0.0	0.0	478.0	50.0	17.0	0.0	0.0	10.0	0.0	0.0	44.0	44.0	48.0	4431.0	0.0	0.0	0.0	0.0	172.0	0.0	2519.0	0.0	0.0	0.0	64.0	0.0	0.0	241.0	771.0	0.0	57.0	13.0	44.0	0.0	70.0	0.0	113.0	19.0	0.0	0.0	1704.0	0.0	60.0	69.0
246	684.0	3121.0	195.0	228.0	0.0	123.0	44.0	95.0	0.0	0.0	57.0	0.0	0.0	0.0	0.0	690.0	0.0	0.0	73.0	0.0	0.0	0.0	73.0	77.0	261.0	81.0	0.0	0.0	1638.0	0.0	0.0	0.0	130.0	0.0	57.0	0.0	0.0	783.0	48.0	0.0	0.0	0.0	0.0	0.0	0.0	75.0	0.0	0.0	39.0
247	666.0	2043.0	175.0	175.0	43.0	324.0	0.0	52.0	0.0	21.0	0.0	0.0	0.0	0.0	0.0	5849.0	0.0	43.0	96.0	0.0	0.0	0.0	0.0	0.0	1684.0	43.0	0.0	0.0	535.0	0.0	0.0	0.0	70.0	0.0	164.0	0.0	0.0	1043.0	0.0	0.0	0.0	0.0	0.0	0.0	0.0	0.0	0.0	87.0	0.0
248	2689.0	4131.0	653.0	683.0	127.0	322.0	134.0	276.0	43.0	28.0	201.0	13.0	13.0	116.0	0.0	956.0	95.0	180.0	297.0	0.0	0.0	18.0	0.0	138.0	830.0	312.0	0.0	85.0	2200.0	0.0	0.0	38.0	771.0	91.0	231.0	42.0	22.0	862.0	0.0	147.0	43.0	282.0	44.0	0.0	67.0	413.0	78.0	0.0	124.0
249	1179.0	549.0	183.0	207.0	0.0	0.0	0.0	828.0	0.0	14.0	0.0	0.0	0.0	40.0	0.0	278.0	38.0	0.0	159.0	0.0	0.0	0.0	0.0	0.0	127.0	87.0	0.0	0.0	87.0	0.0	0.0	38.0	151.0	0.0	0.0	35.0	18.0	103.0	0.0	47.0	0.0	47.0	0.0	0.0	0.0	0.0	48.0	71.0	0.0
250	241.0	4034.0	58.0	224.0	0.0	701.0	35.0	47.0	0.0	0.0	0.0	0.0	0.0	0.0	0.0	348.0	0.0	0.0	0.0	0.0	0.0	0.0	200.0	0.0	241.0	0.0	0.0	0.0	2890.0	0.0	0.0	0.0	94.0	0.0	701.0	0.0	0.0	489.0	41.0	0.0	0.0	0.0	0.0	0.0	0.0	0.0	0.0	0.0	0.0
251	38.0	42.0	0.0	791.0	3.0	0.0	7.0	0.0	0.0	0.0	201.0	0.0	0.0	0.0	3.0	0.0	0.0	0.0	7.0	0.0	10.0	0.0	31.0	0.0	0.0	7.0	28.0	0.0	0.0	0.0	0.0	0.0	17746.0	0.0	0.0	0.0	0.0	0.0	192.0	10.0	0.0	0.0	0.0	0.0	627.0	0.0	0.0	38.0	0.0
252	4236.0	1785.0	1381.0	729.0	213.0	99.0	44.0	159.0	57.0	17.0	217.0	43.0	77.0	0.0	0.0	79.0	101.0	0.0	417.0	46.0	0.0	37.0	0.0	2613.0	208.0	482.0	0.0	0.0	221.0	143.0	0.0	48.0	514.0	70.0	0.0	99.0	0.0	100.0	0.0	782.0	156.0	86.0	83.0	0.0	67.0	2431.0	66.0	0.0	2398.0
253	618.0	136.0	152.0	238.0	191.0	46.0	0.0	23.0	0.0	50.0	66.0	0.0	0.0	19.0	0.0	0.0	86.0	289.0	35.0	0.0	0.0	0.0	0.0	0.0	0.0	58.0	0.0	0.0	31.0	0.0	0.0	0.0	199.0	39.0	0.0	0.0	0.0	0.0	19.0	0.0	0.0	0.0	0.0	0.0	23.0	39.0	23.0	23.0	35.0
254	969.0	10524.0	355.0	344.0	0.0	123.0	53.0	75.0	0.0	0.0	0.0	0.0	0.0	0.0	0.0	159.0	0.0	0.0	96.0	0.0	0.0	0.0	0.0	155.0	130.0	150.0	0.0	0.0	2639.0	0.0	0.0	0.0	333.0	28.0	57.0	0.0	0.0	414.0	0.0	75.0	38.0	0.0	25.0	0.0	55.0	125.0	0.0	0.0	94.0
255	1123.0	5657.0	273.0	516.0	58.0	260.0	53.0	117.0	28.0	0.0	0.0	16.0	0.0	36.0	0.0	602.0	0.0	0.0	101.0	97.0	0.0	10.0	0.0	77.0	308.0	101.0	0.0	0.0	2985.0	0.0	0.0	0.0	344.0	0.0	160.0	0.0	0.0	3740.0	0.0	101.0	0.0	0.0	63.0	0.0	55.0	137.0	0.0	121.0	64.0
256	59.0	114.0	25.0	439.0	0.0	0.0	0.0	0.0	0.0	0.0	0.0	0.0	0.0	0.0	284.0	0.0	0.0	0.0	0.0	0.0	181.0	0.0	62.0	0.0	0.0	0.0	0.0	62.0	0.0	0.0	54.0	73.0	251.0	0.0	0.0	0.0	142.0	0.0	29.0	0.0	0.0	0.0	0.0	0.0	0.0	0.0	0.0	1446.0	0.0
257	1245.0	101.0	248.0	75.0	19.0	0.0	0.0	202.0	0.0	0.0	10.0	0.0	0.0	0.0	0.0	0.0	114.0	0.0	361.0	0.0	0.0	0.0	0.0	19.0	0.0	142.0	0.0	0.0	21.0	0.0	0.0	0.0	41.0	19.0	0.0	19.0	0.0	0.0	25.0	12.0	0.0	272.0	0.0	0.0	0.0	21.0	0.0	0.0	12.0
258	237.0	45.0	62.0	2.0	0.0	0.0	0.0	0.0	15.0	0.0	0.0	0.0	4.0	0.0	0.0	0.0	0.0	0.0	7.0	0.0	4.0	4.0	0.0	4.0	0.0	13.0	0.0	0.0	0.0	13.0	0.0	10.0	4.0	0.0	0.0	0.0	0.0	0.0	0.0	128.0	169.0	0.0	0.0	0.0	0.0	2.0	0.0	0.0	7.0
259	242.0	157.0	0.0	4752.0	0.0	14.0	53.0	28.0	0.0	0.0	442.0	0.0	0.0	0.0	0.0	0.0	0.0	0.0	14.0	0.0	35.0	0.0	321.0	0.0	0.0	35.0	0.0	0.0	0.0	0.0	0.0	0.0	15899.0	0.0	0.0	0.0	0.0	0.0	633.0	0.0	14.0	0.0	0.0	0.0	693.0	0.0	0.0	71.0	0.0
260	828.0	509.0	98.0	4178.0	92.0	85.0	62.0	85.0	0.0	0.0	0.0	0.0	0.0	60.0	0.0	0.0	0.0	0.0	85.0	0.0	0.0	0.0	0.0	0.0	0.0	0.0	0.0	533.0	61.0	0.0	14.0	73.0	454.0	0.0	0.0	0.0	0.0	0.0	67.0	0.0	0.0	0.0	28.0	0.0	0.0	0.0	0.0	214.0	0.0
261	360.0	1071.0	75.0	368.0	0.0	217.0	44.0	0.0	0.0	0.0	0.0	0.0	0.0	0.0	25.0	0.0	0.0	0.0	0.0	0.0	45.0	0.0	125.0	0.0	0.0	0.0	0.0	192.0	150.0	0.0	19.0	203.0	150.0	0.0	66.0	0.0	0.0	0.0	66.0	0.0	0.0	0.0	0.0	0.0	0.0	0.0	0.0	632.0	0.0
262	187.0	194.0	0.0	464.0	0.0	0.0	37.0	0.0	0.0	0.0	0.0	0.0	0.0	0.0	0.0	0.0	0.0	0.0	0.0	0.0	0.0	0.0	37.0	0.0	0.0	0.0	0.0	6851.0	0.0	0.0	0.0	551.0	119.0	0.0	0.0	0.0	0.0	0.0	37.0	29.0	0.0	0.0	0.0	0.0	0.0	29.0	0.0	587.0	0.0
263	2301.0	815.0	304.0	815.0	0.0	0.0	0.0	0.0	0.0	718.0	62.0	16.0	31.0	779.0	0.0	0.0	280.0	280.0	182.0	0.0	40.0	13.0	0.0	0.0	243.0	194.0	0.0	0.0	73.0	19.0	0.0	0.0	718.0	0.0	0.0	71.0	13.0	0.0	0.0	0.0	32.0	85.0	19.0	0.0	0.0	0.0	438.0	0.0	0.0
264	73.0	512.0	19.0	73.0	0.0	51.0	0.0	0.0	0.0	0.0	0.0	0.0	0.0	0.0	0.0	30.0	0.0	41.0	21.0	0.0	0.0	0.0	49.0	0.0	28.0	0.0	0.0	19.0	30.0	0.0	0.0	0.0	36.0	0.0	28.0	0.0	0.0	0.0	30.0	0.0	0.0	0.0	0.0	0.0	0.0	0.0	0.0	99.0	0.0
265	1643.0	239.0	625.0	91.0	0.0	0.0	0.0	0.0	9481.0	0.0	0.0	82.0	86.0	0.0	0.0	0.0	30.0	0.0	165.0	0.0	0.0	545.0	0.0	60.0	61.0	171.0	0.0	0.0	42.0	1145.0	14.0	0.0	122.0	91.0	0.0	466.0	0.0	0.0	0.0	8604.0	203.0	55.0	729.0	0.0	0.0	61.0	0.0	0.0	0.0
266	188.0	199.0	60.0	293.0	0.0	0.0	0.0	0.0	0.0	0.0	0.0	0.0	0.0	0.0	58.0	0.0	0.0	0.0	55.0	0.0	55.0	0.0	49.0	0.0	0.0	0.0	0.0	526.0	0.0	0.0	0.0	5864.0	83.0	0.0	0.0	0.0	0.0	0.0	38.0	0.0	0.0	0.0	0.0	0.0	0.0	0.0	0.0	2124.0	0.0
267	2115.0	316.0	442.0	280.0	581.0	72.0	0.0	81.0	43.0	235.0	0.0	9.0	0.0	141.0	0.0	0.0	750.0	551.0	451.0	0.0	0.0	0.0	0.0	43.0	0.0	533.0	0.0	0.0	0.0	72.0	0.0	0.0	235.0	35.0	0.0	72.0	0.0	0.0	0.0	0.0	32.0	461.0	0.0	0.0	0.0	135.0	54.0	0.0	72.0
268	94.0	135.0	54.0	271.0	0.0	0.0	40.0	33.0	0.0	0.0	0.0	0.0	0.0	0.0	803.0	0.0	0.0	0.0	0.0	21.0	3167.0	0.0	47.0	0.0	40.0	0.0	0.0	54.0	0.0	0.0	19.0	40.0	108.0	0.0	0.0	0.0	528.0	0.0	0.0	0.0	0.0	0.0	0.0	61.0	0.0	0.0	0.0	2190.0	0.0
269	135.0	58.0	29.0	569.0	0.0	0.0	64.0	0.0	0.0	0.0	17.0	0.0	0.0	0.0	41.0	0.0	0.0	0.0	0.0	755.0	17.0	0.0	452.0	0.0	0.0	0.0	0.0	17.0	17.0	0.0	0.0	0.0	334.0	0.0	0.0	0.0	0.0	0.0	23.0	0.0	0.0	0.0	11.0	0.0	35.0	0.0	0.0	70.0	0.0
270	648.0	466.0	111.0	669.0	0.0	101.0	0.0	0.0	0.0	0.0	0.0	0.0	0.0	0.0	0.0	0.0	0.0	0.0	60.0	0.0	0.0	0.0	141.0	0.0	0.0	0.0	0.0	2496.0	60.0	0.0	9.0	1392.0	263.0	0.0	31.0	0.0	18.0	0.0	136.0	0.0	0.0	0.0	0.0	0.0	0.0	0.0	0.0	723.0	0.0
271	41.0	16.0	0.0	207.0	0.0	0.0	0.0	0.0	0.0	0.0	0.0	0.0	0.0	0.0	234.0	0.0	0.0	0.0	45.0	0.0	60.0	0.0	45.0	0.0	0.0	0.0	0.0	87.0	0.0	0.0	16.0	70.0	49.0	0.0	0.0	0.0	105.0	0.0	49.0	0.0	0.0	0.0	0.0	0.0	0.0	0.0	0.0	1367.0	0.0
272	1994.0	454.0	386.0	348.0	213.0	0.0	0.0	117.0	28.0	21.0	224.0	0.0	0.0	32.0	0.0	0.0	38.0	201.0	205.0	25.0	80.0	0.0	0.0	0.0	0.0	74.0	0.0	0.0	62.0	0.0	0.0	38.0	398.0	0.0	0.0	42.0	0.0	0.0	81.0	0.0	0.0	853.0	19.0	0.0	0.0	0.0	0.0	56.0	24.0
273	1227.0	916.0	324.0	99.0	0.0	37.0	0.0	49.0	0.0	0.0	0.0	0.0	0.0	0.0	0.0	168.0	0.0	0.0	99.0	0.0	0.0	10.0	0.0	483.0	155.0	180.0	0.0	0.0	118.0	0.0	0.0	0.0	105.0	0.0	22.0	0.0	0.0	112.0	0.0	37.0	0.0	31.0	0.0	0.0	0.0	977.0	0.0	68.0	263.0
274	379.0	410.0	0.0	588.0	0.0	0.0	0.0	77.0	0.0	0.0	0.0	0.0	0.0	0.0	326.0	0.0	0.0	0.0	0.0	0.0	2999.0	0.0	0.0	0.0	0.0	0.0	0.0	139.0	0.0	0.0	114.0	85.0	278.0	0.0	0.0	0.0	192.0	0.0	198.0	0.0	0.0	0.0	0.0	123.0	0.0	0.0	0.0	2757.0	0.0
275	169.0	155.0	23.0	474.0	0.0	0.0	17.0	23.0	0.0	0.0	0.0	0.0	0.0	0.0	0.0	0.0	0.0	0.0	38.0	0.0	0.0	0.0	14.0	0.0	0.0	0.0	0.0	5008.0	14.0	0.0	14.0	464.0	111.0	0.0	0.0	0.0	0.0	0.0	35.0	0.0	0.0	0.0	0.0	0.0	14.0	0.0	0.0	190.0	0.0
276	31519.0	332.0	3549.0	162.0	48.0	48.0	0.0	117.0	0.0	262.0	0.0	0.0	17.0	0.0	0.0	0.0	598.0	0.0	5140.0	0.0	0.0	24.0	0.0	112.0	0.0	1721.0	0.0	0.0	0.0	93.0	0.0	0.0	129.0	1943.0	0.0	213.0	0.0	0.0	40.0	32.0	0.0	3753.0	35.0	0.0	0.0	238.0	0.0	0.0	89.0
277	142.0	75.0	27.0	69.0	19.0	0.0	0.0	0.0	0.0	19.0	0.0	0.0	0.0	219.0	0.0	0.0	19.0	33.0	21.0	0.0	0.0	0.0	10.0	0.0	0.0	0.0	0.0	0.0	0.0	0.0	0.0	0.0	125.0	0.0	0.0	10.0	0.0	0.0	0.0	0.0	0.0	0.0	0.0	0.0	16.0	0.0	258.0	0.0	0.0
278	371.0	529.0	90.0	1362.0	0.0	112.0	259.0	0.0	0.0	0.0	85.0	0.0	0.0	0.0	83.0	0.0	0.0	0.0	0.0	46.0	45.0	0.0	281.0	0.0	78.0	0.0	0.0	106.0	0.0	0.0	2340.0	96.0	292.0	0.0	40.0	0.0	27.0	0.0	173.0	0.0	0.0	33.0	0.0	0.0	0.0	0.0	0.0	497.0	0.0
279	9411.0	2756.0	2637.0	950.0	69.0	309.0	44.0	212.0	594.0	49.0	85.0	8947.0	4895.0	108.0	0.0	88.0	285.0	110.0	760.0	16.0	150.0	308.0	0.0	155.0	177.0	617.0	0.0	0.0	204.0	261.0	0.0	77.0	1093.0	238.0	120.0	1045.0	0.0	156.0	0.0	2305.0	1476.0	213.0	689.0	0.0	44.0	338.0	84.0	0.0	84.0
280	7507.0	4250.0	1104.0	4029.0	213.0	662.0	340.0	441.0	72.0	35.0	193.0	16.0	39.0	60.0	217.0	159.0	159.0	228.0	552.0	156.0	573.0	67.0	496.0	172.0	284.0	250.0	0.0	31011.0	496.0	69.0	104.0	15739.0	2507.0	84.0	102.0	213.0	124.0	167.0	273.0	441.0	98.0	140.0	79.0	0.0	167.0	213.0	156.0	2621.0	104.0
281	1397.0	337.0	215.0	185.0	63.0	26.0	0.0	1011.0	0.0	0.0	0.0	0.0	0.0	0.0	0.0	0.0	0.0	29.0	137.0	0.0	0.0	0.0	0.0	0.0	0.0	68.0	0.0	0.0	0.0	0.0	0.0	0.0	68.0	0.0	0.0	32.0	0.0	0.0	0.0	35.0	0.0	382.0	0.0	0.0	0.0	62.0	0.0	0.0	20.0
282	94.0	43.0	0.0	1584.0	53.0	21.0	202.0	0.0	0.0	0.0	28.0	0.0	0.0	0.0	57.0	0.0	0.0	0.0	0.0	65.0	0.0	16.0	10198.0	0.0	0.0	0.0	0.0	36.0	43.0	0.0	0.0	14.0	1837.0	0.0	0.0	0.0	0.0	0.0	94.0	0.0	0.0	0.0	0.0	0.0	101.0	0.0	0.0	79.0	0.0
283	114.0	103.0	0.0	1202.0	0.0	0.0	0.0	0.0	0.0	0.0	0.0	0.0	0.0	0.0	936.0	0.0	0.0	0.0	0.0	21.0	80.0	0.0	148.0	0.0	0.0	0.0	0.0	309.0	0.0	0.0	407.0	355.0	194.0	0.0	0.0	0.0	78.0	0.0	211.0	0.0	0.0	0.0	0.0	0.0	0.0	0.0	0.0	3526.0	0.0
284	813.0	5011.0	266.0	839.0	53.0	396.0	62.0	0.0	36.0	0.0	100.0	23.0	13.0	60.0	0.0	602.0	0.0	55.0	93.0	0.0	0.0	24.0	119.0	69.0	569.0	0.0	0.0	0.0	20087.0	19.0	0.0	0.0	373.0	0.0	196.0	0.0	0.0	1377.0	0.0	82.0	0.0	86.0	28.0	0.0	0.0	0.0	54.0	0.0	44.0
285	13051.0	6784.0	2127.0	2127.0	213.0	1379.0	71.0	22085.0	86.0	56.0	170.0	29.0	36.0	120.0	33.0	354.0	286.0	332.0	1149.0	143.0	306.0	45.0	0.0	155.0	977.0	574.0	0.0	266.0	804.0	79.0	64.0	125.0	2314.0	140.0	80.0	235.0	45.0	402.0	335.0	358.0	109.0	273.0	44.0	0.0	156.0	402.0	144.0	768.0	159.0
286	570.0	506.0	0.0	3991.0	223.0	222.0	304.0	0.0	0.0	0.0	170.0	13.0	0.0	0.0	2785.0	0.0	0.0	69.0	0.0	113.0	246.0	13.0	538.0	0.0	118.0	0.0	0.0	1108.0	0.0	0.0	427.0	1678.0	771.0	0.0	49.0	0.0	670.0	100.0	633.0	0.0	76.0	0.0	0.0	0.0	111.0	0.0	0.0	7919.0	0.0
287	176.0	72.0	34.0	89.0	0.0	0.0	0.0	13.0	0.0	110.0	0.0	0.0	0.0	1449.0	0.0	0.0	34.0	117.0	13.0	0.0	0.0	0.0	0.0	0.0	10.0	24.0	0.0	10.0	24.0	0.0	0.0	0.0	69.0	0.0	0.0	0.0	0.0	0.0	0.0	0.0	0.0	10.0	0.0	0.0	13.0	0.0	62.0	0.0	0.0
288	243.0	6870.0	124.0	239.0	0.0	247.0	0.0	62.0	0.0	0.0	0.0	0.0	0.0	0.0	0.0	88.0	0.0	0.0	0.0	0.0	0.0	0.0	0.0	0.0	213.0	0.0	0.0	0.0	132.0	0.0	0.0	0.0	66.0	0.0	53.0	0.0	0.0	78.0	48.0	119.0	0.0	0.0	0.0	0.0	0.0	0.0	0.0	0.0	0.0
289	2319.0	2034.0	491.0	216.0	0.0	88.0	0.0	501.0	0.0	0.0	0.0	0.0	13.0	0.0	0.0	167.0	0.0	0.0	157.0	0.0	0.0	0.0	0.0	60.0	2929.0	108.0	0.0	0.0	176.0	19.0	0.0	0.0	186.0	0.0	40.0	0.0	0.0	137.0	0.0	0.0	0.0	0.0	0.0	0.0	0.0	88.0	0.0	226.0	44.0
290	1671.0	1258.0	701.0	1919.0	63.0	0.0	71.0	0.0	0.0	0.0	0.0	16.0	0.0	0.0	342.0	44.0	50.0	48.0	0.0	50.0	156.0	21.0	288.0	0.0	0.0	0.0	0.0	495.0	85.0	0.0	486.0	619.0	643.0	28.0	0.0	0.0	73.0	0.0	124.0	138.0	38.0	0.0	31.0	0.0	67.0	0.0	0.0	4023.0	0.0
291	872.0	690.0	133.0	642.0	0.0	0.0	44.0	84.0	0.0	0.0	0.0	0.0	0.0	0.0	41.0	0.0	0.0	0.0	0.0	21.0	0.0	0.0	157.0	0.0	0.0	0.0	0.0	2741.0	0.0	0.0	24.0	4273.0	290.0	0.0	35.0	0.0	22.0	0.0	84.0	0.0	0.0	66.0	0.0	0.0	0.0	0.0	0.0	632.0	0.0
292	1694.0	1138.0	321.0	364.0	0.0	0.0	44.0	686.0	0.0	0.0	0.0	0.0	0.0	0.0	0.0	44.0	0.0	0.0	225.0	0.0	0.0	0.0	86.0	0.0	173.0	69.0	0.0	0.0	121.0	0.0	0.0	0.0	130.0	0.0	0.0	0.0	0.0	78.0	0.0	0.0	0.0	0.0	0.0	0.0	0.0	69.0	0.0	406.0	29.0
293	76.0	40.0	9.0	5109.0	22.0	0.0	31.0	4.0	0.0	0.0	166.0	0.0	0.0	0.0	0.0	0.0	0.0	0.0	4.0	0.0	13.0	0.0	72.0	0.0	0.0	0.0	0.0	0.0	0.0	0.0	0.0	0.0	22847.0	0.0	0.0	0.0	0.0	0.0	148.0	4.0	0.0	0.0	0.0	0.0	859.0	0.0	0.0	36.0	0.0
294	2643.0	594.0	934.0	265.0	0.0	106.0	0.0	117.0	43.0	14.0	380.0	13.0	44.0	0.0	0.0	74.0	74.0	0.0	159.0	0.0	0.0	18.0	0.0	20488.0	0.0	594.0	0.0	0.0	169.0	44.0	0.0	0.0	286.0	42.0	31.0	84.0	13.0	67.0	0.0	138.0	0.0	53.0	38.0	0.0	0.0	2732.0	36.0	0.0	4007.0
295	97.0	87.0	0.0	3372.0	30.0	0.0	53.0	0.0	0.0	0.0	255.0	0.0	0.0	0.0	0.0	0.0	0.0	0.0	0.0	0.0	15.0	0.0	143.0	0.0	0.0	0.0	0.0	25.0	25.0	0.0	0.0	0.0	12008.0	0.0	0.0	0.0	0.0	0.0	422.0	0.0	0.0	0.0	0.0	0.0	514.0	0.0	0.0	30.0	0.0
296	643.0	509.0	145.0	19594.0	0.0	72.0	1702.0	0.0	0.0	0.0	72.0	0.0	8.0	0.0	97.0	0.0	0.0	0.0	0.0	46.0	121.0	0.0	12698.0	0.0	0.0	0.0	0.0	169.0	0.0	0.0	0.0	58.0	2367.0	0.0	0.0	0.0	27.0	0.0	315.0	0.0	0.0	0.0	0.0	0.0	97.0	0.0	0.0	388.0	0.0
297	31.0	24.0	7.0	532.0	17.0	7.0	0.0	3.0	0.0	0.0	67.0	0.0	0.0	40.0	0.0	0.0	0.0	10.0	0.0	0.0	14.0	0.0	10.0	0.0	0.0	0.0	0.0	0.0	7.0	0.0	0.0	0.0	23983.0	0.0	0.0	0.0	0.0	0.0	159.0	3.0	0.0	0.0	0.0	0.0	603.0	0.0	14.0	14.0	0.0
298	383.0	66.0	29.0	587.0	48.0	0.0	0.0	52.0	0.0	0.0	0.0	0.0	0.0	85.0	0.0	0.0	0.0	63.0	44.0	0.0	0.0	0.0	0.0	0.0	0.0	55.0	0.0	0.0	0.0	0.0	0.0	0.0	450.0	0.0	0.0	0.0	0.0	0.0	78.0	0.0	44.0	0.0	0.0	0.0	63.0	0.0	189.0	0.0	33.0
299	30.0	16.0	7.0	50.0	0.0	7.0	0.0	0.0	0.0	0.0	2.0	0.0	0.0	0.0	0.0	0.0	0.0	0.0	0.0	0.0	0.0	0.0	0.0	7.0	0.0	0.0	0.0	0.0	0.0	0.0	0.0	5.0	36.0	0.0	0.0	0.0	0.0	0.0	5.0	0.0	0.0	0.0	0.0	0.0	2.0	2.0	7.0	0.0	0.0
300	201.0	124.0	0.0	155.0	23.0	0.0	0.0	0.0	0.0	0.0	0.0	0.0	0.0	116.0	0.0	0.0	0.0	69.0	0.0	0.0	0.0	0.0	0.0	0.0	46.0	0.0	0.0	0.0	0.0	0.0	0.0	0.0	201.0	0.0	0.0	0.0	0.0	0.0	31.0	23.0	0.0	0.0	0.0	0.0	0.0	0.0	232.0	0.0	0.0
301	27.0	43.0	86.0	256.0	0.0	0.0	19.0	7.0	0.0	0.0	0.0	0.0	0.0	0.0	43.0	0.0	0.0	0.0	15.0	517.0	0.0	0.0	102.0	0.0	0.0	0.0	0.0	11.0	15.0	0.0	0.0	15.0	229.0	0.0	0.0	0.0	0.0	0.0	0.0	0.0	0.0	0.0	0.0	0.0	11.0	0.0	0.0	43.0	0.0
302	338.0	260.0	49.0	770.0	0.0	22.0	83.0	0.0	0.0	0.0	22.0	0.0	0.0	0.0	116.0	0.0	0.0	0.0	38.0	4401.0	49.0	0.0	110.0	0.0	0.0	22.0	33.0	33.0	0.0	0.0	0.0	16.0	643.0	0.0	0.0	0.0	0.0	0.0	27.0	22.0	0.0	0.0	0.0	0.0	44.0	0.0	0.0	38.0	0.0
303	80.0	129.0	33.0	334.0	0.0	0.0	15.0	0.0	0.0	0.0	0.0	0.0	0.0	0.0	20.0	0.0	0.0	0.0	31.0	10406.0	0.0	0.0	22.0	0.0	33.0	0.0	0.0	0.0	0.0	0.0	0.0	0.0	220.0	0.0	22.0	0.0	0.0	0.0	20.0	0.0	0.0	0.0	0.0	0.0	0.0	0.0	0.0	44.0	0.0
304	17.0	17.0	0.0	90.0	5.0	0.0	2.0	2.0	0.0	0.0	0.0	0.0	0.0	2.0	14.0	0.0	0.0	0.0	0.0	75.0	0.0	0.0	14.0	0.0	0.0	2.0	240.0	5.0	2.0	0.0	0.0	0.0	102.0	0.0	0.0	0.0	2.0	0.0	0.0	0.0	0.0	0.0	0.0	0.0	7.0	0.0	0.0	5.0	0.0
305	198.0	250.0	0.0	9582.0	32.0	0.0	0.0	0.0	0.0	0.0	69.0	0.0	0.0	0.0	0.0	0.0	0.0	0.0	0.0	0.0	0.0	0.0	48.0	0.0	0.0	0.0	0.0	544.0	40.0	0.0	34.0	0.0	578.0	0.0	0.0	0.0	0.0	0.0	136.0	0.0	0.0	0.0	0.0	0.0	0.0	0.0	0.0	161.0	0.0
306	5.0	2.0	23.0	100.0	62.0	5.0	0.0	0.0	0.0	0.0	5.0	0.0	0.0	94.0	0.0	0.0	5.0	29.0	0.0	0.0	0.0	0.0	0.0	0.0	0.0	0.0	5.0	0.0	0.0	0.0	0.0	0.0	150.0	0.0	0.0	0.0	0.0	0.0	5.0	0.0	0.0	0.0	0.0	0.0	0.0	8.0	1642.0	0.0	0.0
307	26.0	16.0	0.0	381.0	4.0	0.0	0.0	4.0	0.0	0.0	31.0	0.0	0.0	0.0	0.0	0.0	0.0	9.0	0.0	4.0	9.0	0.0	9.0	0.0	0.0	2.0	1218.0	4.0	0.0	0.0	0.0	0.0	10738.0	0.0	0.0	0.0	0.0	0.0	74.0	0.0	0.0	0.0	0.0	0.0	239.0	0.0	0.0	7.0	0.0
308	8.0	0.0	0.0	5.0	0.0	0.0	0.0	0.0	0.0	0.0	2.0	0.0	0.0	5.0	0.0	0.0	0.0	0.0	2.0	0.0	0.0	0.0	0.0	0.0	2.0	0.0	0.0	0.0	0.0	0.0	2.0	0.0	125.0	0.0	0.0	0.0	0.0	0.0	0.0	0.0	0.0	0.0	2.0	0.0	11.0	0.0	8.0	0.0	0.0
309	11.0	0.0	0.0	23.0	0.0	0.0	0.0	0.0	0.0	2.0	0.0	0.0	0.0	8.0	0.0	0.0	0.0	0.0	0.0	0.0	0.0	0.0	2.0	0.0	2.0	5.0	0.0	0.0	0.0	0.0	0.0	0.0	20.0	2.0	0.0	0.0	0.0	0.0	0.0	0.0	0.0	0.0	0.0	0.0	2.0	0.0	5.0	32.0	0.0
310	19.0	2.0	2.0	10.0	0.0	2.0	0.0	0.0	0.0	0.0	0.0	0.0	0.0	24.0	0.0	0.0	2.0	2.0	0.0	0.0	16.0	0.0	0.0	0.0	0.0	0.0	2.0	0.0	0.0	0.0	0.0	0.0	29.0	0.0	0.0	0.0	0.0	0.0	2.0	0.0	2.0	0.0	0.0	0.0	2.0	0.0	13.0	0.0	0.0
311	84.0	27.0	0.0	145.0	0.0	21.0	0.0	42.0	0.0	29.0	0.0	0.0	0.0	116.0	0.0	0.0	0.0	27.0	19.0	0.0	0.0	0.0	0.0	0.0	35.0	0.0	0.0	0.0	0.0	0.0	0.0	0.0	139.0	0.0	0.0	0.0	0.0	0.0	25.0	0.0	0.0	0.0	0.0	0.0	33.0	0.0	105.0	0.0	0.0
312	104.0	55.0	0.0	608.0	0.0	18.0	98.0	0.0	0.0	0.0	0.0	0.0	0.0	0.0	196.0	0.0	0.0	0.0	0.0	356.0	30.0	0.0	245.0	0.0	0.0	0.0	0.0	24.0	0.0	0.0	0.0	0.0	282.0	0.0	0.0	0.0	30.0	0.0	30.0	0.0	0.0	0.0	0.0	0.0	0.0	0.0	0.0	67.0	0.0
313	14.0	0.0	14.0	8.0	2.0	0.0	0.0	0.0	0.0	0.0	0.0	0.0	0.0	5.0	0.0	0.0	0.0	0.0	0.0	0.0	2.0	0.0	0.0	0.0	0.0	0.0	0.0	0.0	0.0	0.0	0.0	0.0	28.0	0.0	0.0	0.0	0.0	0.0	0.0	2.0	0.0	0.0	0.0	0.0	5.0	0.0	8.0	0.0	0.0
314	36.0	11.0	11.0	36.0	0.0	0.0	0.0	5.0	0.0	0.0	5.0	0.0	0.0	13.0	0.0	0.0	0.0	7.0	5.0	0.0	0.0	0.0	0.0	2.0	0.0	0.0	0.0	0.0	0.0	7.0	0.0	0.0	56.0	0.0	0.0	0.0	0.0	0.0	0.0	0.0	5.0	0.0	2.0	0.0	7.0	0.0	30.0	2.0	0.0
315	413.0	82.0	19.0	1277.0	50.0	0.0	25.0	25.0	0.0	0.0	127.0	0.0	0.0	0.0	12.0	0.0	0.0	19.0	0.0	33.0	0.0	0.0	38.0	0.0	0.0	0.0	0.0	0.0	0.0	0.0	0.0	0.0	14020.0	0.0	0.0	0.0	0.0	0.0	298.0	0.0	0.0	0.0	0.0	0.0	571.0	0.0	19.0	438.0	0.0
316	82.0	148.0	20.0	112.0	23.0	14.0	0.0	17.0	0.0	11.0	0.0	0.0	0.0	331.0	0.0	0.0	0.0	38.0	23.0	0.0	11.0	0.0	0.0	0.0	0.0	14.0	0.0	0.0	0.0	0.0	0.0	0.0	148.0	0.0	0.0	0.0	0.0	11.0	0.0	0.0	0.0	0.0	0.0	0.0	0.0	0.0	5308.0	44.0	0.0
317	4.0	4.0	0.0	52.0	0.0	0.0	1.0	0.0	0.0	0.0	0.0	0.0	0.0	0.0	0.0	0.0	0.0	0.0	0.0	2114.0	0.0	0.0	16.0	0.0	0.0	0.0	4.0	4.0	0.0	0.0	0.0	0.0	13.0	0.0	0.0	0.0	0.0	0.0	1.0	0.0	0.0	0.0	0.0	0.0	1.0	0.0	0.0	13.0	0.0
318	161.0	146.0	0.0	1125.0	35.0	50.0	797.0	0.0	0.0	0.0	0.0	0.0	0.0	0.0	65.0	0.0	0.0	0.0	0.0	0.0	60.0	0.0	1422.0	0.0	0.0	0.0	0.0	110.0	0.0	0.0	24.0	60.0	302.0	0.0	0.0	0.0	13.0	0.0	65.0	0.0	0.0	0.0	0.0	0.0	45.0	0.0	0.0	438.0	0.0
319	137.0	137.0	0.0	1568.0	0.0	64.0	5026.0	0.0	0.0	0.0	0.0	0.0	0.0	0.0	192.0	0.0	0.0	0.0	0.0	16.0	137.0	0.0	3815.0	0.0	0.0	0.0	0.0	91.0	0.0	0.0	9.0	45.0	458.0	0.0	0.0	0.0	45.0	0.0	45.0	0.0	0.0	0.0	0.0	0.0	55.0	0.0	0.0	339.0	0.0
320	209.0	92.0	20.0	919.0	36.0	0.0	5155.0	0.0	0.0	0.0	0.0	0.0	0.0	0.0	4070.0	0.0	0.0	0.0	0.0	0.0	44.0	0.0	863.0	0.0	0.0	0.0	0.0	28.0	0.0	0.0	0.0	28.0	330.0	0.0	0.0	0.0	0.0	0.0	36.0	0.0	0.0	0.0	0.0	0.0	0.0	0.0	0.0	153.0	0.0
321	35.0	60.0	14.0	428.0	0.0	24.0	81.0	0.0	0.0	0.0	0.0	0.0	0.0	0.0	4138.0	0.0	0.0	17.0	17.0	145.0	74.0	0.0	138.0	31.0	0.0	0.0	0.0	28.0	0.0	0.0	0.0	21.0	99.0	0.0	0.0	0.0	120.0	0.0	0.0	0.0	0.0	0.0	0.0	0.0	0.0	0.0	0.0	184.0	0.0
322	377.0	283.0	161.0	919.0	0.0	24.0	0.0	0.0	0.0	0.0	0.0	0.0	0.0	0.0	42.0	0.0	0.0	0.0	100.0	146.0	0.0	0.0	67.0	0.0	39.0	70.0	0.0	0.0	0.0	0.0	0.0	0.0	621.0	0.0	0.0	0.0	0.0	0.0	0.0	0.0	0.0	0.0	0.0	0.0	76.0	0.0	0.0	0.0	0.0
323	90.0	90.0	29.0	2676.0	29.0	29.0	0.0	0.0	0.0	0.0	0.0	0.0	0.0	0.0	16.0	0.0	0.0	0.0	21.0	0.0	36.0	0.0	112.0	0.0	0.0	0.0	0.0	1348.0	0.0	0.0	9.0	232.0	101.0	0.0	0.0	0.0	0.0	0.0	39.0	0.0	0.0	0.0	0.0	0.0	0.0	0.0	0.0	90.0	0.0
324	1026.0	277.0	151.0	44.0	0.0	0.0	0.0	0.0	60.0	0.0	0.0	209.0	1376.0	0.0	0.0	0.0	0.0	0.0	73.0	0.0	0.0	57.0	0.0	15.0	0.0	31.0	0.0	0.0	0.0	57.0	0.0	0.0	49.0	0.0	0.0	26.0	0.0	0.0	0.0	335.0	76.0	0.0	138.0	0.0	0.0	49.0	0.0	0.0	0.0
325	291.0	104.0	27.0	273.0	0.0	0.0	0.0	0.0	0.0	0.0	0.0	0.0	0.0	36.0	0.0	0.0	0.0	54.0	0.0	0.0	0.0	0.0	0.0	0.0	22.0	45.0	0.0	0.0	36.0	0.0	0.0	0.0	241.0	0.0	0.0	31.0	0.0	0.0	22.0	0.0	0.0	0.0	0.0	0.0	27.0	0.0	132.0	0.0	0.0
326	2.0	8.0	0.0	23.0	0.0	2.0	0.0	0.0	0.0	0.0	0.0	0.0	0.0	2.0	0.0	0.0	0.0	2.0	2.0	0.0	0.0	0.0	0.0	0.0	0.0	0.0	491.0	2.0	0.0	0.0	0.0	0.0	116.0	0.0	0.0	0.0	0.0	0.0	2.0	0.0	0.0	0.0	0.0	0.0	5.0	2.0	5.0	0.0	0.0
327	120.0	70.0	0.0	620.0	50.0	0.0	0.0	20.0	0.0	14.0	46.0	0.0	0.0	53.0	0.0	0.0	0.0	56.0	50.0	0.0	0.0	0.0	0.0	0.0	26.0	30.0	0.0	0.0	0.0	0.0	0.0	0.0	466.0	0.0	0.0	0.0	0.0	0.0	103.0	0.0	0.0	0.0	0.0	0.0	53.0	0.0	186.0	0.0	0.0
328	57.0	31.0	5.0	57.0	21.0	0.0	0.0	0.0	0.0	0.0	0.0	0.0	0.0	10.0	0.0	0.0	0.0	16.0	5.0	0.0	0.0	0.0	0.0	0.0	10.0	0.0	0.0	19.0	0.0	0.0	0.0	0.0	65.0	5.0	0.0	0.0	0.0	0.0	5.0	0.0	10.0	0.0	0.0	0.0	0.0	5.0	24.0	0.0	0.0
329	0.0	2.0	0.0	25.0	0.0	0.0	0.0	2.0	0.0	0.0	0.0	0.0	0.0	0.0	0.0	0.0	0.0	0.0	2.0	0.0	0.0	0.0	2.0	0.0	0.0	0.0	0.0	2.0	0.0	0.0	0.0	0.0	31.0	0.0	0.0	0.0	0.0	0.0	0.0	0.0	0.0	0.0	0.0	0.0	0.0	0.0	0.0	0.0	0.0
330	127.0	38.0	20.0	0.0	0.0	2.0	0.0	0.0	2.0	5.0	0.0	23.0	2.0	0.0	0.0	0.0	5.0	0.0	0.0	0.0	8.0	8.0	0.0	0.0	0.0	8.0	0.0	0.0	5.0	8.0	0.0	0.0	0.0	0.0	0.0	5.0	0.0	0.0	0.0	56.0	169.0	0.0	5.0	0.0	0.0	2.0	0.0	0.0	2.0
331	130.0	19.0	142.0	269.0	14.0	19.0	0.0	0.0	0.0	0.0	14.0	0.0	0.0	30.0	0.0	0.0	0.0	22.0	0.0	0.0	0.0	0.0	0.0	0.0	0.0	0.0	0.0	0.0	0.0	0.0	0.0	0.0	210.0	0.0	0.0	0.0	0.0	0.0	0.0	0.0	0.0	0.0	0.0	0.0	24.0	0.0	49.0	0.0	0.0
332	183.0	73.0	0.0	290.0	0.0	0.0	0.0	0.0	0.0	0.0	39.0	0.0	0.0	70.0	0.0	0.0	0.0	60.0	26.0	0.0	0.0	0.0	0.0	0.0	0.0	36.0	0.0	0.0	0.0	0.0	0.0	0.0	450.0	0.0	0.0	0.0	0.0	0.0	54.0	0.0	0.0	0.0	0.0	0.0	28.0	0.0	188.0	18.0	0.0
333	68.0	22.0	11.0	106.0	0.0	0.0	0.0	11.0	0.0	11.0	11.0	0.0	0.0	26.0	0.0	0.0	0.0	34.0	0.0	0.0	0.0	45.0	0.0	0.0	0.0	15.0	0.0	0.0	0.0	0.0	0.0	7.0	80.0	0.0	0.0	0.0	0.0	0.0	11.0	0.0	0.0	0.0	0.0	0.0	15.0	0.0	102.0	0.0	0.0
334	300.0	17.0	36.0	25.0	0.0	0.0	0.0	10.0	0.0	1285.0	0.0	10.0	0.0	1068.0	0.0	0.0	285.0	10.0	21.0	0.0	0.0	0.0	0.0	0.0	0.0	34.0	0.0	0.0	0.0	0.0	0.0	0.0	57.0	0.0	0.0	40.0	0.0	0.0	0.0	0.0	0.0	12.0	0.0	0.0	0.0	10.0	34.0	8.0	0.0
335	3059.0	75.0	288.0	21.0	0.0	0.0	0.0	18.0	15.0	166.0	9.0	16.0	0.0	0.0	0.0	0.0	606.0	0.0	207.0	0.0	0.0	0.0	0.0	12.0	0.0	182.0	0.0	0.0	0.0	69.0	0.0	6.0	40.0	1237.0	0.0	5409.0	0.0	0.0	0.0	28.0	38.0	194.0	0.0	0.0	0.0	43.0	0.0	0.0	0.0
336	1216.0	45.0	226.0	12.0	12.0	0.0	0.0	0.0	129.0	128.0	0.0	5609.0	0.0	0.0	0.0	0.0	190.0	0.0	36.0	0.0	9.0	56.0	0.0	6.0	0.0	9.0	0.0	0.0	6.0	54.0	0.0	0.0	36.0	27.0	0.0	1575.0	0.0	6.0	0.0	202.0	214.0	6.0	12.0	0.0	0.0	18.0	0.0	18.0	0.0
[truncated: 288 more columns]
