# Supplementary material for: Estimation of Human Mobility Patterns for Forecasting the Early Spread of Disease
Source: Healthcare (Basel). 2021 Sep 16;9(9):1224. doi: 10.3390/healthcare9091224 (PMC8468459; doi:10.3390/healthcare9091224)
Supplement: Supplementary file 1 [file healthcare-09-01224-s001.zip › Supplementary Material/Matrix/2020-01-08.csv]

	0	1	2	3	4	5	6	7	8	9	10	11	12	13	14	15	16	17	18	19	20	21	22	23	24	25	26	27	28	29	30	31	32	33	34	35	36	37	38	39	40	41	42	43	44	45	46	47	48
0	0.0	32003.0	70673.0	12001.0	685.0	4364.0	359.0	6182.0	2424.0	1241.0	2545.0	947.0	556.0	362.0	133.0	867.0	3757.0	1193.0	86917.0	248.0	648.0	741.0	0.0	2545.0	1176.0	17819.0	0.0	1143.0	2303.0	2424.0	99.0	479.0	16243.0	24850.0	1071.0	7394.0	76.0	768.0	1889.0	6546.0	2182.0	6788.0	1313.0	0.0	562.0	8121.0	657.0	1573.0	2182.0
1	33459.0	0.0	5985.0	14876.0	741.0	7170.0	512.0	1327.0	445.0	168.0	3001.0	121.0	427.0	291.0	164.0	5658.0	484.0	752.0	1244.0	713.0	626.0	271.0	0.0	357.0	7673.0	1000.0	0.0	1017.0	14220.0	239.0	269.0	959.0	10357.0	251.0	2845.0	449.0	117.0	5080.0	1490.0	4117.0	447.0	578.0	315.0	0.0	795.0	859.0	725.0	2261.0	769.0
2	76174.0	6064.0	0.0	3883.0	500.0	2553.0	337.0	2659.0	745.0	586.0	437.0	504.0	260.0	541.0	92.0	486.0	1383.0	328.0	14628.0	119.0	291.0	375.0	0.0	4255.0	1010.0	31384.0	0.0	314.0	821.0	1276.0	22.0	89.0	3404.0	4787.0	488.0	3085.0	71.0	417.0	599.0	2393.0	957.0	3404.0	504.0	0.0	256.0	10904.0	679.0	491.0	1063.0
3	8184.0	6028.0	1557.0	0.0	1117.0	416.0	1716.0	511.0	129.0	134.0	3832.0	24.0	20.0	179.0	308.0	169.0	278.0	492.0	678.0	283.0	798.0	41.0	3633.0	119.0	156.0	412.0	0.0	838.0	558.0	79.0	126.0	167.0	44515.0	121.0	95.0	149.0	132.0	242.0	20401.0	598.0	92.0	382.0	63.0	0.0	2834.0	184.0	302.0	1676.0	107.0
4	216.0	158.0	68.0	925.0	0.0	28.0	0.0	0.0	0.0	0.0	97.0	0.0	0.0	29.0	0.0	0.0	0.0	672.0	43.0	0.0	0.0	0.0	43.0	0.0	0.0	0.0	0.0	0.0	50.0	0.0	0.0	0.0	325.0	0.0	0.0	0.0	0.0	0.0	993.0	0.0	0.0	0.0	0.0	0.0	28.0	39.0	60.0	119.0	0.0
5	508.0	1844.0	122.0	269.0	0.0	0.0	0.0	0.0	0.0	0.0	0.0	0.0	0.0	0.0	0.0	594.0	0.0	0.0	0.0	0.0	0.0	0.0	0.0	0.0	706.0	0.0	0.0	49.0	349.0	0.0	0.0	0.0	104.0	0.0	5583.0	0.0	0.0	889.0	0.0	0.0	0.0	0.0	0.0	0.0	0.0	0.0	0.0	122.0	0.0
6	157.0	117.0	0.0	1562.0	67.0	31.0	0.0	0.0	0.0	0.0	0.0	0.0	0.0	0.0	70.0	0.0	0.0	31.0	0.0	31.0	0.0	0.0	9949.0	0.0	0.0	0.0	0.0	54.0	0.0	0.0	0.0	0.0	400.0	0.0	0.0	0.0	0.0	0.0	62.0	0.0	0.0	0.0	0.0	0.0	0.0	0.0	0.0	259.0	0.0
7	3249.0	1066.0	953.0	238.0	86.0	0.0	0.0	0.0	0.0	0.0	0.0	0.0	0.0	24.0	0.0	52.0	0.0	60.0	451.0	0.0	0.0	0.0	0.0	87.0	150.0	225.0	0.0	0.0	163.0	36.0	0.0	66.0	225.0	40.0	0.0	0.0	15.0	0.0	0.0	0.0	0.0	62.0	25.0	0.0	0.0	188.0	0.0	75.0	40.0
8	2116.0	415.0	686.0	111.0	0.0	55.0	0.0	0.0	0.0	0.0	0.0	149.0	69.0	0.0	0.0	0.0	55.0	0.0	207.0	0.0	0.0	1045.0	0.0	97.0	0.0	207.0	0.0	0.0	39.0	1012.0	0.0	0.0	111.0	103.0	0.0	375.0	0.0	0.0	0.0	5853.0	177.0	55.0	2044.0	0.0	0.0	92.0	0.0	0.0	0.0
9	1356.0	104.0	320.0	108.0	0.0	0.0	0.0	0.0	0.0	0.0	0.0	0.0	0.0	49.0	0.0	0.0	9422.0	69.0	284.0	0.0	0.0	0.0	0.0	28.0	28.0	104.0	0.0	0.0	0.0	0.0	0.0	0.0	88.0	56.0	24.0	204.0	0.0	0.0	0.0	0.0	0.0	104.0	0.0	0.0	0.0	16.0	294.0	0.0	0.0
10	188.0	212.0	13.0	2500.0	58.0	0.0	13.0	0.0	0.0	0.0	0.0	0.0	0.0	0.0	0.0	0.0	0.0	60.0	27.0	0.0	0.0	0.0	41.0	0.0	0.0	0.0	0.0	0.0	65.0	0.0	0.0	0.0	10299.0	0.0	0.0	0.0	0.0	0.0	5429.0	0.0	0.0	0.0	0.0	0.0	346.0	0.0	0.0	34.0	0.0
11	734.0	51.0	256.0	82.0	0.0	0.0	0.0	23.0	79.0	0.0	0.0	0.0	181.0	0.0	0.0	0.0	0.0	0.0	106.0	0.0	0.0	0.0	23.0	35.0	0.0	51.0	0.0	0.0	0.0	39.0	0.0	0.0	47.0	51.0	0.0	252.0	0.0	0.0	23.0	387.0	710.0	19.0	51.0	0.0	0.0	59.0	23.0	0.0	0.0
12	426.0	205.0	136.0	30.0	0.0	12.0	0.0	0.0	42.0	0.0	0.0	133.0	0.0	0.0	0.0	0.0	0.0	0.0	0.0	0.0	12.0	70.0	0.0	0.0	0.0	17.0	0.0	14.0	0.0	37.0	0.0	0.0	21.0	21.0	0.0	12.0	0.0	0.0	0.0	222.0	26.0	0.0	111.0	0.0	0.0	0.0	0.0	0.0	0.0
13	291.0	49.0	74.0	113.0	42.0	0.0	0.0	0.0	0.0	24.0	0.0	0.0	0.0	0.0	0.0	0.0	46.0	128.0	0.0	0.0	0.0	0.0	0.0	0.0	0.0	21.0	0.0	0.0	14.0	0.0	0.0	0.0	156.0	0.0	0.0	0.0	0.0	0.0	0.0	0.0	0.0	0.0	0.0	0.0	0.0	0.0	2855.0	0.0	0.0
14	84.0	65.0	0.0	352.0	0.0	0.0	108.0	0.0	0.0	0.0	0.0	0.0	0.0	0.0	0.0	0.0	0.0	0.0	0.0	0.0	763.0	0.0	91.0	0.0	0.0	0.0	0.0	39.0	0.0	0.0	0.0	52.0	84.0	0.0	0.0	0.0	3212.0	0.0	26.0	0.0	0.0	0.0	0.0	0.0	0.0	0.0	26.0	358.0	0.0
15	937.0	3650.0	160.0	276.0	0.0	1650.0	0.0	71.0	0.0	0.0	0.0	0.0	0.0	0.0	0.0	0.0	0.0	0.0	0.0	0.0	0.0	0.0	0.0	0.0	4755.0	80.0	0.0	0.0	571.0	0.0	16.0	0.0	124.0	0.0	695.0	0.0	0.0	14931.0	0.0	0.0	0.0	0.0	0.0	0.0	0.0	71.0	0.0	71.0	0.0
16	4821.0	413.0	739.0	255.0	0.0	70.0	0.0	0.0	40.0	9767.0	0.0	32.0	0.0	79.0	0.0	0.0	0.0	95.0	519.0	0.0	0.0	11.0	0.0	54.0	0.0	202.0	0.0	0.0	0.0	67.0	0.0	0.0	263.0	79.0	44.0	3047.0	0.0	0.0	0.0	140.0	0.0	633.0	33.0	0.0	0.0	138.0	105.0	0.0	0.0
17	582.0	279.0	93.0	558.0	889.0	62.0	0.0	69.0	0.0	0.0	294.0	0.0	0.0	112.0	0.0	46.0	0.0	0.0	124.0	0.0	0.0	0.0	0.0	0.0	0.0	46.0	0.0	0.0	0.0	0.0	0.0	0.0	745.0	32.0	0.0	0.0	0.0	0.0	93.0	0.0	0.0	0.0	0.0	0.0	93.0	0.0	317.0	69.0	0.0
18	75344.0	875.0	11876.0	1254.0	216.0	185.0	0.0	650.0	275.0	168.0	155.0	121.0	96.0	41.0	0.0	137.0	521.0	164.0	0.0	0.0	253.0	77.0	0.0	769.0	408.0	21234.0	0.0	138.0	200.0	220.0	0.0	111.0	894.0	3338.0	39.0	824.0	20.0	134.0	291.0	328.0	127.0	1811.0	174.0	0.0	97.0	1397.0	67.0	0.0	281.0
19	248.0	220.0	0.0	404.0	0.0	0.0	48.0	0.0	0.0	0.0	0.0	0.0	0.0	0.0	32.0	0.0	0.0	0.0	0.0	0.0	0.0	0.0	112.0	0.0	0.0	0.0	0.0	24.0	0.0	0.0	0.0	28.0	416.0	0.0	0.0	0.0	0.0	0.0	0.0	16.0	0.0	0.0	0.0	0.0	0.0	0.0	0.0	32.0	0.0
20	574.0	440.0	280.0	1261.0	0.0	0.0	65.0	73.0	0.0	0.0	0.0	0.0	0.0	0.0	821.0	0.0	0.0	0.0	120.0	0.0	0.0	0.0	260.0	0.0	0.0	120.0	0.0	100.0	0.0	0.0	16.0	0.0	819.0	0.0	0.0	0.0	683.0	0.0	80.0	0.0	35.0	0.0	0.0	73.0	73.0	80.0	0.0	453.0	0.0
21	431.0	127.0	130.0	32.0	0.0	39.0	0.0	0.0	1071.0	0.0	0.0	16.0	45.0	0.0	0.0	0.0	0.0	0.0	22.0	0.0	0.0	0.0	19.0	0.0	0.0	42.0	0.0	0.0	22.0	583.0	0.0	0.0	68.0	16.0	0.0	88.0	0.0	0.0	0.0	1489.0	0.0	26.0	2808.0	0.0	0.0	16.0	0.0	0.0	0.0
22	0.0	0.0	0.0	3312.0	74.0	0.0	7887.0	0.0	0.0	0.0	0.0	0.0	0.0	0.0	82.0	0.0	0.0	0.0	0.0	26.0	0.0	0.0	0.0	0.0	0.0	0.0	0.0	0.0	0.0	0.0	22.0	0.0	1192.0	0.0	0.0	0.0	0.0	0.0	0.0	0.0	0.0	0.0	0.0	0.0	97.0	0.0	0.0	442.0	0.0
23	2507.0	448.0	3766.0	153.0	0.0	175.0	0.0	76.0	48.0	15.0	118.0	24.0	0.0	0.0	0.0	0.0	54.0	0.0	481.0	0.0	0.0	0.0	0.0	0.0	0.0	3635.0	0.0	0.0	87.0	30.0	0.0	0.0	87.0	43.0	0.0	98.0	0.0	0.0	0.0	164.0	0.0	0.0	37.0	0.0	0.0	5200.0	0.0	0.0	13325.0
24	588.0	1759.0	184.0	95.0	0.0	507.0	0.0	51.0	0.0	0.0	0.0	0.0	0.0	0.0	0.0	3430.0	0.0	0.0	125.0	0.0	0.0	0.0	0.0	0.0	0.0	51.0	0.0	0.0	390.0	0.0	0.0	0.0	51.0	0.0	331.0	0.0	0.0	861.0	0.0	0.0	0.0	0.0	0.0	0.0	0.0	138.0	0.0	44.0	0.0
25	16552.0	705.0	28424.0	326.0	92.0	169.0	0.0	428.0	154.0	53.0	0.0	52.0	28.0	0.0	0.0	95.0	205.0	0.0	16569.0	0.0	0.0	35.0	0.0	4029.0	219.0	0.0	0.0	0.0	220.0	128.0	0.0	0.0	292.0	1032.0	0.0	482.0	10.0	67.0	0.0	258.0	99.0	272.0	48.0	0.0	0.0	9964.0	52.0	0.0	977.0
26	0.0	0.0	0.0	0.0	0.0	0.0	0.0	0.0	0.0	0.0	0.0	0.0	0.0	0.0	0.0	0.0	0.0	0.0	0.0	0.0	0.0	0.0	0.0	0.0	0.0	0.0	0.0	0.0	0.0	0.0	0.0	0.0	1415.0	0.0	0.0	0.0	0.0	0.0	0.0	0.0	0.0	0.0	0.0	0.0	73.0	0.0	0.0	0.0	0.0
27	470.0	340.0	230.0	1011.0	92.0	80.0	119.0	0.0	0.0	0.0	0.0	0.0	0.0	0.0	0.0	0.0	0.0	0.0	0.0	0.0	64.0	0.0	200.0	0.0	0.0	0.0	0.0	0.0	0.0	0.0	38.0	1751.0	420.0	0.0	0.0	0.0	20.0	53.0	110.0	0.0	0.0	0.0	0.0	0.0	0.0	0.0	0.0	934.0	0.0
28	1694.0	12059.0	624.0	1538.0	259.0	771.0	228.0	248.0	105.0	0.0	593.0	24.0	0.0	70.0	0.0	1321.0	58.0	112.0	0.0	79.0	59.0	11.0	289.0	64.0	2040.0	157.0	0.0	100.0	0.0	0.0	16.0	0.0	819.0	0.0	583.0	74.0	0.0	1671.0	138.0	152.0	71.0	59.0	0.0	0.0	110.0	107.0	75.0	294.0	53.0
29	1929.0	121.0	698.0	16.0	12.0	0.0	0.0	0.0	657.0	12.0	0.0	36.0	0.0	0.0	0.0	0.0	20.0	0.0	278.0	0.0	0.0	149.0	0.0	40.0	0.0	189.0	0.0	0.0	0.0	0.0	0.0	0.0	32.0	1699.0	0.0	9380.0	0.0	0.0	0.0	1126.0	35.0	0.0	193.0	0.0	0.0	68.0	0.0	0.0	0.0
30	144.0	159.0	0.0	1875.0	0.0	0.0	228.0	0.0	0.0	0.0	57.0	0.0	0.0	0.0	318.0	0.0	0.0	0.0	0.0	0.0	0.0	0.0	514.0	0.0	166.0	0.0	0.0	1093.0	0.0	0.0	0.0	202.0	311.0	0.0	0.0	0.0	183.0	0.0	353.0	0.0	0.0	0.0	0.0	0.0	1370.0	0.0	0.0	709.0	0.0
31	275.0	248.0	47.0	443.0	0.0	0.0	0.0	0.0	0.0	0.0	0.0	0.0	0.0	0.0	41.0	0.0	0.0	0.0	40.0	0.0	81.0	0.0	80.0	0.0	0.0	0.0	0.0	799.0	0.0	0.0	27.0	0.0	134.0	0.0	0.0	0.0	10.0	0.0	0.0	0.0	0.0	0.0	0.0	0.0	0.0	0.0	0.0	2556.0	0.0
32	14847.0	7907.0	2196.0	56579.0	629.0	416.0	675.0	539.0	186.0	76.0	20830.0	125.0	34.0	208.0	184.0	158.0	337.0	795.0	966.0	376.0	790.0	107.0	1669.0	173.0	204.0	527.0	0.0	414.0	614.0	85.0	66.0	212.0	0.0	138.0	151.0	266.0	66.0	188.0	26520.0	790.0	248.0	348.0	81.0	0.0	69230.0	368.0	551.0	1229.0	381.0
33	24460.0	109.0	3644.0	109.0	73.0	58.0	0.0	0.0	64.0	19.0	0.0	28.0	0.0	0.0	0.0	0.0	36.0	0.0	3330.0	0.0	36.0	14.0	0.0	86.0	0.0	2001.0	0.0	0.0	0.0	1865.0	0.0	0.0	87.0	0.0	0.0	3680.0	0.0	0.0	0.0	80.0	35.0	102.0	40.0	0.0	0.0	153.0	0.0	0.0	29.0
34	179.0	1156.0	62.0	121.0	0.0	6580.0	0.0	0.0	0.0	0.0	0.0	0.0	0.0	0.0	0.0	517.0	0.0	0.0	18.0	0.0	0.0	0.0	29.0	0.0	727.0	0.0	0.0	25.0	279.0	0.0	0.0	0.0	40.0	0.0	0.0	0.0	0.0	705.0	25.0	0.0	0.0	0.0	0.0	0.0	0.0	0.0	0.0	0.0	0.0
35	7171.0	291.0	1427.0	85.0	0.0	0.0	0.0	0.0	235.0	233.0	0.0	189.0	20.0	0.0	0.0	0.0	607.0	0.0	655.0	0.0	0.0	53.0	0.0	108.0	30.0	504.0	0.0	0.0	36.0	9753.0	0.0	0.0	66.0	3831.0	0.0	0.0	0.0	0.0	0.0	516.0	92.0	54.0	74.0	0.0	0.0	153.0	0.0	36.0	46.0
36	155.0	75.0	0.0	184.0	0.0	17.0	17.0	0.0	0.0	0.0	0.0	0.0	0.0	0.0	4362.0	0.0	0.0	0.0	0.0	0.0	773.0	0.0	34.0	0.0	0.0	0.0	0.0	40.0	0.0	0.0	0.0	0.0	28.0	0.0	0.0	0.0	0.0	0.0	0.0	0.0	0.0	0.0	0.0	0.0	0.0	0.0	0.0	380.0	0.0
37	533.0	3055.0	167.0	251.0	41.0	1234.0	0.0	110.0	0.0	0.0	0.0	0.0	0.0	0.0	0.0	14198.0	0.0	0.0	0.0	0.0	0.0	0.0	0.0	0.0	1789.0	62.0	0.0	41.0	920.0	0.0	0.0	0.0	104.0	0.0	443.0	0.0	0.0	0.0	0.0	0.0	0.0	0.0	0.0	0.0	0.0	73.0	0.0	73.0	0.0
38	304.0	193.0	48.0	19189.0	734.0	0.0	41.0	0.0	0.0	0.0	5994.0	0.0	0.0	0.0	0.0	0.0	0.0	48.0	41.0	0.0	41.0	0.0	117.0	0.0	0.0	0.0	0.0	0.0	0.0	0.0	0.0	0.0	16360.0	0.0	0.0	0.0	0.0	0.0	0.0	0.0	0.0	0.0	0.0	0.0	532.0	0.0	0.0	608.0	0.0
39	9054.0	3908.0	2705.0	1114.0	0.0	339.0	76.0	179.0	7168.0	72.0	91.0	919.0	389.0	74.0	30.0	0.0	353.0	0.0	654.0	17.0	59.0	1627.0	0.0	216.0	188.0	707.0	0.0	0.0	440.0	3903.0	16.0	0.0	1192.0	406.0	117.0	1680.0	10.0	121.0	169.0	0.0	1492.0	306.0	6349.0	0.0	61.0	291.0	67.0	0.0	461.0
40	2056.0	427.0	699.0	98.0	0.0	0.0	0.0	82.0	139.0	0.0	0.0	855.0	57.0	0.0	0.0	0.0	0.0	0.0	131.0	0.0	0.0	41.0	49.0	0.0	0.0	123.0	0.0	0.0	0.0	98.0	0.0	0.0	254.0	0.0	0.0	131.0	0.0	0.0	0.0	715.0	0.0	0.0	74.0	0.0	0.0	74.0	0.0	57.0	46.0
41	6652.0	179.0	1882.0	142.0	44.0	89.0	0.0	82.0	0.0	199.0	0.0	0.0	0.0	0.0	0.0	0.0	792.0	0.0	1889.0	0.0	0.0	0.0	0.0	97.0	0.0	532.0	0.0	0.0	0.0	30.0	0.0	0.0	82.0	157.0	0.0	174.0	0.0	0.0	0.0	89.0	0.0	0.0	0.0	0.0	0.0	138.0	0.0	37.0	0.0
42	993.0	199.0	294.0	47.0	0.0	0.0	0.0	18.0	2119.0	0.0	0.0	28.0	163.0	0.0	0.0	0.0	15.0	0.0	63.0	0.0	0.0	2549.0	0.0	0.0	15.0	88.0	0.0	0.0	0.0	405.0	0.0	0.0	85.0	28.0	0.0	104.0	0.0	0.0	18.0	5185.0	35.0	0.0	0.0	0.0	0.0	41.0	0.0	0.0	0.0
43	0.0	0.0	0.0	0.0	0.0	0.0	0.0	0.0	0.0	0.0	0.0	0.0	0.0	0.0	0.0	0.0	0.0	0.0	0.0	0.0	75.0	0.0	0.0	0.0	0.0	0.0	0.0	0.0	0.0	0.0	0.0	0.0	0.0	0.0	0.0	0.0	0.0	0.0	0.0	0.0	0.0	0.0	0.0	0.0	0.0	0.0	0.0	0.0	0.0
44	358.0	287.0	95.0	3062.0	80.0	0.0	0.0	0.0	0.0	0.0	1605.0	0.0	0.0	0.0	0.0	0.0	0.0	47.0	59.0	0.0	35.0	0.0	95.0	0.0	0.0	0.0	0.0	0.0	0.0	0.0	22.0	0.0	67333.0	0.0	0.0	0.0	0.0	0.0	1229.0	0.0	0.0	0.0	0.0	0.0	0.0	0.0	0.0	119.0	0.0
45	6315.0	612.0	7525.0	223.0	0.0	74.0	0.0	221.0	104.0	19.0	282.0	52.0	14.0	0.0	0.0	89.0	36.0	0.0	985.0	0.0	0.0	0.0	0.0	5687.0	149.0	9600.0	0.0	0.0	119.0	61.0	0.0	0.0	238.0	134.0	0.0	119.0	0.0	0.0	0.0	164.0	49.0	68.0	0.0	0.0	0.0	0.0	0.0	0.0	2090.0
46	163.0	189.0	30.0	220.0	0.0	30.0	0.0	20.0	0.0	61.0	25.0	0.0	0.0	2729.0	0.0	0.0	35.0	168.0	51.0	0.0	0.0	0.0	0.0	0.0	51.0	0.0	0.0	0.0	0.0	0.0	0.0	0.0	296.0	0.0	0.0	0.0	0.0	0.0	0.0	0.0	0.0	0.0	0.0	0.0	20.0	0.0	0.0	35.0	0.0
47	1351.0	1951.0	0.0	14187.0	858.0	801.0	1231.0	152.0	56.0	0.0	419.0	0.0	14.0	0.0	5133.0	158.0	0.0	285.0	173.0	434.0	729.0	11.0	2702.0	0.0	627.0	0.0	0.0	4729.0	260.0	49.0	1166.0	9533.0	2011.0	48.0	72.0	0.0	1432.0	121.0	7820.0	152.0	49.0	0.0	51.0	0.0	232.0	0.0	67.0	0.0	0.0
48	2655.0	714.0	1315.0	292.0	0.0	48.0	0.0	105.0	0.0	15.0	0.0	64.0	16.0	0.0	0.0	0.0	44.0	60.0	341.0	0.0	0.0	0.0	0.0	13995.0	0.0	917.0	0.0	0.0	81.0	0.0	0.0	0.0	243.0	56.0	0.0	89.0	0.0	0.0	0.0	211.0	64.0	0.0	0.0	0.0	0.0	2732.0	0.0	0.0	0.0
49	2994.0	524.0	545.0	106.0	0.0	0.0	0.0	193.0	121.0	5421.0	0.0	32.0	16.0	120.0	0.0	0.0	13795.0	0.0	716.0	0.0	0.0	0.0	0.0	86.0	0.0	320.0	0.0	0.0	0.0	122.0	0.0	0.0	171.0	213.0	0.0	1037.0	0.0	0.0	0.0	85.0	49.0	1144.0	37.0	0.0	0.0	92.0	90.0	0.0	113.0
50	141.0	147.0	0.0	275.0	18.0	67.0	0.0	36.0	0.0	0.0	0.0	0.0	0.0	0.0	0.0	0.0	0.0	0.0	0.0	0.0	0.0	0.0	0.0	0.0	61.0	0.0	0.0	55.0	18.0	0.0	0.0	0.0	98.0	0.0	30.0	0.0	0.0	0.0	36.0	0.0	0.0	0.0	0.0	0.0	0.0	0.0	0.0	49.0	0.0
51	92.0	106.0	49.0	223.0	0.0	0.0	0.0	39.0	0.0	0.0	0.0	0.0	0.0	0.0	626.0	0.0	0.0	0.0	39.0	0.0	2589.0	0.0	39.0	0.0	0.0	0.0	0.0	35.0	0.0	0.0	0.0	56.0	142.0	0.0	0.0	0.0	1596.0	0.0	31.0	0.0	0.0	0.0	0.0	0.0	0.0	0.0	0.0	159.0	0.0
52	1770.0	1566.0	0.0	9123.0	321.0	370.0	1089.0	207.0	48.0	0.0	520.0	16.0	0.0	0.0	5174.0	137.0	44.0	77.0	0.0	194.0	680.0	14.0	1089.0	54.0	455.0	157.0	0.0	2110.0	180.0	0.0	1089.0	3336.0	1862.0	0.0	39.0	0.0	1157.0	80.0	3472.0	0.0	0.0	0.0	33.0	0.0	342.0	92.0	0.0	18043.0	0.0
53	3603.0	4395.0	689.0	6056.0	358.0	868.0	435.0	207.0	0.0	0.0	510.0	0.0	63.0	91.0	123.0	179.0	88.0	69.0	173.0	132.0	145.0	0.0	1328.0	54.0	298.0	0.0	0.0	276.0	240.0	0.0	319.0	680.0	2086.0	32.0	145.0	0.0	30.0	148.0	5669.0	332.0	42.0	110.0	33.0	0.0	367.0	0.0	226.0	786.0	53.0
54	1159.0	218.0	344.0	53.0	0.0	24.0	0.0	0.0	936.0	0.0	0.0	44.0	131.0	0.0	0.0	0.0	0.0	0.0	111.0	0.0	24.0	1615.0	0.0	43.0	0.0	116.0	0.0	0.0	0.0	619.0	0.0	0.0	135.0	38.0	0.0	126.0	0.0	0.0	0.0	1712.0	85.0	0.0	834.0	0.0	0.0	48.0	0.0	0.0	0.0
55	317.0	937.0	0.0	187.0	0.0	62.0	0.0	0.0	0.0	0.0	0.0	0.0	0.0	0.0	0.0	0.0	0.0	0.0	0.0	0.0	0.0	0.0	80.0	0.0	0.0	0.0	0.0	0.0	62.0	0.0	33.0	49.0	75.0	0.0	44.0	0.0	0.0	62.0	40.0	0.0	0.0	0.0	0.0	0.0	0.0	0.0	0.0	294.0	0.0
56	1102.0	90.0	349.0	62.0	0.0	24.0	0.0	0.0	594.0	0.0	0.0	52.0	0.0	0.0	0.0	0.0	0.0	0.0	73.0	0.0	0.0	167.0	0.0	38.0	34.0	97.0	0.0	0.0	0.0	2455.0	0.0	0.0	27.0	108.0	0.0	437.0	0.0	0.0	0.0	1231.0	49.0	45.0	269.0	0.0	0.0	52.0	0.0	17.0	0.0
57	1367.0	3694.0	420.0	385.0	67.0	1706.0	0.0	152.0	0.0	0.0	0.0	0.0	0.0	0.0	0.0	2583.0	0.0	0.0	175.0	0.0	0.0	0.0	0.0	43.0	16336.0	81.0	0.0	0.0	771.0	30.0	16.0	0.0	198.0	0.0	622.0	93.0	0.0	1543.0	0.0	0.0	0.0	0.0	0.0	0.0	0.0	107.0	0.0	222.0	0.0
58	663.0	949.0	142.0	827.0	86.0	245.0	119.0	0.0	0.0	0.0	0.0	20.0	20.0	0.0	61.0	0.0	44.0	0.0	0.0	22.0	0.0	0.0	0.0	43.0	0.0	0.0	0.0	226.0	100.0	49.0	324.0	1015.0	357.0	0.0	67.0	0.0	45.0	0.0	0.0	0.0	0.0	0.0	0.0	0.0	0.0	0.0	0.0	2654.0	40.0
59	115.0	52.0	9.0	171.0	6.0	0.0	0.0	23.0	0.0	92.0	0.0	0.0	0.0	441.0	0.0	0.0	0.0	220.0	23.0	0.0	32.0	0.0	0.0	0.0	0.0	0.0	0.0	0.0	16.0	0.0	0.0	0.0	79.0	0.0	0.0	0.0	0.0	0.0	0.0	0.0	0.0	0.0	0.0	0.0	6.0	0.0	62.0	42.0	0.0
60	89.0	95.0	0.0	26377.0	71.0	17.0	53.0	0.0	0.0	0.0	410.0	0.0	0.0	0.0	0.0	0.0	0.0	0.0	0.0	0.0	29.0	0.0	95.0	0.0	0.0	0.0	0.0	29.0	0.0	0.0	0.0	0.0	8720.0	0.0	0.0	0.0	0.0	0.0	4824.0	0.0	0.0	0.0	0.0	0.0	387.0	0.0	0.0	184.0	0.0
61	350.0	109.0	28.0	1437.0	111.0	0.0	0.0	0.0	0.0	0.0	3157.0	0.0	0.0	0.0	0.0	0.0	0.0	198.0	20.0	0.0	0.0	0.0	52.0	0.0	0.0	0.0	0.0	0.0	24.0	0.0	0.0	0.0	11183.0	0.0	0.0	0.0	0.0	0.0	307.0	0.0	0.0	0.0	0.0	0.0	847.0	0.0	32.0	28.0	0.0
62	13062.0	9463.0	2266.0	17594.0	679.0	1110.0	915.0	816.0	259.0	45.0	930.0	52.0	90.0	70.0	3839.0	274.0	242.0	268.0	868.0	319.0	1588.0	89.0	0.0	151.0	816.0	372.0	0.0	5998.0	500.0	67.0	8148.0	13062.0	6706.0	129.0	179.0	183.0	1473.0	269.0	6468.0	809.0	199.0	187.0	137.0	0.0	452.0	184.0	173.0	87070.0	200.0
63	46.0	40.0	0.0	390.0	0.0	23.0	40.0	23.0	0.0	0.0	0.0	0.0	0.0	0.0	1581.0	0.0	0.0	0.0	0.0	0.0	524.0	0.0	110.0	0.0	0.0	0.0	0.0	0.0	0.0	0.0	0.0	64.0	52.0	0.0	0.0	0.0	423.0	0.0	34.0	0.0	0.0	0.0	0.0	0.0	0.0	0.0	0.0	1113.0	0.0
64	2689.0	1497.0	476.0	10451.0	129.0	238.0	33205.0	0.0	0.0	0.0	136.0	0.0	0.0	37.0	374.0	0.0	102.0	103.0	173.0	137.0	408.0	0.0	64649.0	0.0	0.0	204.0	0.0	374.0	120.0	0.0	27.0	122.0	5447.0	0.0	0.0	41.0	61.0	0.0	476.0	140.0	0.0	42.0	37.0	0.0	238.0	92.0	0.0	1021.0	0.0
65	1331.0	856.0	660.0	1435.0	0.0	0.0	163.0	0.0	24.0	0.0	0.0	0.0	14.0	0.0	2217.0	0.0	0.0	0.0	208.0	0.0	2247.0	23.0	254.0	0.0	0.0	0.0	0.0	231.0	0.0	0.0	38.0	254.0	894.0	64.0	0.0	0.0	785.0	0.0	0.0	0.0	28.0	76.0	18.0	0.0	0.0	0.0	0.0	1100.0	0.0
66	11148.0	3147.0	3280.0	1120.0	0.0	138.0	108.0	248.0	746.0	34.0	0.0	586.0	194.0	83.0	0.0	95.0	168.0	0.0	666.0	0.0	259.0	293.0	0.0	184.0	737.0	613.0	0.0	0.0	260.0	266.0	0.0	0.0	1490.0	194.0	39.0	720.0	0.0	94.0	0.0	2933.0	18379.0	320.0	400.0	0.0	122.0	383.0	105.0	294.0	133.0
67	0.0	0.0	0.0	0.0	0.0	0.0	0.0	0.0	0.0	34.0	0.0	0.0	0.0	49.0	0.0	0.0	0.0	0.0	0.0	0.0	0.0	0.0	0.0	0.0	0.0	0.0	0.0	0.0	0.0	0.0	0.0	0.0	0.0	0.0	0.0	0.0	0.0	0.0	0.0	0.0	0.0	0.0	0.0	0.0	0.0	0.0	241.0	0.0	0.0
68	0.0	0.0	0.0	0.0	0.0	0.0	0.0	0.0	0.0	0.0	0.0	0.0	0.0	49.0	0.0	0.0	0.0	0.0	0.0	0.0	0.0	0.0	0.0	0.0	0.0	0.0	0.0	0.0	0.0	0.0	0.0	0.0	0.0	0.0	0.0	0.0	0.0	0.0	0.0	0.0	0.0	0.0	0.0	0.0	0.0	0.0	143.0	0.0	0.0
69	2014.0	1285.0	399.0	2014.0	0.0	382.0	87.0	0.0	0.0	26.0	1167.0	32.0	0.0	33.0	156.0	0.0	36.0	0.0	173.0	22.0	364.0	0.0	0.0	0.0	156.0	0.0	0.0	330.0	0.0	30.0	33.0	145.0	894.0	0.0	0.0	0.0	61.0	0.0	399.0	117.0	0.0	76.0	0.0	10143.0	61.0	0.0	0.0	364.0	0.0
70	11681.0	567.0	8896.0	348.0	166.0	0.0	0.0	8685.0	0.0	0.0	0.0	0.0	0.0	0.0	0.0	74.0	29.0	0.0	4314.0	0.0	75.0	11.0	0.0	335.0	141.0	2315.0	0.0	0.0	160.0	55.0	0.0	0.0	270.0	536.0	0.0	74.0	0.0	67.0	90.0	0.0	0.0	102.0	22.0	0.0	0.0	644.0	67.0	0.0	80.0
71	480.0	214.0	47.0	942.0	3526.0	0.0	0.0	42.0	0.0	0.0	1475.0	0.0	0.0	58.0	0.0	0.0	0.0	2071.0	52.0	0.0	0.0	0.0	0.0	0.0	0.0	0.0	0.0	0.0	0.0	0.0	0.0	0.0	1490.0	0.0	0.0	0.0	0.0	0.0	638.0	0.0	0.0	0.0	0.0	0.0	238.0	0.0	67.0	138.0	0.0
72	11437.0	38790.0	1998.0	9370.0	771.0	6692.0	1045.0	981.0	202.0	38.0	410.0	56.0	53.0	120.0	256.0	2495.0	234.0	345.0	608.0	230.0	237.0	86.0	1377.0	259.0	5163.0	451.0	0.0	452.0	3238.0	92.0	93.0	290.0	3949.0	154.0	2817.0	199.0	50.0	1590.0	2704.0	844.0	184.0	280.0	141.0	0.0	293.0	261.0	438.0	934.0	153.0
73	6441.0	12763.0	1027.0	1817.0	67.0	28435.0	0.0	165.0	56.0	19.0	0.0	28.0	20.0	0.0	0.0	15609.0	110.0	146.0	355.0	0.0	59.0	23.0	0.0	86.0	19867.0	355.0	0.0	175.0	2054.0	30.0	38.0	111.0	1266.0	73.0	8108.0	108.0	0.0	22195.0	0.0	237.0	63.0	102.0	0.0	0.0	73.0	168.0	0.0	393.0	66.0
74	89.0	84.0	0.0	388.0	0.0	0.0	47.0	0.0	0.0	0.0	0.0	0.0	0.0	0.0	5164.0	0.0	0.0	0.0	0.0	13.0	562.0	0.0	84.0	0.0	0.0	0.0	0.0	31.0	0.0	21.0	0.0	31.0	189.0	0.0	0.0	0.0	443.0	0.0	26.0	0.0	0.0	0.0	0.0	0.0	36.0	0.0	0.0	446.0	0.0
75	87.0	62.0	0.0	701.0	0.0	43.0	50.0	0.0	0.0	0.0	62.0	0.0	0.0	0.0	133.0	0.0	0.0	0.0	0.0	13.0	0.0	0.0	81.0	0.0	0.0	0.0	0.0	200.0	0.0	0.0	203.0	275.0	112.0	0.0	0.0	0.0	20.0	0.0	737.0	0.0	0.0	0.0	0.0	0.0	0.0	0.0	0.0	5014.0	0.0
76	3449.0	1224.0	1095.0	311.0	0.0	118.0	0.0	622.0	32.0	0.0	118.0	16.0	14.0	0.0	0.0	225.0	0.0	0.0	354.0	0.0	0.0	0.0	0.0	666.0	429.0	333.0	0.0	0.0	161.0	24.0	0.0	0.0	193.0	40.0	0.0	58.0	0.0	118.0	0.0	0.0	28.0	0.0	0.0	0.0	48.0	1246.0	0.0	0.0	698.0
77	60.0	53.0	30.0	201.0	0.0	0.0	53.0	0.0	0.0	0.0	0.0	0.0	0.0	0.0	252.0	0.0	0.0	0.0	0.0	0.0	181.0	0.0	60.0	0.0	0.0	0.0	0.0	60.0	0.0	0.0	16.0	178.0	84.0	0.0	0.0	0.0	107.0	0.0	30.0	0.0	0.0	0.0	0.0	0.0	0.0	0.0	0.0	524.0	0.0
78	672.0	223.0	312.0	89.0	0.0	44.0	0.0	12108.0	0.0	0.0	0.0	0.0	0.0	0.0	0.0	0.0	0.0	18.0	107.0	0.0	0.0	0.0	0.0	18.0	40.0	111.0	0.0	29.0	52.0	0.0	0.0	0.0	48.0	0.0	0.0	0.0	0.0	44.0	0.0	0.0	0.0	0.0	0.0	0.0	0.0	33.0	0.0	33.0	14.0
79	298.0	29.0	57.0	32.0	0.0	0.0	0.0	0.0	24.0	0.0	0.0	39.0	0.0	0.0	0.0	0.0	4.0	0.0	21.0	0.0	0.0	0.0	4.0	32.0	11.0	8.0	0.0	0.0	0.0	29.0	0.0	0.0	29.0	27.0	8.0	0.0	0.0	0.0	4.0	49.0	156.0	0.0	11.0	4.0	0.0	39.0	0.0	11.0	0.0
80	347.0	102.0	102.0	8.0	0.0	0.0	0.0	0.0	23.0	0.0	0.0	66.0	23.0	0.0	0.0	0.0	4.0	0.0	17.0	0.0	0.0	4.0	0.0	12.0	0.0	0.0	0.0	0.0	0.0	4.0	0.0	0.0	27.0	8.0	0.0	12.0	0.0	0.0	0.0	222.0	561.0	0.0	12.0	17.0	0.0	12.0	0.0	0.0	0.0
81	7936.0	166.0	3565.0	101.0	46.0	46.0	0.0	152.0	40.0	22.0	100.0	20.0	0.0	0.0	0.0	0.0	58.0	0.0	7195.0	0.0	0.0	14.0	0.0	574.0	0.0	12418.0	0.0	0.0	46.0	55.0	0.0	0.0	120.0	194.0	0.0	66.0	0.0	0.0	46.0	64.0	0.0	85.0	0.0	0.0	61.0	13771.0	0.0	0.0	220.0
82	662.0	552.0	122.0	1080.0	0.0	0.0	108.0	0.0	0.0	0.0	0.0	0.0	0.0	24.0	92.0	0.0	36.0	0.0	0.0	0.0	129.0	14.0	171.0	0.0	0.0	0.0	0.0	2600.0	85.0	0.0	66.0	9707.0	355.0	0.0	0.0	66.0	61.0	0.0	0.0	0.0	28.0	0.0	0.0	0.0	0.0	0.0	0.0	2064.0	0.0
83	12110.0	1015.0	1555.0	460.0	0.0	0.0	0.0	179.0	97.0	7958.0	0.0	125.0	32.0	91.0	0.0	0.0	19127.0	77.0	920.0	0.0	48.0	14.0	0.0	43.0	79.0	365.0	0.0	0.0	0.0	153.0	11.0	0.0	523.0	301.0	44.0	8652.0	0.0	0.0	0.0	269.0	78.0	2015.0	37.0	0.0	0.0	245.0	83.0	95.0	40.0
84	1783.0	186.0	311.0	64.0	0.0	0.0	0.0	0.0	72.0	61.0	0.0	407.0	0.0	0.0	0.0	0.0	75.0	0.0	68.0	0.0	0.0	17.0	0.0	17.0	0.0	71.0	0.0	0.0	28.0	49.0	0.0	0.0	25.0	0.0	0.0	841.0	0.0	0.0	0.0	340.0	1037.0	17.0	55.0	0.0	0.0	57.0	0.0	17.0	0.0
85	3586.0	190.0	1477.0	174.0	0.0	49.0	0.0	0.0	1117.0	19.0	0.0	60.0	34.0	0.0	0.0	0.0	49.0	0.0	310.0	0.0	0.0	207.0	0.0	140.0	0.0	425.0	0.0	0.0	0.0	4252.0	0.0	0.0	81.0	250.0	0.0	588.0	0.0	32.0	0.0	1466.0	85.0	43.0	376.0	0.0	0.0	92.0	0.0	49.0	53.0
86	662.0	10447.0	0.0	2100.0	67.0	9283.0	555.0	0.0	56.0	0.0	136.0	16.0	0.0	0.0	133.0	740.0	0.0	60.0	0.0	57.0	0.0	0.0	2025.0	43.0	1694.0	0.0	0.0	288.0	1835.0	0.0	0.0	111.0	596.0	0.0	398.0	0.0	0.0	781.0	522.0	0.0	0.0	0.0	0.0	0.0	220.0	0.0	52.0	0.0	0.0
87	200.0	194.0	78.0	1274.0	0.0	0.0	141.0	0.0	0.0	0.0	0.0	0.0	0.0	0.0	41.0	0.0	0.0	0.0	42.0	22.0	0.0	0.0	151.0	0.0	0.0	0.0	0.0	2724.0	0.0	0.0	0.0	503.0	242.0	0.0	0.0	0.0	10.0	0.0	78.0	0.0	0.0	0.0	0.0	0.0	0.0	0.0	0.0	393.0	0.0
88	818.0	4100.0	248.0	341.0	0.0	123.0	108.0	0.0	0.0	0.0	0.0	0.0	0.0	0.0	0.0	423.0	0.0	0.0	72.0	22.0	0.0	0.0	93.0	0.0	204.0	93.0	0.0	0.0	2526.0	0.0	0.0	0.0	217.0	0.0	61.0	0.0	0.0	2668.0	0.0	0.0	0.0	0.0	0.0	0.0	0.0	92.0	60.0	62.0	113.0
89	481.0	1408.0	84.0	155.0	0.0	1634.0	0.0	35.0	0.0	0.0	0.0	0.0	0.0	0.0	0.0	2080.0	0.0	0.0	49.0	17.0	0.0	0.0	0.0	0.0	5571.0	42.0	35.0	0.0	233.0	0.0	0.0	0.0	120.0	0.0	448.0	0.0	0.0	1778.0	0.0	0.0	0.0	0.0	0.0	0.0	0.0	28.0	0.0	35.0	0.0
90	369.0	2734.0	141.0	369.0	0.0	2282.0	0.0	78.0	0.0	0.0	0.0	0.0	0.0	0.0	0.0	4674.0	0.0	0.0	78.0	0.0	0.0	0.0	0.0	0.0	3656.0	54.0	0.0	0.0	274.0	0.0	0.0	0.0	125.0	39.0	959.0	0.0	0.0	3207.0	0.0	0.0	0.0	54.0	0.0	0.0	0.0	47.0	0.0	47.0	0.0
91	482.0	902.0	157.0	975.0	160.0	2024.0	65.0	94.0	0.0	0.0	109.0	0.0	0.0	0.0	0.0	74.0	0.0	0.0	0.0	0.0	43.0	0.0	230.0	0.0	157.0	0.0	0.0	87.0	115.0	0.0	11.0	66.0	178.0	0.0	104.0	0.0	0.0	94.0	215.0	0.0	0.0	0.0	0.0	0.0	0.0	0.0	0.0	540.0	0.0
92	179.0	1425.0	77.0	165.0	0.0	1210.0	0.0	0.0	0.0	0.0	0.0	0.0	0.0	0.0	0.0	295.0	0.0	0.0	27.0	0.0	0.0	0.0	0.0	0.0	408.0	30.0	0.0	19.0	138.0	0.0	0.0	0.0	110.0	0.0	1144.0	0.0	0.0	512.0	0.0	49.0	0.0	0.0	0.0	0.0	0.0	0.0	0.0	0.0	0.0
93	398.0	484.0	93.0	429.0	0.0	257.0	0.0	0.0	0.0	0.0	0.0	0.0	0.0	0.0	0.0	0.0	0.0	0.0	0.0	0.0	0.0	0.0	101.0	0.0	62.0	0.0	0.0	70.0	109.0	0.0	11.0	66.0	218.0	0.0	85.0	0.0	0.0	0.0	0.0	0.0	0.0	0.0	0.0	0.0	0.0	0.0	0.0	211.0	0.0
94	667.0	737.0	0.0	7587.0	216.0	262.0	871.0	0.0	0.0	0.0	209.0	28.0	14.0	0.0	1447.0	74.0	0.0	103.0	0.0	194.0	145.0	0.0	878.0	0.0	329.0	0.0	0.0	2037.0	0.0	0.0	946.0	2423.0	745.0	0.0	39.0	0.0	295.0	0.0	2734.0	0.0	63.0	0.0	48.0	0.0	110.0	0.0	0.0	53589.0	0.0
95	353.0	105.0	87.0	0.0	14.0	5.0	0.0	0.0	30.0	0.0	0.0	34.0	29.0	0.0	0.0	5.0	0.0	5.0	14.0	0.0	0.0	10.0	0.0	0.0	10.0	23.0	0.0	0.0	0.0	7.0	0.0	0.0	16.0	0.0	0.0	10.0	0.0	0.0	0.0	175.0	206.0	0.0	70.0	0.0	0.0	10.0	0.0	5.0	0.0
96	393.0	882.0	113.0	321.0	0.0	95.0	0.0	373.0	0.0	19.0	0.0	0.0	0.0	0.0	30.0	52.0	0.0	0.0	119.0	0.0	54.0	0.0	125.0	0.0	0.0	0.0	0.0	138.0	0.0	0.0	33.0	502.0	107.0	0.0	0.0	0.0	0.0	0.0	0.0	0.0	0.0	0.0	0.0	0.0	0.0	0.0	60.0	1032.0	0.0
97	2886.0	560.0	827.0	284.0	0.0	0.0	0.0	0.0	267.0	19.0	0.0	1568.0	1318.0	0.0	0.0	0.0	73.0	0.0	249.0	0.0	0.0	68.0	77.0	75.0	0.0	198.0	0.0	0.0	0.0	120.0	0.0	0.0	267.0	73.0	0.0	404.0	0.0	67.0	0.0	973.0	326.0	103.0	206.0	0.0	0.0	168.0	0.0	0.0	46.0
98	13816.0	4567.0	4186.0	1865.0	166.0	608.0	130.0	719.0	170.0	68.0	1578.0	104.0	118.0	108.0	30.0	264.0	146.0	207.0	1217.0	79.0	75.0	56.0	0.0	14949.0	456.0	1826.0	0.0	113.0	456.0	233.0	27.0	66.0	1862.0	266.0	190.0	342.0	15.0	175.0	184.0	685.0	113.0	304.0	92.0	0.0	122.0	36479.0	158.0	0.0	6679.0
99	3915.0	1668.0	1361.0	544.0	0.0	136.0	0.0	401.0	48.0	15.0	82.0	0.0	0.0	0.0	0.0	204.0	51.0	60.0	425.0	0.0	0.0	29.0	119.0	1191.0	289.0	544.0	0.0	0.0	357.0	61.0	0.0	0.0	442.0	40.0	61.0	58.0	56.0	204.0	0.0	238.0	0.0	76.0	22.0	0.0	0.0	2042.0	0.0	0.0	868.0
100	1181.0	150.0	374.0	97.0	0.0	0.0	0.0	0.0	77.0	0.0	0.0	53.0	0.0	0.0	0.0	0.0	0.0	0.0	38.0	0.0	34.0	0.0	0.0	19.0	24.0	29.0	0.0	0.0	0.0	29.0	0.0	0.0	72.0	0.0	0.0	29.0	0.0	0.0	0.0	199.0	870.0	43.0	19.0	0.0	0.0	24.0	0.0	24.0	0.0
101	1296.0	37383.0	0.0	8203.0	185.0	2868.0	479.0	235.0	105.0	15.0	328.0	20.0	20.0	0.0	184.0	1237.0	73.0	77.0	453.0	168.0	0.0	11.0	2269.0	0.0	2432.0	176.0	0.0	527.0	1361.0	55.0	0.0	379.0	1341.0	0.0	1060.0	0.0	45.0	795.0	1367.0	105.0	56.0	93.0	33.0	0.0	171.0	107.0	151.0	344.0	33.0
102	156.0	23.0	9.0	45.0	0.0	0.0	0.0	0.0	5.0	10.0	0.0	0.0	0.0	120.0	0.0	0.0	9.0	23.0	0.0	0.0	9.0	0.0	0.0	0.0	0.0	0.0	0.0	0.0	0.0	0.0	0.0	0.0	111.0	0.0	0.0	0.0	0.0	0.0	0.0	14.0	0.0	0.0	0.0	0.0	0.0	0.0	211.0	1.0	0.0
103	219.0	251.0	0.0	3059.0	0.0	0.0	152.0	0.0	0.0	0.0	91.0	0.0	0.0	0.0	2115.0	0.0	0.0	0.0	0.0	66.0	167.0	0.0	203.0	0.0	0.0	0.0	0.0	627.0	0.0	30.0	236.0	690.0	329.0	0.0	0.0	0.0	535.0	0.0	307.0	0.0	0.0	0.0	0.0	0.0	85.0	0.0	0.0	4375.0	0.0
104	1228.0	797.0	301.0	226.0	0.0	86.0	0.0	2295.0	0.0	0.0	0.0	0.0	0.0	33.0	0.0	52.0	51.0	69.0	172.0	0.0	0.0	0.0	0.0	150.0	150.0	107.0	0.0	75.0	0.0	0.0	0.0	66.0	290.0	0.0	118.0	0.0	15.0	107.0	0.0	0.0	0.0	59.0	0.0	0.0	0.0	86.0	0.0	0.0	0.0
105	125.0	250.0	0.0	1794.0	0.0	0.0	152.0	0.0	0.0	0.0	136.0	0.0	0.0	0.0	390.0	0.0	0.0	0.0	0.0	0.0	0.0	0.0	479.0	0.0	417.0	0.0	0.0	375.0	0.0	0.0	6781.0	198.0	177.0	0.0	0.0	0.0	101.0	0.0	660.0	0.0	0.0	0.0	0.0	0.0	48.0	0.0	0.0	3755.0	0.0
106	127.0	68.0	25.0	42.0	0.0	0.0	0.0	0.0	0.0	13.0	0.0	0.0	0.0	220.0	0.0	0.0	0.0	22.0	11.0	0.0	0.0	0.0	0.0	0.0	0.0	0.0	0.0	4.0	0.0	0.0	0.0	0.0	53.0	0.0	0.0	0.0	0.0	0.0	0.0	4.0	0.0	4.0	0.0	0.0	13.0	0.0	347.0	0.0	0.0
107	1148.0	7193.0	0.0	5876.0	308.0	1048.0	7102.0	179.0	40.0	0.0	228.0	24.0	20.0	33.0	359.0	1173.0	0.0	138.0	173.0	163.0	91.0	26.0	7328.0	64.0	2699.0	157.0	0.0	741.0	776.0	30.0	115.0	390.0	894.0	0.0	639.0	0.0	137.0	1051.0	722.0	129.0	0.0	0.0	33.0	0.0	159.0	122.0	52.0	344.0	33.0
108	2318.0	242.0	977.0	72.0	0.0	0.0	0.0	0.0	2802.0	34.0	0.0	121.0	38.0	33.0	0.0	0.0	0.0	0.0	250.0	0.0	0.0	573.0	0.0	75.0	48.0	218.0	0.0	0.0	0.0	4756.0	0.0	0.0	153.0	137.0	0.0	1138.0	0.0	0.0	48.0	3319.0	113.0	56.0	1066.0	0.0	0.0	122.0	0.0	0.0	40.0
109	1099.0	192.0	146.0	111.0	42.0	77.0	0.0	677.0	0.0	26.0	27.0	0.0	0.0	0.0	0.0	0.0	0.0	0.0	135.0	0.0	0.0	0.0	0.0	0.0	0.0	150.0	0.0	0.0	0.0	0.0	0.0	0.0	34.0	0.0	0.0	0.0	0.0	0.0	0.0	0.0	0.0	289.0	0.0	0.0	0.0	46.0	0.0	0.0	33.0
110	2609.0	437.0	1296.0	639.0	197.0	0.0	0.0	553.0	0.0	68.0	127.0	20.0	16.0	29.0	0.0	0.0	212.0	138.0	875.0	17.0	0.0	17.0	0.0	75.0	0.0	1043.0	0.0	0.0	67.0	0.0	0.0	0.0	319.0	48.0	0.0	83.0	30.0	0.0	0.0	0.0	0.0	3972.0	22.0	0.0	61.0	138.0	0.0	0.0	33.0
111	308.0	185.0	32.0	490.0	61.0	0.0	0.0	49.0	0.0	0.0	328.0	0.0	0.0	0.0	0.0	0.0	0.0	0.0	0.0	0.0	0.0	0.0	61.0	0.0	0.0	0.0	0.0	226.0	0.0	0.0	0.0	55.0	127.0	0.0	0.0	0.0	0.0	0.0	153.0	0.0	0.0	0.0	0.0	0.0	0.0	0.0	0.0	168.0	0.0
112	671.0	711.0	158.0	2409.0	80.0	0.0	76.0	0.0	0.0	0.0	145.0	0.0	0.0	29.0	0.0	0.0	0.0	0.0	88.0	0.0	0.0	0.0	177.0	0.0	0.0	0.0	0.0	4045.0	98.0	0.0	16.0	78.0	464.0	0.0	0.0	0.0	10.0	0.0	169.0	0.0	0.0	0.0	0.0	0.0	0.0	0.0	52.0	491.0	0.0
113	386.0	783.0	42.0	128.0	0.0	185.0	0.0	0.0	0.0	0.0	0.0	0.0	0.0	0.0	0.0	0.0	0.0	0.0	46.0	0.0	0.0	0.0	0.0	0.0	49.0	0.0	0.0	0.0	42.0	0.0	0.0	33.0	95.0	0.0	231.0	0.0	0.0	0.0	33.0	0.0	0.0	0.0	0.0	0.0	0.0	0.0	0.0	56.0	0.0
114	693.0	1116.0	269.0	673.0	0.0	1684.0	0.0	0.0	0.0	0.0	0.0	0.0	0.0	0.0	0.0	125.0	0.0	0.0	0.0	0.0	0.0	20.0	96.0	0.0	134.0	0.0	0.0	188.0	173.0	0.0	22.0	379.0	240.0	0.0	664.0	0.0	15.0	115.0	0.0	0.0	0.0	42.0	0.0	0.0	0.0	0.0	0.0	344.0	0.0
115	320.0	83.0	89.0	163.0	22.0	0.0	0.0	0.0	0.0	38.0	0.0	0.0	0.0	320.0	0.0	0.0	25.0	48.0	19.0	0.0	0.0	0.0	0.0	0.0	19.0	0.0	0.0	0.0	32.0	0.0	0.0	0.0	300.0	0.0	0.0	0.0	0.0	0.0	0.0	16.0	0.0	0.0	0.0	0.0	48.0	0.0	513.0	0.0	0.0
116	1176.0	828.0	312.0	264.0	0.0	0.0	0.0	1811.0	0.0	15.0	0.0	0.0	0.0	0.0	0.0	0.0	0.0	0.0	180.0	17.0	205.0	0.0	0.0	0.0	180.0	84.0	0.0	72.0	144.0	0.0	0.0	0.0	216.0	0.0	0.0	0.0	0.0	96.0	122.0	0.0	0.0	0.0	0.0	0.0	0.0	132.0	113.0	120.0	0.0
117	259.0	19.0	40.0	143.0	0.0	10.0	0.0	0.0	0.0	0.0	0.0	0.0	0.0	19.0	0.0	0.0	0.0	75.0	15.0	0.0	10.0	0.0	0.0	0.0	0.0	0.0	0.0	0.0	0.0	0.0	0.0	0.0	169.0	0.0	0.0	0.0	0.0	0.0	10.0	0.0	25.0	0.0	0.0	0.0	0.0	0.0	83.0	0.0	17.0
118	4407.0	2688.0	1057.0	10886.0	98.0	308.0	1278.0	110.0	56.0	38.0	352.0	0.0	34.0	33.0	837.0	95.0	146.0	155.0	396.0	9943.0	352.0	50.0	4363.0	108.0	0.0	255.0	0.0	396.0	300.0	92.0	66.0	156.0	5465.0	89.0	129.0	74.0	132.0	94.0	352.0	281.0	85.0	110.0	55.0	0.0	281.0	122.0	67.0	749.0	73.0
119	445.0	106.0	59.0	1187.0	25.0	46.0	0.0	0.0	0.0	0.0	59.0	0.0	0.0	41.0	0.0	0.0	0.0	69.0	0.0	0.0	0.0	0.0	29.0	0.0	25.0	29.0	1255.0	0.0	25.0	0.0	0.0	0.0	2833.0	0.0	0.0	0.0	0.0	0.0	148.0	0.0	0.0	0.0	0.0	0.0	156.0	0.0	33.0	0.0	0.0
120	62.0	26.0	83.0	329.0	0.0	0.0	26.0	0.0	0.0	0.0	0.0	0.0	0.0	0.0	644.0	0.0	0.0	0.0	20.0	0.0	282.0	0.0	20.0	0.0	0.0	0.0	0.0	31.0	0.0	0.0	0.0	57.0	99.0	0.0	0.0	0.0	316.0	0.0	0.0	0.0	0.0	0.0	0.0	0.0	0.0	0.0	0.0	261.0	0.0
121	3341.0	1487.0	823.0	2631.0	129.0	169.0	0.0	205.0	89.0	168.0	100.0	24.0	26.0	19031.0	0.0	95.0	251.0	869.0	366.0	0.0	183.0	29.0	0.0	64.0	156.0	157.0	0.0	100.0	100.0	61.0	16.0	66.0	2357.0	105.0	50.0	124.0	20.0	67.0	0.0	175.0	49.0	144.0	37.0	0.0	134.0	122.0	30027.0	0.0	93.0
122	204630.0	1225.0	53969.0	1619.0	660.0	740.0	0.0	650.0	291.0	114.0	173.0	488.0	106.0	41.0	0.0	126.0	264.0	95.0	24949.0	35.0	102.0	80.0	0.0	574.0	1114.0	20222.0	0.0	201.0	160.0	472.0	0.0	55.0	894.0	5033.0	157.0	1840.0	10.0	121.0	291.0	340.0	568.0	595.0	155.0	0.0	122.0	1796.0	60.0	0.0	207.0
123	159.0	198.0	55.0	2687.0	0.0	0.0	0.0	0.0	0.0	0.0	638.0	0.0	0.0	0.0	0.0	0.0	39.0	47.0	47.0	0.0	23.0	11.0	119.0	0.0	0.0	0.0	0.0	31.0	0.0	0.0	0.0	0.0	29795.0	0.0	0.0	0.0	0.0	0.0	875.0	0.0	0.0	0.0	0.0	0.0	1272.0	0.0	23.0	127.0	0.0
124	343.0	227.0	100.0	791.0	0.0	0.0	0.0	0.0	0.0	0.0	0.0	0.0	0.0	0.0	0.0	0.0	0.0	38.0	65.0	328.0	0.0	0.0	154.0	0.0	0.0	38.0	0.0	0.0	0.0	0.0	0.0	0.0	745.0	0.0	0.0	0.0	0.0	0.0	27.0	27.0	0.0	0.0	0.0	0.0	54.0	0.0	0.0	46.0	0.0
125	247.0	1207.0	0.0	1026.0	98.0	138.0	163.0	0.0	0.0	0.0	72.0	0.0	0.0	0.0	0.0	95.0	0.0	0.0	0.0	0.0	0.0	14.0	555.0	0.0	108.0	0.0	0.0	150.0	90.0	0.0	0.0	0.0	144.0	0.0	78.0	0.0	0.0	134.0	138.0	0.0	0.0	0.0	0.0	0.0	0.0	0.0	0.0	0.0	0.0
126	1231.0	2750.0	370.0	287.0	0.0	138.0	0.0	92.0	0.0	0.0	0.0	0.0	0.0	0.0	0.0	243.0	0.0	0.0	111.0	0.0	0.0	0.0	0.0	140.0	172.0	166.0	0.0	0.0	1555.0	0.0	0.0	0.0	222.0	32.0	84.0	0.0	0.0	229.0	0.0	175.0	0.0	42.0	0.0	0.0	0.0	122.0	0.0	74.0	127.0
127	904.0	166.0	197.0	20.0	0.0	25.0	0.0	0.0	15301.0	0.0	0.0	84.0	69.0	0.0	0.0	0.0	0.0	0.0	75.0	0.0	0.0	1743.0	0.0	30.0	55.0	101.0	20.0	0.0	30.0	595.0	0.0	0.0	85.0	20.0	0.0	96.0	0.0	0.0	0.0	1865.0	49.0	0.0	672.0	0.0	0.0	35.0	0.0	0.0	0.0
128	263.0	59.0	118.0	7.0	0.0	0.0	0.0	0.0	87.0	0.0	0.0	129.0	243.0	0.0	0.0	0.0	0.0	0.0	22.0	0.0	0.0	26.0	0.0	16.0	0.0	44.0	0.0	0.0	5.0	26.0	0.0	5.0	0.0	1.0	0.0	14.0	0.0	0.0	0.0	222.0	22.0	0.0	39.0	0.0	0.0	29.0	0.0	0.0	5.0
129	4293.0	502.0	1653.0	251.0	0.0	87.0	0.0	456.0	0.0	0.0	0.0	16.0	0.0	0.0	0.0	0.0	51.0	69.0	580.0	0.0	0.0	0.0	0.0	1202.0	154.0	850.0	0.0	0.0	135.0	49.0	0.0	0.0	290.0	48.0	0.0	0.0	0.0	53.0	0.0	67.0	0.0	68.0	25.0	0.0	0.0	7745.0	0.0	0.0	715.0
130	0.0	0.0	0.0	0.0	0.0	0.0	0.0	0.0	0.0	0.0	0.0	0.0	0.0	0.0	0.0	0.0	0.0	0.0	0.0	0.0	0.0	0.0	0.0	0.0	0.0	0.0	0.0	0.0	0.0	0.0	0.0	0.0	819.0	0.0	0.0	0.0	0.0	0.0	0.0	0.0	0.0	0.0	0.0	0.0	61.0	0.0	0.0	0.0	0.0
131	26.0	34.0	10.0	211.0	10.0	8.0	10.0	0.0	0.0	0.0	13.0	0.0	0.0	0.0	0.0	0.0	0.0	0.0	16.0	4615.0	0.0	0.0	26.0	0.0	0.0	0.0	0.0	29.0	8.0	0.0	0.0	0.0	152.0	0.0	0.0	0.0	0.0	8.0	8.0	0.0	0.0	0.0	0.0	0.0	26.0	0.0	0.0	21.0	0.0
132	2649.0	391.0	693.0	382.0	203.0	0.0	0.0	442.0	0.0	34.0	0.0	0.0	0.0	0.0	0.0	0.0	88.0	311.0	391.0	0.0	75.0	0.0	0.0	0.0	0.0	204.0	0.0	0.0	0.0	30.0	0.0	0.0	328.0	48.0	0.0	0.0	0.0	0.0	106.0	0.0	0.0	1111.0	0.0	0.0	61.0	0.0	0.0	0.0	60.0
133	3999.0	4635.0	1412.0	517.0	111.0	497.0	54.0	262.0	89.0	30.0	0.0	40.0	169.0	0.0	0.0	397.0	73.0	0.0	417.0	35.0	0.0	0.0	0.0	2177.0	437.0	815.0	0.0	113.0	656.0	79.0	22.0	0.0	417.0	113.0	123.0	149.0	35.0	497.0	153.0	338.0	56.0	0.0	70.0	0.0	0.0	2318.0	0.0	198.0	2009.0
134	604.0	409.0	143.0	880.0	0.0	112.0	65.0	0.0	0.0	0.0	0.0	0.0	0.0	0.0	1981.0	0.0	0.0	0.0	71.0	35.0	1151.0	0.0	153.0	0.0	0.0	0.0	0.0	112.0	0.0	0.0	0.0	81.0	409.0	0.0	0.0	0.0	826.0	0.0	92.0	0.0	0.0	0.0	0.0	0.0	0.0	0.0	0.0	655.0	0.0
135	424.0	2898.0	50.0	322.0	0.0	2490.0	0.0	50.0	0.0	0.0	0.0	0.0	0.0	0.0	0.0	1087.0	0.0	0.0	0.0	0.0	0.0	0.0	93.0	0.0	1333.0	0.0	0.0	50.0	798.0	0.0	16.0	0.0	127.0	0.0	774.0	0.0	0.0	968.0	0.0	0.0	0.0	0.0	22.0	0.0	0.0	0.0	0.0	67.0	0.0
136	134.0	95.0	47.0	1500.0	23.0	39.0	7451.0	0.0	0.0	0.0	0.0	0.0	0.0	0.0	95.0	0.0	0.0	0.0	39.0	26.0	63.0	0.0	22589.0	0.0	0.0	0.0	0.0	95.0	0.0	0.0	0.0	23.0	428.0	0.0	0.0	0.0	0.0	0.0	47.0	0.0	0.0	0.0	0.0	0.0	0.0	0.0	0.0	87.0	0.0
137	283.0	260.0	47.0	596.0	0.0	0.0	65.0	0.0	0.0	0.0	0.0	0.0	0.0	0.0	30.0	0.0	0.0	0.0	42.0	0.0	0.0	0.0	123.0	0.0	0.0	0.0	0.0	47.0	0.0	0.0	198.0	66.0	146.0	0.0	0.0	0.0	10.0	0.0	138.0	0.0	0.0	0.0	0.0	0.0	0.0	0.0	0.0	344.0	0.0
138	460.0	99.0	74.0	328.0	54.0	35.0	0.0	22.0	0.0	25.0	41.0	0.0	0.0	177.0	51.0	0.0	0.0	1580.0	16.0	0.0	0.0	0.0	0.0	0.0	0.0	0.0	0.0	0.0	0.0	0.0	0.0	12.0	1043.0	0.0	0.0	0.0	0.0	0.0	25.0	0.0	0.0	0.0	0.0	0.0	48.0	0.0	1455.0	28.0	0.0
139	185.0	145.0	26.0	524.0	39.0	0.0	46.0	0.0	0.0	0.0	0.0	0.0	0.0	0.0	0.0	0.0	0.0	0.0	0.0	0.0	26.0	0.0	172.0	0.0	0.0	0.0	0.0	995.0	0.0	0.0	11.0	835.0	159.0	0.0	0.0	0.0	20.0	0.0	0.0	0.0	0.0	0.0	0.0	0.0	0.0	0.0	0.0	540.0	0.0
140	330.0	182.0	86.0	14001.0	26.0	0.0	141.0	26.0	0.0	0.0	675.0	0.0	0.0	0.0	0.0	0.0	0.0	0.0	43.0	17.0	0.0	0.0	2765.0	0.0	0.0	0.0	0.0	0.0	0.0	0.0	0.0	0.0	12548.0	0.0	0.0	0.0	0.0	0.0	1014.0	26.0	0.0	0.0	0.0	17.0	709.0	0.0	0.0	104.0	0.0
141	2932.0	1576.0	545.0	810.0	129.0	0.0	0.0	2102.0	0.0	0.0	100.0	0.0	14.0	41.0	0.0	132.0	0.0	293.0	309.0	0.0	48.0	17.0	0.0	97.0	206.0	221.0	0.0	100.0	221.0	30.0	0.0	78.0	745.0	40.0	0.0	0.0	0.0	121.0	0.0	176.0	0.0	76.0	0.0	0.0	73.0	162.0	105.0	235.0	132.0
142	774.0	460.0	86.0	120.0	0.0	33.0	0.0	554.0	0.0	0.0	0.0	0.0	0.0	0.0	0.0	53.0	0.0	33.0	40.0	0.0	0.0	0.0	0.0	0.0	73.0	40.0	0.0	40.0	60.0	0.0	0.0	0.0	80.0	0.0	0.0	0.0	0.0	0.0	0.0	0.0	0.0	0.0	0.0	0.0	0.0	60.0	0.0	126.0	0.0
143	1586.0	212.0	576.0	274.0	104.0	0.0	0.0	248.0	0.0	26.0	0.0	0.0	0.0	54.0	0.0	0.0	146.0	53.0	434.0	0.0	0.0	0.0	0.0	0.0	0.0	319.0	0.0	0.0	0.0	0.0	0.0	0.0	132.0	132.0	0.0	0.0	0.0	0.0	53.0	0.0	0.0	1081.0	0.0	0.0	44.0	107.0	0.0	0.0	33.0
144	613.0	2442.0	90.0	271.0	0.0	2775.0	0.0	0.0	0.0	0.0	0.0	0.0	0.0	0.0	0.0	1397.0	0.0	0.0	50.0	0.0	0.0	0.0	0.0	0.0	2165.0	0.0	0.0	0.0	864.0	0.0	0.0	0.0	160.0	0.0	1425.0	0.0	0.0	3665.0	0.0	40.0	0.0	0.0	18.0	0.0	0.0	0.0	0.0	0.0	0.0
145	143.0	83.0	0.0	393.0	0.0	0.0	0.0	0.0	0.0	0.0	0.0	0.0	0.0	0.0	451.0	0.0	0.0	0.0	0.0	0.0	340.0	0.0	90.0	0.0	0.0	0.0	0.0	90.0	0.0	0.0	126.0	68.0	98.0	0.0	0.0	0.0	117.0	0.0	169.0	0.0	0.0	0.0	0.0	45.0	0.0	0.0	0.0	4867.0	0.0
146	222.0	192.0	50.0	2437.0	20.0	0.0	65.0	0.0	0.0	0.0	483.0	0.0	0.0	0.0	0.0	0.0	0.0	20.0	20.0	0.0	40.0	0.0	91.0	0.0	0.0	0.0	0.0	0.0	30.0	0.0	0.0	0.0	58130.0	20.0	0.0	0.0	0.0	0.0	798.0	0.0	0.0	0.0	0.0	0.0	1264.0	20.0	0.0	70.0	0.0
147	150.0	62.0	0.0	524.0	0.0	0.0	0.0	0.0	0.0	0.0	46.0	0.0	0.0	0.0	102.0	0.0	0.0	0.0	0.0	0.0	0.0	0.0	31.0	0.0	0.0	0.0	0.0	150.0	0.0	0.0	1782.0	140.0	46.0	0.0	0.0	0.0	0.0	0.0	138.0	0.0	0.0	0.0	0.0	0.0	0.0	0.0	0.0	2458.0	0.0
148	1297.0	592.0	239.0	5062.0	123.0	0.0	0.0	0.0	0.0	19.0	2217.0	0.0	0.0	0.0	0.0	0.0	56.0	155.0	112.0	26.0	59.0	0.0	112.0	0.0	70.0	98.0	0.0	0.0	0.0	0.0	11.0	0.0	46370.0	0.0	0.0	0.0	0.0	0.0	2366.0	0.0	0.0	0.0	0.0	0.0	16331.0	0.0	67.0	225.0	0.0
149	905.0	180.0	203.0	78.0	0.0	0.0	0.0	0.0	58.0	0.0	0.0	0.0	87.0	0.0	0.0	0.0	0.0	17.0	43.0	0.0	20.0	0.0	0.0	23.0	0.0	34.0	0.0	0.0	17.0	0.0	0.0	0.0	107.0	0.0	0.0	20.0	0.0	0.0	0.0	434.0	573.0	29.0	64.0	0.0	0.0	40.0	0.0	34.0	0.0
150	0.0	0.0	0.0	0.0	0.0	0.0	0.0	0.0	0.0	0.0	0.0	0.0	0.0	0.0	0.0	0.0	0.0	0.0	0.0	0.0	0.0	0.0	0.0	0.0	0.0	0.0	0.0	0.0	0.0	0.0	0.0	0.0	0.0	0.0	0.0	0.0	0.0	0.0	0.0	0.0	0.0	0.0	0.0	0.0	0.0	0.0	0.0	0.0	0.0
151	4163.0	4778.0	1092.0	2593.0	142.0	1092.0	163.0	318.0	56.0	26.0	237.0	68.0	26.0	154.0	41.0	222.0	161.0	138.0	443.0	53.0	151.0	41.0	443.0	64.0	511.0	215.0	0.0	364.0	375.0	85.0	66.0	379.0	1713.0	105.0	314.0	191.0	20.0	242.0	322.0	234.0	149.0	204.0	122.0	0.0	85.0	245.0	143.0	1130.0	60.0
152	400.0	290.0	90.0	10375.0	98.0	50.0	54.0	0.0	0.0	0.0	4525.0	0.0	0.0	41.0	40.0	0.0	0.0	69.0	60.0	0.0	50.0	0.0	170.0	0.0	0.0	0.0	0.0	0.0	0.0	0.0	16.0	0.0	31969.0	0.0	0.0	0.0	25.0	0.0	4240.0	0.0	0.0	0.0	0.0	0.0	1572.0	0.0	67.0	340.0	0.0
153	11850.0	23402.0	2390.0	3485.0	142.0	2528.0	261.0	539.0	243.0	53.0	337.0	80.0	51.0	174.0	61.0	4082.0	234.0	259.0	492.0	119.0	102.0	71.0	0.0	270.0	4048.0	547.0	0.0	263.0	16343.0	122.0	38.0	145.0	2831.0	81.0	1442.0	208.0	45.0	25578.0	199.0	995.0	206.0	331.0	137.0	0.0	195.0	460.0	188.0	639.0	200.0
154	2529.0	1394.0	713.0	2334.0	135.0	0.0	130.0	110.0	40.0	0.0	0.0	24.0	20.0	49.0	31489.0	0.0	0.0	95.0	173.0	75.0	9489.0	20.0	259.0	86.0	0.0	157.0	0.0	291.0	160.0	0.0	49.0	226.0	1341.0	64.0	39.0	0.0	28141.0	0.0	215.0	129.0	42.0	0.0	0.0	0.0	0.0	92.0	0.0	1880.0	40.0
155	301.0	919.0	47.0	400.0	0.0	56.0	87.0	0.0	0.0	0.0	51.0	0.0	0.0	0.0	0.0	0.0	0.0	0.0	0.0	13.0	0.0	0.0	132.0	0.0	47.0	0.0	0.0	0.0	51.0	0.0	27.0	42.0	136.0	0.0	0.0	0.0	0.0	42.0	184.0	0.0	0.0	0.0	0.0	0.0	0.0	0.0	0.0	80.0	0.0
156	1731.0	32351.0	622.0	1770.0	233.0	661.0	163.0	235.0	64.0	0.0	173.0	28.0	10.0	0.0	0.0	1147.0	0.0	86.0	252.0	101.0	0.0	26.0	252.0	129.0	1225.0	196.0	0.0	175.0	3851.0	0.0	16.0	66.0	486.0	32.0	202.0	0.0	0.0	914.0	199.0	252.0	56.0	136.0	51.0	0.0	61.0	230.0	67.0	0.0	93.0
157	2107.0	1242.0	453.0	670.0	216.0	281.0	0.0	983.0	0.0	34.0	0.0	0.0	0.0	0.0	0.0	126.0	0.0	172.0	237.0	0.0	0.0	0.0	0.0	0.0	183.0	129.0	0.0	201.0	216.0	0.0	11.0	66.0	410.0	0.0	0.0	0.0	0.0	80.0	184.0	0.0	0.0	42.0	0.0	0.0	0.0	107.0	0.0	884.0	73.0
158	135.0	98.0	30.0	8188.0	0.0	15.0	54.0	0.0	0.0	0.0	620.0	0.0	0.0	0.0	0.0	0.0	0.0	0.0	22.0	0.0	0.0	0.0	226.0	0.0	0.0	0.0	0.0	22.0	0.0	0.0	0.0	0.0	23554.0	0.0	0.0	0.0	0.0	0.0	798.0	0.0	0.0	0.0	0.0	0.0	950.0	0.0	0.0	67.0	0.0
159	2610.0	19132.0	965.0	6901.0	1457.0	3176.0	2058.0	331.0	56.0	30.0	1587.0	0.0	0.0	54.0	112.0	2136.0	51.0	216.0	231.0	110.0	43.0	35.0	5578.0	86.0	5068.0	255.0	0.0	540.0	1537.0	30.0	88.0	145.0	1564.0	40.0	909.0	91.0	61.0	1401.0	1167.0	469.0	106.0	42.0	51.0	0.0	416.0	168.0	226.0	540.0	53.0
160	287.0	1167.0	70.0	803.0	0.0	64.0	0.0	64.0	0.0	0.0	91.0	0.0	0.0	0.0	41.0	0.0	0.0	0.0	0.0	0.0	0.0	0.0	99.0	0.0	46.0	0.0	0.0	52.0	187.0	0.0	38.0	52.0	88.0	0.0	44.0	0.0	0.0	0.0	153.0	0.0	0.0	0.0	0.0	0.0	0.0	0.0	0.0	181.0	0.0
161	82.0	41.0	9.0	669.0	12.0	0.0	0.0	0.0	22.0	0.0	91.0	0.0	0.0	0.0	15.0	0.0	0.0	22.0	0.0	31.0	22.0	0.0	15.0	0.0	0.0	0.0	0.0	0.0	0.0	0.0	0.0	0.0	5737.0	0.0	0.0	0.0	6.0	0.0	153.0	0.0	0.0	0.0	0.0	0.0	244.0	0.0	12.0	15.0	0.0
162	1919.0	163.0	446.0	39.0	0.0	0.0	0.0	0.0	5873.0	0.0	0.0	64.0	38.0	0.0	0.0	0.0	0.0	0.0	124.0	0.0	0.0	223.0	0.0	75.0	49.0	297.0	0.0	0.0	29.0	1313.0	0.0	0.0	74.0	74.0	0.0	570.0	0.0	0.0	24.0	2123.0	113.0	0.0	302.0	0.0	0.0	92.0	0.0	0.0	140.0
163	1054.0	812.0	327.0	316.0	67.0	0.0	0.0	885.0	0.0	0.0	0.0	0.0	0.0	0.0	0.0	84.0	0.0	0.0	137.0	0.0	0.0	0.0	0.0	0.0	179.0	94.0	0.0	84.0	137.0	0.0	0.0	0.0	221.0	56.0	0.0	58.0	0.0	53.0	0.0	0.0	0.0	68.0	0.0	0.0	0.0	94.0	0.0	245.0	0.0
164	194.0	106.0	112.0	71.0	21.0	0.0	0.0	12.0	0.0	40.0	18.0	0.0	0.0	776.0	0.0	0.0	0.0	1727.0	12.0	0.0	0.0	0.0	0.0	0.0	0.0	18.0	0.0	0.0	18.0	0.0	0.0	0.0	184.0	0.0	0.0	0.0	0.0	0.0	0.0	0.0	0.0	0.0	0.0	0.0	0.0	0.0	1057.0	0.0	0.0
165	121.0	231.0	33.0	195.0	0.0	55.0	55.0	33.0	0.0	0.0	25.0	0.0	0.0	0.0	0.0	0.0	0.0	0.0	0.0	0.0	0.0	0.0	103.0	0.0	0.0	0.0	0.0	80.0	0.0	0.0	0.0	167.0	44.0	0.0	0.0	0.0	0.0	0.0	36.0	0.0	0.0	0.0	0.0	0.0	0.0	0.0	0.0	294.0	0.0
166	240.0	530.0	74.0	1338.0	129.0	123.0	228.0	67.0	0.0	0.0	136.0	0.0	0.0	0.0	41.0	0.0	0.0	0.0	0.0	70.0	0.0	0.0	635.0	0.0	135.0	0.0	0.0	74.0	0.0	0.0	44.0	0.0	209.0	0.0	0.0	0.0	30.0	0.0	783.0	0.0	0.0	0.0	0.0	0.0	0.0	0.0	0.0	245.0	0.0
167	1985.0	234.0	751.0	162.0	0.0	42.0	0.0	9221.0	0.0	0.0	0.0	0.0	0.0	0.0	0.0	0.0	0.0	0.0	264.0	0.0	0.0	0.0	0.0	84.0	72.0	270.0	0.0	0.0	66.0	0.0	0.0	0.0	108.0	0.0	0.0	0.0	0.0	42.0	153.0	0.0	0.0	0.0	0.0	0.0	0.0	240.0	0.0	0.0	210.0
168	0.0	0.0	0.0	0.0	0.0	0.0	0.0	0.0	0.0	0.0	0.0	0.0	0.0	0.0	30.0	0.0	0.0	0.0	0.0	425.0	0.0	0.0	0.0	0.0	0.0	0.0	0.0	0.0	0.0	0.0	0.0	0.0	0.0	0.0	0.0	0.0	10.0	0.0	0.0	0.0	0.0	0.0	0.0	0.0	0.0	0.0	0.0	0.0	0.0
169	105.0	17.0	34.0	5.0	0.0	0.0	0.0	2.0	5.0	0.0	0.0	0.0	2.0	0.0	0.0	0.0	2.0	0.0	2.0	0.0	0.0	5.0	0.0	0.0	0.0	12.0	0.0	0.0	0.0	0.0	0.0	0.0	0.0	0.0	0.0	8.0	0.0	0.0	0.0	36.0	145.0	2.0	2.0	0.0	0.0	2.0	0.0	2.0	2.0
170	2699.0	353.0	1426.0	139.0	0.0	0.0	0.0	0.0	139.0	0.0	0.0	1934.0	20.0	0.0	0.0	0.0	0.0	0.0	132.0	0.0	0.0	66.0	44.0	64.0	66.0	125.0	0.0	0.0	0.0	58.0	0.0	0.0	242.0	0.0	0.0	169.0	0.0	0.0	0.0	926.0	7107.0	66.0	102.0	0.0	0.0	92.0	0.0	95.0	40.0
171	68.0	68.0	31.0	215.0	0.0	0.0	0.0	0.0	0.0	0.0	0.0	0.0	0.0	0.0	1252.0	0.0	0.0	0.0	31.0	0.0	7876.0	0.0	57.0	0.0	0.0	0.0	0.0	26.0	0.0	0.0	0.0	0.0	121.0	0.0	0.0	0.0	953.0	0.0	42.0	0.0	15.0	0.0	0.0	0.0	0.0	0.0	0.0	899.0	0.0
172	11376.0	631.0	6860.0	417.0	0.0	0.0	0.0	0.0	267.0	111.0	0.0	100.0	139.0	29.0	0.0	0.0	73.0	0.0	4690.0	0.0	48.0	98.0	0.0	162.0	0.0	2943.0	0.0	0.0	0.0	564.0	0.0	0.0	417.0	2940.0	0.0	458.0	0.0	0.0	0.0	610.0	184.0	323.0	174.0	0.0	0.0	307.0	0.0	0.0	113.0
173	11414.0	5947.0	2943.0	1892.0	154.0	1051.0	119.0	912.0	227.0	42.0	1523.0	254.0	352.0	124.0	0.0	264.0	154.0	181.0	1021.0	66.0	0.0	137.0	0.0	3997.0	329.0	1081.0	0.0	100.0	570.0	355.0	11.0	0.0	1564.0	154.0	196.0	480.0	40.0	390.0	0.0	1742.0	600.0	238.0	296.0	0.0	122.0	5081.0	158.0	442.0	3319.0
174	197.0	93.0	0.0	1035.0	0.0	0.0	0.0	0.0	0.0	0.0	0.0	0.0	0.0	0.0	215.0	0.0	0.0	0.0	0.0	0.0	0.0	0.0	104.0	0.0	0.0	0.0	0.0	453.0	0.0	0.0	357.0	2384.0	139.0	0.0	0.0	0.0	30.0	0.0	153.0	0.0	0.0	0.0	0.0	0.0	0.0	0.0	0.0	5309.0	0.0
175	473.0	138.0	177.0	138.0	67.0	35.0	0.0	19.0	0.0	0.0	110.0	0.0	0.0	533.0	0.0	0.0	0.0	355.0	0.0	0.0	0.0	0.0	0.0	0.0	0.0	19.0	0.0	0.0	27.0	0.0	0.0	0.0	256.0	0.0	0.0	0.0	0.0	0.0	27.0	0.0	0.0	27.0	0.0	0.0	0.0	0.0	762.0	71.0	0.0
176	239.0	1779.0	63.0	388.0	42.0	85.0	174.0	0.0	0.0	0.0	0.0	0.0	0.0	0.0	0.0	74.0	0.0	0.0	0.0	22.0	0.0	0.0	149.0	0.0	101.0	0.0	0.0	0.0	154.0	0.0	0.0	42.0	138.0	0.0	50.0	0.0	0.0	148.0	111.0	0.0	0.0	0.0	0.0	0.0	0.0	0.0	0.0	58.0	0.0
177	324.0	137.0	39.0	1437.0	0.0	29.0	275.0	0.0	0.0	0.0	29.0	0.0	32.0	0.0	964.0	0.0	0.0	0.0	0.0	434.0	0.0	0.0	4696.0	0.0	0.0	0.0	0.0	88.0	0.0	0.0	0.0	0.0	452.0	0.0	0.0	0.0	0.0	0.0	59.0	0.0	0.0	0.0	0.0	0.0	29.0	0.0	0.0	68.0	0.0
178	950.0	1725.0	325.0	12105.0	216.0	1625.0	1024.0	221.0	0.0	0.0	739.0	16.0	26.0	29.0	328.0	264.0	36.0	0.0	0.0	75.0	64.0	20.0	3276.0	54.0	500.0	0.0	0.0	590.0	220.0	0.0	484.0	312.0	894.0	32.0	185.0	0.0	86.0	175.0	1859.0	0.0	0.0	59.0	22.0	0.0	208.0	0.0	0.0	1278.0	0.0
179	0.0	0.0	0.0	0.0	0.0	0.0	0.0	0.0	0.0	0.0	0.0	0.0	0.0	0.0	0.0	0.0	0.0	0.0	0.0	0.0	0.0	0.0	0.0	0.0	0.0	0.0	0.0	0.0	0.0	0.0	0.0	0.0	0.0	0.0	0.0	0.0	0.0	0.0	0.0	0.0	0.0	0.0	0.0	0.0	0.0	0.0	0.0	0.0	0.0
180	1467.0	580.0	384.0	230.0	0.0	0.0	0.0	104.0	41.0	0.0	0.0	28.0	41.0	0.0	0.0	41.0	0.0	0.0	132.0	0.0	0.0	0.0	0.0	725.0	62.0	146.0	0.0	0.0	90.0	42.0	0.0	0.0	62.0	0.0	0.0	41.0	0.0	55.0	0.0	328.0	0.0	0.0	40.0	0.0	0.0	829.0	0.0	0.0	538.0
181	642.0	289.0	133.0	243.0	123.0	0.0	0.0	417.0	0.0	0.0	72.0	0.0	0.0	0.0	0.0	0.0	0.0	77.0	50.0	0.0	0.0	0.0	0.0	0.0	41.0	0.0	0.0	0.0	0.0	0.0	0.0	0.0	151.0	0.0	0.0	0.0	0.0	0.0	50.0	0.0	0.0	0.0	0.0	0.0	0.0	36.0	0.0	36.0	0.0
182	178.0	444.0	41.0	544.0	32.0	41.0	54.0	0.0	0.0	0.0	45.0	0.0	0.0	0.0	0.0	0.0	0.0	0.0	0.0	0.0	0.0	0.0	86.0	0.0	41.0	0.0	0.0	50.0	64.0	0.0	33.0	36.0	105.0	0.0	0.0	0.0	0.0	0.0	96.0	0.0	0.0	0.0	0.0	0.0	0.0	0.0	0.0	155.0	0.0
183	0.0	0.0	0.0	0.0	0.0	0.0	0.0	0.0	0.0	0.0	0.0	0.0	0.0	0.0	0.0	0.0	0.0	0.0	0.0	0.0	0.0	0.0	0.0	0.0	0.0	0.0	0.0	0.0	0.0	0.0	0.0	0.0	0.0	0.0	0.0	0.0	0.0	0.0	0.0	0.0	0.0	0.0	0.0	0.0	0.0	0.0	0.0	0.0	0.0
184	3460.0	2290.0	1659.0	1353.0	0.0	122.0	0.0	0.0	72.0	42.0	0.0	40.0	26.0	33.0	51.0	0.0	102.0	0.0	264.0	0.0	264.0	23.0	0.0	54.0	142.0	254.0	0.0	244.0	0.0	30.0	16.0	66.0	2160.0	105.0	0.0	0.0	30.0	0.0	399.0	203.0	99.0	42.0	0.0	2748.0	61.0	107.0	0.0	193.0	93.0
185	3551.0	4352.0	1548.0	4619.0	148.0	373.0	468.0	304.0	137.0	0.0	885.0	40.0	26.0	74.0	174.0	253.0	80.0	103.0	0.0	48.0	59.0	89.0	961.0	86.0	251.0	137.0	0.0	251.0	373.0	42.0	478.0	200.0	1490.0	113.0	106.0	0.0	0.0	134.0	476.0	320.0	63.0	110.0	77.0	0.0	159.0	168.0	90.0	1032.0	66.0
186	0.0	0.0	0.0	0.0	0.0	0.0	0.0	0.0	0.0	0.0	0.0	0.0	0.0	0.0	0.0	0.0	0.0	0.0	0.0	0.0	0.0	0.0	0.0	0.0	0.0	0.0	0.0	0.0	0.0	0.0	0.0	0.0	521.0	0.0	0.0	0.0	0.0	0.0	0.0	0.0	0.0	0.0	0.0	0.0	0.0	0.0	0.0	0.0	0.0
187	354.0	626.0	0.0	1892.0	80.0	0.0	141.0	0.0	0.0	0.0	2107.0	0.0	0.0	0.0	1314.0	258.0	0.0	0.0	0.0	44.0	0.0	0.0	653.0	0.0	408.0	0.0	0.0	245.0	0.0	0.0	20671.0	313.0	435.0	0.0	33.0	0.0	311.0	0.0	1244.0	0.0	0.0	0.0	0.0	0.0	110.0	0.0	0.0	2359.0	0.0
188	88.0	64.0	0.0	1312.0	0.0	0.0	65.0	0.0	0.0	0.0	0.0	0.0	0.0	0.0	174.0	0.0	0.0	0.0	0.0	0.0	0.0	0.0	64.0	0.0	0.0	0.0	0.0	182.0	0.0	0.0	478.0	300.0	58.0	0.0	0.0	0.0	0.0	0.0	722.0	0.0	0.0	0.0	0.0	0.0	0.0	0.0	0.0	3392.0	0.0
189	160.0	27.0	10.0	94.0	1317.0	17.0	0.0	10.0	0.0	0.0	31.0	0.0	0.0	0.0	0.0	0.0	0.0	531.0	0.0	0.0	0.0	0.0	10.0	0.0	0.0	0.0	0.0	10.0	31.0	0.0	0.0	0.0	118.0	0.0	0.0	0.0	0.0	0.0	41.0	0.0	0.0	0.0	20.0	0.0	0.0	0.0	24.0	34.0	0.0
190	1863.0	1938.0	566.0	289.0	0.0	163.0	0.0	1309.0	0.0	0.0	0.0	0.0	0.0	0.0	0.0	365.0	0.0	77.0	276.0	0.0	0.0	0.0	0.0	86.0	5652.0	176.0	0.0	0.0	453.0	0.0	0.0	0.0	302.0	0.0	44.0	0.0	0.0	339.0	0.0	0.0	0.0	59.0	0.0	0.0	0.0	201.0	0.0	188.0	40.0
191	322.0	2488.0	0.0	383.0	0.0	191.0	87.0	0.0	0.0	0.0	0.0	0.0	0.0	0.0	0.0	63.0	0.0	0.0	0.0	0.0	0.0	0.0	122.0	0.0	92.0	0.0	0.0	69.0	76.0	0.0	33.0	66.0	122.0	0.0	614.0	0.0	0.0	76.0	0.0	0.0	0.0	0.0	0.0	0.0	0.0	0.0	0.0	184.0	0.0
192	71.0	175.0	45.0	520.0	0.0	0.0	0.0	39.0	0.0	0.0	0.0	0.0	0.0	0.0	51.0	0.0	0.0	0.0	0.0	0.0	0.0	0.0	39.0	0.0	0.0	0.0	0.0	260.0	0.0	0.0	258.0	4240.0	97.0	0.0	0.0	0.0	20.0	0.0	58.0	0.0	0.0	0.0	0.0	0.0	0.0	0.0	0.0	3146.0	0.0
193	349.0	349.0	85.0	784.0	0.0	0.0	163.0	0.0	0.0	0.0	0.0	0.0	14.0	0.0	102.0	0.0	0.0	0.0	76.0	22.0	54.0	0.0	315.0	0.0	0.0	0.0	0.0	1281.0	0.0	0.0	16.0	1205.0	196.0	0.0	0.0	0.0	81.0	0.0	0.0	0.0	0.0	0.0	0.0	0.0	0.0	0.0	0.0	1917.0	0.0
194	863.0	9127.0	0.0	4342.0	166.0	771.0	1067.0	165.0	81.0	0.0	145.0	133.0	22.0	0.0	92.0	877.0	0.0	0.0	0.0	75.0	0.0	0.0	2147.0	75.0	1522.0	0.0	0.0	251.0	630.0	0.0	0.0	133.0	596.0	0.0	269.0	0.0	0.0	552.0	660.0	0.0	0.0	0.0	0.0	0.0	134.0	0.0	0.0	0.0	0.0
195	13091.0	11260.0	1830.0	15563.0	636.0	1218.0	653.0	387.0	105.0	53.0	757.0	52.0	32.0	74.0	3665.0	359.0	161.0	466.0	347.0	425.0	999.0	83.0	2746.0	75.0	1098.0	274.0	0.0	4577.0	841.0	55.0	2470.0	5859.0	6259.0	64.0	224.0	124.0	1555.0	283.0	4548.0	844.0	127.0	93.0	103.0	0.0	391.0	168.0	173.0	182450.0	33.0
196	13397.0	3417.0	3214.0	1184.0	0.0	1372.0	0.0	304.0	17368.0	30.0	100.0	1149.0	808.0	83.0	0.0	116.0	338.0	77.0	913.0	22.0	43.0	12134.0	0.0	270.0	360.0	981.0	0.0	0.0	180.0	12251.0	0.0	100.0	1713.0	439.0	157.0	3146.0	30.0	121.0	184.0	17925.0	1428.0	314.0	9451.0	0.0	122.0	767.0	113.0	0.0	120.0
197	578.0	350.0	122.0	933.0	2445.0	0.0	0.0	84.0	0.0	0.0	58.0	0.0	10.0	41.0	0.0	0.0	0.0	190.0	0.0	0.0	0.0	0.0	90.0	0.0	0.0	0.0	0.0	87.0	53.0	0.0	0.0	0.0	339.0	0.0	0.0	0.0	0.0	0.0	245.0	0.0	0.0	42.0	0.0	0.0	0.0	0.0	75.0	132.0	0.0
198	25362.0	2008.0	8953.0	1702.0	438.0	354.0	0.0	1258.0	243.0	153.0	291.0	68.0	47.0	154.0	0.0	211.0	344.0	250.0	50667.0	17.0	145.0	59.0	0.0	812.0	266.0	17702.0	0.0	201.0	260.0	190.0	0.0	89.0	1415.0	5865.0	78.0	482.0	25.0	215.0	215.0	328.0	177.0	935.0	89.0	0.0	85.0	2303.0	120.0	0.0	261.0
199	234.0	95.0	62.0	168.0	29.0	0.0	0.0	32.0	0.0	300.0	0.0	0.0	0.0	76.0	0.0	0.0	91.0	54.0	29.0	0.0	0.0	0.0	0.0	0.0	0.0	25.0	0.0	0.0	0.0	0.0	0.0	0.0	54.0	0.0	0.0	0.0	0.0	0.0	36.0	0.0	0.0	0.0	0.0	0.0	0.0	0.0	58.0	0.0	0.0
200	367.0	32.0	85.0	0.0	0.0	4.0	0.0	0.0	13.0	0.0	0.0	9.0	20.0	0.0	0.0	0.0	0.0	9.0	18.0	0.0	4.0	0.0	0.0	0.0	4.0	18.0	0.0	0.0	0.0	4.0	0.0	0.0	0.0	0.0	0.0	23.0	0.0	0.0	0.0	99.0	149.0	0.0	11.0	0.0	0.0	4.0	0.0	0.0	0.0
201	1687.0	80.0	502.0	56.0	28.0	0.0	0.0	61.0	0.0	53.0	0.0	0.0	0.0	0.0	0.0	0.0	264.0	0.0	696.0	0.0	0.0	0.0	0.0	151.0	0.0	284.0	0.0	0.0	0.0	0.0	0.0	0.0	37.0	33.0	0.0	23.0	0.0	0.0	0.0	0.0	0.0	17625.0	0.0	0.0	14.0	75.0	0.0	0.0	14.0
202	808.0	135.0	278.0	64.0	0.0	35.0	0.0	21.0	221.0	0.0	0.0	855.0	278.0	0.0	0.0	0.0	21.0	0.0	128.0	0.0	0.0	78.0	0.0	28.0	0.0	143.0	0.0	21.0	0.0	114.0	0.0	0.0	50.0	64.0	0.0	135.0	0.0	0.0	0.0	586.0	163.0	0.0	114.0	0.0	0.0	42.0	0.0	21.0	21.0
203	729.0	74.0	258.0	14.0	0.0	0.0	0.0	0.0	138.0	0.0	0.0	5513.0	109.0	0.0	0.0	0.0	0.0	0.0	44.0	0.0	29.0	19.0	0.0	24.0	14.0	54.0	0.0	0.0	0.0	34.0	0.0	0.0	59.0	19.0	0.0	178.0	0.0	0.0	0.0	387.0	2430.0	0.0	59.0	0.0	0.0	29.0	0.0	0.0	14.0
204	5459.0	153291.0	1658.0	5874.0	938.0	3531.0	893.0	1189.0	137.0	42.0	1094.0	80.0	63.0	124.0	133.0	2950.0	117.0	1020.0	579.0	305.0	97.0	32.0	1796.0	238.0	7658.0	392.0	0.0	439.0	15688.0	116.0	77.0	234.0	2607.0	73.0	1638.0	108.0	71.0	5619.0	1828.0	469.0	184.0	229.0	74.0	0.0	354.0	353.0	747.0	1278.0	120.0
205	767.0	145.0	426.0	42.0	0.0	0.0	0.0	0.0	170.0	0.0	0.0	102.0	16.0	0.0	0.0	0.0	0.0	0.0	59.0	0.0	25.0	14.0	0.0	54.0	0.0	76.0	0.0	0.0	0.0	68.0	0.0	0.0	76.0	17.0	0.0	68.0	0.0	0.0	0.0	750.0	18454.0	17.0	59.0	0.0	0.0	51.0	0.0	17.0	34.0
206	234.0	143.0	35.0	245.0	104.0	44.0	0.0	52.0	0.0	0.0	0.0	0.0	0.0	0.0	0.0	0.0	0.0	0.0	19.0	0.0	0.0	0.0	0.0	0.0	0.0	0.0	0.0	44.0	27.0	0.0	0.0	27.0	85.0	0.0	0.0	0.0	0.0	0.0	41.0	19.0	0.0	0.0	0.0	0.0	0.0	19.0	0.0	212.0	0.0
207	219.0	180.0	38.0	7563.0	25.0	0.0	32.0	19.0	0.0	0.0	693.0	0.0	0.0	0.0	32.0	0.0	0.0	25.0	38.0	0.0	32.0	0.0	70.0	0.0	32.0	0.0	0.0	0.0	0.0	0.0	0.0	0.0	23818.0	0.0	0.0	0.0	0.0	0.0	1075.0	0.0	0.0	0.0	0.0	0.0	2116.0	0.0	19.0	109.0	0.0
208	660.0	6189.0	0.0	5055.0	345.0	555.0	2418.0	235.0	0.0	15.0	264.0	0.0	16.0	0.0	133.0	1723.0	0.0	0.0	0.0	57.0	0.0	0.0	3218.0	0.0	2730.0	0.0	0.0	351.0	701.0	0.0	49.0	89.0	596.0	0.0	634.0	0.0	10.0	1078.0	706.0	164.0	0.0	0.0	0.0	0.0	134.0	76.0	0.0	0.0	0.0
209	12193.0	2570.0	2570.0	1736.0	265.0	385.0	0.0	2102.0	97.0	114.0	255.0	60.0	26.0	58.0	0.0	84.0	594.0	216.0	1771.0	88.0	118.0	59.0	0.0	129.0	141.0	625.0	0.0	138.0	240.0	104.0	0.0	0.0	1415.0	170.0	72.0	174.0	20.0	67.0	245.0	387.0	92.0	13092.0	85.0	0.0	122.0	383.0	67.0	0.0	120.0
210	2985.0	883.0	959.0	239.0	0.0	76.0	0.0	152.0	32.0	0.0	191.0	0.0	0.0	0.0	0.0	76.0	0.0	0.0	182.0	0.0	0.0	23.0	0.0	1397.0	76.0	307.0	0.0	0.0	143.0	0.0	0.0	0.0	163.0	32.0	39.0	0.0	0.0	105.0	0.0	105.0	0.0	0.0	0.0	0.0	0.0	2134.0	0.0	0.0	921.0
211	872.0	9218.0	348.0	916.0	80.0	215.0	119.0	235.0	0.0	0.0	145.0	0.0	10.0	29.0	0.0	327.0	29.0	95.0	0.0	53.0	0.0	26.0	145.0	86.0	408.0	116.0	0.0	0.0	5859.0	0.0	0.0	0.0	363.0	0.0	145.0	49.0	0.0	741.0	116.0	0.0	35.0	110.0	18.0	0.0	61.0	107.0	52.0	0.0	53.0
212	27443.0	1182.0	43530.0	494.0	166.0	154.0	0.0	428.0	478.0	160.0	273.0	189.0	69.0	41.0	0.0	84.0	293.0	121.0	9438.0	0.0	91.0	122.0	0.0	790.0	235.0	7241.0	0.0	0.0	240.0	1288.0	0.0	0.0	596.0	11592.0	39.0	1898.0	10.0	53.0	0.0	645.0	270.0	527.0	170.0	0.0	0.0	967.0	0.0	0.0	240.0
213	648.0	366.0	175.0	217.0	53.0	37.0	0.0	0.0	0.0	42.0	42.0	0.0	0.0	1668.0	0.0	0.0	0.0	2019.0	74.0	0.0	0.0	0.0	0.0	0.0	0.0	0.0	0.0	0.0	26.0	0.0	0.0	0.0	377.0	0.0	0.0	0.0	0.0	0.0	0.0	0.0	0.0	0.0	0.0	0.0	47.0	26.0	6443.0	42.0	0.0
214	689.0	161.0	215.0	0.0	0.0	21.0	0.0	0.0	710.0	0.0	0.0	173.0	32.0	0.0	0.0	0.0	0.0	0.0	69.0	0.0	21.0	457.0	0.0	16.0	21.0	102.0	0.0	0.0	21.0	724.0	0.0	0.0	21.0	53.0	0.0	134.0	0.0	0.0	0.0	1114.0	78.0	0.0	403.0	0.0	0.0	43.0	0.0	0.0	0.0
215	721.0	102.0	369.0	29.0	0.0	0.0	0.0	0.0	210.0	0.0	0.0	355.0	3908.0	0.0	0.0	0.0	16.0	0.0	56.0	0.0	0.0	490.0	0.0	19.0	23.0	52.0	0.0	0.0	0.0	79.0	0.0	0.0	29.0	49.0	0.0	42.0	0.0	0.0	0.0	586.0	49.0	0.0	978.0	0.0	0.0	72.0	0.0	0.0	0.0
216	2398.0	151.0	574.0	36.0	0.0	0.0	0.0	0.0	283.0	206.0	0.0	955.0	26.0	0.0	0.0	0.0	569.0	0.0	125.0	0.0	0.0	68.0	0.0	64.0	0.0	99.0	0.0	0.0	0.0	509.0	0.0	0.0	73.0	161.0	0.0	8277.0	0.0	0.0	0.0	574.0	184.0	36.0	55.0	0.0	0.0	92.0	0.0	0.0	0.0
217	90.0	41.0	0.0	97.0	154.0	0.0	0.0	19.0	0.0	0.0	70.0	0.0	0.0	7.0	0.0	7.0	0.0	319.0	0.0	0.0	0.0	0.0	0.0	0.0	17.0	7.0	0.0	0.0	0.0	0.0	0.0	0.0	90.0	0.0	0.0	0.0	0.0	0.0	29.0	0.0	0.0	0.0	0.0	0.0	7.0	0.0	19.0	14.0	0.0
218	268.0	1309.0	49.0	116.0	14.0	5073.0	0.0	0.0	0.0	0.0	0.0	0.0	0.0	0.0	0.0	343.0	0.0	0.0	0.0	0.0	0.0	0.0	0.0	0.0	360.0	0.0	0.0	14.0	371.0	0.0	0.0	0.0	24.0	0.0	4152.0	0.0	0.0	444.0	0.0	0.0	0.0	0.0	0.0	0.0	0.0	0.0	0.0	38.0	0.0
219	0.0	0.0	0.0	8188.0	0.0	0.0	370.0	0.0	0.0	0.0	0.0	0.0	0.0	0.0	0.0	0.0	0.0	0.0	0.0	0.0	0.0	0.0	0.0	0.0	0.0	0.0	0.0	238.0	0.0	0.0	0.0	0.0	0.0	0.0	0.0	0.0	20.0	0.0	0.0	0.0	0.0	0.0	0.0	0.0	0.0	0.0	0.0	0.0	0.0
220	0.0	0.0	0.0	0.0	0.0	0.0	0.0	0.0	0.0	0.0	0.0	0.0	0.0	0.0	0.0	0.0	0.0	0.0	0.0	0.0	0.0	0.0	0.0	0.0	0.0	0.0	0.0	0.0	0.0	0.0	0.0	0.0	0.0	0.0	0.0	0.0	0.0	0.0	0.0	0.0	0.0	0.0	0.0	0.0	0.0	0.0	120.0	0.0	0.0
221	2391.0	1099.0	645.0	332.0	0.0	0.0	0.0	221.0	115.0	0.0	0.0	64.0	89.0	0.0	0.0	52.0	36.0	0.0	179.0	0.0	0.0	95.0	0.0	552.0	185.0	268.0	0.0	0.0	95.0	115.0	0.0	0.0	313.0	0.0	0.0	89.0	10.0	0.0	0.0	2698.0	338.0	68.0	153.0	0.0	0.0	736.0	0.0	0.0	441.0
222	4854.0	1750.0	1691.0	517.0	67.0	198.0	0.0	276.0	137.0	114.0	410.0	278.0	126.0	33.0	0.0	116.0	110.0	86.0	656.0	0.0	48.0	47.0	0.0	6662.0	159.0	1094.0	0.0	0.0	298.0	141.0	0.0	0.0	596.0	138.0	145.0	141.0	0.0	159.0	0.0	517.0	142.0	119.0	133.0	0.0	97.0	4421.0	0.0	179.0	10186.0
223	842.0	391.0	142.0	688.0	1043.0	0.0	0.0	106.0	0.0	0.0	379.0	0.0	0.0	74.0	0.0	0.0	0.0	1969.0	118.0	0.0	0.0	0.0	0.0	0.0	47.0	0.0	0.0	59.0	59.0	0.0	0.0	0.0	557.0	0.0	0.0	0.0	0.0	0.0	308.0	0.0	0.0	0.0	0.0	0.0	71.0	0.0	105.0	130.0	0.0
224	1783.0	8752.0	471.0	18376.0	599.0	3315.0	4455.0	235.0	56.0	0.0	1122.0	24.0	20.0	29.0	143.0	1702.0	0.0	190.0	173.0	79.0	48.0	32.0	6222.0	64.0	3876.0	137.0	0.0	2801.0	788.0	0.0	126.0	479.0	1937.0	0.0	1509.0	58.0	203.0	1778.0	2765.0	351.0	42.0	59.0	44.0	0.0	575.0	92.0	67.0	589.0	0.0
225	825.0	100.0	127.0	56.0	0.0	0.0	0.0	48.0	0.0	3341.0	0.0	0.0	0.0	70.0	0.0	22.0	1460.0	0.0	33.0	0.0	0.0	0.0	0.0	0.0	14.0	48.0	0.0	0.0	0.0	14.0	0.0	0.0	67.0	0.0	0.0	124.0	0.0	0.0	0.0	14.0	0.0	67.0	0.0	0.0	14.0	0.0	60.0	0.0	0.0
226	3648.0	34.0	622.0	0.0	0.0	0.0	0.0	46.0	0.0	760.0	0.0	0.0	0.0	0.0	0.0	0.0	4847.0	0.0	345.0	0.0	0.0	0.0	0.0	23.0	0.0	247.0	0.0	0.0	0.0	24.0	0.0	0.0	92.0	368.0	0.0	587.0	0.0	0.0	0.0	28.0	17.0	4357.0	0.0	0.0	0.0	276.0	0.0	0.0	23.0
227	3540.0	1459.0	525.0	1828.0	194.0	123.0	0.0	0.0	0.0	49.0	175.0	12.0	14.0	233.0	0.0	74.0	73.0	466.0	272.0	0.0	140.0	20.0	0.0	97.0	175.0	427.0	0.0	0.0	0.0	0.0	0.0	55.0	2353.0	0.0	0.0	58.0	0.0	0.0	0.0	0.0	0.0	51.0	33.0	0.0	252.0	0.0	1050.0	0.0	93.0
228	3027.0	24913.0	1021.0	3829.0	339.0	1233.0	631.0	567.0	40.0	19.0	593.0	44.0	28.0	66.0	0.0	1787.0	88.0	242.0	376.0	84.0	70.0	35.0	765.0	162.0	2699.0	294.0	0.0	263.0	52273.0	30.0	16.0	66.0	1564.0	32.0	583.0	74.0	30.0	2735.0	752.0	474.0	71.0	102.0	29.0	0.0	244.0	245.0	181.0	344.0	133.0
229	1159.0	6401.0	264.0	390.0	0.0	4764.0	0.0	88.0	0.0	0.0	0.0	0.0	0.0	0.0	0.0	2400.0	0.0	0.0	126.0	0.0	0.0	0.0	0.0	0.0	2479.0	75.0	0.0	0.0	1108.0	36.0	0.0	0.0	264.0	0.0	3075.0	0.0	0.0	3220.0	0.0	75.0	35.0	0.0	0.0	0.0	0.0	0.0	0.0	75.0	40.0
230	319.0	232.0	39.0	86.0	0.0	0.0	0.0	0.0	0.0	153.0	0.0	0.0	0.0	352.0	0.0	0.0	39.0	119.0	53.0	0.0	0.0	0.0	0.0	0.0	19.0	26.0	0.0	0.0	0.0	0.0	0.0	0.0	113.0	0.0	0.0	0.0	0.0	26.0	0.0	0.0	0.0	0.0	0.0	0.0	0.0	19.0	93.0	59.0	0.0
231	96.0	71.0	0.0	243.0	0.0	0.0	0.0	0.0	0.0	0.0	0.0	0.0	0.0	0.0	605.0	0.0	0.0	0.0	0.0	0.0	453.0	0.0	71.0	0.0	0.0	0.0	0.0	25.0	0.0	0.0	0.0	96.0	132.0	0.0	0.0	0.0	275.0	0.0	35.0	20.0	0.0	0.0	0.0	0.0	0.0	0.0	0.0	1062.0	0.0
232	12989.0	8943.0	2129.0	9014.0	685.0	2626.0	512.0	993.0	121.0	57.0	419.0	64.0	45.0	237.0	236.0	465.0	249.0	380.0	993.0	146.0	778.0	95.0	851.0	227.0	784.0	745.0	0.0	1721.0	1064.0	141.0	77.0	680.0	4917.0	259.0	347.0	341.0	117.0	741.0	798.0	844.0	142.0	510.0	59.0	0.0	281.0	522.0	407.0	1868.0	408.0
233	103.0	96.0	56.0	63.0	0.0	0.0	0.0	0.0	0.0	160.0	0.0	0.0	0.0	1289.0	0.0	0.0	0.0	66.0	26.0	0.0	0.0	0.0	0.0	0.0	0.0	0.0	0.0	0.0	0.0	0.0	0.0	0.0	163.0	0.0	0.0	0.0	0.0	0.0	13.0	0.0	0.0	10.0	0.0	0.0	0.0	0.0	1352.0	0.0	0.0
234	15525.0	6428.0	2804.0	7044.0	19268.0	889.0	141.0	1025.0	129.0	172.0	2598.0	60.0	22.0	879.0	41.0	296.0	683.0	37428.0	1367.0	110.0	383.0	86.0	0.0	151.0	690.0	686.0	0.0	301.0	640.0	79.0	44.0	223.0	9301.0	333.0	173.0	241.0	30.0	283.0	1504.0	752.0	227.0	820.0	103.0	0.0	648.0	445.0	1820.0	820.0	321.0
235	1598.0	469.0	167.0	1050.0	100.0	312.0	0.0	0.0	0.0	15.0	0.0	0.0	0.0	301.0	0.0	0.0	58.0	368.0	178.0	0.0	48.0	0.0	0.0	0.0	111.0	201.0	0.0	0.0	0.0	0.0	0.0	0.0	1866.0	64.0	0.0	41.0	0.0	0.0	0.0	0.0	0.0	0.0	0.0	0.0	85.0	0.0	614.0	0.0	0.0
236	275.0	445.0	49.0	412.0	55.0	115.0	0.0	0.0	0.0	0.0	0.0	0.0	0.0	0.0	0.0	0.0	0.0	0.0	0.0	0.0	0.0	0.0	0.0	0.0	0.0	0.0	0.0	188.0	82.0	0.0	0.0	66.0	110.0	0.0	0.0	0.0	0.0	0.0	55.0	0.0	0.0	0.0	0.0	0.0	0.0	0.0	0.0	344.0	0.0
237	1152.0	759.0	261.0	1257.0	3057.0	0.0	0.0	209.0	0.0	34.0	811.0	24.0	0.0	183.0	0.0	0.0	36.0	14796.0	235.0	35.0	0.0	32.0	0.0	0.0	0.0	0.0	0.0	0.0	157.0	42.0	0.0	66.0	1126.0	0.0	0.0	66.0	0.0	80.0	392.0	0.0	28.0	130.0	25.0	0.0	235.0	0.0	392.0	157.0	66.0
238	764.0	497.0	182.0	801.0	67.0	97.0	65.0	0.0	0.0	0.0	0.0	0.0	26.0	0.0	51.0	0.0	0.0	95.0	121.0	0.0	70.0	11.0	109.0	0.0	84.0	0.0	0.0	2588.0	0.0	0.0	11.0	2689.0	327.0	0.0	33.0	0.0	25.0	0.0	0.0	0.0	0.0	0.0	0.0	0.0	0.0	0.0	0.0	442.0	46.0
239	0.0	0.0	0.0	0.0	605.0	0.0	0.0	165.0	0.0	0.0	91.0	0.0	0.0	0.0	0.0	0.0	0.0	77.0	0.0	0.0	0.0	0.0	0.0	0.0	0.0	0.0	0.0	276.0	120.0	0.0	22.0	66.0	0.0	0.0	0.0	0.0	15.0	0.0	184.0	0.0	0.0	0.0	0.0	0.0	0.0	0.0	67.0	540.0	0.0
240	596.0	319.0	103.0	544.0	60.0	86.0	0.0	69.0	0.0	0.0	43.0	0.0	0.0	0.0	0.0	0.0	0.0	0.0	60.0	0.0	0.0	0.0	0.0	0.0	69.0	0.0	0.0	188.0	0.0	0.0	0.0	0.0	164.0	0.0	0.0	0.0	0.0	0.0	77.0	0.0	0.0	0.0	0.0	0.0	0.0	0.0	0.0	245.0	0.0
241	2428.0	138.0	691.0	122.0	234.0	0.0	0.0	124.0	24.0	57.0	30.0	0.0	0.0	0.0	0.0	0.0	271.0	46.0	1706.0	0.0	0.0	0.0	0.0	54.0	0.0	576.0	0.0	0.0	0.0	0.0	0.0	0.0	69.0	84.0	0.0	41.0	0.0	0.0	30.0	0.0	0.0	3473.0	0.0	46.0	0.0	92.0	0.0	0.0	53.0
242	2516.0	1322.0	677.0	338.0	0.0	0.0	0.0	12646.0	0.0	0.0	0.0	0.0	0.0	0.0	0.0	96.0	0.0	60.0	354.0	0.0	0.0	0.0	0.0	112.0	274.0	161.0	0.0	0.0	274.0	0.0	0.0	0.0	338.0	56.0	39.0	41.0	0.0	129.0	0.0	129.0	0.0	59.0	0.0	0.0	0.0	209.0	0.0	129.0	66.0
243	114.0	352.0	21.0	159.0	0.0	0.0	24.0	0.0	0.0	0.0	0.0	0.0	0.0	0.0	0.0	0.0	0.0	0.0	0.0	0.0	0.0	0.0	39.0	0.0	0.0	0.0	0.0	36.0	0.0	0.0	0.0	36.0	75.0	0.0	0.0	0.0	0.0	0.0	0.0	0.0	0.0	0.0	0.0	0.0	0.0	21.0	0.0	90.0	0.0
244	2237.0	2352.0	247.0	415.0	0.0	114.0	0.0	946.0	0.0	0.0	0.0	0.0	0.0	0.0	0.0	168.0	0.0	0.0	114.0	0.0	0.0	0.0	0.0	0.0	256.0	70.0	0.0	61.0	256.0	0.0	0.0	0.0	168.0	0.0	0.0	0.0	0.0	114.0	0.0	0.0	0.0	0.0	0.0	0.0	0.0	0.0	0.0	589.0	0.0
245	7795.0	378.0	3077.0	277.0	104.0	0.0	0.0	746.0	40.0	26.0	0.0	0.0	20.0	0.0	0.0	0.0	73.0	69.0	5095.0	0.0	0.0	35.0	0.0	335.0	88.0	3179.0	0.0	0.0	0.0	61.0	0.0	0.0	138.0	739.0	0.0	49.0	0.0	0.0	0.0	0.0	0.0	170.0	29.0	0.0	0.0	1842.0	0.0	0.0	133.0
246	736.0	3290.0	235.0	176.0	74.0	138.0	54.0	124.0	0.0	0.0	0.0	0.0	0.0	0.0	0.0	856.0	0.0	0.0	98.0	0.0	0.0	0.0	0.0	108.0	219.0	58.0	0.0	0.0	1974.0	0.0	0.0	0.0	117.0	0.0	50.0	0.0	0.0	916.0	0.0	0.0	0.0	0.0	0.0	0.0	0.0	138.0	0.0	58.0	60.0
247	812.0	2052.0	186.0	142.0	0.0	351.0	0.0	76.0	0.0	0.0	0.0	0.0	0.0	0.0	0.0	6838.0	0.0	0.0	65.0	0.0	0.0	0.0	0.0	75.0	2181.0	54.0	0.0	0.0	625.0	0.0	0.0	0.0	76.0	0.0	297.0	0.0	0.0	1372.0	0.0	0.0	0.0	0.0	0.0	0.0	0.0	76.0	0.0	87.0	40.0
248	2976.0	5213.0	778.0	992.0	185.0	493.0	130.0	401.0	24.0	26.0	173.0	28.0	0.0	91.0	30.0	1332.0	117.0	190.0	427.0	39.0	0.0	20.0	0.0	216.0	1035.0	330.0	0.0	113.0	2763.0	0.0	0.0	0.0	894.0	40.0	263.0	108.0	0.0	1010.0	153.0	369.0	56.0	272.0	55.0	0.0	85.0	706.0	83.0	0.0	200.0
249	1399.0	640.0	177.0	246.0	49.0	59.0	0.0	877.0	0.0	0.0	0.0	0.0	0.0	0.0	0.0	0.0	0.0	49.0	157.0	0.0	0.0	0.0	0.0	0.0	128.0	49.0	0.0	0.0	78.0	0.0	0.0	0.0	177.0	32.0	44.0	0.0	0.0	88.0	0.0	0.0	0.0	0.0	0.0	0.0	0.0	49.0	0.0	88.0	0.0
250	385.0	5092.0	0.0	256.0	0.0	927.0	0.0	49.0	0.0	0.0	0.0	0.0	0.0	0.0	0.0	406.0	0.0	0.0	0.0	17.0	0.0	0.0	192.0	0.0	313.0	49.0	0.0	42.0	3573.0	0.0	0.0	0.0	85.0	0.0	855.0	0.0	0.0	627.0	71.0	0.0	0.0	0.0	0.0	0.0	0.0	0.0	0.0	0.0	0.0
251	25.0	46.0	16.0	1062.0	29.0	0.0	8.0	8.0	0.0	0.0	273.0	0.0	0.0	0.0	0.0	0.0	0.0	0.0	8.0	8.0	0.0	0.0	29.0	0.0	0.0	12.0	42.0	0.0	0.0	0.0	0.0	0.0	20743.0	0.0	0.0	0.0	0.0	0.0	298.0	16.0	0.0	8.0	0.0	0.0	781.0	16.0	0.0	50.0	0.0
252	4949.0	2121.0	1936.0	892.0	327.0	202.0	0.0	276.0	168.0	19.0	310.0	56.0	108.0	74.0	0.0	74.0	88.0	129.0	538.0	106.0	48.0	92.0	0.0	4365.0	336.0	488.0	0.0	0.0	286.0	165.0	0.0	0.0	745.0	105.0	84.0	158.0	20.0	121.0	0.0	3080.0	202.0	144.0	170.0	0.0	73.0	4053.0	83.0	185.0	3468.0
253	689.0	396.0	97.0	419.0	253.0	0.0	0.0	63.0	0.0	34.0	80.0	0.0	0.0	0.0	0.0	0.0	80.0	603.0	28.0	0.0	0.0	0.0	0.0	0.0	28.0	28.0	0.0	0.0	0.0	0.0	0.0	0.0	212.0	0.0	0.0	0.0	0.0	0.0	28.0	0.0	0.0	0.0	0.0	0.0	0.0	0.0	28.0	28.0	34.0
254	1272.0	12060.0	460.0	541.0	0.0	154.0	0.0	124.0	0.0	0.0	0.0	24.0	14.0	0.0	0.0	179.0	0.0	95.0	135.0	0.0	0.0	0.0	94.0	227.0	188.0	189.0	0.0	0.0	2991.0	0.0	11.0	0.0	379.0	48.0	89.0	0.0	10.0	525.0	0.0	175.0	35.0	0.0	0.0	0.0	0.0	168.0	0.0	0.0	167.0
255	1208.0	6100.0	434.0	668.0	0.0	292.0	65.0	105.0	32.0	22.0	0.0	0.0	0.0	0.0	0.0	666.0	0.0	0.0	164.0	48.0	0.0	0.0	105.0	0.0	439.0	93.0	0.0	0.0	3648.0	0.0	16.0	0.0	328.0	0.0	123.0	0.0	0.0	4568.0	0.0	164.0	0.0	0.0	0.0	0.0	0.0	138.0	0.0	0.0	66.0
256	119.0	89.0	0.0	577.0	0.0	0.0	38.0	21.0	0.0	0.0	0.0	0.0	0.0	0.0	420.0	0.0	0.0	0.0	0.0	0.0	205.0	0.0	42.0	0.0	0.0	0.0	0.0	51.0	0.0	0.0	82.0	77.0	290.0	0.0	0.0	0.0	173.0	0.0	51.0	0.0	0.0	0.0	0.0	0.0	0.0	0.0	0.0	1720.0	0.0
257	1429.0	133.0	356.0	76.0	23.0	0.0	0.0	359.0	0.0	0.0	0.0	0.0	0.0	0.0	0.0	0.0	154.0	0.0	393.0	0.0	0.0	14.0	0.0	43.0	0.0	119.0	0.0	0.0	0.0	0.0	0.0	0.0	39.0	23.0	0.0	0.0	0.0	0.0	16.0	0.0	0.0	586.0	0.0	0.0	0.0	73.0	0.0	0.0	0.0
258	245.0	85.0	85.0	2.0	0.0	0.0	0.0	0.0	17.0	0.0	0.0	0.0	8.0	0.0	0.0	0.0	0.0	5.0	14.0	0.0	2.0	17.0	0.0	2.0	0.0	21.0	0.0	0.0	0.0	17.0	0.0	0.0	8.0	0.0	0.0	5.0	0.0	0.0	0.0	152.0	192.0	2.0	32.0	0.0	0.0	0.0	0.0	8.0	2.0
259	306.0	215.0	33.0	5500.0	41.0	24.0	0.0	33.0	0.0	0.0	711.0	0.0	0.0	0.0	0.0	0.0	0.0	24.0	41.0	26.0	24.0	0.0	405.0	0.0	0.0	0.0	0.0	24.0	0.0	0.0	0.0	0.0	18461.0	0.0	0.0	0.0	0.0	0.0	752.0	0.0	0.0	0.0	0.0	0.0	769.0	0.0	0.0	99.0	0.0
260	761.0	475.0	122.0	4554.0	74.0	129.0	0.0	115.0	0.0	0.0	0.0	0.0	20.0	33.0	0.0	0.0	0.0	0.0	101.0	0.0	0.0	0.0	0.0	0.0	0.0	67.0	0.0	645.0	74.0	0.0	0.0	0.0	557.0	0.0	33.0	49.0	0.0	0.0	0.0	0.0	0.0	0.0	0.0	0.0	0.0	0.0	52.0	353.0	0.0
261	482.0	1365.0	0.0	536.0	0.0	127.0	54.0	0.0	0.0	0.0	0.0	0.0	0.0	0.0	41.0	63.0	0.0	0.0	72.0	0.0	0.0	0.0	154.0	0.0	0.0	0.0	0.0	213.0	100.0	0.0	33.0	278.0	154.0	0.0	56.0	0.0	10.0	0.0	0.0	0.0	0.0	0.0	0.0	0.0	0.0	0.0	0.0	589.0	0.0
262	246.0	292.0	0.0	640.0	64.0	45.0	65.0	0.0	0.0	0.0	0.0	0.0	0.0	0.0	0.0	0.0	0.0	0.0	0.0	0.0	0.0	0.0	45.0	0.0	0.0	0.0	0.0	8214.0	54.0	0.0	22.0	714.0	192.0	0.0	0.0	0.0	0.0	0.0	64.0	0.0	0.0	0.0	0.0	0.0	0.0	0.0	0.0	688.0	0.0
263	2605.0	873.0	450.0	971.0	0.0	112.0	0.0	126.0	0.0	746.0	0.0	0.0	0.0	830.0	0.0	0.0	366.0	323.0	253.0	26.0	0.0	0.0	0.0	0.0	309.0	225.0	0.0	0.0	0.0	0.0	11.0	0.0	830.0	73.0	0.0	99.0	0.0	0.0	0.0	0.0	42.0	112.0	0.0	0.0	61.0	107.0	577.0	0.0	40.0
264	144.0	622.0	18.0	112.0	18.0	28.0	18.0	0.0	0.0	0.0	0.0	0.0	0.0	0.0	0.0	0.0	0.0	0.0	42.0	0.0	0.0	0.0	47.0	0.0	42.0	0.0	0.0	21.0	63.0	0.0	0.0	23.0	47.0	0.0	26.0	21.0	0.0	0.0	0.0	0.0	0.0	0.0	0.0	0.0	0.0	0.0	0.0	86.0	0.0
265	1896.0	379.0	558.0	131.0	0.0	0.0	0.0	0.0	10042.0	0.0	0.0	185.0	83.0	0.0	0.0	0.0	41.0	0.0	137.0	0.0	0.0	600.0	0.0	64.0	68.0	179.0	0.0	0.0	41.0	1712.0	0.0	0.0	103.0	103.0	0.0	441.0	0.0	0.0	0.0	10077.0	248.0	0.0	1138.0	0.0	0.0	92.0	0.0	0.0	33.0
266	218.0	218.0	52.0	409.0	59.0	0.0	0.0	0.0	0.0	0.0	0.0	0.0	0.0	0.0	92.0	0.0	0.0	0.0	46.0	0.0	54.0	0.0	59.0	0.0	0.0	0.0	0.0	674.0	0.0	0.0	0.0	6883.0	92.0	0.0	0.0	0.0	0.0	0.0	0.0	0.0	0.0	0.0	0.0	0.0	0.0	0.0	0.0	2359.0	0.0
267	2392.0	346.0	469.0	346.0	543.0	111.0	0.0	201.0	56.0	335.0	89.0	16.0	0.0	170.0	0.0	0.0	1073.0	804.0	447.0	0.0	0.0	0.0	0.0	54.0	0.0	637.0	0.0	0.0	0.0	36.0	0.0	0.0	391.0	0.0	0.0	89.0	0.0	0.0	89.0	100.0	35.0	413.0	0.0	0.0	73.0	122.0	98.0	0.0	122.0
268	97.0	82.0	29.0	337.0	0.0	0.0	65.0	0.0	0.0	0.0	0.0	0.0	0.0	0.0	1119.0	0.0	0.0	0.0	0.0	0.0	3147.0	0.0	59.0	0.0	0.0	0.0	0.0	104.0	0.0	0.0	29.0	82.0	119.0	0.0	0.0	0.0	530.0	0.0	59.0	0.0	0.0	0.0	0.0	44.0	0.0	0.0	0.0	2173.0	0.0
269	144.0	89.0	55.0	667.0	0.0	20.0	82.0	20.0	0.0	0.0	0.0	0.0	0.0	0.0	34.0	0.0	0.0	20.0	0.0	1236.0	20.0	0.0	687.0	0.0	0.0	0.0	0.0	27.0	0.0	0.0	0.0	0.0	302.0	0.0	0.0	0.0	0.0	0.0	27.0	0.0	0.0	0.0	0.0	0.0	20.0	0.0	0.0	68.0	0.0
270	505.0	603.0	131.0	801.0	0.0	109.0	65.0	0.0	0.0	0.0	0.0	0.0	0.0	0.0	30.0	0.0	0.0	0.0	65.0	0.0	0.0	0.0	186.0	0.0	0.0	0.0	0.0	2864.0	0.0	0.0	0.0	1272.0	208.0	0.0	0.0	0.0	0.0	0.0	131.0	0.0	0.0	0.0	0.0	0.0	0.0	0.0	0.0	884.0	0.0
271	83.0	32.0	0.0	263.0	0.0	23.0	27.0	0.0	0.0	0.0	0.0	0.0	0.0	0.0	215.0	0.0	0.0	0.0	23.0	0.0	41.0	0.0	74.0	0.0	18.0	0.0	0.0	74.0	0.0	0.0	23.0	74.0	55.0	0.0	0.0	0.0	127.0	0.0	50.0	0.0	0.0	0.0	0.0	0.0	0.0	0.0	0.0	1721.0	0.0
272	2158.0	574.0	504.0	452.0	234.0	0.0	0.0	276.0	48.0	26.0	282.0	0.0	0.0	62.0	0.0	0.0	29.0	181.0	252.0	17.0	48.0	0.0	0.0	0.0	0.0	113.0	0.0	0.0	104.0	0.0	0.0	89.0	452.0	32.0	0.0	41.0	0.0	0.0	113.0	0.0	0.0	765.0	0.0	0.0	0.0	0.0	60.0	0.0	40.0
273	1468.0	1090.0	369.0	131.0	0.0	52.0	0.0	87.0	0.0	0.0	0.0	0.0	0.0	0.0	0.0	158.0	0.0	0.0	105.0	0.0	0.0	14.0	0.0	931.0	228.0	175.0	0.0	0.0	254.0	0.0	0.0	0.0	131.0	32.0	39.0	0.0	0.0	167.0	0.0	0.0	0.0	0.0	0.0	0.0	0.0	1335.0	0.0	0.0	555.0
274	621.0	536.0	131.0	724.0	0.0	0.0	0.0	0.0	0.0	0.0	0.0	0.0	0.0	0.0	400.0	0.0	0.0	0.0	0.0	31.0	2961.0	11.0	0.0	0.0	0.0	0.0	0.0	103.0	0.0	42.0	209.0	131.0	357.0	0.0	0.0	0.0	260.0	0.0	276.0	0.0	0.0	0.0	0.0	216.0	0.0	0.0	0.0	3539.0	0.0
275	311.0	150.0	30.0	577.0	0.0	0.0	33.0	0.0	0.0	0.0	0.0	0.0	10.0	0.0	0.0	0.0	0.0	0.0	0.0	0.0	18.0	0.0	22.0	0.0	0.0	26.0	0.0	5938.0	0.0	0.0	0.0	368.0	150.0	0.0	0.0	0.0	0.0	0.0	0.0	0.0	0.0	0.0	0.0	33.0	0.0	0.0	0.0	150.0	0.0
276	35086.0	351.0	5015.0	175.0	48.0	68.0	0.0	124.0	64.0	341.0	0.0	0.0	32.0	0.0	0.0	0.0	755.0	0.0	6295.0	0.0	0.0	0.0	0.0	97.0	0.0	2355.0	0.0	0.0	0.0	104.0	0.0	0.0	107.0	2201.0	0.0	274.0	0.0	0.0	0.0	117.0	28.0	4534.0	29.0	0.0	0.0	261.0	0.0	0.0	60.0
277	98.0	52.0	28.0	101.0	25.0	0.0	0.0	0.0	0.0	16.0	0.0	0.0	0.0	183.0	0.0	0.0	0.0	57.0	20.0	0.0	0.0	0.0	0.0	0.0	0.0	0.0	0.0	8.0	16.0	0.0	0.0	0.0	118.0	0.0	0.0	0.0	0.0	0.0	0.0	0.0	0.0	0.0	0.0	0.0	0.0	0.0	309.0	0.0	0.0
278	484.0	628.0	0.0	1793.0	0.0	130.0	413.0	0.0	0.0	0.0	136.0	0.0	0.0	0.0	133.0	0.0	0.0	0.0	0.0	26.0	0.0	0.0	432.0	0.0	157.0	0.0	0.0	138.0	0.0	0.0	2679.0	133.0	301.0	0.0	39.0	0.0	45.0	0.0	199.0	0.0	0.0	0.0	0.0	0.0	0.0	0.0	0.0	589.0	0.0
279	10028.0	2962.0	3179.0	978.0	80.0	354.0	65.0	290.0	788.0	80.0	0.0	10430.0	5964.0	95.0	0.0	137.0	256.0	129.0	896.0	17.0	189.0	298.0	0.0	184.0	156.0	679.0	0.0	150.0	260.0	489.0	16.0	78.0	1564.0	407.0	173.0	1331.0	0.0	121.0	0.0	2663.0	1762.0	298.0	652.0	0.0	61.0	383.0	181.0	0.0	167.0
280	7890.0	4641.0	1624.0	5047.0	271.0	638.0	348.0	373.0	89.0	26.0	127.0	28.0	47.0	91.0	154.0	105.0	256.0	190.0	638.0	221.0	459.0	74.0	580.0	97.0	266.0	392.0	0.0	32829.0	464.0	73.0	71.0	16201.0	2831.0	113.0	95.0	208.0	112.0	242.0	353.0	328.0	199.0	144.0	44.0	0.0	232.0	230.0	158.0	2802.0	113.0
281	1797.0	332.0	390.0	200.0	129.0	45.0	0.0	2254.0	0.0	0.0	0.0	0.0	0.0	0.0	0.0	0.0	36.0	51.0	177.0	0.0	0.0	0.0	0.0	64.0	63.0	195.0	0.0	0.0	0.0	0.0	0.0	0.0	97.0	0.0	33.0	0.0	0.0	0.0	0.0	57.0	0.0	620.0	0.0	0.0	0.0	51.0	0.0	0.0	60.0
282	180.0	98.0	24.0	1937.0	98.0	0.0	246.0	0.0	0.0	0.0	41.0	0.0	0.0	0.0	57.0	0.0	0.0	0.0	0.0	155.0	0.0	0.0	11601.0	0.0	0.0	0.0	0.0	49.0	57.0	0.0	0.0	0.0	2118.0	0.0	0.0	0.0	0.0	0.0	114.0	0.0	0.0	0.0	0.0	0.0	82.0	0.0	0.0	82.0	0.0
283	142.0	116.0	0.0	1585.0	0.0	0.0	65.0	0.0	0.0	0.0	0.0	0.0	0.0	0.0	1108.0	0.0	0.0	0.0	0.0	35.0	64.0	0.0	207.0	0.0	0.0	0.0	0.0	272.0	0.0	0.0	451.0	428.0	194.0	0.0	0.0	0.0	96.0	0.0	338.0	0.0	0.0	0.0	0.0	0.0	0.0	0.0	0.0	4572.0	0.0
284	1044.0	5651.0	459.0	1171.0	98.0	462.0	65.0	152.0	0.0	0.0	109.0	0.0	0.0	58.0	0.0	623.0	0.0	69.0	0.0	44.0	0.0	14.0	221.0	43.0	690.0	0.0	0.0	0.0	22622.0	30.0	0.0	0.0	521.0	0.0	246.0	0.0	10.0	1563.0	0.0	0.0	42.0	93.0	40.0	0.0	0.0	92.0	120.0	0.0	46.0
285	15786.0	9086.0	2541.0	3311.0	364.0	2233.0	98.0	31119.0	194.0	72.0	191.0	72.0	57.0	91.0	51.0	462.0	264.0	440.0	1232.0	155.0	421.0	80.0	0.0	270.0	1232.0	770.0	0.0	314.0	1078.0	135.0	49.0	156.0	2757.0	146.0	140.0	333.0	50.0	498.0	399.0	616.0	184.0	323.0	63.0	0.0	195.0	616.0	264.0	884.0	220.0
286	773.0	515.0	0.0	5231.0	296.0	262.0	294.0	0.0	0.0	19.0	209.0	0.0	0.0	0.0	3727.0	52.0	0.0	77.0	0.0	141.0	291.0	0.0	884.0	0.0	0.0	0.0	0.0	1584.0	0.0	0.0	638.0	2358.0	819.0	0.0	39.0	0.0	734.0	121.0	860.0	0.0	0.0	0.0	0.0	0.0	61.0	0.0	0.0	8916.0	0.0
287	186.0	73.0	95.0	51.0	8.0	0.0	0.0	0.0	0.0	64.0	0.0	0.0	0.0	1922.0	0.0	0.0	56.0	142.0	47.0	0.0	0.0	0.0	0.0	0.0	17.0	0.0	0.0	0.0	12.0	0.0	0.0	0.0	125.0	0.0	0.0	0.0	0.0	0.0	12.0	0.0	0.0	0.0	0.0	0.0	0.0	0.0	103.0	34.0	0.0
288	271.0	7101.0	255.0	207.0	0.0	323.0	0.0	63.0	0.0	0.0	0.0	0.0	0.0	0.0	0.0	84.0	0.0	0.0	0.0	44.0	0.0	0.0	90.0	0.0	282.0	0.0	0.0	0.0	132.0	0.0	0.0	0.0	143.0	0.0	89.0	0.0	0.0	80.0	79.0	340.0	0.0	0.0	0.0	0.0	0.0	0.0	0.0	0.0	0.0
289	2362.0	2001.0	534.0	248.0	67.0	0.0	0.0	745.0	0.0	19.0	0.0	0.0	10.0	0.0	0.0	186.0	0.0	0.0	198.0	0.0	0.0	0.0	0.0	0.0	4065.0	149.0	0.0	87.0	236.0	0.0	0.0	0.0	161.0	0.0	0.0	0.0	0.0	136.0	0.0	0.0	0.0	0.0	0.0	0.0	0.0	99.0	0.0	294.0	0.0
290	1604.0	1225.0	668.0	2251.0	0.0	123.0	141.0	124.0	40.0	15.0	0.0	0.0	16.0	0.0	533.0	0.0	51.0	0.0	0.0	53.0	172.0	11.0	378.0	0.0	0.0	0.0	0.0	668.0	100.0	0.0	489.0	757.0	819.0	32.0	0.0	0.0	91.0	0.0	184.0	129.0	56.0	51.0	0.0	0.0	73.0	0.0	0.0	5211.0	0.0
291	780.0	650.0	159.0	911.0	0.0	130.0	108.0	0.0	0.0	0.0	0.0	0.0	0.0	0.0	0.0	0.0	0.0	60.0	101.0	0.0	43.0	0.0	188.0	0.0	101.0	0.0	0.0	3417.0	0.0	0.0	33.0	5936.0	347.0	0.0	44.0	0.0	20.0	0.0	0.0	0.0	35.0	0.0	0.0	0.0	61.0	0.0	0.0	688.0	0.0
292	1631.0	1327.0	456.0	402.0	0.0	76.0	0.0	913.0	0.0	0.0	0.0	0.0	0.0	0.0	0.0	84.0	0.0	0.0	184.0	0.0	0.0	0.0	87.0	54.0	174.0	0.0	0.0	0.0	130.0	0.0	0.0	0.0	163.0	0.0	0.0	0.0	0.0	67.0	97.0	0.0	0.0	59.0	0.0	0.0	0.0	0.0	0.0	540.0	53.0
293	77.0	49.0	16.0	6250.0	0.0	0.0	33.0	0.0	0.0	0.0	198.0	0.0	0.0	0.0	0.0	0.0	0.0	0.0	11.0	11.0	0.0	0.0	60.0	0.0	0.0	0.0	0.0	11.0	0.0	0.0	0.0	0.0	27857.0	0.0	0.0	11.0	0.0	0.0	231.0	0.0	11.0	0.0	0.0	0.0	953.0	0.0	0.0	22.0	0.0
294	3177.0	927.0	1220.0	432.0	0.0	165.0	0.0	165.0	81.0	26.0	319.0	40.0	71.0	83.0	0.0	84.0	80.0	0.0	279.0	0.0	0.0	11.0	0.0	22672.0	88.0	787.0	0.0	0.0	139.0	67.0	0.0	0.0	292.0	64.0	61.0	127.0	0.0	114.0	0.0	152.0	63.0	88.0	40.0	0.0	0.0	3439.0	67.0	0.0	4725.0
295	196.0	116.0	24.0	4062.0	18.0	0.0	87.0	0.0	0.0	0.0	538.0	0.0	0.0	0.0	0.0	0.0	0.0	0.0	18.0	22.0	24.0	0.0	147.0	0.0	0.0	0.0	18.0	18.0	30.0	0.0	0.0	0.0	14484.0	0.0	0.0	0.0	0.0	0.0	660.0	0.0	0.0	0.0	0.0	0.0	660.0	0.0	12.0	36.0	0.0
296	548.0	534.0	192.0	21838.0	98.0	0.0	2058.0	0.0	0.0	0.0	109.0	0.0	0.0	0.0	109.0	0.0	0.0	0.0	0.0	44.0	164.0	0.0	14293.0	0.0	0.0	0.0	0.0	260.0	0.0	0.0	16.0	0.0	2633.0	0.0	0.0	0.0	25.0	0.0	356.0	0.0	0.0	0.0	0.0	0.0	150.0	0.0	0.0	617.0	0.0
297	114.0	44.0	16.0	600.0	40.0	0.0	0.0	0.0	0.0	0.0	102.0	0.0	0.0	8.0	0.0	0.0	0.0	0.0	0.0	13.0	0.0	0.0	16.0	0.0	0.0	0.0	4.0	0.0	0.0	0.0	0.0	0.0	27643.0	0.0	0.0	0.0	0.0	0.0	200.0	0.0	0.0	0.0	0.0	0.0	608.0	0.0	16.0	20.0	0.0
298	435.0	95.0	53.0	390.0	37.0	0.0	0.0	53.0	0.0	0.0	0.0	0.0	0.0	91.0	0.0	0.0	0.0	83.0	99.0	0.0	0.0	0.0	0.0	0.0	37.0	58.0	0.0	0.0	0.0	0.0	0.0	0.0	502.0	0.0	0.0	0.0	0.0	0.0	70.0	0.0	0.0	0.0	0.0	0.0	49.0	0.0	381.0	0.0	33.0
299	102.0	23.0	8.0	54.0	0.0	0.0	0.0	8.0	0.0	5.0	0.0	0.0	0.0	0.0	0.0	0.0	0.0	0.0	0.0	0.0	0.0	0.0	0.0	0.0	0.0	0.0	0.0	0.0	0.0	0.0	0.0	0.0	23.0	0.0	0.0	5.0	0.0	0.0	0.0	0.0	0.0	0.0	0.0	0.0	5.0	0.0	29.0	5.0	0.0
300	298.0	131.0	52.0	219.0	0.0	0.0	0.0	0.0	0.0	0.0	0.0	0.0	0.0	78.0	0.0	0.0	0.0	78.0	26.0	0.0	0.0	0.0	0.0	0.0	61.0	0.0	0.0	0.0	0.0	0.0	0.0	0.0	254.0	0.0	0.0	0.0	0.0	0.0	0.0	0.0	0.0	0.0	0.0	0.0	35.0	0.0	289.0	0.0	0.0
301	53.0	63.0	58.0	375.0	0.0	0.0	63.0	0.0	0.0	0.0	0.0	0.0	0.0	0.0	48.0	0.0	0.0	0.0	14.0	799.0	19.0	0.0	131.0	0.0	0.0	0.0	0.0	14.0	14.0	0.0	0.0	14.0	302.0	0.0	0.0	0.0	0.0	0.0	0.0	0.0	0.0	0.0	0.0	0.0	24.0	0.0	0.0	43.0	0.0
302	478.0	242.0	80.0	1000.0	0.0	31.0	99.0	0.0	0.0	0.0	0.0	0.0	0.0	0.0	37.0	0.0	0.0	0.0	24.0	4273.0	31.0	0.0	217.0	0.0	0.0	0.0	0.0	37.0	37.0	0.0	0.0	31.0	813.0	0.0	0.0	0.0	0.0	0.0	24.0	31.0	0.0	0.0	0.0	0.0	0.0	0.0	0.0	37.0	0.0
303	98.0	58.0	30.0	339.0	30.0	0.0	47.0	0.0	0.0	0.0	0.0	0.0	0.0	0.0	30.0	0.0	0.0	0.0	14.0	11979.0	0.0	0.0	72.0	0.0	14.0	0.0	0.0	22.0	0.0	0.0	0.0	0.0	274.0	0.0	0.0	0.0	0.0	0.0	0.0	0.0	0.0	0.0	0.0	0.0	25.0	0.0	0.0	58.0	0.0
304	39.0	5.0	0.0	103.0	0.0	0.0	0.0	0.0	0.0	0.0	0.0	0.0	0.0	0.0	2.0	0.0	0.0	0.0	0.0	97.0	0.0	0.0	36.0	0.0	0.0	0.0	204.0	2.0	0.0	0.0	0.0	2.0	187.0	0.0	0.0	0.0	2.0	0.0	0.0	0.0	0.0	0.0	0.0	2.0	2.0	0.0	0.0	5.0	0.0
305	244.0	208.0	49.0	11061.0	0.0	0.0	65.0	0.0	0.0	0.0	54.0	0.0	0.0	0.0	0.0	0.0	0.0	0.0	36.0	0.0	0.0	0.0	99.0	0.0	0.0	0.0	0.0	540.0	40.0	0.0	16.0	0.0	521.0	0.0	0.0	0.0	0.0	0.0	184.0	0.0	0.0	0.0	0.0	0.0	40.0	0.0	0.0	149.0	0.0
306	5.0	5.0	19.0	27.0	39.0	10.0	0.0	9.0	0.0	0.0	5.0	1.0	0.0	128.0	0.0	0.0	0.0	45.0	0.0	0.0	0.0	0.0	0.0	5.0	0.0	0.0	0.0	23.0	0.0	0.0	0.0	0.0	162.0	0.0	0.0	0.0	0.0	0.0	0.0	0.0	0.0	0.0	0.0	0.0	14.0	0.0	2055.0	0.0	0.0
307	42.0	13.0	0.0	436.0	7.0	0.0	0.0	13.0	5.0	0.0	37.0	0.0	0.0	0.0	0.0	0.0	0.0	5.0	10.0	5.0	0.0	0.0	10.0	0.0	0.0	0.0	1341.0	23.0	0.0	5.0	0.0	0.0	12294.0	0.0	0.0	0.0	0.0	0.0	42.0	7.0	0.0	0.0	0.0	0.0	276.0	0.0	5.0	0.0	0.0
308	5.0	0.0	0.0	2.0	0.0	2.0	0.0	0.0	0.0	0.0	0.0	0.0	0.0	2.0	0.0	0.0	0.0	0.0	0.0	0.0	0.0	0.0	0.0	0.0	2.0	0.0	0.0	2.0	0.0	0.0	0.0	0.0	97.0	0.0	0.0	0.0	0.0	0.0	0.0	0.0	0.0	0.0	0.0	0.0	14.0	0.0	0.0	0.0	0.0
309	8.0	11.0	5.0	11.0	0.0	0.0	0.0	0.0	0.0	0.0	2.0	0.0	0.0	5.0	0.0	0.0	0.0	0.0	0.0	0.0	2.0	0.0	0.0	0.0	0.0	0.0	0.0	0.0	5.0	0.0	0.0	0.0	16.0	0.0	0.0	0.0	0.0	0.0	2.0	0.0	0.0	5.0	0.0	0.0	0.0	2.0	5.0	28.0	0.0
310	46.0	2.0	5.0	32.0	0.0	7.0	0.0	0.0	0.0	5.0	0.0	0.0	0.0	11.0	2.0	0.0	2.0	2.0	5.0	0.0	0.0	0.0	0.0	0.0	0.0	0.0	0.0	0.0	7.0	0.0	0.0	0.0	19.0	0.0	0.0	5.0	0.0	0.0	0.0	0.0	5.0	5.0	0.0	0.0	0.0	0.0	19.0	0.0	0.0
311	74.0	14.0	29.0	112.0	17.0	14.0	0.0	24.0	0.0	19.0	0.0	0.0	0.0	171.0	0.0	0.0	0.0	54.0	17.0	0.0	0.0	0.0	0.0	0.0	52.0	27.0	0.0	0.0	0.0	0.0	0.0	0.0	256.0	0.0	0.0	0.0	0.0	0.0	19.0	0.0	0.0	0.0	0.0	0.0	49.0	14.0	137.0	0.0	0.0
312	124.0	62.0	0.0	741.0	0.0	0.0	137.0	0.0	0.0	0.0	0.0	0.0	0.0	0.0	230.0	0.0	0.0	0.0	24.0	299.0	37.0	0.0	249.0	0.0	0.0	24.0	0.0	43.0	0.0	0.0	0.0	24.0	268.0	0.0	0.0	0.0	31.0	0.0	49.0	0.0	0.0	0.0	0.0	0.0	0.0	0.0	0.0	124.0	0.0
313	11.0	5.0	26.0	17.0	0.0	2.0	0.0	5.0	0.0	0.0	0.0	0.0	0.0	5.0	0.0	0.0	0.0	0.0	5.0	0.0	0.0	0.0	0.0	0.0	0.0	0.0	0.0	0.0	0.0	0.0	0.0	0.0	20.0	2.0	0.0	0.0	0.0	0.0	0.0	0.0	0.0	0.0	0.0	0.0	0.0	0.0	17.0	0.0	0.0
314	29.0	14.0	2.0	48.0	0.0	2.0	0.0	0.0	2.0	2.0	5.0	0.0	0.0	8.0	0.0	0.0	5.0	5.0	17.0	0.0	0.0	0.0	2.0	0.0	0.0	0.0	0.0	2.0	0.0	0.0	0.0	2.0	44.0	0.0	0.0	14.0	0.0	0.0	0.0	0.0	0.0	0.0	5.0	0.0	0.0	2.0	8.0	0.0	0.0
315	579.0	202.0	28.0	1375.0	80.0	21.0	28.0	0.0	0.0	0.0	130.0	0.0	0.0	0.0	36.0	0.0	0.0	0.0	0.0	22.0	0.0	0.0	101.0	0.0	0.0	0.0	0.0	0.0	0.0	0.0	0.0	0.0	16827.0	0.0	0.0	0.0	0.0	0.0	361.0	0.0	0.0	0.0	0.0	0.0	702.0	0.0	0.0	600.0	0.0
316	112.0	116.0	28.0	66.0	0.0	0.0	0.0	0.0	0.0	0.0	0.0	0.0	0.0	404.0	0.0	0.0	17.0	59.0	21.0	0.0	14.0	0.0	0.0	0.0	0.0	14.0	0.0	0.0	24.0	0.0	0.0	0.0	190.0	0.0	0.0	0.0	0.0	0.0	0.0	0.0	0.0	0.0	0.0	0.0	0.0	0.0	5692.0	35.0	0.0
317	21.0	8.0	0.0	61.0	4.0	4.0	4.0	0.0	0.0	0.0	0.0	0.0	0.0	0.0	0.0	0.0	0.0	0.0	0.0	2386.0	0.0	0.0	36.0	0.0	4.0	0.0	4.0	2.0	0.0	0.0	0.0	0.0	46.0	0.0	0.0	0.0	0.0	0.0	0.0	0.0	0.0	0.0	0.0	0.0	8.0	0.0	0.0	11.0	0.0
318	159.0	121.0	0.0	1180.0	44.0	33.0	910.0	0.0	0.0	0.0	0.0	0.0	0.0	0.0	77.0	0.0	0.0	0.0	0.0	0.0	66.0	0.0	1687.0	0.0	0.0	0.0	0.0	215.0	0.0	0.0	16.0	49.0	352.0	0.0	0.0	0.0	33.0	0.0	60.0	0.0	0.0	0.0	0.0	0.0	0.0	0.0	0.0	479.0	0.0
319	199.0	340.0	58.0	2019.0	58.0	58.0	6092.0	0.0	0.0	0.0	0.0	0.0	0.0	0.0	246.0	0.0	0.0	0.0	0.0	35.0	93.0	0.0	5494.0	0.0	0.0	0.0	0.0	129.0	70.0	0.0	38.0	0.0	657.0	0.0	0.0	0.0	0.0	0.0	140.0	0.0	0.0	0.0	0.0	0.0	82.0	0.0	0.0	598.0	0.0
320	148.0	100.0	21.0	1062.0	26.0	43.0	5117.0	0.0	0.0	0.0	0.0	0.0	0.0	0.0	4293.0	0.0	0.0	0.0	0.0	0.0	43.0	0.0	1167.0	0.0	0.0	0.0	0.0	26.0	0.0	0.0	0.0	21.0	230.0	0.0	0.0	0.0	0.0	0.0	39.0	0.0	0.0	0.0	0.0	0.0	0.0	0.0	0.0	239.0	0.0
321	95.0	57.0	0.0	361.0	0.0	72.0	83.0	0.0	0.0	0.0	26.0	0.0	0.0	0.0	4444.0	0.0	0.0	0.0	26.0	125.0	87.0	0.0	228.0	0.0	15.0	0.0	0.0	30.0	0.0	0.0	0.0	15.0	148.0	0.0	0.0	0.0	114.0	0.0	0.0	0.0	0.0	0.0	0.0	0.0	15.0	0.0	0.0	163.0	0.0
322	285.0	288.0	236.0	907.0	0.0	0.0	64.0	32.0	0.0	42.0	0.0	0.0	0.0	0.0	38.0	0.0	0.0	0.0	51.0	265.0	0.0	0.0	168.0	0.0	55.0	38.0	0.0	0.0	0.0	0.0	0.0	0.0	690.0	0.0	0.0	0.0	0.0	0.0	0.0	0.0	0.0	0.0	0.0	0.0	77.0	0.0	0.0	32.0	0.0
323	184.0	83.0	30.0	2996.0	44.0	22.0	26.0	0.0	0.0	0.0	0.0	0.0	0.0	0.0	0.0	17.0	0.0	0.0	22.0	0.0	0.0	0.0	136.0	0.0	0.0	0.0	0.0	1751.0	0.0	0.0	11.0	224.0	171.0	0.0	0.0	0.0	0.0	0.0	0.0	0.0	0.0	0.0	0.0	0.0	0.0	0.0	0.0	154.0	0.0
324	961.0	306.0	174.0	87.0	0.0	0.0	0.0	0.0	59.0	0.0	0.0	264.0	1248.0	0.0	0.0	0.0	0.0	0.0	28.0	0.0	0.0	75.0	0.0	0.0	0.0	19.0	0.0	0.0	0.0	44.0	0.0	0.0	47.0	33.0	0.0	50.0	0.0	19.0	0.0	410.0	177.0	0.0	120.0	0.0	0.0	30.0	0.0	0.0	0.0
325	287.0	162.0	75.0	422.0	0.0	32.0	0.0	37.0	0.0	0.0	0.0	0.0	0.0	70.0	0.0	0.0	0.0	64.0	0.0	0.0	0.0	0.0	0.0	0.0	37.0	37.0	0.0	0.0	0.0	0.0	0.0	0.0	281.0	0.0	0.0	32.0	0.0	0.0	0.0	0.0	0.0	0.0	0.0	0.0	48.0	0.0	162.0	0.0	0.0
326	11.0	2.0	0.0	35.0	0.0	0.0	0.0	0.0	0.0	0.0	0.0	0.0	0.0	2.0	0.0	0.0	0.0	0.0	0.0	0.0	0.0	0.0	0.0	0.0	0.0	0.0	551.0	0.0	0.0	0.0	0.0	0.0	168.0	2.0	0.0	0.0	0.0	0.0	0.0	0.0	0.0	0.0	0.0	0.0	0.0	5.0	2.0	0.0	0.0
327	194.0	88.0	0.0	646.0	36.0	0.0	0.0	29.0	0.0	0.0	40.0	0.0	0.0	88.0	0.0	0.0	0.0	44.0	36.0	0.0	0.0	0.0	0.0	0.0	25.0	55.0	0.0	0.0	0.0	0.0	0.0	0.0	521.0	0.0	0.0	0.0	0.0	0.0	154.0	0.0	0.0	0.0	0.0	0.0	44.0	29.0	293.0	0.0	0.0
328	38.0	20.0	7.0	35.0	10.0	0.0	0.0	0.0	0.0	0.0	0.0	0.0	0.0	13.0	0.0	0.0	0.0	10.0	7.0	0.0	0.0	0.0	0.0	0.0	0.0	0.0	0.0	0.0	0.0	0.0	0.0	0.0	13.0	0.0	0.0	0.0	0.0	0.0	0.0	0.0	0.0	0.0	0.0	0.0	0.0	0.0	10.0	4.0	0.0
329	2.0	0.0	0.0	41.0	0.0	0.0	0.0	8.0	0.0	0.0	0.0	0.0	0.0	0.0	0.0	0.0	0.0	0.0	2.0	0.0	0.0	0.0	0.0	0.0	0.0	0.0	0.0	5.0	0.0	0.0	0.0	0.0	41.0	0.0	0.0	0.0	0.0	0.0	0.0	0.0	0.0	0.0	0.0	0.0	0.0	0.0	0.0	0.0	0.0
330	189.0	16.0	42.0	0.0	0.0	0.0	0.0	8.0	2.0	2.0	0.0	16.0	0.0	0.0	0.0	0.0	0.0	0.0	16.0	0.0	2.0	2.0	0.0	0.0	0.0	10.0	0.0	5.0	0.0	8.0	0.0	0.0	16.0	0.0	0.0	5.0	0.0	0.0	0.0	117.0	172.0	0.0	5.0	0.0	0.0	0.0	0.0	2.0	0.0
331	131.0	31.0	48.0	145.0	22.0	0.0	0.0	13.0	0.0	0.0	19.0	0.0	0.0	22.0	0.0	0.0	0.0	17.0	0.0	0.0	0.0	0.0	0.0	0.0	0.0	0.0	0.0	0.0	0.0	0.0	0.0	0.0	195.0	0.0	0.0	0.0	0.0	0.0	0.0	0.0	0.0	17.0	0.0	0.0	19.0	0.0	77.0	0.0	0.0
332	175.0	130.0	27.0	313.0	24.0	27.0	0.0	0.0	0.0	0.0	48.0	0.0	0.0	55.0	0.0	0.0	0.0	75.0	58.0	0.0	0.0	0.0	0.0	0.0	27.0	51.0	0.0	0.0	0.0	0.0	0.0	0.0	502.0	0.0	0.0	0.0	0.0	0.0	92.0	0.0	0.0	0.0	0.0	0.0	41.0	0.0	213.0	0.0	0.0
333	36.0	24.0	36.0	124.0	0.0	0.0	0.0	0.0	0.0	12.0	0.0	0.0	0.0	12.0	0.0	0.0	0.0	12.0	0.0	0.0	0.0	0.0	0.0	0.0	12.0	0.0	0.0	0.0	12.0	0.0	0.0	0.0	64.0	0.0	0.0	8.0	0.0	0.0	16.0	0.0	0.0	0.0	0.0	0.0	16.0	0.0	88.0	0.0	0.0
334	330.0	36.0	29.0	51.0	0.0	0.0	0.0	10.0	0.0	1504.0	0.0	0.0	0.0	1129.0	0.0	0.0	300.0	21.0	25.0	0.0	0.0	0.0	0.0	0.0	14.0	29.0	0.0	0.0	10.0	0.0	0.0	0.0	61.0	0.0	0.0	49.0	0.0	0.0	0.0	0.0	0.0	14.0	0.0	0.0	0.0	21.0	29.0	0.0	0.0
335	2903.0	61.0	327.0	32.0	0.0	0.0	0.0	38.0	32.0	145.0	0.0	24.0	0.0	12.0	0.0	0.0	661.0	0.0	333.0	0.0	0.0	0.0	0.0	22.0	16.0	184.0	0.0	0.0	0.0	61.0	0.0	0.0	32.0	1040.0	0.0	5777.0	0.0	0.0	0.0	32.0	19.0	207.0	0.0	16.0	0.0	48.0	0.0	0.0	0.0
336	1266.0	27.0	211.0	37.0	6.0	0.0	0.0	17.0	129.0	112.0	0.0	6296.0	14.0	0.0	0.0	0.0	160.0	0.0	37.0	0.0	0.0	20.0	0.0	0.0	0.0	51.0	0.0	0.0	0.0	61.0	0.0	0.0	54.0	68.0	10.0	1576.0	0.0	0.0	0.0	187.0	312.0	6.0	37.0	0.0	0.0	20.0	0.0	0.0	0.0
[truncated: 288 more columns]
