# Supplementary material for: Estimation of Human Mobility Patterns for Forecasting the Early Spread of Disease
Source: Healthcare (Basel). 2021 Sep 16;9(9):1224. doi: 10.3390/healthcare9091224 (PMC8468459; doi:10.3390/healthcare9091224)
Supplement: Supplementary file 1 [file healthcare-09-01224-s001.zip › Supplementary Material/Matrix/2020-01-09.csv]

	0	1	2	3	4	5	6	7	8	9	10	11	12	13	14	15	16	17	18	19	20	21	22	23	24	25	26	27	28	29	30	31	32	33	34	35	36	37	38	39	40	41	42	43	44	45	46	47	48
0	0.0	32131.0	76631.0	12637.0	970.0	5243.0	409.0	7259.0	2823.0	1392.0	3629.0	1041.0	725.0	464.0	231.0	842.0	4302.0	1232.0	94108.0	348.0	811.0	844.0	0.0	2688.0	1451.0	18956.0	0.0	1416.0	2554.0	3226.0	68.0	501.0	16401.0	26753.0	1345.0	8469.0	136.0	841.0	2353.0	6990.0	2385.0	7663.0	1628.0	0.0	719.0	9007.0	754.0	1745.0	1945.0
1	33869.0	0.0	5812.0	19332.0	1001.0	9487.0	506.0	1513.0	568.0	156.0	4355.0	123.0	471.0	417.0	219.0	6592.0	550.0	916.0	1304.0	565.0	613.0	287.0	0.0	466.0	9942.0	1037.0	0.0	1326.0	16032.0	302.0	266.0	711.0	11146.0	276.0	3318.0	591.0	142.0	6191.0	2312.0	3372.0	715.0	730.0	491.0	0.0	941.0	1010.0	801.0	2310.0	625.0
2	80958.0	5996.0	0.0	4843.0	636.0	2883.0	313.0	3056.0	793.0	524.0	453.0	601.0	268.0	770.0	109.0	450.0	1499.0	542.0	14761.0	205.0	216.0	357.0	0.0	4843.0	1383.0	34424.0	0.0	437.0	789.0	1153.0	28.0	118.0	4209.0	5131.0	604.0	3575.0	65.0	565.0	791.0	2191.0	1095.0	3402.0	503.0	0.0	346.0	12801.0	722.0	564.0	1326.0
3	8136.0	6189.0	1990.0	0.0	1255.0	552.0	1774.0	417.0	90.0	59.0	4241.0	17.0	25.0	187.0	256.0	173.0	225.0	692.0	822.0	348.0	779.0	60.0	3895.0	147.0	202.0	487.0	0.0	822.0	623.0	103.0	130.0	250.0	47047.0	181.0	79.0	181.0	77.0	290.0	22333.0	588.0	145.0	290.0	60.0	0.0	3073.0	243.0	306.0	1731.0	194.0
4	293.0	151.0	45.0	1004.0	0.0	0.0	0.0	36.0	0.0	0.0	137.0	0.0	0.0	70.0	0.0	0.0	0.0	899.0	82.0	0.0	0.0	0.0	64.0	0.0	0.0	0.0	0.0	0.0	36.0	0.0	11.0	0.0	481.0	0.0	0.0	0.0	11.0	0.0	1123.0	0.0	0.0	0.0	0.0	0.0	36.0	0.0	86.0	142.0	0.0
5	549.0	1887.0	139.0	211.0	0.0	0.0	0.0	0.0	0.0	0.0	0.0	0.0	0.0	0.0	0.0	629.0	0.0	0.0	52.0	0.0	0.0	0.0	0.0	0.0	698.0	0.0	0.0	46.0	364.0	0.0	0.0	0.0	92.0	0.0	5393.0	0.0	0.0	1421.0	0.0	0.0	0.0	0.0	0.0	0.0	0.0	52.0	0.0	112.0	0.0
6	275.0	88.0	0.0	1504.0	100.0	40.0	0.0	0.0	0.0	0.0	0.0	0.0	0.0	0.0	113.0	0.0	0.0	0.0	0.0	36.0	32.0	0.0	10312.0	0.0	0.0	0.0	0.0	48.0	0.0	0.0	17.0	0.0	420.0	0.0	0.0	0.0	0.0	0.0	80.0	0.0	0.0	0.0	0.0	0.0	48.0	0.0	0.0	347.0	0.0
7	3628.0	770.0	1190.0	266.0	0.0	0.0	0.0	0.0	0.0	0.0	0.0	0.0	0.0	0.0	0.0	0.0	50.0	0.0	630.0	0.0	72.0	0.0	0.0	140.0	112.0	280.0	0.0	0.0	126.0	38.0	0.0	105.0	182.0	51.0	0.0	0.0	0.0	70.0	0.0	0.0	0.0	140.0	0.0	0.0	0.0	154.0	0.0	84.0	76.0
8	2011.0	332.0	690.0	85.0	0.0	68.0	0.0	0.0	0.0	0.0	0.0	187.0	109.0	0.0	0.0	0.0	42.0	0.0	213.0	0.0	0.0	965.0	0.0	73.0	102.0	204.0	0.0	0.0	42.0	1004.0	0.0	0.0	238.0	102.0	0.0	323.0	0.0	0.0	0.0	5923.0	124.0	42.0	2104.0	0.0	0.0	68.0	0.0	0.0	0.0
9	1209.0	44.0	265.0	100.0	0.0	0.0	0.0	0.0	20.0	0.0	0.0	0.0	0.0	75.0	0.0	0.0	10703.0	78.0	229.0	0.0	0.0	0.0	0.0	0.0	0.0	80.0	0.0	0.0	32.0	0.0	0.0	0.0	72.0	48.0	0.0	229.0	0.0	0.0	0.0	0.0	0.0	120.0	0.0	0.0	0.0	24.0	172.0	0.0	0.0
10	199.0	126.0	11.0	2858.0	53.0	19.0	0.0	0.0	0.0	0.0	0.0	0.0	0.0	0.0	0.0	0.0	0.0	57.0	26.0	0.0	0.0	0.0	57.0	0.0	0.0	0.0	0.0	0.0	23.0	0.0	0.0	11.0	12166.0	0.0	0.0	0.0	0.0	0.0	6238.0	0.0	0.0	0.0	0.0	0.0	395.0	0.0	0.0	34.0	0.0
11	973.0	115.0	368.0	98.0	0.0	0.0	0.0	0.0	81.0	0.0	0.0	0.0	154.0	32.0	0.0	0.0	0.0	0.0	98.0	0.0	30.0	21.0	34.0	0.0	0.0	34.0	0.0	0.0	0.0	42.0	0.0	0.0	60.0	111.0	0.0	270.0	0.0	0.0	30.0	441.0	642.0	25.0	25.0	0.0	0.0	38.0	0.0	0.0	0.0
12	328.0	259.0	124.0	16.0	0.0	14.0	0.0	0.0	46.0	0.0	0.0	123.0	0.0	0.0	0.0	0.0	0.0	0.0	5.0	0.0	16.0	113.0	5.0	0.0	0.0	7.0	0.0	0.0	5.0	43.0	0.0	0.0	32.0	19.0	0.0	32.0	0.0	0.0	0.0	245.0	14.0	0.0	106.0	0.0	0.0	0.0	0.0	0.0	0.0
13	244.0	106.0	115.0	122.0	25.0	0.0	0.0	22.0	0.0	32.0	0.0	0.0	0.0	0.0	0.0	0.0	51.0	70.0	28.0	0.0	0.0	0.0	0.0	0.0	0.0	19.0	0.0	0.0	12.0	0.0	0.0	0.0	128.0	0.0	0.0	0.0	0.0	0.0	0.0	0.0	0.0	0.0	0.0	0.0	0.0	16.0	2577.0	0.0	0.0
14	127.0	67.0	0.0	455.0	0.0	0.0	120.0	0.0	0.0	0.0	0.0	0.0	0.0	0.0	0.0	0.0	0.0	0.0	0.0	0.0	762.0	0.0	164.0	0.0	0.0	0.0	0.0	29.0	0.0	0.0	0.0	29.0	149.0	0.0	0.0	0.0	3245.0	0.0	0.0	0.0	0.0	0.0	0.0	0.0	0.0	0.0	0.0	455.0	0.0
15	821.0	4088.0	248.0	267.0	0.0	2193.0	0.0	0.0	0.0	0.0	0.0	0.0	0.0	32.0	0.0	0.0	0.0	47.0	95.0	0.0	0.0	0.0	0.0	0.0	4668.0	66.0	0.0	0.0	659.0	0.0	0.0	0.0	219.0	0.0	735.0	0.0	0.0	15443.0	0.0	0.0	0.0	0.0	0.0	0.0	0.0	76.0	70.0	57.0	48.0
16	4967.0	388.0	695.0	255.0	85.0	0.0	0.0	91.0	54.0	12318.0	0.0	25.0	0.0	89.0	0.0	0.0	0.0	0.0	551.0	0.0	0.0	0.0	0.0	0.0	0.0	286.0	0.0	0.0	0.0	77.0	0.0	0.0	214.0	71.0	0.0	4425.0	0.0	0.0	0.0	122.0	0.0	1103.0	0.0	0.0	0.0	121.0	78.0	0.0	0.0
17	548.0	312.0	144.0	617.0	1172.0	83.0	0.0	76.0	0.0	0.0	434.0	0.0	0.0	136.0	0.0	0.0	0.0	0.0	137.0	0.0	0.0	0.0	0.0	0.0	0.0	60.0	0.0	0.0	68.0	0.0	0.0	0.0	716.0	0.0	0.0	0.0	0.0	0.0	76.0	0.0	0.0	0.0	0.0	0.0	91.0	0.0	377.0	53.0	45.0
18	78587.0	1085.0	12097.0	1659.0	287.0	321.0	0.0	741.0	333.0	206.0	328.0	145.0	92.0	51.0	0.0	184.0	458.0	167.0	0.0	58.0	216.0	97.0	0.0	662.0	404.0	22048.0	0.0	150.0	228.0	341.0	0.0	145.0	796.0	4487.0	51.0	925.0	29.0	145.0	324.0	355.0	211.0	2032.0	145.0	0.0	207.0	1358.0	180.0	0.0	298.0
19	220.0	189.0	142.0	504.0	0.0	0.0	56.0	0.0	0.0	0.0	0.0	0.0	0.0	0.0	38.0	0.0	0.0	21.0	21.0	0.0	0.0	0.0	116.0	0.0	0.0	0.0	0.0	30.0	0.0	0.0	0.0	0.0	371.0	34.0	0.0	0.0	0.0	0.0	21.0	0.0	0.0	0.0	0.0	0.0	0.0	0.0	0.0	60.0	0.0
20	566.0	508.0	114.0	1225.0	0.0	0.0	60.0	100.0	54.0	0.0	0.0	0.0	0.0	0.0	926.0	0.0	0.0	0.0	121.0	0.0	0.0	0.0	301.0	0.0	0.0	0.0	0.0	136.0	0.0	0.0	0.0	0.0	875.0	34.0	0.0	57.0	817.0	0.0	100.0	0.0	51.0	0.0	0.0	0.0	0.0	0.0	0.0	408.0	0.0
21	582.0	146.0	202.0	97.0	0.0	52.0	0.0	18.0	1228.0	0.0	0.0	0.0	94.0	30.0	0.0	0.0	0.0	0.0	48.0	0.0	0.0	0.0	52.0	18.0	0.0	56.0	0.0	0.0	30.0	566.0	0.0	0.0	101.0	0.0	0.0	93.0	0.0	0.0	0.0	1667.0	36.0	52.0	2987.0	0.0	0.0	30.0	0.0	26.0	0.0
22	0.0	0.0	0.0	3234.0	163.0	0.0	7789.0	0.0	0.0	0.0	0.0	0.0	0.0	0.0	60.0	0.0	0.0	0.0	0.0	52.0	108.0	0.0	0.0	0.0	0.0	0.0	0.0	0.0	0.0	0.0	17.0	0.0	1273.0	0.0	0.0	0.0	0.0	0.0	0.0	0.0	0.0	0.0	0.0	0.0	69.0	0.0	0.0	564.0	0.0
23	2509.0	435.0	4015.0	158.0	0.0	277.0	60.0	139.0	54.0	0.0	192.0	38.0	17.0	0.0	0.0	66.0	66.0	0.0	515.0	0.0	0.0	0.0	0.0	0.0	0.0	4543.0	0.0	0.0	132.0	38.0	0.0	0.0	118.0	66.0	0.0	118.0	17.0	0.0	79.0	171.0	58.0	0.0	44.0	0.0	0.0	6815.0	0.0	0.0	14396.0
24	517.0	1696.0	172.0	112.0	0.0	765.0	0.0	75.0	0.0	0.0	0.0	0.0	0.0	0.0	0.0	3392.0	0.0	0.0	172.0	0.0	0.0	0.0	0.0	0.0	0.0	60.0	0.0	0.0	442.0	0.0	0.0	0.0	67.0	0.0	433.0	0.0	0.0	885.0	0.0	0.0	0.0	0.0	0.0	0.0	0.0	0.0	0.0	45.0	0.0
25	15316.0	789.0	27730.0	377.0	0.0	142.0	0.0	355.0	135.0	55.0	0.0	64.0	19.0	0.0	0.0	69.0	158.0	0.0	17702.0	0.0	0.0	47.0	0.0	3855.0	202.0	0.0	0.0	0.0	207.0	135.0	0.0	0.0	326.0	1201.0	0.0	476.0	17.0	87.0	0.0	257.0	94.0	252.0	60.0	0.0	0.0	10052.0	62.0	0.0	687.0
26	0.0	0.0	0.0	0.0	0.0	0.0	0.0	0.0	0.0	0.0	0.0	0.0	0.0	0.0	0.0	0.0	0.0	0.0	0.0	0.0	0.0	0.0	0.0	0.0	0.0	0.0	0.0	0.0	0.0	0.0	0.0	0.0	1512.0	0.0	0.0	0.0	0.0	0.0	0.0	0.0	0.0	0.0	0.0	0.0	83.0	0.0	0.0	0.0	0.0
27	662.0	423.0	91.0	1158.0	64.0	73.0	168.0	0.0	0.0	0.0	0.0	0.0	0.0	0.0	0.0	0.0	0.0	0.0	0.0	0.0	0.0	0.0	165.0	0.0	0.0	0.0	0.0	0.0	0.0	0.0	34.0	1555.0	377.0	0.0	0.0	0.0	0.0	0.0	119.0	0.0	0.0	0.0	0.0	0.0	0.0	0.0	0.0	924.0	0.0
28	1430.0	11894.0	544.0	1997.0	403.0	980.0	277.0	278.0	81.0	18.0	1088.0	17.0	17.0	89.0	0.0	1281.0	33.0	128.0	186.0	21.0	0.0	0.0	453.0	49.0	2903.0	169.0	0.0	165.0	0.0	0.0	17.0	79.0	875.0	69.0	860.0	76.0	29.0	1957.0	344.0	220.0	153.0	46.0	28.0	0.0	179.0	121.0	172.0	0.0	34.0
29	1753.0	116.0	514.0	60.0	34.0	0.0	0.0	17.0	544.0	0.0	0.0	25.0	19.0	0.0	0.0	0.0	0.0	0.0	263.0	0.0	0.0	120.0	0.0	47.0	30.0	164.0	0.0	0.0	12.0	0.0	0.0	0.0	12.0	1840.0	0.0	10363.0	0.0	0.0	0.0	1447.0	30.0	17.0	276.0	0.0	0.0	60.0	0.0	0.0	17.0
30	204.0	221.0	0.0	2417.0	0.0	0.0	253.0	0.0	0.0	0.0	136.0	0.0	0.0	0.0	670.0	0.0	0.0	0.0	0.0	0.0	0.0	0.0	638.0	0.0	348.0	0.0	0.0	1395.0	0.0	0.0	0.0	306.0	357.0	0.0	0.0	0.0	325.0	0.0	649.0	0.0	0.0	0.0	0.0	0.0	1910.0	0.0	0.0	808.0	0.0
31	526.0	252.0	66.0	430.0	0.0	51.0	0.0	0.0	0.0	0.0	0.0	0.0	0.0	0.0	36.0	0.0	0.0	0.0	81.0	26.0	54.0	0.0	0.0	0.0	0.0	0.0	0.0	860.0	0.0	0.0	39.0	0.0	155.0	0.0	0.0	0.0	23.0	0.0	66.0	0.0	0.0	0.0	0.0	0.0	0.0	0.0	0.0	2926.0	0.0
32	13808.0	7660.0	2175.0	62611.0	900.0	517.0	711.0	463.0	243.0	137.0	23288.0	64.0	53.0	361.0	231.0	254.0	441.0	887.0	1134.0	401.0	1040.0	121.0	1796.0	220.0	257.0	656.0	0.0	467.0	685.0	90.0	107.0	250.0	0.0	172.0	199.0	219.0	94.0	261.0	30913.0	945.0	379.0	309.0	100.0	0.0	77129.0	331.0	589.0	1418.0	243.0
33	24806.0	105.0	3552.0	135.0	93.0	82.0	0.0	30.0	90.0	22.0	0.0	17.0	0.0	0.0	0.0	0.0	41.0	0.0	3839.0	0.0	0.0	0.0	0.0	61.0	0.0	1736.0	0.0	0.0	0.0	2266.0	0.0	0.0	90.0	0.0	0.0	3862.0	0.0	0.0	0.0	90.0	0.0	93.0	44.0	0.0	0.0	191.0	0.0	0.0	0.0
34	203.0	1239.0	50.0	178.0	0.0	6834.0	29.0	0.0	0.0	0.0	0.0	0.0	0.0	0.0	0.0	738.0	0.0	0.0	0.0	0.0	0.0	0.0	29.0	0.0	933.0	0.0	0.0	0.0	267.0	0.0	0.0	0.0	50.0	0.0	0.0	0.0	0.0	747.0	0.0	0.0	0.0	0.0	0.0	0.0	0.0	29.0	0.0	0.0	0.0
35	6926.0	262.0	1249.0	68.0	0.0	0.0	0.0	0.0	216.0	193.0	0.0	226.0	17.0	0.0	0.0	0.0	487.0	0.0	549.0	0.0	0.0	47.0	0.0	110.0	0.0	356.0	0.0	0.0	0.0	9653.0	0.0	0.0	106.0	3872.0	0.0	0.0	0.0	0.0	0.0	674.0	80.0	62.0	100.0	0.0	0.0	121.0	0.0	37.0	0.0
36	77.0	70.0	0.0	253.0	35.0	35.0	28.0	0.0	0.0	0.0	0.0	0.0	0.0	0.0	4897.0	0.0	0.0	0.0	0.0	0.0	893.0	0.0	28.0	0.0	0.0	0.0	0.0	63.0	0.0	0.0	0.0	35.0	84.0	0.0	0.0	0.0	0.0	0.0	0.0	0.0	0.0	0.0	0.0	0.0	0.0	0.0	0.0	358.0	0.0
37	642.0	3328.0	203.0	224.0	0.0	1541.0	0.0	128.0	0.0	0.0	0.0	0.0	0.0	0.0	0.0	13988.0	0.0	0.0	53.0	36.0	0.0	0.0	74.0	0.0	2150.0	53.0	0.0	0.0	1070.0	0.0	0.0	0.0	160.0	0.0	518.0	0.0	0.0	0.0	0.0	0.0	0.0	0.0	0.0	0.0	0.0	64.0	0.0	53.0	34.0
38	299.0	184.0	46.0	20460.0	667.0	0.0	38.0	0.0	0.0	0.0	6874.0	0.0	0.0	0.0	0.0	0.0	0.0	38.0	0.0	0.0	38.0	0.0	61.0	0.0	0.0	30.0	0.0	46.0	0.0	0.0	0.0	0.0	19254.0	0.0	0.0	0.0	0.0	0.0	0.0	0.0	0.0	0.0	0.0	0.0	668.0	0.0	0.0	537.0	0.0
39	8773.0	3520.0	2717.0	1368.0	0.0	517.0	120.0	324.0	8127.0	105.0	136.0	930.0	419.0	70.0	36.0	92.0	316.0	78.0	565.0	47.0	144.0	1860.0	0.0	220.0	220.0	620.0	0.0	0.0	269.0	4018.0	0.0	65.0	1114.0	310.0	79.0	1641.0	23.0	116.0	182.0	0.0	1459.0	346.0	6639.0	0.0	83.0	313.0	78.0	0.0	236.0
40	1864.0	410.0	521.0	119.0	0.0	0.0	0.0	0.0	128.0	0.0	0.0	863.0	34.0	0.0	0.0	0.0	0.0	0.0	119.0	0.0	0.0	30.0	0.0	0.0	0.0	162.0	0.0	0.0	0.0	68.0	0.0	0.0	265.0	0.0	0.0	85.0	0.0	0.0	0.0	650.0	0.0	0.0	59.0	0.0	0.0	0.0	0.0	68.0	34.0
41	6159.0	263.0	1791.0	207.0	39.0	87.0	0.0	127.0	31.0	174.0	0.0	0.0	0.0	0.0	0.0	0.0	800.0	0.0	2087.0	0.0	0.0	0.0	0.0	47.0	0.0	479.0	0.0	0.0	39.0	0.0	0.0	0.0	103.0	191.0	0.0	200.0	0.0	0.0	0.0	55.0	0.0	0.0	0.0	0.0	0.0	71.0	0.0	0.0	31.0
42	1087.0	264.0	173.0	73.0	0.0	0.0	0.0	0.0	2107.0	0.0	0.0	38.0	150.0	0.0	0.0	0.0	0.0	0.0	53.0	0.0	0.0	2887.0	0.0	0.0	30.0	100.0	0.0	0.0	20.0	412.0	0.0	0.0	107.0	0.0	0.0	80.0	0.0	0.0	23.0	5690.0	43.0	26.0	0.0	0.0	0.0	30.0	0.0	16.0	0.0
43	0.0	0.0	0.0	0.0	0.0	0.0	0.0	0.0	0.0	0.0	0.0	0.0	0.0	0.0	0.0	0.0	0.0	0.0	0.0	0.0	72.0	0.0	0.0	0.0	0.0	0.0	0.0	0.0	0.0	0.0	0.0	0.0	0.0	0.0	0.0	0.0	0.0	0.0	0.0	0.0	0.0	0.0	0.0	0.0	0.0	0.0	0.0	0.0	0.0
44	409.0	343.0	92.0	3911.0	52.0	0.0	52.0	0.0	0.0	0.0	1122.0	0.0	19.0	0.0	36.0	0.0	33.0	66.0	52.0	42.0	66.0	0.0	105.0	0.0	0.0	52.0	0.0	66.0	0.0	0.0	0.0	0.0	73077.0	0.0	0.0	0.0	0.0	0.0	1643.0	52.0	0.0	0.0	0.0	0.0	0.0	0.0	0.0	118.0	0.0
45	5645.0	540.0	6384.0	213.0	0.0	0.0	0.0	339.0	63.0	0.0	294.0	17.0	34.0	0.0	0.0	80.0	0.0	0.0	1237.0	0.0	0.0	0.0	0.0	5647.0	127.0	10380.0	0.0	0.0	156.0	70.0	11.0	0.0	227.0	170.0	34.0	113.0	0.0	87.0	0.0	85.0	0.0	0.0	0.0	0.0	0.0	0.0	0.0	0.0	1578.0
46	302.0	230.0	52.0	139.0	38.0	28.0	0.0	0.0	0.0	115.0	19.0	0.0	0.0	2383.0	0.0	0.0	38.0	201.0	57.0	0.0	0.0	0.0	0.0	0.0	81.0	0.0	0.0	0.0	0.0	0.0	0.0	0.0	278.0	0.0	0.0	0.0	0.0	0.0	0.0	0.0	0.0	0.0	0.0	0.0	33.0	0.0	0.0	0.0	0.0
47	1274.0	1729.0	437.0	21303.0	1366.0	1159.0	1627.0	247.0	45.0	18.0	805.0	17.0	27.0	37.0	7107.0	265.0	0.0	374.0	248.0	681.0	889.0	0.0	3550.0	0.0	845.0	148.0	0.0	7283.0	269.0	57.0	1161.0	14384.0	2866.0	0.0	142.0	76.0	2227.0	188.0	12840.0	122.0	72.0	65.0	56.0	0.0	456.0	69.0	188.0	0.0	0.0
48	2673.0	523.0	981.0	204.0	0.0	73.0	0.0	106.0	0.0	0.0	65.0	34.0	36.0	0.0	0.0	0.0	0.0	57.0	253.0	0.0	0.0	0.0	0.0	15850.0	0.0	907.0	0.0	0.0	0.0	73.0	0.0	0.0	81.0	34.0	0.0	73.0	0.0	0.0	0.0	294.0	65.0	0.0	0.0	0.0	0.0	3066.0	0.0	0.0	0.0
49	3397.0	404.0	490.0	306.0	0.0	0.0	0.0	185.0	117.0	7496.0	0.0	42.0	17.0	126.0	0.0	0.0	16545.0	78.0	662.0	0.0	0.0	0.0	0.0	85.0	0.0	331.0	0.0	0.0	0.0	90.0	0.0	0.0	306.0	208.0	0.0	1263.0	0.0	0.0	0.0	110.0	51.0	1336.0	60.0	0.0	0.0	104.0	188.0	0.0	83.0
50	107.0	167.0	0.0	310.0	23.0	95.0	0.0	17.0	0.0	0.0	0.0	0.0	17.0	0.0	0.0	0.0	0.0	0.0	23.0	0.0	0.0	0.0	23.0	0.0	29.0	0.0	0.0	59.0	29.0	0.0	0.0	0.0	95.0	0.0	35.0	0.0	0.0	0.0	29.0	0.0	0.0	0.0	0.0	0.0	0.0	23.0	0.0	53.0	0.0
51	83.0	87.0	35.0	235.0	0.0	0.0	0.0	35.0	0.0	0.0	0.0	0.0	0.0	0.0	743.0	0.0	0.0	0.0	35.0	21.0	2588.0	0.0	115.0	0.0	0.0	0.0	0.0	43.0	0.0	0.0	0.0	67.0	187.0	0.0	0.0	0.0	1628.0	0.0	0.0	35.0	0.0	0.0	0.0	0.0	0.0	0.0	0.0	163.0	0.0
52	1455.0	1698.0	0.0	12453.0	473.0	428.0	1374.0	231.0	0.0	0.0	805.0	34.0	17.0	0.0	7277.0	138.0	0.0	108.0	248.0	190.0	889.0	0.0	1455.0	0.0	808.0	211.0	0.0	3315.0	228.0	0.0	1212.0	4851.0	2229.0	0.0	68.0	0.0	1859.0	130.0	5983.0	110.0	0.0	46.0	32.0	0.0	470.0	87.0	0.0	18275.0	0.0
53	3364.0	4326.0	690.0	7751.0	419.0	1231.0	434.0	185.0	54.0	0.0	1100.0	0.0	45.0	79.0	146.0	219.0	75.0	98.0	248.0	158.0	174.0	37.0	1562.0	61.0	540.0	148.0	0.0	512.0	353.0	32.0	311.0	685.0	1990.0	43.0	136.0	76.0	77.0	246.0	8134.0	282.0	72.0	168.0	52.0	0.0	470.0	104.0	290.0	770.0	69.0
54	1246.0	185.0	355.0	68.0	0.0	47.0	0.0	0.0	1140.0	0.0	0.0	59.0	129.0	0.0	0.0	0.0	0.0	0.0	127.0	0.0	0.0	1867.0	0.0	42.0	0.0	132.0	0.0	0.0	0.0	721.0	0.0	0.0	53.0	53.0	0.0	127.0	0.0	0.0	0.0	2084.0	65.0	31.0	911.0	37.0	0.0	63.0	47.0	0.0	31.0
55	234.0	1049.0	0.0	274.0	49.0	109.0	54.0	0.0	0.0	0.0	0.0	0.0	0.0	0.0	0.0	69.0	0.0	0.0	0.0	0.0	0.0	0.0	139.0	0.0	0.0	0.0	0.0	0.0	84.0	0.0	45.0	44.0	134.0	0.0	69.0	0.0	0.0	0.0	0.0	0.0	0.0	0.0	0.0	0.0	0.0	0.0	0.0	359.0	0.0
56	926.0	126.0	356.0	88.0	0.0	42.0	0.0	0.0	620.0	0.0	0.0	55.0	0.0	22.0	0.0	0.0	26.0	0.0	114.0	0.0	0.0	294.0	22.0	49.0	42.0	118.0	0.0	0.0	26.0	2041.0	0.0	0.0	65.0	141.0	0.0	486.0	0.0	0.0	0.0	1385.0	51.0	42.0	375.0	0.0	0.0	49.0	55.0	0.0	0.0
57	1242.0	3429.0	373.0	263.0	0.0	1077.0	0.0	200.0	0.0	0.0	0.0	0.0	0.0	0.0	0.0	2286.0	0.0	0.0	142.0	0.0	0.0	0.0	0.0	61.0	14941.0	87.0	0.0	0.0	692.0	0.0	0.0	0.0	142.0	0.0	342.0	57.0	0.0	1220.0	0.0	0.0	0.0	0.0	0.0	0.0	0.0	87.0	0.0	241.0	41.0
58	884.0	1121.0	258.0	808.0	178.0	334.0	108.0	0.0	0.0	22.0	0.0	0.0	0.0	32.0	48.0	69.0	50.0	0.0	0.0	36.0	60.0	0.0	150.0	0.0	0.0	0.0	0.0	316.0	172.0	51.0	249.0	1252.0	334.0	0.0	57.0	0.0	11.0	0.0	162.0	0.0	36.0	0.0	0.0	0.0	0.0	0.0	94.0	2515.0	0.0
59	128.0	61.0	13.0	69.0	0.0	0.0	0.0	10.0	0.0	66.0	0.0	0.0	0.0	261.0	0.0	0.0	0.0	160.0	18.0	0.0	0.0	0.0	0.0	0.0	0.0	0.0	0.0	0.0	16.0	0.0	0.0	0.0	90.0	0.0	0.0	0.0	0.0	0.0	0.0	0.0	0.0	0.0	0.0	0.0	13.0	8.0	53.0	18.0	8.0
60	138.0	87.0	18.0	26177.0	31.0	0.0	96.0	0.0	0.0	0.0	476.0	0.0	0.0	0.0	0.0	0.0	0.0	0.0	18.0	0.0	0.0	0.0	94.0	0.0	0.0	0.0	0.0	18.0	25.0	0.0	0.0	0.0	9993.0	0.0	0.0	0.0	0.0	0.0	5233.0	0.0	0.0	0.0	0.0	0.0	345.0	0.0	0.0	188.0	0.0
61	308.0	102.0	40.0	1654.0	116.0	0.0	0.0	31.0	0.0	0.0	3334.0	0.0	0.0	0.0	0.0	0.0	0.0	147.0	22.0	0.0	0.0	0.0	22.0	0.0	0.0	0.0	0.0	22.0	31.0	0.0	0.0	0.0	12170.0	0.0	0.0	0.0	0.0	0.0	344.0	0.0	0.0	0.0	0.0	0.0	925.0	0.0	35.0	35.0	0.0
62	12303.0	9417.0	2278.0	21264.0	931.0	1498.0	1024.0	834.0	279.0	50.0	1395.0	46.0	124.0	150.0	5083.0	438.0	250.0	384.0	807.0	311.0	2037.0	64.0	0.0	147.0	1121.0	465.0	0.0	8354.0	623.0	96.0	9148.0	15948.0	7882.0	86.0	273.0	238.0	2156.0	319.0	9614.0	1030.0	262.0	196.0	169.0	0.0	553.0	174.0	188.0	87270.0	76.0
63	72.0	72.0	0.0	435.0	0.0	0.0	30.0	0.0	0.0	0.0	30.0	0.0	0.0	0.0	1560.0	0.0	0.0	0.0	0.0	0.0	459.0	0.0	102.0	0.0	0.0	0.0	0.0	42.0	0.0	0.0	0.0	30.0	66.0	0.0	0.0	0.0	361.0	0.0	24.0	0.0	0.0	0.0	0.0	0.0	0.0	0.0	0.0	1016.0	0.0
64	2765.0	1756.0	336.0	13490.0	194.0	373.0	34017.0	169.0	54.0	0.0	136.0	0.0	21.0	0.0	336.0	0.0	0.0	78.0	0.0	158.0	560.0	0.0	70704.0	0.0	0.0	211.0	0.0	411.0	186.0	0.0	51.0	158.0	5568.0	34.0	45.0	76.0	82.0	87.0	672.0	134.0	0.0	0.0	32.0	0.0	261.0	0.0	0.0	1083.0	34.0
65	1182.0	815.0	591.0	1536.0	0.0	142.0	108.0	0.0	45.0	0.0	0.0	0.0	17.0	32.0	2352.0	69.0	75.0	0.0	248.0	0.0	2374.0	23.0	248.0	0.0	0.0	0.0	0.0	283.0	0.0	0.0	45.0	366.0	875.0	43.0	51.0	95.0	876.0	0.0	0.0	122.0	0.0	0.0	0.0	0.0	83.0	0.0	0.0	957.0	0.0
66	11497.0	3234.0	3381.0	1470.0	0.0	196.0	96.0	247.0	735.0	45.0	0.0	617.0	262.0	107.0	0.0	115.0	250.0	108.0	764.0	52.0	192.0	352.0	0.0	159.0	918.0	852.0	0.0	0.0	249.0	352.0	11.0	0.0	1592.0	233.0	62.0	735.0	0.0	101.0	0.0	3293.0	18371.0	323.0	588.0	0.0	124.0	400.0	94.0	256.0	118.0
67	0.0	0.0	0.0	0.0	0.0	0.0	0.0	0.0	0.0	41.0	0.0	0.0	0.0	70.0	0.0	0.0	0.0	0.0	0.0	0.0	0.0	0.0	0.0	0.0	0.0	0.0	0.0	0.0	0.0	0.0	0.0	0.0	0.0	0.0	0.0	0.0	0.0	0.0	0.0	0.0	0.0	0.0	0.0	0.0	0.0	0.0	259.0	0.0	0.0
68	0.0	0.0	0.0	0.0	0.0	0.0	0.0	0.0	0.0	0.0	0.0	0.0	0.0	0.0	0.0	0.0	0.0	78.0	0.0	0.0	0.0	0.0	0.0	0.0	0.0	0.0	0.0	0.0	0.0	0.0	0.0	0.0	0.0	0.0	0.0	0.0	0.0	0.0	0.0	0.0	0.0	0.0	0.0	0.0	0.0	0.0	149.0	0.0	0.0
69	2233.0	1251.0	481.0	2676.0	0.0	346.0	72.0	0.0	0.0	0.0	1883.0	0.0	0.0	70.0	195.0	0.0	41.0	128.0	0.0	0.0	346.0	16.0	250.0	0.0	231.0	148.0	0.0	731.0	0.0	0.0	56.0	192.0	1035.0	0.0	0.0	0.0	59.0	0.0	567.0	134.0	43.0	46.0	48.0	11650.0	69.0	104.0	0.0	481.0	48.0
70	12388.0	588.0	9707.0	490.0	209.0	0.0	0.0	10132.0	63.0	18.0	113.0	0.0	25.0	0.0	0.0	80.0	0.0	118.0	5621.0	0.0	0.0	0.0	0.0	589.0	0.0	3071.0	0.0	0.0	166.0	109.0	0.0	0.0	392.0	638.0	0.0	143.0	0.0	116.0	0.0	0.0	36.0	149.0	32.0	0.0	0.0	871.0	0.0	163.0	222.0
71	573.0	259.0	63.0	750.0	3766.0	0.0	0.0	0.0	0.0	0.0	1157.0	0.0	0.0	89.0	0.0	0.0	39.0	2584.0	98.0	0.0	0.0	0.0	0.0	0.0	0.0	39.0	0.0	0.0	0.0	0.0	0.0	0.0	1353.0	0.0	0.0	0.0	0.0	0.0	627.0	0.0	0.0	0.0	0.0	0.0	171.0	0.0	39.0	230.0	0.0
72	10678.0	39774.0	1779.0	12381.0	861.0	8720.0	1422.0	741.0	180.0	55.0	646.0	85.0	60.0	197.0	195.0	2944.0	241.0	354.0	559.0	227.0	258.0	118.0	1857.0	171.0	6671.0	571.0	0.0	798.0	3250.0	109.0	96.0	369.0	3901.0	138.0	2885.0	267.0	59.0	2015.0	4381.0	932.0	182.0	290.0	153.0	0.0	359.0	400.0	801.0	872.0	201.0
73	6560.0	13873.0	1253.0	1838.0	194.0	29729.0	96.0	262.0	54.0	0.0	0.0	25.0	25.0	51.0	0.0	16615.0	75.0	285.0	376.0	26.0	84.0	40.0	292.0	122.0	19499.0	459.0	0.0	241.0	2131.0	57.0	73.0	145.0	1592.0	69.0	7275.0	104.0	0.0	21823.0	162.0	292.0	80.0	121.0	32.0	0.0	83.0	331.0	102.0	410.0	69.0
74	103.0	51.0	0.0	351.0	0.0	0.0	63.0	0.0	0.0	0.0	0.0	0.0	0.0	0.0	5980.0	0.0	0.0	0.0	0.0	0.0	512.0	0.0	86.0	0.0	0.0	0.0	0.0	34.0	0.0	0.0	0.0	46.0	184.0	0.0	0.0	0.0	610.0	0.0	46.0	0.0	0.0	0.0	0.0	0.0	23.0	0.0	0.0	437.0	0.0
75	69.0	62.0	0.0	1059.0	0.0	0.0	72.0	0.0	0.0	0.0	102.0	0.0	0.0	0.0	146.0	0.0	0.0	0.0	0.0	0.0	0.0	0.0	117.0	0.0	0.0	0.0	0.0	380.0	0.0	0.0	158.0	311.0	145.0	0.0	0.0	0.0	59.0	0.0	1014.0	0.0	0.0	0.0	0.0	0.0	0.0	0.0	0.0	4774.0	0.0
76	3476.0	1311.0	1553.0	318.0	0.0	216.0	0.0	926.0	45.0	0.0	147.0	0.0	17.0	0.0	0.0	191.0	33.0	0.0	458.0	0.0	0.0	0.0	0.0	1362.0	496.0	547.0	0.0	0.0	216.0	0.0	0.0	0.0	165.0	0.0	45.0	89.0	29.0	89.0	0.0	101.0	0.0	46.0	56.0	0.0	0.0	1617.0	0.0	0.0	955.0
77	40.0	84.0	0.0	194.0	0.0	0.0	0.0	0.0	0.0	0.0	0.0	0.0	0.0	0.0	388.0	0.0	0.0	0.0	29.0	0.0	263.0	0.0	84.0	0.0	0.0	0.0	0.0	69.0	0.0	0.0	0.0	168.0	69.0	0.0	0.0	0.0	165.0	0.0	40.0	0.0	0.0	0.0	0.0	0.0	0.0	0.0	0.0	585.0	0.0
78	697.0	306.0	367.0	51.0	0.0	42.0	0.0	15012.0	0.0	0.0	0.0	0.0	0.0	0.0	0.0	0.0	0.0	0.0	150.0	0.0	0.0	0.0	0.0	37.0	33.0	117.0	0.0	23.0	66.0	0.0	0.0	18.0	66.0	0.0	0.0	0.0	0.0	51.0	0.0	0.0	0.0	0.0	0.0	0.0	0.0	56.0	0.0	66.0	33.0
79	235.0	41.0	62.0	19.0	0.0	0.0	0.0	4.0	19.0	0.0	0.0	23.0	0.0	0.0	4.0	0.0	0.0	0.0	19.0	0.0	0.0	11.0	4.0	0.0	12.0	12.0	0.0	0.0	12.0	0.0	0.0	0.0	7.0	0.0	0.0	22.0	0.0	0.0	0.0	110.0	167.0	0.0	7.0	0.0	0.0	15.0	0.0	0.0	0.0
80	436.0	143.0	120.0	11.0	0.0	0.0	0.0	4.0	37.0	0.0	0.0	61.0	0.0	0.0	0.0	0.0	4.0	0.0	18.0	0.0	0.0	11.0	0.0	0.0	0.0	11.0	0.0	0.0	7.0	14.0	0.0	0.0	0.0	0.0	0.0	18.0	0.0	0.0	0.0	245.0	502.0	4.0	11.0	0.0	0.0	18.0	0.0	0.0	0.0
81	7327.0	286.0	3401.0	247.0	0.0	0.0	0.0	278.0	0.0	0.0	0.0	29.0	0.0	0.0	0.0	0.0	58.0	0.0	7713.0	0.0	0.0	0.0	0.0	601.0	0.0	13211.0	0.0	0.0	59.0	32.0	0.0	0.0	148.0	187.0	0.0	66.0	0.0	59.0	0.0	79.0	0.0	74.0	0.0	0.0	0.0	14896.0	0.0	0.0	284.0
82	730.0	579.0	206.0	1034.0	93.0	0.0	84.0	0.0	0.0	0.0	0.0	0.0	0.0	0.0	85.0	0.0	58.0	0.0	0.0	15.0	174.0	0.0	193.0	49.0	0.0	0.0	0.0	3014.0	0.0	0.0	96.0	10863.0	372.0	0.0	0.0	95.0	41.0	0.0	110.0	0.0	0.0	0.0	0.0	0.0	0.0	0.0	0.0	2412.0	0.0
83	11038.0	768.0	1766.0	556.0	108.0	0.0	0.0	130.0	117.0	9206.0	0.0	51.0	21.0	117.0	0.0	0.0	21460.0	108.0	1013.0	0.0	0.0	23.0	0.0	61.0	130.0	523.0	0.0	0.0	0.0	90.0	0.0	0.0	557.0	278.0	0.0	9938.0	0.0	0.0	0.0	196.0	87.0	2142.0	28.0	0.0	55.0	243.0	94.0	0.0	76.0
84	1294.0	132.0	597.0	52.0	0.0	0.0	0.0	0.0	63.0	119.0	0.0	341.0	17.0	0.0	0.0	0.0	155.0	0.0	117.0	0.0	0.0	13.0	0.0	0.0	0.0	68.0	0.0	0.0	0.0	70.0	0.0	0.0	109.0	22.0	0.0	1074.0	0.0	0.0	0.0	355.0	1065.0	0.0	52.0	0.0	0.0	37.0	0.0	52.0	30.0
85	3322.0	200.0	1397.0	160.0	0.0	45.0	0.0	51.0	1157.0	13.0	0.0	59.0	0.0	0.0	0.0	0.0	68.0	0.0	292.0	0.0	0.0	211.0	0.0	171.0	0.0	229.0	0.0	0.0	0.0	4233.0	0.0	0.0	80.0	292.0	0.0	612.0	0.0	40.0	0.0	1741.0	80.0	45.0	412.0	0.0	0.0	121.0	0.0	0.0	76.0
86	639.0	9144.0	0.0	2314.0	116.0	9915.0	771.0	139.0	72.0	0.0	113.0	25.0	0.0	42.0	146.0	831.0	0.0	0.0	0.0	73.0	0.0	0.0	2653.0	0.0	2462.0	0.0	0.0	346.0	1505.0	0.0	0.0	224.0	470.0	0.0	433.0	0.0	0.0	899.0	750.0	0.0	0.0	0.0	0.0	0.0	221.0	0.0	55.0	0.0	0.0
87	367.0	245.0	51.0	1452.0	0.0	0.0	84.0	0.0	0.0	0.0	0.0	0.0	0.0	0.0	36.0	0.0	0.0	0.0	0.0	58.0	45.0	0.0	200.0	0.0	0.0	0.0	0.0	3092.0	0.0	0.0	0.0	645.0	251.0	0.0	0.0	0.0	0.0	0.0	0.0	0.0	0.0	0.0	0.0	0.0	0.0	0.0	51.0	462.0	0.0
88	861.0	3375.0	188.0	356.0	0.0	178.0	72.0	0.0	0.0	0.0	69.0	0.0	0.0	0.0	0.0	577.0	0.0	0.0	108.0	0.0	0.0	0.0	59.0	0.0	202.0	98.0	0.0	0.0	2514.0	0.0	0.0	0.0	207.0	0.0	45.0	0.0	0.0	2494.0	0.0	0.0	0.0	0.0	0.0	0.0	0.0	79.0	0.0	0.0	55.0
89	405.0	1132.0	128.0	147.0	0.0	1194.0	0.0	25.0	0.0	0.0	0.0	0.0	0.0	0.0	0.0	1897.0	0.0	0.0	90.0	0.0	0.0	0.0	0.0	0.0	6046.0	51.0	0.0	0.0	218.0	0.0	0.0	0.0	128.0	0.0	325.0	0.0	0.0	1421.0	0.0	0.0	0.0	0.0	0.0	0.0	0.0	64.0	0.0	0.0	0.0
90	592.0	2607.0	86.0	355.0	0.0	2050.0	0.0	39.0	0.0	0.0	0.0	0.0	0.0	0.0	0.0	4289.0	0.0	47.0	79.0	0.0	0.0	0.0	0.0	0.0	3785.0	39.0	0.0	0.0	284.0	0.0	0.0	0.0	150.0	0.0	729.0	0.0	0.0	3393.0	0.0	0.0	0.0	0.0	0.0	0.0	0.0	0.0	0.0	39.0	0.0
91	472.0	944.0	100.0	1135.0	124.0	1557.0	0.0	0.0	0.0	0.0	136.0	17.0	0.0	0.0	36.0	0.0	0.0	0.0	0.0	0.0	0.0	0.0	391.0	0.0	80.0	0.0	0.0	165.0	100.0	0.0	17.0	0.0	271.0	0.0	120.0	0.0	0.0	130.0	324.0	0.0	0.0	0.0	0.0	0.0	0.0	0.0	0.0	718.0	0.0
92	301.0	1923.0	57.0	266.0	0.0	1204.0	0.0	0.0	0.0	0.0	0.0	0.0	0.0	0.0	0.0	396.0	0.0	0.0	0.0	0.0	0.0	0.0	0.0	0.0	477.0	38.0	0.0	44.0	104.0	0.0	0.0	0.0	98.0	0.0	929.0	0.0	0.0	565.0	0.0	0.0	0.0	0.0	0.0	0.0	0.0	0.0	0.0	82.0	0.0
93	423.0	423.0	0.0	522.0	0.0	287.0	0.0	0.0	0.0	0.0	0.0	0.0	0.0	0.0	0.0	0.0	0.0	0.0	0.0	0.0	0.0	0.0	83.0	0.0	68.0	0.0	0.0	105.0	83.0	0.0	0.0	0.0	166.0	0.0	60.0	0.0	0.0	0.0	0.0	0.0	0.0	0.0	0.0	0.0	0.0	0.0	0.0	105.0	0.0
94	828.0	662.0	0.0	10642.0	403.0	338.0	1024.0	169.0	0.0	0.0	351.0	0.0	0.0	0.0	1755.0	80.0	0.0	157.0	0.0	290.0	186.0	0.0	993.0	0.0	275.0	0.0	0.0	3188.0	0.0	0.0	1235.0	3312.0	875.0	34.0	34.0	0.0	426.0	0.0	4097.0	0.0	43.0	0.0	0.0	0.0	124.0	0.0	86.0	56982.0	0.0
95	483.0	76.0	92.0	22.0	0.0	0.0	0.0	7.0	29.0	0.0	0.0	12.0	7.0	0.0	0.0	0.0	0.0	7.0	29.0	0.0	0.0	12.0	0.0	12.0	0.0	38.0	0.0	0.0	0.0	7.0	0.0	0.0	16.0	0.0	0.0	27.0	0.0	0.0	0.0	159.0	175.0	0.0	33.0	7.0	0.0	11.0	0.0	18.0	0.0
96	520.0	692.0	91.0	453.0	0.0	147.0	0.0	293.0	0.0	0.0	0.0	0.0	0.0	0.0	0.0	0.0	0.0	0.0	0.0	0.0	0.0	0.0	165.0	0.0	0.0	0.0	0.0	105.0	0.0	0.0	28.0	540.0	128.0	0.0	0.0	0.0	0.0	0.0	0.0	0.0	0.0	0.0	0.0	0.0	0.0	0.0	0.0	1129.0	0.0
97	3363.0	605.0	942.0	337.0	0.0	0.0	0.0	0.0	267.0	27.0	0.0	1962.0	1592.0	79.0	0.0	69.0	148.0	0.0	248.0	0.0	54.0	138.0	119.0	98.0	0.0	188.0	0.0	0.0	0.0	168.0	0.0	0.0	317.0	94.0	39.0	525.0	0.0	0.0	0.0	883.0	408.0	119.0	178.0	0.0	0.0	243.0	47.0	0.0	76.0
98	12741.0	3989.0	4161.0	1716.0	232.0	858.0	72.0	803.0	243.0	50.0	2336.0	76.0	83.0	107.0	48.0	343.0	258.0	147.0	1244.0	63.0	126.0	84.0	0.0	16501.0	386.0	2316.0	0.0	165.0	471.0	276.0	0.0	0.0	1592.0	293.0	188.0	343.0	17.0	261.0	223.0	643.0	211.0	281.0	124.0	0.0	152.0	43225.0	94.0	308.0	7030.0
99	3816.0	1361.0	1260.0	521.0	0.0	117.0	0.0	386.0	63.0	41.0	136.0	55.0	27.0	37.0	0.0	201.0	0.0	78.0	437.0	0.0	0.0	0.0	134.0	1424.0	268.0	605.0	0.0	0.0	302.0	45.0	0.0	0.0	336.0	77.0	34.0	85.0	41.0	184.0	0.0	110.0	0.0	56.0	32.0	0.0	0.0	2090.0	0.0	0.0	991.0
100	1374.0	255.0	338.0	149.0	0.0	0.0	0.0	33.0	33.0	0.0	0.0	33.0	21.0	0.0	0.0	0.0	0.0	0.0	77.0	0.0	0.0	23.0	49.0	33.0	38.0	33.0	0.0	0.0	0.0	0.0	0.0	0.0	72.0	0.0	0.0	72.0	0.0	0.0	0.0	404.0	953.0	83.0	33.0	0.0	0.0	55.0	0.0	38.0	0.0
101	1498.0	36159.0	0.0	10214.0	217.0	3602.0	590.0	231.0	117.0	0.0	544.0	34.0	0.0	0.0	170.0	1385.0	58.0	128.0	465.0	110.0	0.0	23.0	2757.0	73.0	3124.0	211.0	0.0	708.0	1327.0	51.0	22.0	474.0	1194.0	51.0	1174.0	57.0	0.0	884.0	1906.0	196.0	72.0	84.0	40.0	0.0	263.0	104.0	180.0	308.0	0.0
102	175.0	29.0	5.0	114.0	23.0	0.0	0.0	0.0	7.0	0.0	0.0	0.0	0.0	112.0	0.0	0.0	23.0	35.0	5.0	0.0	0.0	0.0	0.0	0.0	11.0	13.0	0.0	0.0	0.0	0.0	0.0	0.0	90.0	0.0	0.0	0.0	0.0	0.0	0.0	0.0	0.0	0.0	0.0	0.0	13.0	0.0	188.0	0.0	0.0
103	210.0	315.0	0.0	3799.0	100.0	0.0	192.0	0.0	0.0	0.0	102.0	0.0	0.0	0.0	3047.0	0.0	0.0	0.0	0.0	52.0	180.0	0.0	315.0	0.0	157.0	0.0	0.0	840.0	0.0	0.0	334.0	770.0	350.0	0.0	0.0	0.0	675.0	0.0	628.0	0.0	0.0	0.0	0.0	0.0	83.0	0.0	0.0	4825.0	0.0
104	1480.0	764.0	351.0	279.0	0.0	145.0	0.0	2402.0	0.0	18.0	0.0	0.0	0.0	0.0	0.0	80.0	0.0	88.0	279.0	0.0	0.0	0.0	0.0	121.0	242.0	121.0	0.0	0.0	194.0	0.0	0.0	0.0	364.0	0.0	133.0	0.0	0.0	157.0	0.0	0.0	0.0	74.0	0.0	0.0	0.0	0.0	55.0	121.0	48.0
105	118.0	224.0	0.0	2457.0	0.0	0.0	168.0	0.0	0.0	0.0	260.0	0.0	0.0	0.0	609.0	0.0	0.0	0.0	0.0	0.0	0.0	0.0	756.0	0.0	638.0	0.0	0.0	342.0	0.0	0.0	6936.0	389.0	189.0	0.0	0.0	0.0	112.0	0.0	1602.0	0.0	0.0	0.0	0.0	0.0	0.0	0.0	0.0	3627.0	0.0
106	112.0	51.0	31.0	22.0	11.0	0.0	0.0	0.0	0.0	25.0	0.0	0.0	0.0	239.0	0.0	0.0	7.0	27.0	11.0	0.0	0.0	0.0	0.0	0.0	0.0	5.0	0.0	0.0	0.0	0.0	0.0	0.0	108.0	0.0	0.0	0.0	0.0	0.0	7.0	0.0	0.0	0.0	0.0	0.0	5.0	0.0	377.0	0.0	0.0
107	1366.0	7992.0	0.0	8282.0	458.0	1194.0	9116.0	231.0	36.0	0.0	362.0	21.0	0.0	46.0	426.0	1662.0	0.0	118.0	341.0	258.0	0.0	13.0	9565.0	49.0	4190.0	211.0	0.0	964.0	828.0	70.0	79.0	619.0	1114.0	51.0	792.0	0.0	88.0	1392.0	1115.0	147.0	80.0	74.0	52.0	0.0	221.0	191.0	94.0	410.0	0.0
108	2472.0	345.0	846.0	90.0	0.0	57.0	0.0	0.0	2990.0	0.0	0.0	115.0	53.0	0.0	0.0	0.0	0.0	0.0	287.0	0.0	0.0	583.0	0.0	98.0	0.0	238.0	0.0	0.0	0.0	4720.0	0.0	0.0	98.0	123.0	0.0	911.0	0.0	0.0	0.0	3532.0	87.0	57.0	1191.0	0.0	0.0	121.0	0.0	0.0	34.0
109	904.0	130.0	107.0	130.0	108.0	73.0	0.0	818.0	0.0	0.0	57.0	0.0	0.0	0.0	0.0	0.0	0.0	0.0	130.0	0.0	0.0	0.0	0.0	0.0	0.0	127.0	0.0	0.0	0.0	0.0	0.0	0.0	53.0	0.0	0.0	0.0	0.0	30.0	0.0	23.0	0.0	350.0	0.0	0.0	0.0	0.0	0.0	0.0	0.0
110	2505.0	443.0	1522.0	636.0	287.0	96.0	0.0	787.0	36.0	78.0	102.0	38.0	25.0	0.0	0.0	0.0	241.0	137.0	886.0	0.0	0.0	13.0	0.0	122.0	0.0	944.0	0.0	0.0	0.0	45.0	0.0	0.0	424.0	60.0	0.0	123.0	0.0	0.0	115.0	134.0	36.0	4259.0	44.0	0.0	83.0	174.0	0.0	0.0	34.0
111	300.0	263.0	50.0	705.0	68.0	0.0	0.0	59.0	0.0	0.0	215.0	0.0	0.0	0.0	0.0	0.0	0.0	0.0	0.0	0.0	0.0	0.0	50.0	0.0	0.0	45.0	0.0	165.0	40.0	0.0	0.0	0.0	172.0	0.0	0.0	0.0	0.0	0.0	104.0	0.0	0.0	0.0	0.0	0.0	0.0	0.0	0.0	172.0	0.0
112	680.0	635.0	204.0	3631.0	0.0	113.0	0.0	0.0	0.0	0.0	136.0	0.0	0.0	93.0	0.0	0.0	0.0	0.0	170.0	0.0	0.0	0.0	226.0	0.0	0.0	0.0	0.0	4460.0	0.0	0.0	0.0	131.0	557.0	0.0	0.0	0.0	17.0	72.0	162.0	0.0	0.0	0.0	0.0	0.0	0.0	0.0	55.0	616.0	0.0
113	324.0	713.0	160.0	167.0	0.0	160.0	0.0	30.0	0.0	0.0	51.0	0.0	0.0	0.0	0.0	0.0	0.0	0.0	44.0	0.0	0.0	0.0	30.0	0.0	61.0	0.0	0.0	0.0	51.0	0.0	0.0	0.0	71.0	0.0	208.0	0.0	0.0	51.0	0.0	0.0	0.0	0.0	0.0	0.0	0.0	0.0	0.0	34.0	0.0
114	769.0	1351.0	244.0	760.0	0.0	1689.0	0.0	0.0	0.0	0.0	0.0	0.0	0.0	0.0	0.0	80.0	0.0	0.0	0.0	0.0	0.0	0.0	122.0	0.0	103.0	0.0	0.0	135.0	178.0	32.0	17.0	65.0	319.0	0.0	713.0	0.0	0.0	103.0	0.0	0.0	0.0	46.0	0.0	0.0	0.0	0.0	0.0	410.0	34.0
115	411.0	129.0	68.0	123.0	35.0	0.0	0.0	32.0	22.0	55.0	0.0	0.0	0.0	356.0	0.0	0.0	0.0	119.0	48.0	0.0	19.0	0.0	0.0	0.0	19.0	0.0	0.0	0.0	0.0	0.0	0.0	22.0	249.0	0.0	0.0	0.0	0.0	0.0	0.0	25.0	0.0	0.0	0.0	0.0	55.0	0.0	707.0	0.0	0.0
116	1386.0	858.0	356.0	422.0	0.0	105.0	0.0	2255.0	0.0	0.0	0.0	0.0	0.0	0.0	0.0	79.0	0.0	78.0	277.0	21.0	270.0	16.0	0.0	49.0	290.0	92.0	0.0	0.0	158.0	0.0	0.0	0.0	264.0	0.0	34.0	0.0	0.0	92.0	145.0	92.0	0.0	0.0	0.0	0.0	0.0	105.0	47.0	184.0	48.0
117	282.0	58.0	58.0	256.0	0.0	0.0	0.0	20.0	0.0	0.0	25.0	0.0	0.0	0.0	0.0	0.0	0.0	33.0	0.0	0.0	0.0	0.0	0.0	0.0	0.0	23.0	0.0	0.0	0.0	0.0	0.0	0.0	217.0	0.0	17.0	0.0	0.0	0.0	0.0	0.0	0.0	0.0	0.0	0.0	17.0	0.0	89.0	0.0	43.0
118	4674.0	2635.0	1094.0	14470.0	132.0	447.0	1839.0	247.0	63.0	55.0	317.0	0.0	30.0	42.0	696.0	80.0	75.0	206.0	497.0	12053.0	354.0	43.0	5669.0	85.0	147.0	338.0	0.0	547.0	269.0	51.0	85.0	197.0	6315.0	103.0	51.0	114.0	94.0	116.0	547.0	397.0	87.0	121.0	56.0	0.0	447.0	156.0	78.0	845.0	48.0
119	356.0	109.0	54.0	1203.0	54.0	64.0	0.0	0.0	0.0	0.0	45.0	0.0	0.0	65.0	0.0	0.0	0.0	98.0	64.0	0.0	0.0	0.0	0.0	0.0	0.0	54.0	1295.0	0.0	0.0	0.0	0.0	0.0	4150.0	0.0	0.0	0.0	0.0	32.0	187.0	0.0	0.0	0.0	0.0	0.0	302.0	0.0	86.0	0.0	0.0
120	54.0	38.0	92.0	321.0	0.0	0.0	0.0	0.0	0.0	0.0	0.0	0.0	0.0	0.0	763.0	0.0	0.0	0.0	0.0	0.0	441.0	0.0	54.0	0.0	0.0	0.0	0.0	43.0	16.0	0.0	0.0	54.0	103.0	0.0	0.0	0.0	325.0	0.0	32.0	0.0	0.0	0.0	0.0	0.0	0.0	0.0	0.0	207.0	0.0
121	3524.0	1736.0	842.0	3038.0	155.0	255.0	72.0	216.0	45.0	229.0	170.0	38.0	25.0	21494.0	36.0	0.0	280.0	1098.0	434.0	68.0	168.0	33.0	0.0	61.0	0.0	357.0	0.0	0.0	166.0	96.0	17.0	0.0	3038.0	60.0	0.0	229.0	41.0	101.0	0.0	147.0	36.0	168.0	0.0	0.0	179.0	139.0	31358.0	229.0	83.0
122	192849.0	898.0	46904.0	1634.0	582.0	1070.0	0.0	648.0	225.0	147.0	272.0	605.0	103.0	61.0	0.0	138.0	250.0	206.0	23370.0	36.0	174.0	128.0	0.0	699.0	1654.0	17364.0	0.0	165.0	249.0	412.0	0.0	0.0	1194.0	4616.0	114.0	2117.0	0.0	101.0	365.0	490.0	437.0	758.0	165.0	0.0	207.0	1777.0	125.0	0.0	173.0
123	232.0	116.0	33.0	2783.0	0.0	0.0	0.0	0.0	0.0	0.0	544.0	0.0	0.0	0.0	0.0	0.0	0.0	74.0	33.0	0.0	33.0	0.0	174.0	0.0	0.0	0.0	0.0	49.0	0.0	0.0	0.0	0.0	31936.0	0.0	0.0	0.0	0.0	0.0	933.0	0.0	0.0	0.0	0.0	0.0	1287.0	0.0	0.0	132.0	0.0
124	398.0	125.0	192.0	909.0	25.0	0.0	117.0	0.0	0.0	0.0	0.0	0.0	0.0	0.0	0.0	0.0	0.0	33.0	58.0	377.0	0.0	0.0	100.0	0.0	0.0	25.0	0.0	0.0	0.0	0.0	0.0	0.0	716.0	0.0	0.0	0.0	0.0	0.0	0.0	0.0	0.0	0.0	0.0	0.0	71.0	0.0	0.0	46.0	0.0
125	254.0	1430.0	79.0	1518.0	0.0	142.0	229.0	0.0	0.0	0.0	102.0	0.0	0.0	0.0	0.0	0.0	0.0	0.0	0.0	0.0	0.0	23.0	668.0	0.0	130.0	0.0	0.0	271.0	123.0	0.0	0.0	0.0	188.0	0.0	108.0	0.0	0.0	232.0	162.0	0.0	0.0	0.0	28.0	0.0	0.0	0.0	0.0	0.0	0.0
126	966.0	2575.0	361.0	216.0	0.0	135.0	0.0	72.0	0.0	0.0	0.0	0.0	0.0	0.0	0.0	207.0	0.0	0.0	90.0	0.0	0.0	0.0	0.0	171.0	135.0	180.0	0.0	0.0	1527.0	0.0	0.0	0.0	225.0	0.0	57.0	0.0	0.0	304.0	0.0	171.0	0.0	56.0	32.0	0.0	0.0	174.0	0.0	0.0	118.0
127	832.0	138.0	208.0	32.0	0.0	16.0	0.0	0.0	16910.0	0.0	0.0	132.0	27.0	0.0	0.0	0.0	0.0	0.0	32.0	0.0	0.0	1932.0	0.0	32.0	58.0	64.0	16.0	0.0	0.0	566.0	0.0	0.0	58.0	0.0	0.0	138.0	0.0	0.0	0.0	1569.0	65.0	0.0	480.0	0.0	0.0	32.0	0.0	26.0	0.0
128	292.0	40.0	108.0	7.0	0.0	0.0	0.0	0.0	92.0	0.0	1.0	85.0	219.0	0.0	0.0	0.0	7.0	0.0	11.0	0.0	0.0	29.0	0.0	5.0	0.0	34.0	0.0	0.0	0.0	30.0	0.0	0.0	11.0	19.0	0.0	23.0	0.0	0.0	0.0	183.0	23.0	0.0	42.0	0.0	0.0	19.0	0.0	7.0	7.0
129	5166.0	659.0	2391.0	429.0	93.0	153.0	0.0	957.0	0.0	22.0	0.0	17.0	17.0	32.0	73.0	122.0	50.0	0.0	1073.0	0.0	0.0	37.0	0.0	2909.0	183.0	1471.0	0.0	0.0	275.0	45.0	0.0	0.0	367.0	122.0	0.0	85.0	0.0	101.0	0.0	122.0	0.0	74.0	36.0	0.0	0.0	11283.0	0.0	0.0	1333.0
130	0.0	0.0	0.0	0.0	0.0	0.0	0.0	0.0	0.0	0.0	0.0	0.0	0.0	0.0	0.0	0.0	0.0	0.0	0.0	0.0	0.0	0.0	0.0	0.0	0.0	0.0	0.0	0.0	0.0	0.0	0.0	0.0	796.0	0.0	0.0	0.0	0.0	0.0	0.0	0.0	0.0	0.0	0.0	0.0	0.0	0.0	0.0	0.0	0.0
131	60.0	17.0	0.0	259.0	17.0	40.0	34.0	0.0	0.0	0.0	0.0	0.0	0.0	0.0	17.0	0.0	0.0	0.0	28.0	5263.0	0.0	0.0	86.0	0.0	0.0	0.0	0.0	0.0	0.0	0.0	0.0	0.0	184.0	0.0	0.0	0.0	0.0	0.0	20.0	0.0	0.0	0.0	0.0	0.0	17.0	0.0	0.0	25.0	0.0
132	2471.0	333.0	846.0	453.0	279.0	0.0	0.0	540.0	0.0	55.0	51.0	0.0	0.0	0.0	0.0	0.0	41.0	147.0	342.0	0.0	60.0	0.0	0.0	49.0	0.0	205.0	0.0	0.0	0.0	0.0	0.0	0.0	213.0	59.0	0.0	0.0	0.0	0.0	68.0	0.0	0.0	1565.0	0.0	0.0	0.0	87.0	0.0	0.0	0.0
133	3631.0	4373.0	1183.0	561.0	170.0	521.0	0.0	262.0	72.0	18.0	124.0	17.0	120.0	0.0	0.0	421.0	0.0	0.0	461.0	36.0	0.0	20.0	0.0	2295.0	521.0	662.0	0.0	120.0	702.0	103.0	79.0	0.0	461.0	94.0	180.0	123.0	23.0	421.0	223.0	280.0	80.0	0.0	60.0	0.0	0.0	2264.0	0.0	0.0	1966.0
134	483.0	459.0	141.0	1308.0	0.0	94.0	72.0	0.0	0.0	0.0	0.0	0.0	0.0	0.0	2755.0	0.0	0.0	0.0	129.0	21.0	1286.0	13.0	117.0	0.0	0.0	0.0	0.0	165.0	82.0	0.0	22.0	188.0	483.0	0.0	0.0	0.0	1001.0	0.0	0.0	0.0	0.0	0.0	0.0	0.0	0.0	0.0	0.0	612.0	0.0
135	662.0	2688.0	64.0	314.0	40.0	2277.0	0.0	72.0	0.0	0.0	0.0	0.0	0.0	0.0	0.0	1073.0	0.0	0.0	0.0	0.0	0.0	0.0	64.0	0.0	1415.0	0.0	0.0	0.0	597.0	0.0	0.0	0.0	153.0	0.0	598.0	0.0	0.0	1090.0	0.0	0.0	0.0	0.0	48.0	0.0	0.0	0.0	0.0	0.0	0.0
136	99.0	99.0	0.0	1730.0	49.0	41.0	7500.0	0.0	0.0	0.0	0.0	0.0	0.0	0.0	99.0	0.0	0.0	0.0	0.0	0.0	58.0	0.0	23822.0	0.0	0.0	0.0	0.0	91.0	0.0	0.0	0.0	24.0	540.0	0.0	0.0	0.0	0.0	0.0	49.0	0.0	0.0	0.0	0.0	0.0	0.0	0.0	0.0	58.0	0.0
137	163.0	365.0	0.0	831.0	0.0	57.0	48.0	0.0	0.0	0.0	72.0	0.0	0.0	0.0	0.0	0.0	0.0	0.0	0.0	0.0	0.0	0.0	105.0	0.0	52.0	0.0	0.0	52.0	48.0	0.0	209.0	57.0	139.0	0.0	0.0	0.0	0.0	0.0	223.0	0.0	0.0	0.0	0.0	0.0	0.0	0.0	0.0	240.0	0.0
138	287.0	103.0	167.0	403.0	80.0	35.0	0.0	0.0	0.0	16.0	83.0	0.0	0.0	248.0	0.0	0.0	0.0	1494.0	19.0	0.0	0.0	0.0	0.0	0.0	29.0	0.0	0.0	0.0	0.0	0.0	0.0	0.0	955.0	0.0	0.0	0.0	0.0	0.0	29.0	0.0	0.0	0.0	0.0	0.0	142.0	0.0	1617.0	0.0	0.0
139	390.0	161.0	26.0	463.0	67.0	0.0	132.0	0.0	0.0	0.0	0.0	0.0	0.0	0.0	0.0	0.0	0.0	0.0	47.0	0.0	26.0	0.0	154.0	0.0	0.0	0.0	0.0	1210.0	33.0	0.0	0.0	1028.0	195.0	0.0	0.0	0.0	23.0	0.0	0.0	0.0	0.0	0.0	0.0	0.0	0.0	0.0	0.0	564.0	0.0
140	325.0	162.0	47.0	15194.0	38.0	0.0	156.0	19.0	0.0	0.0	952.0	0.0	0.0	0.0	0.0	0.0	0.0	0.0	0.0	21.0	0.0	0.0	2966.0	0.0	0.0	0.0	0.0	0.0	0.0	0.0	0.0	0.0	13989.0	0.0	0.0	0.0	0.0	0.0	1075.0	0.0	0.0	0.0	0.0	0.0	802.0	19.0	0.0	143.0	0.0
141	3073.0	1734.0	644.0	941.0	186.0	181.0	0.0	2703.0	0.0	22.0	0.0	0.0	21.0	84.0	0.0	115.0	33.0	295.0	346.0	0.0	138.0	33.0	0.0	98.0	264.0	148.0	0.0	135.0	198.0	45.0	0.0	131.0	716.0	51.0	45.0	95.0	0.0	165.0	0.0	110.0	0.0	112.0	0.0	0.0	83.0	121.0	102.0	231.0	90.0
142	627.0	366.0	93.0	86.0	0.0	37.0	0.0	521.0	0.0	0.0	0.0	0.0	0.0	0.0	0.0	43.0	0.0	0.0	55.0	0.0	0.0	0.0	0.0	0.0	74.0	0.0	0.0	37.0	68.0	0.0	0.0	0.0	111.0	0.0	0.0	0.0	0.0	49.0	0.0	0.0	0.0	0.0	0.0	0.0	0.0	31.0	0.0	142.0	0.0
143	1219.0	106.0	572.0	245.0	232.0	24.0	0.0	308.0	0.0	36.0	0.0	0.0	0.0	0.0	0.0	0.0	183.0	78.0	319.0	0.0	0.0	0.0	0.0	49.0	0.0	335.0	0.0	0.0	0.0	0.0	0.0	0.0	171.0	81.0	0.0	32.0	0.0	0.0	49.0	0.0	0.0	1170.0	0.0	0.0	0.0	121.0	0.0	0.0	55.0
144	625.0	2627.0	104.0	250.0	0.0	3495.0	0.0	0.0	0.0	0.0	0.0	0.0	0.0	0.0	0.0	1449.0	0.0	0.0	52.0	0.0	0.0	0.0	0.0	0.0	2389.0	41.0	0.0	0.0	1063.0	0.0	0.0	0.0	135.0	0.0	1391.0	0.0	0.0	3712.0	0.0	0.0	0.0	0.0	28.0	0.0	0.0	0.0	0.0	0.0	0.0
145	113.0	83.0	0.0	530.0	0.0	0.0	0.0	0.0	0.0	0.0	0.0	0.0	0.0	0.0	707.0	0.0	0.0	0.0	0.0	0.0	402.0	0.0	75.0	0.0	0.0	0.0	0.0	128.0	0.0	0.0	147.0	98.0	68.0	0.0	0.0	0.0	100.0	0.0	223.0	0.0	0.0	0.0	0.0	37.0	0.0	0.0	0.0	3901.0	0.0
146	175.0	197.0	32.0	2331.0	32.0	0.0	43.0	0.0	0.0	0.0	646.0	0.0	0.0	0.0	0.0	0.0	0.0	21.0	21.0	0.0	65.0	0.0	142.0	0.0	0.0	0.0	0.0	32.0	21.0	0.0	0.0	0.0	62238.0	0.0	0.0	0.0	0.0	0.0	872.0	0.0	0.0	0.0	0.0	0.0	1412.0	0.0	0.0	21.0	0.0
147	144.0	112.0	0.0	597.0	53.0	53.0	0.0	0.0	0.0	0.0	53.0	0.0	0.0	0.0	73.0	0.0	0.0	0.0	0.0	0.0	0.0	0.0	53.0	0.0	0.0	0.0	0.0	133.0	0.0	0.0	1677.0	229.0	64.0	0.0	0.0	0.0	0.0	0.0	138.0	0.0	0.0	0.0	0.0	0.0	0.0	0.0	0.0	2361.0	0.0
148	1147.0	580.0	159.0	5039.0	124.0	0.0	72.0	0.0	0.0	27.0	2280.0	0.0	0.0	32.0	0.0	0.0	87.0	177.0	130.0	31.0	72.0	0.0	116.0	0.0	0.0	0.0	0.0	0.0	0.0	0.0	0.0	0.0	47668.0	0.0	0.0	0.0	0.0	0.0	2718.0	0.0	0.0	56.0	0.0	0.0	16819.0	0.0	94.0	203.0	0.0
149	1038.0	141.0	272.0	97.0	0.0	0.0	0.0	0.0	73.0	0.0	0.0	60.0	117.0	0.0	0.0	0.0	0.0	0.0	77.0	0.0	0.0	16.0	26.0	33.0	0.0	40.0	0.0	0.0	36.0	63.0	0.0	0.0	70.0	0.0	0.0	50.0	0.0	0.0	26.0	490.0	702.0	36.0	124.0	0.0	0.0	63.0	0.0	0.0	0.0
150	0.0	0.0	0.0	0.0	0.0	0.0	0.0	0.0	0.0	0.0	0.0	0.0	0.0	0.0	0.0	0.0	0.0	0.0	0.0	0.0	0.0	0.0	0.0	0.0	0.0	0.0	0.0	0.0	0.0	0.0	0.0	0.0	0.0	0.0	0.0	0.0	0.0	0.0	0.0	0.0	0.0	0.0	0.0	0.0	0.0	0.0	0.0	0.0	0.0
151	4119.0	5183.0	1064.0	2643.0	194.0	1201.0	217.0	355.0	99.0	36.0	181.0	38.0	36.0	117.0	73.0	173.0	116.0	118.0	377.0	95.0	198.0	70.0	480.0	73.0	514.0	296.0	0.0	376.0	343.0	90.0	79.0	303.0	1592.0	112.0	245.0	152.0	65.0	261.0	425.0	318.0	124.0	140.0	64.0	0.0	152.0	139.0	172.0	1078.0	97.0
152	441.0	339.0	56.0	10832.0	93.0	0.0	56.0	0.0	0.0	0.0	5331.0	0.0	0.0	0.0	0.0	0.0	0.0	88.0	45.0	0.0	56.0	0.0	181.0	0.0	0.0	0.0	0.0	67.0	56.0	0.0	11.0	0.0	35510.0	0.0	0.0	0.0	0.0	0.0	4969.0	0.0	0.0	0.0	0.0	0.0	2016.0	0.0	0.0	317.0	0.0
153	10925.0	22510.0	2251.0	4062.0	372.0	2996.0	241.0	864.0	144.0	55.0	317.0	76.0	70.0	328.0	109.0	4653.0	300.0	325.0	768.0	158.0	180.0	172.0	0.0	282.0	4631.0	614.0	0.0	391.0	18109.0	109.0	39.0	184.0	3264.0	163.0	1682.0	314.0	23.0	27318.0	405.0	823.0	204.0	402.0	153.0	0.0	290.0	505.0	408.0	770.0	229.0
154	2045.0	1340.0	387.0	2644.0	163.0	246.0	144.0	0.0	45.0	0.0	124.0	29.0	0.0	42.0	34999.0	0.0	0.0	137.0	186.0	121.0	11317.0	27.0	317.0	98.0	0.0	148.0	0.0	493.0	166.0	0.0	73.0	246.0	1751.0	60.0	62.0	66.0	30581.0	0.0	243.0	171.0	65.0	0.0	32.0	0.0	138.0	121.0	0.0	1904.0	62.0
155	286.0	1038.0	0.0	490.0	0.0	51.0	60.0	0.0	0.0	0.0	81.0	0.0	0.0	0.0	0.0	0.0	0.0	0.0	0.0	0.0	0.0	0.0	153.0	0.0	0.0	0.0	0.0	0.0	61.0	0.0	79.0	46.0	76.0	0.0	0.0	0.0	0.0	0.0	223.0	0.0	0.0	0.0	0.0	0.0	0.0	0.0	0.0	122.0	0.0
156	1654.0	33757.0	558.0	2557.0	408.0	902.0	156.0	322.0	99.0	0.0	279.0	29.0	30.0	51.0	0.0	1676.0	0.0	98.0	279.0	179.0	0.0	0.0	343.0	98.0	1976.0	169.0	0.0	241.0	3867.0	32.0	34.0	0.0	623.0	51.0	343.0	0.0	11.0	988.0	263.0	220.0	72.0	131.0	44.0	0.0	124.0	174.0	110.0	0.0	62.0
157	2457.0	1188.0	605.0	827.0	326.0	232.0	0.0	1013.0	45.0	18.0	0.0	17.0	0.0	0.0	0.0	69.0	0.0	128.0	302.0	0.0	78.0	0.0	0.0	85.0	221.0	0.0	0.0	210.0	186.0	0.0	17.0	171.0	500.0	43.0	0.0	0.0	0.0	87.0	243.0	0.0	0.0	46.0	0.0	0.0	0.0	128.0	0.0	1129.0	76.0
158	110.0	87.0	39.0	9101.0	47.0	0.0	55.0	0.0	0.0	0.0	465.0	0.0	0.0	0.0	0.0	0.0	0.0	23.0	15.0	0.0	39.0	0.0	198.0	0.0	0.0	23.0	0.0	0.0	0.0	0.0	0.0	0.0	24602.0	0.0	0.0	0.0	17.0	0.0	811.0	0.0	0.0	0.0	0.0	0.0	1038.0	0.0	0.0	87.0	0.0
159	2801.0	20986.0	716.0	9609.0	2088.0	4066.0	2435.0	463.0	63.0	0.0	2495.0	29.0	43.0	65.0	97.0	3267.0	58.0	335.0	341.0	116.0	48.0	13.0	7756.0	61.0	7369.0	402.0	0.0	632.0	1723.0	32.0	62.0	184.0	1910.0	60.0	1003.0	104.0	53.0	1957.0	1845.0	367.0	131.0	121.0	36.0	0.0	636.0	156.0	188.0	616.0	69.0
160	212.0	1173.0	106.0	848.0	0.0	124.0	72.0	81.0	0.0	0.0	147.0	0.0	0.0	0.0	48.0	0.0	0.0	0.0	0.0	0.0	0.0	0.0	181.0	0.0	87.0	0.0	0.0	81.0	174.0	0.0	34.0	65.0	93.0	0.0	0.0	0.0	0.0	0.0	223.0	0.0	0.0	0.0	0.0	0.0	0.0	0.0	0.0	224.0	0.0
161	64.0	53.0	0.0	779.0	10.0	0.0	30.0	10.0	20.0	0.0	113.0	0.0	0.0	0.0	0.0	0.0	0.0	0.0	13.0	42.0	16.0	20.0	10.0	0.0	0.0	0.0	0.0	0.0	0.0	0.0	0.0	0.0	5891.0	0.0	0.0	0.0	0.0	0.0	182.0	13.0	0.0	0.0	0.0	0.0	304.0	0.0	0.0	20.0	0.0
162	1701.0	223.0	510.0	74.0	0.0	42.0	0.0	0.0	6837.0	0.0	0.0	46.0	36.0	0.0	0.0	0.0	0.0	0.0	154.0	0.0	0.0	249.0	0.0	0.0	53.0	244.0	0.0	0.0	0.0	1230.0	0.0	0.0	90.0	90.0	0.0	536.0	0.0	0.0	0.0	2477.0	138.0	0.0	217.0	0.0	0.0	63.0	0.0	26.0	55.0
163	1282.0	667.0	392.0	328.0	108.0	0.0	0.0	895.0	0.0	0.0	0.0	0.0	0.0	0.0	0.0	84.0	0.0	0.0	180.0	0.0	0.0	0.0	0.0	0.0	137.0	0.0	0.0	0.0	137.0	0.0	0.0	0.0	222.0	34.0	0.0	0.0	0.0	127.0	63.0	0.0	0.0	46.0	0.0	0.0	0.0	0.0	0.0	308.0	0.0
164	210.0	85.0	91.0	70.0	50.0	23.0	0.0	0.0	0.0	0.0	23.0	0.0	0.0	816.0	0.0	0.0	0.0	1780.0	20.0	0.0	0.0	0.0	0.0	0.0	0.0	14.0	0.0	20.0	0.0	0.0	0.0	0.0	189.0	0.0	0.0	0.0	0.0	0.0	0.0	0.0	0.0	0.0	0.0	0.0	0.0	0.0	1147.0	17.0	0.0
165	194.0	249.0	54.0	249.0	0.0	46.0	0.0	33.0	0.0	0.0	0.0	0.0	0.0	0.0	0.0	0.0	0.0	0.0	0.0	0.0	0.0	0.0	71.0	0.0	0.0	0.0	0.0	71.0	29.0	0.0	17.0	158.0	71.0	0.0	0.0	0.0	0.0	0.0	33.0	0.0	0.0	0.0	0.0	0.0	0.0	0.0	0.0	308.0	0.0
166	220.0	514.0	93.0	1730.0	170.0	120.0	289.0	66.0	0.0	0.0	215.0	0.0	0.0	0.0	48.0	0.0	0.0	0.0	0.0	126.0	0.0	0.0	881.0	0.0	153.0	0.0	0.0	165.0	0.0	0.0	73.0	79.0	153.0	0.0	0.0	0.0	17.0	0.0	1318.0	0.0	0.0	0.0	0.0	0.0	0.0	0.0	0.0	256.0	0.0
167	2326.0	278.0	981.0	193.0	0.0	54.0	0.0	11634.0	0.0	45.0	0.0	0.0	0.0	0.0	0.0	0.0	0.0	0.0	371.0	0.0	0.0	0.0	0.0	255.0	85.0	471.0	0.0	0.0	77.0	0.0	0.0	0.0	139.0	43.0	0.0	0.0	0.0	0.0	131.0	0.0	0.0	0.0	0.0	0.0	0.0	293.0	0.0	61.0	286.0
168	0.0	0.0	0.0	0.0	0.0	0.0	0.0	0.0	0.0	0.0	0.0	0.0	0.0	0.0	0.0	0.0	0.0	0.0	0.0	417.0	0.0	0.0	0.0	0.0	0.0	0.0	0.0	0.0	0.0	0.0	0.0	0.0	0.0	0.0	0.0	0.0	0.0	0.0	0.0	0.0	0.0	0.0	0.0	0.0	0.0	0.0	0.0	0.0	0.0
169	118.0	30.0	36.0	17.0	0.0	0.0	0.0	2.0	23.0	0.0	0.0	8.0	0.0	0.0	0.0	0.0	0.0	0.0	8.0	0.0	8.0	15.0	0.0	2.0	8.0	8.0	0.0	0.0	2.0	0.0	0.0	0.0	8.0	0.0	0.0	15.0	0.0	0.0	0.0	57.0	121.0	0.0	15.0	0.0	0.0	5.0	0.0	2.0	0.0
170	2656.0	399.0	1481.0	130.0	0.0	0.0	0.0	0.0	184.0	0.0	0.0	1957.0	27.0	0.0	0.0	0.0	0.0	0.0	122.0	0.0	0.0	76.0	46.0	0.0	0.0	115.0	0.0	0.0	0.0	53.0	0.0	0.0	184.0	0.0	0.0	176.0	0.0	0.0	0.0	944.0	7529.0	92.0	84.0	0.0	0.0	61.0	0.0	53.0	34.0
171	130.0	85.0	34.0	238.0	0.0	0.0	0.0	0.0	0.0	0.0	0.0	0.0	0.0	0.0	1316.0	0.0	0.0	0.0	22.0	0.0	9210.0	0.0	62.0	0.0	0.0	0.0	0.0	45.0	0.0	0.0	0.0	39.0	153.0	0.0	0.0	0.0	1006.0	0.0	28.0	0.0	0.0	0.0	0.0	56.0	0.0	0.0	0.0	823.0	0.0
172	11149.0	614.0	6792.0	526.0	0.0	0.0	0.0	98.0	306.0	59.0	0.0	179.0	96.0	0.0	0.0	0.0	75.0	0.0	5342.0	15.0	0.0	94.0	0.0	122.0	0.0	3664.0	0.0	0.0	0.0	592.0	0.0	0.0	417.0	2986.0	34.0	476.0	0.0	0.0	0.0	625.0	226.0	262.0	137.0	0.0	0.0	331.0	0.0	0.0	41.0
173	10655.0	5883.0	3137.0	1699.0	248.0	1209.0	120.0	973.0	243.0	27.0	1860.0	281.0	393.0	145.0	36.0	196.0	208.0	226.0	849.0	68.0	0.0	185.0	0.0	4149.0	349.0	1242.0	0.0	0.0	686.0	457.0	45.0	79.0	1751.0	181.0	245.0	400.0	17.0	304.0	202.0	1863.0	522.0	355.0	374.0	0.0	110.0	6028.0	204.0	308.0	3987.0
174	139.0	139.0	0.0	1467.0	0.0	0.0	0.0	0.0	0.0	0.0	0.0	0.0	0.0	0.0	280.0	0.0	0.0	0.0	0.0	0.0	66.0	0.0	139.0	0.0	0.0	0.0	0.0	512.0	0.0	0.0	379.0	2341.0	186.0	0.0	0.0	0.0	59.0	0.0	243.0	0.0	0.0	0.0	0.0	0.0	0.0	0.0	0.0	4620.0	0.0
175	288.0	247.0	105.0	123.0	29.0	20.0	0.0	20.0	0.0	0.0	70.0	0.0	0.0	314.0	0.0	0.0	0.0	273.0	47.0	0.0	0.0	0.0	0.0	0.0	0.0	0.0	0.0	17.0	0.0	0.0	0.0	0.0	238.0	0.0	0.0	0.0	0.0	0.0	0.0	0.0	0.0	23.0	0.0	0.0	0.0	0.0	353.0	94.0	0.0
176	390.0	1368.0	0.0	438.0	0.0	132.0	156.0	0.0	0.0	0.0	0.0	0.0	0.0	0.0	0.0	92.0	0.0	0.0	0.0	0.0	0.0	0.0	204.0	0.0	120.0	0.0	0.0	72.0	120.0	0.0	0.0	79.0	132.0	0.0	96.0	0.0	0.0	130.0	0.0	0.0	0.0	0.0	0.0	0.0	0.0	0.0	0.0	84.0	0.0
177	189.0	94.0	0.0	1579.0	42.0	0.0	442.0	0.0	0.0	0.0	0.0	0.0	34.0	0.0	1032.0	0.0	0.0	0.0	0.0	475.0	0.0	0.0	5044.0	0.0	0.0	0.0	0.0	73.0	0.0	0.0	0.0	0.0	463.0	0.0	0.0	0.0	0.0	0.0	84.0	0.0	0.0	0.0	0.0	0.0	84.0	0.0	0.0	126.0	0.0
178	919.0	1752.0	373.0	16604.0	396.0	2326.0	1410.0	247.0	36.0	0.0	1542.0	0.0	17.0	70.0	414.0	277.0	58.0	88.0	186.0	116.0	66.0	27.0	4021.0	49.0	804.0	0.0	0.0	828.0	207.0	0.0	357.0	316.0	955.0	0.0	222.0	0.0	100.0	101.0	3103.0	0.0	43.0	84.0	0.0	0.0	276.0	104.0	0.0	1334.0	0.0
179	0.0	0.0	0.0	0.0	0.0	0.0	0.0	0.0	0.0	0.0	0.0	0.0	0.0	0.0	0.0	0.0	0.0	0.0	0.0	0.0	0.0	0.0	0.0	0.0	0.0	0.0	0.0	0.0	0.0	0.0	0.0	0.0	0.0	0.0	0.0	0.0	0.0	0.0	0.0	0.0	0.0	0.0	0.0	0.0	0.0	0.0	0.0	0.0	0.0
180	1210.0	670.0	424.0	231.0	0.0	0.0	0.0	84.0	0.0	0.0	53.0	0.0	38.0	0.0	0.0	46.0	0.0	0.0	169.0	0.0	0.0	0.0	0.0	785.0	61.0	200.0	0.0	0.0	107.0	38.0	0.0	0.0	154.0	0.0	0.0	0.0	0.0	61.0	0.0	269.0	0.0	0.0	36.0	0.0	0.0	836.0	0.0	0.0	562.0
181	525.0	273.0	103.0	355.0	139.0	0.0	0.0	345.0	0.0	0.0	170.0	0.0	0.0	0.0	0.0	0.0	0.0	118.0	66.0	0.0	0.0	0.0	0.0	56.0	72.0	0.0	0.0	36.0	0.0	0.0	0.0	0.0	180.0	0.0	0.0	0.0	0.0	41.0	66.0	0.0	0.0	0.0	0.0	0.0	0.0	0.0	0.0	41.0	0.0
182	393.0	342.0	0.0	646.0	56.0	0.0	61.0	0.0	0.0	0.0	0.0	0.0	0.0	0.0	36.0	39.0	0.0	0.0	0.0	0.0	0.0	0.0	174.0	0.0	56.0	0.0	0.0	0.0	0.0	0.0	56.0	79.0	129.0	0.0	0.0	0.0	0.0	0.0	129.0	0.0	0.0	0.0	0.0	0.0	0.0	0.0	0.0	157.0	0.0
183	0.0	0.0	0.0	0.0	0.0	0.0	0.0	0.0	0.0	0.0	0.0	0.0	0.0	0.0	0.0	0.0	0.0	0.0	0.0	0.0	0.0	0.0	0.0	0.0	0.0	0.0	0.0	0.0	0.0	0.0	0.0	0.0	0.0	0.0	0.0	0.0	0.0	0.0	0.0	0.0	0.0	0.0	0.0	0.0	0.0	0.0	0.0	0.0	0.0
184	3164.0	2205.0	1907.0	1466.0	0.0	176.0	0.0	0.0	126.0	45.0	113.0	0.0	19.0	0.0	85.0	0.0	58.0	0.0	198.0	0.0	308.0	50.0	0.0	49.0	143.0	154.0	0.0	275.0	124.0	0.0	45.0	143.0	1990.0	77.0	0.0	0.0	41.0	0.0	588.0	297.0	87.0	46.0	32.0	3054.0	138.0	0.0	0.0	220.0	55.0
185	3584.0	4361.0	1165.0	6094.0	232.0	388.0	470.0	308.0	99.0	22.0	1225.0	34.0	38.0	70.0	158.0	300.0	150.0	128.0	186.0	68.0	108.0	47.0	1493.0	49.0	388.0	190.0	0.0	376.0	358.0	45.0	561.0	263.0	1831.0	103.0	96.0	76.0	59.0	159.0	770.0	331.0	80.0	121.0	76.0	0.0	193.0	226.0	133.0	975.0	104.0
186	0.0	0.0	0.0	0.0	0.0	0.0	0.0	0.0	0.0	0.0	0.0	0.0	0.0	0.0	0.0	0.0	0.0	0.0	0.0	0.0	0.0	0.0	0.0	0.0	0.0	0.0	0.0	0.0	0.0	0.0	0.0	0.0	716.0	0.0	0.0	0.0	0.0	0.0	0.0	0.0	0.0	0.0	0.0	0.0	0.0	0.0	0.0	0.0	0.0
187	408.0	784.0	0.0	2680.0	0.0	0.0	241.0	0.0	0.0	0.0	3403.0	0.0	0.0	0.0	1840.0	392.0	0.0	0.0	0.0	31.0	72.0	0.0	751.0	0.0	719.0	0.0	0.0	441.0	0.0	32.0	20093.0	326.0	424.0	0.0	0.0	0.0	503.0	0.0	2008.0	0.0	0.0	0.0	0.0	0.0	166.0	0.0	0.0	2515.0	0.0
188	56.0	63.0	0.0	2106.0	50.0	44.0	72.0	37.0	0.0	0.0	0.0	0.0	0.0	0.0	316.0	0.0	0.0	0.0	0.0	0.0	0.0	0.0	0.0	0.0	0.0	0.0	0.0	303.0	0.0	0.0	447.0	569.0	75.0	0.0	0.0	0.0	23.0	0.0	1034.0	0.0	0.0	0.0	0.0	0.0	0.0	0.0	0.0	3901.0	0.0
189	157.0	56.0	0.0	123.0	1190.0	15.0	0.0	0.0	0.0	0.0	37.0	0.0	0.0	0.0	15.0	0.0	0.0	769.0	0.0	0.0	0.0	0.0	0.0	18.0	0.0	15.0	0.0	0.0	33.0	0.0	0.0	0.0	108.0	0.0	0.0	0.0	0.0	0.0	30.0	0.0	0.0	0.0	0.0	0.0	11.0	0.0	15.0	0.0	0.0
190	1971.0	2119.0	630.0	281.0	85.0	187.0	0.0	1327.0	0.0	0.0	0.0	0.0	0.0	0.0	0.0	375.0	41.0	88.0	388.0	21.0	0.0	16.0	0.0	61.0	5969.0	174.0	0.0	0.0	429.0	32.0	0.0	0.0	268.0	0.0	45.0	0.0	0.0	228.0	0.0	0.0	0.0	65.0	0.0	0.0	0.0	160.0	0.0	228.0	55.0
191	384.0	2301.0	0.0	430.0	0.0	253.0	108.0	0.0	0.0	0.0	0.0	0.0	0.0	0.0	0.0	76.0	0.0	0.0	0.0	0.0	0.0	0.0	153.0	0.0	138.0	0.0	0.0	100.0	161.0	0.0	28.0	0.0	161.0	0.0	715.0	0.0	0.0	0.0	0.0	0.0	0.0	0.0	0.0	0.0	0.0	0.0	0.0	223.0	0.0
192	159.0	166.0	0.0	575.0	0.0	0.0	0.0	48.0	0.0	0.0	0.0	0.0	0.0	0.0	73.0	0.0	0.0	0.0	0.0	0.0	0.0	0.0	48.0	0.0	0.0	0.0	0.0	353.0	0.0	0.0	374.0	4427.0	159.0	0.0	0.0	0.0	23.0	0.0	90.0	0.0	0.0	0.0	0.0	0.0	0.0	0.0	0.0	3182.0	0.0
193	294.0	384.0	71.0	777.0	0.0	0.0	180.0	0.0	0.0	0.0	0.0	0.0	0.0	0.0	85.0	0.0	0.0	0.0	0.0	21.0	90.0	0.0	348.0	0.0	0.0	0.0	0.0	1371.0	0.0	0.0	22.0	1239.0	160.0	0.0	0.0	0.0	65.0	0.0	53.0	0.0	0.0	0.0	0.0	0.0	0.0	0.0	0.0	2207.0	0.0
194	740.0	8580.0	0.0	6281.0	287.0	1052.0	1459.0	185.0	63.0	0.0	192.0	132.0	19.0	0.0	146.0	1200.0	0.0	0.0	0.0	95.0	0.0	16.0	2630.0	0.0	2278.0	0.0	0.0	286.0	817.0	38.0	0.0	355.0	796.0	0.0	433.0	0.0	29.0	739.0	1054.0	0.0	0.0	0.0	44.0	0.0	152.0	87.0	70.0	0.0	0.0
195	12476.0	11272.0	1591.0	22326.0	1172.0	1969.0	578.0	664.0	180.0	87.0	1610.0	51.0	79.0	136.0	4534.0	381.0	150.0	591.0	465.0	554.0	1039.0	77.0	3502.0	85.0	1745.0	338.0	0.0	6566.0	892.0	128.0	3185.0	8098.0	6847.0	112.0	307.0	114.0	2428.0	304.0	9188.0	919.0	153.0	131.0	197.0	0.0	470.0	261.0	267.0	196717.0	131.0
196	12038.0	3392.0	3246.0	1276.0	0.0	1854.0	120.0	324.0	19834.0	41.0	113.0	1190.0	744.0	126.0	0.0	161.0	258.0	128.0	1094.0	31.0	186.0	13992.0	0.0	233.0	477.0	912.0	0.0	135.0	269.0	14316.0	51.0	92.0	1433.0	547.0	125.0	3465.0	23.0	130.0	202.0	19059.0	1218.0	328.0	10747.0	0.0	96.0	574.0	117.0	0.0	152.0
197	603.0	405.0	98.0	916.0	2849.0	0.0	0.0	81.0	0.0	0.0	0.0	0.0	0.0	46.0	0.0	0.0	0.0	167.0	63.0	0.0	0.0	0.0	75.0	0.0	0.0	0.0	0.0	120.0	121.0	0.0	0.0	79.0	452.0	0.0	0.0	0.0	0.0	0.0	243.0	0.0	0.0	46.0	0.0	0.0	0.0	0.0	94.0	168.0	0.0
198	24446.0	2213.0	8478.0	1668.0	458.0	481.0	0.0	1312.0	180.0	96.0	306.0	72.0	53.0	98.0	0.0	138.0	308.0	266.0	51216.0	36.0	180.0	77.0	0.0	724.0	294.0	18299.0	0.0	226.0	249.0	186.0	17.0	105.0	1433.0	6032.0	108.0	457.0	29.0	159.0	263.0	490.0	167.0	918.0	96.0	0.0	138.0	2369.0	133.0	256.0	437.0
199	244.0	155.0	81.0	194.0	31.0	0.0	0.0	38.0	0.0	357.0	0.0	0.0	0.0	124.0	0.0	0.0	108.0	85.0	46.0	0.0	0.0	0.0	0.0	0.0	19.0	42.0	0.0	0.0	0.0	0.0	0.0	0.0	85.0	0.0	0.0	50.0	0.0	0.0	0.0	0.0	0.0	0.0	0.0	0.0	0.0	23.0	50.0	0.0	0.0
200	253.0	43.0	79.0	20.0	6.0	0.0	0.0	11.0	36.0	0.0	0.0	15.0	0.0	0.0	0.0	0.0	0.0	6.0	11.0	0.0	4.0	0.0	0.0	6.0	6.0	11.0	0.0	0.0	0.0	4.0	0.0	0.0	13.0	4.0	0.0	15.0	0.0	6.0	0.0	208.0	153.0	0.0	11.0	0.0	4.0	6.0	0.0	11.0	4.0
201	1662.0	107.0	409.0	81.0	56.0	0.0	0.0	66.0	0.0	27.0	0.0	0.0	0.0	0.0	0.0	0.0	325.0	20.0	690.0	0.0	0.0	0.0	0.0	61.0	0.0	219.0	0.0	0.0	0.0	15.0	0.0	0.0	61.0	51.0	0.0	30.0	0.0	0.0	0.0	0.0	0.0	20130.0	0.0	0.0	0.0	35.0	0.0	0.0	0.0
202	907.0	119.0	430.0	31.0	0.0	0.0	0.0	0.0	270.0	0.0	0.0	1058.0	499.0	0.0	0.0	0.0	31.0	0.0	143.0	0.0	0.0	71.0	0.0	49.0	0.0	183.0	0.0	0.0	23.0	111.0	0.0	0.0	55.0	47.0	0.0	262.0	0.0	0.0	0.0	613.0	160.0	0.0	183.0	0.0	0.0	71.0	0.0	0.0	0.0
203	599.0	81.0	250.0	27.0	0.0	16.0	0.0	0.0	125.0	0.0	0.0	6430.0	141.0	0.0	0.0	0.0	0.0	0.0	49.0	0.0	0.0	21.0	0.0	21.0	0.0	65.0	0.0	0.0	0.0	32.0	0.0	0.0	21.0	21.0	0.0	228.0	0.0	0.0	0.0	392.0	2407.0	0.0	70.0	0.0	0.0	38.0	0.0	16.0	27.0
204	5883.0	170704.0	1879.0	8498.0	1289.0	4619.0	964.0	1421.0	252.0	13.0	1701.0	123.0	133.0	295.0	146.0	3694.0	91.0	1192.0	590.0	311.0	90.0	33.0	2533.0	208.0	9758.0	635.0	0.0	723.0	16915.0	135.0	79.0	395.0	2866.0	69.0	1750.0	114.0	59.0	6728.0	3265.0	576.0	299.0	271.0	157.0	0.0	553.0	348.0	880.0	1129.0	138.0
205	1195.0	120.0	380.0	64.0	0.0	0.0	0.0	0.0	166.0	0.0	0.0	176.0	0.0	0.0	0.0	0.0	0.0	0.0	55.0	0.0	0.0	27.0	18.0	37.0	0.0	111.0	0.0	0.0	0.0	83.0	0.0	0.0	111.0	0.0	0.0	101.0	0.0	0.0	0.0	797.0	19105.0	27.0	64.0	0.0	0.0	37.0	0.0	0.0	0.0
206	308.0	166.0	59.0	255.0	147.0	50.0	0.0	41.0	0.0	0.0	0.0	0.0	0.0	0.0	0.0	0.0	0.0	0.0	77.0	0.0	0.0	0.0	0.0	0.0	29.0	53.0	0.0	29.0	0.0	0.0	0.0	0.0	98.0	0.0	0.0	0.0	0.0	26.0	38.0	0.0	0.0	0.0	0.0	0.0	0.0	0.0	0.0	193.0	0.0
207	173.0	173.0	0.0	8725.0	79.0	0.0	57.0	0.0	0.0	0.0	839.0	0.0	0.0	0.0	0.0	0.0	0.0	21.0	21.0	26.0	0.0	0.0	79.0	0.0	0.0	0.0	0.0	21.0	0.0	0.0	0.0	0.0	26625.0	0.0	0.0	0.0	0.0	0.0	1156.0	0.0	0.0	0.0	0.0	0.0	2363.0	0.0	0.0	79.0	0.0
208	784.0	6833.0	0.0	7954.0	597.0	1052.0	2966.0	216.0	0.0	0.0	294.0	0.0	0.0	0.0	134.0	2863.0	0.0	128.0	0.0	132.0	48.0	0.0	5405.0	0.0	4337.0	0.0	0.0	497.0	728.0	32.0	22.0	184.0	955.0	0.0	758.0	0.0	47.0	1624.0	1237.0	0.0	0.0	0.0	28.0	0.0	124.0	69.0	0.0	308.0	0.0
209	12034.0	2154.0	2748.0	1745.0	419.0	445.0	0.0	2425.0	54.0	105.0	272.0	55.0	34.0	61.0	0.0	57.0	450.0	325.0	1782.0	21.0	132.0	50.0	0.0	98.0	183.0	631.0	0.0	135.0	228.0	64.0	17.0	0.0	1592.0	181.0	171.0	228.0	0.0	72.0	304.0	453.0	87.0	13452.0	80.0	0.0	138.0	418.0	78.0	0.0	111.0
210	3111.0	804.0	1159.0	331.0	0.0	130.0	0.0	130.0	0.0	0.0	215.0	17.0	0.0	0.0	0.0	106.0	58.0	0.0	248.0	0.0	0.0	23.0	0.0	1927.0	82.0	461.0	0.0	0.0	153.0	45.0	0.0	0.0	153.0	0.0	0.0	59.0	0.0	94.0	0.0	94.0	0.0	82.0	28.0	0.0	0.0	2613.0	0.0	0.0	1206.0
211	907.0	8635.0	261.0	907.0	124.0	356.0	96.0	231.0	0.0	0.0	147.0	17.0	0.0	0.0	0.0	392.0	0.0	0.0	0.0	100.0	0.0	20.0	165.0	49.0	385.0	0.0	0.0	0.0	5376.0	0.0	0.0	0.0	343.0	0.0	148.0	0.0	0.0	739.0	162.0	0.0	43.0	56.0	32.0	0.0	69.0	0.0	0.0	0.0	76.0
212	26567.0	1132.0	42000.0	566.0	248.0	196.0	0.0	386.0	532.0	82.0	351.0	213.0	77.0	32.0	0.0	127.0	291.0	128.0	9690.0	0.0	84.0	104.0	0.0	761.0	238.0	7328.0	0.0	0.0	269.0	1184.0	0.0	0.0	419.0	10943.0	57.0	1774.0	29.0	0.0	0.0	650.0	248.0	459.0	221.0	0.0	0.0	818.0	0.0	0.0	201.0
213	483.0	317.0	75.0	191.0	55.0	65.0	0.0	70.0	0.0	45.0	50.0	0.0	0.0	1454.0	0.0	0.0	0.0	2018.0	75.0	0.0	0.0	0.0	0.0	0.0	0.0	35.0	0.0	0.0	50.0	0.0	0.0	0.0	332.0	0.0	0.0	0.0	0.0	0.0	0.0	0.0	0.0	0.0	0.0	0.0	35.0	0.0	6120.0	50.0	0.0
214	686.0	90.0	213.0	28.0	0.0	0.0	0.0	0.0	855.0	0.0	0.0	93.0	43.0	0.0	0.0	0.0	11.0	0.0	90.0	0.0	50.0	410.0	0.0	16.0	0.0	28.0	0.0	0.0	16.0	734.0	0.0	0.0	45.0	28.0	0.0	202.0	0.0	0.0	0.0	1300.0	102.0	0.0	377.0	0.0	0.0	45.0	0.0	0.0	0.0
215	733.0	152.0	522.0	48.0	0.0	0.0	0.0	0.0	162.0	0.0	0.0	332.0	3551.0	0.0	0.0	0.0	0.0	0.0	62.0	0.0	0.0	616.0	0.0	31.0	0.0	48.0	0.0	0.0	41.0	65.0	0.0	0.0	27.0	38.0	0.0	48.0	0.0	0.0	0.0	564.0	58.0	17.0	609.0	24.0	0.0	55.0	0.0	0.0	0.0
216	2299.0	106.0	675.0	35.0	0.0	29.0	0.0	0.0	279.0	211.0	0.0	900.0	36.0	0.0	0.0	0.0	681.0	0.0	177.0	0.0	0.0	70.0	0.0	49.0	0.0	112.0	0.0	0.0	0.0	579.0	0.0	0.0	53.0	379.0	0.0	10032.0	0.0	0.0	0.0	527.0	167.0	41.0	120.0	0.0	0.0	139.0	0.0	0.0	0.0
217	164.0	43.0	20.0	56.0	194.0	10.0	0.0	25.0	0.0	0.0	69.0	0.0	0.0	0.0	0.0	10.0	0.0	275.0	18.0	0.0	0.0	0.0	0.0	0.0	10.0	0.0	0.0	0.0	0.0	0.0	0.0	0.0	90.0	0.0	0.0	0.0	0.0	0.0	51.0	25.0	0.0	0.0	0.0	0.0	0.0	25.0	20.0	10.0	0.0
218	198.0	1079.0	29.0	75.0	16.0	5332.0	0.0	23.0	0.0	0.0	0.0	0.0	0.0	0.0	0.0	313.0	0.0	0.0	26.0	0.0	0.0	0.0	0.0	0.0	367.0	0.0	0.0	0.0	313.0	0.0	0.0	0.0	26.0	0.0	3649.0	0.0	0.0	420.0	0.0	0.0	0.0	0.0	0.0	0.0	0.0	0.0	0.0	29.0	0.0
219	0.0	0.0	0.0	8725.0	0.0	0.0	470.0	0.0	0.0	0.0	0.0	0.0	0.0	0.0	0.0	0.0	0.0	0.0	0.0	0.0	0.0	0.0	0.0	0.0	0.0	0.0	0.0	301.0	0.0	0.0	0.0	65.0	0.0	0.0	0.0	0.0	0.0	0.0	0.0	0.0	0.0	0.0	0.0	0.0	0.0	0.0	0.0	0.0	0.0
220	0.0	0.0	0.0	0.0	0.0	0.0	0.0	0.0	0.0	0.0	0.0	0.0	0.0	37.0	0.0	0.0	0.0	0.0	0.0	0.0	0.0	0.0	0.0	0.0	0.0	0.0	0.0	0.0	0.0	0.0	0.0	0.0	0.0	0.0	0.0	0.0	0.0	0.0	0.0	0.0	0.0	0.0	0.0	0.0	0.0	0.0	62.0	0.0	0.0
221	2581.0	929.0	659.0	436.0	0.0	111.0	0.0	185.0	81.0	0.0	0.0	85.0	38.0	0.0	0.0	0.0	58.0	0.0	230.0	0.0	0.0	74.0	0.0	687.0	317.0	309.0	0.0	0.0	127.0	111.0	0.0	0.0	270.0	0.0	0.0	142.0	17.0	87.0	0.0	3066.0	405.0	0.0	158.0	0.0	0.0	888.0	0.0	0.0	516.0
222	5383.0	1946.0	1874.0	769.0	0.0	288.0	0.0	355.0	168.0	59.0	544.0	336.0	192.0	56.0	0.0	138.0	100.0	78.0	817.0	26.0	0.0	33.0	0.0	7906.0	165.0	1345.0	0.0	0.0	408.0	115.0	17.0	0.0	504.0	192.0	192.0	162.0	23.0	216.0	0.0	504.0	138.0	131.0	157.0	0.0	55.0	4982.0	0.0	0.0	11344.0
223	844.0	302.0	100.0	806.0	1281.0	50.0	0.0	138.0	0.0	27.0	529.0	0.0	0.0	51.0	0.0	0.0	0.0	2293.0	63.0	0.0	0.0	0.0	0.0	0.0	63.0	63.0	0.0	63.0	50.0	0.0	0.0	0.0	592.0	0.0	0.0	0.0	0.0	0.0	252.0	0.0	0.0	0.0	0.0	0.0	75.0	0.0	117.0	75.0	0.0
224	2047.0	8797.0	0.0	28383.0	993.0	4208.0	6403.0	247.0	117.0	0.0	1780.0	42.0	21.0	0.0	182.0	2621.0	0.0	187.0	186.0	121.0	0.0	0.0	8299.0	73.0	6873.0	148.0	0.0	3646.0	830.0	38.0	107.0	672.0	1990.0	0.0	1761.0	66.0	154.0	2073.0	3833.0	331.0	51.0	93.0	80.0	0.0	1038.0	87.0	78.0	718.0	34.0
225	643.0	60.0	148.0	30.0	0.0	0.0	0.0	0.0	0.0	4196.0	0.0	0.0	0.0	98.0	0.0	0.0	1470.0	0.0	45.0	0.0	0.0	0.0	0.0	0.0	15.0	22.0	0.0	0.0	15.0	0.0	0.0	0.0	57.0	0.0	0.0	114.0	0.0	0.0	0.0	0.0	0.0	64.0	0.0	0.0	15.0	30.0	55.0	0.0	0.0
226	3136.0	104.0	496.0	71.0	0.0	0.0	0.0	52.0	19.0	856.0	0.0	0.0	0.0	0.0	0.0	0.0	5881.0	0.0	437.0	0.0	0.0	0.0	0.0	0.0	0.0	209.0	0.0	0.0	19.0	19.0	0.0	0.0	78.0	346.0	0.0	1372.0	0.0	0.0	13.0	39.0	0.0	4822.0	0.0	0.0	0.0	139.0	0.0	13.0	19.0
227	2957.0	1319.0	459.0	2138.0	239.0	179.0	0.0	179.0	0.0	82.0	181.0	21.0	0.0	279.0	0.0	57.0	150.0	539.0	359.0	0.0	132.0	0.0	0.0	98.0	219.0	499.0	0.0	120.0	124.0	0.0	0.0	79.0	1998.0	0.0	0.0	0.0	0.0	0.0	179.0	0.0	0.0	74.0	0.0	0.0	219.0	87.0	1079.0	0.0	34.0
228	2897.0	24649.0	865.0	5005.0	489.0	1640.0	699.0	710.0	72.0	0.0	986.0	0.0	19.0	93.0	48.0	2032.0	50.0	305.0	465.0	58.0	0.0	33.0	903.0	184.0	3620.0	402.0	0.0	301.0	52146.0	0.0	34.0	105.0	1672.0	51.0	564.0	114.0	17.0	3161.0	1034.0	380.0	72.0	65.0	28.0	0.0	346.0	313.0	165.0	462.0	97.0
229	1361.0	6254.0	283.0	417.0	0.0	5706.0	0.0	0.0	0.0	0.0	0.0	0.0	17.0	0.0	0.0	2332.0	0.0	0.0	134.0	0.0	0.0	0.0	0.0	0.0	3087.0	94.0	0.0	0.0	1105.0	0.0	0.0	0.0	229.0	0.0	2970.0	0.0	0.0	3741.0	80.0	0.0	51.0	0.0	0.0	0.0	0.0	0.0	0.0	107.0	0.0
230	228.0	140.0	46.0	52.0	17.0	0.0	0.0	11.0	0.0	128.0	0.0	0.0	0.0	216.0	0.0	0.0	70.0	87.0	29.0	0.0	0.0	0.0	0.0	0.0	17.0	0.0	0.0	0.0	0.0	0.0	0.0	0.0	111.0	0.0	0.0	0.0	0.0	0.0	0.0	0.0	0.0	0.0	0.0	0.0	0.0	0.0	64.0	29.0	0.0
231	95.0	33.0	0.0	359.0	61.0	0.0	0.0	0.0	0.0	0.0	0.0	0.0	0.0	0.0	755.0	0.0	0.0	0.0	0.0	0.0	498.0	0.0	33.0	0.0	0.0	0.0	0.0	39.0	0.0	0.0	0.0	101.0	50.0	0.0	0.0	0.0	373.0	0.0	50.0	0.0	0.0	0.0	0.0	0.0	0.0	0.0	0.0	931.0	0.0
232	11494.0	8563.0	2082.0	11263.0	636.0	3008.0	422.0	1234.0	162.0	101.0	465.0	81.0	62.0	319.0	329.0	635.0	233.0	404.0	1157.0	95.0	745.0	77.0	0.0	282.0	790.0	783.0	0.0	1823.0	1002.0	64.0	130.0	791.0	5573.0	284.0	513.0	429.0	159.0	667.0	912.0	1002.0	131.0	590.0	92.0	0.0	373.0	505.0	400.0	1848.0	291.0
233	278.0	105.0	43.0	71.0	9.0	9.0	0.0	18.0	0.0	105.0	0.0	0.0	0.0	1143.0	0.0	0.0	27.0	46.0	6.0	0.0	0.0	0.0	0.0	0.0	9.0	0.0	0.0	0.0	15.0	0.0	0.0	0.0	123.0	0.0	0.0	0.0	0.0	0.0	0.0	0.0	0.0	0.0	0.0	0.0	0.0	0.0	950.0	12.0	0.0
234	14606.0	6142.0	2771.0	8239.0	22838.0	1198.0	120.0	1123.0	153.0	321.0	2996.0	98.0	43.0	929.0	73.0	300.0	700.0	44164.0	1348.0	126.0	456.0	81.0	0.0	184.0	823.0	898.0	0.0	437.0	726.0	128.0	56.0	210.0	9662.0	258.0	193.0	314.0	47.0	406.0	1947.0	699.0	211.0	898.0	60.0	0.0	650.0	505.0	1854.0	973.0	257.0
235	1407.0	394.0	168.0	1036.0	108.0	360.0	0.0	123.0	0.0	27.0	0.0	0.0	17.0	518.0	0.0	0.0	58.0	394.0	135.0	0.0	90.0	0.0	0.0	49.0	123.0	146.0	0.0	0.0	0.0	0.0	0.0	0.0	1914.0	0.0	34.0	57.0	0.0	0.0	0.0	0.0	0.0	0.0	0.0	0.0	112.0	0.0	732.0	146.0	0.0
236	264.0	357.0	57.0	512.0	0.0	115.0	0.0	69.0	0.0	0.0	46.0	0.0	0.0	0.0	0.0	0.0	0.0	0.0	46.0	0.0	0.0	0.0	97.0	0.0	0.0	0.0	0.0	180.0	57.0	0.0	39.0	65.0	178.0	0.0	0.0	0.0	0.0	0.0	46.0	0.0	0.0	0.0	0.0	0.0	0.0	0.0	0.0	410.0	0.0
237	1375.0	797.0	330.0	1540.0	3385.0	0.0	0.0	275.0	0.0	36.0	990.0	25.0	0.0	192.0	0.0	0.0	83.0	14410.0	302.0	31.0	90.0	0.0	0.0	49.0	0.0	192.0	0.0	0.0	137.0	0.0	0.0	0.0	1347.0	51.0	0.0	0.0	0.0	0.0	495.0	137.0	29.0	84.0	0.0	0.0	124.0	87.0	385.0	192.0	69.0
238	819.0	456.0	107.0	993.0	170.0	107.0	72.0	0.0	0.0	13.0	0.0	0.0	0.0	0.0	48.0	0.0	50.0	88.0	161.0	0.0	132.0	23.0	147.0	0.0	134.0	120.0	0.0	3270.0	0.0	32.0	34.0	3216.0	362.0	43.0	0.0	0.0	17.0	0.0	0.0	93.0	29.0	0.0	0.0	0.0	0.0	0.0	0.0	616.0	34.0
239	0.0	0.0	0.0	0.0	823.0	0.0	0.0	0.0	0.0	13.0	0.0	0.0	0.0	0.0	0.0	0.0	0.0	0.0	0.0	0.0	0.0	13.0	0.0	0.0	0.0	0.0	0.0	346.0	0.0	0.0	0.0	0.0	0.0	0.0	0.0	0.0	35.0	0.0	162.0	0.0	0.0	0.0	0.0	0.0	0.0	0.0	0.0	564.0	0.0
240	608.0	383.0	137.0	933.0	108.0	108.0	0.0	108.0	0.0	0.0	0.0	0.0	0.0	0.0	36.0	0.0	0.0	0.0	0.0	0.0	0.0	0.0	0.0	0.0	117.0	0.0	0.0	226.0	78.0	0.0	0.0	65.0	245.0	0.0	34.0	0.0	0.0	0.0	98.0	0.0	0.0	0.0	0.0	0.0	0.0	0.0	0.0	256.0	0.0
241	1898.0	278.0	703.0	261.0	310.0	0.0	0.0	139.0	54.0	45.0	0.0	25.0	0.0	0.0	0.0	0.0	291.0	0.0	1767.0	0.0	0.0	0.0	0.0	73.0	0.0	540.0	0.0	0.0	0.0	0.0	0.0	0.0	130.0	49.0	0.0	49.0	0.0	0.0	0.0	0.0	0.0	4436.0	0.0	73.0	0.0	87.0	0.0	0.0	48.0
242	2394.0	1540.0	569.0	368.0	0.0	133.0	0.0	13075.0	0.0	0.0	0.0	0.0	0.0	0.0	0.0	0.0	58.0	118.0	385.0	0.0	60.0	0.0	0.0	150.0	301.0	318.0	0.0	0.0	267.0	0.0	0.0	0.0	284.0	0.0	34.0	0.0	0.0	150.0	0.0	0.0	0.0	74.0	0.0	0.0	69.0	133.0	0.0	234.0	62.0
243	130.0	284.0	33.0	169.0	0.0	58.0	0.0	0.0	0.0	0.0	0.0	0.0	0.0	0.0	0.0	0.0	0.0	0.0	0.0	0.0	0.0	0.0	61.0	0.0	0.0	0.0	0.0	61.0	0.0	0.0	17.0	47.0	86.0	0.0	19.0	0.0	0.0	0.0	25.0	0.0	0.0	0.0	0.0	0.0	0.0	0.0	0.0	86.0	0.0
244	2731.0	2693.0	401.0	410.0	93.0	95.0	0.0	1002.0	0.0	0.0	0.0	0.0	0.0	0.0	0.0	133.0	0.0	0.0	95.0	0.0	0.0	0.0	0.0	0.0	248.0	0.0	0.0	0.0	353.0	0.0	0.0	0.0	305.0	0.0	0.0	0.0	0.0	114.0	0.0	0.0	0.0	0.0	0.0	0.0	0.0	0.0	0.0	770.0	95.0
245	8516.0	619.0	3400.0	360.0	155.0	0.0	0.0	725.0	54.0	36.0	0.0	0.0	0.0	0.0	0.0	80.0	108.0	0.0	4565.0	0.0	0.0	37.0	0.0	503.0	147.0	3558.0	0.0	0.0	166.0	0.0	0.0	0.0	317.0	491.0	0.0	66.0	0.0	72.0	0.0	0.0	0.0	187.0	0.0	0.0	0.0	2142.0	0.0	0.0	131.0
246	646.0	3039.0	230.0	166.0	0.0	160.0	0.0	154.0	0.0	0.0	0.0	17.0	0.0	0.0	0.0	831.0	0.0	0.0	120.0	0.0	0.0	0.0	0.0	110.0	257.0	73.0	0.0	0.0	1644.0	0.0	0.0	0.0	166.0	0.0	0.0	0.0	0.0	841.0	0.0	0.0	0.0	0.0	0.0	0.0	0.0	104.0	0.0	0.0	55.0
247	841.0	1912.0	145.0	228.0	0.0	363.0	0.0	83.0	0.0	0.0	41.0	0.0	0.0	0.0	0.0	6889.0	0.0	0.0	41.0	0.0	0.0	0.0	0.0	49.0	2058.0	72.0	0.0	0.0	592.0	0.0	0.0	0.0	124.0	0.0	142.0	0.0	0.0	1382.0	0.0	0.0	0.0	0.0	0.0	0.0	0.0	69.0	0.0	0.0	0.0
248	3130.0	5036.0	943.0	922.0	209.0	445.0	108.0	339.0	72.0	27.0	260.0	17.0	17.0	0.0	0.0	1247.0	133.0	197.0	421.0	0.0	0.0	30.0	0.0	220.0	992.0	341.0	0.0	120.0	2907.0	51.0	0.0	79.0	796.0	129.0	188.0	152.0	17.0	928.0	0.0	159.0	131.0	240.0	64.0	0.0	83.0	435.0	102.0	0.0	166.0
249	1143.0	468.0	171.0	234.0	54.0	0.0	0.0	774.0	0.0	0.0	0.0	0.0	0.0	0.0	0.0	54.0	0.0	88.0	135.0	0.0	0.0	0.0	0.0	0.0	189.0	90.0	0.0	0.0	99.0	0.0	0.0	0.0	117.0	0.0	0.0	0.0	0.0	54.0	54.0	0.0	0.0	0.0	0.0	0.0	0.0	0.0	0.0	108.0	0.0
250	373.0	5105.0	0.0	314.0	0.0	783.0	84.0	0.0	0.0	0.0	0.0	0.0	0.0	0.0	0.0	410.0	0.0	0.0	0.0	31.0	0.0	0.0	234.0	0.0	461.0	80.0	0.0	73.0	3266.0	0.0	0.0	0.0	139.0	0.0	651.0	0.0	0.0	586.0	65.0	0.0	0.0	0.0	0.0	0.0	0.0	0.0	47.0	0.0	0.0
251	60.0	38.0	0.0	1354.0	25.0	0.0	12.0	0.0	0.0	0.0	408.0	0.0	0.0	0.0	0.0	0.0	0.0	12.0	17.0	0.0	0.0	0.0	34.0	0.0	0.0	0.0	25.0	0.0	0.0	0.0	0.0	0.0	21698.0	0.0	0.0	0.0	0.0	0.0	350.0	30.0	0.0	0.0	0.0	0.0	644.0	0.0	0.0	25.0	0.0
252	5383.0	2544.0	1997.0	967.0	372.0	196.0	72.0	355.0	126.0	27.0	238.0	102.0	105.0	51.0	0.0	92.0	133.0	147.0	651.0	42.0	0.0	91.0	0.0	4898.0	588.0	757.0	0.0	0.0	357.0	252.0	28.0	0.0	636.0	120.0	91.0	231.0	0.0	130.0	0.0	3301.0	210.0	315.0	252.0	0.0	110.0	5296.0	78.0	0.0	3806.0
253	549.0	95.0	145.0	302.0	364.0	28.0	0.0	44.0	0.0	33.0	67.0	0.0	0.0	0.0	0.0	0.0	61.0	644.0	61.0	0.0	0.0	0.0	0.0	0.0	0.0	84.0	0.0	0.0	28.0	0.0	0.0	0.0	190.0	0.0	0.0	0.0	0.0	0.0	44.0	0.0	0.0	0.0	0.0	0.0	0.0	28.0	0.0	0.0	28.0
254	1203.0	11876.0	569.0	491.0	0.0	249.0	0.0	154.0	0.0	0.0	0.0	0.0	17.0	0.0	0.0	173.0	33.0	0.0	129.0	0.0	0.0	0.0	0.0	110.0	202.0	232.0	0.0	0.0	3027.0	0.0	0.0	0.0	349.0	0.0	102.0	0.0	0.0	449.0	0.0	90.0	0.0	0.0	0.0	0.0	0.0	121.0	0.0	0.0	187.0
255	1335.0	7101.0	286.0	667.0	0.0	392.0	132.0	169.0	0.0	0.0	124.0	0.0	17.0	0.0	0.0	738.0	50.0	0.0	0.0	26.0	0.0	0.0	218.0	73.0	496.0	122.0	0.0	0.0	3584.0	0.0	0.0	0.0	327.0	0.0	193.0	0.0	0.0	5046.0	0.0	0.0	0.0	0.0	0.0	0.0	0.0	104.0	0.0	0.0	62.0
256	95.0	45.0	0.0	888.0	0.0	0.0	68.0	0.0	0.0	0.0	0.0	0.0	0.0	0.0	682.0	0.0	0.0	0.0	0.0	0.0	222.0	0.0	86.0	0.0	0.0	0.0	0.0	82.0	0.0	0.0	45.0	91.0	159.0	0.0	0.0	0.0	236.0	0.0	91.0	0.0	0.0	0.0	0.0	0.0	0.0	0.0	0.0	1642.0	0.0
257	1611.0	131.0	351.0	136.0	43.0	0.0	0.0	447.0	0.0	0.0	0.0	0.0	0.0	0.0	0.0	0.0	91.0	30.0	434.0	0.0	0.0	0.0	0.0	35.0	0.0	140.0	0.0	0.0	0.0	0.0	0.0	0.0	48.0	26.0	0.0	0.0	0.0	0.0	0.0	0.0	0.0	939.0	28.0	0.0	0.0	57.0	0.0	0.0	0.0
258	285.0	32.0	103.0	5.0	0.0	0.0	0.0	0.0	14.0	0.0	0.0	14.0	2.0	0.0	0.0	0.0	0.0	0.0	17.0	0.0	0.0	2.0	2.0	0.0	0.0	0.0	0.0	0.0	2.0	20.0	0.0	0.0	14.0	0.0	0.0	14.0	0.0	2.0	0.0	82.0	277.0	0.0	20.0	0.0	0.0	8.0	0.0	0.0	0.0
259	307.0	162.0	34.0	5340.0	25.0	25.0	0.0	0.0	0.0	0.0	544.0	0.0	0.0	0.0	0.0	0.0	0.0	0.0	59.0	0.0	68.0	0.0	366.0	0.0	0.0	0.0	0.0	0.0	0.0	0.0	0.0	0.0	19358.0	0.0	0.0	0.0	0.0	0.0	770.0	0.0	0.0	0.0	0.0	0.0	827.0	0.0	0.0	153.0	0.0
260	756.0	578.0	78.0	5025.0	99.0	99.0	0.0	92.0	0.0	0.0	0.0	17.0	0.0	32.0	0.0	0.0	0.0	0.0	121.0	0.0	0.0	0.0	0.0	0.0	0.0	0.0	0.0	628.0	85.0	0.0	17.0	71.0	549.0	0.0	0.0	0.0	0.0	72.0	128.0	0.0	0.0	0.0	0.0	0.0	0.0	0.0	0.0	492.0	0.0
261	524.0	1423.0	0.0	580.0	0.0	196.0	84.0	0.0	0.0	0.0	0.0	0.0	0.0	0.0	36.0	0.0	0.0	0.0	93.0	0.0	48.0	0.0	234.0	0.0	131.0	0.0	0.0	180.0	159.0	0.0	73.0	237.0	196.0	0.0	68.0	0.0	29.0	0.0	93.0	0.0	0.0	0.0	0.0	0.0	0.0	0.0	0.0	667.0	0.0
262	275.0	213.0	0.0	614.0	53.0	0.0	84.0	0.0	0.0	0.0	0.0	0.0	0.0	0.0	0.0	0.0	0.0	0.0	71.0	0.0	0.0	0.0	44.0	0.0	0.0	0.0	0.0	8000.0	0.0	0.0	22.0	817.0	195.0	0.0	0.0	0.0	41.0	0.0	0.0	0.0	0.0	0.0	0.0	0.0	0.0	0.0	0.0	770.0	0.0
263	2269.0	1106.0	364.0	1050.0	0.0	0.0	0.0	126.0	0.0	770.0	0.0	0.0	0.0	854.0	0.0	0.0	420.0	266.0	322.0	52.0	154.0	0.0	0.0	0.0	350.0	308.0	0.0	0.0	0.0	0.0	0.0	0.0	854.0	126.0	0.0	168.0	17.0	0.0	0.0	0.0	0.0	103.0	48.0	0.0	0.0	87.0	588.0	112.0	0.0
264	95.0	618.0	45.0	186.0	47.0	67.0	0.0	0.0	0.0	0.0	0.0	0.0	0.0	0.0	0.0	28.0	0.0	0.0	42.0	0.0	0.0	0.0	56.0	0.0	47.0	0.0	0.0	45.0	28.0	0.0	0.0	22.0	95.0	0.0	0.0	0.0	0.0	0.0	0.0	0.0	0.0	0.0	0.0	0.0	0.0	0.0	0.0	115.0	0.0
265	1640.0	220.0	589.0	60.0	0.0	0.0	0.0	0.0	10188.0	13.0	0.0	140.0	70.0	0.0	0.0	0.0	0.0	0.0	200.0	0.0	0.0	702.0	0.0	49.0	100.0	187.0	0.0	0.0	73.0	1178.0	17.0	0.0	107.0	100.0	0.0	515.0	0.0	40.0	0.0	9860.0	182.0	0.0	843.0	0.0	0.0	66.0	0.0	0.0	0.0
266	385.0	276.0	50.0	385.0	58.0	0.0	0.0	0.0	0.0	0.0	0.0	0.0	0.0	0.0	73.0	0.0	0.0	0.0	0.0	0.0	66.0	0.0	94.0	0.0	0.0	0.0	0.0	777.0	0.0	0.0	0.0	7040.0	130.0	0.0	0.0	0.0	47.0	0.0	72.0	0.0	0.0	0.0	0.0	0.0	0.0	0.0	0.0	2618.0	0.0
267	2039.0	217.0	351.0	341.0	644.0	0.0	0.0	175.0	0.0	362.0	0.0	0.0	0.0	107.0	0.0	0.0	1304.0	807.0	403.0	0.0	0.0	0.0	0.0	0.0	0.0	445.0	0.0	0.0	0.0	70.0	0.0	0.0	279.0	0.0	0.0	238.0	0.0	0.0	0.0	113.0	43.0	445.0	0.0	0.0	72.0	165.0	62.0	0.0	55.0
268	122.0	57.0	48.0	498.0	0.0	0.0	0.0	0.0	0.0	0.0	0.0	0.0	0.0	0.0	1267.0	0.0	0.0	0.0	0.0	0.0	3519.0	0.0	89.0	0.0	48.0	0.0	0.0	73.0	0.0	0.0	57.0	65.0	155.0	0.0	0.0	0.0	616.0	0.0	89.0	0.0	0.0	0.0	0.0	40.0	0.0	0.0	0.0	2220.0	0.0
269	163.0	163.0	37.0	852.0	0.0	22.0	133.0	0.0	0.0	0.0	0.0	0.0	0.0	0.0	81.0	0.0	0.0	0.0	0.0	845.0	29.0	0.0	786.0	0.0	0.0	0.0	0.0	51.0	0.0	0.0	0.0	0.0	326.0	0.0	0.0	0.0	0.0	0.0	44.0	0.0	0.0	0.0	0.0	0.0	0.0	0.0	0.0	51.0	0.0
270	785.0	546.0	125.0	796.0	0.0	102.0	0.0	68.0	0.0	0.0	0.0	0.0	0.0	0.0	36.0	0.0	58.0	0.0	79.0	36.0	0.0	0.0	250.0	0.0	79.0	0.0	0.0	3164.0	79.0	0.0	0.0	1437.0	261.0	0.0	0.0	0.0	0.0	0.0	162.0	0.0	0.0	0.0	0.0	0.0	0.0	0.0	0.0	821.0	0.0
271	27.0	51.0	0.0	297.0	0.0	0.0	37.0	0.0	0.0	0.0	0.0	0.0	0.0	0.0	365.0	0.0	0.0	0.0	41.0	0.0	27.0	0.0	102.0	0.0	0.0	0.0	0.0	92.0	0.0	0.0	22.0	120.0	74.0	0.0	0.0	0.0	177.0	0.0	97.0	0.0	0.0	0.0	0.0	0.0	0.0	0.0	0.0	1704.0	0.0
272	1789.0	460.0	291.0	406.0	302.0	0.0	0.0	231.0	0.0	0.0	283.0	0.0	0.0	0.0	0.0	0.0	0.0	137.0	196.0	0.0	0.0	0.0	0.0	0.0	81.0	67.0	0.0	0.0	81.0	38.0	0.0	0.0	372.0	0.0	0.0	0.0	0.0	61.0	122.0	0.0	0.0	474.0	0.0	0.0	0.0	54.0	0.0	94.0	0.0
273	1410.0	1097.0	374.0	205.0	0.0	53.0	0.0	139.0	0.0	0.0	0.0	0.0	0.0	0.0	0.0	205.0	0.0	0.0	98.0	0.0	0.0	27.0	62.0	933.0	133.0	169.0	0.0	0.0	258.0	0.0	0.0	0.0	133.0	43.0	0.0	0.0	0.0	133.0	0.0	71.0	0.0	71.0	0.0	0.0	0.0	1446.0	0.0	44.0	465.0
274	633.0	684.0	132.0	1092.0	0.0	0.0	0.0	122.0	0.0	0.0	0.0	0.0	0.0	0.0	609.0	0.0	0.0	0.0	0.0	0.0	2536.0	16.0	102.0	0.0	0.0	0.0	0.0	122.0	0.0	0.0	260.0	132.0	480.0	0.0	0.0	0.0	189.0	0.0	507.0	0.0	36.0	0.0	0.0	183.0	0.0	0.0	0.0	2823.0	0.0
275	343.0	260.0	31.0	572.0	0.0	39.0	55.0	27.0	0.0	0.0	0.0	0.0	0.0	0.0	0.0	0.0	0.0	0.0	27.0	0.0	27.0	13.0	0.0	0.0	0.0	0.0	0.0	6110.0	0.0	0.0	22.0	276.0	158.0	0.0	0.0	39.0	0.0	35.0	67.0	0.0	0.0	0.0	0.0	0.0	0.0	0.0	0.0	177.0	0.0
276	34393.0	421.0	4484.0	195.0	0.0	61.0	0.0	139.0	45.0	330.0	0.0	38.0	25.0	0.0	0.0	0.0	767.0	0.0	7970.0	0.0	0.0	16.0	0.0	98.0	0.0	2541.0	0.0	0.0	0.0	90.0	0.0	0.0	123.0	2476.0	0.0	286.0	0.0	0.0	0.0	0.0	0.0	5002.0	0.0	0.0	0.0	174.0	0.0	0.0	62.0
277	175.0	102.0	13.0	74.0	0.0	0.0	0.0	0.0	0.0	37.0	0.0	0.0	0.0	283.0	0.0	0.0	0.0	51.0	0.0	0.0	0.0	0.0	0.0	0.0	0.0	0.0	0.0	0.0	0.0	0.0	0.0	0.0	133.0	0.0	0.0	19.0	0.0	0.0	0.0	0.0	0.0	0.0	0.0	0.0	0.0	0.0	605.0	0.0	0.0
278	500.0	672.0	0.0	2431.0	0.0	114.0	422.0	0.0	0.0	0.0	181.0	0.0	17.0	0.0	121.0	80.0	0.0	0.0	0.0	68.0	0.0	0.0	457.0	0.0	214.0	0.0	0.0	180.0	0.0	0.0	2369.0	171.0	314.0	0.0	68.0	0.0	35.0	0.0	202.0	0.0	0.0	0.0	0.0	0.0	96.0	0.0	0.0	616.0	0.0
279	9623.0	2413.0	2959.0	1407.0	93.0	517.0	96.0	308.0	775.0	119.0	0.0	10962.0	6019.0	126.0	0.0	173.0	373.0	177.0	890.0	52.0	102.0	402.0	0.0	233.0	312.0	718.0	0.0	150.0	228.0	459.0	0.0	79.0	1114.0	344.0	210.0	1407.0	0.0	116.0	182.0	2959.0	1911.0	316.0	689.0	0.0	0.0	609.0	125.0	0.0	194.0
280	6816.0	4485.0	1048.0	5126.0	256.0	815.0	385.0	432.0	108.0	59.0	181.0	55.0	45.0	136.0	170.0	115.0	275.0	285.0	582.0	195.0	534.0	87.0	524.0	171.0	367.0	381.0	0.0	35701.0	436.0	90.0	119.0	16071.0	2468.0	138.0	165.0	190.0	130.0	232.0	385.0	466.0	94.0	159.0	88.0	0.0	179.0	209.0	172.0	2669.0	97.0
281	1956.0	261.0	710.0	315.0	100.0	66.0	0.0	2378.0	0.0	0.0	0.0	0.0	0.0	0.0	0.0	0.0	0.0	0.0	243.0	0.0	0.0	0.0	0.0	85.0	54.0	255.0	0.0	0.0	0.0	0.0	0.0	0.0	127.0	34.0	0.0	0.0	0.0	0.0	0.0	0.0	0.0	516.0	0.0	0.0	0.0	139.0	0.0	0.0	62.0
282	96.0	141.0	0.0	2407.0	139.0	26.0	273.0	0.0	0.0	0.0	35.0	0.0	0.0	0.0	44.0	0.0	0.0	0.0	0.0	282.0	0.0	0.0	11709.0	0.0	0.0	0.0	0.0	52.0	61.0	0.0	0.0	0.0	2045.0	0.0	0.0	0.0	0.0	0.0	88.0	0.0	0.0	0.0	0.0	0.0	88.0	0.0	0.0	158.0	0.0
283	156.0	128.0	0.0	2436.0	85.0	0.0	72.0	0.0	0.0	0.0	0.0	0.0	0.0	0.0	1511.0	0.0	0.0	0.0	0.0	42.0	84.0	0.0	199.0	0.0	0.0	0.0	0.0	512.0	0.0	0.0	413.0	698.0	242.0	0.0	0.0	0.0	165.0	0.0	527.0	0.0	0.0	0.0	0.0	0.0	55.0	0.0	0.0	3542.0	0.0
284	1055.0	6029.0	385.0	1507.0	155.0	428.0	144.0	169.0	54.0	13.0	238.0	0.0	0.0	79.0	0.0	750.0	0.0	98.0	0.0	73.0	0.0	16.0	251.0	73.0	918.0	0.0	0.0	120.0	22645.0	57.0	17.0	0.0	535.0	51.0	307.0	0.0	0.0	1827.0	162.0	134.0	36.0	149.0	76.0	0.0	0.0	121.0	94.0	0.0	69.0
285	15606.0	8558.0	2768.0	3440.0	364.0	2433.0	132.0	31526.0	144.0	64.0	215.0	89.0	62.0	93.0	60.0	484.0	325.0	542.0	1510.0	147.0	552.0	97.0	0.0	220.0	1258.0	922.0	0.0	286.0	1174.0	135.0	45.0	184.0	2786.0	284.0	142.0	400.0	71.0	587.0	486.0	576.0	175.0	262.0	124.0	0.0	207.0	452.0	212.0	1129.0	173.0
286	789.0	650.0	0.0	7846.0	372.0	303.0	385.0	139.0	0.0	0.0	555.0	0.0	0.0	0.0	5046.0	0.0	0.0	88.0	0.0	158.0	432.0	0.0	835.0	0.0	183.0	0.0	0.0	2507.0	0.0	0.0	657.0	3342.0	1114.0	0.0	34.0	0.0	1232.0	145.0	1338.0	0.0	0.0	0.0	0.0	0.0	124.0	0.0	0.0	9518.0	0.0
287	167.0	94.0	36.0	105.0	0.0	14.0	0.0	0.0	0.0	51.0	0.0	0.0	0.0	1353.0	0.0	0.0	21.0	43.0	21.0	0.0	0.0	0.0	0.0	0.0	14.0	25.0	0.0	0.0	25.0	0.0	0.0	0.0	54.0	0.0	0.0	0.0	0.0	0.0	0.0	0.0	0.0	14.0	0.0	0.0	10.0	14.0	69.0	40.0	0.0
288	316.0	8048.0	160.0	339.0	0.0	517.0	0.0	91.0	0.0	0.0	0.0	0.0	0.0	0.0	0.0	115.0	0.0	0.0	0.0	31.0	0.0	0.0	68.0	0.0	477.0	0.0	0.0	0.0	149.0	0.0	17.0	0.0	114.0	0.0	57.0	0.0	0.0	145.0	114.0	183.0	0.0	0.0	0.0	0.0	0.0	0.0	0.0	0.0	0.0
289	2653.0	1799.0	551.0	223.0	0.0	0.0	0.0	827.0	0.0	0.0	0.0	0.0	19.0	0.0	0.0	236.0	0.0	0.0	249.0	0.0	0.0	0.0	0.0	0.0	4202.0	157.0	0.0	0.0	223.0	0.0	0.0	0.0	197.0	0.0	34.0	0.0	0.0	183.0	0.0	0.0	0.0	0.0	0.0	0.0	0.0	118.0	0.0	256.0	48.0
290	1549.0	1724.0	624.0	2974.0	147.0	142.0	132.0	0.0	36.0	0.0	0.0	0.0	21.0	0.0	682.0	80.0	0.0	0.0	0.0	126.0	186.0	0.0	199.0	0.0	0.0	0.0	0.0	874.0	0.0	0.0	532.0	1174.0	875.0	34.0	0.0	0.0	118.0	0.0	283.0	147.0	65.0	0.0	0.0	0.0	83.0	0.0	0.0	5236.0	0.0
291	760.0	647.0	154.0	1027.0	0.0	126.0	72.0	0.0	0.0	0.0	0.0	0.0	0.0	0.0	0.0	0.0	0.0	0.0	0.0	0.0	78.0	0.0	112.0	0.0	0.0	0.0	0.0	2998.0	126.0	0.0	22.0	5326.0	351.0	0.0	51.0	0.0	29.0	72.0	112.0	0.0	0.0	0.0	0.0	0.0	0.0	0.0	0.0	616.0	0.0
292	2148.0	1218.0	481.0	342.0	74.0	0.0	0.0	716.0	0.0	0.0	0.0	0.0	0.0	0.0	0.0	0.0	33.0	0.0	171.0	0.0	54.0	0.0	128.0	0.0	235.0	74.0	0.0	0.0	149.0	0.0	17.0	65.0	171.0	34.0	0.0	0.0	0.0	72.0	85.0	0.0	0.0	46.0	0.0	0.0	0.0	96.0	0.0	770.0	0.0
293	52.0	52.0	11.0	7070.0	41.0	0.0	41.0	0.0	0.0	0.0	193.0	0.0	0.0	0.0	0.0	0.0	0.0	23.0	41.0	0.0	0.0	0.0	82.0	0.0	0.0	0.0	0.0	0.0	11.0	0.0	0.0	0.0	30087.0	0.0	0.0	0.0	0.0	0.0	251.0	0.0	0.0	0.0	0.0	0.0	1054.0	0.0	0.0	58.0	0.0
294	3469.0	1009.0	1308.0	504.0	0.0	204.0	0.0	139.0	63.0	18.0	419.0	46.0	43.0	42.0	0.0	157.0	91.0	88.0	378.0	0.0	0.0	0.0	0.0	26937.0	0.0	788.0	0.0	0.0	236.0	57.0	22.0	0.0	315.0	77.0	79.0	104.0	17.0	101.0	0.0	220.0	80.0	74.0	32.0	0.0	0.0	3902.0	102.0	0.0	5648.0
295	137.0	74.0	31.0	3986.0	0.0	0.0	43.0	0.0	0.0	0.0	487.0	0.0	0.0	0.0	0.0	0.0	0.0	37.0	0.0	26.0	12.0	0.0	118.0	0.0	18.0	0.0	0.0	0.0	31.0	0.0	0.0	0.0	15278.0	0.0	0.0	0.0	0.0	0.0	770.0	0.0	0.0	0.0	0.0	0.0	844.0	0.0	0.0	106.0	0.0
296	642.0	598.0	87.0	23026.0	100.0	102.0	2230.0	0.0	0.0	18.0	0.0	0.0	0.0	0.0	73.0	0.0	0.0	0.0	0.0	68.0	160.0	0.0	14373.0	0.0	0.0	0.0	0.0	218.0	0.0	0.0	0.0	79.0	2772.0	0.0	0.0	0.0	0.0	0.0	393.0	0.0	0.0	0.0	0.0	0.0	131.0	0.0	0.0	656.0	0.0
297	20.0	20.0	0.0	664.0	33.0	0.0	0.0	0.0	0.0	0.0	96.0	0.0	0.0	0.0	0.0	0.0	0.0	0.0	0.0	0.0	0.0	0.0	33.0	0.0	0.0	0.0	0.0	0.0	0.0	0.0	0.0	0.0	28822.0	0.0	0.0	0.0	0.0	0.0	150.0	4.0	0.0	0.0	0.0	0.0	564.0	0.0	25.0	0.0	0.0
298	400.0	114.0	42.0	796.0	0.0	0.0	0.0	0.0	0.0	0.0	52.0	0.0	0.0	104.0	0.0	0.0	0.0	100.0	171.0	0.0	0.0	0.0	0.0	0.0	42.0	119.0	0.0	0.0	0.0	0.0	0.0	0.0	591.0	0.0	0.0	0.0	0.0	0.0	128.0	0.0	0.0	0.0	0.0	0.0	47.0	0.0	338.0	0.0	42.0
299	20.0	20.0	0.0	94.0	0.0	14.0	0.0	0.0	0.0	0.0	0.0	0.0	0.0	7.0	0.0	0.0	0.0	0.0	0.0	0.0	0.0	0.0	0.0	4.0	7.0	14.0	0.0	0.0	0.0	0.0	0.0	0.0	78.0	0.0	0.0	0.0	0.0	0.0	4.0	0.0	0.0	0.0	0.0	0.0	11.0	0.0	63.0	0.0	0.0
300	368.0	89.0	0.0	224.0	0.0	0.0	0.0	35.0	0.0	22.0	0.0	0.0	0.0	116.0	0.0	0.0	0.0	53.0	35.0	0.0	0.0	0.0	0.0	0.0	44.0	35.0	0.0	0.0	0.0	0.0	0.0	0.0	287.0	0.0	0.0	0.0	0.0	0.0	0.0	0.0	0.0	0.0	0.0	0.0	35.0	53.0	368.0	0.0	0.0
301	23.0	93.0	93.0	454.0	0.0	0.0	81.0	0.0	0.0	0.0	0.0	0.0	0.0	0.0	52.0	0.0	0.0	0.0	40.0	1158.0	17.0	0.0	227.0	0.0	0.0	0.0	0.0	17.0	0.0	0.0	0.0	17.0	291.0	0.0	0.0	0.0	0.0	0.0	0.0	0.0	0.0	0.0	0.0	0.0	34.0	0.0	0.0	23.0	0.0
302	453.0	209.0	60.0	1278.0	0.0	40.0	101.0	0.0	0.0	0.0	0.0	0.0	0.0	0.0	54.0	0.0	0.0	0.0	40.0	4939.0	0.0	0.0	324.0	0.0	0.0	0.0	54.0	40.0	0.0	0.0	0.0	33.0	784.0	0.0	0.0	0.0	0.0	0.0	0.0	0.0	0.0	0.0	0.0	0.0	40.0	0.0	0.0	60.0	0.0
303	149.0	152.0	31.0	501.0	0.0	0.0	40.0	0.0	0.0	0.0	0.0	0.0	0.0	0.0	21.0	0.0	0.0	0.0	0.0	13480.0	0.0	0.0	56.0	0.0	0.0	0.0	0.0	34.0	0.0	0.0	0.0	0.0	395.0	0.0	21.0	0.0	0.0	0.0	0.0	0.0	0.0	0.0	0.0	0.0	18.0	0.0	0.0	49.0	0.0
304	20.0	0.0	0.0	97.0	4.0	4.0	17.0	0.0	0.0	0.0	0.0	0.0	0.0	0.0	0.0	0.0	0.0	0.0	0.0	70.0	4.0	0.0	45.0	0.0	0.0	0.0	230.0	0.0	0.0	1.0	0.0	0.0	78.0	0.0	0.0	0.0	0.0	0.0	0.0	0.0	0.0	0.0	0.0	0.0	0.0	0.0	0.0	0.0	0.0
305	242.0	303.0	0.0	11784.0	45.0	65.0	70.0	0.0	0.0	0.0	65.0	0.0	0.0	0.0	0.0	0.0	0.0	0.0	0.0	0.0	0.0	0.0	95.0	0.0	0.0	35.0	0.0	452.0	0.0	0.0	0.0	45.0	557.0	0.0	0.0	0.0	0.0	0.0	223.0	0.0	0.0	0.0	0.0	0.0	40.0	0.0	0.0	237.0	0.0
306	35.0	0.0	25.0	62.0	33.0	0.0	0.0	0.0	0.0	0.0	5.0	0.0	0.0	163.0	0.0	0.0	0.0	29.0	11.0	0.0	0.0	0.0	11.0	0.0	5.0	0.0	0.0	35.0	0.0	0.0	0.0	0.0	194.0	0.0	0.0	0.0	0.0	0.0	0.0	0.0	0.0	0.0	0.0	0.0	11.0	0.0	2139.0	0.0	0.0
307	36.0	8.0	16.0	462.0	39.0	5.0	0.0	5.0	0.0	0.0	50.0	0.0	0.0	0.0	0.0	0.0	0.0	0.0	0.0	11.0	8.0	0.0	16.0	0.0	0.0	0.0	1206.0	8.0	0.0	0.0	0.0	0.0	12579.0	0.0	0.0	0.0	0.0	0.0	67.0	0.0	0.0	0.0	0.0	0.0	291.0	0.0	5.0	0.0	0.0
308	6.0	0.0	0.0	22.0	0.0	2.0	0.0	0.0	0.0	0.0	0.0	0.0	0.0	2.0	0.0	0.0	0.0	0.0	0.0	0.0	0.0	0.0	0.0	0.0	2.0	0.0	0.0	2.0	0.0	0.0	0.0	0.0	91.0	0.0	0.0	0.0	0.0	0.0	0.0	0.0	0.0	0.0	2.0	0.0	0.0	0.0	12.0	0.0	0.0
309	19.0	2.0	0.0	31.0	2.0	5.0	0.0	0.0	0.0	0.0	9.0	0.0	0.0	9.0	0.0	0.0	0.0	0.0	5.0	0.0	0.0	0.0	0.0	0.0	0.0	0.0	0.0	0.0	0.0	0.0	0.0	0.0	36.0	0.0	0.0	0.0	0.0	0.0	0.0	0.0	0.0	2.0	0.0	0.0	0.0	0.0	15.0	38.0	0.0
310	14.0	7.0	4.0	17.0	4.0	0.0	0.0	10.0	0.0	0.0	0.0	0.0	0.0	14.0	0.0	0.0	0.0	10.0	1.0	0.0	0.0	0.0	0.0	0.0	0.0	0.0	0.0	0.0	0.0	0.0	0.0	0.0	40.0	0.0	0.0	0.0	0.0	4.0	1.0	0.0	1.0	0.0	0.0	0.0	4.0	0.0	10.0	4.0	0.0
311	104.0	16.0	30.0	179.0	55.0	24.0	0.0	22.0	0.0	13.0	19.0	0.0	0.0	193.0	0.0	0.0	0.0	63.0	30.0	0.0	0.0	0.0	0.0	0.0	44.0	46.0	0.0	0.0	16.0	0.0	0.0	0.0	204.0	0.0	0.0	0.0	0.0	0.0	44.0	0.0	0.0	0.0	0.0	0.0	30.0	22.0	209.0	0.0	0.0
312	147.0	103.0	44.0	1203.0	0.0	0.0	228.0	0.0	0.0	0.0	0.0	0.0	0.0	0.0	155.0	0.0	0.0	29.0	0.0	258.0	59.0	0.0	398.0	0.0	0.0	0.0	0.0	81.0	0.0	0.0	0.0	73.0	479.0	0.0	0.0	0.0	44.0	0.0	73.0	0.0	0.0	0.0	0.0	0.0	0.0	0.0	0.0	132.0	0.0
313	5.0	0.0	28.0	12.0	0.0	2.0	0.0	0.0	0.0	2.0	0.0	0.0	0.0	2.0	0.0	0.0	0.0	0.0	16.0	0.0	0.0	0.0	0.0	2.0	0.0	12.0	0.0	0.0	0.0	0.0	0.0	0.0	28.0	0.0	0.0	2.0	0.0	2.0	0.0	2.0	0.0	0.0	0.0	0.0	0.0	0.0	12.0	0.0	0.0
314	78.0	10.0	0.0	57.0	0.0	8.0	0.0	0.0	0.0	0.0	4.0	0.0	0.0	10.0	0.0	0.0	0.0	4.0	8.0	0.0	0.0	0.0	0.0	0.0	0.0	0.0	0.0	0.0	0.0	0.0	0.0	0.0	87.0	0.0	0.0	0.0	0.0	0.0	10.0	0.0	0.0	0.0	0.0	0.0	23.0	4.0	17.0	0.0	0.0
315	330.0	165.0	94.0	1654.0	55.0	23.0	39.0	0.0	0.0	0.0	307.0	0.0	0.0	0.0	0.0	0.0	0.0	47.0	0.0	42.0	0.0	0.0	110.0	0.0	0.0	0.0	0.0	0.0	0.0	0.0	0.0	0.0	18243.0	0.0	0.0	0.0	0.0	0.0	669.0	0.0	0.0	0.0	0.0	0.0	914.0	0.0	0.0	764.0	0.0
316	90.0	130.0	32.0	119.0	0.0	28.0	0.0	28.0	0.0	0.0	0.0	0.0	0.0	409.0	0.0	0.0	18.0	50.0	18.0	0.0	14.0	0.0	0.0	0.0	0.0	25.0	0.0	21.0	21.0	0.0	0.0	0.0	152.0	0.0	0.0	0.0	0.0	0.0	0.0	0.0	0.0	0.0	0.0	0.0	0.0	0.0	5988.0	101.0	0.0
317	13.0	17.0	4.0	73.0	4.0	2.0	0.0	0.0	0.0	0.0	0.0	0.0	0.0	0.0	0.0	4.0	0.0	0.0	2.0	2446.0	0.0	0.0	28.0	0.0	0.0	0.0	7.0	0.0	0.0	0.0	4.0	13.0	35.0	0.0	0.0	0.0	0.0	0.0	13.0	0.0	0.0	0.0	0.0	0.0	7.0	0.0	0.0	7.0	0.0
318	162.0	174.0	42.0	1393.0	0.0	66.0	1195.0	0.0	0.0	0.0	0.0	0.0	0.0	0.0	60.0	0.0	0.0	0.0	0.0	0.0	72.0	0.0	1898.0	0.0	0.0	0.0	0.0	156.0	72.0	0.0	17.0	0.0	468.0	0.0	0.0	0.0	23.0	0.0	96.0	0.0	0.0	0.0	0.0	0.0	0.0	0.0	0.0	402.0	0.0
319	202.0	214.0	0.0	2331.0	59.0	59.0	6472.0	0.0	0.0	0.0	0.0	0.0	0.0	0.0	273.0	0.0	0.0	0.0	0.0	0.0	48.0	0.0	5389.0	0.0	0.0	0.0	0.0	154.0	47.0	0.0	17.0	0.0	701.0	0.0	0.0	0.0	17.0	0.0	130.0	0.0	0.0	0.0	0.0	0.0	83.0	0.0	0.0	594.0	0.0
320	276.0	76.0	0.0	1429.0	35.0	0.0	6096.0	0.0	0.0	0.0	0.0	0.0	21.0	0.0	4405.0	0.0	0.0	0.0	30.0	31.0	61.0	0.0	1275.0	0.0	0.0	0.0	0.0	66.0	0.0	0.0	0.0	0.0	384.0	0.0	0.0	0.0	56.0	0.0	35.0	0.0	0.0	0.0	0.0	0.0	0.0	0.0	0.0	117.0	0.0
321	58.0	35.0	0.0	676.0	0.0	26.0	89.0	0.0	0.0	0.0	0.0	0.0	0.0	0.0	4440.0	0.0	0.0	0.0	26.0	215.0	58.0	0.0	268.0	0.0	0.0	0.0	0.0	35.0	0.0	0.0	0.0	0.0	129.0	0.0	0.0	0.0	120.0	0.0	35.0	0.0	0.0	0.0	0.0	0.0	0.0	0.0	0.0	250.0	0.0
322	390.0	207.0	195.0	1203.0	0.0	0.0	71.0	43.0	0.0	13.0	0.0	0.0	0.0	0.0	0.0	0.0	0.0	0.0	43.0	251.0	0.0	0.0	171.0	0.0	47.0	0.0	0.0	0.0	0.0	0.0	0.0	0.0	757.0	31.0	0.0	0.0	0.0	51.0	51.0	0.0	0.0	0.0	0.0	0.0	95.0	0.0	0.0	51.0	0.0
323	243.0	81.0	0.0	3224.0	35.0	40.0	35.0	0.0	0.0	0.0	0.0	0.0	0.0	0.0	0.0	0.0	0.0	0.0	50.0	0.0	30.0	0.0	91.0	0.0	0.0	0.0	0.0	2205.0	0.0	0.0	0.0	446.0	167.0	0.0	0.0	0.0	0.0	0.0	0.0	0.0	0.0	0.0	0.0	0.0	0.0	0.0	0.0	167.0	0.0
324	959.0	412.0	283.0	74.0	0.0	43.0	0.0	0.0	67.0	0.0	0.0	422.0	1678.0	0.0	0.0	0.0	0.0	0.0	54.0	0.0	0.0	74.0	0.0	0.0	0.0	0.0	0.0	0.0	0.0	40.0	0.0	0.0	57.0	30.0	0.0	148.0	0.0	0.0	0.0	466.0	204.0	0.0	128.0	0.0	0.0	50.0	0.0	0.0	33.0
325	238.0	146.0	45.0	371.0	0.0	0.0	0.0	0.0	0.0	22.0	27.0	0.0	0.0	55.0	0.0	0.0	0.0	101.0	45.0	0.0	0.0	0.0	0.0	0.0	50.0	32.0	0.0	0.0	0.0	0.0	0.0	0.0	303.0	0.0	0.0	0.0	0.0	0.0	32.0	0.0	0.0	0.0	0.0	0.0	41.0	0.0	192.0	0.0	0.0
326	2.0	0.0	0.0	52.0	0.0	0.0	0.0	0.0	0.0	0.0	0.0	0.0	0.0	9.0	0.0	0.0	0.0	0.0	2.0	0.0	0.0	0.0	0.0	0.0	0.0	0.0	727.0	13.0	0.0	0.0	0.0	0.0	184.0	0.0	0.0	0.0	0.0	0.0	0.0	0.0	0.0	0.0	0.0	0.0	0.0	2.0	13.0	0.0	0.0
327	209.0	81.0	0.0	1101.0	54.0	0.0	0.0	63.0	0.0	0.0	113.0	0.0	0.0	141.0	0.0	0.0	0.0	90.0	0.0	0.0	0.0	0.0	0.0	0.0	45.0	72.0	0.0	0.0	0.0	0.0	0.0	0.0	796.0	0.0	0.0	0.0	0.0	0.0	250.0	0.0	0.0	0.0	0.0	0.0	77.0	0.0	313.0	0.0	0.0
328	82.0	33.0	20.0	113.0	8.0	0.0	0.0	0.0	0.0	0.0	0.0	8.0	0.0	11.0	0.0	0.0	0.0	11.0	8.0	0.0	0.0	0.0	0.0	0.0	0.0	0.0	0.0	33.0	0.0	0.0	0.0	0.0	54.0	0.0	0.0	0.0	0.0	8.0	11.0	8.0	8.0	0.0	0.0	0.0	0.0	0.0	48.0	0.0	0.0
329	0.0	0.0	0.0	34.0	3.0	3.0	0.0	0.0	0.0	0.0	0.0	0.0	0.0	0.0	0.0	0.0	0.0	6.0	3.0	0.0	0.0	0.0	3.0	0.0	0.0	0.0	6.0	0.0	0.0	0.0	0.0	3.0	57.0	0.0	0.0	0.0	0.0	0.0	3.0	0.0	0.0	0.0	0.0	0.0	6.0	0.0	3.0	0.0	0.0
330	145.0	26.0	45.0	0.0	0.0	0.0	0.0	0.0	2.0	0.0	0.0	5.0	0.0	0.0	0.0	0.0	0.0	0.0	15.0	0.0	0.0	0.0	0.0	0.0	2.0	5.0	0.0	0.0	0.0	15.0	0.0	0.0	11.0	0.0	0.0	5.0	0.0	0.0	0.0	78.0	204.0	0.0	24.0	0.0	0.0	0.0	0.0	0.0	5.0
331	292.0	29.0	281.0	324.0	20.0	0.0	0.0	31.0	0.0	13.0	20.0	0.0	0.0	54.0	0.0	0.0	0.0	22.0	0.0	0.0	0.0	0.0	27.0	0.0	0.0	18.0	0.0	29.0	0.0	0.0	0.0	0.0	294.0	0.0	0.0	27.0	0.0	0.0	0.0	0.0	0.0	0.0	0.0	0.0	22.0	0.0	111.0	0.0	0.0
332	366.0	120.0	0.0	576.0	0.0	0.0	0.0	0.0	0.0	0.0	66.0	0.0	0.0	89.0	0.0	0.0	0.0	85.0	46.0	0.0	0.0	0.0	0.0	0.0	0.0	38.0	0.0	0.0	0.0	0.0	0.0	0.0	557.0	0.0	0.0	0.0	0.0	0.0	109.0	0.0	0.0	0.0	0.0	0.0	38.0	0.0	206.0	0.0	0.0
333	89.0	71.0	13.0	125.0	26.0	0.0	0.0	17.0	13.0	0.0	0.0	0.0	0.0	35.0	0.0	0.0	0.0	13.0	26.0	0.0	0.0	22.0	0.0	0.0	0.0	13.0	0.0	0.0	0.0	0.0	0.0	0.0	85.0	13.0	0.0	0.0	0.0	0.0	17.0	0.0	0.0	0.0	0.0	0.0	0.0	0.0	89.0	0.0	0.0
334	325.0	41.0	71.0	51.0	0.0	0.0	0.0	0.0	0.0	1676.0	7.0	0.0	0.0	1206.0	0.0	0.0	387.0	25.0	43.0	0.0	0.0	0.0	0.0	0.0	12.0	35.0	0.0	20.0	23.0	0.0	0.0	0.0	41.0	17.0	0.0	41.0	0.0	0.0	0.0	0.0	0.0	0.0	0.0	0.0	0.0	0.0	41.0	0.0	0.0
335	2851.0	57.0	289.0	23.0	0.0	0.0	0.0	37.0	13.0	178.0	0.0	64.0	0.0	0.0	0.0	0.0	701.0	0.0	242.0	0.0	0.0	13.0	0.0	13.0	0.0	222.0	0.0	0.0	0.0	45.0	0.0	0.0	20.0	1203.0	0.0	6030.0	0.0	0.0	0.0	16.0	26.0	178.0	0.0	0.0	0.0	47.0	0.0	0.0	0.0
336	802.0	53.0	246.0	20.0	0.0	0.0	0.0	0.0	63.0	89.0	0.0	5931.0	21.0	0.0	0.0	0.0	163.0	0.0	62.0	0.0	20.0	16.0	0.0	14.0	0.0	26.0	0.0	0.0	0.0	77.0	0.0	0.0	29.0	80.0	0.0	1123.0	0.0	0.0	0.0	294.0	167.0	5.0	40.0	0.0	0.0	23.0	0.0	11.0	0.0
[truncated: 288 more columns]
