# Supplementary material for: Estimation of Human Mobility Patterns for Forecasting the Early Spread of Disease
Source: Healthcare (Basel). 2021 Sep 16;9(9):1224. doi: 10.3390/healthcare9091224 (PMC8468459; doi:10.3390/healthcare9091224)
Supplement: Supplementary file 1 [file healthcare-09-01224-s001.zip › Supplementary Material/Matrix/2020-01-10.csv]

	0	1	2	3	4	5	6	7	8	9	10	11	12	13	14	15	16	17	18	19	20	21	22	23	24	25	26	27	28	29	30	31	32	33	34	35	36	37	38	39	40	41	42	43	44	45	46	47	48
0	0.0	43523.0	129827.0	15623.0	904.0	5951.0	418.0	9485.0	3533.0	1875.0	3347.0	1052.0	830.0	335.0	189.0	1269.0	5579.0	1475.0	155681.0	417.0	842.0	976.0	0.0	3533.0	1783.0	28643.0	0.0	1646.0	3161.0	3905.0	48.0	669.0	20831.0	41291.0	1348.0	11903.0	146.0	1126.0	2658.0	9299.0	2975.0	10043.0	1831.0	0.0	638.0	11531.0	771.0	2226.0	2788.0
1	44913.0	0.0	8430.0	23288.0	1105.0	10696.0	659.0	1748.0	559.0	240.0	3309.0	178.0	582.0	206.0	240.0	7757.0	575.0	1087.0	1730.0	782.0	934.0	317.0	0.0	676.0	10199.0	1424.0	0.0	1394.0	24222.0	294.0	413.0	1081.0	14007.0	254.0	4276.0	793.0	203.0	7378.0	2020.0	4484.0	609.0	728.0	453.0	0.0	832.0	1193.0	824.0	3133.0	796.0
2	143359.0	8203.0	0.0	5279.0	648.0	3411.0	418.0	3898.0	1187.0	767.0	421.0	720.0	242.0	503.0	68.0	596.0	1868.0	543.0	23229.0	174.0	219.0	427.0	0.0	7310.0	1624.0	54175.0	0.0	464.0	984.0	1543.0	0.0	188.0	4792.0	7716.0	492.0	4629.0	97.0	621.0	786.0	3086.0	1380.0	4304.0	721.0	0.0	387.0	16894.0	673.0	824.0	2030.0
3	10985.0	8727.0	2807.0	0.0	1953.0	474.0	2014.0	655.0	122.0	93.0	5615.0	19.0	0.0	150.0	378.0	229.0	371.0	660.0	1220.0	508.0	854.0	45.0	5004.0	206.0	195.0	485.0	0.0	1281.0	915.0	143.0	162.0	326.0	72690.0	152.0	108.0	150.0	122.0	291.0	31309.0	915.0	126.0	350.0	87.0	0.0	3967.0	304.0	425.0	2380.0	232.0
4	379.0	154.0	77.0	1335.0	0.0	0.0	0.0	0.0	0.0	0.0	136.0	0.0	0.0	38.0	0.0	0.0	0.0	1240.0	59.0	0.0	0.0	0.0	41.0	0.0	0.0	0.0	0.0	47.0	65.0	0.0	0.0	0.0	718.0	0.0	0.0	0.0	0.0	0.0	1537.0	0.0	0.0	0.0	0.0	0.0	35.0	0.0	115.0	106.0	0.0
5	625.0	2567.0	134.0	240.0	0.0	0.0	0.0	0.0	0.0	0.0	0.0	0.0	0.0	0.0	0.0	1048.0	0.0	0.0	0.0	0.0	0.0	0.0	0.0	0.0	956.0	0.0	0.0	76.0	615.0	0.0	0.0	0.0	96.0	0.0	7618.0	0.0	0.0	1669.0	0.0	0.0	0.0	0.0	0.0	0.0	0.0	76.0	0.0	125.0	0.0
6	223.0	111.0	0.0	2260.0	118.0	49.0	0.0	0.0	0.0	0.0	0.0	0.0	0.0	0.0	223.0	0.0	0.0	0.0	0.0	98.0	37.0	0.0	15224.0	0.0	0.0	0.0	0.0	74.0	0.0	0.0	0.0	0.0	658.0	0.0	0.0	0.0	0.0	0.0	99.0	0.0	0.0	0.0	0.0	0.0	0.0	0.0	0.0	658.0	0.0
7	5428.0	1357.0	1744.0	323.0	109.0	0.0	0.0	0.0	40.0	0.0	0.0	0.0	0.0	0.0	0.0	107.0	63.0	0.0	1012.0	0.0	0.0	15.0	0.0	236.0	236.0	560.0	0.0	0.0	150.0	62.0	0.0	103.0	172.0	50.0	0.0	0.0	0.0	107.0	0.0	0.0	0.0	193.0	0.0	0.0	0.0	323.0	0.0	0.0	129.0
8	3051.0	495.0	1150.0	107.0	0.0	53.0	0.0	53.0	0.0	20.0	0.0	267.0	159.0	0.0	0.0	0.0	107.0	0.0	374.0	0.0	0.0	1495.0	0.0	112.0	66.0	401.0	0.0	0.0	0.0	1474.0	0.0	0.0	187.0	240.0	0.0	535.0	0.0	0.0	0.0	9247.0	210.0	66.0	3523.0	0.0	0.0	93.0	0.0	0.0	0.0
9	1761.0	114.0	384.0	81.0	20.0	0.0	0.0	0.0	0.0	0.0	0.0	19.0	0.0	99.0	0.0	0.0	19651.0	74.0	405.0	0.0	0.0	0.0	0.0	27.0	20.0	101.0	0.0	0.0	0.0	0.0	0.0	0.0	128.0	101.0	0.0	337.0	0.0	0.0	0.0	0.0	0.0	189.0	0.0	0.0	0.0	0.0	212.0	0.0	0.0
10	267.0	180.0	0.0	4127.0	69.0	17.0	0.0	0.0	0.0	0.0	0.0	0.0	0.0	0.0	0.0	0.0	0.0	90.0	40.0	0.0	0.0	0.0	58.0	0.0	0.0	0.0	0.0	0.0	58.0	0.0	0.0	0.0	18025.0	0.0	0.0	0.0	0.0	0.0	10370.0	0.0	0.0	0.0	0.0	0.0	581.0	0.0	0.0	29.0	0.0
11	1291.0	129.0	597.0	64.0	0.0	0.0	0.0	38.0	142.0	0.0	0.0	0.0	123.0	0.0	0.0	0.0	38.0	0.0	136.0	0.0	0.0	32.0	0.0	58.0	0.0	58.0	0.0	0.0	0.0	58.0	0.0	0.0	19.0	194.0	0.0	396.0	0.0	0.0	0.0	538.0	1188.0	32.0	58.0	0.0	0.0	77.0	25.0	0.0	0.0
12	465.0	339.0	169.0	19.0	0.0	0.0	0.0	0.0	46.0	0.0	0.0	133.0	0.0	0.0	0.0	0.0	0.0	0.0	8.0	0.0	0.0	109.0	0.0	0.0	0.0	13.0	0.0	8.0	13.0	101.0	0.0	0.0	27.0	65.0	0.0	46.0	0.0	0.0	0.0	295.0	32.0	0.0	191.0	0.0	0.0	0.0	0.0	0.0	13.0
13	359.0	118.0	97.0	133.0	39.0	0.0	0.0	35.0	0.0	35.0	0.0	0.0	0.0	0.0	0.0	0.0	68.0	53.0	17.0	0.0	0.0	0.0	0.0	0.0	0.0	17.0	0.0	0.0	17.0	0.0	0.0	0.0	237.0	0.0	0.0	0.0	0.0	17.0	0.0	0.0	0.0	0.0	0.0	0.0	0.0	0.0	2561.0	0.0	0.0
14	111.0	122.0	0.0	645.0	33.0	33.0	241.0	0.0	0.0	0.0	0.0	0.0	0.0	0.0	0.0	0.0	0.0	0.0	0.0	0.0	1068.0	0.0	166.0	0.0	0.0	0.0	0.0	33.0	0.0	0.0	0.0	0.0	222.0	0.0	0.0	0.0	5297.0	0.0	0.0	0.0	0.0	0.0	0.0	0.0	0.0	0.0	0.0	678.0	0.0
15	1233.0	5389.0	290.0	332.0	0.0	2738.0	0.0	69.0	0.0	0.0	0.0	19.0	0.0	34.0	0.0	0.0	0.0	69.0	110.0	0.0	0.0	0.0	0.0	0.0	6611.0	124.0	0.0	0.0	1011.0	0.0	16.0	0.0	221.0	0.0	884.0	0.0	0.0	21145.0	0.0	0.0	0.0	0.0	0.0	0.0	0.0	96.0	70.0	124.0	55.0
16	7213.0	521.0	1014.0	289.0	0.0	0.0	0.0	101.0	68.0	17865.0	0.0	0.0	0.0	116.0	0.0	0.0	0.0	0.0	927.0	0.0	0.0	0.0	0.0	0.0	0.0	347.0	0.0	0.0	72.0	116.0	0.0	0.0	492.0	115.0	72.0	5432.0	0.0	0.0	0.0	173.0	0.0	1419.0	0.0	0.0	0.0	177.0	106.0	0.0	0.0
17	799.0	355.0	266.0	822.0	1462.0	122.0	0.0	99.0	0.0	0.0	522.0	0.0	0.0	68.0	0.0	0.0	77.0	0.0	166.0	0.0	0.0	0.0	0.0	0.0	0.0	99.0	0.0	0.0	88.0	0.0	0.0	0.0	1077.0	0.0	0.0	0.0	0.0	0.0	133.0	0.0	0.0	0.0	0.0	0.0	122.0	0.0	381.0	0.0	55.0
18	132982.0	1368.0	21335.0	1723.0	338.0	323.0	0.0	1114.0	491.0	280.0	191.0	133.0	64.0	38.0	0.0	321.0	678.0	168.0	0.0	22.0	256.0	100.0	0.0	1240.0	434.0	35440.0	0.0	0.0	238.0	411.0	0.0	137.0	957.0	6367.0	50.0	1299.0	0.0	213.0	361.0	451.0	199.0	3788.0	191.0	0.0	58.0	1905.0	115.0	0.0	564.0
19	345.0	331.0	225.0	656.0	0.0	21.0	70.0	0.0	0.0	0.0	0.0	0.0	0.0	0.0	49.0	0.0	0.0	0.0	21.0	0.0	0.0	0.0	190.0	0.0	0.0	0.0	0.0	42.0	0.0	0.0	0.0	0.0	494.0	63.0	0.0	0.0	0.0	0.0	0.0	0.0	0.0	0.0	0.0	0.0	0.0	0.0	0.0	63.0	0.0
20	751.0	410.0	185.0	1572.0	0.0	0.0	80.0	0.0	54.0	0.0	0.0	0.0	0.0	0.0	1582.0	0.0	0.0	0.0	97.0	0.0	0.0	0.0	380.0	0.0	0.0	107.0	0.0	146.0	0.0	0.0	0.0	0.0	1197.0	0.0	0.0	0.0	1157.0	0.0	107.0	0.0	42.0	0.0	0.0	146.0	0.0	0.0	0.0	615.0	0.0
21	879.0	219.0	247.0	87.0	0.0	65.0	0.0	0.0	1797.0	0.0	0.0	19.0	137.0	0.0	0.0	0.0	0.0	0.0	43.0	0.0	0.0	0.0	0.0	32.0	0.0	60.0	0.0	0.0	49.0	679.0	0.0	0.0	65.0	27.0	0.0	153.0	0.0	0.0	0.0	1929.0	21.0	60.0	4733.0	0.0	0.0	16.0	0.0	0.0	0.0
22	0.0	0.0	0.0	4520.0	137.0	0.0	13167.0	0.0	0.0	0.0	0.0	0.0	0.0	0.0	120.0	0.0	0.0	0.0	0.0	60.0	82.0	0.0	0.0	0.0	0.0	0.0	0.0	154.0	0.0	0.0	0.0	0.0	1915.0	0.0	0.0	0.0	16.0	0.0	0.0	0.0	0.0	0.0	0.0	0.0	96.0	0.0	0.0	494.0	0.0
23	3656.0	645.0	6101.0	273.0	0.0	293.0	0.0	218.0	68.0	0.0	204.0	57.0	0.0	0.0	0.0	0.0	117.0	0.0	997.0	0.0	0.0	0.0	0.0	0.0	0.0	7255.0	0.0	0.0	136.0	44.0	0.0	0.0	97.0	97.0	0.0	176.0	0.0	0.0	0.0	156.0	0.0	0.0	63.0	0.0	0.0	9406.0	0.0	0.0	22137.0
24	743.0	2693.0	333.0	153.0	0.0	936.0	0.0	102.0	0.0	0.0	0.0	0.0	0.0	0.0	0.0	5899.0	0.0	0.0	230.0	0.0	0.0	0.0	0.0	0.0	0.0	89.0	0.0	0.0	641.0	0.0	16.0	0.0	76.0	0.0	333.0	0.0	0.0	1551.0	0.0	0.0	0.0	0.0	0.0	0.0	0.0	89.0	0.0	89.0	0.0
25	25356.0	1067.0	51330.0	393.0	0.0	237.0	0.0	611.0	245.0	73.0	0.0	44.0	39.0	0.0	0.0	122.0	243.0	90.0	26957.0	0.0	0.0	30.0	0.0	6504.0	347.0	0.0	0.0	0.0	298.0	196.0	0.0	0.0	505.0	1628.0	0.0	807.0	0.0	116.0	170.0	365.0	126.0	579.0	69.0	0.0	0.0	16002.0	0.0	0.0	1582.0
26	0.0	0.0	0.0	0.0	0.0	0.0	0.0	0.0	0.0	0.0	0.0	0.0	0.0	0.0	0.0	0.0	0.0	0.0	0.0	0.0	0.0	0.0	0.0	0.0	0.0	0.0	0.0	0.0	0.0	0.0	0.0	0.0	1676.0	0.0	0.0	0.0	0.0	0.0	0.0	0.0	0.0	0.0	0.0	0.0	0.0	0.0	0.0	0.0	0.0
27	1093.0	513.0	121.0	1836.0	94.0	94.0	176.0	0.0	0.0	0.0	0.0	0.0	0.0	0.0	0.0	0.0	0.0	0.0	0.0	0.0	64.0	0.0	216.0	0.0	0.0	0.0	0.0	0.0	0.0	0.0	48.0	2181.0	486.0	0.0	0.0	0.0	0.0	0.0	121.0	0.0	0.0	0.0	0.0	0.0	0.0	0.0	0.0	1484.0	0.0
28	2234.0	21710.0	709.0	2731.0	411.0	1272.0	241.0	349.0	122.0	26.0	792.0	44.0	18.0	73.0	0.0	1377.0	63.0	90.0	0.0	53.0	0.0	15.0	390.0	93.0	3001.0	0.0	0.0	193.0	0.0	0.0	0.0	68.0	1077.0	0.0	906.0	123.0	32.0	2543.0	212.0	173.0	115.0	0.0	46.0	0.0	96.0	127.0	150.0	329.0	55.0
29	2804.0	166.0	881.0	69.0	0.0	0.0	0.0	0.0	1166.0	0.0	0.0	19.0	27.0	0.0	0.0	0.0	0.0	0.0	430.0	0.0	0.0	215.0	0.0	76.0	20.0	270.0	0.0	0.0	20.0	0.0	0.0	0.0	0.0	3401.0	0.0	16796.0	0.0	0.0	0.0	1964.0	42.0	0.0	374.0	0.0	0.0	101.0	0.0	0.0	13.0
30	222.0	255.0	0.0	2653.0	0.0	0.0	257.0	0.0	0.0	0.0	77.0	0.0	0.0	0.0	653.0	0.0	0.0	0.0	0.0	0.0	0.0	0.0	632.0	0.0	210.0	0.0	0.0	1531.0	0.0	0.0	0.0	366.0	388.0	0.0	0.0	0.0	236.0	0.0	297.0	0.0	0.0	0.0	0.0	0.0	1548.0	0.0	0.0	1209.0	0.0
31	932.0	399.0	88.0	588.0	0.0	0.0	0.0	0.0	0.0	0.0	0.0	0.0	12.0	0.0	51.0	0.0	0.0	0.0	0.0	0.0	82.0	0.0	88.0	0.0	0.0	0.0	0.0	1131.0	0.0	0.0	89.0	0.0	177.0	0.0	0.0	0.0	0.0	0.0	0.0	0.0	0.0	0.0	0.0	0.0	0.0	0.0	0.0	4453.0	0.0
32	17731.0	10691.0	3389.0	94264.0	1252.0	474.0	884.0	568.0	191.0	166.0	29288.0	70.0	39.0	310.0	344.0	198.0	383.0	1138.0	1303.0	546.0	1173.0	140.0	2346.0	206.0	260.0	776.0	0.0	561.0	782.0	62.0	137.0	240.0	0.0	190.0	188.0	369.0	114.0	135.0	38962.0	912.0	452.0	350.0	104.0	0.0	115511.0	355.0	744.0	1825.0	320.0
33	40662.0	140.0	5944.0	128.0	105.0	70.0	0.0	35.0	191.0	26.0	0.0	31.0	12.0	0.0	0.0	0.0	102.0	0.0	5324.0	0.0	0.0	15.0	0.0	75.0	0.0	2654.0	0.0	0.0	0.0	3450.0	0.0	0.0	140.0	0.0	0.0	6307.0	0.0	0.0	0.0	128.0	0.0	134.0	46.0	0.0	0.0	254.0	0.0	0.0	0.0
34	174.0	1573.0	43.0	234.0	0.0	9389.0	27.0	0.0	0.0	0.0	0.0	0.0	0.0	0.0	0.0	636.0	0.0	0.0	0.0	0.0	0.0	0.0	65.0	0.0	985.0	21.0	0.0	21.0	549.0	0.0	0.0	0.0	65.0	0.0	0.0	0.0	0.0	751.0	0.0	0.0	0.0	0.0	0.0	0.0	0.0	0.0	0.0	43.0	0.0
35	10962.0	268.0	2138.0	115.0	0.0	0.0	0.0	47.0	395.0	347.0	0.0	331.0	0.0	0.0	0.0	0.0	700.0	0.0	901.0	0.0	0.0	85.0	0.0	150.0	0.0	498.0	0.0	0.0	47.0	14998.0	0.0	0.0	124.0	6253.0	0.0	0.0	0.0	0.0	0.0	834.0	73.0	105.0	151.0	0.0	0.0	177.0	0.0	47.0	77.0
36	140.0	86.0	0.0	270.0	0.0	0.0	32.0	0.0	0.0	0.0	0.0	0.0	0.0	0.0	7387.0	0.0	0.0	0.0	0.0	0.0	1332.0	0.0	43.0	0.0	0.0	0.0	0.0	32.0	0.0	0.0	0.0	43.0	43.0	0.0	0.0	0.0	0.0	0.0	0.0	0.0	0.0	0.0	0.0	0.0	0.0	0.0	0.0	563.0	0.0
37	947.0	4639.0	332.0	332.0	0.0	2078.0	0.0	174.0	0.0	0.0	0.0	0.0	0.0	0.0	0.0	22565.0	0.0	0.0	83.0	30.0	0.0	0.0	0.0	75.0	2479.0	83.0	0.0	83.0	1762.0	0.0	0.0	0.0	182.0	0.0	775.0	0.0	0.0	0.0	0.0	0.0	0.0	0.0	0.0	0.0	0.0	66.0	0.0	66.0	77.0
38	329.0	238.0	68.0	33213.0	1188.0	0.0	0.0	0.0	0.0	0.0	10197.0	0.0	0.0	0.0	0.0	0.0	0.0	90.0	68.0	0.0	56.0	0.0	113.0	0.0	0.0	0.0	0.0	68.0	56.0	0.0	0.0	0.0	28406.0	0.0	0.0	0.0	0.0	0.0	0.0	0.0	0.0	0.0	0.0	0.0	749.0	0.0	0.0	784.0	0.0
39	13717.0	5053.0	4331.0	1742.0	0.0	495.0	80.0	327.0	10683.0	113.0	0.0	1269.0	597.0	64.0	51.0	91.0	345.0	90.0	821.0	53.0	219.0	2265.0	0.0	319.0	195.0	796.0	0.0	135.0	477.0	4808.0	0.0	0.0	1316.0	355.0	94.0	2140.0	24.0	116.0	212.0	0.0	1924.0	350.0	10181.0	0.0	77.0	381.0	0.0	0.0	398.0
40	2836.0	721.0	759.0	139.0	0.0	0.0	0.0	0.0	253.0	0.0	0.0	1329.0	63.0	0.0	0.0	0.0	0.0	0.0	126.0	0.0	0.0	50.0	63.0	63.0	0.0	215.0	0.0	0.0	0.0	75.0	0.0	0.0	430.0	50.0	0.0	151.0	0.0	0.0	0.0	886.0	0.0	0.0	75.0	0.0	0.0	88.0	0.0	88.0	66.0
41	8425.0	248.0	2537.0	225.0	45.0	78.0	0.0	152.0	68.0	253.0	0.0	0.0	0.0	0.0	0.0	0.0	1394.0	33.0	3282.0	0.0	0.0	0.0	0.0	112.0	0.0	676.0	0.0	0.0	45.0	0.0	0.0	0.0	124.0	270.0	0.0	191.0	0.0	0.0	0.0	67.0	0.0	0.0	0.0	0.0	0.0	101.0	0.0	33.0	45.0
42	1627.0	314.0	288.0	65.0	0.0	0.0	0.0	0.0	3559.0	0.0	0.0	38.0	226.0	0.0	0.0	0.0	0.0	0.0	91.0	0.0	0.0	3782.0	0.0	0.0	35.0	96.0	0.0	0.0	0.0	643.0	0.0	0.0	147.0	30.0	0.0	152.0	0.0	0.0	35.0	9247.0	84.0	20.0	0.0	0.0	0.0	40.0	0.0	0.0	0.0
43	0.0	0.0	0.0	0.0	0.0	0.0	0.0	0.0	0.0	0.0	0.0	0.0	0.0	0.0	34.0	0.0	0.0	0.0	0.0	0.0	100.0	0.0	0.0	0.0	0.0	0.0	0.0	0.0	0.0	0.0	0.0	0.0	0.0	0.0	0.0	0.0	0.0	0.0	0.0	0.0	0.0	0.0	0.0	0.0	0.0	0.0	0.0	0.0	0.0
44	583.0	402.0	140.0	5895.0	80.0	0.0	80.0	0.0	0.0	0.0	1571.0	0.0	0.0	0.0	0.0	0.0	0.0	90.0	40.0	0.0	0.0	0.0	160.0	0.0	0.0	0.0	0.0	80.0	0.0	0.0	16.0	0.0	119687.0	0.0	0.0	0.0	0.0	0.0	2062.0	0.0	0.0	0.0	0.0	0.0	0.0	0.0	0.0	241.0	0.0
45	9453.0	782.0	10616.0	312.0	0.0	134.0	0.0	590.0	68.0	26.0	434.0	51.0	27.0	0.0	0.0	156.0	51.0	0.0	2234.0	0.0	0.0	0.0	0.0	9718.0	245.0	16024.0	0.0	0.0	245.0	125.0	0.0	0.0	335.0	245.0	50.0	156.0	0.0	134.0	0.0	156.0	0.0	80.0	0.0	0.0	0.0	0.0	0.0	0.0	2704.0
46	369.0	285.0	67.0	201.0	61.0	0.0	0.0	27.0	0.0	128.0	33.0	0.0	0.0	2159.0	0.0	0.0	55.0	313.0	72.0	0.0	0.0	0.0	0.0	0.0	106.0	0.0	0.0	0.0	0.0	0.0	0.0	0.0	341.0	0.0	0.0	0.0	0.0	0.0	0.0	0.0	0.0	0.0	0.0	0.0	44.0	0.0	0.0	33.0	0.0
47	1483.0	2348.0	0.0	20892.0	1023.0	1056.0	1623.0	0.0	54.0	0.0	472.0	0.0	24.0	0.0	8686.0	306.0	0.0	284.0	0.0	524.0	1081.0	0.0	3461.0	0.0	761.0	0.0	0.0	7170.0	298.0	80.0	1541.0	15206.0	3112.0	0.0	144.0	82.0	2029.0	135.0	8485.0	191.0	73.0	0.0	69.0	0.0	328.0	0.0	70.0	0.0	0.0
48	3585.0	912.0	1929.0	312.0	0.0	104.0	0.0	152.0	0.0	26.0	0.0	44.0	39.0	0.0	0.0	0.0	63.0	194.0	430.0	0.0	0.0	0.0	0.0	25640.0	0.0	1447.0	0.0	0.0	78.0	78.0	0.0	0.0	182.0	63.0	0.0	130.0	0.0	104.0	0.0	365.0	78.0	0.0	0.0	0.0	0.0	4343.0	0.0	0.0	0.0
49	5017.0	570.0	912.0	380.0	0.0	0.0	0.0	218.0	191.0	10618.0	0.0	63.0	0.0	189.0	0.0	0.0	27634.0	0.0	1178.0	0.0	0.0	15.0	0.0	93.0	0.0	551.0	0.0	0.0	0.0	151.0	0.0	0.0	361.0	399.0	0.0	1729.0	0.0	0.0	0.0	95.0	52.0	2489.0	69.0	0.0	0.0	152.0	106.0	0.0	188.0
50	150.0	221.0	35.0	362.0	26.0	141.0	0.0	61.0	0.0	0.0	0.0	0.0	18.0	0.0	0.0	0.0	0.0	0.0	44.0	0.0	0.0	0.0	0.0	0.0	35.0	0.0	0.0	97.0	44.0	17.0	0.0	0.0	132.0	0.0	44.0	0.0	0.0	0.0	0.0	0.0	0.0	0.0	0.0	0.0	0.0	0.0	0.0	88.0	0.0
51	119.0	107.0	0.0	321.0	0.0	0.0	0.0	56.0	0.0	0.0	0.0	0.0	0.0	0.0	1186.0	0.0	0.0	0.0	0.0	0.0	4724.0	0.0	113.0	0.0	0.0	0.0	0.0	0.0	0.0	0.0	0.0	75.0	220.0	0.0	0.0	0.0	2705.0	0.0	0.0	37.0	0.0	0.0	0.0	0.0	0.0	0.0	0.0	157.0	0.0
52	2045.0	2272.0	0.0	14088.0	438.0	431.0	1704.0	284.0	0.0	0.0	587.0	0.0	27.0	0.0	8634.0	153.0	51.0	129.0	0.0	273.0	1136.0	0.0	1704.0	0.0	695.0	258.0	0.0	3408.0	178.0	0.0	1363.0	5907.0	2633.0	0.0	50.0	68.0	1931.0	97.0	4317.0	0.0	42.0	0.0	34.0	0.0	425.0	177.0	0.0	32493.0	0.0
53	4533.0	5424.0	891.0	8098.0	511.0	1239.0	466.0	218.0	68.0	0.0	690.0	19.0	0.0	94.0	189.0	229.0	89.0	116.0	288.0	205.0	183.0	20.0	1666.0	93.0	426.0	0.0	0.0	484.0	387.0	0.0	535.0	669.0	2274.0	0.0	188.0	82.0	40.0	252.0	6167.0	399.0	84.0	121.0	63.0	0.0	425.0	127.0	239.0	1154.0	55.0
54	1559.0	259.0	552.0	121.0	0.0	32.0	0.0	0.0	1738.0	0.0	0.0	63.0	193.0	0.0	0.0	0.0	0.0	0.0	162.0	0.0	0.0	3252.0	0.0	56.0	0.0	162.0	0.0	0.0	0.0	1153.0	0.0	0.0	105.0	89.0	0.0	268.0	0.0	0.0	0.0	2729.0	84.0	40.0	1552.0	0.0	0.0	81.0	0.0	0.0	48.0
55	328.0	1320.0	0.0	335.0	0.0	99.0	0.0	0.0	0.0	0.0	0.0	0.0	0.0	0.0	0.0	129.0	0.0	0.0	0.0	0.0	0.0	0.0	106.0	0.0	0.0	0.0	0.0	0.0	99.0	0.0	56.0	85.0	137.0	0.0	91.0	0.0	0.0	76.0	0.0	0.0	0.0	0.0	0.0	0.0	0.0	0.0	0.0	412.0	0.0
56	1544.0	103.0	499.0	40.0	0.0	34.0	0.0	22.0	952.0	0.0	0.0	63.0	0.0	0.0	0.0	0.0	0.0	0.0	132.0	0.0	0.0	361.0	0.0	75.0	51.0	137.0	0.0	0.0	28.0	2887.0	0.0	0.0	68.0	183.0	0.0	838.0	0.0	0.0	0.0	1859.0	73.0	57.0	407.0	0.0	0.0	80.0	0.0	22.0	28.0
57	1570.0	4933.0	665.0	375.0	0.0	1502.0	0.0	284.0	0.0	0.0	0.0	0.0	0.0	0.0	0.0	3499.0	0.0	0.0	256.0	0.0	0.0	0.0	0.0	150.0	22443.0	153.0	0.0	0.0	1058.0	0.0	0.0	0.0	153.0	50.0	434.0	123.0	0.0	1655.0	0.0	0.0	0.0	0.0	0.0	0.0	0.0	177.0	0.0	307.0	0.0
58	1174.0	1541.0	228.0	1068.0	164.0	411.0	144.0	0.0	0.0	0.0	0.0	19.0	24.0	0.0	86.0	122.0	76.0	0.0	0.0	37.0	73.0	0.0	0.0	0.0	198.0	0.0	0.0	329.0	213.0	26.0	405.0	1614.0	320.0	0.0	108.0	0.0	48.0	0.0	0.0	0.0	0.0	0.0	0.0	0.0	58.0	0.0	62.0	3958.0	0.0
59	118.0	124.0	19.0	99.0	22.0	0.0	0.0	32.0	0.0	89.0	0.0	0.0	0.0	374.0	0.0	0.0	19.0	172.0	0.0	0.0	12.0	0.0	12.0	0.0	0.0	0.0	0.0	0.0	28.0	0.0	0.0	0.0	96.0	0.0	0.0	0.0	0.0	0.0	0.0	0.0	0.0	0.0	0.0	0.0	32.0	0.0	60.0	51.0	0.0
60	183.0	125.0	57.0	42744.0	57.0	0.0	96.0	0.0	0.0	0.0	613.0	0.0	0.0	0.0	0.0	0.0	0.0	0.0	28.0	0.0	57.0	0.0	183.0	0.0	0.0	0.0	0.0	28.0	0.0	0.0	0.0	0.0	14910.0	0.0	0.0	0.0	0.0	0.0	7869.0	0.0	0.0	0.0	0.0	0.0	530.0	0.0	28.0	212.0	0.0
61	407.0	126.0	40.0	2358.0	155.0	0.0	0.0	0.0	0.0	0.0	5533.0	0.0	0.0	0.0	0.0	0.0	0.0	168.0	33.0	0.0	0.0	0.0	33.0	0.0	0.0	0.0	0.0	33.0	46.0	0.0	0.0	0.0	18104.0	0.0	0.0	0.0	0.0	0.0	489.0	0.0	0.0	0.0	0.0	0.0	1583.0	0.0	33.0	26.0	0.0
62	16332.0	12657.0	2858.0	25111.0	740.0	1638.0	1286.0	939.0	354.0	53.0	1137.0	51.0	211.0	107.0	6140.0	550.0	307.0	440.0	1057.0	455.0	2858.0	95.0	0.0	244.0	1022.0	550.0	0.0	8778.0	715.0	98.0	10687.0	20007.0	10176.0	139.0	210.0	328.0	2347.0	291.0	7954.0	1112.0	241.0	242.0	197.0	0.0	541.0	203.0	212.0	142840.0	110.0
63	103.0	56.0	0.0	528.0	0.0	0.0	0.0	0.0	0.0	0.0	0.0	0.0	0.0	0.0	2700.0	0.0	0.0	0.0	0.0	30.0	848.0	0.0	122.0	0.0	0.0	0.0	0.0	0.0	0.0	0.0	24.0	47.0	66.0	0.0	0.0	0.0	643.0	0.0	28.0	0.0	0.0	0.0	0.0	0.0	28.0	0.0	0.0	1669.0	0.0
64	3512.0	2341.0	532.0	19582.0	210.0	372.0	53232.0	174.0	0.0	0.0	153.0	0.0	0.0	0.0	585.0	0.0	63.0	129.0	0.0	227.0	585.0	10.0	104670.0	0.0	0.0	194.0	0.0	585.0	0.0	0.0	40.0	188.0	8194.0	50.0	65.0	0.0	114.0	116.0	691.0	191.0	52.0	0.0	0.0	0.0	266.0	0.0	0.0	1489.0	0.0
65	1745.0	1112.0	752.0	1950.0	109.0	172.0	192.0	0.0	54.0	0.0	0.0	44.0	24.0	30.0	3440.0	0.0	89.0	0.0	325.0	0.0	3069.0	30.0	342.0	0.0	0.0	0.0	0.0	308.0	0.0	0.0	56.0	547.0	1197.0	63.0	57.0	0.0	937.0	0.0	191.0	156.0	0.0	67.0	0.0	0.0	0.0	0.0	0.0	1659.0	0.0
66	15830.0	4272.0	4577.0	1602.0	0.0	0.0	0.0	240.0	915.0	73.0	0.0	801.0	312.0	68.0	0.0	137.0	166.0	103.0	1029.0	53.0	229.0	419.0	0.0	225.0	869.0	1029.0	0.0	0.0	238.0	381.0	24.0	0.0	2035.0	292.0	0.0	915.0	0.0	135.0	0.0	4577.0	26279.0	343.0	762.0	0.0	154.0	482.0	88.0	305.0	110.0
67	0.0	0.0	0.0	0.0	0.0	0.0	0.0	0.0	0.0	73.0	0.0	0.0	0.0	68.0	0.0	0.0	0.0	0.0	0.0	0.0	0.0	0.0	0.0	0.0	0.0	0.0	0.0	0.0	0.0	0.0	0.0	0.0	0.0	0.0	0.0	0.0	0.0	0.0	0.0	0.0	0.0	0.0	0.0	0.0	0.0	0.0	283.0	0.0	0.0
68	0.0	0.0	0.0	0.0	0.0	0.0	0.0	0.0	0.0	0.0	0.0	0.0	0.0	55.0	0.0	0.0	0.0	0.0	0.0	0.0	0.0	0.0	0.0	0.0	0.0	0.0	0.0	0.0	0.0	0.0	0.0	0.0	0.0	0.0	0.0	0.0	0.0	0.0	0.0	0.0	0.0	0.0	0.0	0.0	0.0	0.0	203.0	0.0	0.0
69	2832.0	1552.0	599.0	3213.0	0.0	381.0	80.0	0.0	0.0	0.0	1610.0	25.0	18.0	64.0	217.0	0.0	63.0	103.0	245.0	0.0	571.0	25.0	245.0	0.0	0.0	0.0	0.0	735.0	0.0	0.0	40.0	206.0	1197.0	0.0	0.0	0.0	65.0	0.0	467.0	191.0	52.0	134.0	34.0	16966.0	77.0	0.0	0.0	571.0	0.0
70	19314.0	946.0	14636.0	630.0	283.0	172.0	0.0	18294.0	54.0	0.0	115.0	0.0	24.0	0.0	0.0	153.0	63.0	116.0	8940.0	0.0	73.0	15.0	0.0	1033.0	217.0	5049.0	0.0	0.0	208.0	143.0	0.0	0.0	446.0	800.0	0.0	177.0	0.0	174.0	0.0	208.0	52.0	188.0	0.0	0.0	0.0	1574.0	0.0	0.0	431.0
71	836.0	292.0	41.0	1150.0	5666.0	0.0	0.0	0.0	0.0	0.0	1631.0	0.0	0.0	43.0	0.0	0.0	48.0	4010.0	62.0	0.0	0.0	0.0	0.0	0.0	0.0	48.0	0.0	48.0	55.0	0.0	0.0	0.0	2155.0	0.0	0.0	0.0	0.0	0.0	1094.0	0.0	0.0	0.0	0.0	0.0	237.0	0.0	79.0	209.0	0.0
72	14398.0	61873.0	2295.0	14920.0	1078.0	9553.0	1205.0	874.0	177.0	33.0	549.0	51.0	42.0	137.0	309.0	2830.0	268.0	310.0	817.0	265.0	274.0	100.0	1773.0	244.0	6872.0	744.0	0.0	890.0	4695.0	151.0	113.0	291.0	5387.0	190.0	3595.0	273.0	48.0	2485.0	4232.0	973.0	241.0	310.0	197.0	0.0	367.0	508.0	549.0	1319.0	165.0
73	9031.0	18754.0	1668.0	2876.0	182.0	39076.0	0.0	305.0	0.0	0.0	0.0	0.0	18.0	30.0	0.0	21972.0	140.0	284.0	575.0	22.0	73.0	55.0	0.0	187.0	25574.0	632.0	0.0	329.0	2876.0	62.0	73.0	154.0	2155.0	101.0	9938.0	82.0	0.0	28757.0	170.0	399.0	73.0	161.0	29.0	0.0	58.0	355.0	79.0	577.0	110.0
74	90.0	90.0	0.0	630.0	0.0	0.0	128.0	0.0	0.0	0.0	0.0	0.0	0.0	0.0	9111.0	0.0	0.0	0.0	0.0	0.0	684.0	0.0	171.0	0.0	0.0	0.0	0.0	36.0	0.0	0.0	0.0	27.0	270.0	0.0	0.0	0.0	741.0	0.0	0.0	0.0	0.0	0.0	0.0	0.0	27.0	0.0	0.0	711.0	0.0
75	81.0	61.0	0.0	1177.0	71.0	71.0	61.0	0.0	0.0	0.0	0.0	0.0	0.0	0.0	206.0	0.0	0.0	0.0	0.0	0.0	0.0	0.0	133.0	0.0	0.0	0.0	0.0	348.0	0.0	0.0	275.0	368.0	122.0	0.0	0.0	0.0	97.0	0.0	850.0	0.0	0.0	0.0	0.0	0.0	0.0	0.0	0.0	7917.0	0.0
76	5691.0	1761.0	2663.0	493.0	0.0	279.0	0.0	1814.0	54.0	0.0	178.0	19.0	18.0	0.0	0.0	257.0	0.0	0.0	794.0	0.0	0.0	0.0	0.0	1825.0	902.0	902.0	0.0	0.0	343.0	0.0	0.0	0.0	257.0	63.0	0.0	150.0	0.0	150.0	0.0	150.0	0.0	53.0	63.0	0.0	0.0	2620.0	0.0	0.0	1546.0
77	72.0	106.0	0.0	207.0	0.0	0.0	0.0	0.0	0.0	0.0	33.0	0.0	0.0	0.0	414.0	0.0	0.0	0.0	33.0	0.0	319.0	0.0	140.0	0.0	0.0	0.0	0.0	89.0	0.0	0.0	0.0	140.0	89.0	0.0	0.0	0.0	162.0	0.0	44.0	28.0	0.0	0.0	0.0	0.0	0.0	0.0	0.0	1041.0	0.0
78	1165.0	429.0	686.0	71.0	0.0	100.0	0.0	22505.0	0.0	0.0	0.0	0.0	0.0	0.0	0.0	28.0	0.0	0.0	278.0	0.0	0.0	0.0	0.0	42.0	57.0	228.0	0.0	0.0	57.0	0.0	0.0	0.0	71.0	0.0	0.0	0.0	0.0	50.0	21.0	0.0	0.0	0.0	0.0	0.0	0.0	50.0	0.0	0.0	35.0
79	342.0	57.0	112.0	52.0	0.0	7.0	0.0	0.0	22.0	0.0	0.0	42.0	0.0	0.0	0.0	0.0	0.0	0.0	22.0	0.0	7.0	7.0	0.0	27.0	0.0	17.0	0.0	0.0	0.0	0.0	0.0	0.0	12.0	7.0	0.0	17.0	0.0	0.0	12.0	107.0	178.0	0.0	12.0	7.0	0.0	47.0	0.0	17.0	0.0
80	480.0	151.0	177.0	32.0	0.0	6.0	0.0	0.0	26.0	0.0	0.0	78.0	26.0	0.0	0.0	0.0	0.0	0.0	26.0	0.0	0.0	23.0	0.0	13.0	0.0	16.0	0.0	0.0	0.0	0.0	0.0	0.0	13.0	0.0	0.0	46.0	0.0	0.0	0.0	243.0	736.0	0.0	13.0	16.0	0.0	16.0	0.0	0.0	0.0
81	11836.0	426.0	5294.0	205.0	63.0	0.0	0.0	305.0	0.0	26.0	0.0	25.0	0.0	0.0	0.0	0.0	89.0	0.0	11868.0	0.0	0.0	0.0	0.0	1315.0	0.0	20859.0	0.0	0.0	0.0	44.0	0.0	0.0	173.0	237.0	0.0	95.0	0.0	0.0	63.0	126.0	0.0	121.0	0.0	0.0	0.0	22784.0	0.0	0.0	608.0
82	1040.0	886.0	289.0	1599.0	100.0	0.0	112.0	0.0	0.0	0.0	0.0	0.0	0.0	0.0	68.0	0.0	0.0	0.0	0.0	30.0	155.0	0.0	212.0	0.0	0.0	0.0	0.0	3853.0	0.0	0.0	40.0	15989.0	501.0	0.0	0.0	68.0	40.0	0.0	154.0	0.0	0.0	0.0	0.0	0.0	0.0	0.0	0.0	3216.0	0.0
83	15804.0	1143.0	2470.0	686.0	100.0	0.0	0.0	196.0	150.0	13280.0	0.0	89.0	0.0	120.0	0.0	0.0	33978.0	0.0	1578.0	0.0	64.0	15.0	0.0	0.0	0.0	686.0	0.0	0.0	91.0	125.0	0.0	0.0	663.0	411.0	79.0	13559.0	32.0	0.0	0.0	434.0	94.0	3408.0	34.0	0.0	77.0	279.0	106.0	114.0	66.0
84	2038.0	177.0	676.0	32.0	0.0	0.0	0.0	0.0	81.0	113.0	0.0	516.0	18.0	0.0	0.0	0.0	150.0	0.0	107.0	0.0	0.0	15.0	0.0	0.0	0.0	85.0	0.0	0.0	0.0	44.0	0.0	0.0	139.0	37.0	0.0	1545.0	0.0	0.0	0.0	434.0	1650.0	0.0	69.0	0.0	0.0	80.0	0.0	53.0	0.0
85	4490.0	272.0	2258.0	210.0	0.0	0.0	0.0	43.0	1625.0	26.0	0.0	95.0	18.0	0.0	0.0	0.0	87.0	0.0	483.0	0.0	0.0	254.0	0.0	244.0	0.0	395.0	0.0	0.0	43.0	6670.0	0.0	0.0	70.0	509.0	0.0	1001.0	0.0	0.0	0.0	2364.0	94.0	52.0	465.0	0.0	0.0	127.0	0.0	43.0	110.0
86	841.0	15382.0	0.0	2844.0	155.0	11537.0	627.0	0.0	68.0	0.0	153.0	19.0	12.0	30.0	223.0	918.0	0.0	0.0	0.0	129.0	0.0	0.0	2496.0	0.0	2370.0	0.0	0.0	464.0	2844.0	26.0	0.0	240.0	718.0	0.0	587.0	0.0	0.0	1300.0	616.0	0.0	0.0	0.0	0.0	0.0	251.0	0.0	70.0	0.0	0.0
87	512.0	332.0	94.0	2335.0	0.0	0.0	144.0	0.0	0.0	0.0	0.0	0.0	0.0	0.0	86.0	0.0	0.0	0.0	66.0	75.0	0.0	0.0	275.0	0.0	66.0	0.0	0.0	4632.0	0.0	0.0	0.0	778.0	351.0	0.0	0.0	0.0	0.0	0.0	75.0	0.0	0.0	0.0	0.0	0.0	0.0	0.0	70.0	659.0	0.0
88	1018.0	5433.0	324.0	385.0	100.0	215.0	112.0	0.0	0.0	0.0	0.0	0.0	0.0	0.0	0.0	979.0	0.0	0.0	108.0	0.0	0.0	0.0	0.0	0.0	347.0	123.0	0.0	0.0	3735.0	0.0	0.0	0.0	293.0	0.0	65.0	0.0	0.0	4019.0	0.0	0.0	0.0	0.0	0.0	0.0	0.0	101.0	88.0	0.0	143.0
89	641.0	1652.0	169.0	226.0	0.0	1358.0	0.0	37.0	0.0	0.0	0.0	0.0	0.0	0.0	0.0	3001.0	0.0	0.0	84.0	22.0	0.0	0.0	0.0	0.0	7502.0	47.0	0.0	0.0	292.0	0.0	0.0	0.0	141.0	0.0	362.0	0.0	0.0	1631.0	0.0	0.0	0.0	0.0	0.0	0.0	0.0	47.0	0.0	0.0	0.0
90	788.0	3302.0	157.0	428.0	0.0	2803.0	0.0	0.0	0.0	0.0	0.0	0.0	0.0	0.0	0.0	6705.0	0.0	0.0	67.0	0.0	0.0	0.0	0.0	0.0	5132.0	67.0	0.0	0.0	315.0	0.0	0.0	0.0	180.0	0.0	869.0	0.0	0.0	4931.0	0.0	0.0	0.0	56.0	0.0	0.0	0.0	0.0	0.0	0.0	0.0
91	669.0	1445.0	182.0	1506.0	118.0	2251.0	0.0	0.0	0.0	0.0	191.0	0.0	0.0	0.0	0.0	76.0	0.0	0.0	0.0	0.0	0.0	0.0	441.0	0.0	152.0	0.0	0.0	213.0	167.0	0.0	16.0	120.0	365.0	0.0	167.0	0.0	0.0	167.0	340.0	0.0	0.0	0.0	0.0	0.0	0.0	0.0	0.0	824.0	55.0
92	365.0	2619.0	103.0	289.0	0.0	1454.0	0.0	0.0	0.0	0.0	0.0	0.0	0.0	0.0	0.0	410.0	0.0	0.0	0.0	0.0	0.0	0.0	0.0	0.0	500.0	36.0	0.0	90.0	194.0	0.0	0.0	0.0	112.0	0.0	1435.0	0.0	16.0	543.0	0.0	40.0	0.0	0.0	0.0	0.0	0.0	0.0	0.0	121.0	0.0
93	556.0	622.0	98.0	796.0	0.0	436.0	0.0	0.0	0.0	0.0	0.0	0.0	0.0	0.0	0.0	0.0	0.0	0.0	0.0	0.0	0.0	0.0	120.0	0.0	130.0	0.0	0.0	154.0	130.0	0.0	0.0	85.0	316.0	0.0	98.0	0.0	0.0	0.0	0.0	0.0	0.0	0.0	0.0	0.0	0.0	0.0	0.0	196.0	0.0
94	1062.0	839.0	0.0	11021.0	301.0	345.0	1028.0	0.0	0.0	0.0	191.0	0.0	12.0	0.0	2287.0	91.0	0.0	0.0	0.0	167.0	247.0	0.0	895.0	0.0	260.0	0.0	0.0	3021.0	0.0	0.0	1428.0	3804.0	1077.0	0.0	43.0	0.0	464.0	0.0	3019.0	0.0	94.0	0.0	52.0	0.0	135.0	0.0	0.0	93357.0	0.0
95	482.0	78.0	86.0	8.0	0.0	11.0	0.0	0.0	22.0	0.0	0.0	16.0	0.0	0.0	0.0	0.0	0.0	0.0	30.0	0.0	0.0	22.0	0.0	8.0	11.0	22.0	0.0	0.0	0.0	8.0	0.0	0.0	36.0	0.0	0.0	11.0	0.0	0.0	0.0	173.0	262.0	11.0	67.0	0.0	0.0	22.0	0.0	11.0	0.0
96	630.0	982.0	126.0	342.0	0.0	162.0	0.0	568.0	0.0	20.0	0.0	0.0	0.0	0.0	0.0	0.0	0.0	0.0	99.0	0.0	0.0	0.0	153.0	0.0	0.0	0.0	0.0	108.0	0.0	0.0	48.0	721.0	171.0	0.0	0.0	0.0	0.0	0.0	0.0	0.0	0.0	0.0	0.0	0.0	0.0	0.0	0.0	1731.0	0.0
97	5122.0	832.0	1425.0	352.0	0.0	0.0	0.0	0.0	366.0	0.0	0.0	2724.0	2399.0	30.0	0.0	0.0	112.0	0.0	338.0	0.0	64.0	141.0	0.0	112.0	0.0	338.0	0.0	0.0	0.0	211.0	0.0	0.0	296.0	114.0	0.0	663.0	0.0	0.0	0.0	1199.0	546.0	126.0	268.0	0.0	0.0	279.0	0.0	0.0	110.0
98	19803.0	5739.0	6748.0	2459.0	365.0	882.0	96.0	1245.0	286.0	93.0	2836.0	127.0	128.0	116.0	68.0	504.0	332.0	245.0	2081.0	75.0	210.0	95.0	0.0	25940.0	504.0	3531.0	0.0	213.0	693.0	303.0	32.0	85.0	2035.0	381.0	268.0	567.0	24.0	441.0	404.0	1135.0	168.0	377.0	139.0	0.0	154.0	69115.0	159.0	412.0	11407.0
99	5507.0	1987.0	1987.0	940.0	0.0	214.0	0.0	568.0	95.0	46.0	166.0	31.0	0.0	0.0	0.0	402.0	63.0	155.0	779.0	0.0	0.0	15.0	0.0	2330.0	429.0	1020.0	0.0	135.0	402.0	116.0	0.0	0.0	537.0	88.0	65.0	109.0	89.0	376.0	0.0	295.0	52.0	148.0	29.0	0.0	0.0	3098.0	0.0	0.0	1531.0
100	1860.0	323.0	534.0	75.0	0.0	0.0	0.0	37.0	45.0	0.0	0.0	52.0	24.0	0.0	0.0	0.0	0.0	0.0	67.0	0.0	0.0	15.0	0.0	30.0	30.0	37.0	0.0	0.0	60.0	0.0	0.0	0.0	82.0	0.0	0.0	67.0	0.0	0.0	0.0	451.0	1235.0	75.0	45.0	0.0	0.0	67.0	0.0	0.0	0.0
101	2203.0	66768.0	0.0	14194.0	246.0	3903.0	610.0	262.0	122.0	33.0	396.0	19.0	0.0	30.0	275.0	1667.0	76.0	0.0	614.0	189.0	0.0	15.0	2920.0	131.0	3022.0	323.0	0.0	929.0	2100.0	35.0	16.0	515.0	1436.0	0.0	1370.0	68.0	40.0	1300.0	1658.0	208.0	105.0	67.0	29.0	0.0	212.0	152.0	168.0	494.0	0.0
102	227.0	41.0	0.0	110.0	27.0	13.0	8.0	0.0	0.0	8.0	0.0	0.0	0.0	124.0	0.0	0.0	13.0	33.0	0.0	0.0	0.0	0.0	0.0	0.0	8.0	0.0	0.0	0.0	0.0	0.0	0.0	0.0	155.0	0.0	0.0	0.0	0.0	0.0	0.0	0.0	0.0	0.0	0.0	0.0	8.0	0.0	274.0	0.0	0.0
103	279.0	483.0	0.0	4043.0	0.0	0.0	144.0	0.0	0.0	0.0	115.0	0.0	0.0	0.0	3938.0	0.0	0.0	0.0	0.0	68.0	274.0	0.0	406.0	0.0	0.0	0.0	0.0	890.0	0.0	44.0	365.0	890.0	432.0	0.0	0.0	0.0	847.0	0.0	404.0	0.0	0.0	0.0	0.0	0.0	116.0	0.0	0.0	7999.0	0.0
104	2230.0	1088.0	553.0	374.0	0.0	178.0	0.0	3176.0	0.0	20.0	0.0	0.0	0.0	0.0	0.0	107.0	76.0	142.0	517.0	0.0	0.0	0.0	0.0	249.0	339.0	231.0	0.0	154.0	231.0	0.0	0.0	103.0	499.0	50.0	267.0	82.0	16.0	231.0	0.0	0.0	0.0	121.0	0.0	0.0	0.0	0.0	70.0	0.0	88.0
105	244.0	309.0	0.0	2512.0	0.0	0.0	209.0	0.0	0.0	0.0	127.0	0.0	0.0	0.0	584.0	0.0	0.0	0.0	0.0	0.0	0.0	0.0	685.0	0.0	587.0	0.0	0.0	440.0	0.0	0.0	11143.0	440.0	309.0	0.0	0.0	0.0	105.0	0.0	829.0	0.0	0.0	0.0	0.0	0.0	0.0	0.0	0.0	5514.0	0.0
106	137.0	71.0	20.0	28.0	20.0	0.0	0.0	0.0	0.0	50.0	8.0	0.0	0.0	223.0	0.0	0.0	11.0	25.0	16.0	0.0	0.0	0.0	0.0	0.0	0.0	8.0	0.0	8.0	0.0	0.0	0.0	0.0	140.0	0.0	0.0	0.0	0.0	8.0	11.0	0.0	0.0	0.0	0.0	0.0	8.0	0.0	496.0	0.0	0.0
107	1935.0	12362.0	0.0	8815.0	420.0	1142.0	9035.0	196.0	68.0	0.0	306.0	31.0	0.0	30.0	567.0	1545.0	0.0	207.0	384.0	318.0	119.0	0.0	9137.0	0.0	3631.0	258.0	0.0	1142.0	1075.0	44.0	146.0	583.0	1436.0	0.0	717.0	0.0	122.0	1747.0	978.0	208.0	42.0	0.0	40.0	0.0	193.0	228.0	0.0	494.0	0.0
108	3457.0	582.0	1063.0	126.0	0.0	0.0	0.0	0.0	4813.0	40.0	0.0	185.0	82.0	0.0	0.0	0.0	0.0	0.0	493.0	0.0	50.0	823.0	0.0	187.0	0.0	405.0	0.0	0.0	0.0	7445.0	0.0	0.0	113.0	227.0	0.0	1456.0	0.0	0.0	63.0	5041.0	157.0	75.0	1507.0	0.0	0.0	177.0	0.0	0.0	0.0
109	1301.0	242.0	231.0	105.0	155.0	68.0	0.0	961.0	0.0	0.0	63.0	0.0	0.0	0.0	0.0	0.0	0.0	0.0	136.0	0.0	0.0	0.0	0.0	0.0	0.0	231.0	0.0	0.0	0.0	0.0	0.0	0.0	47.0	0.0	0.0	0.0	0.0	36.0	0.0	0.0	0.0	379.0	0.0	0.0	0.0	73.0	0.0	0.0	52.0
110	3615.0	575.0	2465.0	794.0	255.0	109.0	0.0	852.0	0.0	100.0	115.0	38.0	24.0	34.0	0.0	0.0	332.0	155.0	1451.0	37.0	0.0	0.0	0.0	169.0	0.0	2246.0	0.0	0.0	0.0	35.0	0.0	0.0	547.0	63.0	0.0	95.0	16.0	0.0	136.0	136.0	0.0	4848.0	34.0	0.0	96.0	304.0	0.0	0.0	55.0
111	409.0	266.0	51.0	1084.0	97.0	0.0	0.0	0.0	0.0	0.0	230.0	0.0	0.0	0.0	0.0	0.0	0.0	0.0	0.0	0.0	0.0	0.0	0.0	0.0	0.0	0.0	0.0	309.0	64.0	0.0	0.0	51.0	194.0	0.0	0.0	0.0	0.0	0.0	110.0	0.0	0.0	0.0	0.0	0.0	0.0	51.0	0.0	181.0	0.0
112	791.0	923.0	247.0	4980.0	0.0	0.0	0.0	0.0	0.0	0.0	204.0	0.0	0.0	38.0	0.0	0.0	0.0	0.0	214.0	0.0	0.0	0.0	181.0	0.0	0.0	0.0	0.0	6603.0	0.0	0.0	0.0	188.0	718.0	0.0	0.0	0.0	40.0	0.0	148.0	0.0	0.0	53.0	0.0	0.0	0.0	0.0	79.0	742.0	0.0
113	416.0	973.0	183.0	232.0	0.0	237.0	0.0	58.0	0.0	0.0	67.0	0.0	0.0	0.0	0.0	72.0	0.0	0.0	43.0	0.0	0.0	0.0	0.0	0.0	106.0	0.0	0.0	48.0	82.0	0.0	0.0	0.0	111.0	0.0	261.0	0.0	0.0	67.0	0.0	0.0	0.0	0.0	0.0	0.0	0.0	0.0	0.0	82.0	0.0
114	1081.0	1797.0	337.0	1054.0	0.0	2392.0	0.0	0.0	54.0	0.0	0.0	0.0	0.0	34.0	0.0	107.0	0.0	0.0	0.0	0.0	0.0	25.0	162.0	0.0	162.0	0.0	0.0	193.0	283.0	44.0	0.0	154.0	405.0	0.0	1067.0	68.0	0.0	148.0	0.0	0.0	0.0	0.0	34.0	0.0	0.0	0.0	0.0	577.0	0.0
115	523.0	176.0	53.0	161.0	0.0	0.0	0.0	24.0	0.0	68.0	0.0	0.0	0.0	337.0	0.0	0.0	0.0	137.0	24.0	0.0	0.0	0.0	0.0	0.0	19.0	0.0	0.0	0.0	0.0	0.0	0.0	0.0	347.0	0.0	0.0	0.0	0.0	0.0	0.0	24.0	0.0	0.0	0.0	0.0	44.0	0.0	664.0	24.0	0.0
116	1970.0	1064.0	512.0	413.0	100.0	118.0	0.0	3103.0	0.0	0.0	0.0	0.0	0.0	0.0	0.0	107.0	0.0	103.0	413.0	37.0	183.0	0.0	0.0	93.0	394.0	157.0	0.0	154.0	118.0	0.0	0.0	0.0	256.0	0.0	50.0	0.0	0.0	118.0	212.0	0.0	0.0	0.0	0.0	0.0	0.0	137.0	0.0	197.0	99.0
117	441.0	73.0	48.0	184.0	0.0	0.0	0.0	0.0	0.0	0.0	0.0	13.0	0.0	24.0	0.0	17.0	0.0	73.0	24.0	0.0	0.0	0.0	0.0	0.0	0.0	0.0	0.0	0.0	0.0	0.0	0.0	0.0	163.0	0.0	0.0	0.0	0.0	0.0	0.0	0.0	17.0	0.0	0.0	0.0	0.0	13.0	121.0	0.0	27.0
118	5982.0	3617.0	1391.0	18920.0	109.0	409.0	2643.0	174.0	95.0	66.0	421.0	0.0	49.0	55.0	1391.0	91.0	153.0	258.0	417.0	16130.0	417.0	75.0	7582.0	93.0	0.0	323.0	0.0	626.0	387.0	53.0	113.0	137.0	8555.0	101.0	101.0	109.0	97.0	97.0	486.0	486.0	126.0	107.0	58.0	0.0	406.0	177.0	124.0	973.0	66.0
119	435.0	156.0	91.0	1866.0	78.0	71.0	0.0	39.0	0.0	0.0	71.0	0.0	0.0	34.0	0.0	0.0	0.0	90.0	71.0	0.0	0.0	0.0	0.0	0.0	0.0	0.0	2192.0	0.0	0.0	0.0	0.0	0.0	5191.0	0.0	0.0	0.0	0.0	0.0	195.0	0.0	0.0	0.0	0.0	0.0	279.0	0.0	70.0	0.0	0.0
120	139.0	43.0	104.0	374.0	0.0	0.0	0.0	0.0	0.0	0.0	0.0	0.0	0.0	0.0	1011.0	0.0	0.0	0.0	43.0	0.0	523.0	0.0	52.0	0.0	0.0	26.0	0.0	34.0	0.0	0.0	0.0	95.0	165.0	0.0	0.0	0.0	366.0	0.0	34.0	0.0	0.0	0.0	0.0	0.0	0.0	0.0	0.0	331.0	0.0
121	4594.0	2402.0	810.0	4534.0	173.0	270.0	0.0	270.0	68.0	300.0	242.0	31.0	24.0	18904.0	0.0	0.0	360.0	1531.0	510.0	22.0	300.0	45.0	0.0	93.0	173.0	270.0	0.0	0.0	178.0	35.0	24.0	0.0	4144.0	63.0	0.0	191.0	32.0	97.0	0.0	173.0	42.0	215.0	58.0	0.0	232.0	127.0	34262.0	0.0	121.0
122	319563.0	1198.0	81104.0	1765.0	859.0	1164.0	96.0	961.0	300.0	193.0	217.0	689.0	128.0	38.0	0.0	214.0	383.0	181.0	35317.0	37.0	100.0	140.0	0.0	996.0	1609.0	26929.0	0.0	193.0	298.0	598.0	16.0	0.0	1197.0	6054.0	173.0	2750.0	0.0	0.0	340.0	625.0	788.0	984.0	191.0	0.0	232.0	2336.0	124.0	0.0	298.0
123	250.0	187.0	62.0	4323.0	50.0	0.0	37.0	0.0	0.0	0.0	651.0	0.0	0.0	0.0	0.0	0.0	0.0	87.0	0.0	22.0	37.0	0.0	213.0	0.0	0.0	0.0	0.0	87.0	0.0	0.0	0.0	0.0	52309.0	0.0	0.0	0.0	0.0	0.0	999.0	0.0	0.0	0.0	0.0	0.0	1867.0	0.0	0.0	75.0	0.0
124	579.0	270.0	113.0	1279.0	0.0	0.0	151.0	0.0	0.0	0.0	0.0	0.0	0.0	0.0	0.0	0.0	0.0	0.0	113.0	459.0	0.0	0.0	189.0	0.0	0.0	56.0	0.0	0.0	0.0	0.0	0.0	0.0	957.0	0.0	0.0	0.0	0.0	0.0	56.0	37.0	0.0	0.0	0.0	0.0	69.0	0.0	0.0	63.0	0.0
125	266.0	1928.0	0.0	1498.0	109.0	133.0	209.0	0.0	0.0	0.0	0.0	0.0	0.0	0.0	0.0	0.0	0.0	0.0	0.0	0.0	0.0	0.0	605.0	0.0	112.0	0.0	0.0	445.0	215.0	0.0	0.0	0.0	184.0	0.0	94.0	0.0	0.0	213.0	133.0	0.0	0.0	0.0	0.0	0.0	0.0	0.0	0.0	102.0	0.0
126	1310.0	3717.0	521.0	320.0	0.0	194.0	0.0	106.0	0.0	0.0	0.0	0.0	0.0	0.0	0.0	321.0	0.0	0.0	93.0	0.0	0.0	10.0	0.0	300.0	260.0	267.0	0.0	0.0	2206.0	0.0	0.0	0.0	347.0	50.0	65.0	0.0	0.0	466.0	0.0	173.0	0.0	53.0	0.0	0.0	0.0	279.0	0.0	0.0	287.0
127	1032.0	249.0	391.0	49.0	0.0	0.0	0.0	0.0	27015.0	0.0	0.0	127.0	67.0	0.0	0.0	0.0	0.0	0.0	91.0	0.0	0.0	2930.0	0.0	41.0	33.0	116.0	0.0	0.0	41.0	652.0	0.0	0.0	108.0	33.0	0.0	141.0	0.0	0.0	0.0	2172.0	94.0	0.0	749.0	0.0	0.0	58.0	0.0	16.0	0.0
128	387.0	288.0	148.0	23.0	0.0	0.0	0.0	0.0	152.0	3.0	0.0	146.0	370.0	0.0	0.0	0.0	6.0	0.0	23.0	0.0	3.0	36.0	0.0	33.0	0.0	52.0	0.0	0.0	0.0	16.0	0.0	0.0	13.0	26.0	0.0	16.0	0.0	0.0	0.0	278.0	43.0	0.0	62.0	0.0	0.0	43.0	0.0	0.0	0.0
129	7152.0	983.0	4023.0	402.0	127.0	245.0	0.0	1529.0	0.0	26.0	0.0	0.0	0.0	0.0	34.0	178.0	127.0	0.0	1676.0	0.0	0.0	40.0	0.0	4417.0	312.0	2145.0	0.0	0.0	379.0	44.0	0.0	0.0	447.0	139.0	0.0	82.0	0.0	156.0	0.0	0.0	0.0	94.0	52.0	0.0	0.0	15758.0	0.0	0.0	1899.0
130	0.0	0.0	0.0	0.0	0.0	0.0	0.0	0.0	0.0	0.0	0.0	0.0	0.0	0.0	0.0	0.0	0.0	0.0	0.0	0.0	0.0	0.0	0.0	0.0	0.0	0.0	0.0	0.0	0.0	0.0	0.0	0.0	957.0	0.0	0.0	0.0	0.0	0.0	0.0	0.0	0.0	0.0	0.0	0.0	0.0	0.0	0.0	0.0	0.0
131	74.0	34.0	13.0	283.0	17.0	13.0	43.0	0.0	0.0	0.0	13.0	0.0	0.0	0.0	13.0	0.0	0.0	0.0	26.0	7841.0	0.0	0.0	74.0	0.0	0.0	0.0	0.0	0.0	0.0	0.0	0.0	0.0	270.0	0.0	0.0	0.0	0.0	0.0	0.0	0.0	17.0	0.0	0.0	0.0	26.0	0.0	0.0	52.0	0.0
132	3436.0	440.0	1422.0	604.0	301.0	0.0	0.0	524.0	0.0	66.0	88.0	19.0	0.0	0.0	0.0	0.0	76.0	323.0	415.0	0.0	109.0	0.0	0.0	75.0	0.0	427.0	0.0	0.0	88.0	0.0	0.0	0.0	377.0	88.0	0.0	0.0	0.0	0.0	88.0	88.0	0.0	2101.0	0.0	0.0	0.0	127.0	0.0	0.0	110.0
133	5581.0	5770.0	1923.0	693.0	164.0	756.0	0.0	393.0	109.0	20.0	102.0	19.0	144.0	0.0	0.0	788.0	115.0	90.0	851.0	37.0	0.0	20.0	0.0	3496.0	693.0	1166.0	0.0	0.0	1103.0	151.0	32.0	0.0	725.0	165.0	283.0	177.0	57.0	819.0	191.0	409.0	73.0	80.0	104.0	0.0	0.0	3454.0	0.0	252.0	3311.0
134	642.0	543.0	181.0	1581.0	0.0	148.0	80.0	98.0	0.0	0.0	0.0	0.0	0.0	30.0	3491.0	0.0	0.0	0.0	98.0	22.0	1731.0	0.0	214.0	0.0	0.0	0.0	0.0	214.0	98.0	0.0	16.0	230.0	543.0	0.0	0.0	0.0	1132.0	0.0	0.0	0.0	0.0	0.0	0.0	0.0	0.0	0.0	0.0	741.0	0.0
135	1100.0	3838.0	80.0	469.0	0.0	4080.0	0.0	93.0	0.0	0.0	0.0	0.0	0.0	0.0	0.0	1731.0	0.0	0.0	0.0	0.0	0.0	0.0	80.0	0.0	2174.0	0.0	0.0	0.0	711.0	0.0	0.0	0.0	255.0	0.0	804.0	0.0	0.0	1758.0	0.0	0.0	0.0	0.0	34.0	0.0	0.0	0.0	0.0	0.0	0.0
136	75.0	138.0	0.0	2161.0	50.0	37.0	11222.0	37.0	0.0	0.0	50.0	0.0	0.0	0.0	201.0	0.0	0.0	0.0	0.0	37.0	62.0	0.0	35921.0	0.0	37.0	0.0	0.0	113.0	0.0	0.0	0.0	0.0	728.0	0.0	0.0	0.0	16.0	0.0	62.0	0.0	0.0	0.0	0.0	0.0	0.0	0.0	0.0	138.0	0.0
137	286.0	520.0	0.0	1011.0	0.0	52.0	80.0	0.0	0.0	0.0	0.0	0.0	0.0	0.0	34.0	0.0	0.0	0.0	0.0	22.0	0.0	0.0	158.0	0.0	0.0	0.0	0.0	67.0	52.0	0.0	389.0	85.0	211.0	0.0	0.0	0.0	0.0	0.0	165.0	0.0	0.0	0.0	0.0	0.0	0.0	0.0	0.0	412.0	0.0
138	613.0	148.0	126.0	536.0	117.0	27.0	0.0	31.0	0.0	0.0	135.0	0.0	0.0	153.0	22.0	0.0	0.0	2336.0	45.0	0.0	0.0	0.0	0.0	0.0	36.0	27.0	0.0	0.0	0.0	0.0	0.0	0.0	1316.0	0.0	0.0	0.0	0.0	0.0	54.0	0.0	0.0	0.0	0.0	0.0	225.0	0.0	2025.0	36.0	0.0
139	604.0	148.0	42.0	806.0	84.0	0.0	160.0	0.0	0.0	0.0	0.0	0.0	0.0	0.0	0.0	0.0	0.0	0.0	0.0	0.0	0.0	0.0	180.0	0.0	0.0	0.0	0.0	1590.0	0.0	0.0	0.0	1580.0	265.0	0.0	0.0	0.0	40.0	0.0	0.0	0.0	0.0	0.0	0.0	0.0	0.0	0.0	0.0	742.0	0.0
140	404.0	158.0	115.0	25548.0	57.0	0.0	225.0	28.0	0.0	0.0	1124.0	0.0	0.0	0.0	0.0	0.0	0.0	0.0	0.0	37.0	0.0	0.0	4653.0	0.0	0.0	0.0	0.0	0.0	0.0	0.0	0.0	0.0	21993.0	0.0	0.0	0.0	0.0	0.0	1403.0	0.0	0.0	0.0	0.0	0.0	1103.0	0.0	0.0	187.0	0.0
141	4544.0	2295.0	1066.0	904.0	228.0	185.0	0.0	3977.0	0.0	0.0	115.0	0.0	18.0	55.0	0.0	198.0	0.0	323.0	602.0	0.0	183.0	30.0	0.0	112.0	324.0	278.0	0.0	213.0	324.0	0.0	0.0	206.0	957.0	63.0	57.0	0.0	0.0	255.0	191.0	173.0	0.0	67.0	0.0	0.0	77.0	127.0	150.0	301.0	165.0
142	1221.0	605.0	167.0	156.0	0.0	73.0	0.0	866.0	0.0	0.0	0.0	0.0	0.0	0.0	0.0	93.0	0.0	0.0	114.0	0.0	0.0	0.0	0.0	62.0	167.0	0.0	0.0	0.0	83.0	0.0	0.0	0.0	167.0	0.0	0.0	0.0	0.0	93.0	0.0	0.0	0.0	0.0	0.0	0.0	0.0	73.0	0.0	219.0	0.0
143	1992.0	175.0	927.0	426.0	201.0	0.0	0.0	305.0	0.0	33.0	0.0	0.0	0.0	0.0	0.0	0.0	204.0	90.0	588.0	0.0	0.0	0.0	0.0	112.0	0.0	714.0	0.0	0.0	0.0	0.0	0.0	0.0	225.0	250.0	0.0	50.0	0.0	0.0	100.0	0.0	0.0	1416.0	0.0	0.0	0.0	177.0	0.0	0.0	88.0
144	911.0	3529.0	144.0	361.0	0.0	4291.0	0.0	0.0	0.0	0.0	0.0	0.0	0.0	0.0	0.0	1793.0	0.0	0.0	0.0	0.0	0.0	0.0	0.0	0.0	3109.0	72.0	0.0	72.0	1417.0	0.0	0.0	0.0	245.0	0.0	1500.0	0.0	0.0	4990.0	0.0	0.0	0.0	0.0	0.0	0.0	0.0	57.0	0.0	0.0	0.0
145	228.0	96.0	0.0	685.0	48.0	0.0	48.0	0.0	0.0	0.0	0.0	0.0	0.0	0.0	911.0	0.0	0.0	0.0	48.0	0.0	797.0	0.0	96.0	0.0	0.0	0.0	0.0	108.0	0.0	0.0	154.0	132.0	96.0	0.0	0.0	0.0	203.0	0.0	156.0	0.0	0.0	0.0	0.0	0.0	0.0	0.0	0.0	6102.0	0.0
146	312.0	260.0	17.0	4028.0	69.0	0.0	80.0	0.0	0.0	0.0	779.0	0.0	0.0	0.0	0.0	17.0	0.0	52.0	52.0	37.0	34.0	0.0	156.0	0.0	0.0	0.0	0.0	17.0	0.0	0.0	0.0	0.0	102943.0	0.0	0.0	0.0	0.0	0.0	957.0	0.0	0.0	0.0	0.0	0.0	2292.0	0.0	0.0	86.0	0.0
147	229.0	65.0	0.0	663.0	65.0	40.0	0.0	0.0	0.0	0.0	0.0	0.0	0.0	0.0	154.0	0.0	0.0	0.0	0.0	0.0	40.0	0.0	49.0	0.0	0.0	0.0	0.0	221.0	0.0	0.0	2832.0	261.0	81.0	0.0	0.0	0.0	0.0	0.0	170.0	49.0	0.0	0.0	0.0	0.0	0.0	0.0	0.0	3958.0	0.0
148	1578.0	851.0	207.0	8057.0	164.0	0.0	80.0	0.0	40.0	33.0	2913.0	0.0	0.0	38.0	0.0	0.0	103.0	245.0	145.0	37.0	73.0	0.0	124.0	0.0	0.0	83.0	0.0	0.0	0.0	0.0	0.0	0.0	73100.0	0.0	0.0	0.0	0.0	0.0	3019.0	0.0	0.0	0.0	0.0	0.0	25855.0	0.0	141.0	207.0	0.0
149	1319.0	119.0	283.0	52.0	0.0	0.0	0.0	0.0	86.0	0.0	0.0	76.0	220.0	0.0	0.0	0.0	0.0	0.0	86.0	0.0	0.0	0.0	0.0	47.0	0.0	71.0	0.0	0.0	43.0	71.0	0.0	0.0	91.0	0.0	0.0	52.0	0.0	0.0	0.0	643.0	878.0	43.0	139.0	0.0	0.0	91.0	0.0	0.0	0.0
150	0.0	0.0	0.0	0.0	0.0	0.0	0.0	0.0	0.0	0.0	0.0	0.0	0.0	0.0	0.0	0.0	0.0	0.0	0.0	0.0	0.0	0.0	0.0	0.0	0.0	0.0	0.0	0.0	0.0	0.0	0.0	0.0	0.0	0.0	0.0	0.0	0.0	0.0	0.0	0.0	0.0	0.0	0.0	0.0	0.0	0.0	0.0	0.0	0.0
151	5666.0	6835.0	1304.0	3372.0	191.0	1394.0	257.0	480.0	122.0	46.0	306.0	102.0	27.0	133.0	34.0	260.0	166.0	90.0	584.0	98.0	219.0	105.0	494.0	112.0	674.0	388.0	0.0	619.0	387.0	125.0	73.0	463.0	2274.0	114.0	494.0	218.0	48.0	271.0	446.0	449.0	157.0	269.0	58.0	0.0	135.0	177.0	186.0	1484.0	88.0
152	503.0	471.0	48.0	17687.0	155.0	0.0	64.0	0.0	0.0	0.0	7756.0	0.0	0.0	0.0	0.0	0.0	0.0	90.0	0.0	0.0	81.0	0.0	308.0	0.0	0.0	0.0	0.0	64.0	64.0	0.0	16.0	0.0	53728.0	0.0	0.0	0.0	0.0	0.0	6954.0	0.0	0.0	0.0	0.0	0.0	2728.0	0.0	70.0	341.0	0.0
153	14808.0	34727.0	2781.0	5412.0	301.0	3622.0	273.0	983.0	218.0	46.0	332.0	108.0	64.0	249.0	86.0	6304.0	268.0	440.0	751.0	144.0	155.0	161.0	0.0	338.0	5154.0	902.0	0.0	387.0	26459.0	134.0	56.0	171.0	4190.0	165.0	1928.0	328.0	0.0	39048.0	319.0	977.0	220.0	377.0	174.0	0.0	251.0	711.0	363.0	1072.0	243.0
154	3156.0	1781.0	712.0	3665.0	118.0	215.0	209.0	0.0	40.0	20.0	204.0	19.0	0.0	51.0	52100.0	91.0	0.0	168.0	0.0	151.0	18086.0	15.0	356.0	150.0	0.0	0.0	0.0	458.0	238.0	35.0	89.0	356.0	2274.0	63.0	57.0	0.0	46232.0	0.0	255.0	173.0	42.0	0.0	34.0	0.0	96.0	177.0	0.0	2749.0	77.0
155	360.0	1318.0	58.0	471.0	0.0	95.0	0.0	0.0	0.0	0.0	51.0	0.0	0.0	0.0	0.0	0.0	0.0	0.0	0.0	0.0	0.0	0.0	162.0	0.0	51.0	51.0	0.0	0.0	81.0	0.0	73.0	44.0	154.0	0.0	0.0	0.0	0.0	58.0	212.0	0.0	0.0	0.0	0.0	0.0	0.0	0.0	0.0	132.0	0.0
156	2554.0	56129.0	725.0	3279.0	504.0	1072.0	209.0	346.0	68.0	0.0	166.0	51.0	0.0	47.0	0.0	1955.0	0.0	168.0	378.0	121.0	0.0	0.0	0.0	169.0	2049.0	291.0	0.0	290.0	6306.0	35.0	40.0	0.0	725.0	0.0	378.0	0.0	0.0	1513.0	297.0	191.0	73.0	188.0	58.0	0.0	96.0	228.0	70.0	0.0	121.0
157	4179.0	1957.0	866.0	1204.0	566.0	357.0	0.0	1261.0	0.0	0.0	0.0	0.0	0.0	0.0	0.0	0.0	0.0	207.0	527.0	0.0	82.0	0.0	0.0	131.0	376.0	0.0	0.0	387.0	376.0	0.0	16.0	206.0	658.0	63.0	0.0	0.0	0.0	155.0	425.0	0.0	0.0	0.0	0.0	0.0	58.0	177.0	70.0	1319.0	143.0
158	141.0	129.0	23.0	13658.0	35.0	0.0	35.0	0.0	0.0	0.0	485.0	0.0	0.0	0.0	0.0	0.0	0.0	23.0	0.0	0.0	23.0	0.0	223.0	0.0	0.0	0.0	0.0	0.0	0.0	0.0	0.0	0.0	38234.0	0.0	0.0	0.0	23.0	23.0	1127.0	0.0	0.0	0.0	0.0	0.0	1270.0	0.0	35.0	105.0	0.0
159	3694.0	34725.0	1136.0	11025.0	1892.0	4636.0	2572.0	349.0	109.0	20.0	1955.0	44.0	42.0	73.0	68.0	2922.0	76.0	271.0	384.0	129.0	0.0	10.0	6706.0	131.0	6654.0	485.0	0.0	794.0	2557.0	0.0	146.0	154.0	2274.0	76.0	1007.0	109.0	57.0	2330.0	1509.0	625.0	168.0	67.0	87.0	0.0	464.0	254.0	195.0	907.0	110.0
160	316.0	1543.0	134.0	977.0	0.0	172.0	80.0	76.0	0.0	0.0	127.0	0.0	0.0	0.0	68.0	0.0	0.0	0.0	0.0	0.0	0.0	0.0	172.0	0.0	86.0	0.0	0.0	67.0	230.0	0.0	56.0	85.0	134.0	0.0	50.0	0.0	0.0	0.0	191.0	76.0	0.0	0.0	0.0	0.0	0.0	0.0	0.0	306.0	0.0
161	35.0	91.0	0.0	890.0	0.0	0.0	10.0	0.0	40.0	0.0	96.0	0.0	0.0	0.0	30.0	0.0	0.0	35.0	10.0	53.0	20.0	20.0	40.0	0.0	0.0	0.0	0.0	0.0	0.0	0.0	0.0	0.0	8620.0	0.0	0.0	0.0	0.0	0.0	255.0	0.0	0.0	0.0	0.0	0.0	348.0	0.0	0.0	20.0	0.0
162	2382.0	270.0	744.0	49.0	0.0	32.0	0.0	0.0	10519.0	0.0	0.0	76.0	33.0	0.0	0.0	0.0	0.0	0.0	294.0	0.0	0.0	360.0	0.0	112.0	57.0	417.0	0.0	0.0	0.0	2207.0	0.0	0.0	73.0	130.0	0.0	785.0	0.0	0.0	0.0	4085.0	189.0	0.0	442.0	0.0	0.0	81.0	0.0	32.0	110.0
163	1713.0	937.0	565.0	468.0	164.0	0.0	0.0	1158.0	0.0	0.0	0.0	0.0	0.0	0.0	0.0	145.0	0.0	0.0	291.0	0.0	0.0	0.0	0.0	75.0	194.0	80.0	0.0	0.0	177.0	0.0	0.0	0.0	339.0	76.0	0.0	68.0	0.0	242.0	97.0	0.0	0.0	67.0	0.0	0.0	0.0	0.0	0.0	274.0	0.0
164	215.0	106.0	140.0	123.0	47.0	17.0	0.0	0.0	0.0	27.0	37.0	0.0	0.0	807.0	0.0	0.0	0.0	2824.0	23.0	0.0	0.0	0.0	0.0	0.0	0.0	0.0	0.0	30.0	0.0	0.0	0.0	0.0	260.0	0.0	0.0	0.0	0.0	0.0	13.0	0.0	0.0	0.0	0.0	0.0	0.0	0.0	1125.0	37.0	0.0
165	242.0	306.0	63.0	300.0	0.0	38.0	0.0	51.0	0.0	0.0	0.0	0.0	0.0	0.0	0.0	0.0	0.0	0.0	0.0	0.0	0.0	0.0	70.0	0.0	0.0	0.0	0.0	121.0	0.0	0.0	16.0	326.0	95.0	0.0	0.0	0.0	0.0	0.0	76.0	0.0	0.0	0.0	0.0	0.0	0.0	0.0	0.0	412.0	0.0
166	299.0	668.0	87.0	1768.0	155.0	114.0	369.0	0.0	0.0	0.0	153.0	0.0	0.0	0.0	68.0	0.0	0.0	0.0	0.0	121.0	0.0	0.0	809.0	0.0	149.0	0.0	0.0	123.0	0.0	0.0	113.0	85.0	167.0	0.0	0.0	0.0	32.0	0.0	957.0	0.0	0.0	0.0	0.0	0.0	0.0	0.0	0.0	412.0	0.0
167	3776.0	367.0	1672.0	215.0	0.0	76.0	0.0	18136.0	0.0	40.0	0.0	0.0	0.0	0.0	0.0	63.0	0.0	88.0	659.0	0.0	0.0	0.0	0.0	316.0	139.0	785.0	0.0	63.0	76.0	0.0	0.0	0.0	228.0	50.0	0.0	0.0	0.0	152.0	191.0	0.0	0.0	0.0	0.0	0.0	0.0	468.0	0.0	114.0	443.0
168	0.0	0.0	0.0	0.0	0.0	0.0	0.0	0.0	0.0	0.0	0.0	0.0	0.0	0.0	0.0	0.0	0.0	0.0	0.0	584.0	0.0	0.0	0.0	0.0	0.0	0.0	0.0	0.0	0.0	0.0	0.0	0.0	0.0	0.0	0.0	0.0	0.0	0.0	0.0	0.0	0.0	0.0	0.0	0.0	0.0	0.0	0.0	0.0	0.0
169	133.0	19.0	39.0	0.0	0.0	0.0	0.0	3.0	19.0	0.0	0.0	3.0	9.0	0.0	0.0	3.0	0.0	0.0	0.0	0.0	0.0	3.0	0.0	0.0	0.0	13.0	0.0	0.0	3.0	0.0	0.0	0.0	3.0	9.0	0.0	9.0	0.0	0.0	0.0	68.0	137.0	0.0	23.0	0.0	0.0	0.0	0.0	0.0	0.0
170	3769.0	425.0	1957.0	111.0	0.0	0.0	0.0	0.0	246.0	26.0	0.0	3064.0	42.0	0.0	0.0	0.0	0.0	0.0	212.0	0.0	0.0	123.0	0.0	112.0	0.0	178.0	0.0	0.0	0.0	44.0	0.0	0.0	302.0	0.0	0.0	268.0	0.0	0.0	0.0	1286.0	12051.0	123.0	111.0	0.0	0.0	101.0	0.0	111.0	55.0
171	153.0	99.0	0.0	270.0	0.0	0.0	27.0	0.0	0.0	0.0	0.0	0.0	0.0	0.0	2012.0	0.0	0.0	0.0	27.0	0.0	14823.0	0.0	63.0	0.0	0.0	0.0	0.0	54.0	0.0	0.0	0.0	45.0	171.0	0.0	0.0	0.0	1662.0	0.0	27.0	0.0	0.0	0.0	0.0	72.0	0.0	0.0	0.0	1368.0	0.0
172	15495.0	841.0	10141.0	611.0	0.0	0.0	0.0	0.0	313.0	233.0	0.0	140.0	147.0	34.0	0.0	0.0	127.0	0.0	6873.0	0.0	146.0	95.0	0.0	169.0	0.0	4628.0	0.0	0.0	0.0	911.0	0.0	0.0	520.0	4384.0	0.0	725.0	0.0	0.0	0.0	764.0	262.0	525.0	168.0	0.0	0.0	381.0	0.0	0.0	77.0
173	15914.0	8519.0	4680.0	2434.0	274.0	1544.0	96.0	1442.0	354.0	60.0	2338.0	280.0	514.0	116.0	0.0	290.0	230.0	232.0	1170.0	83.0	0.0	166.0	0.0	5996.0	500.0	1965.0	0.0	0.0	889.0	491.0	64.0	85.0	2155.0	266.0	268.0	492.0	24.0	466.0	170.0	2527.0	608.0	337.0	517.0	0.0	96.0	7874.0	274.0	494.0	5753.0
174	222.0	166.0	0.0	1762.0	0.0	0.0	0.0	0.0	0.0	0.0	0.0	0.0	0.0	0.0	292.0	0.0	0.0	0.0	0.0	0.0	64.0	0.0	92.0	0.0	0.0	0.0	0.0	630.0	0.0	0.0	446.0	3672.0	166.0	0.0	0.0	0.0	89.0	0.0	129.0	0.0	0.0	0.0	0.0	0.0	0.0	0.0	0.0	8082.0	0.0
175	499.0	325.0	162.0	155.0	41.0	0.0	0.0	0.0	0.0	0.0	117.0	0.0	0.0	450.0	0.0	0.0	0.0	291.0	37.0	0.0	0.0	0.0	0.0	0.0	0.0	41.0	0.0	0.0	0.0	0.0	0.0	22.0	325.0	0.0	0.0	0.0	0.0	0.0	0.0	0.0	0.0	30.0	0.0	0.0	22.0	0.0	469.0	64.0	0.0
176	497.0	2236.0	0.0	487.0	0.0	128.0	241.0	0.0	0.0	0.0	0.0	0.0	0.0	0.0	0.0	153.0	0.0	0.0	0.0	0.0	0.0	0.0	230.0	0.0	110.0	0.0	0.0	82.0	193.0	0.0	0.0	85.0	184.0	0.0	123.0	0.0	0.0	135.0	82.0	0.0	0.0	0.0	0.0	0.0	0.0	0.0	0.0	128.0	0.0
177	211.0	176.0	0.0	2554.0	0.0	0.0	722.0	0.0	0.0	0.0	52.0	0.0	42.0	0.0	2079.0	0.0	0.0	0.0	0.0	524.0	0.0	0.0	8210.0	0.0	0.0	0.0	0.0	105.0	0.0	0.0	0.0	52.0	563.0	0.0	0.0	0.0	0.0	0.0	88.0	0.0	0.0	0.0	0.0	0.0	88.0	0.0	0.0	123.0	0.0
178	1385.0	2284.0	486.0	16925.0	283.0	2134.0	1318.0	284.0	0.0	0.0	1035.0	0.0	0.0	51.0	619.0	260.0	0.0	0.0	0.0	121.0	82.0	25.0	3931.0	0.0	711.0	0.0	0.0	948.0	268.0	0.0	551.0	446.0	1077.0	0.0	297.0	0.0	97.0	116.0	2190.0	0.0	42.0	67.0	0.0	0.0	232.0	0.0	0.0	2144.0	0.0
179	0.0	0.0	0.0	0.0	0.0	0.0	0.0	0.0	0.0	0.0	0.0	0.0	0.0	0.0	0.0	0.0	0.0	0.0	0.0	0.0	0.0	0.0	0.0	0.0	0.0	0.0	0.0	0.0	0.0	0.0	0.0	0.0	0.0	0.0	0.0	0.0	0.0	0.0	0.0	0.0	0.0	0.0	0.0	0.0	0.0	0.0	0.0	0.0	0.0
180	1752.0	949.0	657.0	279.0	0.0	60.0	0.0	158.0	0.0	0.0	0.0	44.0	27.0	0.0	0.0	97.0	0.0	0.0	206.0	0.0	0.0	0.0	0.0	1090.0	109.0	279.0	0.0	0.0	158.0	44.0	0.0	0.0	170.0	0.0	0.0	0.0	16.0	73.0	0.0	365.0	42.0	0.0	46.0	0.0	0.0	914.0	0.0	0.0	1082.0
181	954.0	346.0	141.0	441.0	283.0	0.0	0.0	512.0	0.0	0.0	217.0	0.0	0.0	0.0	0.0	0.0	0.0	194.0	102.0	0.0	0.0	0.0	0.0	78.0	78.0	0.0	0.0	0.0	0.0	0.0	0.0	0.0	291.0	0.0	0.0	0.0	0.0	0.0	102.0	0.0	0.0	0.0	0.0	0.0	0.0	0.0	0.0	55.0	63.0
182	388.0	494.0	0.0	785.0	89.0	56.0	64.0	0.0	0.0	0.0	0.0	0.0	0.0	0.0	68.0	0.0	0.0	0.0	0.0	0.0	0.0	0.0	145.0	0.0	56.0	0.0	0.0	64.0	81.0	0.0	48.0	154.0	202.0	0.0	0.0	0.0	0.0	0.0	97.0	0.0	0.0	0.0	0.0	0.0	0.0	0.0	0.0	291.0	0.0
183	0.0	0.0	0.0	0.0	0.0	0.0	0.0	0.0	0.0	0.0	0.0	0.0	0.0	0.0	0.0	0.0	0.0	0.0	0.0	0.0	0.0	0.0	0.0	0.0	0.0	0.0	0.0	0.0	0.0	0.0	0.0	0.0	0.0	0.0	0.0	0.0	0.0	0.0	0.0	0.0	0.0	0.0	0.0	0.0	0.0	0.0	0.0	0.0	0.0
184	3897.0	3065.0	2279.0	1848.0	0.0	0.0	80.0	0.0	109.0	0.0	0.0	44.0	42.0	0.0	68.0	0.0	169.0	103.0	292.0	0.0	338.0	50.0	0.0	0.0	169.0	200.0	0.0	246.0	154.0	0.0	16.0	137.0	2514.0	76.0	0.0	0.0	32.0	0.0	574.0	354.0	105.0	0.0	58.0	4313.0	116.0	0.0	0.0	246.0	88.0
185	4489.0	5445.0	1621.0	6900.0	201.0	415.0	482.0	327.0	109.0	0.0	1022.0	44.0	42.0	47.0	223.0	367.0	191.0	129.0	240.0	53.0	109.0	70.0	1288.0	75.0	282.0	0.0	0.0	426.0	498.0	0.0	827.0	377.0	2155.0	76.0	108.0	82.0	32.0	116.0	552.0	498.0	52.0	121.0	46.0	0.0	174.0	254.0	124.0	1566.0	132.0
186	0.0	0.0	0.0	0.0	0.0	0.0	0.0	0.0	0.0	0.0	0.0	0.0	0.0	0.0	0.0	0.0	0.0	0.0	0.0	0.0	0.0	0.0	0.0	0.0	0.0	0.0	0.0	0.0	0.0	0.0	0.0	0.0	1077.0	0.0	0.0	0.0	0.0	0.0	0.0	0.0	0.0	0.0	0.0	0.0	0.0	0.0	0.0	0.0	0.0
187	435.0	756.0	0.0	2705.0	0.0	0.0	192.0	0.0	0.0	0.0	2632.0	0.0	0.0	0.0	2270.0	321.0	0.0	0.0	0.0	37.0	91.0	0.0	718.0	0.0	529.0	0.0	0.0	321.0	0.0	0.0	31316.0	302.0	510.0	0.0	0.0	0.0	521.0	0.0	1190.0	0.0	0.0	0.0	0.0	0.0	96.0	0.0	0.0	4041.0	0.0
188	72.0	64.0	0.0	1867.0	0.0	40.0	56.0	0.0	0.0	0.0	0.0	0.0	0.0	0.0	258.0	0.0	0.0	0.0	0.0	0.0	48.0	0.0	72.0	0.0	48.0	0.0	0.0	274.0	0.0	0.0	624.0	678.0	80.0	0.0	0.0	0.0	0.0	0.0	701.0	0.0	0.0	0.0	0.0	0.0	0.0	0.0	0.0	4700.0	0.0
189	271.0	51.0	28.0	161.0	1668.0	17.0	0.0	0.0	0.0	0.0	40.0	0.0	11.0	0.0	0.0	0.0	11.0	1056.0	0.0	0.0	0.0	0.0	0.0	11.0	0.0	28.0	0.0	11.0	28.0	0.0	0.0	0.0	127.0	0.0	0.0	0.0	0.0	0.0	40.0	0.0	0.0	0.0	0.0	0.0	0.0	0.0	34.0	34.0	0.0
190	2591.0	2694.0	987.0	370.0	109.0	246.0	0.0	1727.0	40.0	0.0	0.0	0.0	0.0	0.0	0.0	802.0	51.0	168.0	534.0	0.0	0.0	0.0	0.0	131.0	9295.0	205.0	0.0	0.0	637.0	0.0	0.0	0.0	390.0	0.0	72.0	0.0	0.0	431.0	0.0	0.0	0.0	67.0	0.0	0.0	0.0	205.0	79.0	287.0	110.0
191	503.0	3187.0	82.0	585.0	0.0	339.0	176.0	0.0	0.0	0.0	0.0	0.0	0.0	0.0	0.0	117.0	0.0	0.0	0.0	0.0	0.0	0.0	140.0	0.0	175.0	0.0	0.0	154.0	222.0	0.0	16.0	68.0	175.0	0.0	960.0	0.0	0.0	0.0	0.0	0.0	0.0	0.0	0.0	0.0	0.0	0.0	0.0	329.0	0.0
192	147.0	216.0	78.0	758.0	0.0	0.0	0.0	0.0	0.0	0.0	0.0	0.0	0.0	0.0	103.0	0.0	0.0	0.0	0.0	0.0	0.0	0.0	68.0	0.0	0.0	0.0	0.0	492.0	49.0	0.0	357.0	7302.0	137.0	0.0	0.0	0.0	32.0	0.0	88.0	0.0	0.0	0.0	0.0	0.0	0.0	0.0	0.0	4370.0	0.0
193	402.0	480.0	77.0	1298.0	77.0	0.0	225.0	0.0	0.0	0.0	0.0	0.0	0.0	0.0	120.0	0.0	0.0	0.0	0.0	0.0	100.0	0.0	402.0	0.0	0.0	0.0	0.0	1742.0	0.0	0.0	40.0	1768.0	246.0	0.0	0.0	0.0	97.0	0.0	0.0	0.0	0.0	0.0	0.0	0.0	0.0	0.0	0.0	2968.0	0.0
194	910.0	12963.0	350.0	6481.0	246.0	1078.0	1221.0	262.0	136.0	0.0	178.0	153.0	24.0	0.0	120.0	1071.0	0.0	0.0	0.0	144.0	0.0	0.0	2592.0	0.0	1957.0	0.0	0.0	387.0	1051.0	0.0	16.0	291.0	838.0	0.0	463.0	0.0	40.0	854.0	744.0	0.0	42.0	0.0	0.0	0.0	193.0	101.0	62.0	0.0	0.0
195	15620.0	14160.0	2043.0	20730.0	694.0	1605.0	675.0	546.0	163.0	73.0	1035.0	70.0	52.0	129.0	5727.0	428.0	127.0	491.0	480.0	713.0	1438.0	125.0	3503.0	93.0	1522.0	323.0	0.0	6569.0	1044.0	125.0	3879.0	8467.0	8739.0	63.0	268.0	177.0	2241.0	271.0	5231.0	956.0	199.0	121.0	151.0	0.0	483.0	228.0	221.0	329554.0	99.0
196	18285.0	4854.0	5178.0	1510.0	0.0	1746.0	96.0	437.0	30468.0	66.0	0.0	1633.0	1063.0	73.0	0.0	153.0	294.0	168.0	1564.0	0.0	146.0	23736.0	0.0	357.0	456.0	1348.0	0.0	0.0	357.0	19252.0	24.0	120.0	2155.0	701.0	195.0	5286.0	48.0	135.0	212.0	27221.0	1640.0	431.0	16659.0	0.0	77.0	812.0	115.0	0.0	165.0
197	731.0	480.0	103.0	1212.0	4250.0	0.0	0.0	110.0	0.0	20.0	0.0	0.0	0.0	47.0	0.0	0.0	0.0	258.0	81.0	0.0	0.0	0.0	0.0	0.0	0.0	0.0	0.0	213.0	169.0	0.0	0.0	0.0	576.0	0.0	0.0	0.0	0.0	0.0	404.0	81.0	0.0	0.0	0.0	0.0	0.0	0.0	124.0	169.0	0.0
198	40360.0	3092.0	14071.0	2164.0	438.0	560.0	0.0	1879.0	245.0	160.0	293.0	108.0	49.0	73.0	0.0	183.0	447.0	362.0	79787.0	45.0	164.0	55.0	0.0	1297.0	434.0	27316.0	0.0	251.0	328.0	268.0	0.0	154.0	1915.0	8337.0	123.0	656.0	0.0	233.0	319.0	695.0	241.0	1752.0	110.0	0.0	135.0	3454.0	168.0	329.0	586.0
199	329.0	193.0	82.0	199.0	29.0	0.0	0.0	35.0	0.0	605.0	0.0	0.0	0.0	117.0	0.0	0.0	170.0	76.0	52.0	0.0	0.0	0.0	0.0	0.0	0.0	23.0	0.0	0.0	23.0	0.0	0.0	0.0	35.0	0.0	0.0	47.0	0.0	0.0	29.0	0.0	0.0	0.0	0.0	0.0	0.0	23.0	82.0	0.0	0.0
200	303.0	49.0	46.0	0.0	0.0	0.0	0.0	6.0	29.0	0.0	0.0	0.0	13.0	0.0	0.0	0.0	0.0	13.0	13.0	0.0	3.0	0.0	0.0	6.0	16.0	26.0	0.0	0.0	0.0	13.0	0.0	0.0	6.0	3.0	3.0	23.0	0.0	13.0	0.0	191.0	252.0	0.0	13.0	0.0	0.0	0.0	0.0	3.0	0.0
201	2113.0	154.0	619.0	85.0	0.0	0.0	0.0	69.0	0.0	60.0	0.0	0.0	0.0	0.0	0.0	0.0	435.0	23.0	1277.0	0.0	0.0	0.0	0.0	131.0	0.0	402.0	0.0	0.0	0.0	0.0	0.0	0.0	54.0	54.0	0.0	30.0	0.0	0.0	0.0	23.0	0.0	32841.0	0.0	0.0	0.0	61.0	0.0	0.0	30.0
202	1230.0	213.0	552.0	50.0	0.0	25.0	0.0	0.0	401.0	0.0	0.0	1658.0	640.0	0.0	0.0	0.0	0.0	0.0	200.0	0.0	0.0	112.0	0.0	62.0	0.0	225.0	0.0	50.0	0.0	188.0	0.0	0.0	62.0	62.0	0.0	338.0	0.0	0.0	0.0	903.0	220.0	0.0	188.0	0.0	0.0	87.0	0.0	0.0	37.0
203	943.0	52.0	317.0	17.0	0.0	0.0	0.0	0.0	149.0	0.0	0.0	11299.0	149.0	0.0	0.0	0.0	0.0	0.0	44.0	0.0	0.0	35.0	0.0	44.0	0.0	141.0	0.0	0.0	0.0	88.0	0.0	0.0	26.0	52.0	0.0	326.0	0.0	0.0	0.0	625.0	3638.0	0.0	52.0	0.0	0.0	26.0	0.0	17.0	26.0
204	7875.0	259999.0	2447.0	9152.0	1297.0	5455.0	1012.0	1573.0	150.0	26.0	1277.0	108.0	147.0	211.0	172.0	3993.0	115.0	1242.0	769.0	334.0	119.0	25.0	2447.0	357.0	10003.0	776.0	0.0	813.0	26606.0	151.0	81.0	360.0	3352.0	88.0	2138.0	82.0	57.0	7941.0	2467.0	591.0	304.0	269.0	116.0	0.0	445.0	431.0	921.0	1814.0	188.0
205	1223.0	196.0	590.0	42.0	0.0	0.0	0.0	0.0	210.0	0.0	0.0	196.0	18.0	0.0	0.0	0.0	0.0	0.0	84.0	0.0	0.0	28.0	0.0	56.0	0.0	140.0	0.0	0.0	0.0	98.0	0.0	0.0	42.0	0.0	0.0	98.0	0.0	0.0	0.0	956.0	30523.0	0.0	98.0	0.0	0.0	70.0	0.0	0.0	55.0
206	356.0	247.0	156.0	446.0	246.0	85.0	0.0	66.0	0.0	0.0	0.0	0.0	0.0	0.0	0.0	0.0	0.0	0.0	90.0	0.0	0.0	0.0	42.0	0.0	33.0	47.0	0.0	80.0	42.0	0.0	0.0	0.0	133.0	0.0	0.0	0.0	0.0	0.0	71.0	0.0	0.0	0.0	0.0	0.0	0.0	0.0	0.0	228.0	0.0
207	257.0	268.0	42.0	13855.0	75.0	0.0	53.0	32.0	0.0	0.0	1022.0	0.0	0.0	0.0	32.0	0.0	0.0	21.0	64.0	0.0	53.0	0.0	96.0	0.0	0.0	0.0	0.0	21.0	0.0	0.0	0.0	0.0	40525.0	0.0	0.0	0.0	0.0	0.0	1552.0	0.0	0.0	0.0	0.0	0.0	3646.0	0.0	0.0	117.0	0.0
208	1110.0	10032.0	0.0	7236.0	484.0	884.0	2684.0	240.0	0.0	0.0	332.0	0.0	0.0	0.0	172.0	2524.0	0.0	90.0	0.0	75.0	0.0	0.0	3829.0	0.0	3914.0	194.0	0.0	619.0	1148.0	35.0	56.0	154.0	838.0	0.0	717.0	0.0	32.0	1728.0	850.0	278.0	0.0	0.0	0.0	0.0	135.0	0.0	0.0	412.0	0.0
209	16233.0	2989.0	3678.0	1977.0	438.0	495.0	0.0	2666.0	81.0	153.0	306.0	51.0	24.0	64.0	0.0	0.0	793.0	323.0	2161.0	53.0	210.0	70.0	0.0	150.0	239.0	965.0	0.0	193.0	298.0	89.0	0.0	0.0	2155.0	254.0	130.0	287.0	32.0	0.0	297.0	677.0	126.0	17701.0	98.0	0.0	174.0	635.0	97.0	0.0	121.0
210	4638.0	1205.0	1698.0	346.0	0.0	146.0	0.0	218.0	54.0	0.0	281.0	0.0	0.0	0.0	0.0	200.0	63.0	0.0	493.0	0.0	0.0	25.0	0.0	2819.0	146.0	584.0	0.0	0.0	200.0	26.0	0.0	0.0	273.0	0.0	43.0	68.0	0.0	182.0	0.0	109.0	0.0	91.0	40.0	0.0	0.0	3835.0	0.0	0.0	1880.0
211	1199.0	13338.0	339.0	1259.0	173.0	452.0	128.0	284.0	0.0	0.0	204.0	25.0	0.0	0.0	0.0	382.0	0.0	116.0	0.0	68.0	0.0	0.0	159.0	0.0	521.0	179.0	0.0	0.0	8338.0	0.0	0.0	0.0	459.0	0.0	173.0	68.0	0.0	1106.0	0.0	0.0	52.0	53.0	0.0	0.0	77.0	0.0	0.0	159.0	165.0
212	46433.0	1465.0	70749.0	573.0	210.0	237.0	0.0	524.0	750.0	266.0	408.0	287.0	73.0	43.0	0.0	122.0	396.0	181.0	12833.0	0.0	82.0	171.0	0.0	1372.0	347.0	10454.0	0.0	0.0	447.0	1742.0	32.0	0.0	446.0	16979.0	57.0	3092.0	32.0	0.0	0.0	764.0	283.0	741.0	290.0	0.0	0.0	1219.0	0.0	0.0	431.0
213	629.0	391.0	134.0	224.0	57.0	115.0	0.0	89.0	0.0	57.0	51.0	0.0	0.0	1431.0	0.0	0.0	0.0	2850.0	89.0	0.0	0.0	0.0	0.0	0.0	0.0	0.0	0.0	0.0	51.0	0.0	0.0	0.0	468.0	0.0	0.0	0.0	0.0	0.0	0.0	0.0	0.0	0.0	0.0	0.0	0.0	0.0	7623.0	57.0	0.0
214	770.0	132.0	363.0	44.0	0.0	35.0	0.0	17.0	1329.0	0.0	0.0	229.0	79.0	0.0	0.0	0.0	0.0	0.0	115.0	0.0	44.0	558.0	0.0	26.0	0.0	62.0	0.0	0.0	26.0	715.0	0.0	0.0	62.0	88.0	0.0	248.0	0.0	0.0	0.0	1807.0	178.0	0.0	620.0	0.0	0.0	70.0	0.0	0.0	0.0
215	1053.0	177.0	650.0	37.0	0.0	0.0	0.0	0.0	274.0	0.0	0.0	370.0	5966.0	0.0	0.0	0.0	21.0	0.0	86.0	0.0	0.0	967.0	0.0	21.0	37.0	118.0	0.0	0.0	32.0	123.0	0.0	0.0	59.0	69.0	0.0	53.0	0.0	0.0	0.0	817.0	75.0	0.0	999.0	0.0	16.0	48.0	0.0	0.0	0.0
216	3568.0	124.0	1224.0	71.0	0.0	35.0	0.0	0.0	395.0	206.0	0.0	1448.0	79.0	0.0	0.0	0.0	772.0	0.0	230.0	0.0	0.0	80.0	0.0	93.0	0.0	230.0	0.0	0.0	0.0	867.0	0.0	0.0	35.0	532.0	0.0	16128.0	0.0	0.0	0.0	834.0	262.0	44.0	145.0	0.0	0.0	177.0	0.0	26.0	55.0
217	261.0	39.0	0.0	82.0	164.0	27.0	0.0	62.0	0.0	7.0	113.0	0.0	0.0	0.0	0.0	11.0	0.0	323.0	0.0	0.0	0.0	0.0	0.0	0.0	19.0	11.0	0.0	0.0	7.0	0.0	0.0	0.0	109.0	0.0	0.0	0.0	0.0	0.0	54.0	27.0	0.0	7.0	0.0	0.0	11.0	11.0	27.0	11.0	0.0
218	323.0	1434.0	37.0	145.0	32.0	8237.0	0.0	0.0	0.0	0.0	0.0	0.0	0.0	0.0	0.0	356.0	0.0	0.0	42.0	0.0	0.0	0.0	0.0	14.0	434.0	0.0	0.0	14.0	370.0	0.0	0.0	0.0	14.0	0.0	5705.0	0.0	0.0	543.0	0.0	0.0	0.0	0.0	0.0	0.0	0.0	0.0	0.0	32.0	0.0
219	0.0	0.0	0.0	13855.0	0.0	0.0	659.0	0.0	0.0	0.0	0.0	0.0	0.0	0.0	0.0	0.0	0.0	0.0	0.0	0.0	0.0	0.0	0.0	0.0	0.0	0.0	0.0	426.0	0.0	0.0	0.0	0.0	0.0	0.0	0.0	0.0	0.0	0.0	0.0	0.0	0.0	0.0	0.0	0.0	0.0	0.0	0.0	0.0	0.0
220	0.0	0.0	0.0	0.0	0.0	0.0	0.0	0.0	0.0	0.0	0.0	0.0	0.0	0.0	0.0	0.0	0.0	0.0	0.0	0.0	0.0	0.0	0.0	0.0	0.0	0.0	0.0	0.0	0.0	0.0	0.0	0.0	0.0	0.0	0.0	0.0	0.0	0.0	0.0	0.0	0.0	0.0	0.0	0.0	0.0	0.0	97.0	0.0	0.0
221	3368.0	1458.0	870.0	346.0	0.0	0.0	0.0	218.0	167.0	0.0	0.0	76.0	79.0	0.0	0.0	0.0	0.0	0.0	304.0	0.0	0.0	60.0	0.0	845.0	325.0	440.0	0.0	0.0	167.0	115.0	0.0	0.0	209.0	0.0	0.0	136.0	0.0	0.0	0.0	4658.0	493.0	67.0	146.0	0.0	0.0	1066.0	0.0	0.0	734.0
222	7287.0	2697.0	3083.0	840.0	0.0	385.0	0.0	524.0	280.0	120.0	613.0	245.0	193.0	0.0	0.0	229.0	179.0	116.0	1226.0	0.0	0.0	60.0	0.0	12237.0	173.0	2207.0	0.0	0.0	665.0	125.0	0.0	0.0	838.0	228.0	224.0	245.0	24.0	350.0	0.0	770.0	136.0	188.0	186.0	0.0	135.0	6731.0	0.0	0.0	16958.0
223	1212.0	466.0	242.0	1100.0	1672.0	0.0	0.0	167.0	0.0	20.0	503.0	0.0	0.0	73.0	0.0	0.0	0.0	3113.0	93.0	0.0	0.0	0.0	0.0	0.0	74.0	74.0	0.0	93.0	93.0	0.0	0.0	0.0	801.0	0.0	0.0	0.0	0.0	0.0	354.0	0.0	0.0	0.0	0.0	0.0	130.0	0.0	150.0	149.0	0.0
224	2459.0	11919.0	0.0	24470.0	731.0	3860.0	5450.0	240.0	81.0	0.0	1610.0	89.0	42.0	0.0	154.0	2126.0	0.0	181.0	0.0	113.0	64.0	10.0	7063.0	112.0	5436.0	0.0	0.0	3911.0	946.0	0.0	210.0	583.0	2394.0	0.0	1544.0	150.0	179.0	2252.0	3147.0	417.0	63.0	94.0	0.0	0.0	522.0	127.0	70.0	1072.0	0.0
225	694.0	80.0	122.0	47.0	0.0	0.0	0.0	18.0	0.0	6874.0	0.0	0.0	0.0	64.0	0.0	18.0	1757.0	18.0	42.0	0.0	0.0	0.0	0.0	0.0	14.0	51.0	0.0	0.0	18.0	14.0	0.0	0.0	51.0	0.0	0.0	123.0	0.0	0.0	0.0	23.0	0.0	51.0	0.0	0.0	0.0	0.0	47.0	0.0	0.0
226	4458.0	91.0	824.0	50.0	30.0	0.0	0.0	50.0	30.0	1099.0	0.0	0.0	18.0	0.0	0.0	0.0	8936.0	0.0	671.0	0.0	0.0	0.0	0.0	0.0	0.0	346.0	0.0	0.0	0.0	35.0	0.0	0.0	91.0	508.0	0.0	2127.0	0.0	0.0	0.0	40.0	0.0	7603.0	0.0	0.0	0.0	203.0	0.0	40.0	50.0
227	3494.0	1602.0	551.0	2233.0	201.0	0.0	0.0	152.0	0.0	120.0	178.0	0.0	0.0	236.0	0.0	0.0	210.0	578.0	394.0	0.0	119.0	0.0	0.0	93.0	183.0	446.0	0.0	0.0	0.0	0.0	0.0	0.0	2706.0	0.0	0.0	0.0	16.0	0.0	212.0	0.0	0.0	67.0	0.0	0.0	289.0	101.0	1287.0	0.0	55.0
228	4046.0	40468.0	1261.0	5886.0	630.0	1940.0	771.0	874.0	122.0	0.0	715.0	25.0	24.0	86.0	51.0	2417.0	76.0	310.0	528.0	60.0	0.0	45.0	1051.0	281.0	3784.0	517.0	0.0	406.0	73292.0	0.0	40.0	120.0	2035.0	63.0	840.0	164.0	0.0	3941.0	1020.0	556.0	0.0	94.0	0.0	0.0	290.0	381.0	195.0	577.0	143.0
229	1903.0	8375.0	435.0	507.0	0.0	6426.0	0.0	108.0	0.0	0.0	0.0	0.0	0.0	0.0	0.0	3106.0	0.0	0.0	145.0	0.0	73.0	0.0	0.0	0.0	3392.0	145.0	0.0	0.0	1794.0	0.0	0.0	0.0	308.0	0.0	4030.0	0.0	0.0	4388.0	0.0	90.0	42.0	0.0	0.0	0.0	0.0	0.0	0.0	126.0	0.0
230	276.0	205.0	53.0	124.0	0.0	0.0	0.0	0.0	0.0	178.0	0.0	0.0	0.0	580.0	0.0	0.0	151.0	160.0	62.0	0.0	0.0	0.0	0.0	0.0	0.0	26.0	0.0	26.0	44.0	0.0	0.0	0.0	142.0	0.0	0.0	0.0	0.0	35.0	0.0	0.0	0.0	0.0	0.0	0.0	0.0	35.0	62.0	44.0	0.0
231	169.0	76.0	0.0	498.0	92.0	0.0	0.0	0.0	0.0	0.0	0.0	0.0	0.0	0.0	1100.0	0.0	0.0	0.0	0.0	0.0	833.0	0.0	50.0	0.0	0.0	0.0	0.0	50.0	0.0	0.0	0.0	101.0	42.0	0.0	0.0	0.0	423.0	0.0	67.0	0.0	0.0	0.0	0.0	0.0	0.0	0.0	0.0	1419.0	0.0
232	16575.0	11999.0	2949.0	15050.0	676.0	3559.0	530.0	1321.0	259.0	146.0	587.0	63.0	24.0	275.0	344.0	765.0	409.0	453.0	1525.0	129.0	1191.0	105.0	0.0	375.0	1130.0	1068.0	0.0	2575.0	1423.0	143.0	121.0	1116.0	7303.0	330.0	579.0	465.0	162.0	815.0	1063.0	1220.0	157.0	633.0	34.0	0.0	367.0	711.0	469.0	2639.0	520.0
233	355.0	115.0	28.0	103.0	0.0	0.0	0.0	20.0	0.0	156.0	0.0	0.0	0.0	1388.0	0.0	0.0	45.0	86.0	24.0	0.0	0.0	0.0	0.0	0.0	0.0	0.0	0.0	16.0	16.0	0.0	0.0	0.0	214.0	0.0	0.0	0.0	0.0	0.0	0.0	0.0	0.0	20.0	0.0	0.0	16.0	0.0	1232.0	0.0	0.0
234	20367.0	8428.0	3511.0	10936.0	28517.0	1505.0	128.0	1404.0	163.0	347.0	4113.0	89.0	12.0	1003.0	51.0	443.0	921.0	59576.0	1906.0	106.0	531.0	110.0	0.0	206.0	1003.0	1103.0	0.0	503.0	903.0	116.0	64.0	309.0	13244.0	241.0	210.0	328.0	48.0	485.0	2508.0	782.0	252.0	1003.0	98.0	0.0	754.0	609.0	2207.0	1103.0	354.0
235	1967.0	425.0	161.0	1527.0	0.0	367.0	0.0	132.0	0.0	53.0	0.0	0.0	0.0	660.0	0.0	0.0	76.0	587.0	161.0	0.0	0.0	0.0	0.0	0.0	132.0	220.0	0.0	0.0	0.0	0.0	0.0	0.0	2422.0	0.0	65.0	95.0	0.0	0.0	0.0	0.0	0.0	0.0	0.0	0.0	190.0	0.0	1013.0	0.0	0.0
236	290.0	521.0	0.0	734.0	0.0	102.0	0.0	68.0	0.0	0.0	0.0	0.0	0.0	0.0	0.0	0.0	0.0	0.0	0.0	0.0	0.0	0.0	85.0	0.0	0.0	0.0	0.0	329.0	0.0	0.0	40.0	68.0	239.0	0.0	0.0	0.0	0.0	0.0	0.0	0.0	0.0	0.0	0.0	0.0	0.0	0.0	0.0	577.0	0.0
237	1873.0	1185.0	382.0	2103.0	4213.0	0.0	0.0	305.0	0.0	53.0	1223.0	31.0	0.0	189.0	0.0	76.0	115.0	19159.0	420.0	37.0	119.0	35.0	0.0	75.0	0.0	191.0	0.0	0.0	0.0	44.0	0.0	0.0	1797.0	50.0	0.0	0.0	0.0	97.0	650.0	191.0	52.0	121.0	34.0	0.0	191.0	0.0	434.0	267.0	110.0
238	1191.0	557.0	192.0	1383.0	137.0	153.0	80.0	0.0	0.0	0.0	0.0	0.0	27.0	0.0	34.0	0.0	0.0	116.0	192.0	0.0	91.0	15.0	153.0	0.0	172.0	115.0	0.0	4705.0	0.0	35.0	16.0	4499.0	480.0	0.0	0.0	0.0	24.0	0.0	0.0	0.0	0.0	0.0	29.0	0.0	0.0	0.0	0.0	824.0	0.0
239	0.0	0.0	0.0	0.0	1188.0	0.0	0.0	0.0	0.0	0.0	0.0	0.0	0.0	0.0	0.0	0.0	0.0	0.0	0.0	0.0	0.0	0.0	0.0	0.0	0.0	0.0	0.0	484.0	0.0	0.0	0.0	120.0	0.0	0.0	0.0	0.0	40.0	0.0	255.0	0.0	0.0	0.0	0.0	0.0	0.0	0.0	0.0	742.0	0.0
240	774.0	497.0	152.0	1313.0	118.0	138.0	0.0	138.0	0.0	0.0	0.0	0.0	0.0	0.0	0.0	0.0	0.0	0.0	110.0	0.0	0.0	0.0	0.0	0.0	96.0	0.0	0.0	348.0	82.0	0.0	0.0	0.0	235.0	0.0	0.0	0.0	0.0	0.0	82.0	0.0	0.0	0.0	0.0	0.0	0.0	0.0	0.0	329.0	0.0
241	2526.0	270.0	834.0	225.0	219.0	0.0	0.0	218.0	68.0	60.0	33.0	0.0	0.0	0.0	0.0	0.0	409.0	45.0	3383.0	45.0	0.0	0.0	0.0	112.0	0.0	823.0	0.0	0.0	0.0	0.0	0.0	0.0	112.0	45.0	0.0	45.0	0.0	0.0	0.0	67.0	0.0	5808.0	0.0	67.0	0.0	177.0	0.0	0.0	55.0
242	3676.0	1971.0	1012.0	506.0	127.0	159.0	0.0	21421.0	0.0	0.0	0.0	0.0	0.0	0.0	0.0	0.0	102.0	232.0	719.0	0.0	0.0	0.0	0.0	346.0	479.0	612.0	0.0	0.0	452.0	0.0	0.0	0.0	452.0	63.0	50.0	0.0	16.0	213.0	0.0	0.0	0.0	134.0	29.0	0.0	0.0	293.0	62.0	186.0	143.0
243	257.0	473.0	27.0	285.0	0.0	46.0	0.0	0.0	0.0	0.0	0.0	0.0	0.0	0.0	0.0	0.0	0.0	0.0	0.0	0.0	0.0	0.0	92.0	0.0	0.0	0.0	0.0	46.0	0.0	0.0	16.0	69.0	96.0	0.0	36.0	0.0	0.0	0.0	0.0	0.0	0.0	0.0	0.0	0.0	0.0	0.0	0.0	147.0	0.0
244	3667.0	3611.0	460.0	641.0	0.0	195.0	0.0	1450.0	0.0	0.0	0.0	0.0	0.0	0.0	0.0	237.0	0.0	0.0	167.0	0.0	0.0	0.0	0.0	0.0	432.0	0.0	0.0	0.0	529.0	26.0	0.0	0.0	320.0	0.0	0.0	0.0	0.0	139.0	0.0	0.0	0.0	0.0	0.0	0.0	0.0	0.0	0.0	824.0	66.0
245	12172.0	851.0	5476.0	368.0	182.0	0.0	0.0	1136.0	95.0	26.0	0.0	0.0	24.0	0.0	0.0	183.0	191.0	142.0	6488.0	0.0	0.0	20.0	0.0	808.0	239.0	5987.0	0.0	0.0	208.0	71.0	0.0	0.0	322.0	660.0	0.0	123.0	16.0	116.0	0.0	0.0	42.0	323.0	40.0	0.0	0.0	3581.0	0.0	0.0	276.0
246	996.0	4561.0	407.0	181.0	0.0	280.0	80.0	135.0	0.0	0.0	0.0	0.0	0.0	0.0	0.0	1254.0	0.0	0.0	166.0	0.0	0.0	0.0	105.0	187.0	391.0	0.0	0.0	0.0	2749.0	0.0	0.0	0.0	196.0	0.0	50.0	0.0	0.0	1339.0	0.0	0.0	0.0	0.0	0.0	0.0	0.0	177.0	0.0	0.0	88.0
247	1179.0	2592.0	332.0	282.0	0.0	432.0	0.0	149.0	0.0	20.0	49.0	0.0	0.0	0.0	0.0	11184.0	0.0	66.0	83.0	0.0	0.0	0.0	0.0	93.0	3370.0	149.0	0.0	0.0	814.0	0.0	0.0	0.0	166.0	0.0	282.0	0.0	0.0	2044.0	0.0	0.0	0.0	0.0	0.0	0.0	0.0	127.0	0.0	99.0	55.0
248	5076.0	8009.0	1608.0	1292.0	265.0	711.0	176.0	458.0	68.0	46.0	255.0	57.0	0.0	99.0	0.0	2019.0	191.0	284.0	725.0	22.0	0.0	50.0	0.0	375.0	1652.0	536.0	0.0	193.0	4355.0	26.0	0.0	0.0	1197.0	139.0	268.0	191.0	0.0	1669.0	212.0	191.0	157.0	310.0	63.0	0.0	116.0	762.0	106.0	0.0	276.0
249	1963.0	746.0	340.0	421.0	97.0	0.0	0.0	1103.0	0.0	0.0	0.0	0.0	0.0	38.0	0.0	81.0	0.0	129.0	308.0	45.0	0.0	0.0	0.0	0.0	275.0	113.0	0.0	0.0	178.0	0.0	16.0	0.0	162.0	0.0	0.0	0.0	0.0	129.0	113.0	0.0	0.0	0.0	0.0	0.0	0.0	0.0	0.0	146.0	0.0
250	576.0	8085.0	88.0	388.0	0.0	1220.0	66.0	0.0	0.0	0.0	0.0	0.0	0.0	0.0	0.0	454.0	0.0	0.0	0.0	68.0	0.0	0.0	232.0	0.0	654.0	66.0	0.0	110.0	5113.0	0.0	0.0	85.0	122.0	0.0	998.0	0.0	0.0	865.0	0.0	0.0	0.0	0.0	0.0	0.0	0.0	0.0	62.0	88.0	0.0
251	49.0	49.0	0.0	1867.0	28.0	0.0	14.0	0.0	0.0	0.0	536.0	0.0	0.0	0.0	0.0	0.0	0.0	14.0	28.0	0.0	0.0	0.0	42.0	0.0	0.0	21.0	28.0	0.0	0.0	0.0	0.0	0.0	39522.0	0.0	0.0	0.0	0.0	0.0	491.0	14.0	0.0	0.0	0.0	0.0	975.0	14.0	0.0	63.0	0.0
252	7586.0	3487.0	2964.0	1162.0	429.0	215.0	0.0	502.0	163.0	20.0	332.0	82.0	131.0	43.0	0.0	137.0	102.0	142.0	871.0	136.0	0.0	100.0	0.0	6654.0	581.0	1162.0	0.0	0.0	377.0	290.0	16.0	0.0	957.0	177.0	79.0	232.0	24.0	194.0	0.0	5406.0	261.0	242.0	250.0	0.0	58.0	6146.0	88.0	0.0	5551.0
253	866.0	129.0	152.0	456.0	283.0	38.0	0.0	53.0	0.0	38.0	60.0	0.0	0.0	0.0	0.0	0.0	91.0	623.0	76.0	0.0	0.0	0.0	0.0	0.0	0.0	106.0	0.0	0.0	0.0	0.0	0.0	0.0	288.0	0.0	0.0	0.0	0.0	0.0	60.0	0.0	0.0	38.0	0.0	0.0	45.0	0.0	0.0	68.0	45.0
254	1869.0	18756.0	862.0	554.0	0.0	258.0	80.0	196.0	0.0	0.0	0.0	0.0	18.0	0.0	0.0	260.0	0.0	90.0	184.0	0.0	0.0	0.0	0.0	225.0	260.0	369.0	0.0	0.0	4848.0	0.0	0.0	0.0	575.0	50.0	152.0	0.0	0.0	718.0	0.0	225.0	0.0	0.0	46.0	0.0	0.0	228.0	0.0	0.0	254.0
255	2145.0	10707.0	467.0	1019.0	0.0	539.0	80.0	174.0	0.0	26.0	102.0	0.0	0.0	0.0	0.0	1040.0	0.0	0.0	191.0	60.0	0.0	0.0	148.0	131.0	587.0	233.0	0.0	0.0	5778.0	0.0	0.0	0.0	531.0	0.0	173.0	0.0	0.0	7320.0	0.0	191.0	0.0	0.0	0.0	0.0	0.0	127.0	0.0	0.0	154.0
256	135.0	86.0	0.0	815.0	0.0	0.0	96.0	0.0	0.0	0.0	0.0	0.0	0.0	0.0	670.0	0.0	0.0	0.0	0.0	0.0	284.0	0.0	55.0	0.0	0.0	0.0	0.0	74.0	0.0	0.0	73.0	148.0	210.0	0.0	0.0	0.0	383.0	0.0	105.0	0.0	0.0	0.0	0.0	0.0	24.0	0.0	0.0	2639.0	0.0
257	2300.0	173.0	607.0	167.0	0.0	0.0	0.0	568.0	0.0	0.0	0.0	0.0	0.0	0.0	0.0	0.0	179.0	0.0	576.0	0.0	0.0	0.0	0.0	18.0	0.0	217.0	0.0	0.0	0.0	0.0	0.0	0.0	62.0	37.0	0.0	0.0	0.0	0.0	0.0	31.0	0.0	1091.0	0.0	0.0	0.0	93.0	0.0	0.0	0.0
258	256.0	19.0	113.0	0.0	0.0	0.0	0.0	0.0	38.0	0.0	0.0	12.0	4.0	0.0	0.0	0.0	0.0	4.0	34.0	0.0	4.0	8.0	0.0	8.0	0.0	38.0	0.0	0.0	0.0	42.0	0.0	0.0	4.0	0.0	0.0	4.0	0.0	0.0	0.0	138.0	266.0	4.0	19.0	0.0	0.0	0.0	0.0	4.0	12.0
259	438.0	212.0	66.0	10121.0	0.0	0.0	66.0	0.0	0.0	0.0	626.0	0.0	0.0	0.0	39.0	0.0	0.0	39.0	39.0	0.0	79.0	0.0	771.0	0.0	0.0	0.0	0.0	0.0	26.0	0.0	0.0	0.0	31560.0	0.0	0.0	0.0	16.0	0.0	1105.0	0.0	0.0	0.0	0.0	0.0	1024.0	0.0	0.0	159.0	0.0
260	1277.0	665.0	168.0	7369.0	0.0	126.0	0.0	158.0	0.0	0.0	0.0	0.0	24.0	0.0	0.0	0.0	0.0	0.0	158.0	0.0	0.0	0.0	0.0	0.0	0.0	0.0	0.0	1119.0	116.0	0.0	0.0	0.0	791.0	0.0	0.0	0.0	0.0	0.0	116.0	0.0	0.0	0.0	0.0	0.0	0.0	0.0	0.0	580.0	0.0
261	694.0	1802.0	0.0	827.0	0.0	339.0	96.0	0.0	0.0	0.0	0.0	0.0	0.0	0.0	51.0	91.0	0.0	0.0	0.0	0.0	0.0	0.0	206.0	0.0	177.0	0.0	0.0	271.0	177.0	0.0	113.0	343.0	206.0	0.0	86.0	0.0	24.0	97.0	0.0	0.0	0.0	0.0	0.0	0.0	0.0	0.0	0.0	989.0	0.0
262	347.0	320.0	0.0	974.0	80.0	53.0	112.0	0.0	0.0	0.0	0.0	0.0	0.0	0.0	0.0	0.0	0.0	0.0	0.0	0.0	0.0	0.0	0.0	0.0	0.0	0.0	0.0	11558.0	0.0	0.0	16.0	1064.0	253.0	0.0	0.0	0.0	0.0	0.0	0.0	0.0	0.0	0.0	0.0	0.0	0.0	0.0	0.0	989.0	0.0
263	3377.0	1699.0	403.0	1125.0	0.0	0.0	0.0	148.0	0.0	1295.0	0.0	0.0	0.0	1210.0	0.0	0.0	658.0	361.0	403.0	75.0	191.0	0.0	0.0	75.0	318.0	297.0	0.0	0.0	127.0	0.0	0.0	0.0	1040.0	114.0	0.0	233.0	0.0	0.0	0.0	0.0	0.0	134.0	34.0	0.0	77.0	127.0	764.0	0.0	0.0
264	149.0	828.0	52.0	185.0	60.0	68.0	0.0	0.0	0.0	0.0	0.0	0.0	0.0	0.0	0.0	44.0	0.0	0.0	68.0	0.0	0.0	0.0	80.0	0.0	56.0	0.0	0.0	0.0	52.0	0.0	0.0	0.0	44.0	0.0	28.0	0.0	0.0	0.0	0.0	0.0	0.0	0.0	0.0	0.0	0.0	0.0	0.0	149.0	0.0
265	2221.0	454.0	878.0	165.0	0.0	0.0	0.0	0.0	17119.0	40.0	0.0	229.0	113.0	0.0	0.0	0.0	0.0	0.0	299.0	0.0	0.0	826.0	0.0	72.0	92.0	309.0	0.0	0.0	103.0	1367.0	0.0	0.0	113.0	165.0	0.0	661.0	0.0	0.0	0.0	16861.0	231.0	0.0	1374.0	0.0	0.0	61.0	0.0	0.0	0.0
266	557.0	345.0	66.0	557.0	89.0	0.0	0.0	0.0	0.0	0.0	0.0	0.0	0.0	0.0	86.0	0.0	0.0	0.0	0.0	0.0	100.0	0.0	100.0	0.0	0.0	0.0	0.0	1080.0	0.0	0.0	16.0	11944.0	167.0	0.0	0.0	0.0	24.0	0.0	0.0	0.0	0.0	0.0	0.0	0.0	0.0	0.0	0.0	3793.0	0.0
267	2861.0	296.0	648.0	324.0	758.0	98.0	0.0	239.0	54.0	352.0	0.0	0.0	0.0	288.0	0.0	0.0	1748.0	1029.0	690.0	0.0	0.0	0.0	0.0	112.0	84.0	845.0	0.0	0.0	0.0	44.0	0.0	0.0	211.0	0.0	0.0	197.0	0.0	0.0	112.0	126.0	0.0	521.0	0.0	0.0	112.0	239.0	70.0	0.0	140.0
268	166.0	76.0	0.0	537.0	0.0	0.0	51.0	0.0	0.0	0.0	0.0	0.0	0.0	0.0	1978.0	0.0	0.0	0.0	0.0	0.0	5959.0	0.0	89.0	0.0	0.0	0.0	0.0	76.0	0.0	0.0	63.0	89.0	140.0	0.0	0.0	38.0	871.0	0.0	89.0	0.0	0.0	0.0	0.0	63.0	0.0	0.0	0.0	3517.0	0.0
269	201.0	191.0	30.0	854.0	0.0	0.0	130.0	0.0	0.0	0.0	0.0	0.0	0.0	0.0	110.0	0.0	0.0	0.0	0.0	1427.0	30.0	0.0	854.0	0.0	20.0	0.0	0.0	70.0	0.0	0.0	0.0	0.0	422.0	0.0	0.0	0.0	0.0	0.0	30.0	0.0	0.0	0.0	0.0	0.0	0.0	0.0	0.0	90.0	0.0
270	945.0	665.0	192.0	1261.0	0.0	140.0	80.0	0.0	0.0	0.0	0.0	0.0	0.0	0.0	0.0	0.0	0.0	0.0	122.0	53.0	0.0	0.0	227.0	0.0	0.0	0.0	0.0	4860.0	0.0	0.0	0.0	2370.0	315.0	0.0	0.0	0.0	0.0	0.0	212.0	0.0	0.0	0.0	0.0	0.0	0.0	0.0	0.0	1237.0	0.0
271	73.0	66.0	0.0	331.0	0.0	0.0	36.0	0.0	0.0	0.0	0.0	0.0	0.0	0.0	412.0	0.0	0.0	0.0	36.0	0.0	44.0	0.0	66.0	0.0	0.0	29.0	0.0	125.0	0.0	0.0	29.0	95.0	51.0	0.0	0.0	0.0	260.0	0.0	81.0	0.0	0.0	0.0	0.0	0.0	44.0	0.0	0.0	2358.0	0.0
272	2731.0	873.0	626.0	559.0	374.0	0.0	80.0	284.0	40.0	26.0	319.0	0.0	0.0	34.0	0.0	0.0	0.0	245.0	223.0	22.0	0.0	0.0	0.0	75.0	0.0	145.0	0.0	0.0	134.0	0.0	0.0	137.0	718.0	0.0	0.0	0.0	0.0	0.0	191.0	0.0	0.0	626.0	0.0	0.0	77.0	127.0	0.0	123.0	0.0
273	1940.0	1715.0	660.0	253.0	0.0	168.0	0.0	196.0	0.0	0.0	0.0	0.0	0.0	0.0	0.0	253.0	0.0	70.0	295.0	0.0	0.0	35.0	0.0	1184.0	351.0	309.0	0.0	0.0	492.0	35.0	16.0	0.0	281.0	50.0	0.0	0.0	0.0	281.0	0.0	84.0	0.0	0.0	0.0	0.0	0.0	1854.0	0.0	84.0	619.0
274	800.0	981.0	181.0	1494.0	0.0	0.0	0.0	120.0	0.0	0.0	115.0	0.0	0.0	0.0	980.0	0.0	0.0	0.0	0.0	0.0	5185.0	10.0	0.0	0.0	0.0	0.0	0.0	166.0	0.0	62.0	430.0	211.0	664.0	0.0	0.0	0.0	358.0	0.0	425.0	0.0	0.0	0.0	0.0	256.0	0.0	0.0	0.0	3958.0	0.0
275	680.0	370.0	41.0	967.0	0.0	0.0	59.0	59.0	0.0	0.0	0.0	0.0	12.0	0.0	0.0	0.0	0.0	0.0	0.0	0.0	0.0	0.0	0.0	0.0	0.0	0.0	0.0	10303.0	0.0	0.0	32.0	429.0	143.0	0.0	0.0	0.0	0.0	35.0	101.0	0.0	0.0	0.0	0.0	53.0	0.0	0.0	0.0	185.0	0.0
276	54317.0	483.0	6759.0	211.0	0.0	105.0	0.0	218.0	81.0	660.0	0.0	19.0	64.0	0.0	0.0	0.0	1267.0	0.0	11810.0	0.0	0.0	0.0	0.0	206.0	0.0	3495.0	0.0	0.0	0.0	151.0	0.0	0.0	151.0	3685.0	0.0	465.0	0.0	0.0	0.0	90.0	0.0	8560.0	58.0	0.0	0.0	355.0	0.0	0.0	88.0
277	188.0	112.0	32.0	106.0	27.0	0.0	0.0	16.0	0.0	46.0	0.0	0.0	0.0	232.0	0.0	0.0	8.0	51.0	27.0	0.0	0.0	0.0	0.0	0.0	0.0	0.0	0.0	0.0	40.0	0.0	0.0	0.0	103.0	0.0	0.0	13.0	0.0	0.0	0.0	8.0	0.0	0.0	0.0	0.0	16.0	8.0	567.0	0.0	0.0
278	756.0	840.0	210.0	2838.0	0.0	0.0	482.0	0.0	0.0	0.0	153.0	0.0	18.0	0.0	189.0	0.0	0.0	0.0	0.0	60.0	0.0	0.0	462.0	0.0	189.0	0.0	0.0	193.0	168.0	0.0	4276.0	188.0	441.0	0.0	86.0	0.0	48.0	0.0	212.0	0.0	0.0	67.0	0.0	0.0	0.0	0.0	0.0	907.0	0.0
279	14593.0	3552.0	4108.0	1583.0	0.0	452.0	0.0	349.0	1155.0	140.0	0.0	16735.0	8631.0	99.0	0.0	244.0	385.0	194.0	1155.0	0.0	201.0	513.0	0.0	319.0	239.0	984.0	0.0	193.0	208.0	727.0	0.0	137.0	1676.0	470.0	217.0	2054.0	0.0	155.0	0.0	4322.0	2502.0	427.0	1069.0	0.0	135.0	609.0	159.0	0.0	254.0
280	10308.0	6040.0	1691.0	7811.0	265.0	966.0	434.0	590.0	122.0	46.0	166.0	44.0	64.0	81.0	206.0	260.0	345.0	207.0	805.0	258.0	705.0	110.0	644.0	169.0	456.0	420.0	0.0	48201.0	563.0	89.0	154.0	21502.0	3591.0	139.0	166.0	205.0	211.0	349.0	467.0	556.0	126.0	134.0	104.0	0.0	251.0	254.0	177.0	3876.0	132.0
281	2917.0	476.0	969.0	410.0	118.0	90.0	0.0	3322.0	0.0	0.0	0.0	0.0	0.0	0.0	0.0	0.0	51.0	0.0	361.0	0.0	0.0	0.0	0.0	187.0	57.0	435.0	0.0	0.0	0.0	0.0	0.0	0.0	131.0	0.0	0.0	0.0	0.0	0.0	0.0	0.0	0.0	649.0	0.0	0.0	0.0	228.0	0.0	0.0	188.0
282	225.0	66.0	0.0	4225.0	164.0	0.0	503.0	0.0	0.0	0.0	52.0	0.0	0.0	0.0	119.0	0.0	0.0	0.0	0.0	278.0	0.0	15.0	17841.0	0.0	0.0	0.0	0.0	52.0	105.0	0.0	0.0	39.0	3245.0	0.0	0.0	0.0	0.0	0.0	145.0	0.0	0.0	0.0	0.0	0.0	132.0	0.0	0.0	132.0	0.0
283	200.0	127.0	0.0	2328.0	0.0	0.0	0.0	0.0	0.0	0.0	0.0	0.0	0.0	0.0	1909.0	0.0	0.0	0.0	0.0	0.0	73.0	0.0	272.0	0.0	0.0	0.0	0.0	545.0	0.0	0.0	421.0	764.0	218.0	0.0	0.0	0.0	228.0	0.0	425.0	0.0	0.0	53.0	0.0	0.0	0.0	0.0	0.0	5608.0	0.0
284	1527.0	9310.0	557.0	1963.0	137.0	560.0	128.0	196.0	54.0	0.0	178.0	0.0	0.0	94.0	0.0	872.0	38.0	155.0	0.0	30.0	0.0	15.0	193.0	75.0	935.0	0.0	0.0	174.0	33968.0	35.0	24.0	0.0	630.0	50.0	442.0	0.0	0.0	2271.0	0.0	156.0	42.0	148.0	58.0	0.0	0.0	152.0	115.0	0.0	77.0
285	23124.0	12140.0	4046.0	4856.0	484.0	3121.0	144.0	42533.0	245.0	106.0	281.0	95.0	67.0	129.0	68.0	673.0	383.0	621.0	2428.0	189.0	586.0	110.0	0.0	281.0	2196.0	1387.0	0.0	426.0	1618.0	151.0	24.0	257.0	3711.0	305.0	246.0	478.0	48.0	924.0	659.0	924.0	220.0	377.0	104.0	0.0	309.0	736.0	257.0	1319.0	354.0
286	895.0	836.0	0.0	7883.0	310.0	409.0	369.0	0.0	0.0	0.0	293.0	0.0	0.0	0.0	6312.0	0.0	0.0	116.0	0.0	212.0	503.0	0.0	1015.0	0.0	0.0	0.0	0.0	2269.0	0.0	0.0	762.0	3702.0	1197.0	0.0	50.0	0.0	1271.0	97.0	935.0	0.0	0.0	0.0	0.0	0.0	58.0	0.0	0.0	16364.0	0.0
287	213.0	135.0	72.0	77.0	0.0	0.0	0.0	0.0	0.0	63.0	0.0	0.0	0.0	1893.0	0.0	0.0	14.0	106.0	43.0	0.0	0.0	0.0	0.0	0.0	14.0	24.0	0.0	0.0	33.0	0.0	0.0	0.0	82.0	0.0	33.0	0.0	0.0	14.0	0.0	0.0	0.0	0.0	0.0	0.0	24.0	0.0	67.0	33.0	0.0
288	473.0	12066.0	361.0	336.0	0.0	452.0	0.0	104.0	0.0	0.0	0.0	0.0	0.0	0.0	0.0	72.0	0.0	0.0	0.0	30.0	0.0	0.0	0.0	0.0	478.0	0.0	0.0	0.0	240.0	0.0	0.0	0.0	128.0	0.0	115.0	0.0	0.0	174.0	0.0	208.0	0.0	0.0	0.0	0.0	0.0	0.0	0.0	0.0	0.0
289	4288.0	2490.0	974.0	368.0	100.0	129.0	0.0	1321.0	0.0	0.0	0.0	0.0	0.0	0.0	0.0	324.0	0.0	0.0	433.0	0.0	0.0	0.0	0.0	0.0	6821.0	259.0	0.0	129.0	389.0	0.0	0.0	0.0	259.0	0.0	79.0	0.0	0.0	303.0	0.0	0.0	42.0	0.0	0.0	0.0	0.0	129.0	0.0	329.0	77.0
290	2069.0	2135.0	755.0	3087.0	0.0	0.0	160.0	0.0	0.0	0.0	102.0	19.0	33.0	0.0	825.0	0.0	76.0	0.0	0.0	174.0	210.0	0.0	229.0	0.0	0.0	0.0	0.0	886.0	208.0	0.0	616.0	1445.0	1077.0	0.0	0.0	0.0	146.0	0.0	233.0	173.0	63.0	0.0	0.0	0.0	77.0	0.0	0.0	7999.0	0.0
291	1115.0	923.0	192.0	1577.0	0.0	173.0	80.0	0.0	0.0	0.0	102.0	0.0	0.0	34.0	0.0	0.0	0.0	0.0	0.0	0.0	73.0	0.0	115.0	0.0	0.0	0.0	0.0	3582.0	115.0	0.0	24.0	6869.0	461.0	0.0	101.0	0.0	57.0	0.0	170.0	0.0	0.0	0.0	0.0	0.0	0.0	0.0	0.0	1072.0	0.0
292	3184.0	1678.0	709.0	501.0	127.0	0.0	0.0	934.0	0.0	0.0	0.0	0.0	12.0	0.0	0.0	91.0	0.0	0.0	432.0	0.0	109.0	0.0	173.0	75.0	363.0	103.0	0.0	0.0	207.0	0.0	32.0	103.0	224.0	0.0	0.0	0.0	0.0	190.0	155.0	0.0	0.0	67.0	0.0	0.0	0.0	121.0	0.0	907.0	55.0
293	71.0	80.0	44.0	10514.0	35.0	0.0	62.0	0.0	0.0	0.0	285.0	0.0	0.0	0.0	0.0	0.0	0.0	35.0	26.0	0.0	0.0	0.0	142.0	0.0	0.0	0.0	8.0	17.0	0.0	0.0	0.0	0.0	46644.0	0.0	0.0	8.0	0.0	0.0	357.0	0.0	0.0	0.0	0.0	0.0	1508.0	0.0	0.0	62.0	0.0
294	5674.0	1531.0	2159.0	602.0	0.0	251.0	0.0	305.0	81.0	26.0	498.0	44.0	33.0	68.0	0.0	225.0	127.0	90.0	652.0	0.0	0.0	0.0	0.0	39757.0	200.0	1355.0	0.0	0.0	301.0	80.0	16.0	0.0	527.0	127.0	65.0	123.0	24.0	135.0	0.0	225.0	63.0	67.0	52.0	0.0	0.0	5308.0	79.0	0.0	8829.0
295	201.0	64.0	36.0	6976.0	27.0	0.0	64.0	0.0	0.0	0.0	664.0	0.0	0.0	0.0	0.0	0.0	0.0	27.0	18.0	0.0	0.0	0.0	220.0	0.0	0.0	0.0	0.0	0.0	27.0	0.0	0.0	0.0	24157.0	0.0	0.0	0.0	0.0	0.0	680.0	0.0	0.0	0.0	0.0	0.0	1006.0	0.0	0.0	100.0	0.0
296	788.0	847.0	0.0	32479.0	146.0	0.0	3376.0	0.0	0.0	0.0	0.0	0.0	18.0	0.0	177.0	0.0	0.0	0.0	0.0	106.0	177.0	0.0	18191.0	0.0	0.0	0.0	0.0	453.0	0.0	0.0	32.0	0.0	3803.0	0.0	0.0	0.0	24.0	0.0	512.0	0.0	0.0	0.0	0.0	0.0	137.0	0.0	0.0	788.0	0.0
297	38.0	12.0	0.0	887.0	25.0	0.0	0.0	0.0	0.0	0.0	128.0	0.0	0.0	12.0	0.0	0.0	0.0	0.0	0.0	0.0	0.0	0.0	45.0	0.0	0.0	0.0	0.0	0.0	0.0	0.0	0.0	0.0	44896.0	0.0	0.0	0.0	0.0	0.0	199.0	0.0	0.0	0.0	0.0	0.0	977.0	0.0	45.0	38.0	0.0
298	680.0	116.0	54.0	831.0	0.0	0.0	0.0	75.0	0.0	0.0	0.0	0.0	0.0	130.0	0.0	0.0	0.0	96.0	89.0	0.0	0.0	0.0	0.0	0.0	0.0	103.0	0.0	0.0	0.0	0.0	0.0	0.0	838.0	0.0	0.0	0.0	0.0	0.0	75.0	0.0	0.0	0.0	0.0	0.0	54.0	0.0	425.0	0.0	48.0
299	131.0	33.0	0.0	120.0	0.0	17.0	0.0	8.0	0.0	0.0	0.0	0.0	0.0	0.0	0.0	0.0	0.0	4.0	0.0	0.0	0.0	0.0	4.0	4.0	0.0	0.0	0.0	0.0	0.0	0.0	0.0	4.0	71.0	0.0	0.0	8.0	0.0	0.0	4.0	0.0	0.0	0.0	0.0	0.0	0.0	0.0	37.0	0.0	0.0
300	378.0	130.0	0.0	274.0	0.0	0.0	0.0	0.0	0.0	0.0	0.0	0.0	0.0	130.0	0.0	0.0	0.0	65.0	26.0	0.0	0.0	0.0	0.0	0.0	52.0	0.0	0.0	0.0	0.0	0.0	0.0	0.0	404.0	0.0	0.0	0.0	0.0	0.0	0.0	0.0	0.0	0.0	0.0	0.0	0.0	0.0	313.0	0.0	0.0
301	42.0	59.0	84.0	507.0	0.0	0.0	101.0	0.0	0.0	0.0	25.0	0.0	0.0	0.0	92.0	0.0	0.0	0.0	16.0	1479.0	25.0	0.0	236.0	0.0	0.0	0.0	0.0	33.0	0.0	0.0	0.0	25.0	422.0	0.0	0.0	0.0	0.0	0.0	0.0	0.0	0.0	0.0	0.0	0.0	50.0	0.0	0.0	59.0	0.0
302	637.0	286.0	95.0	1572.0	0.0	42.0	180.0	0.0	0.0	0.0	0.0	0.0	0.0	0.0	84.0	0.0	0.0	0.0	42.0	8126.0	0.0	0.0	286.0	0.0	0.0	0.0	53.0	74.0	0.0	0.0	0.0	31.0	1115.0	0.0	0.0	0.0	0.0	0.0	31.0	0.0	0.0	0.0	0.0	0.0	53.0	0.0	0.0	53.0	0.0
303	257.0	222.0	0.0	475.0	0.0	0.0	52.0	0.0	0.0	0.0	0.0	0.0	0.0	0.0	48.0	0.0	0.0	0.0	0.0	19709.0	0.0	0.0	74.0	0.0	21.0	0.0	0.0	26.0	0.0	0.0	0.0	0.0	445.0	0.0	0.0	0.0	0.0	0.0	0.0	0.0	0.0	0.0	0.0	0.0	48.0	0.0	0.0	91.0	0.0
304	38.0	12.0	0.0	116.0	4.0	8.0	8.0	8.0	0.0	0.0	0.0	0.0	0.0	0.0	4.0	0.0	0.0	0.0	0.0	150.0	0.0	0.0	47.0	0.0	0.0	0.0	280.0	4.0	0.0	0.0	0.0	0.0	142.0	0.0	0.0	0.0	0.0	0.0	8.0	0.0	0.0	0.0	0.0	4.0	0.0	0.0	0.0	4.0	0.0
305	286.0	286.0	0.0	17343.0	64.0	43.0	96.0	0.0	0.0	0.0	64.0	0.0	0.0	0.0	0.0	0.0	0.0	0.0	0.0	0.0	0.0	0.0	172.0	0.0	0.0	0.0	0.0	929.0	43.0	0.0	32.0	64.0	838.0	0.0	0.0	0.0	0.0	0.0	319.0	0.0	0.0	0.0	0.0	0.0	0.0	0.0	0.0	272.0	0.0
306	0.0	0.0	18.0	91.0	52.0	0.0	0.0	0.0	0.0	0.0	7.0	0.0	0.0	125.0	0.0	0.0	7.0	41.0	0.0	0.0	0.0	0.0	0.0	7.0	0.0	0.0	0.0	34.0	0.0	0.0	0.0	0.0	298.0	0.0	0.0	0.0	0.0	0.0	0.0	0.0	0.0	0.0	0.0	0.0	23.0	0.0	3221.0	0.0	0.0
307	51.0	12.0	17.0	804.0	21.0	0.0	0.0	12.0	0.0	0.0	17.0	0.0	0.0	0.0	0.0	0.0	0.0	0.0	0.0	12.0	12.0	0.0	21.0	4.0	0.0	0.0	1856.0	0.0	0.0	8.0	0.0	0.0	19275.0	0.0	0.0	0.0	0.0	0.0	68.0	0.0	0.0	0.0	0.0	0.0	449.0	0.0	4.0	0.0	4.0
308	0.0	4.0	0.0	14.0	0.0	4.0	0.0	0.0	0.0	0.0	0.0	0.0	0.0	9.0	0.0	0.0	0.0	0.0	0.0	0.0	0.0	0.0	0.0	0.0	0.0	0.0	0.0	4.0	0.0	0.0	0.0	0.0	101.0	0.0	0.0	0.0	0.0	0.0	0.0	0.0	0.0	0.0	4.0	0.0	9.0	0.0	4.0	0.0	0.0
309	32.0	0.0	0.0	32.0	0.0	0.0	0.0	0.0	0.0	0.0	14.0	0.0	0.0	14.0	0.0	0.0	0.0	9.0	0.0	0.0	0.0	0.0	0.0	0.0	0.0	4.0	0.0	0.0	0.0	0.0	0.0	0.0	42.0	0.0	0.0	0.0	0.0	0.0	4.0	0.0	0.0	0.0	0.0	4.0	4.0	4.0	9.0	9.0	0.0
310	7.0	2.0	2.0	26.0	0.0	0.0	0.0	17.0	0.0	2.0	0.0	0.0	0.0	31.0	2.0	0.0	0.0	17.0	2.0	0.0	2.0	0.0	2.0	0.0	0.0	0.0	0.0	0.0	2.0	0.0	0.0	0.0	7.0	0.0	0.0	2.0	0.0	0.0	0.0	0.0	0.0	2.0	0.0	0.0	0.0	0.0	26.0	0.0	0.0
311	122.0	22.0	33.0	170.0	22.0	0.0	0.0	33.0	0.0	0.0	0.0	0.0	0.0	219.0	0.0	0.0	0.0	78.0	33.0	0.0	0.0	0.0	0.0	0.0	26.0	63.0	0.0	0.0	0.0	0.0	0.0	0.0	263.0	0.0	0.0	0.0	0.0	0.0	33.0	0.0	0.0	0.0	0.0	0.0	40.0	0.0	234.0	0.0	0.0
312	130.0	110.0	0.0	1161.0	0.0	0.0	260.0	0.0	0.0	0.0	0.0	0.0	0.0	0.0	380.0	0.0	0.0	0.0	50.0	400.0	70.0	0.0	410.0	0.0	0.0	0.0	0.0	70.0	0.0	0.0	0.0	50.0	400.0	0.0	0.0	0.0	80.0	0.0	90.0	0.0	0.0	0.0	0.0	0.0	0.0	0.0	0.0	170.0	0.0
313	4.0	4.0	42.0	4.0	0.0	4.0	0.0	4.0	0.0	0.0	0.0	0.0	0.0	0.0	0.0	0.0	0.0	0.0	9.0	0.0	0.0	0.0	0.0	0.0	0.0	0.0	0.0	0.0	0.0	0.0	0.0	0.0	37.0	0.0	0.0	0.0	0.0	4.0	0.0	0.0	0.0	0.0	0.0	0.0	0.0	0.0	23.0	0.0	0.0
314	95.0	46.0	0.0	62.0	3.0	7.0	0.0	0.0	0.0	0.0	3.0	0.0	0.0	13.0	0.0	0.0	3.0	13.0	7.0	3.0	0.0	0.0	0.0	0.0	0.0	0.0	0.0	3.0	0.0	0.0	0.0	3.0	115.0	0.0	0.0	0.0	0.0	0.0	7.0	3.0	0.0	0.0	0.0	0.0	7.0	0.0	23.0	0.0	0.0
315	457.0	171.0	125.0	2161.0	57.0	22.0	57.0	0.0	0.0	0.0	160.0	0.0	0.0	0.0	22.0	0.0	0.0	34.0	0.0	53.0	0.0	0.0	183.0	0.0	0.0	22.0	0.0	0.0	0.0	0.0	0.0	0.0	27794.0	0.0	0.0	0.0	0.0	0.0	640.0	0.0	0.0	0.0	0.0	0.0	1098.0	0.0	0.0	617.0	0.0
316	112.0	144.0	32.0	128.0	0.0	32.0	0.0	28.0	0.0	0.0	0.0	0.0	0.0	366.0	0.0	0.0	22.0	45.0	28.0	0.0	19.0	0.0	0.0	0.0	12.0	0.0	0.0	12.0	32.0	0.0	0.0	0.0	148.0	0.0	0.0	0.0	0.0	0.0	0.0	0.0	0.0	0.0	0.0	0.0	0.0	0.0	6016.0	64.0	0.0
317	23.0	19.0	0.0	59.0	0.0	0.0	0.0	0.0	0.0	0.0	0.0	0.0	0.0	0.0	0.0	0.0	0.0	0.0	0.0	4526.0	0.0	0.0	63.0	0.0	9.0	0.0	9.0	3.0	0.0	0.0	0.0	0.0	59.0	0.0	0.0	0.0	0.0	0.0	9.0	0.0	0.0	0.0	0.0	0.0	9.0	0.0	0.0	29.0	0.0
318	185.0	167.0	0.0	2033.0	53.0	0.0	1494.0	0.0	0.0	0.0	0.0	0.0	0.0	0.0	106.0	0.0	0.0	0.0	0.0	0.0	114.0	0.0	2555.0	0.0	0.0	0.0	0.0	203.0	79.0	0.0	32.0	0.0	654.0	0.0	0.0	0.0	0.0	0.0	61.0	0.0	0.0	0.0	0.0	0.0	0.0	0.0	0.0	521.0	0.0
319	232.0	500.0	0.0	3340.0	71.0	89.0	9486.0	0.0	0.0	0.0	0.0	0.0	0.0	0.0	410.0	0.0	0.0	0.0	0.0	22.0	107.0	0.0	7128.0	0.0	0.0	0.0	0.0	250.0	0.0	0.0	32.0	0.0	1018.0	0.0	0.0	0.0	71.0	0.0	125.0	0.0	0.0	0.0	0.0	0.0	107.0	0.0	0.0	857.0	0.0
320	425.0	128.0	0.0	2063.0	40.0	0.0	10028.0	0.0	0.0	0.0	0.0	0.0	0.0	0.0	7386.0	0.0	0.0	0.0	48.0	22.0	64.0	0.0	2143.0	0.0	0.0	0.0	0.0	112.0	0.0	0.0	0.0	0.0	473.0	0.0	0.0	0.0	40.0	0.0	40.0	0.0	0.0	0.0	0.0	0.0	0.0	0.0	0.0	305.0	0.0
321	99.0	79.0	19.0	680.0	0.0	33.0	178.0	0.0	0.0	0.0	0.0	0.0	0.0	0.0	7285.0	0.0	0.0	0.0	46.0	270.0	105.0	0.0	435.0	0.0	46.0	0.0	0.0	59.0	0.0	0.0	0.0	0.0	79.0	0.0	0.0	0.0	198.0	0.0	0.0	0.0	0.0	0.0	0.0	0.0	19.0	0.0	0.0	310.0	0.0
322	510.0	263.0	236.0	1273.0	0.0	0.0	63.0	36.0	0.0	20.0	0.0	0.0	0.0	0.0	52.0	0.0	0.0	0.0	73.0	178.0	0.0	0.0	157.0	0.0	89.0	0.0	0.0	0.0	0.0	0.0	0.0	0.0	957.0	47.0	0.0	0.0	0.0	0.0	36.0	0.0	0.0	0.0	34.0	0.0	126.0	0.0	0.0	0.0	0.0
323	393.0	123.0	53.0	5071.0	53.0	38.0	53.0	0.0	0.0	0.0	0.0	0.0	0.0	0.0	0.0	0.0	0.0	0.0	38.0	0.0	0.0	0.0	246.0	0.0	0.0	0.0	0.0	2936.0	0.0	0.0	0.0	570.0	262.0	0.0	0.0	0.0	0.0	0.0	0.0	0.0	0.0	0.0	0.0	0.0	0.0	0.0	0.0	308.0	0.0
324	1573.0	598.0	376.0	89.0	0.0	0.0	0.0	0.0	70.0	0.0	0.0	461.0	2604.0	0.0	0.0	0.0	0.0	0.0	75.0	0.0	37.0	127.0	0.0	0.0	0.0	37.0	0.0	0.0	0.0	51.0	0.0	0.0	70.0	0.0	0.0	131.0	0.0	28.0	0.0	730.0	273.0	0.0	287.0	0.0	0.0	65.0	0.0	0.0	0.0
325	345.0	117.0	62.0	462.0	0.0	0.0	0.0	34.0	0.0	0.0	0.0	0.0	0.0	48.0	0.0	0.0	0.0	76.0	34.0	0.0	0.0	0.0	0.0	0.0	41.0	41.0	0.0	0.0	0.0	0.0	0.0	0.0	317.0	0.0	0.0	48.0	0.0	0.0	0.0	0.0	0.0	0.0	0.0	0.0	62.0	0.0	165.0	0.0	0.0
326	4.0	4.0	0.0	38.0	0.0	4.0	0.0	0.0	0.0	0.0	0.0	0.0	0.0	0.0	0.0	0.0	0.0	0.0	4.0	0.0	0.0	0.0	0.0	0.0	0.0	0.0	952.0	0.0	0.0	0.0	0.0	0.0	178.0	0.0	0.0	0.0	0.0	0.0	0.0	0.0	0.0	0.0	0.0	0.0	4.0	4.0	0.0	0.0	0.0
327	283.0	115.0	0.0	774.0	0.0	0.0	0.0	0.0	0.0	26.0	52.0	0.0	12.0	86.0	0.0	0.0	0.0	40.0	0.0	0.0	0.0	0.0	0.0	0.0	0.0	57.0	0.0	0.0	0.0	0.0	0.0	0.0	838.0	0.0	0.0	34.0	0.0	0.0	138.0	0.0	0.0	0.0	0.0	0.0	63.0	34.0	410.0	0.0	0.0
328	78.0	39.0	22.0	135.0	4.0	0.0	0.0	4.0	0.0	0.0	0.0	0.0	0.0	4.0	0.0	0.0	4.0	9.0	18.0	0.0	0.0	0.0	0.0	0.0	0.0	0.0	0.0	0.0	0.0	0.0	0.0	0.0	43.0	0.0	0.0	4.0	0.0	0.0	0.0	13.0	0.0	0.0	0.0	0.0	0.0	0.0	27.0	0.0	0.0
329	0.0	0.0	0.0	52.0	0.0	0.0	0.0	0.0	0.0	0.0	0.0	0.0	0.0	0.0	0.0	0.0	0.0	0.0	0.0	0.0	0.0	0.0	0.0	0.0	0.0	0.0	0.0	0.0	0.0	0.0	0.0	0.0	81.0	0.0	0.0	0.0	0.0	0.0	0.0	0.0	0.0	0.0	0.0	0.0	0.0	0.0	0.0	0.0	0.0
330	147.0	14.0	43.0	0.0	0.0	4.0	0.0	9.0	0.0	4.0	0.0	18.0	0.0	0.0	0.0	0.0	0.0	0.0	18.0	0.0	4.0	0.0	0.0	0.0	0.0	18.0	0.0	0.0	4.0	18.0	0.0	0.0	18.0	0.0	0.0	4.0	0.0	0.0	0.0	87.0	315.0	0.0	24.0	0.0	0.0	4.0	0.0	0.0	0.0
331	388.0	49.0	333.0	343.0	32.0	0.0	0.0	39.0	0.0	22.0	0.0	0.0	0.0	0.0	0.0	0.0	0.0	45.0	0.0	0.0	0.0	0.0	0.0	0.0	0.0	16.0	0.0	0.0	0.0	0.0	0.0	0.0	496.0	0.0	0.0	13.0	0.0	0.0	0.0	0.0	0.0	0.0	0.0	0.0	32.0	0.0	120.0	0.0	0.0
332	559.0	171.0	0.0	376.0	0.0	0.0	0.0	0.0	0.0	0.0	0.0	0.0	0.0	45.0	0.0	0.0	0.0	91.0	51.0	0.0	0.0	0.0	0.0	0.0	0.0	45.0	0.0	0.0	0.0	0.0	0.0	0.0	736.0	0.0	0.0	0.0	0.0	0.0	79.0	0.0	0.0	0.0	0.0	0.0	34.0	0.0	285.0	0.0	0.0
333	90.0	38.0	12.0	123.0	0.0	0.0	0.0	0.0	0.0	12.0	12.0	0.0	0.0	0.0	0.0	0.0	12.0	19.0	12.0	0.0	0.0	19.0	0.0	0.0	0.0	12.0	0.0	0.0	0.0	0.0	0.0	0.0	110.0	0.0	0.0	0.0	0.0	0.0	19.0	0.0	0.0	0.0	0.0	0.0	0.0	6.0	116.0	0.0	0.0
334	303.0	70.0	43.0	39.0	0.0	0.0	0.0	23.0	0.0	2591.0	11.0	0.0	0.0	1317.0	0.0	0.0	429.0	23.0	55.0	0.0	0.0	0.0	0.0	0.0	0.0	35.0	0.0	0.0	23.0	0.0	0.0	0.0	63.0	11.0	0.0	59.0	0.0	0.0	0.0	11.0	0.0	19.0	0.0	0.0	0.0	23.0	35.0	0.0	0.0
335	3792.0	92.0	420.0	9.0	0.0	0.0	0.0	39.0	29.0	298.0	0.0	44.0	0.0	0.0	0.0	0.0	913.0	0.0	376.0	0.0	0.0	10.0	0.0	14.0	0.0	342.0	0.0	0.0	0.0	62.0	0.0	0.0	24.0	1881.0	0.0	8444.0	0.0	0.0	0.0	34.0	34.0	293.0	0.0	0.0	0.0	53.0	0.0	0.0	0.0
336	1273.0	47.0	372.0	47.0	14.0	0.0	0.0	18.0	122.0	174.0	0.0	10099.0	0.0	9.0	0.0	0.0	259.0	0.0	70.0	0.0	0.0	35.0	0.0	37.0	0.0	33.0	0.0	0.0	14.0	80.0	0.0	0.0	23.0	132.0	0.0	2179.0	0.0	0.0	0.0	330.0	325.0	0.0	46.0	0.0	0.0	28.0	0.0	0.0	0.0
[truncated: 288 more columns]
