# Supplementary material for: Estimation of Human Mobility Patterns for Forecasting the Early Spread of Disease
Source: Healthcare (Basel). 2021 Sep 16;9(9):1224. doi: 10.3390/healthcare9091224 (PMC8468459; doi:10.3390/healthcare9091224)
Supplement: Supplementary file 1 [file healthcare-09-01224-s001.zip › Supplementary Material/Matrix/2020-01-11.csv]

	0	1	2	3	4	5	6	7	8	9	10	11	12	13	14	15	16	17	18	19	20	21	22	23	24	25	26	27	28	29	30	31	32	33	34	35	36	37	38	39	40	41	42	43	44	45	46	47	48
0	0.0	38958.0	192555.0	14329.0	881.0	5821.0	342.0	9627.0	2656.0	1926.0	3582.0	1261.0	654.0	551.0	237.0	1364.0	5821.0	1619.0	231514.0	254.0	940.0	983.0	0.0	3806.0	1831.0	38511.0	0.0	1641.0	2578.0	3582.0	106.0	610.0	19703.0	55751.0	1438.0	14105.0	130.0	1160.0	2706.0	9851.0	2697.0	12762.0	1842.0	0.0	697.0	14329.0	824.0	1700.0	3358.0
1	38534.0	0.0	7290.0	22128.0	1096.0	12405.0	620.0	2171.0	485.0	189.0	4474.0	96.0	713.0	353.0	271.0	8421.0	734.0	929.0	1532.0	551.0	741.0	269.0	0.0	541.0	10729.0	1150.0	0.0	1580.0	34877.0	285.0	276.0	702.0	12981.0	256.0	4822.0	478.0	176.0	9570.0	2967.0	4257.0	526.0	486.0	275.0	0.0	854.0	1205.0	793.0	2466.0	735.0
2	141762.0	7565.0	0.0	4937.0	581.0	2787.0	424.0	3743.0	1079.0	627.0	492.0	507.0	306.0	582.0	84.0	620.0	1831.0	749.0	25246.0	196.0	235.0	472.0	0.0	6689.0	1353.0	58536.0	0.0	405.0	1114.0	1513.0	17.0	240.0	4539.0	6849.0	651.0	4300.0	18.0	476.0	902.0	2468.0	1274.0	3822.0	525.0	0.0	382.0	17839.0	562.0	425.0	1911.0
3	9517.0	7548.0	2231.0	0.0	2166.0	577.0	2559.0	471.0	97.0	124.0	6760.0	26.0	19.0	297.0	288.0	186.0	280.0	918.0	1050.0	363.0	1247.0	77.0	6235.0	144.0	239.0	435.0	0.0	1115.0	736.0	33.0	115.0	406.0	79162.0	202.0	113.0	125.0	74.0	290.0	37743.0	643.0	109.0	302.0	50.0	0.0	4791.0	294.0	482.0	2297.0	285.0
4	357.0	141.0	43.0	1535.0	0.0	0.0	0.0	80.0	0.0	14.0	191.0	0.0	0.0	49.0	0.0	0.0	0.0	1178.0	61.0	0.0	0.0	0.0	43.0	0.0	0.0	0.0	0.0	0.0	43.0	0.0	0.0	0.0	444.0	0.0	0.0	0.0	0.0	0.0	1776.0	0.0	0.0	0.0	0.0	0.0	74.0	0.0	50.0	166.0	0.0
5	841.0	2578.0	129.0	258.0	0.0	0.0	0.0	0.0	0.0	0.0	0.0	0.0	0.0	0.0	0.0	822.0	0.0	0.0	83.0	0.0	0.0	0.0	64.0	0.0	785.0	0.0	0.0	64.0	573.0	0.0	0.0	0.0	83.0	0.0	7805.0	0.0	0.0	1553.0	0.0	0.0	0.0	0.0	0.0	0.0	0.0	0.0	0.0	120.0	0.0
6	241.0	254.0	0.0	1754.0	50.0	38.0	0.0	0.0	0.0	0.0	0.0	0.0	0.0	0.0	127.0	0.0	0.0	0.0	0.0	29.0	38.0	0.0	19619.0	0.0	0.0	0.0	0.0	101.0	0.0	0.0	26.0	0.0	419.0	0.0	0.0	0.0	0.0	0.0	76.0	0.0	0.0	0.0	0.0	0.0	76.0	0.0	0.0	178.0	0.0
7	3679.0	915.0	1253.0	289.0	0.0	0.0	0.0	0.0	36.0	0.0	0.0	16.0	16.0	0.0	0.0	0.0	53.0	0.0	562.0	0.0	0.0	0.0	0.0	128.0	160.0	482.0	0.0	0.0	144.0	0.0	0.0	147.0	305.0	0.0	0.0	0.0	0.0	144.0	0.0	0.0	0.0	52.0	0.0	0.0	0.0	257.0	0.0	0.0	96.0
8	2727.0	405.0	1027.0	88.0	0.0	76.0	0.0	0.0	0.0	0.0	0.0	133.0	67.0	0.0	0.0	0.0	40.0	0.0	393.0	0.0	0.0	1571.0	0.0	126.0	0.0	380.0	0.0	0.0	0.0	1328.0	0.0	0.0	164.0	241.0	0.0	418.0	0.0	0.0	0.0	8118.0	199.0	0.0	3019.0	0.0	0.0	107.0	0.0	50.0	0.0
9	1251.0	0.0	237.0	85.0	19.0	0.0	0.0	0.0	0.0	0.0	0.0	0.0	0.0	80.0	0.0	0.0	20078.0	89.0	335.0	0.0	0.0	0.0	0.0	39.0	19.0	125.0	0.0	0.0	19.0	0.0	0.0	0.0	111.0	79.0	0.0	263.0	0.0	0.0	0.0	0.0	0.0	329.0	0.0	0.0	0.0	52.0	180.0	0.0	0.0
10	220.0	289.0	0.0	4191.0	168.0	0.0	46.0	0.0	0.0	0.0	0.0	0.0	0.0	0.0	0.0	0.0	0.0	81.0	0.0	0.0	0.0	0.0	86.0	0.0	0.0	0.0	0.0	17.0	28.0	0.0	0.0	0.0	17171.0	0.0	0.0	0.0	0.0	0.0	10247.0	0.0	0.0	0.0	0.0	0.0	573.0	0.0	0.0	57.0	0.0
11	1151.0	58.0	474.0	53.0	0.0	0.0	0.0	0.0	186.0	0.0	0.0	0.0	127.0	0.0	0.0	0.0	0.0	0.0	90.0	0.0	0.0	0.0	0.0	26.0	0.0	74.0	0.0	0.0	0.0	26.0	0.0	0.0	58.0	207.0	0.0	373.0	0.0	0.0	42.0	693.0	1090.0	0.0	53.0	0.0	0.0	58.0	0.0	0.0	0.0
12	290.0	335.0	176.0	16.0	0.0	0.0	0.0	0.0	78.0	0.0	0.0	74.0	0.0	0.0	0.0	0.0	0.0	0.0	33.0	7.0	11.0	135.0	0.0	0.0	0.0	7.0	0.0	0.0	7.0	26.0	0.0	0.0	16.0	7.0	0.0	16.0	0.0	0.0	0.0	247.0	30.0	0.0	252.0	0.0	0.0	0.0	0.0	11.0	11.0
13	188.0	73.0	46.0	84.0	0.0	0.0	0.0	19.0	0.0	30.0	0.0	0.0	0.0	0.0	0.0	0.0	46.0	96.0	30.0	0.0	23.0	0.0	0.0	0.0	0.0	11.0	0.0	0.0	0.0	0.0	0.0	0.0	42.0	0.0	0.0	0.0	0.0	0.0	0.0	0.0	0.0	0.0	0.0	0.0	0.0	15.0	2854.0	15.0	0.0
14	144.0	105.0	39.0	512.0	0.0	0.0	146.0	0.0	0.0	0.0	0.0	0.0	0.0	0.0	0.0	0.0	0.0	0.0	0.0	29.0	1037.0	0.0	236.0	0.0	0.0	0.0	0.0	0.0	0.0	0.0	8.0	0.0	144.0	0.0	0.0	0.0	6134.0	0.0	26.0	0.0	0.0	0.0	0.0	0.0	0.0	0.0	0.0	577.0	0.0
15	1375.0	4713.0	293.0	242.0	76.0	2102.0	0.0	89.0	0.0	0.0	0.0	0.0	11.0	0.0	0.0	0.0	0.0	0.0	0.0	0.0	0.0	0.0	0.0	54.0	5931.0	114.0	0.0	0.0	840.0	0.0	0.0	0.0	203.0	0.0	840.0	0.0	0.0	18477.0	0.0	0.0	0.0	0.0	0.0	0.0	0.0	107.0	0.0	114.0	0.0
16	6935.0	549.0	1069.0	460.0	121.0	0.0	0.0	103.0	0.0	19909.0	0.0	21.0	0.0	173.0	0.0	0.0	0.0	0.0	980.0	0.0	0.0	0.0	0.0	54.0	0.0	282.0	0.0	0.0	0.0	84.0	0.0	0.0	237.0	148.0	37.0	4718.0	0.0	0.0	0.0	148.0	0.0	1500.0	25.0	0.0	0.0	133.0	110.0	0.0	0.0
17	782.0	280.0	106.0	492.0	1181.0	0.0	0.0	57.0	0.0	0.0	434.0	0.0	0.0	124.0	0.0	0.0	0.0	0.0	77.0	0.0	0.0	0.0	0.0	48.0	0.0	38.0	0.0	67.0	0.0	0.0	0.0	0.0	579.0	0.0	0.0	0.0	0.0	0.0	77.0	0.0	0.0	0.0	0.0	0.0	106.0	0.0	311.0	57.0	0.0
18	114756.0	1177.0	17403.0	1875.0	281.0	277.0	0.0	880.0	521.0	240.0	332.0	133.0	87.0	31.0	0.0	186.0	640.0	254.0	0.0	29.0	307.0	115.0	0.0	1280.0	719.0	33129.0	0.0	141.0	153.0	386.0	0.0	129.0	1274.0	5147.0	37.0	1245.0	46.0	103.0	451.0	363.0	208.0	3391.0	165.0	0.0	134.0	1821.0	100.0	0.0	647.0
19	303.0	154.0	0.0	588.0	17.0	0.0	53.0	11.0	0.0	0.0	0.0	0.0	0.0	0.0	41.0	0.0	0.0	0.0	0.0	0.0	0.0	0.0	101.0	0.0	17.0	0.0	0.0	23.0	0.0	0.0	0.0	23.0	374.0	0.0	0.0	0.0	29.0	0.0	0.0	0.0	0.0	0.0	0.0	0.0	0.0	0.0	0.0	41.0	0.0
20	746.0	637.0	162.0	1373.0	0.0	0.0	97.0	0.0	0.0	0.0	0.0	0.0	0.0	0.0	1767.0	0.0	0.0	0.0	173.0	0.0	0.0	0.0	291.0	0.0	0.0	0.0	0.0	0.0	0.0	0.0	17.0	0.0	1390.0	53.0	0.0	0.0	1133.0	0.0	129.0	0.0	0.0	0.0	0.0	140.0	67.0	0.0	0.0	529.0	0.0
21	924.0	132.0	275.0	55.0	0.0	33.0	27.0	22.0	1694.0	0.0	0.0	42.0	109.0	0.0	0.0	0.0	0.0	0.0	60.0	0.0	0.0	0.0	0.0	0.0	0.0	71.0	0.0	0.0	0.0	504.0	0.0	0.0	214.0	27.0	0.0	110.0	0.0	0.0	0.0	1716.0	27.0	60.0	3716.0	0.0	0.0	33.0	0.0	0.0	0.0
22	0.0	0.0	0.0	4386.0	150.0	0.0	13226.0	0.0	0.0	0.0	0.0	0.0	0.0	0.0	118.0	0.0	0.0	0.0	0.0	36.0	189.0	0.0	0.0	0.0	0.0	0.0	0.0	0.0	0.0	0.0	17.0	0.0	1970.0	0.0	0.0	0.0	0.0	0.0	213.0	0.0	0.0	0.0	0.0	0.0	157.0	0.0	0.0	1020.0	0.0
23	3575.0	440.0	6307.0	183.0	0.0	293.0	81.0	204.0	73.0	0.0	133.0	21.0	0.0	0.0	0.0	0.0	66.0	0.0	916.0	0.0	0.0	14.0	0.0	0.0	0.0	5977.0	0.0	0.0	128.0	42.0	0.0	0.0	128.0	128.0	45.0	165.0	18.0	73.0	0.0	165.0	45.0	52.0	128.0	0.0	0.0	8966.0	0.0	0.0	24257.0
24	989.0	2688.0	244.0	109.0	61.0	1112.0	0.0	73.0	0.0	0.0	0.0	0.0	0.0	0.0	0.0	5206.0	0.0	0.0	219.0	0.0	0.0	0.0	0.0	0.0	0.0	97.0	0.0	0.0	806.0	0.0	0.0	0.0	61.0	0.0	476.0	0.0	0.0	1552.0	0.0	0.0	0.0	0.0	0.0	0.0	0.0	80.0	0.0	85.0	32.0
25	23921.0	918.0	44987.0	535.0	0.0	0.0	0.0	389.0	218.0	51.0	0.0	58.0	28.0	0.0	0.0	77.0	186.0	89.0	26548.0	0.0	0.0	53.0	0.0	6818.0	218.0	0.0	0.0	0.0	307.0	126.0	17.0	0.0	331.0	1096.0	0.0	780.0	0.0	0.0	0.0	280.0	154.0	565.0	90.0	0.0	89.0	16526.0	0.0	0.0	1569.0
26	0.0	0.0	0.0	0.0	0.0	0.0	0.0	0.0	0.0	0.0	0.0	0.0	0.0	0.0	0.0	0.0	0.0	0.0	0.0	0.0	0.0	0.0	0.0	0.0	0.0	0.0	0.0	0.0	0.0	0.0	0.0	0.0	1738.0	0.0	0.0	0.0	0.0	0.0	0.0	0.0	0.0	0.0	0.0	0.0	0.0	0.0	0.0	0.0	0.0
27	802.0	383.0	0.0	1484.0	93.0	71.0	146.0	0.0	0.0	0.0	59.0	0.0	0.0	0.0	0.0	0.0	0.0	0.0	0.0	0.0	99.0	0.0	131.0	0.0	0.0	0.0	0.0	0.0	0.0	0.0	53.0	1146.0	311.0	0.0	0.0	0.0	0.0	0.0	155.0	0.0	0.0	0.0	0.0	0.0	0.0	0.0	0.0	1020.0	0.0
28	1779.0	19017.0	558.0	2582.0	412.0	1108.0	261.0	430.0	60.0	0.0	1131.0	0.0	0.0	43.0	0.0	1488.0	0.0	104.0	0.0	29.0	0.0	14.0	418.0	72.0	2704.0	186.0	0.0	303.0	0.0	58.0	17.0	0.0	1043.0	40.0	1037.0	0.0	37.0	2900.0	522.0	181.0	81.0	52.0	55.0	0.0	157.0	187.0	100.0	0.0	65.0
29	2719.0	187.0	750.0	90.0	0.0	0.0	0.0	19.0	1022.0	0.0	0.0	37.0	28.0	0.0	0.0	0.0	0.0	25.0	304.0	0.0	0.0	265.0	0.0	51.0	38.0	220.0	0.0	0.0	0.0	0.0	0.0	0.0	38.0	3101.0	0.0	15104.0	0.0	0.0	0.0	2194.0	54.0	32.0	330.0	0.0	0.0	77.0	0.0	12.0	43.0
30	115.0	207.0	0.0	2523.0	0.0	103.0	244.0	0.0	0.0	0.0	119.0	0.0	0.0	0.0	832.0	0.0	0.0	0.0	0.0	0.0	0.0	0.0	587.0	0.0	288.0	0.0	0.0	1417.0	0.0	0.0	0.0	483.0	253.0	0.0	0.0	0.0	808.0	0.0	522.0	0.0	0.0	0.0	0.0	0.0	1349.0	0.0	0.0	1198.0	0.0
31	723.0	170.0	0.0	573.0	0.0	0.0	0.0	0.0	0.0	0.0	0.0	0.0	0.0	0.0	101.0	0.0	0.0	0.0	60.0	0.0	63.0	0.0	0.0	0.0	0.0	0.0	0.0	1096.0	0.0	0.0	80.0	0.0	150.0	0.0	0.0	0.0	0.0	0.0	60.0	0.0	0.0	0.0	0.0	0.0	0.0	0.0	0.0	3571.0	0.0
32	15571.0	9215.0	2224.0	108522.0	1396.0	554.0	669.0	553.0	291.0	124.0	33640.0	64.0	28.0	254.0	322.0	263.0	507.0	1109.0	1271.0	624.0	1430.0	144.0	2383.0	144.0	239.0	684.0	0.0	466.0	794.0	126.0	89.0	240.0	0.0	296.0	143.0	201.0	83.0	248.0	42729.0	953.0	145.0	276.0	105.0	0.0	144404.0	321.0	643.0	1588.0	219.0
33	34191.0	144.0	5391.0	125.0	77.0	96.0	0.0	67.0	133.0	21.0	0.0	16.0	0.0	0.0	0.0	0.0	66.0	0.0	3780.0	0.0	0.0	33.0	0.0	90.0	0.0	1679.0	0.0	0.0	0.0	3220.0	0.0	0.0	77.0	0.0	0.0	5649.0	0.0	0.0	0.0	115.0	0.0	65.0	0.0	0.0	0.0	214.0	0.0	28.0	43.0
34	209.0	1346.0	47.0	167.0	0.0	9139.0	0.0	0.0	0.0	0.0	0.0	0.0	0.0	0.0	0.0	764.0	0.0	0.0	20.0	0.0	0.0	0.0	0.0	0.0	916.0	0.0	0.0	36.0	361.0	0.0	0.0	0.0	41.0	0.0	0.0	0.0	0.0	911.0	0.0	0.0	0.0	0.0	0.0	0.0	0.0	0.0	0.0	62.0	0.0
35	9722.0	385.0	1911.0	78.0	0.0	0.0	0.0	0.0	363.0	211.0	0.0	213.0	33.0	0.0	0.0	0.0	578.0	0.0	911.0	0.0	0.0	62.0	0.0	126.0	0.0	473.0	0.0	0.0	52.0	14506.0	0.0	0.0	43.0	6732.0	0.0	0.0	0.0	0.0	0.0	841.0	118.0	61.0	130.0	0.0	0.0	160.0	0.0	0.0	54.0
36	112.0	89.0	0.0	280.0	0.0	22.0	0.0	0.0	0.0	0.0	0.0	0.0	0.0	0.0	6443.0	0.0	0.0	0.0	0.0	0.0	1605.0	0.0	33.0	0.0	0.0	0.0	0.0	67.0	22.0	0.0	0.0	56.0	56.0	0.0	0.0	0.0	0.0	0.0	0.0	0.0	0.0	0.0	0.0	0.0	0.0	22.0	0.0	505.0	0.0
37	913.0	3870.0	201.0	309.0	0.0	2090.0	0.0	61.0	0.0	0.0	0.0	0.0	0.0	0.0	0.0	21614.0	0.0	0.0	92.0	0.0	0.0	0.0	0.0	0.0	1853.0	61.0	0.0	0.0	1408.0	0.0	0.0	0.0	92.0	0.0	688.0	0.0	0.0	0.0	61.0	61.0	0.0	0.0	0.0	0.0	0.0	92.0	0.0	0.0	65.0
38	311.0	211.0	0.0	32071.0	975.0	0.0	97.0	0.0	0.0	0.0	11226.0	0.0	0.0	0.0	0.0	0.0	0.0	66.0	55.0	0.0	0.0	0.0	89.0	0.0	0.0	0.0	0.0	44.0	0.0	0.0	0.0	0.0	27317.0	0.0	0.0	0.0	0.0	0.0	0.0	0.0	0.0	0.0	0.0	0.0	901.0	0.0	0.0	601.0	0.0
39	10892.0	4326.0	3207.0	1356.0	0.0	577.0	0.0	368.0	9945.0	94.0	146.0	818.0	581.0	49.0	0.0	108.0	365.0	0.0	645.0	0.0	63.0	2260.0	0.0	216.0	196.0	1033.0	0.0	0.0	214.0	4784.0	0.0	0.0	1622.0	344.0	75.0	2195.0	0.0	103.0	189.0	0.0	1571.0	409.0	9450.0	0.0	89.0	589.0	60.0	0.0	340.0
40	2723.0	289.0	723.0	72.0	0.0	0.0	0.0	0.0	156.0	0.0	0.0	1132.0	33.0	0.0	0.0	0.0	0.0	0.0	156.0	0.0	0.0	36.0	0.0	0.0	0.0	168.0	0.0	0.0	0.0	72.0	0.0	0.0	277.0	36.0	0.0	168.0	0.0	0.0	0.0	1072.0	0.0	0.0	72.0	0.0	0.0	0.0	0.0	60.0	54.0
41	8523.0	236.0	2285.0	270.0	56.0	112.0	0.0	135.0	36.0	167.0	0.0	0.0	0.0	0.0	0.0	0.0	1508.0	0.0	2747.0	0.0	0.0	0.0	0.0	45.0	45.0	371.0	0.0	0.0	0.0	25.0	0.0	0.0	112.0	247.0	0.0	251.0	0.0	0.0	0.0	56.0	0.0	0.0	0.0	0.0	45.0	107.0	0.0	0.0	0.0
42	1472.0	228.0	466.0	59.0	0.0	14.0	0.0	0.0	3436.0	0.0	0.0	37.0	134.0	0.0	0.0	0.0	0.0	0.0	114.0	0.0	0.0	3734.0	0.0	19.0	39.0	158.0	0.0	0.0	0.0	866.0	0.0	0.0	99.0	34.0	0.0	183.0	0.0	0.0	0.0	8316.0	81.0	0.0	0.0	0.0	0.0	49.0	0.0	0.0	0.0
43	0.0	0.0	0.0	0.0	0.0	0.0	0.0	0.0	0.0	0.0	0.0	0.0	0.0	0.0	50.0	0.0	0.0	0.0	0.0	0.0	117.0	0.0	0.0	0.0	0.0	0.0	0.0	0.0	0.0	0.0	0.0	0.0	0.0	0.0	0.0	0.0	0.0	0.0	0.0	0.0	0.0	0.0	0.0	0.0	0.0	0.0	0.0	0.0	0.0
44	565.0	396.0	94.0	5205.0	93.0	0.0	81.0	0.0	0.0	0.0	1158.0	0.0	16.0	0.0	33.0	0.0	56.0	119.0	113.0	58.0	56.0	14.0	94.0	0.0	0.0	56.0	0.0	0.0	0.0	0.0	0.0	0.0	108422.0	0.0	0.0	0.0	0.0	0.0	1590.0	132.0	0.0	0.0	0.0	0.0	0.0	0.0	70.0	113.0	0.0
45	8258.0	603.0	9974.0	245.0	0.0	0.0	0.0	327.0	84.0	0.0	399.0	16.0	16.0	0.0	0.0	94.0	80.0	0.0	1357.0	0.0	0.0	48.0	0.0	9380.0	169.0	13443.0	0.0	0.0	169.0	84.0	0.0	0.0	226.0	150.0	0.0	131.0	18.0	113.0	0.0	94.0	45.0	92.0	35.0	0.0	0.0	0.0	0.0	0.0	2696.0
46	206.0	100.0	36.0	285.0	0.0	15.0	0.0	0.0	0.0	95.0	21.0	0.0	0.0	2510.0	0.0	0.0	15.0	311.0	68.0	0.0	0.0	0.0	0.0	0.0	63.0	0.0	0.0	0.0	0.0	0.0	0.0	0.0	179.0	0.0	0.0	0.0	0.0	0.0	26.0	0.0	0.0	0.0	21.0	0.0	58.0	0.0	0.0	0.0	0.0
47	1735.0	1735.0	0.0	21254.0	1321.0	1445.0	1518.0	204.0	48.0	0.0	599.0	16.0	16.0	0.0	11181.0	201.0	0.0	284.0	211.0	450.0	1419.0	0.0	3036.0	0.0	719.0	0.0	0.0	7807.0	214.0	33.0	2182.0	22556.0	3245.0	0.0	136.0	0.0	3234.0	165.0	9234.0	148.0	45.0	0.0	40.0	0.0	314.0	0.0	130.0	0.0	32.0
48	3695.0	648.0	1957.0	246.0	0.0	0.0	0.0	90.0	64.0	0.0	64.0	116.0	36.0	0.0	0.0	77.0	0.0	0.0	350.0	0.0	0.0	0.0	0.0	24948.0	0.0	1231.0	0.0	0.0	77.0	50.0	0.0	0.0	220.0	53.0	0.0	103.0	0.0	0.0	0.0	363.0	54.0	0.0	0.0	0.0	0.0	4098.0	0.0	0.0	0.0
49	4046.0	309.0	561.0	348.0	0.0	0.0	0.0	225.0	84.0	12584.0	0.0	37.0	19.0	167.0	0.0	0.0	31942.0	0.0	1510.0	0.0	0.0	28.0	0.0	144.0	0.0	309.0	0.0	0.0	0.0	109.0	0.0	0.0	174.0	445.0	0.0	1587.0	0.0	0.0	0.0	0.0	54.0	2787.0	65.0	0.0	0.0	133.0	160.0	0.0	87.0
50	112.0	275.0	0.0	232.0	0.0	155.0	0.0	25.0	0.0	0.0	0.0	0.0	0.0	0.0	0.0	25.0	0.0	0.0	0.0	0.0	0.0	0.0	43.0	0.0	25.0	0.0	0.0	94.0	34.0	0.0	0.0	34.0	77.0	0.0	0.0	0.0	0.0	0.0	34.0	0.0	0.0	0.0	0.0	0.0	0.0	0.0	0.0	86.0	0.0
51	133.0	56.0	49.0	436.0	35.0	0.0	0.0	0.0	0.0	0.0	0.0	0.0	0.0	0.0	832.0	0.0	0.0	0.0	56.0	0.0	4849.0	0.0	56.0	0.0	0.0	35.0	0.0	77.0	35.0	0.0	0.0	0.0	147.0	0.0	0.0	0.0	2593.0	0.0	35.0	0.0	0.0	0.0	0.0	0.0	0.0	0.0	0.0	225.0	0.0
52	1563.0	1683.0	0.0	16473.0	431.0	415.0	1322.0	307.0	0.0	0.0	692.0	16.0	0.0	0.0	9499.0	108.0	0.0	104.0	0.0	174.0	1202.0	0.0	1683.0	0.0	610.0	186.0	0.0	3607.0	214.0	33.0	1923.0	7214.0	3245.0	0.0	68.0	0.0	1923.0	103.0	5531.0	148.0	0.0	0.0	0.0	0.0	449.0	0.0	0.0	32826.0	0.0
53	4016.0	5296.0	971.0	10460.0	628.0	1368.0	489.0	286.0	48.0	14.0	958.0	0.0	42.0	86.0	152.0	232.0	80.0	119.0	0.0	145.0	162.0	19.0	1279.0	72.0	617.0	186.0	0.0	425.0	307.0	42.0	632.0	1165.0	2433.0	0.0	181.0	0.0	92.0	207.0	9044.0	330.0	0.0	118.0	55.0	0.0	472.0	160.0	241.0	1020.0	76.0
54	1170.0	298.0	414.0	94.0	0.0	50.0	0.0	0.0	1388.0	0.0	0.0	64.0	129.0	0.0	0.0	29.0	0.0	0.0	87.0	0.0	0.0	2568.0	0.0	54.0	0.0	138.0	0.0	0.0	0.0	571.0	0.0	0.0	65.0	43.0	0.0	138.0	0.0	0.0	0.0	1831.0	127.0	0.0	1221.0	0.0	0.0	94.0	36.0	0.0	0.0
55	259.0	1211.0	0.0	273.0	57.0	158.0	64.0	0.0	0.0	0.0	0.0	0.0	0.0	0.0	50.0	0.0	0.0	0.0	0.0	0.0	0.0	0.0	115.0	0.0	64.0	0.0	0.0	79.0	115.0	0.0	44.0	72.0	122.0	0.0	52.0	0.0	0.0	0.0	64.0	0.0	0.0	0.0	0.0	0.0	0.0	0.0	0.0	425.0	0.0
56	1676.0	111.0	495.0	85.0	0.0	37.0	0.0	0.0	888.0	0.0	0.0	90.0	75.0	0.0	0.0	0.0	37.0	0.0	154.0	0.0	0.0	287.0	26.0	31.0	26.0	314.0	0.0	0.0	0.0	2699.0	0.0	0.0	37.0	154.0	0.0	622.0	0.0	0.0	0.0	1815.0	45.0	31.0	495.0	0.0	0.0	58.0	42.0	0.0	0.0
57	1660.0	4055.0	622.0	239.0	0.0	1293.0	0.0	266.0	0.0	0.0	0.0	0.0	0.0	0.0	0.0	3193.0	0.0	0.0	207.0	0.0	0.0	0.0	0.0	72.0	23793.0	143.0	0.0	0.0	957.0	0.0	0.0	0.0	111.0	40.0	446.0	0.0	0.0	1516.0	0.0	0.0	0.0	0.0	0.0	0.0	0.0	107.0	0.0	340.0	0.0
58	1117.0	1454.0	229.0	918.0	140.0	413.0	114.0	0.0	0.0	0.0	0.0	16.0	0.0	0.0	135.0	77.0	40.0	0.0	0.0	29.0	54.0	0.0	183.0	0.0	0.0	0.0	0.0	344.0	183.0	50.0	382.0	1979.0	566.0	0.0	52.0	0.0	37.0	0.0	166.0	0.0	0.0	0.0	30.0	0.0	0.0	0.0	0.0	3911.0	0.0
59	68.0	34.0	23.0	88.0	6.0	0.0	6.0	10.0	0.0	44.0	6.0	0.0	0.0	376.0	0.0	0.0	0.0	283.0	10.0	0.0	0.0	0.0	0.0	0.0	0.0	0.0	0.0	0.0	10.0	0.0	0.0	0.0	105.0	0.0	0.0	0.0	0.0	0.0	6.0	0.0	0.0	0.0	6.0	0.0	0.0	20.0	23.0	61.0	0.0
60	111.0	83.0	0.0	40941.0	103.0	0.0	97.0	0.0	0.0	0.0	585.0	0.0	0.0	0.0	0.0	0.0	0.0	18.0	0.0	0.0	18.0	0.0	121.0	0.0	0.0	0.0	0.0	37.0	0.0	0.0	0.0	0.0	13824.0	0.0	0.0	0.0	0.0	0.0	7667.0	0.0	0.0	0.0	0.0	0.0	652.0	0.0	0.0	167.0	0.0
61	304.0	242.0	0.0	2242.0	206.0	0.0	0.0	34.0	0.0	0.0	5433.0	0.0	0.0	0.0	34.0	0.0	0.0	149.0	48.0	0.0	0.0	0.0	62.0	0.0	0.0	0.0	0.0	0.0	48.0	0.0	0.0	0.0	18725.0	0.0	0.0	0.0	0.0	0.0	617.0	0.0	0.0	0.0	0.0	0.0	1702.0	0.0	70.0	55.0	0.0
62	13181.0	10681.0	2188.0	25680.0	890.0	1663.0	930.0	1065.0	278.0	58.0	1092.0	74.0	190.0	105.0	5964.0	356.0	200.0	284.0	950.0	479.0	2630.0	67.0	2045.0	162.0	1024.0	435.0	0.0	8863.0	583.0	67.0	11391.0	24544.0	9967.0	80.0	257.0	163.0	3020.0	269.0	8925.0	1023.0	181.0	184.0	100.0	0.0	629.0	214.0	190.0	146101.0	219.0
63	94.0	41.0	0.0	397.0	0.0	0.0	81.0	0.0	0.0	0.0	0.0	0.0	0.0	0.0	2107.0	0.0	0.0	0.0	0.0	0.0	941.0	0.0	94.0	0.0	0.0	0.0	0.0	52.0	0.0	0.0	0.0	135.0	73.0	0.0	0.0	0.0	762.0	0.0	31.0	0.0	0.0	0.0	0.0	0.0	0.0	0.0	0.0	2091.0	0.0
64	2952.0	2048.0	421.0	18676.0	196.0	361.0	60156.0	0.0	36.0	0.0	159.0	0.0	0.0	31.0	481.0	0.0	53.0	74.0	0.0	79.0	542.0	24.0	129228.0	0.0	0.0	240.0	0.0	602.0	240.0	0.0	44.0	184.0	8193.0	40.0	52.0	0.0	65.0	0.0	722.0	165.0	0.0	0.0	0.0	0.0	421.0	0.0	0.0	903.0	32.0
65	1668.0	1295.0	816.0	1703.0	93.0	0.0	163.0	143.0	0.0	0.0	0.0	0.0	0.0	31.0	2854.0	0.0	0.0	0.0	461.0	0.0	2992.0	14.0	266.0	0.0	0.0	0.0	0.0	301.0	0.0	0.0	80.0	443.0	1390.0	40.0	45.0	88.0	901.0	0.0	0.0	0.0	45.0	0.0	0.0	0.0	67.0	0.0	0.0	1543.0	87.0
66	14162.0	4411.0	4708.0	1371.0	0.0	184.0	81.0	225.0	1297.0	51.0	0.0	741.0	244.0	55.0	0.0	139.0	200.0	89.0	963.0	36.0	90.0	370.0	0.0	198.0	697.0	1112.0	0.0	0.0	184.0	481.0	0.0	0.0	1390.0	256.0	0.0	963.0	0.0	103.0	0.0	4152.0	23590.0	407.0	630.0	0.0	67.0	508.0	50.0	425.0	109.0
67	0.0	0.0	0.0	0.0	0.0	0.0	0.0	0.0	0.0	72.0	0.0	0.0	0.0	74.0	0.0	0.0	0.0	0.0	0.0	0.0	0.0	0.0	0.0	0.0	0.0	0.0	0.0	0.0	0.0	0.0	0.0	0.0	0.0	0.0	0.0	0.0	0.0	0.0	0.0	0.0	0.0	0.0	0.0	0.0	0.0	0.0	150.0	0.0	0.0
68	0.0	0.0	0.0	0.0	0.0	0.0	0.0	0.0	0.0	0.0	0.0	0.0	0.0	111.0	0.0	0.0	0.0	0.0	0.0	0.0	0.0	0.0	0.0	0.0	0.0	0.0	0.0	0.0	0.0	0.0	0.0	0.0	0.0	0.0	0.0	0.0	0.0	0.0	0.0	0.0	0.0	0.0	0.0	0.0	0.0	0.0	221.0	0.0	0.0
69	2390.0	1272.0	651.0	2948.0	0.0	403.0	0.0	0.0	0.0	0.0	1544.0	16.0	11.0	0.0	217.0	0.0	53.0	119.0	155.0	0.0	434.0	0.0	0.0	0.0	217.0	0.0	0.0	372.0	0.0	25.0	62.0	166.0	1159.0	0.0	0.0	0.0	83.0	0.0	403.0	132.0	27.0	52.0	35.0	21013.0	44.0	0.0	0.0	496.0	0.0
70	14079.0	627.0	11505.0	454.0	215.0	0.0	0.0	17534.0	72.0	29.0	0.0	0.0	11.0	0.0	0.0	108.0	93.0	119.0	7607.0	0.0	63.0	0.0	0.0	793.0	152.0	4292.0	0.0	141.0	0.0	50.0	0.0	0.0	389.0	1024.0	0.0	125.0	0.0	145.0	0.0	0.0	0.0	302.0	0.0	0.0	0.0	1339.0	0.0	237.0	241.0
71	477.0	177.0	68.0	1268.0	5193.0	0.0	0.0	0.0	0.0	0.0	1983.0	0.0	0.0	31.0	0.0	0.0	0.0	3763.0	68.0	0.0	0.0	0.0	0.0	0.0	54.0	0.0	0.0	0.0	0.0	0.0	0.0	0.0	2665.0	0.0	0.0	0.0	0.0	0.0	1165.0	0.0	0.0	47.0	0.0	0.0	374.0	0.0	60.0	184.0	0.0
72	13346.0	68069.0	2113.0	13346.0	928.0	10880.0	1355.0	839.0	194.0	21.0	679.0	53.0	61.0	216.0	203.0	3753.0	280.0	314.0	686.0	167.0	280.0	106.0	1557.0	198.0	7916.0	653.0	0.0	993.0	5005.0	109.0	97.0	443.0	4867.0	67.0	3649.0	239.0	18.0	2796.0	4652.0	1006.0	190.0	262.0	90.0	0.0	382.0	482.0	693.0	1105.0	219.0
73	7428.0	17407.0	1360.0	2948.0	178.0	47264.0	81.0	327.0	84.0	0.0	106.0	16.0	0.0	31.0	0.0	22145.0	80.0	194.0	396.0	29.0	108.0	48.0	0.0	144.0	20630.0	510.0	0.0	324.0	3005.0	84.0	80.0	129.0	1738.0	94.0	10939.0	100.0	0.0	28482.0	0.0	340.0	72.0	210.0	45.0	0.0	112.0	455.0	70.0	510.0	98.0
74	50.0	70.0	0.0	582.0	0.0	0.0	81.0	0.0	0.0	0.0	0.0	0.0	0.0	0.0	10000.0	0.0	0.0	0.0	0.0	0.0	753.0	0.0	271.0	0.0	0.0	0.0	0.0	40.0	0.0	20.0	17.0	90.0	150.0	0.0	0.0	0.0	780.0	0.0	150.0	0.0	0.0	0.0	0.0	0.0	0.0	0.0	0.0	472.0	0.0
75	81.0	0.0	0.0	846.0	0.0	0.0	65.0	0.0	0.0	0.0	81.0	0.0	0.0	0.0	118.0	0.0	0.0	0.0	0.0	0.0	0.0	0.0	112.0	0.0	0.0	0.0	0.0	438.0	0.0	0.0	507.0	418.0	142.0	0.0	0.0	0.0	65.0	0.0	878.0	0.0	0.0	0.0	0.0	0.0	0.0	0.0	0.0	8419.0	0.0
76	5202.0	2019.0	1600.0	381.0	103.0	247.0	0.0	1741.0	36.0	0.0	186.0	0.0	11.0	0.0	0.0	266.0	0.0	89.0	476.0	0.0	0.0	0.0	0.0	1600.0	647.0	571.0	0.0	0.0	285.0	67.0	0.0	0.0	266.0	0.0	75.0	0.0	0.0	209.0	0.0	0.0	0.0	65.0	25.0	0.0	0.0	2705.0	0.0	0.0	1219.0
77	40.0	52.0	0.0	261.0	0.0	0.0	0.0	0.0	0.0	0.0	0.0	0.0	0.0	0.0	359.0	0.0	0.0	0.0	0.0	0.0	371.0	0.0	98.0	0.0	0.0	0.0	0.0	87.0	0.0	0.0	17.0	325.0	81.0	0.0	0.0	0.0	176.0	0.0	40.0	0.0	0.0	0.0	0.0	0.0	0.0	0.0	0.0	644.0	0.0
78	820.0	332.0	421.0	116.0	27.0	38.0	0.0	17662.0	0.0	0.0	0.0	0.0	0.0	0.0	0.0	27.0	0.0	0.0	144.0	0.0	0.0	0.0	0.0	33.0	27.0	94.0	0.0	61.0	77.0	0.0	0.0	0.0	44.0	0.0	0.0	0.0	0.0	155.0	0.0	0.0	0.0	0.0	0.0	0.0	0.0	88.0	0.0	61.0	49.0
79	282.0	26.0	109.0	16.0	0.0	0.0	0.0	0.0	26.0	0.0	0.0	26.0	7.0	0.0	0.0	0.0	0.0	0.0	21.0	0.0	0.0	16.0	7.0	11.0	11.0	2.0	0.0	0.0	11.0	11.0	0.0	0.0	40.0	7.0	7.0	26.0	0.0	2.0	0.0	119.0	163.0	0.0	0.0	0.0	0.0	16.0	0.0	0.0	0.0
80	378.0	153.0	93.0	12.0	0.0	0.0	0.0	0.0	34.0	0.0	0.0	71.0	15.0	0.0	0.0	0.0	0.0	0.0	25.0	0.0	0.0	34.0	6.0	0.0	0.0	21.0	0.0	0.0	0.0	15.0	3.0	0.0	12.0	0.0	0.0	6.0	0.0	0.0	0.0	297.0	878.0	0.0	34.0	6.0	0.0	15.0	0.0	0.0	6.0
81	10491.0	346.0	4952.0	255.0	60.0	0.0	0.0	266.0	0.0	0.0	93.0	48.0	0.0	0.0	0.0	77.0	40.0	0.0	11213.0	0.0	0.0	0.0	0.0	974.0	0.0	21539.0	0.0	0.0	122.0	33.0	0.0	0.0	135.0	285.0	0.0	88.0	0.0	103.0	0.0	60.0	0.0	131.0	0.0	0.0	0.0	25311.0	0.0	0.0	548.0
82	864.0	774.0	162.0	1746.0	131.0	0.0	0.0	0.0	0.0	0.0	0.0	0.0	0.0	0.0	118.0	0.0	40.0	0.0	0.0	21.0	244.0	28.0	0.0	0.0	0.0	0.0	0.0	3708.0	0.0	0.0	26.0	14946.0	324.0	0.0	0.0	75.0	37.0	0.0	144.0	0.0	27.0	0.0	0.0	0.0	0.0	0.0	0.0	2976.0	0.0
83	15409.0	947.0	2194.0	577.0	0.0	0.0	0.0	245.0	97.0	15605.0	0.0	32.0	0.0	142.0	0.0	0.0	38186.0	89.0	1386.0	0.0	0.0	0.0	0.0	126.0	138.0	508.0	0.0	92.0	0.0	151.0	0.0	0.0	695.0	438.0	0.0	12444.0	27.0	0.0	0.0	231.0	81.0	3835.0	0.0	0.0	0.0	348.0	100.0	0.0	43.0
84	1147.0	204.0	350.0	53.0	0.0	0.0	0.0	0.0	72.0	102.0	0.0	475.0	25.0	0.0	0.0	0.0	204.0	0.0	111.0	0.0	14.0	14.0	0.0	0.0	0.0	53.0	0.0	0.0	0.0	67.0	0.0	0.0	24.0	38.0	0.0	1123.0	0.0	0.0	0.0	462.0	1471.0	14.0	90.0	14.0	0.0	29.0	0.0	29.0	19.0
85	3752.0	258.0	2094.0	161.0	0.0	0.0	0.0	0.0	1463.0	0.0	0.0	42.0	42.0	0.0	0.0	0.0	64.0	0.0	493.0	0.0	0.0	388.0	0.0	144.0	0.0	557.0	0.0	0.0	0.0	6873.0	0.0	0.0	129.0	404.0	0.0	921.0	0.0	0.0	0.0	2029.0	118.0	72.0	404.0	0.0	0.0	107.0	0.0	56.0	87.0
86	1095.0	14850.0	0.0	3200.0	168.0	11896.0	653.0	184.0	36.0	0.0	133.0	0.0	0.0	31.0	152.0	1302.0	0.0	0.0	0.0	50.0	0.0	0.0	2508.0	0.0	3096.0	0.0	0.0	749.0	3027.0	0.0	17.0	203.0	695.0	0.0	825.0	0.0	18.0	1367.0	759.0	0.0	36.0	0.0	0.0	0.0	157.0	0.0	0.0	0.0	0.0
87	620.0	193.0	0.0	2344.0	0.0	0.0	179.0	0.0	0.0	0.0	0.0	0.0	0.0	0.0	50.0	0.0	0.0	0.0	67.0	29.0	81.0	0.0	329.0	0.0	0.0	0.0	0.0	4379.0	0.0	0.0	0.0	726.0	213.0	0.0	0.0	0.0	37.0	0.0	0.0	0.0	0.0	0.0	0.0	0.0	0.0	0.0	0.0	595.0	0.0
88	948.0	4830.0	251.0	414.0	74.0	207.0	0.0	0.0	0.0	0.0	93.0	0.0	11.0	0.0	0.0	1023.0	0.0	89.0	103.0	0.0	0.0	0.0	74.0	90.0	283.0	0.0	0.0	74.0	3630.0	0.0	0.0	0.0	281.0	0.0	113.0	62.0	0.0	4101.0	0.0	0.0	0.0	0.0	0.0	0.0	0.0	133.0	0.0	88.0	186.0
89	470.0	1328.0	107.0	156.0	24.0	693.0	0.0	0.0	0.0	0.0	0.0	0.0	0.0	0.0	0.0	2573.0	0.0	0.0	74.0	0.0	0.0	0.0	0.0	0.0	7502.0	41.0	0.0	0.0	181.0	0.0	0.0	0.0	197.0	0.0	280.0	0.0	0.0	1429.0	41.0	0.0	0.0	0.0	0.0	0.0	0.0	57.0	0.0	32.0	0.0
90	632.0	3637.0	99.0	366.0	0.0	2725.0	0.0	0.0	0.0	0.0	0.0	0.0	0.0	0.0	0.0	6477.0	0.0	0.0	110.0	0.0	0.0	0.0	0.0	0.0	5124.0	55.0	0.0	0.0	432.0	0.0	0.0	0.0	133.0	0.0	923.0	0.0	0.0	4391.0	0.0	0.0	0.0	0.0	0.0	0.0	0.0	44.0	0.0	55.0	0.0
91	458.0	1078.0	121.0	1132.0	131.0	2399.0	114.0	0.0	0.0	0.0	0.0	21.0	0.0	0.0	0.0	94.0	0.0	0.0	0.0	0.0	0.0	0.0	310.0	0.0	161.0	0.0	0.0	202.0	107.0	0.0	0.0	166.0	283.0	0.0	83.0	0.0	0.0	103.0	213.0	0.0	0.0	0.0	0.0	0.0	0.0	0.0	0.0	765.0	0.0
92	576.0	2217.0	81.0	249.0	0.0	1585.0	0.0	0.0	0.0	0.0	0.0	0.0	0.0	0.0	0.0	431.0	0.0	0.0	0.0	0.0	0.0	0.0	0.0	0.0	392.0	36.0	0.0	0.0	204.0	0.0	0.0	40.0	86.0	0.0	1491.0	0.0	0.0	497.0	0.0	0.0	0.0	0.0	0.0	0.0	0.0	0.0	0.0	31.0	0.0
93	386.0	493.0	58.0	425.0	58.0	367.0	0.0	67.0	0.0	0.0	0.0	0.0	0.0	0.0	0.0	0.0	0.0	0.0	58.0	0.0	0.0	0.0	58.0	0.0	67.0	0.0	0.0	141.0	116.0	0.0	0.0	92.0	164.0	0.0	135.0	0.0	0.0	0.0	0.0	0.0	0.0	0.0	0.0	0.0	0.0	0.0	0.0	154.0	0.0
94	807.0	807.0	0.0	10934.0	262.0	392.0	963.0	0.0	0.0	0.0	239.0	16.0	19.0	0.0	2362.0	0.0	0.0	89.0	0.0	203.0	253.0	0.0	745.0	0.0	327.0	0.0	0.0	3230.0	0.0	0.0	1665.0	4348.0	1043.0	0.0	45.0	0.0	464.0	0.0	3062.0	0.0	0.0	0.0	0.0	0.0	134.0	0.0	60.0	88613.0	0.0
95	567.0	99.0	80.0	21.0	13.0	0.0	0.0	13.0	53.0	0.0	0.0	0.0	16.0	0.0	0.0	0.0	0.0	13.0	34.0	0.0	0.0	16.0	0.0	0.0	0.0	29.0	0.0	0.0	0.0	8.0	0.0	0.0	8.0	0.0	0.0	16.0	0.0	0.0	0.0	247.0	163.0	13.0	34.0	0.0	0.0	8.0	0.0	21.0	0.0
96	708.0	763.0	0.0	454.0	0.0	218.0	0.0	204.0	0.0	0.0	0.0	0.0	0.0	0.0	0.0	0.0	0.0	0.0	90.0	14.0	0.0	0.0	118.0	0.0	0.0	0.0	0.0	141.0	0.0	0.0	35.0	1035.0	154.0	0.0	45.0	0.0	0.0	0.0	0.0	0.0	0.0	0.0	0.0	0.0	0.0	0.0	60.0	1615.0	0.0
97	4323.0	826.0	877.0	394.0	0.0	0.0	0.0	0.0	432.0	29.0	0.0	1764.0	1780.0	49.0	0.0	93.0	152.0	0.0	254.0	0.0	0.0	114.0	0.0	144.0	127.0	254.0	0.0	0.0	0.0	203.0	0.0	0.0	356.0	80.0	0.0	584.0	0.0	0.0	0.0	1386.0	408.0	65.0	317.0	0.0	0.0	214.0	0.0	0.0	76.0
98	18108.0	5307.0	6119.0	2372.0	318.0	999.0	81.0	921.0	206.0	43.0	2170.0	90.0	120.0	86.0	0.0	310.0	240.0	149.0	1623.0	43.0	72.0	67.0	0.0	26806.0	686.0	3184.0	0.0	162.0	686.0	319.0	17.0	110.0	2318.0	350.0	348.0	374.0	18.0	310.0	237.0	936.0	199.0	354.0	130.0	0.0	112.0	75907.0	80.0	340.0	10514.0
99	5225.0	2200.0	1842.0	522.0	0.0	247.0	0.0	409.0	48.0	29.0	106.0	16.0	28.0	43.0	0.0	357.0	80.0	104.0	440.0	0.0	0.0	0.0	0.0	2345.0	495.0	715.0	0.0	141.0	412.0	67.0	0.0	0.0	522.0	0.0	60.0	50.0	27.0	247.0	0.0	165.0	36.0	105.0	25.0	0.0	0.0	4017.0	0.0	0.0	1897.0
100	1746.0	169.0	339.0	141.0	0.0	0.0	0.0	0.0	35.0	0.0	0.0	70.0	0.0	0.0	0.0	21.0	0.0	0.0	77.0	0.0	0.0	0.0	0.0	0.0	28.0	35.0	0.0	0.0	56.0	0.0	0.0	0.0	49.0	42.0	0.0	77.0	0.0	0.0	0.0	396.0	997.0	56.0	70.0	0.0	0.0	0.0	0.0	42.0	0.0
101	1920.0	56806.0	450.0	14377.0	290.0	4458.0	506.0	245.0	133.0	0.0	412.0	26.0	16.0	0.0	135.0	1767.0	40.0	149.0	422.0	181.0	63.0	28.0	2435.0	72.0	3511.0	0.0	0.0	993.0	2435.0	58.0	26.0	295.0	1274.0	40.0	1415.0	0.0	18.0	1408.0	1922.0	0.0	45.0	78.0	0.0	0.0	202.0	160.0	170.0	0.0	0.0
102	254.0	16.0	0.0	71.0	0.0	2.0	0.0	0.0	0.0	0.0	2.0	0.0	0.0	148.0	0.0	0.0	0.0	44.0	0.0	0.0	8.0	0.0	0.0	0.0	2.0	0.0	0.0	0.0	0.0	0.0	0.0	0.0	71.0	0.0	0.0	0.0	0.0	2.0	2.0	0.0	0.0	0.0	0.0	0.0	0.0	0.0	190.0	0.0	0.0
103	264.0	185.0	0.0	3892.0	0.0	0.0	163.0	0.0	0.0	0.0	159.0	0.0	0.0	0.0	4163.0	0.0	0.0	0.0	0.0	65.0	235.0	0.0	291.0	0.0	0.0	0.0	0.0	1006.0	0.0	0.0	293.0	1191.0	450.0	0.0	0.0	0.0	1124.0	0.0	569.0	0.0	0.0	0.0	0.0	0.0	112.0	0.0	0.0	8249.0	0.0
104	1649.0	848.0	314.0	267.0	0.0	157.0	0.0	2843.0	0.0	0.0	0.0	16.0	0.0	31.0	0.0	141.0	109.0	89.0	377.0	0.0	0.0	14.0	0.0	172.0	235.0	0.0	0.0	0.0	219.0	0.0	0.0	0.0	298.0	0.0	125.0	0.0	0.0	251.0	0.0	0.0	0.0	39.0	0.0	0.0	0.0	0.0	0.0	0.0	54.0
105	219.0	234.0	0.0	2409.0	0.0	0.0	163.0	0.0	0.0	0.0	226.0	0.0	0.0	0.0	781.0	77.0	0.0	0.0	0.0	0.0	63.0	0.0	578.0	0.0	703.0	0.0	0.0	484.0	0.0	0.0	10856.0	406.0	156.0	53.0	0.0	0.0	157.0	0.0	1210.0	0.0	0.0	0.0	0.0	0.0	0.0	0.0	0.0	4708.0	0.0
106	128.0	48.0	17.0	3.0	0.0	0.0	0.0	8.0	0.0	30.0	0.0	0.0	0.0	117.0	0.0	0.0	25.0	75.0	8.0	0.0	0.0	0.0	0.0	0.0	3.0	0.0	0.0	0.0	0.0	0.0	0.0	0.0	94.0	0.0	0.0	0.0	0.0	0.0	0.0	0.0	0.0	0.0	0.0	0.0	0.0	0.0	311.0	0.0	0.0
107	1600.0	10484.0	0.0	8828.0	403.0	1617.0	6988.0	245.0	72.0	0.0	266.0	21.0	16.0	49.0	271.0	2171.0	0.0	104.0	316.0	203.0	0.0	33.0	7339.0	54.0	4579.0	311.0	0.0	1519.0	1103.0	50.0	178.0	628.0	1043.0	40.0	878.0	0.0	55.0	2030.0	1258.0	0.0	54.0	52.0	25.0	0.0	202.0	241.0	70.0	510.0	0.0
108	3909.0	329.0	1270.0	109.0	0.0	0.0	0.0	0.0	4654.0	21.0	0.0	139.0	50.0	0.0	0.0	0.0	73.0	0.0	488.0	0.0	0.0	867.0	0.0	144.0	0.0	451.0	0.0	0.0	48.0	7164.0	0.0	0.0	207.0	207.0	0.0	1392.0	0.0	0.0	0.0	5973.0	181.0	109.0	1649.0	0.0	0.0	187.0	0.0	0.0	54.0
109	1067.0	108.0	154.0	167.0	112.0	129.0	0.0	819.0	0.0	0.0	0.0	0.0	0.0	0.0	0.0	0.0	0.0	71.0	159.0	0.0	0.0	0.0	0.0	0.0	0.0	247.0	0.0	0.0	29.0	0.0	0.0	0.0	79.0	29.0	0.0	0.0	0.0	29.0	0.0	0.0	0.0	251.0	0.0	0.0	0.0	29.0	0.0	0.0	0.0
110	3599.0	659.0	1978.0	906.0	365.0	0.0	0.0	757.0	60.0	72.0	199.0	0.0	25.0	0.0	0.0	0.0	333.0	224.0	1401.0	0.0	0.0	24.0	0.0	180.0	0.0	1318.0	0.0	0.0	0.0	33.0	0.0	0.0	576.0	80.0	0.0	163.0	18.0	0.0	189.0	137.0	54.0	5577.0	35.0	0.0	67.0	348.0	50.0	0.0	87.0
111	433.0	303.0	43.0	845.0	79.0	108.0	0.0	108.0	0.0	0.0	213.0	0.0	0.0	0.0	0.0	0.0	0.0	0.0	0.0	0.0	0.0	0.0	57.0	0.0	0.0	0.0	0.0	283.0	50.0	0.0	0.0	0.0	216.0	0.0	0.0	0.0	0.0	0.0	108.0	0.0	0.0	0.0	0.0	0.0	0.0	0.0	0.0	238.0	0.0
112	681.0	727.0	185.0	3932.0	0.0	139.0	0.0	0.0	0.0	0.0	146.0	0.0	0.0	31.0	0.0	0.0	0.0	0.0	154.0	0.0	0.0	0.0	201.0	0.0	0.0	0.0	0.0	6647.0	139.0	0.0	0.0	129.0	695.0	0.0	0.0	0.0	0.0	0.0	154.0	0.0	0.0	0.0	0.0	0.0	0.0	0.0	90.0	680.0	0.0
113	396.0	813.0	80.0	125.0	0.0	231.0	0.0	0.0	0.0	0.0	0.0	0.0	0.0	0.0	0.0	40.0	0.0	0.0	0.0	0.0	0.0	0.0	0.0	0.0	90.0	0.0	0.0	50.0	55.0	0.0	0.0	45.0	95.0	0.0	356.0	0.0	0.0	0.0	0.0	65.0	0.0	0.0	0.0	0.0	0.0	0.0	0.0	40.0	0.0
114	879.0	1521.0	202.0	713.0	0.0	2508.0	0.0	0.0	0.0	0.0	0.0	0.0	0.0	0.0	0.0	0.0	0.0	0.0	0.0	0.0	0.0	24.0	130.0	0.0	0.0	0.0	0.0	162.0	190.0	0.0	0.0	110.0	332.0	0.0	962.0	0.0	0.0	82.0	142.0	0.0	0.0	39.0	0.0	0.0	0.0	0.0	50.0	425.0	0.0
115	524.0	60.0	89.0	178.0	20.0	0.0	0.0	16.0	0.0	40.0	0.0	0.0	0.0	284.0	0.0	0.0	36.0	69.0	81.0	0.0	24.0	0.0	0.0	0.0	0.0	0.0	0.0	0.0	0.0	0.0	0.0	28.0	178.0	0.0	0.0	0.0	0.0	0.0	0.0	0.0	0.0	0.0	0.0	0.0	73.0	0.0	462.0	0.0	0.0
116	2021.0	1237.0	412.0	515.0	84.0	144.0	0.0	2949.0	0.0	0.0	0.0	0.0	0.0	0.0	0.0	123.0	0.0	119.0	164.0	29.0	379.0	0.0	0.0	103.0	371.0	103.0	0.0	121.0	329.0	0.0	0.0	0.0	247.0	0.0	0.0	0.0	0.0	185.0	213.0	0.0	36.0	0.0	0.0	0.0	0.0	164.0	60.0	144.0	43.0
117	232.0	29.0	24.0	170.0	0.0	8.0	0.0	0.0	0.0	0.0	24.0	0.0	0.0	0.0	0.0	0.0	0.0	37.0	12.0	0.0	0.0	0.0	0.0	0.0	0.0	8.0	0.0	0.0	0.0	0.0	0.0	0.0	178.0	0.0	8.0	0.0	0.0	0.0	0.0	12.0	0.0	0.0	0.0	0.0	20.0	0.0	66.0	0.0	12.0
118	4523.0	2965.0	1038.0	16683.0	215.0	415.0	2965.0	245.0	72.0	43.0	444.0	0.0	84.0	49.0	1557.0	62.0	53.0	239.0	475.0	14829.0	593.0	24.0	7637.0	108.0	0.0	373.0	0.0	741.0	276.0	58.0	71.0	240.0	8156.0	121.0	52.0	62.0	176.0	82.0	444.0	297.0	63.0	105.0	40.0	0.0	404.0	133.0	80.0	889.0	54.0
119	362.0	69.0	40.0	1462.0	0.0	0.0	0.0	34.0	0.0	0.0	40.0	0.0	0.0	0.0	0.0	0.0	0.0	104.0	57.0	0.0	0.0	0.0	0.0	0.0	46.0	63.0	1928.0	0.0	0.0	0.0	0.0	0.0	4352.0	0.0	0.0	0.0	0.0	0.0	126.0	0.0	0.0	0.0	0.0	0.0	264.0	0.0	70.0	0.0	0.0
120	35.0	35.0	26.0	221.0	0.0	0.0	17.0	0.0	0.0	0.0	0.0	0.0	0.0	0.0	781.0	0.0	0.0	0.0	0.0	0.0	390.0	0.0	26.0	0.0	0.0	0.0	0.0	35.0	0.0	0.0	0.0	35.0	62.0	0.0	0.0	0.0	260.0	0.0	17.0	0.0	0.0	0.0	0.0	0.0	0.0	0.0	0.0	417.0	0.0
121	4530.0	1931.0	1088.0	4285.0	245.0	207.0	0.0	245.0	72.0	240.0	133.0	21.0	0.0	35061.0	50.0	108.0	280.0	2037.0	421.0	0.0	126.0	72.0	0.0	0.0	0.0	280.0	0.0	0.0	0.0	75.0	0.0	129.0	4425.0	53.0	0.0	245.0	9.0	103.0	0.0	181.0	0.0	118.0	50.0	0.0	351.0	187.0	47142.0	0.0	65.0
122	268538.0	1127.0	85123.0	1898.0	543.0	1178.0	0.0	778.0	327.0	167.0	266.0	417.0	84.0	0.0	0.0	248.0	280.0	149.0	39506.0	29.0	189.0	72.0	0.0	883.0	1482.0	28591.0	0.0	263.0	245.0	639.0	0.0	92.0	1274.0	6881.0	121.0	2214.0	0.0	145.0	356.0	561.0	545.0	736.0	220.0	0.0	157.0	2571.0	60.0	0.0	307.0
123	303.0	189.0	37.0	4191.0	25.0	0.0	25.0	0.0	0.0	0.0	599.0	0.0	0.0	0.0	0.0	0.0	0.0	0.0	37.0	0.0	75.0	0.0	253.0	0.0	0.0	0.0	0.0	25.0	0.0	0.0	0.0	0.0	50578.0	0.0	0.0	0.0	0.0	0.0	1020.0	0.0	0.0	0.0	0.0	0.0	2076.0	0.0	25.0	164.0	0.0
124	517.0	306.0	140.0	1157.0	0.0	0.0	140.0	0.0	0.0	0.0	0.0	0.0	0.0	0.0	0.0	0.0	0.0	31.0	63.0	511.0	31.0	0.0	179.0	0.0	0.0	0.0	0.0	0.0	31.0	0.0	0.0	0.0	927.0	0.0	0.0	0.0	0.0	0.0	0.0	0.0	0.0	31.0	0.0	0.0	44.0	0.0	0.0	76.0	0.0
125	209.0	1788.0	0.0	1067.0	0.0	109.0	163.0	0.0	0.0	0.0	0.0	0.0	0.0	0.0	0.0	93.0	0.0	0.0	0.0	0.0	0.0	19.0	319.0	0.0	152.0	0.0	0.0	162.0	164.0	0.0	0.0	0.0	127.0	0.0	98.0	0.0	0.0	310.0	213.0	0.0	0.0	0.0	0.0	0.0	0.0	0.0	0.0	0.0	0.0
126	1354.0	3231.0	415.0	321.0	0.0	184.0	0.0	120.0	0.0	0.0	0.0	0.0	0.0	0.0	0.0	248.0	0.0	0.0	187.0	0.0	0.0	0.0	0.0	162.0	196.0	201.0	0.0	0.0	2118.0	0.0	0.0	0.0	254.0	0.0	60.0	0.0	0.0	372.0	0.0	214.0	36.0	0.0	35.0	0.0	0.0	160.0	0.0	0.0	230.0
127	727.0	135.0	292.0	30.0	0.0	0.0	0.0	0.0	23935.0	0.0	0.0	74.0	19.0	0.0	0.0	0.0	0.0	0.0	67.0	0.0	0.0	3180.0	0.0	90.0	67.0	97.0	0.0	0.0	22.0	445.0	0.0	0.0	120.0	45.0	0.0	142.0	0.0	0.0	0.0	1897.0	99.0	0.0	757.0	0.0	0.0	45.0	0.0	0.0	0.0
128	339.0	123.0	196.0	11.0	2.0	0.0	0.0	8.0	105.0	0.0	0.0	90.0	269.0	0.0	0.0	0.0	0.0	0.0	0.0	0.0	2.0	131.0	0.0	17.0	0.0	79.0	0.0	0.0	11.0	52.0	0.0	0.0	11.0	11.0	0.0	20.0	0.0	0.0	0.0	313.0	20.0	0.0	29.0	0.0	0.0	20.0	0.0	8.0	8.0
129	6031.0	681.0	2785.0	520.0	0.0	140.0	0.0	1270.0	0.0	0.0	0.0	21.0	11.0	37.0	50.0	93.0	53.0	104.0	1102.0	0.0	0.0	24.0	0.0	3878.0	260.0	1583.0	0.0	0.0	280.0	67.0	0.0	0.0	581.0	67.0	0.0	88.0	0.0	140.0	0.0	280.0	27.0	78.0	25.0	0.0	89.0	17392.0	0.0	120.0	1983.0
130	0.0	0.0	0.0	0.0	0.0	0.0	0.0	0.0	0.0	0.0	0.0	0.0	0.0	0.0	0.0	0.0	0.0	0.0	0.0	21.0	0.0	0.0	0.0	0.0	0.0	0.0	0.0	0.0	0.0	0.0	0.0	0.0	811.0	0.0	0.0	0.0	0.0	0.0	0.0	0.0	0.0	0.0	0.0	0.0	0.0	0.0	0.0	0.0	0.0
131	39.0	32.0	21.0	239.0	14.0	21.0	65.0	0.0	0.0	0.0	14.0	0.0	0.0	0.0	10.0	0.0	0.0	0.0	21.0	7235.0	0.0	0.0	87.0	0.0	0.0	0.0	0.0	43.0	0.0	0.0	0.0	0.0	170.0	0.0	0.0	0.0	0.0	0.0	21.0	0.0	0.0	0.0	0.0	0.0	10.0	0.0	0.0	21.0	0.0
132	3300.0	253.0	838.0	562.0	281.0	0.0	0.0	430.0	0.0	36.0	93.0	0.0	0.0	0.0	0.0	0.0	66.0	239.0	430.0	0.0	0.0	0.0	0.0	0.0	99.0	209.0	0.0	0.0	66.0	0.0	0.0	0.0	309.0	53.0	37.0	0.0	0.0	0.0	143.0	0.0	0.0	2042.0	0.0	0.0	0.0	77.0	0.0	0.0	54.0
133	6228.0	5831.0	1801.0	793.0	253.0	641.0	0.0	286.0	48.0	0.0	0.0	16.0	126.0	0.0	0.0	732.0	0.0	89.0	732.0	21.0	0.0	19.0	0.0	3174.0	580.0	1038.0	0.0	324.0	885.0	84.0	35.0	0.0	457.0	148.0	151.0	125.0	46.0	854.0	379.0	427.0	90.0	52.0	55.0	0.0	0.0	3910.0	0.0	0.0	3175.0
134	616.0	561.0	181.0	1250.0	0.0	90.0	97.0	0.0	0.0	0.0	0.0	0.0	0.0	0.0	3143.0	0.0	0.0	0.0	108.0	29.0	1609.0	0.0	108.0	0.0	0.0	0.0	0.0	145.0	108.0	0.0	35.0	145.0	398.0	0.0	0.0	0.0	1124.0	0.0	90.0	0.0	0.0	0.0	0.0	0.0	0.0	0.0	0.0	743.0	0.0
135	914.0	4335.0	92.0	331.0	66.0	4427.0	0.0	119.0	0.0	0.0	0.0	0.0	0.0	0.0	0.0	1392.0	0.0	0.0	0.0	0.0	0.0	0.0	0.0	0.0	1897.0	0.0	0.0	79.0	1007.0	0.0	0.0	0.0	238.0	0.0	1075.0	0.0	0.0	1683.0	0.0	0.0	0.0	0.0	0.0	0.0	0.0	0.0	0.0	79.0	0.0
136	144.0	131.0	0.0	2047.0	52.0	26.0	13210.0	0.0	0.0	0.0	0.0	0.0	0.0	0.0	183.0	0.0	0.0	0.0	0.0	21.0	52.0	0.0	40640.0	0.0	0.0	0.0	0.0	104.0	0.0	0.0	0.0	0.0	564.0	0.0	0.0	0.0	0.0	0.0	65.0	0.0	0.0	0.0	0.0	0.0	91.0	0.0	0.0	91.0	0.0
137	141.0	329.0	60.0	739.0	0.0	60.0	0.0	53.0	0.0	0.0	73.0	0.0	0.0	0.0	0.0	0.0	0.0	0.0	0.0	0.0	0.0	0.0	107.0	0.0	40.0	0.0	0.0	73.0	40.0	0.0	445.0	110.0	80.0	0.0	0.0	0.0	0.0	0.0	284.0	0.0	0.0	0.0	0.0	0.0	0.0	0.0	0.0	282.0	0.0
138	276.0	148.0	97.0	607.0	93.0	33.0	0.0	0.0	0.0	16.0	55.0	0.0	0.0	305.0	0.0	0.0	0.0	2605.0	0.0	0.0	0.0	0.0	0.0	0.0	38.0	0.0	0.0	0.0	0.0	0.0	0.0	0.0	1274.0	0.0	0.0	0.0	0.0	0.0	72.0	0.0	0.0	0.0	0.0	0.0	114.0	0.0	2141.0	16.0	0.0
139	652.0	228.0	0.0	684.0	0.0	0.0	41.0	0.0	0.0	0.0	0.0	0.0	0.0	0.0	0.0	0.0	0.0	0.0	41.0	0.0	41.0	0.0	165.0	0.0	0.0	0.0	0.0	1782.0	0.0	0.0	8.0	1471.0	186.0	0.0	41.0	0.0	0.0	0.0	0.0	0.0	0.0	0.0	0.0	0.0	0.0	0.0	0.0	510.0	0.0
140	506.0	281.0	0.0	24760.0	56.0	0.0	163.0	0.0	0.0	0.0	839.0	0.0	0.0	0.0	28.0	0.0	0.0	14.0	0.0	21.0	42.0	0.0	4276.0	0.0	0.0	0.0	0.0	28.0	0.0	0.0	0.0	0.0	21468.0	0.0	0.0	0.0	0.0	0.0	1163.0	0.0	0.0	0.0	0.0	0.0	989.0	0.0	0.0	140.0	0.0
141	3776.0	1876.0	671.0	1297.0	271.0	208.0	0.0	3625.0	36.0	0.0	186.0	0.0	16.0	80.0	0.0	254.0	80.0	449.0	579.0	21.0	0.0	28.0	0.0	126.0	370.0	231.0	0.0	162.0	393.0	75.0	0.0	166.0	927.0	67.0	0.0	75.0	0.0	278.0	0.0	0.0	0.0	144.0	0.0	0.0	89.0	133.0	140.0	208.0	120.0
142	824.0	578.0	85.0	180.0	0.0	47.0	0.0	493.0	0.0	0.0	0.0	0.0	0.0	0.0	0.0	56.0	0.0	0.0	56.0	0.0	0.0	0.0	0.0	0.0	151.0	37.0	0.0	56.0	47.0	0.0	0.0	0.0	85.0	0.0	0.0	0.0	0.0	75.0	0.0	0.0	0.0	0.0	0.0	0.0	0.0	0.0	0.0	227.0	0.0
143	1760.0	202.0	764.0	389.0	290.0	0.0	0.0	184.0	0.0	21.0	0.0	0.0	0.0	37.0	0.0	0.0	453.0	74.0	447.0	0.0	72.0	0.0	0.0	144.0	0.0	418.0	0.0	0.0	43.0	0.0	0.0	0.0	303.0	40.0	0.0	50.0	0.0	0.0	144.0	43.0	0.0	1140.0	0.0	0.0	0.0	160.0	0.0	0.0	65.0
144	740.0	2849.0	123.0	234.0	0.0	3395.0	0.0	0.0	0.0	0.0	0.0	0.0	0.0	0.0	0.0	1369.0	0.0	0.0	0.0	0.0	0.0	0.0	0.0	0.0	1853.0	0.0	0.0	0.0	1270.0	0.0	0.0	0.0	148.0	0.0	1105.0	0.0	0.0	4598.0	0.0	0.0	0.0	0.0	0.0	0.0	0.0	61.0	0.0	0.0	0.0
145	194.0	91.0	45.0	536.0	0.0	0.0	0.0	0.0	0.0	0.0	34.0	0.0	0.0	0.0	764.0	0.0	0.0	0.0	0.0	0.0	732.0	0.0	45.0	0.0	0.0	0.0	0.0	79.0	0.0	0.0	151.0	148.0	114.0	0.0	0.0	0.0	148.0	0.0	332.0	0.0	0.0	0.0	0.0	68.0	0.0	0.0	0.0	5187.0	0.0
146	248.0	182.0	33.0	3314.0	66.0	0.0	49.0	0.0	0.0	0.0	719.0	0.0	0.0	0.0	16.0	0.0	0.0	33.0	16.0	0.0	66.0	0.0	132.0	0.0	0.0	0.0	0.0	49.0	0.0	0.0	0.0	0.0	98353.0	0.0	0.0	0.0	0.0	0.0	1068.0	0.0	0.0	0.0	0.0	0.0	2436.0	0.0	0.0	66.0	0.0
147	158.0	105.0	0.0	616.0	0.0	0.0	0.0	0.0	0.0	0.0	0.0	0.0	0.0	0.0	84.0	0.0	0.0	0.0	0.0	0.0	0.0	0.0	0.0	0.0	0.0	0.0	0.0	193.0	0.0	0.0	2805.0	273.0	61.0	40.0	0.0	0.0	0.0	0.0	140.0	0.0	0.0	0.0	0.0	0.0	0.0	0.0	0.0	4592.0	0.0
148	1162.0	592.0	131.0	6823.0	206.0	0.0	0.0	0.0	0.0	21.0	3941.0	0.0	0.0	31.0	0.0	0.0	40.0	164.0	153.0	29.0	65.0	0.0	175.0	0.0	0.0	65.0	0.0	0.0	65.0	0.0	0.0	0.0	77429.0	0.0	0.0	50.0	0.0	0.0	3465.0	0.0	0.0	0.0	0.0	0.0	28128.0	0.0	70.0	219.0	0.0
149	1354.0	198.0	373.0	31.0	0.0	0.0	0.0	0.0	90.0	0.0	0.0	40.0	117.0	0.0	0.0	0.0	0.0	0.0	126.0	0.0	0.0	36.0	31.0	31.0	0.0	99.0	0.0	0.0	27.0	45.0	0.0	0.0	76.0	0.0	0.0	45.0	0.0	0.0	0.0	594.0	742.0	0.0	103.0	0.0	0.0	22.0	0.0	0.0	0.0
150	0.0	0.0	0.0	0.0	0.0	0.0	0.0	0.0	0.0	0.0	0.0	0.0	0.0	0.0	0.0	0.0	0.0	0.0	0.0	0.0	0.0	0.0	0.0	0.0	0.0	0.0	0.0	0.0	0.0	0.0	0.0	0.0	0.0	0.0	0.0	0.0	0.0	0.0	0.0	0.0	0.0	0.0	0.0	0.0	0.0	0.0	0.0	0.0	0.0
151	5129.0	6155.0	981.0	3434.0	215.0	1739.0	179.0	450.0	97.0	29.0	199.0	32.0	16.0	117.0	50.0	310.0	106.0	89.0	369.0	21.0	153.0	57.0	490.0	144.0	579.0	342.0	0.0	547.0	368.0	42.0	62.0	314.0	2086.0	80.0	579.0	138.0	37.0	310.0	451.0	330.0	118.0	157.0	40.0	0.0	112.0	187.0	170.0	1190.0	120.0
152	533.0	371.0	161.0	17643.0	121.0	0.0	64.0	0.0	0.0	0.0	7164.0	0.0	0.0	37.0	33.0	0.0	0.0	134.0	48.0	14.0	0.0	0.0	193.0	0.0	0.0	0.0	0.0	96.0	0.0	0.0	0.0	0.0	52010.0	0.0	0.0	0.0	0.0	0.0	7335.0	0.0	0.0	0.0	0.0	0.0	2585.0	0.0	0.0	371.0	0.0
153	12711.0	34828.0	2796.0	6186.0	271.0	4550.0	310.0	696.0	218.0	102.0	399.0	85.0	84.0	254.0	101.0	7133.0	360.0	314.0	762.0	123.0	298.0	197.0	0.0	342.0	5582.0	847.0	0.0	506.0	32636.0	109.0	35.0	240.0	4404.0	229.0	2611.0	251.0	83.0	51206.0	545.0	1101.0	218.0	486.0	125.0	0.0	292.0	669.0	341.0	765.0	340.0
154	2979.0	1931.0	717.0	3476.0	112.0	207.0	146.0	0.0	36.0	0.0	106.0	16.0	0.0	31.0	51505.0	0.0	40.0	119.0	275.0	174.0	20793.0	19.0	331.0	126.0	0.0	217.0	0.0	386.0	153.0	0.0	160.0	331.0	2086.0	53.0	52.0	0.0	54072.0	0.0	189.0	198.0	54.0	0.0	25.0	0.0	112.0	107.0	0.0	2703.0	0.0
155	307.0	1306.0	53.0	661.0	61.0	99.0	69.0	0.0	0.0	0.0	61.0	0.0	0.0	0.0	0.0	0.0	0.0	0.0	0.0	0.0	0.0	0.0	184.0	0.0	53.0	0.0	0.0	0.0	61.0	0.0	35.0	69.0	115.0	0.0	69.0	0.0	0.0	53.0	213.0	0.0	0.0	0.0	0.0	0.0	0.0	0.0	0.0	192.0	0.0
156	2016.0	51251.0	444.0	2936.0	355.0	1097.0	130.0	245.0	97.0	0.0	253.0	0.0	28.0	43.0	0.0	2046.0	0.0	89.0	326.0	130.0	0.0	0.0	0.0	180.0	2046.0	326.0	0.0	355.0	6851.0	0.0	35.0	0.0	563.0	0.0	444.0	0.0	18.0	1601.0	189.0	214.0	72.0	144.0	40.0	0.0	0.0	326.0	0.0	0.0	109.0
157	3897.0	1730.0	764.0	1092.0	384.0	327.0	0.0	1584.0	0.0	43.0	0.0	0.0	0.0	49.0	0.0	124.0	0.0	254.0	528.0	0.0	54.0	0.0	0.0	54.0	346.0	0.0	0.0	385.0	236.0	0.0	26.0	110.0	927.0	0.0	45.0	0.0	0.0	124.0	308.0	0.0	0.0	52.0	0.0	0.0	0.0	107.0	90.0	1360.0	87.0
158	95.0	71.0	47.0	14427.0	83.0	0.0	35.0	0.0	0.0	0.0	452.0	0.0	0.0	0.0	0.0	0.0	0.0	23.0	23.0	0.0	59.0	0.0	166.0	0.0	0.0	0.0	0.0	0.0	0.0	0.0	0.0	0.0	39412.0	0.0	0.0	0.0	0.0	11.0	973.0	11.0	0.0	0.0	0.0	0.0	1321.0	0.0	23.0	59.0	0.0
159	3179.0	31738.0	900.0	11364.0	2212.0	5382.0	2090.0	553.0	72.0	14.0	1957.0	64.0	61.0	0.0	67.0	3846.0	93.0	269.0	316.0	72.0	90.0	24.0	6182.0	108.0	8636.0	404.0	0.0	891.0	2708.0	0.0	44.0	203.0	1738.0	67.0	1196.0	88.0	37.0	2589.0	1732.0	313.0	90.0	144.0	45.0	0.0	472.0	241.0	211.0	680.0	98.0
160	292.0	1385.0	68.0	887.0	68.0	0.0	0.0	68.0	0.0	0.0	93.0	0.0	0.0	0.0	0.0	0.0	0.0	0.0	0.0	0.0	0.0	0.0	117.0	0.0	78.0	0.0	0.0	68.0	126.0	0.0	106.0	0.0	146.0	0.0	45.0	0.0	0.0	117.0	166.0	0.0	0.0	0.0	0.0	0.0	0.0	0.0	0.0	331.0	0.0
161	104.0	80.0	0.0	746.0	4.0	0.0	28.0	0.0	28.0	0.0	133.0	0.0	0.0	0.0	19.0	0.0	0.0	0.0	19.0	108.0	19.0	0.0	9.0	0.0	0.0	0.0	0.0	4.0	14.0	0.0	0.0	0.0	6954.0	0.0	0.0	0.0	19.0	0.0	261.0	0.0	0.0	0.0	0.0	0.0	224.0	0.0	9.0	9.0	0.0
162	2085.0	207.0	711.0	63.0	0.0	31.0	0.0	31.0	10659.0	0.0	0.0	48.0	53.0	0.0	0.0	0.0	0.0	0.0	159.0	0.0	0.0	423.0	0.0	72.0	63.0	311.0	0.0	0.0	0.0	1850.0	0.0	0.0	119.0	95.0	0.0	759.0	0.0	0.0	0.0	3547.0	109.0	0.0	519.0	0.0	0.0	39.0	0.0	31.0	109.0
163	1437.0	755.0	385.0	370.0	140.0	88.0	0.0	983.0	0.0	0.0	0.0	0.0	0.0	0.0	0.0	88.0	0.0	0.0	192.0	0.0	0.0	0.0	0.0	0.0	148.0	88.0	0.0	88.0	162.0	0.0	0.0	0.0	177.0	0.0	0.0	0.0	0.0	177.0	0.0	0.0	0.0	0.0	0.0	0.0	0.0	0.0	0.0	281.0	0.0
164	267.0	123.0	45.0	35.0	24.0	10.0	0.0	21.0	0.0	17.0	24.0	0.0	0.0	904.0	0.0	0.0	21.0	2779.0	45.0	0.0	0.0	0.0	0.0	0.0	0.0	0.0	0.0	21.0	0.0	0.0	0.0	0.0	190.0	0.0	0.0	0.0	0.0	0.0	0.0	0.0	0.0	0.0	0.0	0.0	0.0	28.0	1226.0	0.0	0.0
165	429.0	411.0	45.0	394.0	0.0	97.0	0.0	0.0	0.0	0.0	0.0	0.0	0.0	0.0	0.0	0.0	0.0	0.0	0.0	0.0	0.0	0.0	80.0	0.0	0.0	0.0	0.0	182.0	0.0	0.0	0.0	277.0	0.0	0.0	0.0	0.0	0.0	0.0	45.0	0.0	0.0	0.0	0.0	0.0	0.0	0.0	0.0	320.0	0.0
166	324.0	601.0	95.0	1852.0	234.0	76.0	244.0	105.0	0.0	0.0	173.0	0.0	0.0	0.0	50.0	0.0	0.0	0.0	0.0	79.0	0.0	0.0	754.0	0.0	152.0	0.0	0.0	162.0	0.0	0.0	187.0	73.0	171.0	0.0	0.0	0.0	18.0	0.0	1210.0	0.0	0.0	0.0	0.0	0.0	0.0	0.0	0.0	340.0	0.0
167	3090.0	251.0	1070.0	251.0	0.0	76.0	0.0	17472.0	0.0	21.0	0.0	0.0	0.0	0.0	0.0	0.0	0.0	65.0	371.0	0.0	0.0	0.0	0.0	229.0	120.0	600.0	0.0	0.0	327.0	0.0	0.0	0.0	120.0	0.0	0.0	0.0	0.0	76.0	131.0	0.0	0.0	0.0	0.0	0.0	0.0	382.0	0.0	109.0	436.0
168	0.0	0.0	0.0	0.0	0.0	0.0	97.0	0.0	0.0	0.0	0.0	0.0	0.0	0.0	0.0	0.0	0.0	0.0	0.0	566.0	0.0	0.0	0.0	0.0	0.0	0.0	0.0	0.0	0.0	0.0	0.0	0.0	0.0	0.0	0.0	0.0	0.0	0.0	0.0	0.0	0.0	0.0	0.0	0.0	0.0	0.0	0.0	0.0	0.0
169	138.0	21.0	21.0	3.0	0.0	0.0	0.0	9.0	21.0	0.0	0.0	0.0	18.0	0.0	0.0	0.0	3.0	0.0	9.0	0.0	9.0	9.0	0.0	3.0	9.0	3.0	0.0	0.0	0.0	12.0	0.0	0.0	0.0	0.0	0.0	9.0	0.0	0.0	0.0	78.0	208.0	0.0	18.0	0.0	0.0	3.0	0.0	0.0	0.0
170	3834.0	540.0	1336.0	152.0	0.0	0.0	0.0	0.0	244.0	0.0	0.0	3008.0	25.0	0.0	0.0	40.0	0.0	0.0	71.0	0.0	0.0	50.0	50.0	0.0	0.0	173.0	0.0	0.0	0.0	61.0	0.0	0.0	224.0	50.0	0.0	346.0	0.0	0.0	0.0	1468.0	10464.0	50.0	112.0	0.0	0.0	71.0	0.0	163.0	65.0
171	94.0	75.0	0.0	245.0	0.0	0.0	37.0	0.0	0.0	0.0	0.0	0.0	0.0	0.0	1563.0	0.0	0.0	0.0	28.0	0.0	14316.0	0.0	75.0	0.0	0.0	0.0	0.0	56.0	0.0	0.0	0.0	37.0	103.0	0.0	0.0	0.0	1329.0	0.0	28.0	0.0	0.0	0.0	0.0	28.0	0.0	0.0	0.0	1215.0	0.0
172	14632.0	623.0	8808.0	371.0	0.0	0.0	0.0	132.0	473.0	51.0	0.0	181.0	101.0	0.0	0.0	0.0	93.0	0.0	4596.0	21.0	63.0	86.0	0.0	234.0	0.0	3141.0	0.0	0.0	119.0	731.0	0.0	0.0	579.0	4177.0	0.0	528.0	0.0	0.0	0.0	676.0	317.0	210.0	180.0	0.0	0.0	482.0	0.0	0.0	142.0
173	14181.0	6302.0	4634.0	2270.0	271.0	1065.0	0.0	1044.0	181.0	43.0	2037.0	310.0	269.0	99.0	0.0	263.0	213.0	269.0	1112.0	36.0	0.0	197.0	0.0	6602.0	414.0	1390.0	0.0	141.0	741.0	412.0	53.0	110.0	1854.0	148.0	333.0	556.0	27.0	310.0	213.0	2502.0	509.0	289.0	265.0	0.0	112.0	8919.0	231.0	340.0	6310.0
174	172.0	293.0	0.0	1586.0	0.0	0.0	0.0	0.0	0.0	0.0	0.0	0.0	0.0	0.0	339.0	0.0	0.0	0.0	0.0	0.0	90.0	0.0	120.0	0.0	0.0	0.0	0.0	620.0	0.0	0.0	454.0	3500.0	275.0	0.0	0.0	0.0	92.0	0.0	137.0	0.0	0.0	0.0	0.0	0.0	0.0	0.0	0.0	7823.0	0.0
175	382.0	61.0	191.0	160.0	91.0	19.0	0.0	19.0	0.0	26.0	53.0	0.0	0.0	405.0	0.0	0.0	0.0	458.0	38.0	0.0	0.0	0.0	0.0	0.0	0.0	0.0	0.0	0.0	0.0	0.0	0.0	0.0	160.0	0.0	0.0	0.0	0.0	0.0	0.0	30.0	0.0	0.0	0.0	0.0	0.0	0.0	321.0	107.0	0.0
176	604.0	2254.0	73.0	669.0	82.0	254.0	114.0	0.0	0.0	0.0	0.0	0.0	0.0	0.0	0.0	139.0	0.0	0.0	0.0	0.0	0.0	0.0	183.0	0.0	152.0	0.0	0.0	0.0	210.0	0.0	0.0	73.0	174.0	0.0	121.0	0.0	0.0	103.0	0.0	0.0	0.0	0.0	0.0	0.0	0.0	0.0	0.0	91.0	0.0
177	287.0	79.0	0.0	1949.0	0.0	0.0	655.0	0.0	0.0	0.0	0.0	0.0	11.0	0.0	1981.0	0.0	0.0	0.0	0.0	566.0	0.0	0.0	7574.0	0.0	0.0	0.0	0.0	95.0	79.0	0.0	0.0	0.0	655.0	0.0	0.0	0.0	0.0	0.0	111.0	0.0	0.0	0.0	0.0	0.0	111.0	0.0	0.0	111.0	0.0
178	1202.0	2044.0	480.0	20120.0	365.0	2845.0	1061.0	286.0	0.0	0.0	1038.0	0.0	0.0	0.0	526.0	294.0	40.0	0.0	0.0	123.0	0.0	0.0	3527.0	54.0	961.0	0.0	0.0	1236.0	0.0	0.0	765.0	573.0	1043.0	0.0	227.0	0.0	120.0	124.0	2540.0	0.0	0.0	52.0	25.0	0.0	247.0	133.0	0.0	1785.0	0.0
179	0.0	0.0	0.0	0.0	0.0	0.0	0.0	0.0	0.0	0.0	0.0	0.0	0.0	0.0	0.0	0.0	0.0	0.0	0.0	0.0	0.0	0.0	0.0	0.0	0.0	0.0	0.0	0.0	0.0	0.0	0.0	0.0	0.0	0.0	0.0	0.0	0.0	0.0	0.0	0.0	0.0	0.0	0.0	0.0	0.0	0.0	0.0	0.0	0.0
180	1848.0	739.0	501.0	250.0	0.0	118.0	0.0	143.0	36.0	0.0	0.0	16.0	92.0	31.0	0.0	79.0	0.0	0.0	158.0	0.0	0.0	0.0	0.0	1443.0	171.0	211.0	0.0	0.0	158.0	79.0	0.0	0.0	132.0	40.0	45.0	66.0	0.0	79.0	0.0	330.0	0.0	79.0	25.0	0.0	0.0	1767.0	0.0	0.0	1372.0
181	753.0	236.0	88.0	524.0	168.0	0.0	0.0	479.0	0.0	0.0	119.0	0.0	0.0	24.0	0.0	0.0	0.0	224.0	51.0	0.0	0.0	0.0	0.0	0.0	44.0	44.0	0.0	59.0	0.0	0.0	0.0	0.0	280.0	0.0	0.0	0.0	0.0	44.0	88.0	0.0	0.0	0.0	0.0	0.0	0.0	44.0	0.0	0.0	36.0
182	394.0	441.0	0.0	634.0	61.0	0.0	0.0	0.0	0.0	0.0	46.0	0.0	0.0	0.0	0.0	0.0	0.0	0.0	54.0	0.0	0.0	0.0	85.0	0.0	0.0	0.0	0.0	61.0	46.0	0.0	71.0	0.0	224.0	0.0	0.0	0.0	0.0	0.0	189.0	0.0	0.0	0.0	0.0	0.0	0.0	0.0	0.0	162.0	0.0
183	0.0	0.0	0.0	0.0	0.0	0.0	0.0	0.0	0.0	0.0	0.0	0.0	0.0	0.0	0.0	0.0	0.0	0.0	0.0	0.0	0.0	0.0	0.0	0.0	0.0	0.0	0.0	0.0	0.0	0.0	0.0	0.0	0.0	0.0	0.0	0.0	0.0	0.0	0.0	0.0	0.0	0.0	0.0	0.0	0.0	0.0	0.0	0.0	0.0
184	3971.0	2434.0	1830.0	2020.0	0.0	0.0	0.0	0.0	97.0	58.0	93.0	0.0	0.0	0.0	118.0	0.0	53.0	0.0	259.0	0.0	362.0	38.0	0.0	54.0	0.0	172.0	0.0	207.0	0.0	0.0	26.0	0.0	2433.0	0.0	0.0	62.0	37.0	0.0	451.0	276.0	54.0	52.0	0.0	5093.0	0.0	0.0	0.0	379.0	0.0
185	4273.0	5303.0	1235.0	7517.0	206.0	411.0	489.0	368.0	157.0	21.0	945.0	42.0	36.0	62.0	186.0	325.0	93.0	0.0	316.0	159.0	99.0	72.0	1338.0	72.0	305.0	155.0	0.0	425.0	276.0	33.0	1433.0	351.0	1622.0	148.0	136.0	0.0	55.0	269.0	688.0	360.0	63.0	92.0	40.0	0.0	134.0	0.0	90.0	1360.0	76.0
186	0.0	0.0	0.0	0.0	0.0	0.0	0.0	0.0	0.0	0.0	0.0	0.0	0.0	0.0	0.0	0.0	0.0	0.0	0.0	0.0	0.0	0.0	0.0	0.0	0.0	0.0	0.0	0.0	0.0	0.0	0.0	0.0	695.0	0.0	0.0	0.0	0.0	0.0	0.0	0.0	0.0	0.0	0.0	0.0	0.0	0.0	0.0	0.0	0.0
187	622.0	889.0	0.0	2958.0	0.0	0.0	179.0	0.0	0.0	0.0	2477.0	0.0	0.0	0.0	2565.0	333.0	0.0	0.0	0.0	21.0	90.0	0.0	622.0	0.0	734.0	0.0	0.0	444.0	0.0	0.0	34041.0	533.0	467.0	0.0	60.0	0.0	650.0	0.0	1376.0	0.0	0.0	0.0	0.0	0.0	157.0	0.0	0.0	3486.0	0.0
188	92.0	46.0	0.0	2242.0	0.0	0.0	81.0	0.0	0.0	0.0	0.0	0.0	0.0	0.0	475.0	0.0	0.0	0.0	0.0	0.0	38.0	0.0	46.0	0.0	0.0	0.0	0.0	254.0	0.0	0.0	659.0	685.0	69.0	0.0	0.0	0.0	27.0	0.0	854.0	0.0	0.0	0.0	0.0	0.0	0.0	0.0	0.0	4081.0	0.0
189	217.0	68.0	31.0	174.0	2107.0	24.0	0.0	0.0	0.0	0.0	74.0	0.0	0.0	31.0	0.0	24.0	0.0	1616.0	12.0	0.0	0.0	0.0	0.0	0.0	0.0	0.0	0.0	0.0	12.0	0.0	0.0	0.0	149.0	0.0	0.0	0.0	0.0	18.0	43.0	0.0	0.0	0.0	12.0	0.0	68.0	18.0	18.0	24.0	0.0
190	2991.0	3086.0	838.0	400.0	0.0	266.0	0.0	1219.0	0.0	29.0	0.0	0.0	0.0	0.0	0.0	590.0	0.0	0.0	381.0	0.0	0.0	19.0	0.0	90.0	9832.0	228.0	0.0	0.0	590.0	0.0	0.0	0.0	381.0	0.0	171.0	0.0	0.0	400.0	0.0	0.0	0.0	133.0	0.0	0.0	0.0	323.0	0.0	171.0	120.0
191	529.0	2542.0	0.0	476.0	0.0	360.0	0.0	0.0	0.0	0.0	0.0	0.0	0.0	0.0	0.0	95.0	0.0	0.0	0.0	0.0	0.0	0.0	180.0	0.0	84.0	0.0	0.0	162.0	158.0	0.0	44.0	0.0	95.0	0.0	741.0	0.0	0.0	84.0	0.0	0.0	0.0	0.0	0.0	0.0	0.0	0.0	0.0	340.0	0.0
192	122.0	165.0	0.0	758.0	0.0	52.0	43.0	0.0	0.0	0.0	0.0	0.0	0.0	0.0	0.0	0.0	0.0	0.0	0.0	0.0	0.0	0.0	0.0	0.0	0.0	0.0	0.0	409.0	0.0	0.0	160.0	8086.0	87.0	0.0	0.0	0.0	18.0	0.0	87.0	0.0	0.0	0.0	0.0	0.0	0.0	0.0	0.0	3656.0	0.0
193	327.0	362.0	0.0	1064.0	0.0	0.0	228.0	0.0	0.0	0.0	0.0	0.0	0.0	0.0	84.0	0.0	0.0	0.0	0.0	21.0	108.0	0.0	351.0	0.0	0.0	0.0	0.0	1276.0	0.0	0.0	8.0	1405.0	210.0	0.0	0.0	0.0	65.0	0.0	0.0	0.0	0.0	0.0	0.0	0.0	0.0	0.0	0.0	2721.0	0.0
194	946.0	11940.0	0.0	6329.0	159.0	1178.0	1045.0	327.0	48.0	0.0	146.0	80.0	16.0	0.0	118.0	1721.0	0.0	0.0	0.0	116.0	0.0	0.0	2120.0	0.0	2507.0	186.0	0.0	364.0	880.0	33.0	0.0	221.0	927.0	0.0	378.0	0.0	18.0	911.0	1091.0	165.0	27.0	0.0	60.0	0.0	134.0	80.0	70.0	0.0	0.0
195	14416.0	12169.0	1673.0	26773.0	1556.0	2059.0	669.0	655.0	157.0	36.0	1105.0	53.0	87.0	93.0	6015.0	217.0	200.0	614.0	422.0	486.0	1817.0	106.0	3182.0	72.0	1872.0	342.0	0.0	6552.0	951.0	100.0	6795.0	11233.0	8460.0	40.0	310.0	163.0	3011.0	290.0	8664.0	990.0	136.0	105.0	105.0	0.0	449.0	241.0	221.0	372057.0	153.0
196	14637.0	3581.0	4463.0	1245.0	0.0	1824.0	97.0	450.0	29703.0	51.0	146.0	1678.0	1398.0	136.0	50.0	155.0	267.0	104.0	1349.0	0.0	90.0	23244.0	0.0	324.0	348.0	1557.0	0.0	121.0	214.0	19072.0	62.0	0.0	2202.0	622.0	113.0	4515.0	18.0	165.0	189.0	26865.0	1417.0	415.0	14818.0	0.0	134.0	1098.0	100.0	0.0	197.0
197	845.0	535.0	241.0	1502.0	4500.0	83.0	0.0	143.0	0.0	0.0	0.0	0.0	0.0	31.0	0.0	0.0	0.0	149.0	0.0	0.0	0.0	0.0	75.0	0.0	0.0	0.0	0.0	120.0	105.0	0.0	0.0	0.0	513.0	0.0	0.0	0.0	0.0	0.0	261.0	0.0	0.0	0.0	0.0	0.0	0.0	0.0	80.0	166.0	0.0
198	38541.0	2415.0	12780.0	2113.0	562.0	485.0	81.0	1638.0	194.0	138.0	412.0	117.0	61.0	155.0	0.0	155.0	440.0	269.0	75551.0	21.0	226.0	106.0	0.0	1389.0	348.0	24481.0	0.0	324.0	245.0	142.0	17.0	147.0	2086.0	8072.0	90.0	490.0	18.0	165.0	308.0	346.0	154.0	1458.0	85.0	0.0	157.0	3187.0	100.0	340.0	702.0
199	457.0	94.0	66.0	156.0	0.0	0.0	0.0	22.0	0.0	552.0	0.0	0.0	0.0	117.0	0.0	0.0	184.0	111.0	44.0	0.0	0.0	0.0	0.0	0.0	0.0	22.0	0.0	0.0	0.0	0.0	0.0	0.0	111.0	0.0	0.0	27.0	0.0	0.0	0.0	0.0	0.0	22.0	0.0	0.0	0.0	22.0	55.0	0.0	0.0
200	409.0	55.0	91.0	0.0	0.0	0.0	0.0	12.0	6.0	0.0	0.0	12.0	12.0	0.0	0.0	0.0	0.0	3.0	12.0	0.0	0.0	12.0	0.0	0.0	6.0	12.0	0.0	0.0	0.0	12.0	0.0	0.0	0.0	0.0	0.0	21.0	0.0	0.0	0.0	165.0	163.0	0.0	3.0	0.0	0.0	15.0	0.0	0.0	0.0
201	2139.0	59.0	720.0	51.0	81.0	0.0	0.0	44.0	0.0	51.0	0.0	0.0	0.0	0.0	0.0	0.0	427.0	29.0	1233.0	0.0	22.0	0.0	0.0	126.0	0.0	245.0	0.0	0.0	0.0	0.0	0.0	0.0	74.0	66.0	0.0	22.0	0.0	0.0	14.0	0.0	0.0	31100.0	0.0	0.0	0.0	44.0	0.0	0.0	0.0
202	1308.0	129.0	518.0	58.0	0.0	0.0	0.0	23.0	353.0	0.0	0.0	1491.0	640.0	0.0	0.0	0.0	0.0	0.0	176.0	0.0	23.0	153.0	0.0	72.0	0.0	188.0	0.0	0.0	0.0	106.0	0.0	0.0	82.0	35.0	0.0	223.0	0.0	0.0	0.0	990.0	290.0	23.0	153.0	0.0	0.0	94.0	0.0	23.0	0.0
203	800.0	188.0	463.0	15.0	0.0	0.0	0.0	0.0	211.0	0.0	0.0	8907.0	141.0	0.0	0.0	0.0	0.0	0.0	78.0	0.0	0.0	31.0	0.0	31.0	0.0	94.0	0.0	0.0	0.0	54.0	0.0	0.0	54.0	47.0	0.0	227.0	0.0	0.0	0.0	643.0	3342.0	0.0	109.0	0.0	0.0	31.0	0.0	0.0	15.0
204	7654.0	240832.0	1884.0	9774.0	1612.0	6075.0	865.0	1987.0	230.0	14.0	1558.0	96.0	92.0	223.0	135.0	5691.0	106.0	1334.0	581.0	275.0	99.0	14.0	1766.0	288.0	12932.0	715.0	0.0	1053.0	31443.0	159.0	53.0	425.0	3477.0	53.0	2929.0	138.0	74.0	10730.0	3442.0	594.0	208.0	236.0	120.0	0.0	449.0	696.0	904.0	1275.0	175.0
205	1471.0	153.0	486.0	38.0	0.0	0.0	0.0	0.0	191.0	0.0	0.0	140.0	25.0	0.0	0.0	0.0	0.0	0.0	89.0	0.0	0.0	38.0	0.0	54.0	0.0	89.0	0.0	0.0	0.0	63.0	0.0	0.0	115.0	12.0	0.0	127.0	0.0	0.0	0.0	1138.0	27403.0	12.0	38.0	0.0	0.0	51.0	0.0	0.0	25.0
206	399.0	225.0	107.0	317.0	253.0	51.0	0.0	61.0	0.0	0.0	0.0	0.0	0.0	0.0	0.0	0.0	0.0	0.0	51.0	0.0	0.0	0.0	0.0	0.0	35.0	40.0	0.0	66.0	0.0	0.0	0.0	71.0	153.0	0.0	0.0	0.0	0.0	0.0	51.0	0.0	0.0	0.0	0.0	0.0	0.0	0.0	0.0	245.0	0.0
207	185.0	185.0	0.0	13257.0	61.0	0.0	114.0	0.0	0.0	0.0	732.0	0.0	0.0	0.0	0.0	0.0	0.0	20.0	20.0	0.0	0.0	0.0	133.0	0.0	20.0	0.0	0.0	30.0	20.0	0.0	0.0	0.0	39360.0	0.0	0.0	0.0	0.0	0.0	1305.0	0.0	0.0	0.0	0.0	0.0	3571.0	0.0	0.0	82.0	0.0
208	1075.0	9973.0	0.0	7118.0	553.0	1247.0	1894.0	327.0	0.0	0.0	213.0	0.0	0.0	0.0	203.0	3799.0	0.0	119.0	0.0	65.0	0.0	14.0	3633.0	54.0	4972.0	0.0	0.0	628.0	1149.0	0.0	97.0	147.0	811.0	0.0	704.0	0.0	18.0	2382.0	878.0	148.0	0.0	0.0	25.0	0.0	67.0	0.0	0.0	340.0	0.0
209	14826.0	2524.0	2754.0	2111.0	496.0	346.0	0.0	1720.0	48.0	138.0	359.0	58.0	28.0	37.0	0.0	124.0	534.0	374.0	2111.0	21.0	226.0	81.0	0.0	126.0	152.0	963.0	0.0	0.0	153.0	151.0	0.0	0.0	1738.0	256.0	136.0	213.0	0.0	0.0	356.0	462.0	81.0	17191.0	60.0	0.0	157.0	642.0	90.0	0.0	131.0
210	4426.0	1360.0	1573.0	344.0	0.0	98.0	0.0	245.0	48.0	0.0	239.0	21.0	19.0	0.0	0.0	131.0	0.0	0.0	377.0	0.0	0.0	0.0	0.0	2291.0	98.0	508.0	0.0	0.0	229.0	33.0	0.0	0.0	131.0	53.0	37.0	81.0	0.0	131.0	0.0	81.0	0.0	0.0	0.0	0.0	0.0	3723.0	0.0	0.0	1311.0
211	1095.0	12104.0	371.0	1095.0	150.0	277.0	81.0	266.0	0.0	0.0	106.0	0.0	0.0	0.0	0.0	372.0	0.0	104.0	0.0	43.0	0.0	38.0	0.0	90.0	610.0	185.0	0.0	0.0	9040.0	0.0	35.0	0.0	371.0	0.0	143.0	0.0	0.0	1015.0	148.0	148.0	0.0	0.0	25.0	0.0	0.0	133.0	0.0	0.0	76.0
212	40143.0	1127.0	65035.0	620.0	243.0	161.0	0.0	594.0	642.0	109.0	359.0	181.0	44.0	0.0	0.0	0.0	240.0	104.0	10672.0	0.0	72.0	163.0	0.0	1497.0	152.0	8958.0	0.0	0.0	214.0	1370.0	0.0	0.0	338.0	15430.0	0.0	2655.0	0.0	0.0	0.0	676.0	236.0	525.0	215.0	0.0	0.0	1285.0	0.0	0.0	373.0
213	562.0	305.0	155.0	227.0	59.0	0.0	0.0	29.0	0.0	29.0	41.0	0.0	0.0	1526.0	0.0	0.0	0.0	2789.0	59.0	0.0	0.0	0.0	0.0	0.0	41.0	0.0	0.0	0.0	41.0	0.0	0.0	0.0	335.0	0.0	0.0	0.0	0.0	0.0	0.0	0.0	0.0	0.0	0.0	0.0	0.0	0.0	8240.0	71.0	0.0
214	486.0	119.0	231.0	31.0	0.0	31.0	0.0	0.0	1212.0	0.0	0.0	117.0	44.0	0.0	0.0	0.0	0.0	0.0	71.0	0.0	0.0	661.0	0.0	7.0	0.0	119.0	0.0	0.0	0.0	622.0	0.0	0.0	7.0	47.0	7.0	247.0	0.0	0.0	0.0	1435.0	72.0	0.0	446.0	15.0	0.0	55.0	0.0	0.0	15.0
215	995.0	202.0	482.0	25.0	0.0	0.0	0.0	0.0	362.0	0.0	0.0	357.0	6432.0	0.0	0.0	0.0	0.0	0.0	57.0	0.0	20.0	1124.0	0.0	0.0	0.0	103.0	0.0	0.0	20.0	108.0	0.0	0.0	31.0	25.0	0.0	72.0	0.0	0.0	0.0	808.0	62.0	0.0	1129.0	0.0	0.0	82.0	0.0	0.0	31.0
216	2832.0	153.0	870.0	34.0	0.0	0.0	0.0	25.0	509.0	284.0	0.0	1299.0	50.0	0.0	0.0	0.0	665.0	0.0	324.0	0.0	0.0	77.0	0.0	72.0	0.0	179.0	0.0	0.0	0.0	798.0	0.0	0.0	34.0	580.0	0.0	15491.0	0.0	0.0	0.0	1006.0	190.0	68.0	80.0	0.0	0.0	133.0	0.0	0.0	0.0
217	174.0	49.0	26.0	147.0	159.0	0.0	0.0	13.0	0.0	0.0	107.0	0.0	0.0	0.0	0.0	13.0	0.0	539.0	0.0	0.0	13.0	0.0	0.0	0.0	8.0	0.0	0.0	0.0	17.0	0.0	0.0	8.0	58.0	0.0	0.0	0.0	0.0	0.0	80.0	0.0	0.0	0.0	0.0	0.0	0.0	13.0	13.0	31.0	0.0
218	231.0	1267.0	43.0	154.0	0.0	8478.0	0.0	24.0	0.0	0.0	0.0	0.0	0.0	0.0	0.0	347.0	0.0	0.0	43.0	0.0	0.0	0.0	0.0	0.0	370.0	0.0	0.0	14.0	443.0	0.0	0.0	0.0	19.0	0.0	5511.0	0.0	0.0	476.0	0.0	0.0	0.0	0.0	0.0	0.0	0.0	14.0	14.0	19.0	0.0
219	0.0	0.0	0.0	13257.0	0.0	0.0	832.0	0.0	0.0	0.0	0.0	0.0	0.0	0.0	0.0	0.0	0.0	0.0	0.0	0.0	54.0	0.0	0.0	0.0	0.0	0.0	0.0	364.0	0.0	0.0	0.0	0.0	0.0	0.0	0.0	0.0	0.0	0.0	0.0	0.0	0.0	0.0	0.0	0.0	0.0	0.0	0.0	0.0	0.0
220	0.0	0.0	0.0	0.0	0.0	0.0	0.0	0.0	0.0	0.0	0.0	0.0	0.0	0.0	0.0	0.0	0.0	0.0	0.0	0.0	0.0	0.0	0.0	0.0	0.0	0.0	0.0	0.0	0.0	0.0	0.0	0.0	0.0	0.0	0.0	0.0	0.0	0.0	0.0	0.0	0.0	0.0	0.0	0.0	0.0	0.0	0.0	0.0	0.0
221	2748.0	1115.0	869.0	575.0	0.0	0.0	0.0	245.0	164.0	0.0	0.0	117.0	61.0	0.0	0.0	0.0	80.0	0.0	305.0	0.0	0.0	91.0	0.0	1479.0	364.0	540.0	0.0	0.0	0.0	84.0	0.0	0.0	493.0	53.0	0.0	117.0	0.0	103.0	0.0	5297.0	375.0	0.0	164.0	0.0	0.0	1339.0	0.0	0.0	1057.0
222	6564.0	2137.0	2442.0	763.0	131.0	427.0	0.0	491.0	213.0	72.0	585.0	305.0	117.0	62.0	0.0	139.0	133.0	89.0	1038.0	0.0	0.0	43.0	0.0	10444.0	213.0	1923.0	0.0	0.0	488.0	159.0	0.0	0.0	549.0	121.0	158.0	163.0	18.0	305.0	0.0	610.0	118.0	144.0	110.0	0.0	0.0	6294.0	60.0	183.0	16823.0
223	1085.0	396.0	187.0	793.0	1790.0	0.0	0.0	146.0	0.0	21.0	730.0	0.0	0.0	74.0	0.0	0.0	40.0	3423.0	125.0	0.0	0.0	0.0	0.0	0.0	0.0	0.0	0.0	104.0	104.0	0.0	0.0	0.0	584.0	0.0	0.0	0.0	0.0	0.0	438.0	0.0	0.0	0.0	0.0	0.0	0.0	0.0	160.0	146.0	0.0
224	1793.0	9974.0	707.0	25473.0	787.0	4158.0	5062.0	286.0	72.0	21.0	1438.0	0.0	0.0	43.0	152.0	3846.0	0.0	164.0	211.0	21.0	0.0	14.0	6171.0	0.0	7436.0	248.0	0.0	3566.0	1148.0	67.0	97.0	980.0	2433.0	0.0	2074.0	0.0	157.0	3065.0	3252.0	264.0	27.0	52.0	25.0	0.0	607.0	160.0	0.0	935.0	0.0
225	652.0	37.0	75.0	37.0	0.0	0.0	0.0	0.0	0.0	8470.0	0.0	0.0	0.0	148.0	0.0	0.0	2353.0	18.0	42.0	0.0	0.0	0.0	0.0	0.0	23.0	18.0	0.0	0.0	0.0	14.0	0.0	0.0	23.0	23.0	0.0	163.0	0.0	0.0	0.0	0.0	0.0	61.0	0.0	0.0	0.0	18.0	70.0	0.0	0.0
226	4330.0	87.0	796.0	54.0	32.0	0.0	0.0	32.0	21.0	1254.0	0.0	0.0	0.0	0.0	0.0	0.0	9402.0	0.0	687.0	0.0	0.0	0.0	0.0	0.0	0.0	185.0	0.0	0.0	0.0	21.0	0.0	0.0	65.0	458.0	0.0	2116.0	0.0	0.0	0.0	21.0	0.0	9315.0	0.0	0.0	0.0	133.0	0.0	21.0	0.0
227	3220.0	1412.0	649.0	1920.0	140.0	0.0	0.0	0.0	0.0	72.0	133.0	0.0	11.0	225.0	0.0	0.0	66.0	367.0	282.0	0.0	90.0	19.0	0.0	144.0	0.0	367.0	0.0	0.0	0.0	0.0	0.0	0.0	2175.0	40.0	0.0	0.0	0.0	0.0	0.0	0.0	0.0	65.0	0.0	0.0	157.0	0.0	790.0	0.0	32.0
228	2916.0	37371.0	1038.0	5437.0	543.0	2032.0	685.0	983.0	48.0	14.0	958.0	16.0	25.0	49.0	33.0	2372.0	66.0	314.0	369.0	94.0	0.0	48.0	889.0	180.0	3707.0	435.0	0.0	526.0	69601.0	42.0	35.0	73.0	2086.0	80.0	840.0	88.0	9.0	4350.0	1448.0	478.0	90.0	78.0	0.0	0.0	247.0	321.0	120.0	510.0	142.0
229	1592.0	7466.0	237.0	494.0	0.0	7299.0	0.0	0.0	0.0	0.0	0.0	37.0	0.0	0.0	0.0	3039.0	0.0	0.0	91.0	0.0	0.0	0.0	0.0	0.0	3663.0	0.0	0.0	91.0	1500.0	0.0	0.0	0.0	292.0	0.0	4095.0	0.0	0.0	3977.0	0.0	91.0	0.0	0.0	25.0	0.0	0.0	91.0	0.0	109.0	0.0
230	278.0	116.0	62.0	71.0	26.0	0.0	0.0	0.0	0.0	107.0	0.0	0.0	0.0	413.0	0.0	0.0	71.0	143.0	26.0	0.0	0.0	0.0	0.0	0.0	0.0	26.0	0.0	0.0	0.0	0.0	0.0	0.0	80.0	0.0	0.0	0.0	0.0	17.0	0.0	0.0	0.0	0.0	0.0	0.0	0.0	0.0	62.0	17.0	0.0
231	119.0	39.0	47.0	286.0	0.0	0.0	0.0	0.0	0.0	0.0	0.0	0.0	0.0	0.0	951.0	0.0	0.0	0.0	39.0	0.0	669.0	0.0	71.0	0.0	0.0	0.0	0.0	39.0	0.0	0.0	17.0	119.0	214.0	0.0	0.0	0.0	315.0	0.0	0.0	0.0	0.0	0.0	0.0	0.0	0.0	0.0	0.0	1160.0	0.0
232	12541.0	10487.0	2378.0	12973.0	759.0	4757.0	326.0	1405.0	121.0	116.0	359.0	58.0	70.0	192.0	373.0	542.0	307.0	419.0	1297.0	268.0	623.0	96.0	0.0	324.0	894.0	746.0	0.0	2634.0	1405.0	100.0	106.0	943.0	6954.0	215.0	522.0	339.0	148.0	662.0	973.0	1081.0	136.0	644.0	75.0	0.0	337.0	589.0	321.0	1955.0	307.0
233	224.0	54.0	33.0	37.0	23.0	10.0	0.0	16.0	0.0	129.0	10.0	0.0	0.0	988.0	0.0	0.0	10.0	37.0	0.0	0.0	0.0	0.0	0.0	0.0	10.0	0.0	0.0	0.0	0.0	0.0	0.0	0.0	78.0	0.0	0.0	0.0	0.0	0.0	0.0	0.0	0.0	0.0	0.0	0.0	6.0	0.0	703.0	16.0	0.0
234	15363.0	6803.0	2963.0	10535.0	31340.0	987.0	163.0	1207.0	121.0	357.0	4060.0	69.0	25.0	1097.0	33.0	449.0	867.0	78425.0	1536.0	159.0	397.0	72.0	0.0	306.0	987.0	871.0	0.0	385.0	987.0	109.0	44.0	166.0	13827.0	283.0	211.0	226.0	37.0	435.0	2524.0	1097.0	172.0	867.0	55.0	0.0	764.0	642.0	2743.0	850.0	197.0
235	1581.0	619.0	211.0	1353.0	146.0	277.0	0.0	97.0	0.0	36.0	0.0	0.0	0.0	1092.0	0.0	0.0	53.0	440.0	228.0	0.0	54.0	0.0	0.0	0.0	0.0	146.0	0.0	0.0	0.0	0.0	0.0	0.0	2201.0	0.0	0.0	62.0	0.0	0.0	0.0	0.0	0.0	0.0	0.0	0.0	67.0	0.0	1288.0	146.0	0.0
236	403.0	427.0	47.0	450.0	0.0	221.0	0.0	71.0	0.0	0.0	71.0	0.0	0.0	0.0	0.0	0.0	0.0	0.0	0.0	0.0	0.0	0.0	126.0	0.0	0.0	0.0	0.0	222.0	63.0	0.0	26.0	166.0	150.0	0.0	0.0	0.0	0.0	0.0	47.0	0.0	0.0	0.0	0.0	0.0	0.0	0.0	0.0	510.0	0.0
237	1504.0	831.0	435.0	1901.0	3121.0	0.0	0.0	277.0	0.0	51.0	1108.0	32.0	0.0	210.0	0.0	0.0	80.0	22732.0	198.0	21.0	63.0	0.0	0.0	0.0	0.0	237.0	0.0	0.0	237.0	0.0	0.0	0.0	1821.0	67.0	0.0	62.0	0.0	0.0	594.0	198.0	36.0	78.0	30.0	0.0	112.0	107.0	412.0	158.0	54.0
238	790.0	562.0	140.0	1212.0	178.0	140.0	0.0	0.0	0.0	14.0	0.0	0.0	0.0	0.0	0.0	0.0	0.0	0.0	140.0	0.0	0.0	0.0	122.0	0.0	0.0	0.0	0.0	3769.0	0.0	0.0	0.0	3403.0	263.0	40.0	0.0	0.0	18.0	0.0	0.0	0.0	45.0	0.0	0.0	0.0	0.0	0.0	0.0	595.0	0.0
239	0.0	0.0	0.0	0.0	984.0	184.0	81.0	143.0	0.0	14.0	0.0	0.0	0.0	0.0	0.0	0.0	0.0	0.0	0.0	0.0	0.0	14.0	0.0	0.0	0.0	0.0	0.0	466.0	0.0	0.0	26.0	92.0	0.0	0.0	0.0	0.0	0.0	0.0	213.0	0.0	0.0	0.0	0.0	0.0	0.0	0.0	0.0	595.0	0.0
240	599.0	489.0	110.0	899.0	131.0	110.0	0.0	141.0	0.0	0.0	0.0	0.0	0.0	0.0	33.0	0.0	0.0	0.0	94.0	21.0	0.0	0.0	0.0	0.0	78.0	0.0	0.0	182.0	94.0	0.0	0.0	129.0	362.0	0.0	0.0	0.0	0.0	0.0	94.0	63.0	0.0	52.0	0.0	0.0	0.0	0.0	0.0	340.0	0.0
241	2609.0	252.0	889.0	300.0	412.0	0.0	0.0	96.0	36.0	80.0	0.0	0.0	0.0	0.0	0.0	0.0	413.0	60.0	2766.0	0.0	0.0	0.0	0.0	144.0	0.0	505.0	0.0	0.0	36.0	33.0	0.0	0.0	108.0	60.0	0.0	62.0	0.0	0.0	36.0	60.0	0.0	5676.0	0.0	0.0	0.0	133.0	0.0	0.0	109.0
242	3324.0	1649.0	812.0	456.0	0.0	152.0	0.0	20127.0	0.0	0.0	0.0	21.0	0.0	0.0	0.0	108.0	53.0	104.0	609.0	21.0	0.0	33.0	0.0	203.0	304.0	482.0	0.0	0.0	431.0	0.0	0.0	92.0	329.0	67.0	0.0	62.0	0.0	279.0	0.0	0.0	0.0	78.0	0.0	0.0	0.0	203.0	0.0	340.0	98.0
243	196.0	428.0	0.0	176.0	0.0	45.0	0.0	0.0	0.0	0.0	0.0	0.0	0.0	0.0	0.0	0.0	0.0	0.0	0.0	0.0	0.0	0.0	60.0	0.0	0.0	0.0	0.0	50.0	30.0	0.0	0.0	73.0	85.0	0.0	40.0	0.0	0.0	0.0	40.0	0.0	0.0	0.0	0.0	0.0	0.0	0.0	0.0	216.0	0.0
244	3207.0	3300.0	319.0	519.0	0.0	226.0	0.0	1543.0	0.0	0.0	0.0	0.0	16.0	0.0	0.0	186.0	0.0	0.0	146.0	0.0	0.0	0.0	0.0	0.0	306.0	0.0	0.0	93.0	372.0	0.0	17.0	0.0	279.0	0.0	45.0	0.0	0.0	159.0	119.0	0.0	0.0	0.0	0.0	0.0	0.0	119.0	0.0	850.0	0.0
245	9691.0	603.0	4166.0	339.0	196.0	0.0	0.0	1229.0	0.0	21.0	0.0	26.0	0.0	0.0	0.0	108.0	53.0	0.0	5071.0	0.0	0.0	14.0	0.0	721.0	152.0	4355.0	0.0	0.0	184.0	33.0	0.0	0.0	301.0	296.0	0.0	100.0	0.0	124.0	0.0	0.0	0.0	249.0	0.0	0.0	0.0	3374.0	0.0	0.0	285.0
246	914.0	3687.0	348.0	174.0	0.0	231.0	0.0	266.0	0.0	0.0	72.0	0.0	0.0	0.0	0.0	1256.0	0.0	0.0	116.0	0.0	0.0	0.0	0.0	108.0	305.0	72.0	0.0	0.0	2613.0	0.0	0.0	0.0	246.0	0.0	60.0	0.0	27.0	1305.0	0.0	0.0	0.0	0.0	0.0	0.0	0.0	87.0	0.0	0.0	87.0
247	1006.0	2259.0	325.0	139.0	0.0	479.0	0.0	61.0	0.0	14.0	61.0	0.0	0.0	0.0	0.0	10509.0	0.0	89.0	77.0	0.0	0.0	0.0	0.0	0.0	3009.0	46.0	0.0	77.0	681.0	0.0	0.0	0.0	139.0	0.0	325.0	0.0	0.0	2058.0	0.0	0.0	0.0	0.0	0.0	0.0	0.0	133.0	0.0	61.0	54.0
248	4115.0	6256.0	945.0	945.0	150.0	577.0	114.0	430.0	109.0	21.0	306.0	16.0	0.0	74.0	0.0	2016.0	106.0	299.0	444.0	0.0	0.0	28.0	0.0	378.0	1570.0	528.0	0.0	182.0	4083.0	58.0	8.0	0.0	1043.0	107.0	401.0	150.0	0.0	1429.0	237.0	333.0	81.0	249.0	45.0	0.0	89.0	803.0	100.0	0.0	252.0
249	1454.0	674.0	269.0	314.0	131.0	89.0	0.0	1094.0	0.0	0.0	0.0	0.0	0.0	0.0	0.0	59.0	0.0	119.0	239.0	0.0	0.0	0.0	0.0	0.0	314.0	89.0	0.0	0.0	74.0	0.0	17.0	0.0	179.0	0.0	0.0	50.0	0.0	194.0	59.0	0.0	0.0	0.0	0.0	0.0	0.0	0.0	0.0	164.0	54.0
250	537.0	6073.0	107.0	342.0	0.0	1202.0	65.0	0.0	0.0	0.0	0.0	0.0	0.0	0.0	0.0	616.0	0.0	0.0	0.0	0.0	0.0	0.0	293.0	0.0	528.0	0.0	0.0	117.0	4860.0	0.0	0.0	0.0	224.0	0.0	899.0	0.0	0.0	704.0	97.0	0.0	0.0	0.0	0.0	0.0	0.0	0.0	0.0	0.0	0.0
251	149.0	0.0	0.0	1754.0	19.0	19.0	12.0	0.0	0.0	0.0	399.0	0.0	0.0	0.0	0.0	0.0	19.0	0.0	12.0	0.0	25.0	0.0	45.0	0.0	0.0	25.0	0.0	0.0	0.0	0.0	0.0	0.0	35762.0	0.0	0.0	0.0	0.0	0.0	513.0	45.0	0.0	0.0	0.0	0.0	1325.0	0.0	0.0	32.0	0.0
252	6293.0	2870.0	2159.0	842.0	328.0	237.0	0.0	450.0	210.0	51.0	319.0	53.0	129.0	0.0	0.0	124.0	106.0	0.0	737.0	21.0	54.0	33.0	0.0	5285.0	711.0	763.0	0.0	0.0	342.0	210.0	8.0	0.0	811.0	67.0	68.0	289.0	0.0	186.0	0.0	5082.0	190.0	237.0	200.0	0.0	89.0	5490.0	60.0	0.0	4871.0
253	712.0	131.0	114.0	360.0	431.0	0.0	0.0	52.0	0.0	61.0	87.0	0.0	0.0	0.0	0.0	0.0	87.0	818.0	52.0	0.0	0.0	0.0	0.0	0.0	0.0	70.0	0.0	0.0	0.0	0.0	0.0	0.0	149.0	0.0	0.0	0.0	0.0	0.0	131.0	0.0	0.0	0.0	0.0	0.0	0.0	87.0	0.0	52.0	0.0
254	1592.0	14691.0	693.0	749.0	0.0	231.0	81.0	225.0	0.0	0.0	0.0	0.0	0.0	0.0	0.0	217.0	40.0	104.0	206.0	0.0	0.0	14.0	0.0	216.0	327.0	243.0	0.0	0.0	4609.0	0.0	0.0	0.0	431.0	0.0	105.0	50.0	9.0	662.0	0.0	131.0	36.0	52.0	50.0	0.0	0.0	321.0	0.0	112.0	120.0
255	1845.0	9780.0	445.0	1060.0	0.0	508.0	65.0	286.0	0.0	0.0	0.0	0.0	19.0	24.0	0.0	961.0	0.0	74.0	190.0	43.0	0.0	24.0	0.0	72.0	501.0	169.0	0.0	0.0	6768.0	0.0	0.0	0.0	424.0	0.0	257.0	0.0	18.0	7063.0	0.0	297.0	0.0	105.0	80.0	0.0	0.0	214.0	60.0	0.0	87.0
256	138.0	69.0	25.0	869.0	0.0	0.0	31.0	0.0	0.0	0.0	0.0	0.0	0.0	0.0	815.0	0.0	0.0	0.0	0.0	0.0	352.0	0.0	69.0	0.0	0.0	0.0	0.0	81.0	0.0	0.0	97.0	176.0	163.0	0.0	0.0	0.0	334.0	0.0	37.0	0.0	0.0	0.0	0.0	0.0	0.0	0.0	0.0	2211.0	0.0
257	1734.0	122.0	583.0	111.0	53.0	0.0	0.0	532.0	0.0	0.0	21.0	0.0	0.0	0.0	0.0	0.0	93.0	26.0	700.0	0.0	0.0	0.0	0.0	90.0	26.0	217.0	0.0	0.0	0.0	0.0	0.0	0.0	74.0	0.0	0.0	0.0	0.0	0.0	0.0	0.0	0.0	546.0	25.0	0.0	0.0	107.0	0.0	0.0	0.0
258	301.0	45.0	137.0	4.0	0.0	0.0	0.0	0.0	35.0	0.0	0.0	0.0	12.0	0.0	0.0	0.0	0.0	4.0	31.0	0.0	4.0	12.0	0.0	0.0	0.0	4.0	0.0	0.0	0.0	0.0	0.0	0.0	8.0	0.0	0.0	27.0	0.0	4.0	0.0	214.0	329.0	0.0	16.0	0.0	0.0	22.0	0.0	16.0	0.0
259	292.0	250.0	0.0	10527.0	41.0	0.0	114.0	0.0	0.0	14.0	652.0	0.0	0.0	0.0	0.0	0.0	0.0	27.0	41.0	36.0	55.0	0.0	711.0	0.0	0.0	0.0	0.0	0.0	0.0	0.0	0.0	0.0	32559.0	0.0	0.0	0.0	0.0	0.0	1020.0	0.0	0.0	0.0	0.0	0.0	1324.0	0.0	0.0	139.0	0.0
260	937.0	545.0	0.0	7384.0	144.0	133.0	0.0	0.0	0.0	14.0	0.0	0.0	25.0	31.0	0.0	0.0	0.0	0.0	92.0	0.0	0.0	0.0	0.0	0.0	0.0	0.0	0.0	1040.0	144.0	0.0	0.0	92.0	813.0	0.0	0.0	0.0	0.0	92.0	144.0	0.0	0.0	0.0	0.0	0.0	0.0	0.0	50.0	226.0	0.0
261	553.0	1439.0	0.0	830.0	0.0	359.0	114.0	124.0	0.0	0.0	0.0	0.0	0.0	0.0	33.0	0.0	0.0	0.0	0.0	0.0	0.0	0.0	276.0	0.0	0.0	0.0	0.0	243.0	124.0	0.0	35.0	388.0	235.0	0.0	60.0	0.0	0.0	0.0	124.0	0.0	0.0	0.0	0.0	0.0	0.0	0.0	0.0	935.0	0.0
262	297.0	271.0	0.0	802.0	0.0	64.0	97.0	0.0	0.0	0.0	64.0	0.0	0.0	0.0	0.0	0.0	0.0	0.0	51.0	0.0	0.0	0.0	64.0	0.0	0.0	51.0	0.0	12372.0	51.0	0.0	17.0	943.0	168.0	0.0	0.0	0.0	46.0	0.0	0.0	0.0	0.0	0.0	0.0	0.0	0.0	0.0	0.0	680.0	0.0
263	3793.0	776.0	377.0	1064.0	0.0	133.0	0.0	0.0	36.0	1197.0	0.0	0.0	0.0	1308.0	0.0	0.0	643.0	576.0	465.0	36.0	54.0	0.0	0.0	0.0	354.0	244.0	0.0	0.0	0.0	0.0	0.0	0.0	1220.0	110.0	0.0	155.0	18.0	0.0	0.0	0.0	0.0	177.0	25.0	0.0	0.0	0.0	754.0	0.0	0.0
264	148.0	579.0	0.0	165.0	0.0	124.0	0.0	0.0	0.0	0.0	0.0	0.0	0.0	0.0	0.0	28.0	0.0	0.0	28.0	0.0	0.0	0.0	28.0	0.0	56.0	0.0	0.0	44.0	60.0	0.0	0.0	24.0	128.0	0.0	44.0	0.0	0.0	32.0	40.0	0.0	0.0	0.0	0.0	0.0	0.0	0.0	0.0	189.0	0.0
265	1722.0	316.0	641.0	43.0	0.0	0.0	0.0	0.0	16649.0	0.0	0.0	149.0	84.0	0.0	0.0	0.0	61.0	0.0	237.0	0.0	0.0	738.0	0.0	72.0	52.0	333.0	0.0	0.0	0.0	1067.0	0.0	0.0	79.0	140.0	0.0	553.0	0.0	0.0	0.0	14769.0	218.0	0.0	1019.0	0.0	0.0	0.0	0.0	0.0	0.0
266	542.0	271.0	0.0	653.0	50.0	0.0	0.0	0.0	0.0	0.0	0.0	0.0	0.0	0.0	118.0	0.0	0.0	0.0	0.0	0.0	108.0	0.0	120.0	0.0	0.0	0.0	0.0	985.0	0.0	0.0	17.0	10795.0	90.0	0.0	0.0	0.0	74.0	0.0	140.0	0.0	0.0	0.0	0.0	0.0	0.0	0.0	0.0	3996.0	0.0
267	1980.0	264.0	528.0	478.0	843.0	0.0	0.0	280.0	48.0	643.0	99.0	0.0	0.0	595.0	0.0	0.0	2244.0	1006.0	808.0	0.0	0.0	0.0	0.0	0.0	0.0	676.0	0.0	0.0	0.0	50.0	0.0	0.0	396.0	0.0	0.0	181.0	0.0	0.0	99.0	181.0	0.0	759.0	0.0	0.0	0.0	99.0	70.0	0.0	54.0
268	160.0	80.0	66.0	547.0	0.0	0.0	53.0	0.0	0.0	0.0	0.0	0.0	0.0	0.0	1529.0	0.0	0.0	0.0	0.0	0.0	6098.0	0.0	120.0	0.0	93.0	0.0	0.0	66.0	0.0	0.0	66.0	186.0	106.0	0.0	0.0	0.0	892.0	0.0	93.0	0.0	0.0	0.0	0.0	53.0	0.0	0.0	0.0	3469.0	0.0
269	161.0	90.0	40.0	745.0	0.0	30.0	211.0	0.0	0.0	0.0	0.0	0.0	0.0	0.0	120.0	0.0	0.0	0.0	0.0	798.0	0.0	0.0	1006.0	0.0	0.0	0.0	0.0	70.0	20.0	0.0	0.0	0.0	352.0	0.0	0.0	0.0	0.0	0.0	20.0	0.0	0.0	0.0	0.0	0.0	20.0	0.0	0.0	50.0	0.0
270	826.0	779.0	190.0	1096.0	0.0	206.0	81.0	143.0	0.0	0.0	0.0	0.0	0.0	0.0	33.0	0.0	0.0	0.0	0.0	21.0	0.0	33.0	127.0	0.0	0.0	0.0	0.0	4215.0	111.0	0.0	17.0	1368.0	302.0	0.0	0.0	0.0	27.0	0.0	189.0	0.0	0.0	0.0	0.0	0.0	0.0	0.0	0.0	935.0	0.0
271	44.0	51.0	0.0	331.0	0.0	0.0	0.0	0.0	0.0	0.0	0.0	0.0	0.0	0.0	509.0	0.0	0.0	0.0	29.0	0.0	81.0	0.0	58.0	0.0	0.0	0.0	0.0	88.0	0.0	0.0	36.0	132.0	95.0	0.0	0.0	0.0	241.0	0.0	147.0	0.0	0.0	0.0	0.0	22.0	29.0	0.0	0.0	2195.0	0.0
272	2344.0	397.0	509.0	580.0	468.0	0.0	0.0	389.0	0.0	0.0	346.0	0.0	0.0	0.0	0.0	0.0	0.0	419.0	305.0	36.0	54.0	0.0	0.0	0.0	122.0	71.0	0.0	0.0	122.0	42.0	0.0	0.0	579.0	0.0	0.0	0.0	0.0	82.0	213.0	0.0	0.0	489.0	0.0	0.0	0.0	0.0	50.0	0.0	0.0
273	2164.0	1454.0	507.0	169.0	0.0	123.0	0.0	184.0	0.0	0.0	0.0	0.0	0.0	0.0	0.0	338.0	0.0	0.0	157.0	0.0	0.0	0.0	0.0	631.0	169.0	259.0	0.0	0.0	439.0	0.0	0.0	0.0	67.0	40.0	0.0	0.0	0.0	281.0	0.0	0.0	0.0	67.0	0.0	0.0	0.0	1339.0	0.0	45.0	329.0
274	757.0	741.0	128.0	1225.0	0.0	0.0	130.0	128.0	0.0	0.0	0.0	0.0	0.0	0.0	679.0	0.0	0.0	0.0	0.0	21.0	4547.0	0.0	128.0	0.0	0.0	0.0	0.0	112.0	0.0	0.0	365.0	193.0	467.0	0.0	0.0	0.0	371.0	0.0	332.0	0.0	0.0	0.0	0.0	193.0	0.0	0.0	0.0	5272.0	0.0
275	586.0	407.0	0.0	1117.0	0.0	0.0	0.0	0.0	0.0	0.0	0.0	0.0	0.0	0.0	33.0	0.0	0.0	0.0	0.0	0.0	99.0	19.0	50.0	0.0	0.0	0.0	0.0	10501.0	0.0	0.0	8.0	554.0	184.0	0.0	0.0	50.0	27.0	0.0	0.0	0.0	0.0	0.0	0.0	0.0	0.0	0.0	0.0	256.0	0.0
276	64569.0	482.0	7974.0	223.0	0.0	86.0	0.0	184.0	60.0	393.0	0.0	16.0	11.0	0.0	0.0	0.0	961.0	86.0	12469.0	0.0	0.0	0.0	0.0	162.0	0.0	2924.0	0.0	0.0	0.0	100.0	0.0	0.0	155.0	3220.0	0.0	364.0	0.0	0.0	0.0	137.0	0.0	8714.0	40.0	0.0	0.0	187.0	0.0	0.0	109.0
277	254.0	89.0	78.0	78.0	0.0	0.0	0.0	0.0	0.0	25.0	0.0	0.0	0.0	234.0	0.0	11.0	11.0	53.0	11.0	0.0	0.0	0.0	0.0	0.0	0.0	11.0	0.0	0.0	11.0	0.0	0.0	0.0	212.0	0.0	0.0	16.0	0.0	0.0	0.0	0.0	0.0	11.0	0.0	0.0	0.0	0.0	653.0	0.0	0.0
278	507.0	975.0	0.0	2580.0	0.0	162.0	359.0	0.0	0.0	0.0	0.0	0.0	0.0	0.0	169.0	0.0	0.0	0.0	0.0	58.0	0.0	0.0	304.0	0.0	162.0	0.0	0.0	283.0	0.0	0.0	4097.0	277.0	243.0	0.0	60.0	0.0	0.0	0.0	166.0	0.0	0.0	0.0	0.0	0.0	67.0	0.0	0.0	1020.0	54.0
279	13676.0	3130.0	4778.0	1441.0	0.0	392.0	81.0	266.0	1194.0	80.0	0.0	14414.0	7755.0	74.0	0.0	263.0	280.0	134.0	1112.0	29.0	135.0	535.0	0.0	306.0	283.0	1441.0	0.0	0.0	307.0	700.0	0.0	92.0	1622.0	370.0	174.0	2059.0	18.0	103.0	189.0	4366.0	2634.0	302.0	906.0	0.0	67.0	776.0	140.0	0.0	142.0
280	8369.0	5342.0	1335.0	7122.0	300.0	801.0	261.0	532.0	84.0	58.0	213.0	26.0	42.0	80.0	203.0	232.0	320.0	284.0	712.0	101.0	424.0	86.0	623.0	108.0	261.0	528.0	0.0	59317.0	460.0	92.0	142.0	22346.0	3245.0	94.0	181.0	188.0	92.0	269.0	332.0	561.0	208.0	131.0	60.0	0.0	269.0	241.0	170.0	3486.0	87.0
281	2057.0	295.0	559.0	232.0	168.0	0.0	0.0	2171.0	0.0	0.0	0.0	0.0	0.0	0.0	0.0	77.0	53.0	104.0	270.0	0.0	0.0	0.0	0.0	0.0	81.0	157.0	0.0	0.0	100.0	25.0	0.0	0.0	138.0	62.0	0.0	0.0	0.0	62.0	0.0	0.0	0.0	547.0	0.0	0.0	0.0	107.0	0.0	0.0	43.0
282	134.0	121.0	0.0	3119.0	85.0	0.0	414.0	0.0	0.0	0.0	60.0	0.0	0.0	0.0	60.0	0.0	0.0	0.0	0.0	268.0	0.0	0.0	17656.0	0.0	0.0	0.0	0.0	24.0	0.0	0.0	0.0	0.0	2985.0	0.0	0.0	0.0	0.0	0.0	182.0	0.0	0.0	0.0	0.0	0.0	85.0	0.0	0.0	292.0	0.0
283	322.0	107.0	0.0	2884.0	0.0	0.0	81.0	0.0	0.0	0.0	0.0	0.0	0.0	0.0	2277.0	0.0	0.0	0.0	0.0	65.0	135.0	0.0	236.0	0.0	0.0	0.0	0.0	473.0	0.0	0.0	463.0	1119.0	452.0	0.0	0.0	0.0	157.0	0.0	379.0	0.0	0.0	0.0	0.0	0.0	44.0	0.0	0.0	6293.0	0.0
284	1122.0	8008.0	444.0	1673.0	168.0	693.0	97.0	143.0	48.0	0.0	199.0	0.0	16.0	31.0	0.0	961.0	0.0	89.0	0.0	14.0	0.0	0.0	233.0	0.0	1068.0	0.0	0.0	141.0	31990.0	42.0	0.0	0.0	695.0	0.0	386.0	0.0	0.0	2465.0	237.0	169.0	36.0	131.0	25.0	0.0	44.0	107.0	80.0	0.0	0.0
285	18561.0	10590.0	3074.0	4099.0	365.0	2049.0	65.0	42259.0	157.0	102.0	213.0	74.0	36.0	117.0	50.0	569.0	307.0	584.0	1821.0	108.0	551.0	91.0	0.0	324.0	1252.0	1252.0	0.0	405.0	1024.0	109.0	80.0	240.0	3940.0	283.0	113.0	339.0	46.0	580.0	640.0	660.0	154.0	289.0	125.0	0.0	269.0	642.0	221.0	1105.0	197.0
286	1033.0	710.0	0.0	7943.0	234.0	300.0	293.0	0.0	0.0	21.0	412.0	0.0	11.0	0.0	6083.0	0.0	0.0	0.0	0.0	116.0	560.0	0.0	968.0	0.0	0.0	0.0	0.0	2712.0	122.0	0.0	926.0	4456.0	1506.0	0.0	0.0	0.0	1542.0	124.0	878.0	0.0	0.0	0.0	0.0	0.0	112.0	0.0	0.0	16532.0	0.0
287	327.0	76.0	10.0	128.0	15.0	0.0	0.0	0.0	0.0	71.0	0.0	0.0	0.0	2161.0	0.0	0.0	46.0	138.0	0.0	0.0	10.0	0.0	0.0	0.0	0.0	10.0	0.0	0.0	30.0	0.0	0.0	0.0	169.0	0.0	0.0	0.0	0.0	0.0	25.0	0.0	0.0	0.0	0.0	0.0	0.0	0.0	87.0	15.0	0.0
288	300.0	10304.0	185.0	307.0	0.0	554.0	0.0	114.0	0.0	0.0	0.0	0.0	0.0	0.0	0.0	124.0	0.0	0.0	0.0	0.0	0.0	0.0	0.0	0.0	436.0	0.0	0.0	0.0	143.0	0.0	0.0	0.0	121.0	0.0	45.0	0.0	0.0	103.0	85.0	429.0	0.0	0.0	0.0	0.0	0.0	0.0	0.0	0.0	0.0
289	4023.0	2746.0	596.0	298.0	0.0	149.0	0.0	1298.0	0.0	0.0	0.0	0.0	0.0	0.0	0.0	212.0	0.0	0.0	404.0	0.0	0.0	0.0	0.0	72.0	7216.0	276.0	0.0	0.0	234.0	0.0	0.0	110.0	255.0	53.0	0.0	0.0	0.0	404.0	0.0	0.0	0.0	0.0	0.0	0.0	0.0	149.0	0.0	340.0	54.0
290	2030.0	1667.0	543.0	3262.0	93.0	0.0	97.0	0.0	0.0	0.0	0.0	0.0	19.0	31.0	849.0	0.0	0.0	0.0	0.0	87.0	235.0	0.0	0.0	0.0	0.0	0.0	0.0	906.0	0.0	0.0	641.0	1486.0	1159.0	0.0	0.0	0.0	232.0	0.0	0.0	217.0	45.0	0.0	0.0	0.0	67.0	160.0	0.0	8249.0	0.0
291	862.0	563.0	0.0	1056.0	88.0	176.0	0.0	0.0	0.0	0.0	0.0	0.0	0.0	0.0	0.0	0.0	0.0	0.0	105.0	0.0	0.0	0.0	0.0	0.0	0.0	0.0	0.0	3120.0	123.0	0.0	26.0	5697.0	316.0	0.0	0.0	0.0	18.0	0.0	0.0	0.0	0.0	0.0	0.0	0.0	0.0	0.0	50.0	765.0	0.0
292	2518.0	1648.0	488.0	427.0	84.0	0.0	0.0	748.0	0.0	0.0	119.0	0.0	0.0	0.0	0.0	137.0	0.0	0.0	274.0	0.0	0.0	0.0	0.0	0.0	244.0	0.0	0.0	0.0	137.0	0.0	8.0	92.0	198.0	0.0	0.0	0.0	0.0	244.0	122.0	106.0	0.0	52.0	0.0	0.0	0.0	0.0	0.0	765.0	0.0
293	27.0	72.0	0.0	10040.0	9.0	9.0	54.0	0.0	0.0	0.0	227.0	0.0	0.0	0.0	0.0	0.0	0.0	18.0	27.0	0.0	0.0	0.0	181.0	0.0	0.0	0.0	0.0	18.0	0.0	0.0	0.0	0.0	47455.0	0.0	0.0	0.0	0.0	0.0	436.0	18.0	0.0	0.0	0.0	0.0	1782.0	18.0	0.0	72.0	0.0
294	4494.0	1071.0	1764.0	798.0	0.0	273.0	0.0	266.0	72.0	21.0	612.0	37.0	44.0	49.0	33.0	93.0	93.0	0.0	462.0	0.0	0.0	14.0	0.0	39632.0	0.0	1092.0	0.0	0.0	315.0	92.0	0.0	0.0	378.0	67.0	105.0	105.0	0.0	189.0	126.0	231.0	63.0	105.0	55.0	0.0	0.0	4740.0	100.0	0.0	8615.0
295	64.0	64.0	36.0	6726.0	46.0	0.0	64.0	0.0	0.0	0.0	253.0	0.0	0.0	0.0	0.0	0.0	0.0	18.0	18.0	0.0	18.0	0.0	221.0	0.0	0.0	0.0	0.0	0.0	36.0	0.0	0.0	0.0	23984.0	0.0	0.0	0.0	0.0	0.0	569.0	0.0	0.0	0.0	0.0	0.0	787.0	0.0	0.0	83.0	0.0
296	713.0	800.0	194.0	34667.0	0.0	129.0	3118.0	0.0	0.0	0.0	0.0	0.0	0.0	0.0	216.0	0.0	0.0	0.0	0.0	43.0	151.0	0.0	21151.0	0.0	0.0	0.0	0.0	432.0	0.0	0.0	8.0	0.0	3265.0	0.0	0.0	0.0	0.0	0.0	540.0	0.0	0.0	0.0	0.0	0.0	151.0	0.0	0.0	800.0	0.0
297	27.0	16.0	22.0	708.0	38.0	0.0	0.0	0.0	0.0	0.0	83.0	0.0	0.0	5.0	0.0	0.0	0.0	5.0	0.0	0.0	5.0	0.0	27.0	0.0	0.0	0.0	0.0	0.0	0.0	0.0	0.0	0.0	39290.0	0.0	0.0	0.0	0.0	0.0	182.0	5.0	0.0	0.0	0.0	0.0	830.0	0.0	5.0	0.0	0.0
298	350.0	50.0	33.0	283.0	33.0	0.0	0.0	50.0	0.0	0.0	33.0	0.0	0.0	94.0	0.0	0.0	0.0	66.0	211.0	0.0	0.0	0.0	0.0	0.0	0.0	61.0	0.0	0.0	0.0	0.0	0.0	0.0	405.0	0.0	0.0	0.0	0.0	0.0	0.0	0.0	0.0	0.0	0.0	0.0	33.0	0.0	294.0	0.0	33.0
299	44.0	29.0	12.0	65.0	0.0	0.0	0.0	0.0	0.0	8.0	0.0	0.0	0.0	0.0	0.0	0.0	0.0	0.0	0.0	0.0	0.0	0.0	0.0	0.0	0.0	8.0	0.0	0.0	0.0	0.0	0.0	0.0	61.0	0.0	0.0	0.0	0.0	0.0	4.0	0.0	0.0	0.0	0.0	0.0	0.0	0.0	40.0	0.0	0.0
300	488.0	100.0	43.0	244.0	0.0	0.0	0.0	0.0	0.0	43.0	28.0	0.0	0.0	71.0	0.0	0.0	0.0	43.0	43.0	0.0	0.0	0.0	0.0	0.0	0.0	28.0	0.0	0.0	0.0	0.0	0.0	0.0	201.0	0.0	0.0	0.0	0.0	0.0	0.0	0.0	0.0	0.0	0.0	0.0	0.0	0.0	244.0	0.0	0.0
301	85.0	38.0	46.0	471.0	0.0	30.0	170.0	0.0	0.0	0.0	0.0	0.0	0.0	0.0	100.0	0.0	0.0	0.0	38.0	959.0	30.0	0.0	232.0	0.0	0.0	0.0	0.0	23.0	0.0	0.0	0.0	0.0	456.0	0.0	0.0	0.0	15.0	0.0	0.0	0.0	0.0	0.0	0.0	0.0	38.0	0.0	0.0	61.0	0.0
302	473.0	251.0	67.0	859.0	0.0	0.0	164.0	28.0	0.0	0.0	0.0	0.0	0.0	0.0	57.0	0.0	0.0	0.0	38.0	8209.0	67.0	0.0	328.0	0.0	0.0	28.0	0.0	38.0	0.0	0.0	0.0	0.0	1043.0	0.0	0.0	0.0	0.0	0.0	28.0	0.0	0.0	0.0	0.0	0.0	57.0	0.0	0.0	106.0	0.0
303	105.0	68.0	20.0	648.0	0.0	0.0	89.0	24.0	0.0	0.0	0.0	0.0	0.0	0.0	16.0	0.0	0.0	0.0	0.0	22660.0	0.0	0.0	52.0	0.0	0.0	0.0	0.0	16.0	0.0	0.0	0.0	0.0	336.0	0.0	28.0	0.0	0.0	0.0	0.0	0.0	0.0	0.0	0.0	0.0	16.0	0.0	0.0	40.0	0.0
304	12.0	12.0	0.0	88.0	0.0	0.0	25.0	0.0	0.0	0.0	0.0	0.0	0.0	0.0	12.0	0.0	0.0	4.0	0.0	88.0	0.0	0.0	16.0	0.0	0.0	0.0	308.0	0.0	0.0	0.0	0.0	0.0	120.0	0.0	0.0	0.0	0.0	0.0	0.0	0.0	0.0	0.0	0.0	0.0	8.0	0.0	0.0	4.0	0.0
305	291.0	447.0	0.0	17939.0	0.0	45.0	58.0	0.0	0.0	0.0	71.0	0.0	0.0	0.0	0.0	0.0	0.0	0.0	0.0	0.0	0.0	0.0	103.0	0.0	0.0	0.0	0.0	851.0	38.0	0.0	17.0	58.0	544.0	0.0	0.0	0.0	0.0	0.0	237.0	0.0	0.0	0.0	0.0	0.0	0.0	0.0	0.0	201.0	0.0
306	67.0	0.0	18.0	31.0	7.0	13.0	0.0	0.0	0.0	2.0	2.0	0.0	0.0	164.0	0.0	0.0	0.0	31.0	0.0	0.0	0.0	0.0	2.0	0.0	7.0	0.0	0.0	54.0	0.0	0.0	0.0	0.0	172.0	0.0	0.0	2.0	0.0	0.0	0.0	0.0	0.0	0.0	0.0	0.0	0.0	0.0	3188.0	0.0	0.0
307	15.0	3.0	7.0	501.0	46.0	0.0	15.0	0.0	0.0	0.0	50.0	0.0	0.0	0.0	0.0	0.0	0.0	0.0	0.0	0.0	11.0	0.0	7.0	3.0	0.0	0.0	1395.0	11.0	0.0	0.0	0.0	0.0	17964.0	0.0	0.0	0.0	0.0	0.0	58.0	0.0	0.0	0.0	0.0	0.0	415.0	0.0	3.0	3.0	0.0
308	4.0	0.0	0.0	9.0	0.0	0.0	0.0	0.0	0.0	0.0	0.0	0.0	0.0	0.0	0.0	0.0	0.0	0.0	0.0	0.0	0.0	0.0	0.0	0.0	0.0	0.0	0.0	9.0	0.0	0.0	0.0	0.0	75.0	0.0	0.0	0.0	0.0	0.0	0.0	0.0	0.0	0.0	0.0	0.0	0.0	0.0	4.0	0.0	0.0
309	15.0	7.0	0.0	55.0	3.0	0.0	0.0	3.0	0.0	3.0	0.0	0.0	0.0	7.0	0.0	0.0	0.0	0.0	0.0	0.0	0.0	0.0	0.0	0.0	0.0	0.0	0.0	0.0	0.0	0.0	0.0	0.0	19.0	0.0	0.0	0.0	0.0	0.0	0.0	0.0	0.0	3.0	0.0	0.0	3.0	0.0	37.0	29.0	0.0
310	27.0	4.0	9.0	13.0	0.0	4.0	0.0	0.0	0.0	0.0	0.0	0.0	0.0	9.0	0.0	0.0	0.0	9.0	0.0	0.0	0.0	0.0	0.0	0.0	0.0	0.0	0.0	0.0	0.0	0.0	0.0	0.0	31.0	0.0	0.0	0.0	0.0	4.0	13.0	0.0	0.0	0.0	0.0	0.0	9.0	0.0	31.0	9.0	0.0
311	80.0	0.0	16.0	80.0	56.0	20.0	0.0	0.0	0.0	0.0	0.0	0.0	0.0	497.0	0.0	0.0	0.0	86.0	20.0	0.0	0.0	0.0	0.0	0.0	16.0	0.0	0.0	0.0	0.0	0.0	0.0	0.0	193.0	0.0	0.0	0.0	0.0	0.0	0.0	0.0	0.0	0.0	0.0	0.0	30.0	16.0	360.0	0.0	0.0
312	268.0	123.0	33.0	1364.0	33.0	0.0	302.0	0.0	0.0	0.0	0.0	0.0	0.0	0.0	290.0	0.0	0.0	0.0	0.0	279.0	33.0	0.0	615.0	0.0	0.0	0.0	0.0	33.0	0.0	0.0	0.0	33.0	425.0	0.0	0.0	0.0	44.0	0.0	44.0	0.0	0.0	0.0	0.0	0.0	0.0	0.0	0.0	123.0	0.0
313	3.0	0.0	17.0	0.0	3.0	3.0	0.0	0.0	0.0	3.0	0.0	0.0	0.0	22.0	0.0	0.0	0.0	0.0	3.0	0.0	0.0	0.0	3.0	0.0	0.0	0.0	0.0	0.0	0.0	0.0	0.0	0.0	12.0	0.0	0.0	3.0	0.0	3.0	0.0	3.0	0.0	0.0	0.0	0.0	0.0	8.0	3.0	0.0	0.0
314	79.0	8.0	4.0	29.0	0.0	0.0	0.0	0.0	0.0	0.0	0.0	0.0	0.0	12.0	0.0	0.0	4.0	0.0	4.0	0.0	0.0	0.0	0.0	0.0	0.0	0.0	0.0	0.0	0.0	0.0	0.0	0.0	52.0	0.0	0.0	4.0	0.0	0.0	8.0	0.0	0.0	4.0	12.0	0.0	0.0	0.0	12.0	0.0	0.0
315	293.0	141.0	0.0	2047.0	54.0	43.0	54.0	0.0	0.0	0.0	424.0	0.0	0.0	0.0	54.0	0.0	0.0	0.0	0.0	21.0	0.0	0.0	152.0	0.0	0.0	0.0	0.0	0.0	0.0	0.0	0.0	0.0	24434.0	0.0	0.0	0.0	0.0	0.0	696.0	0.0	0.0	0.0	0.0	0.0	1284.0	0.0	0.0	577.0	0.0
316	84.0	80.0	16.0	32.0	0.0	20.0	0.0	20.0	0.0	8.0	0.0	0.0	0.0	483.0	0.0	0.0	0.0	40.0	0.0	16.0	12.0	0.0	0.0	0.0	0.0	8.0	0.0	0.0	16.0	0.0	0.0	0.0	120.0	0.0	0.0	0.0	0.0	0.0	0.0	0.0	0.0	0.0	0.0	0.0	16.0	0.0	7574.0	56.0	0.0
317	7.0	13.0	7.0	49.0	0.0	13.0	17.0	0.0	0.0	0.0	0.0	0.0	0.0	0.0	0.0	0.0	0.0	0.0	3.0	4529.0	0.0	0.0	34.0	0.0	0.0	0.0	13.0	0.0	0.0	0.0	0.0	0.0	76.0	0.0	0.0	0.0	0.0	0.0	17.0	0.0	0.0	0.0	0.0	0.0	3.0	0.0	0.0	17.0	0.0
318	145.0	162.0	0.0	1574.0	0.0	59.0	1651.0	0.0	0.0	0.0	0.0	0.0	0.0	0.0	77.0	0.0	0.0	0.0	0.0	0.0	119.0	0.0	2147.0	0.0	0.0	0.0	0.0	222.0	51.0	0.0	0.0	77.0	530.0	0.0	0.0	0.0	46.0	0.0	136.0	0.0	0.0	0.0	0.0	0.0	0.0	0.0	0.0	436.0	0.0
319	246.0	197.0	0.0	2729.0	0.0	0.0	10161.0	0.0	0.0	0.0	0.0	0.0	0.0	0.0	246.0	0.0	0.0	0.0	0.0	0.0	115.0	0.0	6938.0	0.0	0.0	0.0	0.0	279.0	0.0	0.0	44.0	82.0	756.0	0.0	0.0	0.0	0.0	0.0	131.0	0.0	0.0	0.0	0.0	0.0	115.0	0.0	0.0	674.0	0.0
320	152.0	192.0	0.0	1852.0	32.0	0.0	10808.0	0.0	0.0	0.0	0.0	0.0	0.0	0.0	7681.0	0.0	0.0	0.0	0.0	21.0	40.0	0.0	2830.0	0.0	0.0	0.0	0.0	96.0	0.0	0.0	0.0	0.0	416.0	0.0	0.0	0.0	72.0	0.0	104.0	0.0	0.0	0.0	0.0	0.0	40.0	0.0	0.0	144.0	0.0
321	54.0	36.0	0.0	619.0	0.0	24.0	108.0	0.0	0.0	0.0	0.0	0.0	0.0	0.0	6419.0	0.0	0.0	0.0	0.0	246.0	78.0	0.0	252.0	0.0	0.0	0.0	0.0	24.0	0.0	0.0	0.0	24.0	330.0	0.0	0.0	0.0	192.0	0.0	60.0	0.0	0.0	0.0	0.0	0.0	0.0	0.0	0.0	300.0	0.0
322	307.0	242.0	247.0	1040.0	0.0	0.0	123.0	0.0	0.0	0.0	0.0	0.0	0.0	0.0	102.0	0.0	0.0	0.0	0.0	377.0	0.0	0.0	204.0	32.0	0.0	37.0	0.0	0.0	0.0	0.0	0.0	0.0	695.0	0.0	0.0	0.0	0.0	64.0	53.0	0.0	0.0	0.0	0.0	0.0	91.0	0.0	0.0	37.0	0.0
323	448.0	113.0	45.0	5887.0	75.0	0.0	53.0	37.0	0.0	0.0	0.0	0.0	0.0	0.0	0.0	0.0	0.0	0.0	75.0	0.0	0.0	0.0	205.0	0.0	0.0	0.0	0.0	2704.0	0.0	0.0	0.0	607.0	159.0	0.0	0.0	0.0	0.0	0.0	0.0	0.0	0.0	0.0	0.0	0.0	0.0	0.0	30.0	182.0	0.0
324	1262.0	547.0	313.0	61.0	0.0	0.0	0.0	0.0	163.0	0.0	0.0	534.0	3024.0	0.0	0.0	0.0	0.0	0.0	0.0	0.0	0.0	66.0	0.0	0.0	0.0	57.0	0.0	0.0	0.0	57.0	0.0	0.0	66.0	0.0	0.0	172.0	0.0	0.0	26.0	627.0	181.0	0.0	163.0	0.0	0.0	35.0	0.0	30.0	32.0
325	440.0	153.0	95.0	280.0	0.0	0.0	0.0	0.0	0.0	14.0	0.0	0.0	0.0	38.0	0.0	0.0	0.0	44.0	25.0	0.0	25.0	0.0	0.0	0.0	0.0	0.0	0.0	0.0	0.0	0.0	0.0	0.0	466.0	0.0	31.0	0.0	0.0	0.0	0.0	0.0	0.0	0.0	0.0	0.0	44.0	0.0	165.0	0.0	0.0
326	4.0	0.0	0.0	18.0	0.0	0.0	0.0	0.0	0.0	0.0	0.0	0.0	0.0	4.0	0.0	0.0	0.0	0.0	0.0	0.0	0.0	0.0	0.0	0.0	0.0	0.0	678.0	0.0	0.0	0.0	0.0	0.0	225.0	0.0	0.0	0.0	0.0	0.0	13.0	0.0	0.0	0.0	0.0	0.0	0.0	0.0	37.0	0.0	0.0
327	322.0	76.0	27.0	820.0	0.0	0.0	0.0	27.0	0.0	0.0	38.0	0.0	0.0	71.0	0.0	0.0	0.0	38.0	38.0	0.0	0.0	0.0	0.0	0.0	38.0	43.0	0.0	0.0	0.0	0.0	0.0	0.0	563.0	0.0	0.0	0.0	0.0	0.0	120.0	0.0	0.0	0.0	0.0	0.0	32.0	0.0	273.0	0.0	0.0
328	83.0	13.0	26.0	13.0	17.0	0.0	0.0	0.0	0.0	0.0	0.0	0.0	0.0	22.0	0.0	0.0	0.0	13.0	0.0	0.0	0.0	13.0	0.0	0.0	13.0	8.0	0.0	0.0	0.0	0.0	0.0	0.0	57.0	0.0	0.0	4.0	0.0	8.0	13.0	0.0	0.0	0.0	0.0	0.0	0.0	0.0	26.0	4.0	0.0
329	0.0	0.0	0.0	22.0	0.0	0.0	0.0	13.0	0.0	0.0	0.0	0.0	0.0	0.0	0.0	0.0	0.0	0.0	4.0	0.0	0.0	0.0	0.0	0.0	0.0	0.0	0.0	0.0	0.0	0.0	0.0	0.0	85.0	0.0	0.0	0.0	0.0	0.0	0.0	0.0	0.0	0.0	0.0	0.0	4.0	0.0	4.0	0.0	0.0
330	229.0	40.0	31.0	0.0	0.0	0.0	0.0	0.0	9.0	0.0	0.0	36.0	4.0	0.0	0.0	0.0	0.0	0.0	4.0	0.0	0.0	0.0	0.0	0.0	0.0	13.0	0.0	9.0	9.0	0.0	0.0	0.0	18.0	0.0	0.0	4.0	0.0	0.0	0.0	118.0	312.0	0.0	4.0	0.0	4.0	0.0	0.0	0.0	0.0
331	226.0	19.0	223.0	268.0	19.0	0.0	0.0	38.0	0.0	0.0	0.0	0.0	0.0	29.0	0.0	0.0	0.0	29.0	0.0	0.0	0.0	0.0	0.0	0.0	0.0	0.0	0.0	0.0	25.0	0.0	0.0	0.0	248.0	0.0	0.0	0.0	0.0	0.0	0.0	0.0	0.0	0.0	0.0	0.0	29.0	0.0	64.0	0.0	0.0
332	281.0	122.0	37.0	376.0	0.0	0.0	0.0	0.0	0.0	0.0	31.0	0.0	0.0	58.0	0.0	0.0	0.0	84.0	26.0	0.0	0.0	0.0	0.0	0.0	0.0	0.0	26.0	0.0	0.0	0.0	0.0	0.0	695.0	0.0	0.0	26.0	0.0	0.0	31.0	0.0	0.0	0.0	0.0	0.0	0.0	0.0	159.0	0.0	0.0
333	100.0	25.0	25.0	107.0	12.0	0.0	0.0	6.0	6.0	25.0	0.0	0.0	0.0	25.0	0.0	0.0	0.0	12.0	12.0	0.0	0.0	0.0	0.0	0.0	0.0	0.0	0.0	0.0	0.0	0.0	0.0	0.0	62.0	0.0	0.0	12.0	0.0	0.0	12.0	0.0	0.0	0.0	0.0	0.0	6.0	0.0	75.0	0.0	0.0
334	502.0	14.0	36.0	70.0	0.0	0.0	0.0	0.0	0.0	2580.0	0.0	0.0	0.0	1184.0	0.0	0.0	553.0	29.0	36.0	0.0	0.0	0.0	0.0	0.0	14.0	22.0	0.0	33.0	22.0	0.0	0.0	0.0	47.0	0.0	0.0	22.0	0.0	0.0	0.0	0.0	0.0	33.0	0.0	0.0	0.0	0.0	47.0	0.0	0.0
335	3484.0	53.0	391.0	33.0	19.0	19.0	0.0	38.0	33.0	149.0	0.0	74.0	0.0	0.0	0.0	0.0	1029.0	0.0	280.0	0.0	0.0	0.0	0.0	43.0	28.0	169.0	0.0	0.0	0.0	126.0	0.0	0.0	43.0	1899.0	0.0	7872.0	0.0	0.0	0.0	0.0	0.0	357.0	0.0	0.0	0.0	48.0	0.0	0.0	0.0
336	945.0	21.0	243.0	17.0	0.0	8.0	0.0	0.0	121.0	68.0	0.0	9164.0	25.0	0.0	0.0	0.0	201.0	0.0	42.0	0.0	12.0	48.0	0.0	8.0	0.0	34.0	0.0	0.0	0.0	33.0	0.0	0.0	34.0	102.0	0.0	1848.0	0.0	0.0	0.0	346.0	272.0	21.0	21.0	8.0	0.0	17.0	0.0	8.0	8.0
[truncated: 288 more columns]
