# Supplementary material for: Estimation of Human Mobility Patterns for Forecasting the Early Spread of Disease
Source: Healthcare (Basel). 2021 Sep 16;9(9):1224. doi: 10.3390/healthcare9091224 (PMC8468459; doi:10.3390/healthcare9091224)
Supplement: Supplementary file 1 [file healthcare-09-01224-s001.zip › Supplementary Material/Matrix/2020-01-12.csv]

	0	1	2	3	4	5	6	7	8	9	10	11	12	13	14	15	16	17	18	19	20	21	22	23	24	25	26	27	28	29	30	31	32	33	34	35	36	37	38	39	40	41	42	43	44	45	46	47	48
0	0.0	30470.0	105739.0	13670.0	1115.0	6094.0	410.0	8070.0	2545.0	1616.0	3294.0	982.0	763.0	644.0	237.0	1208.0	5270.0	1544.0	131103.0	525.0	1009.0	911.0	0.0	2964.0	2316.0	23387.0	0.0	1779.0	2316.0	3129.0	152.0	979.0	19270.0	34587.0	1556.0	9882.0	85.0	1362.0	2686.0	6917.0	2964.0	9223.0	1745.0	0.0	750.0	10705.0	845.0	1656.0	2281.0
1	29323.0	0.0	5565.0	20055.0	1367.0	12100.0	666.0	2401.0	532.0	92.0	4856.0	125.0	506.0	448.0	219.0	8197.0	611.0	928.0	1469.0	606.0	656.0	273.0	0.0	599.0	11779.0	1368.0	0.0	1627.0	19458.0	321.0	208.0	591.0	13590.0	288.0	3963.0	449.0	95.0	10498.0	2662.0	3391.0	613.0	693.0	429.0	0.0	1205.0	1043.0	904.0	2016.0	640.0
2	128866.0	6409.0	0.0	5068.0	514.0	2459.0	359.0	3577.0	1053.0	499.0	494.0	493.0	290.0	872.0	109.0	698.0	1714.0	731.0	20496.0	115.0	243.0	397.0	0.0	6633.0	1490.0	54035.0	0.0	586.0	682.0	1341.0	24.0	168.0	5664.0	6037.0	428.0	3726.0	66.0	647.0	839.0	2385.0	1015.0	3801.0	569.0	0.0	335.0	15204.0	756.0	504.0	1714.0
3	7724.0	6156.0	1626.0	0.0	1742.0	478.0	1568.0	559.0	135.0	27.0	5749.0	0.0	35.0	309.0	255.0	160.0	242.0	615.0	987.0	477.0	1103.0	18.0	4065.0	110.0	198.0	552.0	0.0	1103.0	560.0	52.0	176.0	303.0	60283.0	144.0	157.0	197.0	114.0	201.0	35833.0	440.0	82.0	288.0	68.0	0.0	3833.0	249.0	432.0	1858.0	201.0
4	356.0	182.0	59.0	1438.0	0.0	59.0	0.0	108.0	0.0	0.0	138.0	0.0	0.0	44.0	0.0	0.0	0.0	919.0	103.0	0.0	0.0	0.0	0.0	0.0	0.0	0.0	0.0	0.0	74.0	0.0	0.0	0.0	494.0	0.0	0.0	0.0	0.0	0.0	1602.0	0.0	0.0	0.0	0.0	0.0	0.0	0.0	58.0	163.0	0.0
5	694.0	2531.0	142.0	371.0	0.0	0.0	0.0	0.0	0.0	0.0	0.0	0.0	0.0	0.0	0.0	732.0	0.0	0.0	85.0	0.0	0.0	0.0	85.0	0.0	749.0	0.0	0.0	47.0	323.0	0.0	16.0	66.0	142.0	0.0	9793.0	0.0	0.0	848.0	47.0	0.0	0.0	0.0	0.0	0.0	0.0	57.0	0.0	152.0	43.0
6	278.0	127.0	81.0	1888.0	0.0	0.0	0.0	0.0	0.0	0.0	0.0	0.0	0.0	0.0	173.0	0.0	0.0	0.0	23.0	0.0	0.0	0.0	17820.0	0.0	0.0	0.0	0.0	115.0	0.0	0.0	0.0	0.0	347.0	0.0	0.0	0.0	9.0	0.0	81.0	0.0	0.0	0.0	0.0	0.0	69.0	0.0	0.0	115.0	0.0
7	3510.0	853.0	1062.0	257.0	0.0	0.0	0.0	0.0	0.0	10.0	0.0	19.0	0.0	0.0	0.0	0.0	46.0	0.0	644.0	0.0	58.0	0.0	0.0	144.0	144.0	338.0	0.0	0.0	96.0	29.0	0.0	0.0	241.0	96.0	37.0	0.0	0.0	80.0	0.0	96.0	0.0	80.0	0.0	0.0	0.0	354.0	0.0	96.0	161.0
8	2090.0	352.0	716.0	140.0	0.0	70.0	0.0	0.0	0.0	0.0	0.0	130.0	71.0	0.0	0.0	0.0	58.0	0.0	340.0	0.0	0.0	1229.0	0.0	141.0	70.0	223.0	0.0	0.0	0.0	1209.0	0.0	0.0	93.0	187.0	0.0	481.0	0.0	0.0	0.0	7493.0	164.0	0.0	2840.0	0.0	0.0	70.0	0.0	0.0	0.0
9	1567.0	49.0	367.0	65.0	0.0	0.0	0.0	0.0	0.0	0.0	0.0	0.0	0.0	82.0	0.0	0.0	16321.0	81.0	180.0	0.0	16.0	0.0	0.0	27.0	21.0	109.0	0.0	0.0	0.0	21.0	0.0	0.0	87.0	43.0	0.0	230.0	0.0	0.0	0.0	27.0	0.0	235.0	0.0	0.0	0.0	54.0	226.0	43.0	0.0
10	228.0	152.0	27.0	4137.0	106.0	0.0	27.0	21.0	0.0	0.0	0.0	0.0	0.0	0.0	0.0	0.0	0.0	69.0	27.0	0.0	0.0	0.0	16.0	0.0	0.0	0.0	0.0	0.0	59.0	0.0	0.0	0.0	12584.0	0.0	0.0	0.0	0.0	0.0	11319.0	0.0	0.0	0.0	0.0	0.0	548.0	16.0	0.0	54.0	0.0
11	876.0	141.0	418.0	155.0	0.0	0.0	0.0	0.0	68.0	0.0	0.0	0.0	73.0	0.0	0.0	0.0	0.0	0.0	112.0	0.0	0.0	0.0	24.0	29.0	0.0	63.0	0.0	0.0	0.0	63.0	0.0	0.0	63.0	126.0	0.0	238.0	0.0	0.0	0.0	604.0	1033.0	24.0	53.0	0.0	0.0	43.0	0.0	24.0	0.0
12	515.0	336.0	161.0	10.0	0.0	10.0	0.0	0.0	84.0	0.0	0.0	67.0	0.0	0.0	0.0	6.0	6.0	0.0	32.0	0.0	0.0	62.0	0.0	19.0	0.0	0.0	0.0	6.0	0.0	10.0	0.0	0.0	28.0	0.0	0.0	28.0	0.0	0.0	10.0	280.0	36.0	0.0	127.0	0.0	0.0	15.0	0.0	0.0	0.0
13	224.0	47.0	76.0	90.0	0.0	0.0	0.0	14.0	0.0	28.0	0.0	0.0	0.0	0.0	0.0	0.0	33.0	81.0	0.0	0.0	0.0	0.0	0.0	0.0	0.0	0.0	0.0	0.0	23.0	0.0	0.0	0.0	123.0	0.0	0.0	0.0	0.0	0.0	0.0	0.0	0.0	0.0	0.0	0.0	28.0	0.0	4148.0	0.0	0.0
14	175.0	109.0	0.0	426.0	0.0	0.0	188.0	0.0	0.0	0.0	0.0	0.0	0.0	0.0	0.0	0.0	0.0	0.0	0.0	34.0	973.0	0.0	185.0	0.0	0.0	0.0	0.0	54.0	0.0	0.0	32.0	32.0	196.0	0.0	0.0	0.0	5016.0	0.0	43.0	0.0	0.0	0.0	0.0	0.0	0.0	0.0	0.0	590.0	0.0
15	1056.0	3934.0	237.0	344.0	64.0	1915.0	0.0	0.0	0.0	0.0	0.0	0.0	0.0	0.0	0.0	0.0	46.0	0.0	75.0	0.0	0.0	0.0	64.0	0.0	4963.0	86.0	0.0	0.0	474.0	0.0	0.0	0.0	226.0	0.0	624.0	0.0	0.0	20639.0	0.0	0.0	45.0	0.0	0.0	0.0	0.0	0.0	49.0	107.0	0.0
16	6128.0	756.0	844.0	428.0	106.0	0.0	0.0	100.0	0.0	14672.0	0.0	19.0	0.0	139.0	0.0	0.0	0.0	0.0	554.0	0.0	0.0	14.0	0.0	0.0	0.0	290.0	0.0	0.0	0.0	59.0	0.0	0.0	441.0	100.0	0.0	4404.0	0.0	0.0	100.0	113.0	36.0	1122.0	24.0	0.0	0.0	113.0	98.0	100.0	35.0
17	549.0	312.0	101.0	574.0	969.0	0.0	0.0	109.0	0.0	0.0	354.0	0.0	0.0	82.0	0.0	0.0	0.0	0.0	101.0	0.0	0.0	0.0	0.0	0.0	0.0	84.0	0.0	0.0	0.0	0.0	0.0	0.0	608.0	0.0	0.0	0.0	0.0	0.0	118.0	0.0	0.0	0.0	0.0	0.0	92.0	0.0	285.0	50.0	0.0
18	140556.0	1149.0	18089.0	1813.0	290.0	369.0	0.0	1065.0	521.0	216.0	299.0	135.0	52.0	63.0	36.0	131.0	703.0	208.0	0.0	34.0	361.0	74.0	0.0	1482.0	749.0	28018.0	0.0	132.0	146.0	343.0	0.0	84.0	1115.0	3641.0	37.0	1172.0	19.0	134.0	335.0	413.0	228.0	2797.0	124.0	0.0	138.0	1701.0	108.0	0.0	851.0
19	241.0	257.0	107.0	402.0	0.0	16.0	85.0	0.0	0.0	0.0	0.0	0.0	0.0	0.0	64.0	0.0	0.0	0.0	26.0	0.0	0.0	0.0	107.0	0.0	0.0	48.0	0.0	26.0	0.0	0.0	0.0	21.0	252.0	0.0	0.0	0.0	0.0	0.0	0.0	0.0	0.0	0.0	0.0	0.0	16.0	0.0	0.0	32.0	0.0
20	691.0	483.0	108.0	983.0	0.0	0.0	85.0	0.0	0.0	0.0	0.0	0.0	0.0	0.0	1426.0	0.0	0.0	0.0	199.0	20.0	0.0	0.0	216.0	0.0	0.0	0.0	0.0	0.0	0.0	0.0	32.0	0.0	912.0	0.0	0.0	0.0	991.0	0.0	0.0	0.0	0.0	0.0	0.0	99.0	0.0	0.0	0.0	458.0	0.0
21	699.0	140.0	197.0	89.0	0.0	28.0	23.0	0.0	1108.0	0.0	0.0	19.0	104.0	56.0	0.0	0.0	0.0	0.0	42.0	0.0	0.0	0.0	46.0	0.0	0.0	32.0	0.0	0.0	28.0	328.0	0.0	0.0	183.0	0.0	0.0	140.0	0.0	0.0	0.0	1277.0	0.0	37.0	3546.0	0.0	0.0	18.0	37.0	56.0	0.0
22	0.0	0.0	0.0	3777.0	174.0	0.0	15199.0	0.0	0.0	0.0	0.0	0.0	19.0	0.0	109.0	0.0	0.0	0.0	0.0	20.0	58.0	0.0	0.0	0.0	0.0	0.0	0.0	170.0	0.0	0.0	0.0	0.0	1622.0	0.0	0.0	0.0	0.0	0.0	0.0	0.0	0.0	0.0	0.0	0.0	98.0	0.0	0.0	936.0	0.0
23	3591.0	508.0	5353.0	271.0	0.0	152.0	68.0	162.0	67.0	0.0	130.0	0.0	19.0	0.0	0.0	0.0	84.0	69.0	660.0	0.0	0.0	0.0	0.0	0.0	0.0	6522.0	0.0	0.0	118.0	59.0	0.0	0.0	101.0	118.0	0.0	118.0	0.0	0.0	0.0	0.0	0.0	57.0	32.0	0.0	0.0	8487.0	0.0	0.0	23175.0
24	1046.0	2594.0	261.0	188.0	0.0	617.0	0.0	0.0	0.0	0.0	0.0	0.0	0.0	0.0	0.0	5629.0	0.0	0.0	156.0	0.0	0.0	0.0	0.0	0.0	0.0	83.0	0.0	0.0	460.0	0.0	0.0	0.0	104.0	0.0	308.0	0.0	0.0	1213.0	0.0	0.0	0.0	0.0	0.0	0.0	0.0	62.0	0.0	94.0	0.0
25	22588.0	749.0	41613.0	317.0	0.0	0.0	0.0	343.0	135.0	54.0	0.0	48.0	14.0	0.0	0.0	116.0	299.0	69.0	23201.0	0.0	0.0	29.0	0.0	5881.0	176.0	0.0	0.0	0.0	219.0	186.0	0.0	0.0	340.0	817.0	37.0	668.0	0.0	111.0	0.0	227.0	137.0	300.0	80.0	0.0	59.0	14765.0	88.0	0.0	1140.0
26	0.0	0.0	0.0	0.0	0.0	0.0	0.0	0.0	0.0	0.0	0.0	0.0	0.0	0.0	0.0	0.0	0.0	0.0	0.0	0.0	0.0	0.0	0.0	0.0	0.0	0.0	0.0	0.0	0.0	0.0	0.0	0.0	1419.0	0.0	0.0	0.0	0.0	0.0	0.0	0.0	0.0	0.0	0.0	0.0	0.0	0.0	0.0	0.0	0.0
27	706.0	521.0	0.0	1532.0	65.0	65.0	68.0	0.0	0.0	0.0	0.0	0.0	0.0	0.0	0.0	0.0	0.0	0.0	0.0	0.0	84.0	0.0	173.0	0.0	0.0	0.0	0.0	0.0	0.0	0.0	56.0	810.0	326.0	0.0	0.0	0.0	19.0	0.0	119.0	0.0	0.0	0.0	0.0	0.0	0.0	0.0	0.0	1008.0	0.0
28	1823.0	19710.0	619.0	2201.0	484.0	1414.0	239.0	397.0	31.0	0.0	820.0	33.0	0.0	37.0	36.0	1470.0	0.0	139.0	0.0	27.0	0.0	14.0	481.0	47.0	2911.0	0.0	0.0	227.0	0.0	0.0	0.0	0.0	1115.0	30.0	970.0	76.0	0.0	2993.0	599.0	0.0	100.0	92.0	0.0	0.0	158.0	226.0	108.0	0.0	43.0
29	2541.0	98.0	824.0	145.0	46.0	0.0	0.0	34.0	737.0	0.0	0.0	29.0	28.0	0.0	0.0	0.0	23.0	0.0	220.0	0.0	0.0	145.0	0.0	34.0	46.0	214.0	0.0	0.0	0.0	0.0	0.0	0.0	40.0	2878.0	0.0	14299.0	0.0	0.0	0.0	1305.0	109.0	17.0	261.0	0.0	0.0	52.0	0.0	0.0	34.0
30	147.0	200.0	0.0	1888.0	0.0	105.0	205.0	0.0	0.0	0.0	94.0	0.0	0.0	0.0	804.0	0.0	0.0	0.0	0.0	0.0	0.0	0.0	875.0	0.0	316.0	0.0	0.0	1382.0	0.0	0.0	0.0	485.0	422.0	0.0	0.0	0.0	362.0	0.0	527.0	0.0	0.0	0.0	0.0	0.0	1284.0	0.0	0.0	928.0	0.0
31	413.0	237.0	0.0	501.0	0.0	0.0	61.0	0.0	0.0	0.0	0.0	0.0	0.0	0.0	73.0	0.0	0.0	0.0	0.0	0.0	84.0	0.0	79.0	0.0	0.0	0.0	0.0	783.0	0.0	0.0	48.0	0.0	123.0	0.0	0.0	0.0	0.0	0.0	88.0	0.0	0.0	0.0	0.0	0.0	0.0	0.0	0.0	2808.0	0.0
32	13185.0	7832.0	3002.0	80417.0	1192.0	544.0	803.0	686.0	177.0	119.0	30232.0	48.0	40.0	436.0	402.0	305.0	472.0	963.0	1174.0	565.0	1566.0	74.0	2088.0	157.0	330.0	913.0	0.0	783.0	658.0	82.0	24.0	168.0	0.0	278.0	127.0	350.0	114.0	290.0	39267.0	761.0	411.0	369.0	140.0	0.0	121512.0	408.0	658.0	1305.0	298.0
33	43284.0	221.0	5126.0	137.0	84.0	31.0	0.0	0.0	125.0	0.0	0.0	29.0	0.0	0.0	0.0	0.0	0.0	0.0	2610.0	0.0	0.0	22.0	0.0	94.0	0.0	1052.0	0.0	0.0	0.0	2815.0	0.0	0.0	126.0	0.0	0.0	4590.0	0.0	0.0	0.0	120.0	0.0	115.0	0.0	0.0	0.0	226.0	0.0	0.0	43.0
34	246.0	1328.0	53.0	86.0	0.0	9836.0	0.0	0.0	0.0	0.0	0.0	0.0	0.0	0.0	0.0	458.0	0.0	0.0	0.0	0.0	0.0	0.0	33.0	0.0	473.0	0.0	0.0	38.0	357.0	0.0	0.0	0.0	24.0	0.0	0.0	0.0	0.0	570.0	28.0	0.0	0.0	0.0	0.0	0.0	0.0	0.0	24.0	33.0	0.0
35	9697.0	438.0	1697.0	66.0	0.0	0.0	0.0	57.0	313.0	244.0	0.0	125.0	23.0	0.0	0.0	0.0	844.0	0.0	737.0	0.0	0.0	41.0	0.0	94.0	0.0	397.0	0.0	0.0	74.0	15213.0	0.0	0.0	82.0	6981.0	0.0	0.0	0.0	0.0	0.0	667.0	0.0	91.0	112.0	0.0	0.0	204.0	0.0	57.0	61.0
36	77.0	54.0	0.0	194.0	0.0	0.0	31.0	0.0	0.0	0.0	0.0	0.0	0.0	0.0	5448.0	0.0	0.0	0.0	31.0	0.0	1025.0	0.0	46.0	0.0	0.0	0.0	0.0	38.0	0.0	0.0	0.0	38.0	108.0	0.0	0.0	0.0	0.0	0.0	38.0	0.0	0.0	0.0	0.0	0.0	0.0	0.0	0.0	411.0	0.0
37	706.0	3602.0	158.0	244.0	72.0	1469.0	0.0	72.0	0.0	0.0	0.0	0.0	0.0	0.0	0.0	19614.0	0.0	0.0	57.0	0.0	0.0	0.0	0.0	0.0	1786.0	57.0	0.0	0.0	1311.0	0.0	0.0	0.0	129.0	0.0	564.0	0.0	0.0	0.0	57.0	0.0	0.0	0.0	0.0	0.0	0.0	57.0	0.0	0.0	0.0
38	256.0	224.0	64.0	29948.0	1028.0	0.0	0.0	42.0	0.0	0.0	12355.0	0.0	0.0	0.0	0.0	0.0	0.0	42.0	0.0	0.0	0.0	0.0	181.0	0.0	0.0	0.0	0.0	85.0	42.0	0.0	24.0	0.0	21158.0	0.0	0.0	0.0	0.0	0.0	0.0	0.0	0.0	0.0	0.0	0.0	875.0	0.0	0.0	715.0	0.0
39	8732.0	3647.0	2138.0	1419.0	0.0	413.0	102.0	361.0	7564.0	43.0	117.0	808.0	485.0	69.0	0.0	131.0	359.0	0.0	610.0	34.0	92.0	1724.0	0.0	315.0	176.0	772.0	0.0	0.0	341.0	3950.0	0.0	0.0	1014.0	278.0	105.0	2012.0	28.0	111.0	167.0	0.0	1601.0	521.0	7366.0	0.0	59.0	385.0	78.0	0.0	377.0
40	2453.0	450.0	471.0	83.0	0.0	0.0	0.0	83.0	188.0	0.0	0.0	1080.0	0.0	0.0	0.0	0.0	0.0	0.0	115.0	0.0	0.0	41.0	0.0	0.0	0.0	136.0	0.0	0.0	0.0	52.0	0.0	0.0	272.0	0.0	0.0	209.0	0.0	0.0	0.0	671.0	0.0	31.0	62.0	0.0	0.0	83.0	0.0	73.0	0.0
41	8670.0	250.0	1866.0	130.0	30.0	60.0	0.0	180.0	0.0	113.0	0.0	0.0	0.0	0.0	0.0	0.0	1453.0	0.0	2217.0	0.0	0.0	0.0	0.0	110.0	40.0	481.0	0.0	0.0	30.0	29.0	0.0	0.0	150.0	140.0	0.0	120.0	0.0	0.0	0.0	40.0	0.0	0.0	0.0	0.0	0.0	136.0	0.0	0.0	35.0
42	1690.0	378.0	259.0	91.0	0.0	31.0	0.0	0.0	3175.0	0.0	0.0	43.0	190.0	0.0	0.0	31.0	0.0	0.0	86.0	0.0	0.0	3749.0	0.0	0.0	31.0	77.0	0.0	0.0	0.0	575.0	0.0	0.0	59.0	0.0	0.0	118.0	0.0	36.0	22.0	7338.0	73.0	31.0	0.0	0.0	0.0	77.0	0.0	27.0	0.0
43	0.0	0.0	0.0	0.0	0.0	0.0	0.0	0.0	0.0	0.0	0.0	0.0	0.0	0.0	18.0	0.0	0.0	0.0	0.0	0.0	92.0	0.0	0.0	0.0	0.0	0.0	0.0	0.0	0.0	0.0	0.0	0.0	0.0	0.0	0.0	0.0	0.0	0.0	0.0	0.0	0.0	0.0	0.0	0.0	0.0	0.0	0.0	0.0	0.0
44	359.0	341.0	143.0	3957.0	53.0	0.0	0.0	0.0	0.0	0.0	937.0	0.0	0.0	0.0	0.0	35.0	46.0	81.0	53.0	47.0	71.0	0.0	89.0	0.0	0.0	0.0	0.0	35.0	0.0	0.0	0.0	0.0	106988.0	0.0	0.0	0.0	0.0	0.0	1367.0	53.0	0.0	0.0	0.0	0.0	0.0	35.0	0.0	71.0	0.0
45	8478.0	671.0	9605.0	276.0	0.0	0.0	0.0	306.0	62.0	27.0	286.0	19.0	28.0	0.0	0.0	98.0	57.0	0.0	1561.0	0.0	0.0	11.0	0.0	8547.0	158.0	14289.0	0.0	0.0	98.0	59.0	0.0	0.0	256.0	158.0	52.0	197.0	0.0	98.0	0.0	0.0	45.0	92.0	32.0	0.0	0.0	0.0	0.0	0.0	2549.0
46	245.0	99.0	0.0	199.0	79.0	0.0	0.0	46.0	0.0	79.0	0.0	0.0	0.0	3745.0	0.0	0.0	33.0	292.0	33.0	0.0	0.0	0.0	19.0	0.0	53.0	0.0	0.0	0.0	0.0	0.0	0.0	0.0	411.0	0.0	0.0	0.0	0.0	0.0	0.0	0.0	0.0	0.0	0.0	19.0	26.0	0.0	0.0	0.0	0.0
47	1921.0	2069.0	0.0	24980.0	2240.0	2069.0	2017.0	198.0	52.0	0.0	690.0	0.0	19.0	0.0	13309.0	145.0	0.0	325.0	301.0	668.0	1632.0	14.0	4729.0	0.0	904.0	157.0	0.0	10346.0	268.0	37.0	1857.0	21432.0	3549.0	41.0	188.0	76.0	3967.0	156.0	15064.0	186.0	91.0	0.0	40.0	0.0	671.0	0.0	167.0	0.0	0.0
48	2690.0	636.0	1376.0	177.0	0.0	0.0	0.0	93.0	41.0	37.0	73.0	62.0	14.0	0.0	0.0	73.0	83.0	69.0	365.0	13.0	0.0	0.0	0.0	23496.0	0.0	1282.0	0.0	0.0	83.0	44.0	0.0	0.0	146.0	61.0	0.0	156.0	0.0	104.0	0.0	93.0	114.0	114.0	0.0	0.0	0.0	3697.0	0.0	0.0	0.0
49	3781.0	246.0	542.0	263.0	82.0	0.0	0.0	131.0	219.0	9334.0	0.0	29.0	23.0	177.0	0.0	0.0	25338.0	0.0	608.0	0.0	0.0	0.0	0.0	220.0	0.0	460.0	0.0	0.0	0.0	179.0	0.0	0.0	197.0	295.0	0.0	1381.0	0.0	0.0	0.0	98.0	45.0	1660.0	28.0	0.0	0.0	181.0	226.0	0.0	52.0
50	148.0	189.0	16.0	239.0	0.0	90.0	0.0	0.0	0.0	0.0	0.0	0.0	0.0	0.0	0.0	0.0	0.0	0.0	0.0	0.0	0.0	0.0	0.0	0.0	90.0	16.0	0.0	49.0	41.0	0.0	0.0	16.0	74.0	0.0	0.0	0.0	0.0	0.0	0.0	0.0	0.0	0.0	0.0	0.0	0.0	0.0	0.0	32.0	0.0
51	133.0	99.0	66.0	271.0	33.0	0.0	0.0	0.0	0.0	0.0	0.0	0.0	0.0	0.0	932.0	0.0	0.0	0.0	60.0	0.0	4097.0	11.0	77.0	0.0	0.0	0.0	0.0	55.0	0.0	0.0	24.0	38.0	188.0	0.0	0.0	0.0	2422.0	0.0	0.0	38.0	0.0	0.0	0.0	0.0	0.0	0.0	0.0	199.0	0.0
52	1590.0	1590.0	0.0	15332.0	455.0	631.0	1590.0	162.0	31.0	0.0	677.0	96.0	0.0	0.0	11243.0	0.0	57.0	116.0	188.0	150.0	1135.0	0.0	1817.0	0.0	551.0	263.0	0.0	3861.0	219.0	0.0	1817.0	7041.0	2738.0	0.0	82.0	0.0	2498.0	111.0	5565.0	146.0	0.0	0.0	0.0	0.0	553.0	90.0	49.0	26576.0	0.0
53	3439.0	4327.0	739.0	10282.0	523.0	1405.0	359.0	270.0	0.0	10.0	1145.0	0.0	35.0	139.0	182.0	262.0	69.0	162.0	226.0	47.0	151.0	26.0	1738.0	47.0	554.0	0.0	0.0	435.0	195.0	37.0	416.0	996.0	2434.0	51.0	180.0	65.0	114.0	245.0	9618.0	267.0	45.0	104.0	28.0	0.0	652.0	136.0	216.0	1008.0	0.0
54	900.0	167.0	399.0	29.0	0.0	83.0	0.0	0.0	1091.0	0.0	0.0	62.0	154.0	0.0	0.0	0.0	0.0	0.0	41.0	0.0	0.0	2264.0	0.0	29.0	23.0	53.0	0.0	0.0	0.0	336.0	0.0	0.0	41.0	29.0	0.0	113.0	0.0	23.0	17.0	1121.0	146.0	0.0	730.0	23.0	0.0	83.0	0.0	29.0	29.0
55	299.0	1170.0	0.0	264.0	69.0	174.0	0.0	0.0	0.0	0.0	0.0	0.0	0.0	0.0	0.0	55.0	0.0	0.0	0.0	0.0	0.0	0.0	83.0	0.0	55.0	0.0	0.0	0.0	0.0	0.0	24.0	101.0	90.0	0.0	76.0	0.0	0.0	0.0	90.0	0.0	0.0	0.0	0.0	0.0	0.0	0.0	0.0	432.0	0.0
56	1616.0	150.0	357.0	187.0	0.0	0.0	0.0	37.0	793.0	0.0	0.0	43.0	35.0	0.0	0.0	0.0	0.0	0.0	108.0	0.0	0.0	206.0	0.0	37.0	42.0	234.0	0.0	0.0	0.0	2412.0	0.0	0.0	56.0	65.0	0.0	601.0	0.0	0.0	0.0	1240.0	45.0	79.0	202.0	0.0	0.0	37.0	18.0	0.0	0.0
57	1981.0	4319.0	541.0	199.0	106.0	1097.0	0.0	198.0	0.0	16.0	0.0	0.0	0.0	0.0	0.0	2551.0	0.0	0.0	171.0	0.0	0.0	0.0	0.0	63.0	22653.0	171.0	0.0	0.0	826.0	0.0	40.0	0.0	185.0	0.0	428.0	0.0	0.0	1140.0	0.0	0.0	0.0	0.0	0.0	0.0	0.0	113.0	0.0	360.0	0.0
58	1073.0	1036.0	199.0	936.0	203.0	312.0	68.0	0.0	0.0	10.0	0.0	0.0	11.0	56.0	91.0	0.0	0.0	0.0	0.0	0.0	0.0	0.0	187.0	0.0	0.0	0.0	0.0	340.0	162.0	0.0	336.0	1992.0	237.0	0.0	67.0	65.0	28.0	67.0	263.0	0.0	45.0	0.0	0.0	0.0	0.0	0.0	0.0	2880.0	0.0
59	171.0	111.0	21.0	406.0	25.0	0.0	0.0	0.0	0.0	85.0	0.0	0.0	0.0	603.0	0.0	0.0	8.0	274.0	21.0	0.0	0.0	0.0	17.0	0.0	8.0	0.0	0.0	0.0	12.0	0.0	0.0	0.0	115.0	0.0	0.0	0.0	0.0	0.0	0.0	0.0	0.0	17.0	0.0	0.0	0.0	0.0	132.0	42.0	0.0
60	60.0	69.0	0.0	39661.0	77.0	0.0	85.0	0.0	0.0	0.0	624.0	0.0	0.0	0.0	25.0	0.0	0.0	0.0	0.0	0.0	0.0	0.0	129.0	0.0	0.0	0.0	0.0	25.0	0.0	0.0	0.0	0.0	10902.0	0.0	0.0	0.0	0.0	0.0	8491.0	0.0	0.0	0.0	0.0	0.0	502.0	0.0	0.0	190.0	0.0
61	268.0	140.0	30.0	2248.0	174.0	0.0	0.0	24.0	0.0	0.0	5650.0	0.0	0.0	0.0	0.0	0.0	0.0	185.0	0.0	0.0	0.0	0.0	36.0	24.0	0.0	24.0	0.0	0.0	0.0	0.0	0.0	0.0	13350.0	0.0	0.0	0.0	0.0	0.0	599.0	0.0	0.0	0.0	30.0	0.0	1480.0	0.0	36.0	67.0	0.0
62	11659.0	9850.0	1970.0	25329.0	979.0	2010.0	1641.0	866.0	260.0	43.0	1184.0	67.0	126.0	145.0	6417.0	349.0	149.0	336.0	828.0	259.0	2557.0	56.0	4020.0	141.0	749.0	447.0	0.0	10453.0	536.0	59.0	10142.0	22715.0	8012.0	144.0	300.0	153.0	3099.0	402.0	9858.0	974.0	228.0	231.0	132.0	0.0	731.0	204.0	176.0	118043.0	35.0
63	54.0	45.0	0.0	289.0	0.0	0.0	36.0	0.0	0.0	0.0	0.0	0.0	0.0	0.0	2084.0	0.0	0.0	0.0	18.0	0.0	903.0	0.0	162.0	0.0	0.0	0.0	0.0	36.0	0.0	0.0	16.0	144.0	81.0	0.0	0.0	0.0	705.0	0.0	18.0	0.0	0.0	0.0	0.0	0.0	0.0	0.0	0.0	1607.0	0.0
64	2546.0	1910.0	391.0	13615.0	223.0	217.0	56966.0	126.0	93.0	0.0	169.0	14.0	0.0	0.0	391.0	0.0	57.0	69.0	188.0	184.0	636.0	37.0	109711.0	47.0	0.0	195.0	0.0	734.0	0.0	0.0	32.0	101.0	5289.0	61.0	0.0	0.0	28.0	0.0	832.0	0.0	0.0	0.0	0.0	0.0	293.0	0.0	88.0	685.0	0.0
65	1563.0	1250.0	766.0	1641.0	0.0	0.0	222.0	0.0	171.0	0.0	0.0	0.0	14.0	0.0	2687.0	0.0	0.0	0.0	343.0	0.0	2776.0	22.0	250.0	0.0	0.0	0.0	0.0	297.0	0.0	0.0	72.0	469.0	1115.0	72.0	37.0	0.0	1029.0	0.0	0.0	0.0	36.0	0.0	0.0	0.0	98.0	113.0	0.0	1219.0	43.0
66	13507.0	3733.0	3699.0	1255.0	0.0	174.0	119.0	252.0	1086.0	10.0	0.0	746.0	285.0	94.0	0.0	160.0	230.0	139.0	984.0	40.0	159.0	288.0	0.0	205.0	661.0	678.0	0.0	113.0	146.0	475.0	24.0	67.0	1927.0	206.0	52.0	984.0	0.0	111.0	0.0	4072.0	22454.0	339.0	610.0	0.0	98.0	521.0	88.0	288.0	87.0
67	0.0	0.0	0.0	0.0	0.0	0.0	0.0	0.0	0.0	43.0	0.0	0.0	0.0	113.0	0.0	0.0	0.0	0.0	0.0	0.0	0.0	0.0	0.0	0.0	0.0	0.0	0.0	0.0	0.0	0.0	0.0	0.0	0.0	0.0	0.0	0.0	0.0	0.0	0.0	0.0	0.0	0.0	0.0	0.0	0.0	0.0	265.0	0.0	0.0
68	0.0	0.0	0.0	0.0	0.0	0.0	0.0	0.0	0.0	10.0	0.0	0.0	0.0	120.0	0.0	0.0	0.0	0.0	0.0	0.0	0.0	0.0	0.0	0.0	0.0	0.0	0.0	0.0	0.0	0.0	0.0	0.0	0.0	0.0	0.0	0.0	0.0	0.0	0.0	0.0	0.0	0.0	0.0	0.0	0.0	0.0	206.0	0.0	0.0
69	2280.0	1467.0	629.0	2306.0	0.0	366.0	0.0	0.0	52.0	43.0	1627.0	0.0	0.0	31.0	183.0	0.0	46.0	81.0	0.0	40.0	235.0	14.0	0.0	0.0	176.0	157.0	0.0	471.0	0.0	52.0	64.0	183.0	1217.0	0.0	0.0	0.0	85.0	89.0	359.0	0.0	45.0	138.0	0.0	19473.0	59.0	0.0	0.0	419.0	43.0
70	12138.0	584.0	10367.0	602.0	261.0	152.0	0.0	16953.0	73.0	32.0	0.0	0.0	11.0	0.0	0.0	72.0	92.0	0.0	5161.0	0.0	50.0	52.0	0.0	678.0	198.0	3393.0	0.0	113.0	195.0	149.0	0.0	0.0	709.0	670.0	0.0	109.0	0.0	201.0	0.0	307.0	0.0	208.0	48.0	0.0	0.0	1156.0	0.0	0.0	219.0
71	546.0	317.0	93.0	852.0	5596.0	0.0	0.0	41.0	0.0	0.0	2142.0	0.0	0.0	44.0	0.0	0.0	0.0	2330.0	78.0	0.0	0.0	0.0	0.0	0.0	0.0	0.0	0.0	0.0	0.0	0.0	0.0	0.0	1622.0	0.0	0.0	0.0	0.0	0.0	1217.0	0.0	0.0	0.0	0.0	0.0	182.0	0.0	0.0	197.0	0.0
72	10931.0	54754.0	1934.0	13446.0	1125.0	10512.0	1282.0	920.0	219.0	59.0	637.0	62.0	102.0	271.0	310.0	4091.0	253.0	348.0	866.0	163.0	243.0	74.0	1934.0	173.0	8227.0	657.0	0.0	832.0	3869.0	126.0	136.0	472.0	4259.0	165.0	3881.0	273.0	47.0	4378.0	2974.0	707.0	237.0	392.0	156.0	0.0	395.0	408.0	786.0	1008.0	114.0
73	6281.0	14392.0	1088.0	2324.0	155.0	37129.0	68.0	288.0	93.0	0.0	0.0	19.0	52.0	69.0	36.0	16861.0	57.0	278.0	494.0	0.0	84.0	71.0	0.0	110.0	16940.0	494.0	0.0	265.0	2176.0	59.0	32.0	118.0	1724.0	92.0	8183.0	131.0	19.0	26961.0	0.0	494.0	82.0	173.0	36.0	0.0	59.0	340.0	78.0	432.0	114.0
74	80.0	44.0	0.0	636.0	35.0	0.0	102.0	0.0	0.0	0.0	0.0	0.0	0.0	0.0	9495.0	0.0	0.0	0.0	0.0	0.0	798.0	0.0	161.0	0.0	0.0	0.0	0.0	26.0	0.0	0.0	0.0	89.0	197.0	0.0	0.0	0.0	801.0	0.0	80.0	0.0	0.0	0.0	0.0	0.0	0.0	0.0	0.0	573.0	0.0
75	102.0	0.0	0.0	870.0	74.0	74.0	68.0	0.0	0.0	0.0	0.0	0.0	0.0	0.0	237.0	0.0	0.0	0.0	0.0	0.0	0.0	0.0	112.0	0.0	0.0	0.0	0.0	393.0	0.0	0.0	272.0	374.0	93.0	0.0	0.0	0.0	38.0	0.0	791.0	0.0	0.0	0.0	0.0	0.0	0.0	0.0	0.0	7274.0	0.0
76	5784.0	2438.0	2003.0	453.0	116.0	189.0	0.0	1227.0	52.0	21.0	182.0	0.0	11.0	0.0	0.0	359.0	46.0	0.0	718.0	0.0	0.0	26.0	0.0	1077.0	888.0	737.0	0.0	0.0	283.0	52.0	0.0	0.0	340.0	0.0	0.0	0.0	0.0	378.0	0.0	0.0	0.0	69.0	0.0	0.0	0.0	1909.0	0.0	0.0	964.0
77	107.0	39.0	0.0	288.0	0.0	29.0	34.0	0.0	0.0	0.0	0.0	0.0	0.0	0.0	366.0	0.0	0.0	0.0	0.0	0.0	190.0	0.0	92.0	0.0	0.0	0.0	0.0	136.0	0.0	0.0	0.0	239.0	83.0	0.0	0.0	0.0	181.0	0.0	58.0	0.0	0.0	0.0	0.0	0.0	0.0	0.0	0.0	596.0	0.0
78	890.0	307.0	365.0	42.0	0.0	26.0	0.0	20229.0	0.0	0.0	0.0	0.0	0.0	0.0	0.0	0.0	0.0	0.0	164.0	0.0	0.0	0.0	0.0	42.0	53.0	143.0	0.0	0.0	31.0	0.0	0.0	0.0	47.0	0.0	0.0	0.0	0.0	79.0	0.0	0.0	0.0	0.0	0.0	0.0	0.0	53.0	0.0	53.0	37.0
79	261.0	67.0	92.0	11.0	0.0	0.0	3.0	0.0	15.0	0.0	0.0	3.0	0.0	0.0	0.0	0.0	3.0	0.0	7.0	0.0	0.0	7.0	11.0	15.0	3.0	0.0	0.0	0.0	0.0	7.0	0.0	0.0	15.0	3.0	0.0	0.0	0.0	0.0	0.0	78.0	155.0	0.0	11.0	0.0	0.0	0.0	0.0	0.0	3.0
80	454.0	111.0	111.0	34.0	0.0	0.0	0.0	15.0	24.0	0.0	0.0	186.0	15.0	0.0	0.0	0.0	0.0	0.0	46.0	0.0	0.0	6.0	12.0	12.0	0.0	21.0	0.0	0.0	0.0	21.0	0.0	0.0	43.0	27.0	0.0	24.0	0.0	0.0	0.0	357.0	799.0	0.0	21.0	0.0	0.0	0.0	0.0	0.0	12.0
81	11513.0	277.0	4924.0	221.0	0.0	0.0	0.0	252.0	41.0	0.0	55.0	19.0	0.0	0.0	0.0	0.0	69.0	0.0	9723.0	0.0	0.0	0.0	0.0	914.0	55.0	19378.0	0.0	0.0	97.0	37.0	0.0	0.0	110.0	249.0	0.0	153.0	0.0	0.0	0.0	0.0	0.0	92.0	40.0	0.0	0.0	23203.0	0.0	0.0	640.0
82	776.0	597.0	194.0	1180.0	126.0	149.0	0.0	0.0	0.0	0.0	0.0	0.0	0.0	0.0	54.0	0.0	92.0	69.0	0.0	0.0	92.0	22.0	149.0	0.0	0.0	0.0	0.0	2498.0	119.0	0.0	24.0	13610.0	283.0	0.0	0.0	0.0	28.0	0.0	119.0	0.0	0.0	0.0	0.0	0.0	0.0	0.0	0.0	2088.0	0.0
83	12198.0	779.0	1899.0	499.0	0.0	139.0	0.0	162.0	104.0	10631.0	0.0	58.0	35.0	145.0	0.0	72.0	30411.0	81.0	999.0	0.0	0.0	0.0	0.0	78.0	264.0	459.0	0.0	0.0	0.0	119.0	0.0	0.0	599.0	379.0	0.0	10145.0	0.0	0.0	0.0	293.0	100.0	2979.0	24.0	0.0	0.0	272.0	108.0	0.0	0.0
84	2179.0	150.0	560.0	50.0	0.0	0.0	0.0	0.0	73.0	37.0	0.0	440.0	11.0	0.0	0.0	0.0	186.0	0.0	145.0	0.0	0.0	0.0	0.0	0.0	0.0	54.0	0.0	0.0	0.0	82.0	0.0	0.0	31.0	72.0	0.0	829.0	0.0	0.0	0.0	373.0	1271.0	0.0	64.0	0.0	0.0	59.0	0.0	22.0	0.0
85	4303.0	243.0	1653.0	95.0	0.0	0.0	0.0	0.0	1299.0	0.0	0.0	72.0	14.0	0.0	0.0	0.0	0.0	0.0	236.0	0.0	0.0	324.0	0.0	126.0	0.0	413.0	0.0	0.0	0.0	6275.0	0.0	0.0	103.0	317.0	0.0	701.0	0.0	0.0	0.0	1661.0	118.0	132.0	369.0	0.0	0.0	90.0	0.0	0.0	87.0
86	936.0	19051.0	0.0	3378.0	252.0	11360.0	940.0	234.0	52.0	0.0	208.0	0.0	19.0	44.0	292.0	1106.0	0.0	0.0	0.0	27.0	0.0	0.0	3350.0	63.0	2955.0	0.0	0.0	492.0	2498.0	0.0	16.0	270.0	608.0	0.0	774.0	0.0	0.0	2323.0	671.0	0.0	82.0	0.0	0.0	0.0	276.0	0.0	0.0	0.0	0.0
87	478.0	393.0	0.0	2447.0	0.0	0.0	170.0	0.0	0.0	0.0	0.0	0.0	0.0	0.0	36.0	0.0	0.0	0.0	0.0	34.0	92.0	0.0	393.0	0.0	0.0	0.0	0.0	4594.0	0.0	0.0	0.0	590.0	196.0	0.0	0.0	0.0	19.0	0.0	0.0	0.0	0.0	0.0	0.0	0.0	0.0	0.0	0.0	504.0	0.0
88	846.0	3516.0	277.0	356.0	0.0	195.0	0.0	79.0	0.0	10.0	0.0	0.0	0.0	0.0	0.0	859.0	0.0	0.0	145.0	0.0	0.0	0.0	0.0	47.0	242.0	79.0	0.0	0.0	2696.0	0.0	0.0	0.0	237.0	0.0	157.0	0.0	9.0	4400.0	0.0	0.0	0.0	0.0	0.0	0.0	0.0	158.0	0.0	92.0	140.0
89	524.0	998.0	86.0	122.0	0.0	544.0	0.0	21.0	0.0	0.0	0.0	0.0	0.0	0.0	0.0	2105.0	21.0	21.0	43.0	0.0	0.0	0.0	0.0	28.0	7190.0	35.0	0.0	0.0	122.0	0.0	0.0	0.0	50.0	0.0	150.0	0.0	0.0	826.0	0.0	0.0	0.0	0.0	0.0	0.0	0.0	57.0	0.0	35.0	0.0
90	630.0	2896.0	111.0	213.0	0.0	1545.0	0.0	0.0	0.0	0.0	0.0	0.0	0.0	0.0	0.0	6434.0	0.0	0.0	111.0	0.0	0.0	0.0	0.0	0.0	4720.0	40.0	0.0	0.0	254.0	0.0	0.0	0.0	111.0	0.0	503.0	0.0	0.0	4400.0	0.0	30.0	0.0	0.0	0.0	0.0	0.0	0.0	0.0	40.0	0.0
91	485.0	856.0	114.0	1022.0	0.0	3015.0	0.0	0.0	0.0	0.0	76.0	0.0	0.0	0.0	0.0	0.0	0.0	0.0	0.0	0.0	0.0	0.0	344.0	0.0	102.0	0.0	0.0	132.0	140.0	0.0	40.0	84.0	229.0	0.0	75.0	0.0	0.0	0.0	239.0	0.0	0.0	0.0	0.0	0.0	0.0	0.0	0.0	720.0	0.0
92	396.0	2536.0	101.0	174.0	0.0	2115.0	33.0	0.0	0.0	0.0	0.0	0.0	0.0	0.0	0.0	469.0	0.0	0.0	43.0	0.0	0.0	0.0	0.0	33.0	705.0	33.0	0.0	0.0	150.0	0.0	0.0	0.0	77.0	0.0	1880.0	0.0	0.0	647.0	0.0	0.0	0.0	0.0	0.0	0.0	0.0	0.0	0.0	62.0	0.0
93	287.0	463.0	55.0	417.0	55.0	278.0	0.0	64.0	0.0	0.0	0.0	0.0	0.0	0.0	0.0	0.0	0.0	0.0	0.0	0.0	0.0	0.0	0.0	0.0	64.0	0.0	0.0	111.0	55.0	0.0	0.0	0.0	166.0	0.0	120.0	0.0	0.0	0.0	0.0	0.0	0.0	0.0	0.0	0.0	0.0	0.0	0.0	148.0	0.0
94	744.0	868.0	0.0	11915.0	523.0	435.0	1230.0	0.0	0.0	16.0	286.0	0.0	0.0	0.0	2980.0	116.0	0.0	127.0	0.0	340.0	328.0	0.0	1365.0	0.0	264.0	0.0	0.0	3971.0	0.0	0.0	1416.0	4344.0	1014.0	0.0	60.0	0.0	677.0	0.0	3574.0	0.0	82.0	0.0	0.0	0.0	158.0	0.0	58.0	86426.0	0.0
95	442.0	28.0	73.0	10.0	0.0	6.0	0.0	6.0	10.0	0.0	0.0	0.0	36.0	0.0	0.0	0.0	0.0	0.0	15.0	0.0	0.0	10.0	0.0	10.0	0.0	6.0	0.0	0.0	0.0	10.0	0.0	0.0	10.0	10.0	0.0	10.0	0.0	0.0	0.0	146.0	237.0	0.0	43.0	0.0	0.0	23.0	0.0	19.0	0.0
96	626.0	707.0	0.0	417.0	0.0	265.0	0.0	433.0	0.0	0.0	0.0	0.0	0.0	0.0	0.0	0.0	0.0	0.0	0.0	0.0	0.0	0.0	160.0	0.0	0.0	0.0	0.0	113.0	0.0	0.0	32.0	1080.0	144.0	0.0	37.0	0.0	0.0	0.0	80.0	0.0	0.0	0.0	0.0	0.0	0.0	0.0	0.0	1512.0	0.0
97	3805.0	680.0	853.0	415.0	0.0	0.0	0.0	0.0	242.0	27.0	0.0	1370.0	1419.0	44.0	0.0	72.0	92.0	0.0	288.0	0.0	0.0	196.0	0.0	78.0	0.0	242.0	0.0	0.0	0.0	207.0	0.0	0.0	253.0	92.0	0.0	565.0	0.0	0.0	92.0	922.0	329.0	103.0	149.0	0.0	0.0	204.0	0.0	0.0	61.0
98	13703.0	3976.0	4455.0	2347.0	329.0	718.0	153.0	830.0	166.0	48.0	1770.0	77.0	87.0	132.0	54.0	383.0	184.0	150.0	1245.0	54.0	67.0	116.0	0.0	22424.0	574.0	2443.0	0.0	151.0	527.0	171.0	16.0	118.0	2129.0	288.0	195.0	383.0	38.0	268.0	239.0	766.0	237.0	383.0	76.0	0.0	98.0	64415.0	147.0	288.0	7054.0
99	4276.0	1776.0	1495.0	654.0	0.0	233.0	0.0	631.0	52.0	27.0	117.0	48.0	28.0	0.0	0.0	303.0	92.0	116.0	490.0	0.0	0.0	0.0	0.0	1845.0	420.0	677.0	0.0	0.0	420.0	89.0	0.0	0.0	420.0	0.0	90.0	87.0	38.0	186.0	0.0	186.0	0.0	69.0	0.0	0.0	0.0	3402.0	0.0	0.0	1285.0
100	1179.0	225.0	300.0	104.0	0.0	0.0	0.0	23.0	23.0	0.0	0.0	19.0	14.0	0.0	0.0	23.0	0.0	0.0	69.0	0.0	23.0	0.0	28.0	28.0	23.0	28.0	0.0	0.0	0.0	0.0	0.0	0.0	104.0	28.0	0.0	34.0	0.0	0.0	0.0	375.0	601.0	40.0	34.0	0.0	0.0	40.0	0.0	0.0	0.0
101	1699.0	60062.0	0.0	13599.0	465.0	4766.0	854.0	216.0	146.0	0.0	442.0	116.0	14.0	31.0	274.0	2227.0	46.0	104.0	489.0	115.0	67.0	0.0	3683.0	47.0	4279.0	263.0	0.0	700.0	2077.0	37.0	16.0	371.0	1521.0	61.0	1541.0	54.0	28.0	3305.0	1751.0	186.0	73.0	46.0	0.0	0.0	276.0	136.0	127.0	288.0	43.0
102	157.0	26.0	0.0	105.0	13.0	7.0	0.0	0.0	0.0	7.0	0.0	0.0	0.0	132.0	0.0	0.0	0.0	34.0	0.0	0.0	0.0	0.0	0.0	0.0	13.0	13.0	0.0	0.0	0.0	0.0	0.0	0.0	97.0	0.0	0.0	7.0	0.0	0.0	2.0	0.0	2.0	0.0	0.0	0.0	13.0	0.0	344.0	7.0	0.0
103	178.0	306.0	0.0	3603.0	106.0	0.0	119.0	0.0	0.0	0.0	130.0	0.0	0.0	0.0	4351.0	0.0	0.0	0.0	0.0	47.0	252.0	0.0	306.0	0.0	0.0	0.0	0.0	1149.0	0.0	0.0	368.0	1124.0	434.0	0.0	0.0	0.0	934.0	0.0	575.0	0.0	0.0	0.0	0.0	0.0	138.0	0.0	0.0	6553.0	0.0
104	1264.0	824.0	274.0	398.0	0.0	137.0	0.0	2461.0	31.0	0.0	0.0	0.0	0.0	0.0	0.0	109.0	0.0	92.0	192.0	0.0	0.0	0.0	0.0	137.0	178.0	151.0	0.0	0.0	0.0	37.0	0.0	0.0	274.0	0.0	82.0	0.0	0.0	219.0	82.0	0.0	0.0	46.0	0.0	0.0	0.0	0.0	0.0	0.0	52.0
105	191.0	236.0	0.0	1978.0	0.0	132.0	324.0	0.0	0.0	0.0	156.0	0.0	0.0	0.0	786.0	0.0	0.0	0.0	0.0	0.0	75.0	0.0	871.0	0.0	708.0	0.0	0.0	531.0	0.0	0.0	9243.0	413.0	251.0	0.0	37.0	0.0	171.0	0.0	1391.0	0.0	0.0	0.0	0.0	0.0	79.0	0.0	0.0	4341.0	0.0
106	90.0	32.0	19.0	37.0	0.0	0.0	0.0	8.0	0.0	37.0	0.0	0.0	0.0	252.0	0.0	0.0	0.0	16.0	0.0	0.0	0.0	0.0	0.0	0.0	0.0	0.0	0.0	0.0	11.0	0.0	0.0	0.0	66.0	0.0	0.0	0.0	0.0	0.0	8.0	0.0	0.0	8.0	0.0	0.0	11.0	0.0	442.0	0.0	0.0
107	1171.0	10115.0	0.0	8517.0	552.0	1675.0	8633.0	252.0	93.0	0.0	364.0	24.0	19.0	44.0	383.0	2533.0	0.0	150.0	339.0	170.0	0.0	0.0	9902.0	47.0	5911.0	342.0	0.0	1060.0	1171.0	52.0	112.0	607.0	1217.0	0.0	1248.0	98.0	171.0	3842.0	1343.0	120.0	73.0	69.0	36.0	0.0	197.0	204.0	78.0	648.0	43.0
108	2715.0	280.0	891.0	150.0	0.0	0.0	0.0	60.0	3197.0	0.0	0.0	130.0	52.0	44.0	0.0	0.0	0.0	0.0	310.0	0.0	0.0	661.0	0.0	94.0	60.0	340.0	0.0	0.0	0.0	5631.0	0.0	0.0	150.0	180.0	0.0	1252.0	0.0	0.0	0.0	3547.0	137.0	110.0	962.0	0.0	0.0	181.0	0.0	0.0	43.0
109	1333.0	156.0	147.0	91.0	47.0	0.0	0.0	704.0	0.0	0.0	0.0	0.0	0.0	0.0	0.0	30.0	0.0	0.0	199.0	0.0	0.0	0.0	0.0	0.0	43.0	108.0	0.0	0.0	0.0	0.0	0.0	0.0	39.0	0.0	0.0	0.0	0.0	0.0	0.0	0.0	0.0	256.0	0.0	0.0	0.0	39.0	0.0	0.0	30.0
110	3106.0	447.0	1600.0	894.0	281.0	0.0	0.0	902.0	0.0	65.0	169.0	24.0	11.0	37.0	0.0	72.0	242.0	174.0	1059.0	0.0	92.0	37.0	0.0	141.0	141.0	941.0	0.0	0.0	0.0	0.0	0.0	0.0	517.0	113.0	0.0	76.0	0.0	0.0	167.0	133.0	82.0	4495.0	28.0	0.0	98.0	317.0	0.0	0.0	96.0
111	395.0	257.0	43.0	1187.0	75.0	0.0	0.0	50.0	0.0	0.0	117.0	0.0	0.0	0.0	0.0	0.0	0.0	0.0	56.0	0.0	0.0	0.0	50.0	0.0	0.0	0.0	0.0	227.0	0.0	0.0	0.0	43.0	238.0	0.0	0.0	0.0	0.0	0.0	106.0	0.0	0.0	0.0	0.0	0.0	0.0	0.0	0.0	245.0	0.0
112	580.0	621.0	175.0	3295.0	126.0	148.0	0.0	0.0	0.0	0.0	104.0	0.0	0.0	37.0	0.0	0.0	0.0	0.0	108.0	0.0	0.0	0.0	202.0	0.0	0.0	0.0	0.0	7211.0	108.0	0.0	0.0	151.0	486.0	0.0	37.0	0.0	0.0	0.0	191.0	0.0	0.0	0.0	0.0	0.0	0.0	0.0	0.0	648.0	0.0
113	283.0	833.0	125.0	209.0	0.0	524.0	0.0	0.0	0.0	0.0	0.0	0.0	0.0	0.0	0.0	31.0	0.0	0.0	0.0	0.0	0.0	0.0	36.0	0.0	47.0	0.0	0.0	68.0	0.0	36.0	0.0	47.0	0.0	0.0	330.0	0.0	0.0	0.0	41.0	0.0	0.0	0.0	0.0	0.0	0.0	0.0	0.0	68.0	0.0
114	944.0	1052.0	161.0	558.0	0.0	2641.0	0.0	0.0	0.0	0.0	0.0	0.0	0.0	0.0	0.0	118.0	0.0	0.0	96.0	0.0	0.0	0.0	0.0	0.0	0.0	0.0	0.0	113.0	204.0	0.0	16.0	101.0	214.0	0.0	966.0	0.0	0.0	0.0	96.0	0.0	64.0	0.0	0.0	0.0	0.0	0.0	0.0	360.0	0.0
115	423.0	44.0	100.0	185.0	40.0	0.0	0.0	0.0	0.0	66.0	18.0	0.0	0.0	327.0	0.0	0.0	37.0	119.0	48.0	0.0	0.0	0.0	0.0	0.0	0.0	0.0	0.0	0.0	0.0	0.0	0.0	37.0	405.0	0.0	0.0	0.0	0.0	0.0	0.0	0.0	0.0	0.0	0.0	0.0	55.0	0.0	737.0	18.0	0.0
116	1697.0	1014.0	516.0	479.0	0.0	129.0	0.0	2311.0	0.0	0.0	0.0	0.0	0.0	0.0	0.0	110.0	34.0	0.0	239.0	61.0	0.0	0.0	0.0	78.0	276.0	147.0	0.0	113.0	184.0	0.0	0.0	0.0	276.0	41.0	0.0	0.0	0.0	184.0	110.0	0.0	0.0	57.0	0.0	0.0	0.0	147.0	68.0	166.0	87.0
117	261.0	121.0	44.0	137.0	0.0	0.0	0.0	19.0	0.0	0.0	0.0	0.0	0.0	35.0	0.0	0.0	9.0	28.0	0.0	0.0	0.0	0.0	0.0	0.0	0.0	9.0	0.0	0.0	0.0	0.0	0.0	0.0	162.0	0.0	9.0	0.0	0.0	0.0	0.0	9.0	22.0	0.0	0.0	0.0	19.0	12.0	95.0	0.0	0.0
118	3896.0	2555.0	894.0	12713.0	184.0	413.0	2044.0	198.0	83.0	37.0	403.0	0.0	14.0	44.0	1277.0	87.0	138.0	162.0	447.0	12649.0	574.0	29.0	6324.0	78.0	0.0	342.0	0.0	1022.0	316.0	52.0	48.0	253.0	6899.0	92.0	67.0	76.0	133.0	67.0	574.0	293.0	45.0	69.0	28.0	0.0	335.0	113.0	88.0	766.0	0.0
119	338.0	99.0	46.0	1528.0	0.0	81.0	0.0	0.0	0.0	0.0	64.0	0.0	0.0	44.0	0.0	0.0	0.0	64.0	81.0	0.0	0.0	14.0	0.0	0.0	0.0	29.0	1750.0	0.0	0.0	0.0	0.0	0.0	3921.0	0.0	0.0	0.0	0.0	0.0	169.0	0.0	0.0	0.0	0.0	0.0	250.0	0.0	68.0	0.0	0.0
120	22.0	38.0	38.0	176.0	0.0	15.0	30.0	0.0	0.0	0.0	0.0	0.0	0.0	0.0	743.0	0.0	0.0	0.0	53.0	0.0	337.0	0.0	45.0	0.0	0.0	0.0	0.0	38.0	0.0	0.0	0.0	68.0	76.0	0.0	0.0	0.0	267.0	0.0	38.0	0.0	0.0	0.0	0.0	0.0	0.0	0.0	0.0	314.0	0.0
121	3353.0	1980.0	862.0	3162.0	184.0	255.0	0.0	255.0	73.0	287.0	169.0	0.0	23.0	31764.0	0.0	87.0	351.0	1341.0	511.0	40.0	210.0	41.0	0.0	94.0	0.0	383.0	0.0	0.0	170.0	97.0	56.0	84.0	3162.0	144.0	0.0	230.0	38.0	111.0	0.0	173.0	0.0	208.0	28.0	0.0	256.0	181.0	40648.0	0.0	61.0
122	273256.0	1249.0	73651.0	1817.0	708.0	1001.0	0.0	866.0	354.0	168.0	286.0	493.0	80.0	69.0	0.0	232.0	322.0	301.0	32425.0	0.0	109.0	112.0	0.0	898.0	2183.0	24077.0	0.0	283.0	146.0	702.0	0.0	0.0	1318.0	5281.0	112.0	2530.0	0.0	134.0	311.0	440.0	567.0	947.0	152.0	0.0	177.0	2268.0	137.0	0.0	280.0
123	236.0	191.0	78.0	3507.0	45.0	22.0	56.0	0.0	0.0	0.0	442.0	0.0	0.0	0.0	0.0	0.0	0.0	67.0	45.0	0.0	45.0	0.0	214.0	0.0	0.0	0.0	0.0	0.0	0.0	0.0	0.0	0.0	46184.0	0.0	0.0	0.0	0.0	0.0	695.0	33.0	0.0	0.0	0.0	0.0	1736.0	0.0	0.0	191.0	0.0
124	428.0	179.0	138.0	1169.0	0.0	0.0	92.0	0.0	0.0	0.0	0.0	0.0	0.0	0.0	0.0	0.0	0.0	0.0	57.0	428.0	0.0	0.0	115.0	0.0	0.0	40.0	0.0	28.0	0.0	0.0	0.0	0.0	943.0	0.0	0.0	28.0	0.0	0.0	34.0	0.0	0.0	0.0	0.0	0.0	52.0	0.0	0.0	40.0	0.0
125	381.0	1971.0	0.0	1348.0	0.0	239.0	136.0	0.0	0.0	0.0	156.0	0.0	0.0	0.0	0.0	131.0	0.0	0.0	0.0	0.0	0.0	22.0	771.0	0.0	286.0	0.0	0.0	151.0	139.0	0.0	0.0	0.0	269.0	0.0	120.0	0.0	0.0	402.0	191.0	0.0	0.0	0.0	0.0	0.0	0.0	0.0	0.0	0.0	0.0
126	989.0	2698.0	292.0	213.0	0.0	112.0	0.0	123.0	0.0	0.0	0.0	0.0	0.0	0.0	0.0	145.0	0.0	0.0	157.0	0.0	0.0	0.0	0.0	141.0	101.0	123.0	0.0	0.0	1776.0	0.0	0.0	0.0	123.0	41.0	52.0	0.0	0.0	357.0	0.0	213.0	0.0	57.0	28.0	0.0	0.0	181.0	0.0	67.0	210.0
127	618.0	124.0	190.0	65.0	0.0	0.0	0.0	0.0	21500.0	0.0	0.0	91.0	92.0	0.0	0.0	0.0	19.0	0.0	39.0	0.0	0.0	2597.0	0.0	47.0	52.0	92.0	13.0	0.0	0.0	492.0	0.0	0.0	32.0	39.0	0.0	164.0	0.0	0.0	0.0	1585.0	82.0	0.0	591.0	0.0	0.0	26.0	0.0	32.0	0.0
128	399.0	63.0	121.0	0.0	0.0	11.0	0.0	8.0	96.0	0.0	0.0	58.0	285.0	0.0	0.0	2.0	0.0	0.0	19.0	0.0	0.0	49.0	0.0	11.0	0.0	8.0	0.0	0.0	16.0	46.0	0.0	0.0	8.0	35.0	0.0	27.0	0.0	0.0	2.0	267.0	33.0	11.0	33.0	0.0	0.0	2.0	0.0	8.0	8.0
129	6112.0	618.0	2300.0	343.0	106.0	154.0	0.0	1083.0	93.0	10.0	0.0	14.0	19.0	44.0	0.0	188.0	80.0	0.0	1064.0	0.0	0.0	0.0	0.0	2570.0	257.0	1253.0	0.0	0.0	188.0	0.0	0.0	0.0	377.0	103.0	60.0	109.0	0.0	103.0	0.0	120.0	45.0	120.0	32.0	0.0	0.0	14611.0	0.0	0.0	1545.0
130	0.0	0.0	0.0	0.0	0.0	0.0	0.0	0.0	0.0	0.0	0.0	0.0	0.0	0.0	0.0	0.0	0.0	0.0	0.0	0.0	0.0	11.0	0.0	0.0	0.0	0.0	0.0	0.0	0.0	0.0	0.0	0.0	811.0	0.0	0.0	0.0	0.0	0.0	0.0	0.0	0.0	0.0	0.0	0.0	0.0	0.0	0.0	0.0	0.0
131	65.0	34.0	0.0	207.0	0.0	17.0	34.0	0.0	0.0	0.0	0.0	0.0	0.0	0.0	24.0	0.0	0.0	0.0	17.0	7541.0	0.0	0.0	65.0	0.0	0.0	0.0	0.0	10.0	0.0	0.0	0.0	0.0	238.0	0.0	0.0	0.0	0.0	0.0	34.0	0.0	0.0	0.0	0.0	0.0	0.0	0.0	0.0	58.0	0.0
132	3434.0	395.0	839.0	531.0	300.0	74.0	0.0	649.0	0.0	54.0	0.0	0.0	0.0	0.0	0.0	0.0	57.0	197.0	382.0	0.0	84.0	0.0	0.0	0.0	0.0	172.0	0.0	0.0	74.0	0.0	0.0	0.0	345.0	51.0	45.0	0.0	0.0	0.0	111.0	74.0	0.0	1679.0	0.0	0.0	0.0	158.0	0.0	0.0	105.0
133	5379.0	4438.0	1560.0	753.0	203.0	618.0	85.0	469.0	114.0	21.0	169.0	29.0	137.0	44.0	0.0	645.0	126.0	92.0	672.0	20.0	0.0	0.0	0.0	2554.0	537.0	941.0	0.0	170.0	860.0	82.0	88.0	0.0	608.0	92.0	112.0	120.0	38.0	914.0	0.0	268.0	54.0	69.0	56.0	0.0	0.0	2608.0	0.0	0.0	2662.0
134	485.0	301.0	167.0	1187.0	0.0	100.0	102.0	0.0	0.0	0.0	0.0	0.0	19.0	0.0	2669.0	0.0	0.0	0.0	117.0	20.0	1775.0	0.0	167.0	0.0	0.0	0.0	0.0	234.0	0.0	0.0	16.0	150.0	301.0	41.0	0.0	0.0	1096.0	0.0	0.0	0.0	0.0	0.0	20.0	0.0	0.0	0.0	0.0	619.0	0.0
135	574.0	3819.0	99.0	411.0	74.0	3969.0	0.0	99.0	0.0	0.0	0.0	0.0	0.0	0.0	0.0	1348.0	0.0	0.0	49.0	0.0	0.0	0.0	49.0	47.0	1389.0	0.0	0.0	0.0	761.0	0.0	0.0	0.0	124.0	0.0	676.0	0.0	0.0	1410.0	49.0	0.0	0.0	0.0	24.0	0.0	0.0	0.0	0.0	74.0	0.0
136	142.0	95.0	142.0	1888.0	0.0	0.0	15455.0	0.0	0.0	0.0	0.0	0.0	0.0	0.0	118.0	0.0	0.0	0.0	35.0	54.0	23.0	0.0	37761.0	0.0	0.0	0.0	0.0	106.0	0.0	0.0	0.0	0.0	522.0	0.0	0.0	0.0	19.0	0.0	35.0	0.0	0.0	0.0	0.0	0.0	59.0	0.0	0.0	83.0	0.0
137	218.0	295.0	38.0	442.0	0.0	71.0	0.0	0.0	0.0	0.0	38.0	0.0	0.0	0.0	0.0	0.0	0.0	0.0	0.0	0.0	0.0	0.0	71.0	0.0	0.0	0.0	0.0	71.0	0.0	0.0	320.0	84.0	114.0	0.0	0.0	0.0	0.0	0.0	335.0	0.0	0.0	0.0	0.0	0.0	0.0	0.0	0.0	288.0	0.0
138	344.0	131.0	95.0	579.0	135.0	0.0	0.0	18.0	0.0	31.0	81.0	0.0	0.0	362.0	0.0	0.0	0.0	2550.0	36.0	0.0	0.0	11.0	22.0	0.0	0.0	0.0	0.0	0.0	0.0	0.0	0.0	31.0	1318.0	0.0	0.0	0.0	0.0	0.0	45.0	0.0	0.0	0.0	0.0	0.0	108.0	0.0	2310.0	0.0	0.0
139	427.0	222.0	37.0	353.0	27.0	0.0	85.0	0.0	0.0	0.0	0.0	0.0	0.0	0.0	0.0	0.0	0.0	0.0	0.0	0.0	67.0	0.0	139.0	0.0	0.0	0.0	0.0	1319.0	0.0	0.0	0.0	1059.0	92.0	0.0	0.0	0.0	38.0	0.0	37.0	0.0	0.0	0.0	0.0	0.0	0.0	0.0	0.0	360.0	0.0
140	365.0	216.0	27.0	24912.0	0.0	0.0	188.0	0.0	0.0	0.0	755.0	0.0	0.0	0.0	27.0	0.0	0.0	13.0	0.0	47.0	54.0	0.0	4836.0	0.0	27.0	0.0	0.0	54.0	0.0	0.0	0.0	0.0	16107.0	0.0	0.0	0.0	0.0	0.0	815.0	0.0	0.0	0.0	0.0	0.0	928.0	0.0	0.0	121.0	0.0
141	3136.0	1316.0	909.0	871.0	349.0	0.0	0.0	2527.0	41.0	16.0	104.0	0.0	0.0	88.0	0.0	174.0	57.0	220.0	406.0	0.0	92.0	11.0	0.0	110.0	271.0	212.0	0.0	151.0	232.0	29.0	0.0	101.0	709.0	61.0	0.0	0.0	19.0	290.0	239.0	0.0	36.0	173.0	0.0	0.0	59.0	113.0	137.0	0.0	105.0
142	842.0	347.0	219.0	146.0	54.0	0.0	0.0	576.0	0.0	0.0	0.0	0.0	0.0	0.0	0.0	36.0	0.0	0.0	137.0	0.0	0.0	0.0	0.0	0.0	100.0	36.0	0.0	0.0	36.0	0.0	0.0	0.0	118.0	0.0	0.0	0.0	0.0	64.0	0.0	0.0	0.0	0.0	0.0	0.0	0.0	100.0	0.0	237.0	0.0
143	1903.0	181.0	853.0	405.0	349.0	0.0	0.0	361.0	0.0	32.0	55.0	0.0	0.0	37.0	0.0	0.0	634.0	69.0	489.0	0.0	109.0	0.0	0.0	0.0	0.0	251.0	0.0	0.0	0.0	0.0	0.0	0.0	209.0	97.0	0.0	98.0	0.0	0.0	69.0	97.0	0.0	1217.0	0.0	0.0	0.0	113.0	0.0	0.0	43.0
144	609.0	2146.0	82.0	269.0	0.0	1762.0	0.0	0.0	0.0	0.0	0.0	0.0	0.0	0.0	0.0	914.0	0.0	0.0	82.0	0.0	0.0	0.0	0.0	0.0	1301.0	0.0	0.0	35.0	1254.0	0.0	0.0	0.0	140.0	0.0	849.0	0.0	0.0	3707.0	0.0	0.0	0.0	0.0	0.0	0.0	0.0	0.0	0.0	0.0	0.0
145	217.0	117.0	0.0	417.0	36.0	0.0	0.0	0.0	0.0	0.0	0.0	0.0	0.0	0.0	731.0	0.0	0.0	0.0	36.0	0.0	622.0	0.0	63.0	0.0	0.0	0.0	0.0	54.0	0.0	0.0	216.0	63.0	90.0	0.0	0.0	0.0	133.0	0.0	191.0	0.0	0.0	0.0	0.0	63.0	0.0	0.0	0.0	3745.0	0.0
146	150.0	211.0	15.0	2428.0	15.0	0.0	0.0	0.0	0.0	0.0	559.0	0.0	0.0	0.0	0.0	0.0	15.0	15.0	0.0	0.0	15.0	0.0	150.0	0.0	0.0	0.0	0.0	0.0	15.0	0.0	0.0	0.0	92893.0	0.0	0.0	0.0	0.0	0.0	719.0	0.0	0.0	0.0	0.0	0.0	1809.0	0.0	0.0	60.0	0.0
147	99.0	99.0	0.0	466.0	45.0	0.0	0.0	0.0	0.0	0.0	38.0	0.0	0.0	0.0	0.0	0.0	0.0	0.0	0.0	0.0	0.0	0.0	107.0	0.0	0.0	0.0	0.0	153.0	0.0	0.0	2265.0	191.0	114.0	0.0	0.0	0.0	0.0	0.0	167.0	0.0	0.0	0.0	0.0	0.0	0.0	0.0	0.0	3385.0	0.0
148	936.0	604.0	117.0	6025.0	164.0	0.0	0.0	0.0	0.0	21.0	3020.0	0.0	0.0	44.0	0.0	0.0	0.0	150.0	97.0	102.0	50.0	14.0	156.0	0.0	0.0	0.0	0.0	0.0	58.0	0.0	0.0	0.0	67413.0	0.0	0.0	0.0	0.0	0.0	3046.0	0.0	0.0	0.0	0.0	0.0	26715.0	0.0	88.0	195.0	0.0
149	1389.0	199.0	277.0	62.0	0.0	0.0	0.0	0.0	35.0	0.0	0.0	35.0	105.0	0.0	0.0	0.0	0.0	0.0	46.0	0.0	19.0	39.0	0.0	0.0	0.0	66.0	0.0	0.0	31.0	19.0	0.0	0.0	78.0	50.0	0.0	86.0	0.0	0.0	0.0	548.0	685.0	31.0	191.0	0.0	0.0	35.0	0.0	31.0	23.0
150	0.0	0.0	0.0	0.0	0.0	0.0	0.0	0.0	0.0	0.0	0.0	0.0	0.0	0.0	0.0	0.0	0.0	0.0	0.0	0.0	0.0	0.0	0.0	0.0	0.0	0.0	0.0	0.0	0.0	0.0	0.0	0.0	0.0	0.0	0.0	0.0	0.0	0.0	0.0	0.0	0.0	0.0	0.0	0.0	0.0	0.0	0.0	0.0	0.0
151	4314.0	4625.0	655.0	2416.0	213.0	2036.0	136.0	343.0	93.0	0.0	143.0	14.0	14.0	107.0	54.0	262.0	115.0	162.0	345.0	20.0	159.0	41.0	414.0	110.0	448.0	315.0	0.0	473.0	345.0	52.0	88.0	337.0	1825.0	72.0	285.0	153.0	19.0	201.0	335.0	240.0	146.0	104.0	60.0	0.0	118.0	136.0	127.0	1008.0	122.0
152	637.0	360.0	0.0	15738.0	145.0	0.0	68.0	0.0	0.0	0.0	7134.0	0.0	0.0	0.0	27.0	0.0	0.0	92.0	83.0	0.0	0.0	0.0	152.0	0.0	0.0	0.0	0.0	55.0	55.0	0.0	0.0	0.0	40712.0	0.0	0.0	0.0	0.0	0.0	6692.0	0.0	0.0	0.0	0.0	0.0	2121.0	0.0	68.0	374.0	0.0
153	10130.0	27721.0	2737.0	5407.0	446.0	4113.0	461.0	956.0	219.0	65.0	416.0	58.0	92.0	335.0	109.0	5518.0	369.0	394.0	752.0	170.0	185.0	153.0	0.0	299.0	5117.0	821.0	0.0	681.0	21653.0	112.0	48.0	303.0	4766.0	103.0	2248.0	372.0	57.0	45121.0	695.0	958.0	228.0	577.0	156.0	0.0	296.0	635.0	285.0	864.0	228.0
154	2735.0	1578.0	473.0	3682.0	232.0	420.0	239.0	162.0	41.0	32.0	156.0	48.0	52.0	0.0	56108.0	0.0	69.0	139.0	368.0	95.0	17666.0	22.0	368.0	126.0	0.0	184.0	0.0	368.0	97.0	29.0	144.0	368.0	2434.0	72.0	105.0	0.0	54997.0	67.0	383.0	160.0	36.0	57.0	40.0	0.0	79.0	113.0	0.0	2577.0	0.0
155	467.0	1091.0	64.0	630.0	51.0	0.0	0.0	0.0	0.0	0.0	130.0	0.0	0.0	0.0	0.0	0.0	0.0	0.0	0.0	20.0	0.0	0.0	194.0	0.0	0.0	0.0	0.0	0.0	110.0	0.0	48.0	58.0	116.0	0.0	58.0	0.0	0.0	0.0	215.0	0.0	0.0	0.0	0.0	0.0	0.0	0.0	0.0	71.0	0.0
156	1985.0	50949.0	536.0	2575.0	348.0	1207.0	170.0	375.0	62.0	0.0	156.0	43.0	76.0	0.0	0.0	1770.0	0.0	116.0	263.0	115.0	50.0	0.0	0.0	141.0	1690.0	263.0	0.0	208.0	4883.0	44.0	0.0	0.0	804.0	0.0	348.0	0.0	0.0	2307.0	321.0	146.0	73.0	161.0	28.0	0.0	98.0	375.0	58.0	0.0	87.0
157	3291.0	1566.0	618.0	977.0	426.0	172.0	102.0	934.0	0.0	21.0	0.0	0.0	11.0	31.0	0.0	87.0	0.0	301.0	287.0	0.0	100.0	0.0	0.0	126.0	186.0	0.0	0.0	302.0	143.0	0.0	48.0	84.0	531.0	41.0	37.0	65.0	0.0	134.0	263.0	0.0	0.0	69.0	0.0	0.0	59.0	172.0	58.0	1296.0	43.0
158	135.0	56.0	0.0	13850.0	33.0	0.0	51.0	22.0	0.0	0.0	455.0	0.0	0.0	0.0	11.0	0.0	0.0	0.0	33.0	0.0	0.0	0.0	259.0	0.0	33.0	11.0	0.0	11.0	0.0	0.0	0.0	0.0	36118.0	0.0	0.0	0.0	0.0	0.0	743.0	0.0	0.0	0.0	0.0	22.0	1160.0	0.0	11.0	123.0	0.0
159	3081.0	26217.0	858.0	11189.0	1901.0	6072.0	2598.0	577.0	93.0	0.0	2226.0	43.0	11.0	69.0	73.0	4149.0	69.0	278.0	414.0	102.0	58.0	0.0	6811.0	94.0	10058.0	447.0	0.0	643.0	1946.0	59.0	88.0	151.0	1927.0	72.0	1511.0	87.0	66.0	5360.0	1847.0	560.0	128.0	69.0	64.0	0.0	454.0	204.0	147.0	576.0	43.0
160	247.0	1528.0	73.0	860.0	0.0	109.0	0.0	73.0	0.0	0.0	0.0	0.0	0.0	0.0	54.0	0.0	0.0	0.0	0.0	0.0	0.0	0.0	183.0	0.0	155.0	0.0	0.0	109.0	192.0	0.0	88.0	67.0	109.0	0.0	0.0	0.0	0.0	0.0	215.0	0.0	0.0	0.0	0.0	0.0	0.0	0.0	0.0	288.0	0.0
161	61.0	48.0	13.0	769.0	13.0	0.0	8.0	13.0	13.0	0.0	247.0	0.0	0.0	0.0	26.0	0.0	0.0	8.0	0.0	20.0	0.0	0.0	0.0	0.0	0.0	0.0	0.0	0.0	0.0	0.0	0.0	0.0	6389.0	0.0	0.0	0.0	0.0	0.0	191.0	0.0	0.0	8.0	0.0	0.0	355.0	0.0	0.0	30.0	0.0
162	1771.0	206.0	657.0	36.0	0.0	0.0	0.0	0.0	10475.0	0.0	0.0	38.0	28.0	0.0	0.0	22.0	36.0	0.0	155.0	0.0	0.0	199.0	0.0	63.0	73.0	191.0	0.0	0.0	0.0	1710.0	0.0	0.0	73.0	103.0	0.0	597.0	0.0	0.0	0.0	2761.0	137.0	0.0	354.0	0.0	0.0	22.0	0.0	0.0	78.0
163	1126.0	616.0	249.0	379.0	184.0	59.0	0.0	649.0	0.0	0.0	0.0	0.0	0.0	0.0	0.0	0.0	0.0	0.0	130.0	0.0	0.0	0.0	0.0	0.0	166.0	0.0	0.0	0.0	94.0	0.0	0.0	0.0	177.0	0.0	0.0	0.0	0.0	59.0	83.0	0.0	0.0	0.0	0.0	0.0	0.0	59.0	0.0	225.0	0.0
164	218.0	83.0	92.0	67.0	58.0	0.0	0.0	16.0	0.0	25.0	33.0	0.0	0.0	1142.0	0.0	0.0	0.0	2712.0	41.0	0.0	0.0	0.0	0.0	0.0	0.0	25.0	0.0	0.0	0.0	0.0	0.0	0.0	193.0	0.0	0.0	0.0	0.0	0.0	12.0	0.0	0.0	0.0	0.0	0.0	0.0	0.0	1612.0	12.0	0.0
165	180.0	262.0	0.0	405.0	0.0	87.0	38.0	0.0	0.0	0.0	0.0	0.0	0.0	0.0	0.0	0.0	0.0	0.0	0.0	0.0	0.0	0.0	142.0	0.0	32.0	0.0	0.0	115.0	0.0	0.0	0.0	135.0	87.0	0.0	0.0	0.0	0.0	0.0	54.0	0.0	0.0	0.0	0.0	0.0	0.0	0.0	0.0	268.0	0.0
166	276.0	552.0	138.0	1978.0	193.0	92.0	324.0	0.0	0.0	0.0	221.0	0.0	0.0	0.0	54.0	0.0	0.0	0.0	0.0	68.0	0.0	0.0	819.0	0.0	220.0	0.0	0.0	170.0	0.0	0.0	72.0	219.0	156.0	0.0	0.0	0.0	19.0	0.0	1079.0	0.0	0.0	0.0	0.0	0.0	0.0	0.0	0.0	285.0	0.0
167	2730.0	496.0	1102.0	248.0	0.0	69.0	0.0	16066.0	0.0	43.0	0.0	0.0	0.0	0.0	0.0	49.0	0.0	0.0	387.0	0.0	0.0	0.0	0.0	188.0	69.0	426.0	0.0	49.0	0.0	0.0	0.0	0.0	139.0	0.0	0.0	0.0	0.0	0.0	89.0	99.0	0.0	0.0	0.0	0.0	0.0	307.0	0.0	178.0	268.0
168	0.0	0.0	0.0	0.0	0.0	0.0	85.0	0.0	0.0	0.0	0.0	0.0	0.0	0.0	0.0	0.0	0.0	0.0	0.0	497.0	0.0	0.0	0.0	0.0	0.0	0.0	0.0	0.0	0.0	0.0	0.0	0.0	0.0	0.0	0.0	0.0	0.0	0.0	0.0	0.0	0.0	0.0	0.0	0.0	0.0	0.0	0.0	0.0	0.0
169	156.0	33.0	42.0	2.0	0.0	0.0	0.0	0.0	33.0	0.0	0.0	0.0	2.0	0.0	0.0	0.0	0.0	0.0	16.0	0.0	0.0	11.0	0.0	2.0	2.0	2.0	0.0	0.0	0.0	16.0	0.0	0.0	0.0	0.0	0.0	16.0	0.0	0.0	0.0	33.0	108.0	0.0	7.0	0.0	0.0	16.0	0.0	16.0	2.0
170	2705.0	383.0	1553.0	174.0	0.0	0.0	0.0	0.0	200.0	0.0	0.0	2748.0	0.0	0.0	0.0	61.0	34.0	0.0	104.0	0.0	0.0	61.0	0.0	63.0	52.0	139.0	0.0	0.0	0.0	78.0	0.0	0.0	165.0	61.0	0.0	340.0	0.0	0.0	0.0	1335.0	9323.0	0.0	95.0	0.0	0.0	43.0	0.0	104.0	35.0
171	98.0	57.0	24.0	336.0	0.0	0.0	24.0	24.0	0.0	0.0	0.0	0.0	0.0	0.0	1937.0	0.0	0.0	0.0	40.0	0.0	12904.0	0.0	49.0	0.0	32.0	0.0	0.0	57.0	0.0	0.0	0.0	32.0	147.0	0.0	0.0	0.0	1401.0	0.0	24.0	0.0	0.0	0.0	0.0	0.0	24.0	0.0	0.0	910.0	0.0
172	13576.0	563.0	7540.0	387.0	0.0	0.0	0.0	0.0	271.0	43.0	0.0	121.0	71.0	0.0	0.0	0.0	126.0	0.0	3541.0	20.0	0.0	112.0	0.0	236.0	0.0	2420.0	0.0	0.0	0.0	821.0	0.0	0.0	340.0	3197.0	0.0	416.0	0.0	0.0	0.0	787.0	256.0	346.0	112.0	0.0	0.0	362.0	0.0	0.0	35.0
173	9702.0	5470.0	3274.0	2235.0	281.0	1078.0	119.0	938.0	302.0	43.0	1809.0	382.0	370.0	94.0	0.0	305.0	115.0	208.0	1117.0	47.0	50.0	164.0	0.0	5219.0	485.0	1317.0	0.0	113.0	638.0	238.0	0.0	67.0	2129.0	257.0	195.0	471.0	19.0	424.0	0.0	2156.0	638.0	288.0	256.0	0.0	177.0	6963.0	167.0	360.0	4747.0
174	156.0	156.0	0.0	1436.0	0.0	0.0	0.0	0.0	0.0	0.0	0.0	0.0	0.0	0.0	420.0	0.0	0.0	0.0	0.0	0.0	84.0	0.0	109.0	0.0	0.0	0.0	0.0	843.0	0.0	0.0	296.0	3279.0	171.0	0.0	0.0	0.0	95.0	0.0	263.0	0.0	0.0	0.0	0.0	0.0	0.0	0.0	0.0	5833.0	0.0
175	473.0	262.0	120.0	154.0	90.0	0.0	0.0	38.0	0.0	10.0	133.0	0.0	0.0	348.0	0.0	0.0	25.0	430.0	73.0	0.0	0.0	0.0	0.0	0.0	0.0	0.0	0.0	0.0	38.0	0.0	0.0	0.0	305.0	0.0	0.0	0.0	0.0	0.0	25.0	25.0	0.0	0.0	0.0	0.0	0.0	0.0	255.0	103.0	0.0
176	426.0	1660.0	0.0	679.0	0.0	195.0	153.0	94.0	0.0	0.0	0.0	0.0	0.0	0.0	54.0	189.0	0.0	0.0	0.0	0.0	0.0	0.0	252.0	0.0	176.0	0.0	0.0	79.0	221.0	0.0	0.0	0.0	110.0	0.0	263.0	0.0	19.0	156.0	79.0	0.0	0.0	0.0	0.0	0.0	0.0	0.0	0.0	94.0	0.0
177	169.0	92.0	0.0	1798.0	61.0	0.0	614.0	0.0	0.0	0.0	0.0	0.0	0.0	0.0	2044.0	0.0	0.0	46.0	0.0	777.0	0.0	0.0	8686.0	0.0	0.0	0.0	0.0	107.0	0.0	0.0	0.0	61.0	614.0	0.0	0.0	0.0	0.0	0.0	92.0	0.0	0.0	0.0	0.0	0.0	0.0	0.0	0.0	122.0	0.0
178	939.0	1991.0	0.0	18714.0	436.0	3494.0	1230.0	0.0	0.0	0.0	1497.0	0.0	0.0	31.0	914.0	305.0	46.0	0.0	0.0	211.0	117.0	0.0	4659.0	0.0	714.0	0.0	0.0	1192.0	195.0	29.0	584.0	489.0	1115.0	0.0	376.0	0.0	190.0	245.0	3310.0	0.0	0.0	57.0	24.0	0.0	177.0	0.0	0.0	1368.0	0.0
179	0.0	0.0	0.0	0.0	0.0	0.0	0.0	0.0	0.0	0.0	0.0	0.0	0.0	0.0	0.0	0.0	0.0	0.0	0.0	0.0	0.0	0.0	0.0	0.0	0.0	0.0	0.0	0.0	0.0	0.0	0.0	0.0	0.0	0.0	0.0	0.0	0.0	0.0	0.0	0.0	0.0	0.0	0.0	0.0	0.0	0.0	0.0	0.0	0.0
180	1725.0	647.0	485.0	172.0	0.0	75.0	0.0	129.0	0.0	0.0	53.0	19.0	35.0	0.0	0.0	64.0	0.0	0.0	140.0	0.0	0.0	18.0	0.0	851.0	107.0	183.0	0.0	0.0	129.0	0.0	0.0	0.0	161.0	0.0	0.0	53.0	0.0	97.0	0.0	280.0	0.0	97.0	0.0	0.0	0.0	1383.0	49.0	0.0	862.0
181	711.0	305.0	112.0	324.0	232.0	0.0	0.0	349.0	0.0	0.0	143.0	0.0	0.0	0.0	0.0	43.0	0.0	127.0	74.0	0.0	0.0	0.0	0.0	0.0	56.0	43.0	0.0	0.0	43.0	0.0	0.0	62.0	230.0	0.0	0.0	0.0	0.0	0.0	162.0	0.0	0.0	0.0	0.0	0.0	0.0	0.0	0.0	43.0	0.0
182	452.0	460.0	0.0	675.0	0.0	0.0	0.0	0.0	0.0	0.0	79.0	0.0	0.0	0.0	18.0	0.0	0.0	0.0	0.0	0.0	0.0	0.0	143.0	0.0	50.0	0.0	0.0	0.0	71.0	0.0	32.0	101.0	79.0	0.0	0.0	0.0	0.0	0.0	165.0	0.0	0.0	0.0	0.0	0.0	0.0	0.0	0.0	143.0	0.0
183	0.0	0.0	0.0	0.0	0.0	0.0	0.0	0.0	0.0	0.0	0.0	0.0	0.0	0.0	0.0	0.0	0.0	0.0	0.0	0.0	0.0	0.0	0.0	0.0	0.0	0.0	0.0	0.0	0.0	0.0	0.0	0.0	0.0	0.0	0.0	0.0	0.0	0.0	0.0	0.0	0.0	0.0	0.0	0.0	0.0	0.0	0.0	0.0	0.0
184	4023.0	2715.0	1587.0	1768.0	0.0	125.0	0.0	0.0	104.0	48.0	0.0	19.0	23.0	0.0	0.0	0.0	80.0	69.0	334.0	20.0	208.0	59.0	0.0	0.0	153.0	236.0	0.0	334.0	0.0	0.0	32.0	139.0	2738.0	125.0	0.0	0.0	28.0	0.0	527.0	278.0	100.0	57.0	28.0	4956.0	79.0	0.0	0.0	264.0	52.0
185	4042.0	4589.0	1178.0	6821.0	242.0	547.0	581.0	306.0	114.0	16.0	1380.0	19.0	30.0	94.0	292.0	262.0	80.0	139.0	339.0	156.0	58.0	44.0	1431.0	0.0	378.0	157.0	0.0	340.0	292.0	29.0	824.0	320.0	2028.0	103.0	150.0	54.0	76.0	223.0	1127.0	378.0	100.0	80.0	68.0	0.0	237.0	90.0	176.0	1224.0	114.0
186	0.0	0.0	0.0	0.0	0.0	0.0	0.0	0.0	0.0	0.0	0.0	0.0	0.0	0.0	0.0	0.0	0.0	0.0	0.0	0.0	0.0	0.0	0.0	0.0	0.0	0.0	0.0	0.0	0.0	0.0	0.0	0.0	709.0	0.0	0.0	0.0	0.0	0.0	0.0	0.0	0.0	0.0	0.0	0.0	0.0	0.0	0.0	0.0	0.0
187	468.0	574.0	0.0	2832.0	0.0	191.0	290.0	0.0	0.0	0.0	2825.0	0.0	0.0	0.0	2760.0	212.0	0.0	0.0	0.0	34.0	67.0	0.0	617.0	0.0	702.0	0.0	0.0	425.0	0.0	0.0	32500.0	425.0	553.0	0.0	0.0	0.0	829.0	0.0	1775.0	0.0	0.0	0.0	0.0	0.0	158.0	0.0	0.0	3096.0	0.0
188	102.0	121.0	0.0	988.0	0.0	51.0	85.0	0.0	0.0	0.0	38.0	0.0	0.0	0.0	530.0	0.0	0.0	0.0	0.0	0.0	0.0	0.0	38.0	0.0	44.0	0.0	0.0	301.0	0.0	0.0	536.0	494.0	51.0	0.0	0.0	0.0	47.0	0.0	671.0	38.0	0.0	0.0	0.0	0.0	0.0	0.0	0.0	3313.0	0.0
189	211.0	83.0	44.0	108.0	1462.0	0.0	0.0	0.0	0.0	0.0	29.0	0.0	0.0	0.0	0.0	0.0	0.0	955.0	19.0	0.0	24.0	11.0	0.0	0.0	0.0	19.0	0.0	24.0	24.0	0.0	0.0	0.0	187.0	0.0	0.0	19.0	0.0	0.0	34.0	0.0	0.0	0.0	0.0	0.0	0.0	19.0	14.0	44.0	0.0
190	3179.0	2652.0	773.0	421.0	0.0	140.0	0.0	983.0	0.0	0.0	0.0	0.0	0.0	0.0	0.0	562.0	0.0	116.0	351.0	0.0	0.0	14.0	0.0	78.0	9522.0	140.0	0.0	0.0	491.0	44.0	0.0	0.0	474.0	0.0	60.0	0.0	19.0	474.0	0.0	0.0	0.0	69.0	0.0	0.0	0.0	140.0	0.0	263.0	122.0
191	351.0	2214.0	0.0	617.0	0.0	351.0	85.0	0.0	0.0	0.0	0.0	0.0	0.0	0.0	0.0	117.0	0.0	0.0	0.0	0.0	0.0	0.0	191.0	0.0	95.0	0.0	0.0	74.0	106.0	0.0	16.0	0.0	138.0	0.0	1117.0	0.0	0.0	0.0	85.0	0.0	0.0	0.0	0.0	0.0	0.0	0.0	0.0	244.0	0.0
192	168.0	99.0	45.0	810.0	0.0	0.0	0.0	0.0	0.0	0.0	0.0	0.0	0.0	0.0	36.0	0.0	0.0	0.0	0.0	0.0	0.0	0.0	61.0	0.0	0.0	0.0	0.0	374.0	45.0	0.0	104.0	7352.0	76.0	0.0	0.0	0.0	9.0	0.0	68.0	0.0	0.0	0.0	0.0	0.0	0.0	0.0	0.0	2808.0	0.0
193	358.0	204.0	0.0	941.0	61.0	0.0	136.0	0.0	0.0	0.0	0.0	0.0	0.0	0.0	73.0	0.0	0.0	0.0	0.0	0.0	0.0	0.0	286.0	0.0	0.0	0.0	0.0	965.0	0.0	0.0	0.0	996.0	173.0	0.0	0.0	0.0	28.0	0.0	122.0	0.0	0.0	0.0	0.0	0.0	0.0	0.0	0.0	1944.0	0.0
194	936.0	12615.0	0.0	6525.0	339.0	1436.0	1316.0	198.0	114.0	0.0	143.0	91.0	19.0	0.0	91.0	2038.0	0.0	0.0	0.0	75.0	0.0	18.0	2576.0	0.0	2801.0	210.0	0.0	283.0	769.0	0.0	0.0	236.0	1014.0	0.0	534.0	0.0	19.0	2546.0	911.0	0.0	0.0	69.0	60.0	0.0	158.0	113.0	78.0	0.0	0.0
195	13338.0	11481.0	1616.0	28196.0	1687.0	2532.0	700.0	613.0	219.0	113.0	1354.0	77.0	142.0	101.0	8099.0	349.0	138.0	777.0	602.0	477.0	2111.0	82.0	3883.0	110.0	1477.0	315.0	0.0	8779.0	682.0	171.0	5259.0	11312.0	7708.0	165.0	323.0	186.0	3881.0	469.0	8995.0	694.0	137.0	161.0	92.0	0.0	553.0	249.0	235.0	313654.0	70.0
196	12010.0	3151.0	3322.0	1235.0	0.0	1741.0	85.0	451.0	21555.0	92.0	182.0	1462.0	1129.0	139.0	0.0	320.0	242.0	81.0	1149.0	0.0	143.0	16251.0	0.0	299.0	463.0	1064.0	0.0	0.0	195.0	14451.0	0.0	101.0	1927.0	638.0	150.0	4557.0	38.0	245.0	167.0	17841.0	1454.0	553.0	9585.0	0.0	138.0	861.0	196.0	0.0	193.0
197	641.0	627.0	80.0	1028.0	5693.0	0.0	0.0	120.0	0.0	0.0	104.0	0.0	0.0	0.0	0.0	66.0	0.0	162.0	0.0	0.0	0.0	0.0	0.0	0.0	0.0	0.0	0.0	93.0	126.0	0.0	0.0	0.0	320.0	0.0	0.0	0.0	0.0	0.0	359.0	120.0	0.0	0.0	0.0	0.0	59.0	0.0	58.0	193.0	0.0
198	31090.0	2385.0	10051.0	2086.0	417.0	522.0	0.0	1408.0	313.0	75.0	403.0	101.0	59.0	158.0	0.0	174.0	392.0	220.0	57037.0	27.0	269.0	78.0	0.0	1498.0	352.0	18652.0	0.0	265.0	292.0	351.0	16.0	101.0	1825.0	6962.0	75.0	679.0	38.0	245.0	215.0	641.0	219.0	1109.0	96.0	0.0	79.0	2903.0	157.0	288.0	587.0
199	400.0	257.0	87.0	142.0	27.0	0.0	0.0	32.0	0.0	510.0	0.0	0.0	0.0	197.0	0.0	27.0	98.0	71.0	38.0	0.0	0.0	0.0	0.0	0.0	0.0	60.0	0.0	0.0	0.0	0.0	0.0	0.0	148.0	0.0	0.0	0.0	0.0	0.0	0.0	0.0	0.0	0.0	0.0	0.0	21.0	0.0	54.0	0.0	0.0
200	439.0	19.0	91.0	2.0	22.0	5.0	0.0	5.0	13.0	0.0	0.0	0.0	0.0	0.0	0.0	0.0	0.0	0.0	13.0	0.0	0.0	11.0	0.0	0.0	0.0	5.0	0.0	0.0	0.0	55.0	0.0	0.0	11.0	2.0	0.0	19.0	0.0	0.0	0.0	133.0	183.0	0.0	19.0	0.0	0.0	0.0	0.0	5.0	0.0
201	2016.0	53.0	520.0	29.0	106.0	0.0	0.0	41.0	0.0	48.0	41.0	0.0	0.0	0.0	0.0	0.0	357.0	0.0	952.0	0.0	0.0	0.0	0.0	94.0	0.0	218.0	0.0	0.0	0.0	0.0	0.0	0.0	41.0	0.0	0.0	0.0	0.0	0.0	0.0	23.0	0.0	25966.0	0.0	0.0	0.0	29.0	0.0	17.0	17.0
202	1071.0	157.0	518.0	45.0	0.0	0.0	0.0	45.0	383.0	0.0	0.0	1031.0	511.0	0.0	0.0	0.0	0.0	0.0	191.0	0.0	33.0	124.0	0.0	45.0	0.0	157.0	0.0	33.0	0.0	101.0	0.0	0.0	78.0	45.0	0.0	202.0	0.0	0.0	0.0	789.0	283.0	0.0	180.0	0.0	0.0	0.0	0.0	0.0	33.0
203	755.0	114.0	183.0	30.0	0.0	0.0	0.0	15.0	114.0	0.0	0.0	8700.0	183.0	0.0	0.0	0.0	0.0	0.0	99.0	0.0	0.0	30.0	0.0	15.0	0.0	152.0	0.0	15.0	0.0	15.0	32.0	0.0	0.0	22.0	0.0	137.0	0.0	0.0	0.0	396.0	3879.0	0.0	91.0	0.0	0.0	30.0	0.0	30.0	15.0
204	6491.0	225438.0	1870.0	8911.0	2153.0	7051.0	1179.0	2130.0	281.0	0.0	1874.0	67.0	126.0	189.0	164.0	5241.0	92.0	1474.0	1017.0	225.0	84.0	71.0	2310.0	268.0	14161.0	815.0	0.0	908.0	24535.0	171.0	104.0	472.0	4158.0	134.0	2865.0	153.0	76.0	13759.0	3957.0	734.0	228.0	242.0	84.0	0.0	533.0	635.0	894.0	1296.0	122.0
205	1837.0	153.0	459.0	47.0	0.0	0.0	0.0	0.0	164.0	10.0	0.0	164.0	11.0	0.0	0.0	0.0	23.0	0.0	82.0	0.0	0.0	0.0	0.0	47.0	0.0	153.0	0.0	0.0	0.0	58.0	0.0	0.0	82.0	23.0	0.0	129.0	0.0	0.0	0.0	989.0	27072.0	0.0	58.0	0.0	0.0	70.0	0.0	82.0	23.0
206	408.0	238.0	105.0	270.0	203.0	45.0	0.0	32.0	0.0	0.0	0.0	0.0	0.0	0.0	0.0	0.0	0.0	0.0	0.0	0.0	0.0	0.0	0.0	0.0	0.0	32.0	0.0	78.0	0.0	0.0	0.0	0.0	123.0	0.0	0.0	0.0	0.0	0.0	68.0	0.0	0.0	0.0	0.0	0.0	0.0	45.0	0.0	288.0	0.0
207	115.0	150.0	17.0	11601.0	35.0	0.0	26.0	0.0	0.0	0.0	624.0	0.0	0.0	17.0	8.0	0.0	0.0	26.0	0.0	0.0	0.0	0.0	62.0	0.0	0.0	0.0	0.0	26.0	0.0	0.0	0.0	0.0	32988.0	0.0	0.0	0.0	0.0	0.0	1271.0	0.0	0.0	0.0	0.0	0.0	3084.0	0.0	0.0	70.0	0.0
208	871.0	9164.0	0.0	7735.0	504.0	1588.0	2342.0	234.0	0.0	0.0	247.0	0.0	0.0	0.0	146.0	4382.0	0.0	92.0	0.0	40.0	0.0	0.0	4390.0	47.0	5889.0	0.0	0.0	511.0	1080.0	0.0	64.0	202.0	912.0	0.0	955.0	0.0	0.0	5628.0	1031.0	173.0	0.0	0.0	0.0	0.0	138.0	0.0	0.0	288.0	0.0
209	10940.0	1796.0	2235.0	1836.0	378.0	391.0	0.0	1823.0	125.0	75.0	325.0	43.0	23.0	88.0	0.0	131.0	484.0	313.0	1836.0	61.0	126.0	26.0	0.0	126.0	308.0	878.0	0.0	0.0	146.0	112.0	0.0	0.0	1419.0	257.0	90.0	251.0	0.0	111.0	359.0	534.0	82.0	14378.0	64.0	0.0	98.0	567.0	98.0	0.0	87.0
210	4284.0	1233.0	1375.0	490.0	0.0	158.0	0.0	198.0	0.0	0.0	143.0	19.0	14.0	0.0	0.0	126.0	0.0	0.0	300.0	0.0	0.0	22.0	0.0	2034.0	94.0	474.0	0.0	0.0	205.0	0.0	0.0	0.0	110.0	79.0	0.0	79.0	0.0	110.0	0.0	94.0	54.0	0.0	24.0	0.0	0.0	2880.0	0.0	0.0	1723.0
211	970.0	10604.0	311.0	606.0	116.0	282.0	0.0	252.0	0.0	0.0	0.0	29.0	0.0	0.0	0.0	422.0	0.0	104.0	0.0	136.0	0.0	0.0	0.0	94.0	529.0	138.0	0.0	113.0	8456.0	0.0	16.0	0.0	294.0	0.0	165.0	0.0	0.0	1250.0	0.0	120.0	0.0	0.0	0.0	0.0	0.0	0.0	0.0	0.0	52.0
212	36800.0	1020.0	60055.0	622.0	232.0	152.0	0.0	487.0	552.0	92.0	247.0	179.0	42.0	56.0	0.0	87.0	380.0	81.0	7346.0	0.0	50.0	89.0	0.0	930.0	286.0	6892.0	0.0	0.0	219.0	1187.0	0.0	0.0	373.0	12987.0	0.0	2245.0	0.0	0.0	0.0	854.0	164.0	751.0	148.0	0.0	0.0	1111.0	0.0	0.0	228.0
213	533.0	365.0	99.0	260.0	99.0	37.0	0.0	49.0	0.0	43.0	86.0	0.0	0.0	1431.0	0.0	0.0	0.0	3167.0	55.0	0.0	0.0	0.0	0.0	0.0	0.0	0.0	0.0	0.0	49.0	0.0	0.0	0.0	322.0	0.0	0.0	0.0	0.0	0.0	49.0	0.0	0.0	0.0	24.0	0.0	37.0	0.0	8100.0	55.0	0.0
214	652.0	104.0	233.0	16.0	0.0	16.0	0.0	0.0	982.0	0.0	0.0	174.0	42.0	0.0	0.0	0.0	0.0	0.0	40.0	0.0	16.0	612.0	0.0	0.0	16.0	80.0	0.0	32.0	0.0	552.0	0.0	0.0	40.0	40.0	0.0	185.0	0.0	0.0	16.0	1216.0	73.0	24.0	249.0	0.0	0.0	80.0	0.0	16.0	43.0
215	1254.0	145.0	544.0	37.0	0.0	0.0	0.0	14.0	244.0	0.0	0.0	305.0	5797.0	0.0	0.0	0.0	0.0	0.0	56.0	0.0	0.0	859.0	0.0	23.0	0.0	93.0	0.0	0.0	0.0	51.0	0.0	0.0	14.0	18.0	0.0	70.0	0.0	0.0	0.0	728.0	79.0	0.0	1663.0	28.0	0.0	51.0	0.0	0.0	18.0
216	2795.0	106.0	697.0	56.0	0.0	0.0	0.0	28.0	281.0	157.0	0.0	1273.0	23.0	0.0	0.0	0.0	505.0	0.0	149.0	0.0	0.0	116.0	0.0	47.0	21.0	64.0	0.0	0.0	0.0	776.0	0.0	0.0	56.0	526.0	0.0	11714.0	0.0	0.0	0.0	560.0	210.0	35.0	108.0	0.0	0.0	42.0	0.0	0.0	0.0
217	123.0	73.0	28.0	87.0	126.0	0.0	0.0	102.0	0.0	0.0	102.0	0.0	10.0	0.0	0.0	10.0	0.0	348.0	10.0	0.0	0.0	0.0	7.0	0.0	17.0	0.0	0.0	0.0	0.0	0.0	0.0	0.0	123.0	0.0	0.0	0.0	0.0	0.0	35.0	0.0	0.0	21.0	0.0	0.0	17.0	0.0	7.0	21.0	0.0
218	199.0	1089.0	34.0	121.0	0.0	9053.0	0.0	0.0	0.0	0.0	0.0	0.0	0.0	0.0	0.0	467.0	0.0	0.0	0.0	0.0	0.0	0.0	0.0	0.0	397.0	0.0	0.0	0.0	360.0	0.0	0.0	0.0	43.0	0.0	7085.0	0.0	0.0	714.0	0.0	19.0	0.0	0.0	0.0	0.0	0.0	19.0	0.0	19.0	0.0
219	0.0	0.0	0.0	15828.0	0.0	0.0	854.0	0.0	0.0	0.0	0.0	0.0	0.0	0.0	0.0	0.0	0.0	0.0	0.0	0.0	0.0	0.0	0.0	0.0	0.0	0.0	0.0	473.0	0.0	0.0	24.0	0.0	0.0	0.0	0.0	0.0	0.0	0.0	0.0	0.0	0.0	0.0	0.0	0.0	0.0	0.0	0.0	0.0	0.0
220	0.0	0.0	0.0	0.0	0.0	0.0	0.0	0.0	0.0	0.0	0.0	0.0	0.0	37.0	0.0	0.0	0.0	0.0	0.0	0.0	0.0	0.0	0.0	0.0	0.0	0.0	0.0	0.0	0.0	0.0	0.0	0.0	0.0	0.0	0.0	0.0	0.0	0.0	0.0	0.0	0.0	0.0	0.0	0.0	0.0	0.0	127.0	0.0	0.0
221	2890.0	1292.0	843.0	525.0	0.0	0.0	0.0	288.0	104.0	0.0	0.0	62.0	64.0	63.0	0.0	72.0	0.0	0.0	295.0	0.0	0.0	108.0	0.0	1103.0	481.0	613.0	0.0	0.0	142.0	59.0	16.0	0.0	405.0	51.0	52.0	109.0	19.0	67.0	0.0	3952.0	481.0	57.0	175.0	0.0	0.0	1179.0	0.0	0.0	755.0
222	5526.0	1869.0	1979.0	522.0	0.0	302.0	0.0	415.0	135.0	70.0	494.0	357.0	104.0	31.0	0.0	302.0	126.0	81.0	907.0	0.0	50.0	44.0	0.0	8752.0	247.0	1677.0	0.0	0.0	357.0	134.0	0.0	0.0	494.0	113.0	120.0	247.0	0.0	329.0	0.0	467.0	146.0	219.0	84.0	0.0	0.0	4309.0	49.0	0.0	15809.0
223	868.0	399.0	104.0	712.0	1726.0	69.0	0.0	191.0	0.0	0.0	712.0	0.0	0.0	88.0	0.0	0.0	46.0	2571.0	173.0	0.0	0.0	0.0	0.0	0.0	86.0	86.0	0.0	0.0	69.0	0.0	0.0	0.0	590.0	0.0	0.0	0.0	0.0	0.0	312.0	0.0	0.0	0.0	0.0	0.0	52.0	86.0	167.0	139.0	0.0
224	1860.0	9587.0	0.0	28835.0	882.0	6006.0	5898.0	216.0	0.0	0.0	1523.0	0.0	30.0	0.0	274.0	5096.0	46.0	208.0	226.0	47.0	0.0	14.0	8085.0	0.0	8867.0	184.0	0.0	3085.0	1216.0	0.0	128.0	878.0	2332.0	0.0	2406.0	0.0	95.0	6768.0	3718.0	373.0	64.0	57.0	56.0	0.0	1363.0	136.0	58.0	792.0	35.0
225	829.0	63.0	108.0	78.0	0.0	0.0	0.0	29.0	0.0	6134.0	19.0	0.0	0.0	132.0	0.0	0.0	2047.0	0.0	73.0	0.0	0.0	0.0	0.0	0.0	0.0	34.0	0.0	0.0	0.0	0.0	0.0	0.0	78.0	0.0	0.0	208.0	0.0	0.0	0.0	0.0	0.0	245.0	0.0	0.0	0.0	0.0	127.0	0.0	0.0
226	4022.0	94.0	732.0	34.0	51.0	0.0	0.0	25.0	34.0	800.0	0.0	0.0	0.0	0.0	0.0	0.0	7872.0	0.0	473.0	0.0	0.0	0.0	0.0	34.0	0.0	189.0	0.0	0.0	43.0	25.0	0.0	0.0	60.0	473.0	0.0	1567.0	0.0	0.0	25.0	34.0	0.0	7811.0	0.0	0.0	0.0	181.0	0.0	0.0	52.0
227	2810.0	1504.0	539.0	1817.0	340.0	0.0	0.0	0.0	0.0	130.0	143.0	14.0	0.0	255.0	0.0	87.0	115.0	482.0	283.0	27.0	75.0	0.0	0.0	110.0	0.0	425.0	0.0	0.0	0.0	0.0	0.0	0.0	2555.0	0.0	37.0	76.0	0.0	0.0	0.0	0.0	0.0	104.0	0.0	0.0	255.0	198.0	1249.0	0.0	52.0
228	2850.0	35972.0	933.0	4521.0	737.0	2372.0	786.0	1011.0	62.0	0.0	1080.0	29.0	40.0	0.0	18.0	2358.0	46.0	220.0	339.0	68.0	0.0	22.0	786.0	141.0	3882.0	368.0	0.0	416.0	65009.0	37.0	48.0	135.0	1927.0	61.0	737.0	87.0	0.0	5405.0	1367.0	307.0	54.0	46.0	28.0	0.0	276.0	249.0	235.0	432.0	114.0
229	1306.0	6416.0	396.0	463.0	0.0	6572.0	0.0	0.0	0.0	0.0	0.0	0.0	0.0	0.0	0.0	2562.0	0.0	0.0	148.0	0.0	0.0	0.0	0.0	0.0	3132.0	0.0	0.0	0.0	1207.0	0.0	0.0	0.0	148.0	0.0	4317.0	0.0	0.0	3640.0	99.0	0.0	0.0	0.0	0.0	0.0	0.0	0.0	0.0	0.0	0.0
230	414.0	169.0	47.0	66.0	18.0	0.0	0.0	0.0	0.0	103.0	0.0	0.0	0.0	424.0	0.0	0.0	94.0	141.0	47.0	0.0	0.0	0.0	0.0	0.0	0.0	37.0	0.0	0.0	0.0	0.0	0.0	0.0	141.0	0.0	0.0	9.0	9.0	0.0	0.0	0.0	0.0	0.0	0.0	0.0	18.0	0.0	113.0	47.0	0.0
231	80.0	80.0	20.0	267.0	0.0	0.0	0.0	0.0	0.0	0.0	0.0	0.0	0.0	0.0	804.0	0.0	0.0	0.0	40.0	0.0	513.0	0.0	53.0	0.0	0.0	0.0	0.0	100.0	0.0	0.0	0.0	133.0	66.0	0.0	0.0	0.0	410.0	0.0	26.0	0.0	0.0	0.0	0.0	0.0	0.0	0.0	0.0	843.0	0.0
232	10268.0	7213.0	1866.0	11371.0	911.0	2800.0	427.0	1103.0	156.0	113.0	481.0	43.0	47.0	259.0	201.0	451.0	322.0	267.0	1103.0	197.0	866.0	59.0	0.0	315.0	772.0	657.0	0.0	2138.0	731.0	97.0	120.0	962.0	6186.0	216.0	406.0	449.0	219.0	714.0	935.0	787.0	192.0	577.0	92.0	0.0	434.0	408.0	363.0	1656.0	368.0
233	140.0	81.0	98.0	102.0	0.0	0.0	0.0	14.0	0.0	105.0	14.0	0.0	0.0	1271.0	0.0	0.0	24.0	70.0	0.0	0.0	0.0	0.0	0.0	0.0	0.0	0.0	0.0	0.0	17.0	0.0	0.0	0.0	116.0	0.0	0.0	0.0	0.0	0.0	0.0	0.0	0.0	0.0	0.0	0.0	17.0	10.0	697.0	0.0	0.0
234	13822.0	6220.0	3060.0	9478.0	28679.0	1283.0	119.0	1184.0	198.0	347.0	3751.0	43.0	57.0	1283.0	36.0	422.0	1086.0	55633.0	1777.0	211.0	403.0	56.0	0.0	283.0	1086.0	1283.0	0.0	530.0	609.0	134.0	24.0	202.0	11650.0	237.0	210.0	361.0	66.0	446.0	2172.0	681.0	347.0	820.0	76.0	0.0	810.0	703.0	2270.0	720.0	228.0
235	1661.0	363.0	142.0	1518.0	110.0	174.0	0.0	0.0	0.0	32.0	0.0	0.0	0.0	601.0	0.0	0.0	69.0	442.0	253.0	0.0	84.0	11.0	0.0	0.0	110.0	237.0	0.0	0.0	0.0	0.0	0.0	0.0	1898.0	92.0	0.0	65.0	0.0	0.0	0.0	0.0	0.0	0.0	0.0	0.0	98.0	0.0	980.0	0.0	0.0
236	341.0	386.0	0.0	386.0	37.0	126.0	0.0	59.0	0.0	0.0	0.0	0.0	0.0	0.0	0.0	0.0	0.0	0.0	59.0	0.0	0.0	0.0	74.0	0.0	0.0	0.0	0.0	397.0	59.0	0.0	16.0	101.0	141.0	0.0	0.0	0.0	0.0	0.0	0.0	0.0	0.0	0.0	0.0	0.0	0.0	0.0	0.0	360.0	0.0
237	1302.0	834.0	467.0	1268.0	2880.0	0.0	0.0	233.0	52.0	32.0	934.0	0.0	0.0	139.0	0.0	0.0	115.0	19029.0	200.0	20.0	0.0	22.0	0.0	0.0	0.0	200.0	0.0	0.0	97.0	0.0	0.0	0.0	1302.0	41.0	0.0	87.0	0.0	89.0	634.0	133.0	0.0	80.0	0.0	0.0	166.0	133.0	442.0	0.0	43.0
238	683.0	652.0	108.0	884.0	126.0	124.0	0.0	0.0	0.0	0.0	0.0	0.0	0.0	0.0	0.0	0.0	0.0	69.0	108.0	0.0	0.0	0.0	124.0	0.0	0.0	77.0	0.0	2744.0	0.0	0.0	16.0	2549.0	248.0	0.0	0.0	0.0	9.0	0.0	0.0	0.0	0.0	0.0	0.0	0.0	0.0	0.0	0.0	432.0	0.0
239	0.0	0.0	0.0	0.0	1066.0	0.0	0.0	0.0	0.0	0.0	0.0	0.0	0.0	0.0	0.0	0.0	0.0	0.0	0.0	20.0	0.0	0.0	0.0	0.0	0.0	0.0	0.0	473.0	0.0	0.0	32.0	67.0	0.0	0.0	0.0	0.0	19.0	0.0	215.0	0.0	0.0	0.0	0.0	0.0	0.0	0.0	0.0	648.0	0.0
240	741.0	408.0	121.0	922.0	96.0	105.0	68.0	75.0	0.0	0.0	60.0	0.0	0.0	0.0	0.0	0.0	0.0	0.0	105.0	0.0	0.0	0.0	0.0	0.0	75.0	0.0	0.0	189.0	60.0	0.0	16.0	67.0	242.0	0.0	0.0	0.0	0.0	0.0	105.0	0.0	0.0	0.0	0.0	0.0	0.0	0.0	0.0	360.0	0.0
241	2448.0	142.0	683.0	204.0	329.0	0.0	0.0	144.0	41.0	59.0	0.0	0.0	14.0	0.0	0.0	0.0	299.0	0.0	2836.0	0.0	0.0	0.0	0.0	173.0	0.0	653.0	0.0	0.0	0.0	44.0	0.0	0.0	153.0	71.0	0.0	109.0	0.0	0.0	0.0	71.0	0.0	3816.0	0.0	0.0	0.0	113.0	0.0	0.0	114.0
242	2871.0	1835.0	823.0	541.0	0.0	117.0	0.0	18405.0	0.0	0.0	0.0	0.0	0.0	0.0	0.0	117.0	69.0	104.0	400.0	0.0	100.0	0.0	0.0	258.0	305.0	400.0	0.0	0.0	235.0	0.0	0.0	101.0	423.0	82.0	52.0	0.0	0.0	188.0	117.0	0.0	0.0	117.0	24.0	0.0	0.0	211.0	0.0	164.0	164.0
243	244.0	389.0	0.0	267.0	0.0	108.0	0.0	0.0	0.0	0.0	0.0	0.0	0.0	0.0	0.0	0.0	0.0	0.0	0.0	0.0	46.0	0.0	136.0	0.0	0.0	0.0	0.0	42.0	0.0	0.0	0.0	46.0	89.0	0.0	0.0	0.0	0.0	0.0	0.0	0.0	0.0	0.0	0.0	0.0	28.0	0.0	0.0	206.0	0.0
244	3494.0	2615.0	372.0	372.0	106.0	169.0	0.0	1037.0	0.0	0.0	0.0	0.0	0.0	0.0	0.0	135.0	0.0	0.0	157.0	0.0	0.0	0.0	0.0	0.0	315.0	67.0	0.0	0.0	304.0	0.0	0.0	67.0	270.0	0.0	0.0	0.0	0.0	135.0	0.0	0.0	0.0	0.0	0.0	0.0	0.0	78.0	0.0	1008.0	35.0
245	11039.0	560.0	4765.0	431.0	184.0	0.0	0.0	920.0	166.0	32.0	0.0	19.0	0.0	0.0	0.0	72.0	115.0	0.0	4558.0	0.0	0.0	14.0	0.0	630.0	176.0	3683.0	0.0	0.0	121.0	59.0	0.0	0.0	323.0	402.0	0.0	131.0	0.0	89.0	0.0	0.0	0.0	150.0	0.0	0.0	0.0	3198.0	0.0	0.0	228.0
246	978.0	3222.0	221.0	169.0	0.0	195.0	0.0	117.0	0.0	0.0	0.0	0.0	0.0	0.0	0.0	1208.0	0.0	0.0	130.0	0.0	0.0	0.0	52.0	94.0	397.0	91.0	0.0	0.0	1813.0	0.0	0.0	0.0	156.0	0.0	60.0	0.0	0.0	1563.0	0.0	0.0	0.0	0.0	0.0	0.0	0.0	136.0	0.0	0.0	61.0
247	881.0	2211.0	209.0	69.0	0.0	461.0	0.0	111.0	0.0	16.0	0.0	0.0	0.0	0.0	0.0	10135.0	0.0	55.0	0.0	0.0	0.0	0.0	0.0	78.0	3021.0	69.0	0.0	0.0	559.0	0.0	0.0	0.0	167.0	0.0	210.0	0.0	0.0	1749.0	0.0	0.0	0.0	0.0	0.0	0.0	0.0	113.0	0.0	55.0	0.0
248	3473.0	5030.0	862.0	982.0	155.0	478.0	68.0	343.0	41.0	0.0	156.0	24.0	30.0	69.0	0.0	1761.0	69.0	197.0	383.0	27.0	0.0	33.0	0.0	315.0	1389.0	622.0	0.0	0.0	2828.0	29.0	0.0	0.0	709.0	92.0	278.0	131.0	0.0	1228.0	215.0	213.0	82.0	196.0	48.0	0.0	0.0	567.0	68.0	0.0	184.0
249	1236.0	568.0	270.0	312.0	71.0	0.0	0.0	867.0	0.0	0.0	0.0	0.0	0.0	0.0	0.0	85.0	0.0	0.0	199.0	13.0	0.0	0.0	0.0	0.0	298.0	85.0	0.0	0.0	71.0	0.0	0.0	0.0	184.0	0.0	0.0	0.0	0.0	85.0	0.0	0.0	0.0	0.0	0.0	0.0	0.0	0.0	0.0	156.0	0.0
250	358.0	6452.0	0.0	494.0	0.0	1104.0	0.0	77.0	0.0	0.0	0.0	0.0	0.0	0.0	0.0	542.0	0.0	0.0	0.0	0.0	0.0	0.0	251.0	0.0	542.0	0.0	0.0	116.0	5444.0	0.0	0.0	0.0	145.0	0.0	930.0	0.0	0.0	600.0	67.0	0.0	0.0	57.0	0.0	0.0	0.0	0.0	0.0	0.0	0.0
251	71.0	32.0	0.0	1259.0	27.0	0.0	0.0	0.0	0.0	0.0	234.0	0.0	0.0	0.0	32.0	0.0	0.0	0.0	0.0	0.0	43.0	0.0	32.0	0.0	0.0	82.0	16.0	16.0	16.0	0.0	0.0	0.0	29927.0	0.0	0.0	0.0	0.0	0.0	285.0	0.0	0.0	0.0	0.0	27.0	945.0	16.0	0.0	43.0	0.0
252	6439.0	2481.0	1654.0	804.0	252.0	245.0	0.0	343.0	187.0	43.0	260.0	77.0	171.0	0.0	0.0	116.0	69.0	127.0	603.0	20.0	0.0	89.0	0.0	3327.0	760.0	737.0	0.0	0.0	223.0	97.0	16.0	0.0	709.0	92.0	105.0	223.0	28.0	268.0	0.0	4784.0	424.0	208.0	245.0	0.0	138.0	4037.0	147.0	0.0	3264.0
253	968.0	86.0	198.0	458.0	1222.0	43.0	0.0	60.0	0.0	103.0	69.0	0.0	14.0	0.0	0.0	0.0	95.0	1158.0	112.0	0.0	0.0	0.0	0.0	0.0	0.0	51.0	0.0	43.0	0.0	0.0	0.0	0.0	216.0	0.0	0.0	0.0	0.0	0.0	103.0	0.0	0.0	0.0	0.0	0.0	0.0	51.0	68.0	51.0	43.0
254	1528.0	12911.0	463.0	497.0	0.0	195.0	85.0	198.0	0.0	0.0	0.0	0.0	0.0	0.0	0.0	320.0	0.0	81.0	154.0	20.0	0.0	0.0	85.0	173.0	264.0	223.0	0.0	0.0	4086.0	29.0	16.0	0.0	446.0	0.0	90.0	0.0	0.0	781.0	0.0	120.0	0.0	0.0	0.0	0.0	0.0	204.0	0.0	0.0	193.0
255	1379.0	7596.0	279.0	1135.0	0.0	478.0	119.0	144.0	0.0	0.0	0.0	24.0	0.0	50.0	0.0	728.0	0.0	92.0	0.0	54.0	67.0	0.0	174.0	126.0	463.0	174.0	0.0	0.0	4121.0	0.0	0.0	0.0	314.0	0.0	188.0	0.0	0.0	7170.0	0.0	0.0	0.0	0.0	0.0	0.0	0.0	0.0	68.0	0.0	70.0
256	124.0	119.0	0.0	765.0	0.0	0.0	36.0	0.0	0.0	0.0	0.0	0.0	0.0	0.0	859.0	0.0	0.0	0.0	0.0	0.0	487.0	0.0	62.0	0.0	0.0	0.0	0.0	98.0	0.0	0.0	32.0	119.0	312.0	0.0	0.0	0.0	286.0	0.0	130.0	0.0	0.0	0.0	0.0	0.0	0.0	0.0	0.0	1728.0	0.0
257	1693.0	94.0	421.0	94.0	61.0	0.0	0.0	379.0	0.0	0.0	0.0	0.0	0.0	0.0	0.0	18.0	80.0	14.0	567.0	0.0	0.0	0.0	0.0	47.0	0.0	160.0	0.0	0.0	0.0	0.0	0.0	0.0	56.0	14.0	0.0	0.0	0.0	0.0	0.0	18.0	0.0	364.0	0.0	0.0	14.0	181.0	0.0	0.0	37.0
258	319.0	73.0	134.0	16.0	0.0	0.0	0.0	0.0	0.0	0.0	0.0	24.0	0.0	0.0	0.0	0.0	0.0	0.0	20.0	0.0	0.0	0.0	0.0	0.0	0.0	4.0	0.0	0.0	8.0	30.0	0.0	0.0	16.0	4.0	0.0	12.0	0.0	0.0	0.0	186.0	225.0	0.0	24.0	0.0	0.0	12.0	0.0	0.0	4.0
259	208.0	232.0	36.0	8274.0	0.0	0.0	61.0	0.0	0.0	0.0	572.0	0.0	0.0	0.0	0.0	0.0	0.0	24.0	0.0	20.0	0.0	0.0	514.0	0.0	0.0	36.0	0.0	49.0	0.0	0.0	0.0	0.0	22689.0	0.0	0.0	0.0	0.0	0.0	1031.0	0.0	0.0	0.0	0.0	0.0	1041.0	0.0	0.0	134.0	0.0
260	760.0	527.0	134.0	6904.0	0.0	98.0	0.0	71.0	0.0	0.0	0.0	0.0	0.0	0.0	0.0	0.0	0.0	0.0	125.0	0.0	0.0	0.0	80.0	0.0	0.0	125.0	0.0	840.0	89.0	29.0	0.0	71.0	697.0	0.0	0.0	0.0	0.0	0.0	134.0	0.0	0.0	0.0	0.0	0.0	0.0	0.0	0.0	223.0	0.0
261	554.0	1440.0	0.0	845.0	0.0	374.0	119.0	180.0	0.0	0.0	0.0	0.0	0.0	0.0	0.0	72.0	0.0	0.0	0.0	0.0	0.0	0.0	318.0	0.0	0.0	0.0	0.0	283.0	152.0	0.0	40.0	371.0	235.0	0.0	105.0	0.0	19.0	0.0	0.0	0.0	0.0	0.0	0.0	0.0	0.0	0.0	0.0	648.0	0.0
262	312.0	249.0	0.0	737.0	49.0	0.0	85.0	0.0	0.0	0.0	0.0	0.0	0.0	0.0	0.0	0.0	0.0	0.0	37.0	0.0	0.0	0.0	74.0	0.0	0.0	0.0	0.0	11945.0	0.0	0.0	40.0	844.0	74.0	0.0	0.0	0.0	0.0	0.0	74.0	0.0	0.0	0.0	0.0	0.0	0.0	0.0	0.0	648.0	0.0
263	2971.0	1176.0	392.0	887.0	135.0	165.0	0.0	0.0	0.0	908.0	117.0	0.0	14.0	1341.0	0.0	0.0	598.0	515.0	536.0	13.0	58.0	0.0	0.0	63.0	557.0	371.0	0.0	0.0	0.0	0.0	0.0	0.0	928.0	113.0	0.0	144.0	0.0	0.0	0.0	227.0	36.0	123.0	28.0	0.0	79.0	90.0	887.0	123.0	43.0
264	100.0	466.0	24.0	149.0	0.0	66.0	0.0	0.0	0.0	0.0	0.0	0.0	0.0	0.0	0.0	0.0	0.0	38.0	52.0	0.0	0.0	0.0	41.0	0.0	34.0	0.0	0.0	55.0	55.0	0.0	0.0	0.0	69.0	0.0	34.0	0.0	0.0	27.0	0.0	0.0	0.0	0.0	0.0	20.0	0.0	0.0	0.0	83.0	0.0
265	1300.0	240.0	545.0	48.0	0.0	0.0	0.0	0.0	14638.0	0.0	0.0	87.0	42.0	0.0	0.0	0.0	0.0	0.0	112.0	0.0	0.0	609.0	0.0	47.0	80.0	152.0	0.0	0.0	32.0	918.0	0.0	0.0	88.0	96.0	0.0	489.0	0.0	0.0	0.0	14478.0	201.0	56.0	810.0	0.0	0.0	48.0	0.0	32.0	0.0
266	379.0	268.0	0.0	527.0	64.0	0.0	0.0	0.0	0.0	0.0	0.0	0.0	0.0	0.0	91.0	0.0	0.0	0.0	0.0	0.0	92.0	0.0	64.0	0.0	0.0	0.0	0.0	647.0	0.0	0.0	48.0	10012.0	111.0	0.0	0.0	0.0	76.0	0.0	83.0	0.0	0.0	0.0	0.0	0.0	0.0	0.0	0.0	3240.0	0.0
267	2336.0	514.0	560.0	467.0	843.0	0.0	0.0	140.0	52.0	545.0	124.0	0.0	0.0	398.0	0.0	0.0	1542.0	887.0	529.0	0.0	0.0	0.0	0.0	47.0	0.0	591.0	0.0	0.0	0.0	124.0	0.0	0.0	405.0	41.0	0.0	841.0	0.0	0.0	109.0	109.0	45.0	607.0	0.0	0.0	59.0	124.0	78.0	0.0	155.0
268	106.0	118.0	82.0	496.0	0.0	0.0	68.0	0.0	0.0	0.0	0.0	0.0	0.0	0.0	1992.0	0.0	0.0	0.0	0.0	0.0	5851.0	0.0	82.0	0.0	47.0	0.0	0.0	82.0	0.0	0.0	47.0	130.0	153.0	0.0	0.0	0.0	1049.0	0.0	70.0	0.0	0.0	0.0	0.0	0.0	0.0	0.0	0.0	2624.0	0.0
269	128.0	118.0	29.0	722.0	0.0	0.0	148.0	29.0	0.0	0.0	29.0	0.0	0.0	0.0	79.0	0.0	0.0	0.0	0.0	593.0	29.0	0.0	831.0	0.0	0.0	0.0	0.0	29.0	0.0	0.0	0.0	0.0	455.0	0.0	0.0	0.0	0.0	0.0	19.0	0.0	0.0	0.0	0.0	0.0	19.0	0.0	0.0	19.0	0.0
270	686.0	472.0	128.0	786.0	0.0	143.0	0.0	128.0	0.0	0.0	0.0	0.0	0.0	0.0	36.0	0.0	0.0	0.0	71.0	0.0	0.0	0.0	214.0	0.0	0.0	0.0	0.0	3634.0	0.0	0.0	0.0	894.0	171.0	0.0	0.0	0.0	28.0	0.0	128.0	0.0	0.0	0.0	0.0	0.0	0.0	0.0	0.0	864.0	0.0
271	49.0	30.0	0.0	307.0	0.0	36.0	0.0	0.0	0.0	0.0	49.0	0.0	0.0	0.0	457.0	0.0	0.0	0.0	24.0	0.0	58.0	0.0	43.0	0.0	24.0	0.0	0.0	104.0	0.0	0.0	36.0	110.0	49.0	0.0	0.0	0.0	286.0	0.0	141.0	0.0	0.0	0.0	0.0	30.0	0.0	0.0	0.0	1622.0	0.0
272	2698.0	502.0	546.0	491.0	397.0	0.0	0.0	270.0	0.0	0.0	325.0	0.0	0.0	44.0	0.0	0.0	46.0	278.0	338.0	34.0	0.0	0.0	0.0	0.0	154.0	207.0	0.0	98.0	87.0	0.0	0.0	0.0	608.0	0.0	0.0	0.0	0.0	0.0	191.0	120.0	0.0	458.0	0.0	0.0	79.0	0.0	0.0	87.0	52.0
273	1620.0	1413.0	365.0	158.0	0.0	108.0	0.0	162.0	0.0	0.0	0.0	0.0	0.0	0.0	0.0	296.0	0.0	0.0	177.0	0.0	0.0	0.0	0.0	520.0	197.0	197.0	0.0	0.0	217.0	0.0	0.0	0.0	108.0	0.0	0.0	0.0	0.0	276.0	0.0	49.0	0.0	39.0	0.0	0.0	0.0	839.0	0.0	59.0	228.0
274	779.0	621.0	105.0	951.0	0.0	0.0	119.0	0.0	0.0	0.0	0.0	0.0	0.0	0.0	749.0	0.0	0.0	0.0	0.0	27.0	4105.0	0.0	105.0	0.0	0.0	0.0	0.0	304.0	0.0	37.0	264.0	224.0	475.0	0.0	0.0	0.0	343.0	0.0	359.0	0.0	0.0	0.0	0.0	198.0	0.0	0.0	0.0	4177.0	0.0
275	375.0	232.0	33.0	741.0	0.0	0.0	33.0	33.0	0.0	0.0	0.0	0.0	0.0	0.0	28.0	0.0	0.0	0.0	28.0	0.0	0.0	0.0	61.0	0.0	0.0	0.0	0.0	9515.0	52.0	0.0	32.0	405.0	118.0	0.0	0.0	0.0	0.0	0.0	71.0	0.0	0.0	0.0	0.0	0.0	0.0	0.0	0.0	289.0	0.0
276	69495.0	298.0	5641.0	204.0	94.0	0.0	0.0	126.0	41.0	336.0	0.0	24.0	19.0	0.0	0.0	0.0	1003.0	0.0	9256.0	0.0	0.0	22.0	0.0	126.0	0.0	2104.0	0.0	0.0	62.0	126.0	0.0	0.0	188.0	2341.0	0.0	317.0	0.0	0.0	0.0	0.0	0.0	7975.0	56.0	0.0	0.0	204.0	0.0	62.0	105.0
277	243.0	106.0	23.0	142.0	32.0	0.0	0.0	0.0	0.0	26.0	0.0	0.0	0.0	752.0	0.0	0.0	0.0	85.0	17.0	0.0	0.0	0.0	0.0	17.0	0.0	0.0	0.0	0.0	0.0	0.0	0.0	0.0	216.0	0.0	0.0	26.0	0.0	0.0	0.0	0.0	0.0	0.0	0.0	0.0	0.0	14.0	1582.0	0.0	0.0
278	503.0	726.0	0.0	2217.0	0.0	167.0	376.0	0.0	0.0	0.0	247.0	14.0	11.0	0.0	182.0	0.0	0.0	0.0	0.0	34.0	0.0	14.0	391.0	0.0	279.0	0.0	0.0	208.0	0.0	0.0	3698.0	118.0	298.0	0.0	37.0	0.0	57.0	0.0	383.0	0.0	0.0	0.0	0.0	0.0	98.0	0.0	0.0	648.0	0.0
279	11718.0	2956.0	3066.0	1533.0	0.0	391.0	102.0	415.0	949.0	86.0	104.0	11881.0	5966.0	88.0	0.0	160.0	365.0	162.0	949.0	40.0	159.0	401.0	0.0	205.0	308.0	876.0	0.0	170.0	195.0	511.0	16.0	118.0	1622.0	365.0	150.0	1752.0	0.0	111.0	0.0	3468.0	2150.0	474.0	657.0	0.0	0.0	635.0	176.0	0.0	201.0
280	7962.0	4319.0	1270.0	6268.0	339.0	931.0	205.0	559.0	229.0	75.0	195.0	19.0	35.0	170.0	164.0	203.0	265.0	208.0	762.0	129.0	403.0	56.0	592.0	126.0	352.0	473.0	0.0	48665.0	414.0	119.0	176.0	19115.0	2636.0	113.0	218.0	230.0	57.0	290.0	311.0	400.0	128.0	150.0	104.0	0.0	158.0	249.0	167.0	2520.0	78.0
281	1945.0	136.0	341.0	205.0	126.0	31.0	0.0	2834.0	31.0	0.0	0.0	0.0	0.0	0.0	0.0	43.0	0.0	0.0	211.0	0.0	0.0	0.0	0.0	43.0	55.0	161.0	0.0	0.0	0.0	0.0	0.0	0.0	68.0	0.0	0.0	0.0	0.0	0.0	0.0	0.0	0.0	515.0	0.0	0.0	0.0	90.0	0.0	37.0	0.0
282	108.0	72.0	0.0	3597.0	145.0	0.0	422.0	0.0	0.0	0.0	72.0	0.0	0.0	0.0	96.0	0.0	0.0	0.0	0.0	169.0	0.0	0.0	18470.0	0.0	0.0	0.0	0.0	36.0	48.0	0.0	0.0	0.0	2764.0	0.0	0.0	0.0	19.0	0.0	193.0	0.0	0.0	0.0	0.0	0.0	144.0	0.0	0.0	169.0	0.0
283	261.0	226.0	0.0	2265.0	0.0	0.0	102.0	0.0	0.0	0.0	0.0	0.0	0.0	0.0	2760.0	0.0	0.0	0.0	0.0	34.0	100.0	0.0	348.0	0.0	0.0	0.0	0.0	400.0	0.0	0.0	640.0	766.0	313.0	0.0	0.0	0.0	257.0	0.0	455.0	0.0	0.0	0.0	0.0	0.0	0.0	0.0	0.0	4033.0	0.0
284	930.0	7552.0	359.0	1311.0	155.0	565.0	119.0	144.0	41.0	0.0	208.0	14.0	0.0	0.0	0.0	960.0	0.0	0.0	0.0	61.0	0.0	11.0	253.0	0.0	860.0	169.0	0.0	151.0	34632.0	37.0	0.0	0.0	709.0	41.0	353.0	0.0	0.0	2501.0	143.0	146.0	0.0	115.0	24.0	0.0	0.0	113.0	108.0	0.0	0.0
285	14812.0	7225.0	2619.0	3793.0	475.0	1806.0	136.0	30024.0	187.0	65.0	234.0	67.0	57.0	113.0	0.0	495.0	426.0	545.0	1625.0	225.0	858.0	63.0	0.0	394.0	1535.0	1083.0	0.0	283.0	632.0	134.0	96.0	219.0	2636.0	195.0	112.0	339.0	57.0	722.0	695.0	632.0	311.0	369.0	112.0	0.0	177.0	632.0	226.0	1080.0	280.0
286	1086.0	702.0	0.0	8816.0	329.0	413.0	376.0	0.0	0.0	0.0	520.0	0.0	0.0	0.0	7404.0	0.0	0.0	69.0	0.0	150.0	748.0	0.0	1341.0	0.0	176.0	0.0	0.0	3385.0	0.0	0.0	992.0	4344.0	1419.0	0.0	60.0	0.0	1974.0	156.0	1055.0	0.0	0.0	0.0	0.0	0.0	138.0	0.0	0.0	14374.0	0.0
287	249.0	41.0	17.0	89.0	17.0	0.0	0.0	0.0	0.0	107.0	0.0	0.0	0.0	2998.0	0.0	0.0	59.0	184.0	0.0	0.0	0.0	0.0	0.0	0.0	11.0	23.0	0.0	0.0	23.0	0.0	0.0	0.0	107.0	0.0	0.0	0.0	0.0	0.0	0.0	0.0	0.0	0.0	0.0	0.0	0.0	0.0	119.0	11.0	0.0
288	280.0	10082.0	213.0	287.0	80.0	391.0	0.0	66.0	0.0	0.0	0.0	0.0	0.0	0.0	0.0	160.0	0.0	0.0	0.0	0.0	0.0	14.0	100.0	0.0	529.0	0.0	0.0	0.0	133.0	0.0	24.0	0.0	0.0	0.0	67.0	0.0	0.0	446.0	66.0	173.0	0.0	0.0	0.0	0.0	0.0	0.0	0.0	0.0	0.0
289	3459.0	2268.0	604.0	359.0	0.0	0.0	0.0	1096.0	0.0	0.0	0.0	24.0	0.0	0.0	0.0	207.0	0.0	0.0	302.0	27.0	0.0	0.0	0.0	47.0	7202.0	170.0	0.0	0.0	226.0	0.0	0.0	0.0	226.0	41.0	0.0	0.0	0.0	264.0	0.0	0.0	0.0	0.0	0.0	0.0	0.0	170.0	0.0	360.0	43.0
290	1980.0	1597.0	511.0	2842.0	155.0	174.0	0.0	144.0	0.0	0.0	104.0	14.0	0.0	44.0	749.0	0.0	34.0	0.0	0.0	40.0	252.0	0.0	0.0	0.0	0.0	0.0	0.0	1181.0	0.0	0.0	768.0	1341.0	912.0	72.0	0.0	0.0	190.0	0.0	239.0	200.0	82.0	0.0	24.0	191.0	79.0	0.0	0.0	6265.0	0.0
291	579.0	487.0	0.0	807.0	0.0	0.0	85.0	0.0	0.0	0.0	0.0	0.0	0.0	0.0	0.0	0.0	0.0	0.0	0.0	0.0	50.0	0.0	121.0	0.0	0.0	0.0	0.0	2138.0	0.0	0.0	0.0	4913.0	198.0	0.0	0.0	0.0	0.0	0.0	76.0	0.0	0.0	0.0	0.0	0.0	0.0	0.0	0.0	504.0	0.0
292	2216.0	1549.0	413.0	454.0	0.0	0.0	0.0	507.0	0.0	0.0	0.0	0.0	0.0	0.0	0.0	0.0	0.0	0.0	280.0	0.0	0.0	0.0	80.0	0.0	253.0	93.0	0.0	80.0	0.0	0.0	32.0	0.0	160.0	0.0	0.0	0.0	0.0	120.0	93.0	133.0	0.0	0.0	0.0	0.0	0.0	0.0	0.0	864.0	52.0
293	65.0	46.0	0.0	12680.0	28.0	0.0	18.0	0.0	0.0	0.0	196.0	0.0	0.0	0.0	0.0	0.0	0.0	9.0	9.0	0.0	9.0	0.0	65.0	0.0	0.0	0.0	0.0	0.0	0.0	0.0	0.0	0.0	48932.0	0.0	0.0	0.0	0.0	0.0	356.0	0.0	0.0	0.0	0.0	0.0	1772.0	0.0	9.0	56.0	0.0
294	3441.0	1037.0	1292.0	455.0	116.0	145.0	0.0	216.0	41.0	16.0	455.0	43.0	92.0	56.0	0.0	87.0	109.0	81.0	364.0	0.0	0.0	26.0	0.0	36916.0	163.0	928.0	0.0	0.0	327.0	67.0	0.0	0.0	364.0	113.0	90.0	145.0	0.0	127.0	0.0	200.0	45.0	57.0	64.0	0.0	0.0	3810.0	0.0	0.0	7651.0
295	82.0	99.0	16.0	5665.0	41.0	0.0	41.0	0.0	0.0	0.0	247.0	0.0	0.0	0.0	16.0	0.0	0.0	24.0	0.0	0.0	16.0	0.0	182.0	0.0	0.0	0.0	0.0	24.0	33.0	0.0	0.0	0.0	17610.0	0.0	0.0	0.0	0.0	0.0	527.0	0.0	0.0	0.0	0.0	0.0	652.0	0.0	0.0	41.0	0.0
296	1022.0	965.0	0.0	29207.0	203.0	0.0	2615.0	0.0	0.0	0.0	113.0	0.0	0.0	0.0	151.0	0.0	0.0	0.0	0.0	20.0	189.0	0.0	21919.0	0.0	0.0	0.0	0.0	378.0	0.0	0.0	0.0	0.0	2877.0	0.0	0.0	0.0	47.0	0.0	511.0	0.0	0.0	0.0	0.0	0.0	113.0	0.0	0.0	435.0	0.0
297	76.0	15.0	5.0	624.0	20.0	0.0	0.0	10.0	0.0	0.0	56.0	0.0	0.0	25.0	0.0	0.0	0.0	5.0	10.0	0.0	0.0	0.0	30.0	0.0	0.0	0.0	0.0	5.0	0.0	0.0	0.0	0.0	35396.0	0.0	0.0	0.0	0.0	0.0	148.0	0.0	0.0	0.0	0.0	0.0	885.0	0.0	10.0	0.0	0.0
298	396.0	108.0	38.0	744.0	0.0	0.0	0.0	32.0	0.0	21.0	32.0	0.0	0.0	108.0	0.0	0.0	0.0	65.0	70.0	0.0	0.0	0.0	0.0	0.0	0.0	70.0	0.0	0.0	0.0	0.0	0.0	0.0	608.0	0.0	0.0	0.0	0.0	0.0	70.0	32.0	54.0	0.0	0.0	0.0	0.0	0.0	467.0	0.0	0.0
299	21.0	61.0	0.0	87.0	7.0	0.0	0.0	0.0	0.0	0.0	0.0	0.0	0.0	0.0	0.0	0.0	0.0	0.0	15.0	0.0	0.0	0.0	0.0	3.0	0.0	0.0	0.0	0.0	0.0	0.0	0.0	0.0	65.0	0.0	0.0	7.0	0.0	0.0	21.0	0.0	0.0	0.0	0.0	0.0	0.0	0.0	43.0	0.0	0.0
300	403.0	201.0	31.0	116.0	53.0	0.0	0.0	74.0	0.0	10.0	0.0	0.0	0.0	106.0	0.0	0.0	31.0	42.0	31.0	0.0	0.0	0.0	0.0	0.0	31.0	42.0	0.0	0.0	0.0	0.0	0.0	0.0	201.0	0.0	0.0	0.0	0.0	0.0	0.0	0.0	0.0	0.0	0.0	0.0	31.0	31.0	286.0	0.0	0.0
301	62.0	75.0	151.0	420.0	0.0	0.0	117.0	0.0	0.0	0.0	0.0	0.0	0.0	0.0	34.0	0.0	0.0	0.0	0.0	710.0	0.0	0.0	206.0	0.0	0.0	0.0	0.0	34.0	27.0	0.0	0.0	0.0	510.0	0.0	0.0	0.0	0.0	20.0	0.0	0.0	0.0	0.0	0.0	0.0	0.0	0.0	0.0	20.0	0.0
302	325.0	253.0	81.0	858.0	0.0	27.0	180.0	45.0	0.0	0.0	0.0	0.0	0.0	0.0	117.0	0.0	0.0	0.0	36.0	7962.0	45.0	0.0	307.0	0.0	0.0	0.0	36.0	72.0	0.0	0.0	0.0	45.0	912.0	0.0	0.0	0.0	36.0	0.0	45.0	0.0	0.0	0.0	0.0	0.0	45.0	0.0	0.0	81.0	0.0
303	211.0	48.0	26.0	349.0	0.0	0.0	48.0	0.0	0.0	0.0	0.0	0.0	0.0	0.0	0.0	0.0	0.0	0.0	0.0	20801.0	0.0	0.0	33.0	0.0	0.0	0.0	0.0	29.0	0.0	0.0	0.0	40.0	170.0	18.0	0.0	0.0	0.0	0.0	0.0	0.0	0.0	18.0	0.0	0.0	0.0	0.0	0.0	37.0	0.0
304	3.0	0.0	0.0	64.0	7.0	3.0	3.0	0.0	0.0	0.0	3.0	0.0	0.0	0.0	7.0	0.0	0.0	0.0	0.0	113.0	0.0	0.0	7.0	0.0	0.0	3.0	396.0	3.0	0.0	0.0	0.0	0.0	110.0	0.0	0.0	0.0	0.0	3.0	0.0	0.0	0.0	0.0	0.0	0.0	7.0	0.0	0.0	0.0	0.0
305	313.0	223.0	57.0	18711.0	51.0	44.0	0.0	0.0	0.0	0.0	51.0	0.0	0.0	0.0	36.0	0.0	0.0	0.0	0.0	0.0	0.0	0.0	89.0	0.0	0.0	0.0	0.0	776.0	0.0	0.0	0.0	0.0	608.0	0.0	0.0	0.0	0.0	0.0	335.0	0.0	0.0	0.0	0.0	0.0	0.0	0.0	0.0	153.0	0.0
306	43.0	21.0	2.0	64.0	0.0	0.0	0.0	0.0	0.0	0.0	0.0	0.0	0.0	145.0	29.0	0.0	2.0	43.0	0.0	0.0	0.0	0.0	2.0	0.0	0.0	0.0	0.0	8.0	2.0	0.0	0.0	0.0	180.0	0.0	0.0	0.0	0.0	0.0	8.0	0.0	0.0	2.0	0.0	0.0	2.0	0.0	3353.0	0.0	0.0
307	10.0	3.0	6.0	364.0	38.0	0.0	0.0	3.0	0.0	0.0	41.0	0.0	0.0	0.0	0.0	0.0	0.0	10.0	0.0	17.0	3.0	0.0	10.0	0.0	0.0	0.0	1843.0	6.0	0.0	0.0	0.0	20.0	14706.0	0.0	0.0	0.0	0.0	0.0	69.0	0.0	0.0	0.0	0.0	0.0	336.0	0.0	3.0	6.0	0.0
308	0.0	3.0	0.0	3.0	0.0	3.0	0.0	0.0	0.0	0.0	0.0	0.0	0.0	0.0	0.0	0.0	0.0	0.0	0.0	0.0	0.0	0.0	0.0	0.0	0.0	0.0	0.0	0.0	0.0	0.0	0.0	0.0	68.0	0.0	0.0	0.0	0.0	0.0	0.0	0.0	0.0	0.0	3.0	0.0	3.0	0.0	3.0	0.0	0.0
309	2.0	0.0	11.0	33.0	0.0	0.0	0.0	2.0	0.0	0.0	2.0	0.0	0.0	36.0	0.0	0.0	0.0	2.0	2.0	0.0	0.0	0.0	2.0	0.0	0.0	0.0	0.0	0.0	0.0	0.0	0.0	0.0	24.0	0.0	0.0	0.0	0.0	0.0	0.0	0.0	0.0	0.0	0.0	0.0	0.0	0.0	29.0	11.0	0.0
310	6.0	3.0	0.0	6.0	0.0	0.0	0.0	0.0	0.0	0.0	6.0	0.0	0.0	6.0	0.0	0.0	0.0	3.0	17.0	0.0	0.0	0.0	0.0	0.0	0.0	0.0	0.0	0.0	0.0	0.0	0.0	0.0	6.0	0.0	0.0	6.0	0.0	0.0	0.0	0.0	0.0	0.0	0.0	0.0	0.0	0.0	31.0	6.0	0.0
311	196.0	23.0	14.0	217.0	29.0	0.0	0.0	20.0	0.0	0.0	0.0	0.0	0.0	404.0	0.0	14.0	0.0	47.0	0.0	0.0	0.0	0.0	0.0	0.0	56.0	29.0	0.0	0.0	0.0	0.0	0.0	0.0	199.0	0.0	0.0	0.0	0.0	14.0	32.0	0.0	0.0	0.0	0.0	0.0	29.0	0.0	264.0	0.0	0.0
312	112.0	84.0	0.0	917.0	0.0	0.0	140.0	0.0	0.0	0.0	0.0	0.0	0.0	0.0	224.0	0.0	0.0	46.0	0.0	346.0	37.0	0.0	505.0	0.0	0.0	0.0	0.0	74.0	0.0	0.0	16.0	28.0	280.0	0.0	0.0	0.0	46.0	0.0	74.0	0.0	0.0	0.0	0.0	0.0	56.0	0.0	0.0	93.0	0.0
313	7.0	7.0	36.0	36.0	3.0	3.0	0.0	0.0	0.0	0.0	0.0	0.0	0.0	0.0	0.0	0.0	0.0	0.0	12.0	0.0	3.0	0.0	0.0	0.0	0.0	0.0	0.0	0.0	0.0	0.0	0.0	0.0	19.0	0.0	0.0	0.0	0.0	0.0	0.0	0.0	0.0	0.0	0.0	0.0	0.0	0.0	36.0	3.0	0.0
314	37.0	29.0	0.0	33.0	7.0	0.0	0.0	0.0	3.0	3.0	3.0	0.0	0.0	3.0	0.0	0.0	0.0	3.0	0.0	0.0	0.0	0.0	0.0	0.0	0.0	3.0	0.0	0.0	3.0	0.0	0.0	0.0	81.0	0.0	0.0	0.0	0.0	0.0	0.0	0.0	0.0	0.0	0.0	0.0	11.0	0.0	3.0	0.0	0.0
315	161.0	133.0	76.0	1798.0	38.0	0.0	38.0	0.0	0.0	0.0	399.0	0.0	0.0	0.0	76.0	0.0	0.0	28.0	28.0	34.0	0.0	0.0	95.0	0.0	0.0	0.0	0.0	0.0	0.0	0.0	0.0	0.0	18634.0	0.0	0.0	0.0	0.0	0.0	637.0	0.0	0.0	0.0	0.0	0.0	1027.0	0.0	0.0	1084.0	0.0
316	105.0	166.0	61.0	52.0	0.0	17.0	0.0	0.0	0.0	0.0	0.0	0.0	0.0	560.0	0.0	0.0	0.0	30.0	35.0	8.0	13.0	0.0	0.0	0.0	8.0	30.0	0.0	0.0	8.0	0.0	0.0	0.0	131.0	0.0	0.0	0.0	0.0	0.0	0.0	0.0	0.0	0.0	0.0	0.0	0.0	0.0	7595.0	52.0	0.0
317	17.0	8.0	3.0	34.0	0.0	0.0	17.0	0.0	0.0	0.0	0.0	0.0	0.0	0.0	0.0	0.0	0.0	0.0	3.0	3789.0	0.0	0.0	34.0	0.0	0.0	0.0	3.0	0.0	0.0	0.0	3.0	0.0	29.0	0.0	0.0	0.0	0.0	0.0	0.0	0.0	0.0	0.0	0.0	0.0	0.0	0.0	0.0	17.0	0.0
318	169.0	93.0	0.0	1614.0	0.0	50.0	1428.0	0.0	0.0	0.0	0.0	0.0	0.0	0.0	67.0	0.0	0.0	0.0	0.0	0.0	50.0	0.0	1944.0	0.0	0.0	0.0	0.0	211.0	33.0	0.0	32.0	101.0	465.0	0.0	0.0	0.0	28.0	0.0	93.0	0.0	0.0	0.0	0.0	0.0	42.0	0.0	0.0	507.0	0.0
319	335.0	228.0	61.0	2608.0	61.0	0.0	10524.0	0.0	0.0	0.0	0.0	0.0	0.0	0.0	549.0	0.0	0.0	0.0	0.0	27.0	76.0	0.0	5628.0	0.0	0.0	0.0	0.0	244.0	61.0	0.0	0.0	76.0	594.0	0.0	0.0	0.0	38.0	0.0	213.0	0.0	0.0	0.0	0.0	0.0	91.0	0.0	0.0	442.0	0.0
320	202.0	86.0	0.0	1259.0	65.0	0.0	10933.0	0.0	0.0	0.0	0.0	0.0	0.0	0.0	7467.0	0.0	0.0	0.0	28.0	47.0	94.0	0.0	2170.0	0.0	0.0	0.0	0.0	86.0	0.0	0.0	0.0	0.0	390.0	0.0	0.0	0.0	19.0	0.0	86.0	0.0	0.0	0.0	0.0	0.0	0.0	0.0	0.0	188.0	0.0
321	54.0	43.0	0.0	648.0	0.0	0.0	76.0	0.0	0.0	0.0	0.0	0.0	0.0	0.0	6853.0	0.0	0.0	0.0	0.0	174.0	136.0	0.0	283.0	0.0	0.0	0.0	0.0	43.0	0.0	0.0	0.0	0.0	114.0	0.0	0.0	0.0	174.0	0.0	0.0	0.0	0.0	0.0	0.0	0.0	0.0	0.0	0.0	272.0	0.0
322	466.0	318.0	179.0	1349.0	0.0	0.0	112.0	0.0	0.0	0.0	0.0	0.0	0.0	0.0	97.0	0.0	0.0	35.0	35.0	235.0	30.0	0.0	153.0	0.0	0.0	0.0	0.0	71.0	0.0	0.0	0.0	0.0	897.0	0.0	0.0	0.0	0.0	35.0	0.0	0.0	0.0	0.0	0.0	0.0	76.0	0.0	0.0	41.0	0.0
323	202.0	134.0	33.0	6019.0	74.0	0.0	85.0	47.0	0.0	0.0	0.0	0.0	0.0	0.0	0.0	0.0	0.0	33.0	74.0	0.0	0.0	0.0	67.0	0.0	0.0	0.0	0.0	2217.0	0.0	0.0	24.0	397.0	114.0	0.0	0.0	0.0	0.0	0.0	80.0	0.0	0.0	0.0	0.0	0.0	0.0	0.0	0.0	235.0	0.0
324	1353.0	423.0	327.0	89.0	0.0	33.0	0.0	33.0	182.0	0.0	0.0	327.0	1967.0	0.0	0.0	0.0	0.0	0.0	89.0	0.0	0.0	59.0	0.0	0.0	66.0	52.0	0.0	0.0	0.0	37.0	0.0	0.0	70.0	29.0	0.0	119.0	0.0	0.0	0.0	509.0	430.0	0.0	238.0	0.0	0.0	52.0	0.0	0.0	0.0
325	250.0	158.0	0.0	421.0	0.0	0.0	0.0	0.0	0.0	0.0	42.0	0.0	0.0	42.0	0.0	0.0	0.0	55.0	0.0	0.0	0.0	0.0	0.0	0.0	30.0	97.0	0.0	0.0	0.0	0.0	0.0	0.0	293.0	0.0	0.0	0.0	0.0	0.0	0.0	0.0	0.0	0.0	0.0	0.0	0.0	103.0	152.0	0.0	0.0
326	15.0	3.0	0.0	20.0	0.0	0.0	0.0	0.0	0.0	0.0	0.0	0.0	0.0	27.0	0.0	0.0	0.0	0.0	0.0	0.0	0.0	0.0	0.0	0.0	0.0	0.0	618.0	0.0	0.0	0.0	0.0	0.0	158.0	0.0	0.0	0.0	0.0	0.0	3.0	0.0	0.0	0.0	0.0	0.0	0.0	0.0	0.0	0.0	0.0
327	187.0	112.0	0.0	590.0	42.0	0.0	0.0	0.0	0.0	16.0	69.0	0.0	0.0	112.0	0.0	0.0	0.0	42.0	42.0	0.0	0.0	0.0	0.0	0.0	0.0	42.0	0.0	0.0	0.0	0.0	0.0	0.0	574.0	0.0	0.0	0.0	0.0	0.0	166.0	0.0	0.0	0.0	0.0	0.0	69.0	0.0	273.0	0.0	0.0
328	87.0	34.0	4.0	140.0	12.0	0.0	0.0	0.0	0.0	8.0	0.0	8.0	0.0	8.0	0.0	0.0	8.0	0.0	0.0	0.0	0.0	0.0	0.0	0.0	8.0	8.0	0.0	8.0	4.0	0.0	0.0	0.0	30.0	0.0	0.0	0.0	0.0	0.0	0.0	0.0	0.0	0.0	0.0	0.0	0.0	0.0	34.0	4.0	0.0
329	0.0	4.0	0.0	8.0	0.0	0.0	0.0	0.0	0.0	0.0	0.0	0.0	0.0	0.0	0.0	0.0	0.0	0.0	4.0	0.0	0.0	0.0	0.0	0.0	0.0	0.0	0.0	4.0	0.0	0.0	0.0	0.0	8.0	0.0	0.0	0.0	0.0	0.0	0.0	0.0	0.0	0.0	0.0	0.0	4.0	0.0	4.0	0.0	0.0
330	214.0	38.0	47.0	4.0	0.0	0.0	0.0	0.0	13.0	0.0	0.0	17.0	0.0	0.0	0.0	0.0	0.0	0.0	4.0	0.0	0.0	0.0	0.0	0.0	0.0	4.0	0.0	0.0	0.0	0.0	0.0	0.0	0.0	0.0	4.0	13.0	0.0	0.0	0.0	100.0	271.0	0.0	0.0	13.0	0.0	0.0	0.0	4.0	4.0
331	314.0	42.0	366.0	214.0	0.0	0.0	0.0	15.0	0.0	0.0	21.0	0.0	0.0	33.0	0.0	0.0	0.0	24.0	0.0	0.0	0.0	0.0	0.0	0.0	0.0	24.0	0.0	0.0	0.0	0.0	0.0	36.0	281.0	0.0	0.0	12.0	0.0	0.0	24.0	0.0	0.0	0.0	0.0	0.0	0.0	21.0	60.0	0.0	0.0
332	260.0	158.0	30.0	327.0	0.0	0.0	0.0	0.0	0.0	10.0	20.0	0.0	0.0	76.0	0.0	0.0	0.0	66.0	20.0	0.0	0.0	0.0	0.0	0.0	0.0	56.0	0.0	0.0	0.0	0.0	0.0	0.0	608.0	0.0	0.0	0.0	0.0	0.0	40.0	0.0	0.0	0.0	0.0	0.0	51.0	0.0	199.0	0.0	35.0
333	107.0	50.0	11.0	101.0	0.0	0.0	0.0	0.0	11.0	11.0	0.0	0.0	0.0	16.0	0.0	0.0	11.0	0.0	0.0	0.0	5.0	0.0	0.0	0.0	0.0	0.0	0.0	0.0	11.0	0.0	0.0	11.0	96.0	0.0	0.0	0.0	0.0	0.0	0.0	0.0	0.0	0.0	0.0	0.0	0.0	0.0	73.0	0.0	0.0
334	355.0	28.0	37.0	50.0	12.0	0.0	0.0	40.0	0.0	2170.0	6.0	0.0	0.0	1258.0	0.0	0.0	390.0	28.0	25.0	0.0	0.0	0.0	0.0	0.0	25.0	18.0	0.0	0.0	12.0	0.0	0.0	0.0	25.0	0.0	0.0	81.0	0.0	0.0	0.0	15.0	0.0	12.0	0.0	0.0	0.0	0.0	25.0	0.0	0.0
335	3939.0	67.0	378.0	36.0	0.0	0.0	0.0	40.0	31.0	229.0	0.0	58.0	0.0	13.0	0.0	0.0	1175.0	0.0	270.0	0.0	0.0	14.0	0.0	18.0	22.0	373.0	0.0	0.0	13.0	97.0	0.0	0.0	22.0	1877.0	0.0	7432.0	0.0	0.0	0.0	18.0	0.0	265.0	0.0	0.0	0.0	72.0	0.0	0.0	0.0
336	1442.0	60.0	255.0	0.0	0.0	8.0	0.0	12.0	52.0	40.0	0.0	8656.0	0.0	0.0	0.0	0.0	85.0	0.0	48.0	0.0	12.0	44.0	0.0	0.0	0.0	16.0	0.0	0.0	0.0	134.0	0.0	0.0	36.0	137.0	0.0	1288.0	0.0	0.0	0.0	320.0	292.0	8.0	40.0	0.0	0.0	16.0	0.0	0.0	16.0
[truncated: 288 more columns]
