# Supplementary material for: Estimation of Human Mobility Patterns for Forecasting the Early Spread of Disease
Source: Healthcare (Basel). 2021 Sep 16;9(9):1224. doi: 10.3390/healthcare9091224 (PMC8468459; doi:10.3390/healthcare9091224)
Supplement: Supplementary file 1 [file healthcare-09-01224-s001.zip › Supplementary Material/Matrix/2020-01-13.csv]

	0	1	2	3	4	5	6	7	8	9	10	11	12	13	14	15	16	17	18	19	20	21	22	23	24	25	26	27	28	29	30	31	32	33	34	35	36	37	38	39	40	41	42	43	44	45	46	47	48
0	0.0	35483.0	94720.0	14955.0	876.0	5718.0	416.0	7771.0	2785.0	1622.0	2932.0	1054.0	828.0	801.0	193.0	1268.0	5131.0	1851.0	95013.0	299.0	952.0	1021.0	0.0	3079.0	1910.0	22140.0	0.0	1499.0	2481.0	2932.0	142.0	697.0	19208.0	28885.0	1349.0	9237.0	97.0	1160.0	2366.0	7331.0	2785.0	8944.0	1707.0	0.0	851.0	10410.0	871.0	1699.0	2486.0
1	35204.0	0.0	6481.0	19280.0	1138.0	11335.0	579.0	2102.0	677.0	248.0	4601.0	152.0	515.0	505.0	305.0	8005.0	621.0	925.0	1559.0	650.0	529.0	193.0	0.0	631.0	11287.0	1525.0	0.0	1588.0	18035.0	392.0	232.0	599.0	12030.0	205.0	3596.0	543.0	156.0	8865.0	3025.0	3787.0	634.0	642.0	349.0	0.0	1056.0	864.0	839.0	2092.0	663.0
2	143453.0	6327.0	0.0	4173.0	623.0	2423.0	312.0	3231.0	915.0	426.0	467.0	610.0	346.0	766.0	64.0	438.0	1279.0	631.0	16560.0	69.0	286.0	349.0	0.0	5318.0	1279.0	42813.0	0.0	410.0	667.0	1413.0	45.0	145.0	4510.0	4846.0	485.0	2827.0	68.0	266.0	805.0	2288.0	1009.0	3096.0	436.0	0.0	306.0	13934.0	789.0	457.0	1346.0
3	8857.0	7085.0	1657.0	0.0	1600.0	669.0	1657.0	504.0	114.0	100.0	5828.0	28.0	66.0	331.0	338.0	196.0	260.0	610.0	800.0	419.0	800.0	89.0	3942.0	134.0	175.0	381.0	0.0	1028.0	453.0	83.0	180.0	308.0	67314.0	196.0	161.0	174.0	136.0	304.0	35200.0	513.0	131.0	299.0	117.0	0.0	3714.0	196.0	345.0	2114.0	184.0
4	218.0	146.0	80.0	1265.0	0.0	0.0	0.0	80.0	0.0	0.0	199.0	0.0	0.0	0.0	0.0	0.0	0.0	763.0	85.0	0.0	0.0	0.0	56.0	0.0	0.0	0.0	0.0	0.0	52.0	0.0	0.0	0.0	412.0	0.0	0.0	0.0	0.0	0.0	1412.0	0.0	0.0	0.0	0.0	0.0	42.0	0.0	57.0	137.0	0.0
5	793.0	3172.0	121.0	382.0	55.0	0.0	0.0	0.0	0.0	0.0	0.0	0.0	0.0	0.0	0.0	690.0	0.0	0.0	65.0	28.0	0.0	0.0	0.0	0.0	614.0	0.0	0.0	65.0	466.0	0.0	19.0	97.0	121.0	0.0	7914.0	0.0	0.0	951.0	0.0	0.0	0.0	0.0	0.0	0.0	0.0	0.0	0.0	139.0	0.0
6	199.0	133.0	0.0	1531.0	0.0	44.0	0.0	0.0	0.0	0.0	0.0	0.0	0.0	0.0	88.0	0.0	0.0	0.0	0.0	0.0	33.0	0.0	13951.0	0.0	0.0	0.0	0.0	110.0	0.0	0.0	0.0	55.0	510.0	0.0	0.0	0.0	29.0	0.0	110.0	0.0	0.0	0.0	0.0	0.0	0.0	0.0	0.0	99.0	0.0
7	4450.0	643.0	1217.0	223.0	69.0	0.0	0.0	0.0	0.0	0.0	0.0	0.0	11.0	0.0	0.0	0.0	40.0	73.0	489.0	0.0	57.0	0.0	0.0	139.0	167.0	237.0	0.0	0.0	111.0	0.0	0.0	64.0	237.0	51.0	0.0	0.0	0.0	223.0	0.0	69.0	0.0	111.0	0.0	0.0	0.0	167.0	0.0	0.0	67.0
8	2123.0	261.0	774.0	94.0	0.0	104.0	0.0	0.0	0.0	0.0	0.0	176.0	111.0	0.0	0.0	0.0	52.0	0.0	261.0	0.0	0.0	1318.0	0.0	134.0	83.0	146.0	0.0	0.0	41.0	1073.0	0.0	0.0	73.0	125.0	0.0	418.0	0.0	0.0	0.0	6903.0	140.0	52.0	2503.0	0.0	0.0	117.0	0.0	0.0	0.0
9	1589.0	52.0	386.0	127.0	21.0	0.0	0.0	31.0	21.0	0.0	0.0	0.0	0.0	69.0	0.0	0.0	14044.0	52.0	270.0	0.0	78.0	0.0	0.0	0.0	0.0	121.0	0.0	0.0	0.0	21.0	0.0	0.0	79.0	21.0	0.0	169.0	0.0	0.0	21.0	0.0	0.0	211.0	0.0	0.0	0.0	0.0	255.0	0.0	0.0
10	294.0	200.0	0.0	4594.0	99.0	0.0	16.0	0.0	0.0	0.0	0.0	0.0	0.0	0.0	0.0	0.0	0.0	84.0	27.0	0.0	0.0	0.0	33.0	0.0	0.0	16.0	0.0	0.0	50.0	0.0	0.0	0.0	15556.0	0.0	0.0	0.0	0.0	0.0	10523.0	0.0	0.0	16.0	0.0	0.0	494.0	16.0	16.0	66.0	0.0
11	695.0	78.0	207.0	95.0	0.0	20.0	0.0	16.0	107.0	0.0	0.0	0.0	82.0	24.0	0.0	0.0	0.0	0.0	86.0	0.0	20.0	11.0	37.0	0.0	0.0	62.0	0.0	0.0	0.0	33.0	0.0	0.0	66.0	45.0	0.0	207.0	0.0	0.0	0.0	488.0	964.0	28.0	28.0	0.0	0.0	57.0	0.0	0.0	24.0
12	452.0	349.0	75.0	7.0	0.0	0.0	0.0	0.0	52.0	0.0	0.0	66.0	0.0	0.0	0.0	0.0	0.0	0.0	19.0	0.0	0.0	68.0	15.0	15.0	0.0	7.0	0.0	0.0	0.0	11.0	0.0	0.0	15.0	19.0	0.0	7.0	0.0	0.0	0.0	256.0	34.0	0.0	163.0	0.0	0.0	23.0	0.0	0.0	0.0
13	248.0	64.0	84.0	119.0	0.0	0.0	0.0	0.0	0.0	29.0	0.0	0.0	0.0	0.0	0.0	0.0	44.0	104.0	19.0	0.0	0.0	0.0	0.0	0.0	0.0	19.0	0.0	0.0	0.0	0.0	0.0	0.0	194.0	0.0	0.0	0.0	0.0	0.0	0.0	0.0	0.0	0.0	0.0	0.0	19.0	0.0	3693.0	0.0	0.0
14	379.0	99.0	36.0	532.0	0.0	0.0	133.0	0.0	0.0	0.0	0.0	0.0	0.0	0.0	0.0	0.0	0.0	0.0	36.0	0.0	785.0	0.0	99.0	0.0	0.0	0.0	0.0	45.0	0.0	0.0	19.0	63.0	126.0	0.0	0.0	0.0	4402.0	0.0	81.0	0.0	0.0	0.0	0.0	0.0	0.0	0.0	0.0	532.0	0.0
15	966.0	5117.0	159.0	284.0	0.0	1926.0	0.0	68.0	0.0	0.0	0.0	0.0	0.0	0.0	0.0	0.0	0.0	0.0	90.0	0.0	0.0	0.0	0.0	0.0	4941.0	90.0	0.0	0.0	659.0	0.0	0.0	0.0	216.0	0.0	587.0	0.0	0.0	18702.0	0.0	0.0	0.0	0.0	0.0	0.0	0.0	117.0	0.0	79.0	92.0
16	6381.0	770.0	871.0	341.0	63.0	0.0	0.0	113.0	76.0	17438.0	0.0	28.0	0.0	87.0	0.0	0.0	0.0	0.0	518.0	0.0	0.0	0.0	0.0	0.0	0.0	429.0	0.0	0.0	0.0	83.0	0.0	0.0	290.0	88.0	33.0	3287.0	0.0	0.0	0.0	88.0	0.0	1491.0	26.0	0.0	0.0	157.0	74.0	0.0	0.0
17	750.0	306.0	102.0	639.0	813.0	42.0	0.0	76.0	0.0	29.0	451.0	0.0	0.0	116.0	0.0	0.0	76.0	0.0	93.0	0.0	0.0	0.0	0.0	0.0	0.0	42.0	0.0	0.0	34.0	0.0	0.0	0.0	707.0	0.0	0.0	0.0	0.0	0.0	153.0	42.0	0.0	0.0	0.0	0.0	110.0	0.0	312.0	34.0	0.0
18	167595.0	965.0	16751.0	1595.0	334.0	304.0	0.0	891.0	477.0	236.0	341.0	128.0	66.0	52.0	0.0	105.0	501.0	189.0	0.0	51.0	264.0	81.0	0.0	1116.0	570.0	21691.0	0.0	178.0	190.0	282.0	0.0	129.0	1112.0	2950.0	0.0	994.0	0.0	171.0	341.0	329.0	164.0	2581.0	117.0	0.0	119.0	1591.0	57.0	0.0	520.0
19	225.0	417.0	39.0	473.0	0.0	0.0	129.0	0.0	0.0	0.0	0.0	0.0	0.0	0.0	45.0	0.0	0.0	0.0	0.0	0.0	0.0	0.0	107.0	0.0	0.0	0.0	0.0	45.0	0.0	0.0	0.0	33.0	400.0	0.0	0.0	0.0	0.0	0.0	0.0	0.0	0.0	0.0	0.0	0.0	22.0	0.0	0.0	50.0	0.0
20	464.0	488.0	328.0	1082.0	0.0	0.0	0.0	0.0	0.0	0.0	0.0	0.0	0.0	0.0	1255.0	0.0	0.0	0.0	160.0	17.0	0.0	0.0	304.0	53.0	0.0	0.0	0.0	0.0	0.0	0.0	32.0	0.0	808.0	0.0	0.0	0.0	919.0	0.0	128.0	0.0	0.0	0.0	0.0	0.0	0.0	0.0	0.0	288.0	0.0
21	609.0	145.0	204.0	125.0	0.0	43.0	0.0	0.0	1049.0	0.0	31.0	57.0	83.0	40.0	0.0	0.0	0.0	0.0	55.0	0.0	0.0	0.0	23.0	0.0	0.0	35.0	0.0	0.0	0.0	263.0	0.0	0.0	172.0	0.0	0.0	125.0	0.0	0.0	31.0	1014.0	49.0	0.0	3038.0	0.0	0.0	19.0	23.0	19.0	0.0
22	0.0	0.0	0.0	4594.0	117.0	0.0	14452.0	0.0	0.0	0.0	0.0	0.0	23.0	0.0	80.0	0.0	0.0	0.0	0.0	40.0	0.0	0.0	0.0	0.0	0.0	0.0	0.0	142.0	0.0	0.0	19.0	0.0	1617.0	0.0	0.0	0.0	0.0	0.0	268.0	0.0	0.0	0.0	0.0	0.0	102.0	0.0	0.0	588.0	0.0
23	3931.0	501.0	4419.0	306.0	0.0	223.0	0.0	125.0	38.0	0.0	101.0	47.0	11.0	0.0	0.0	69.0	0.0	0.0	683.0	0.0	0.0	0.0	0.0	0.0	0.0	4628.0	0.0	0.0	83.0	32.0	0.0	0.0	97.0	69.0	0.0	153.0	0.0	0.0	0.0	97.0	0.0	69.0	37.0	0.0	0.0	6831.0	0.0	0.0	18890.0
24	786.0	3280.0	196.0	113.0	0.0	672.0	0.0	93.0	0.0	0.0	0.0	0.0	0.0	0.0	0.0	5712.0	0.0	0.0	155.0	0.0	0.0	0.0	0.0	0.0	0.0	72.0	0.0	0.0	651.0	0.0	0.0	0.0	93.0	0.0	242.0	0.0	0.0	1065.0	0.0	0.0	0.0	0.0	0.0	0.0	0.0	51.0	0.0	0.0	0.0
25	26236.0	602.0	36253.0	421.0	0.0	202.0	0.0	470.0	152.0	47.0	0.0	47.0	0.0	0.0	0.0	0.0	180.0	84.0	18749.0	0.0	0.0	40.0	0.0	4598.0	153.0	0.0	0.0	0.0	214.0	186.0	0.0	0.0	401.0	863.0	33.0	515.0	19.0	0.0	0.0	281.0	140.0	503.0	75.0	0.0	0.0	13003.0	57.0	0.0	1209.0
26	0.0	0.0	0.0	0.0	0.0	0.0	0.0	0.0	0.0	0.0	0.0	0.0	0.0	0.0	0.0	0.0	0.0	0.0	0.0	0.0	0.0	0.0	0.0	0.0	0.0	0.0	0.0	0.0	0.0	0.0	0.0	0.0	1213.0	0.0	0.0	0.0	0.0	0.0	0.0	0.0	0.0	0.0	0.0	0.0	0.0	0.0	0.0	0.0	0.0
27	608.0	478.0	89.0	1216.0	79.0	69.0	74.0	0.0	0.0	0.0	0.0	0.0	0.0	0.0	0.0	0.0	0.0	0.0	0.0	0.0	71.0	0.0	169.0	0.0	0.0	0.0	0.0	0.0	69.0	0.0	45.0	762.0	279.0	0.0	0.0	0.0	0.0	0.0	69.0	0.0	0.0	0.0	0.0	0.0	0.0	0.0	0.0	849.0	0.0
28	2220.0	24725.0	430.0	2021.0	569.0	1257.0	237.0	386.0	38.0	0.0	1175.0	33.0	0.0	34.0	64.0	1918.0	40.0	126.0	0.0	34.0	0.0	0.0	497.0	67.0	3118.0	298.0	0.0	196.0	0.0	57.0	0.0	0.0	1213.0	0.0	958.0	0.0	0.0	2701.0	390.0	268.0	65.0	85.0	37.0	0.0	136.0	137.0	123.0	261.0	0.0
29	2637.0	75.0	763.0	55.0	50.0	0.0	0.0	20.0	576.0	0.0	0.0	81.0	23.0	0.0	0.0	0.0	20.0	25.0	298.0	0.0	0.0	166.0	0.0	30.0	0.0	151.0	0.0	0.0	0.0	0.0	0.0	0.0	50.0	2086.0	0.0	12016.0	0.0	0.0	0.0	1490.0	41.0	20.0	232.0	0.0	0.0	80.0	0.0	0.0	35.0
30	83.0	209.0	0.0	2291.0	0.0	94.0	223.0	0.0	0.0	0.0	0.0	0.0	0.0	0.0	756.0	0.0	0.0	0.0	0.0	0.0	0.0	0.0	763.0	0.0	481.0	0.0	0.0	1464.0	0.0	0.0	0.0	512.0	345.0	0.0	0.0	0.0	606.0	0.0	561.0	0.0	0.0	0.0	0.0	0.0	1260.0	0.0	0.0	1046.0	0.0
31	214.0	288.0	90.0	503.0	57.0	0.0	0.0	0.0	0.0	0.0	0.0	0.0	0.0	0.0	0.0	0.0	0.0	0.0	0.0	0.0	57.0	0.0	74.0	0.0	0.0	0.0	0.0	717.0	0.0	0.0	71.0	0.0	107.0	0.0	0.0	0.0	29.0	0.0	66.0	0.0	0.0	0.0	0.0	0.0	0.0	0.0	0.0	3269.0	0.0
32	14710.0	8529.0	2225.0	78001.0	958.0	689.0	758.0	521.0	181.0	177.0	28832.0	71.0	66.0	412.0	305.0	317.0	481.0	988.0	1112.0	529.0	1359.0	89.0	2101.0	228.0	241.0	695.0	0.0	553.0	596.0	109.0	83.0	291.0	0.0	273.0	134.0	239.0	97.0	304.0	40577.0	708.0	337.0	310.0	155.0	0.0	97287.0	412.0	575.0	1236.0	235.0
33	32907.0	162.0	3629.0	100.0	99.0	46.0	0.0	38.0	95.0	17.0	0.0	0.0	0.0	0.0	0.0	0.0	31.0	0.0	1962.0	0.0	0.0	18.0	0.0	94.0	0.0	919.0	0.0	0.0	0.0	2559.0	0.0	0.0	100.0	0.0	0.0	4337.0	0.0	0.0	0.0	93.0	23.0	74.0	22.0	0.0	0.0	137.0	0.0	0.0	0.0
34	217.0	1543.0	58.0	178.0	0.0	7141.0	0.0	34.0	0.0	0.0	0.0	0.0	0.0	0.0	0.0	276.0	0.0	0.0	0.0	0.0	0.0	0.0	27.0	0.0	326.0	0.0	0.0	42.0	311.0	0.0	0.0	0.0	0.0	0.0	0.0	0.0	0.0	342.0	27.0	0.0	0.0	0.0	0.0	0.0	0.0	0.0	0.0	23.0	0.0
35	10302.0	261.0	1779.0	116.0	0.0	0.0	0.0	0.0	219.0	242.0	0.0	95.0	0.0	0.0	0.0	0.0	733.0	0.0	603.0	0.0	0.0	104.0	0.0	121.0	0.0	537.0	0.0	0.0	0.0	11273.0	0.0	0.0	123.0	4918.0	0.0	0.0	0.0	0.0	0.0	537.0	74.0	72.0	163.0	0.0	0.0	176.0	0.0	0.0	42.0
36	92.0	99.0	33.0	178.0	0.0	33.0	26.0	0.0	0.0	0.0	0.0	0.0	0.0	0.0	4538.0	0.0	0.0	0.0	0.0	0.0	648.0	0.0	46.0	0.0	0.0	0.0	0.0	66.0	0.0	0.0	0.0	46.0	72.0	0.0	0.0	0.0	0.0	0.0	0.0	0.0	0.0	0.0	0.0	0.0	26.0	0.0	19.0	317.0	0.0
37	527.0	4191.0	156.0	256.0	0.0	1553.0	0.0	57.0	0.0	0.0	0.0	0.0	0.0	0.0	0.0	18075.0	0.0	0.0	71.0	0.0	0.0	0.0	0.0	0.0	1581.0	85.0	0.0	0.0	1240.0	0.0	0.0	0.0	156.0	0.0	499.0	0.0	0.0	0.0	0.0	0.0	0.0	0.0	0.0	0.0	0.0	57.0	0.0	71.0	0.0
38	300.0	207.0	41.0	29551.0	1129.0	0.0	51.0	0.0	0.0	0.0	10946.0	0.0	0.0	0.0	0.0	0.0	0.0	62.0	41.0	0.0	0.0	0.0	103.0	0.0	0.0	0.0	0.0	62.0	41.0	0.0	0.0	0.0	21245.0	0.0	0.0	0.0	0.0	0.0	0.0	0.0	0.0	0.0	0.0	0.0	767.0	0.0	0.0	622.0	0.0
39	10549.0	4113.0	2486.0	1151.0	0.0	486.0	74.0	336.0	6878.0	71.0	0.0	1096.0	548.0	87.0	0.0	75.0	280.0	0.0	566.0	0.0	0.0	1627.0	0.0	255.0	175.0	859.0	0.0	0.0	214.0	3582.0	0.0	0.0	1112.0	213.0	87.0	1791.0	0.0	133.0	0.0	0.0	1343.0	365.0	6874.0	0.0	0.0	353.0	74.0	0.0	310.0
40	2172.0	443.0	524.0	54.0	0.0	0.0	0.0	0.0	54.0	0.0	0.0	1031.0	33.0	0.0	0.0	0.0	0.0	0.0	99.0	0.0	0.0	22.0	0.0	0.0	0.0	171.0	0.0	0.0	36.0	45.0	0.0	0.0	171.0	0.0	0.0	162.0	0.0	0.0	0.0	733.0	0.0	0.0	54.0	0.0	0.0	81.0	0.0	54.0	0.0
41	10961.0	204.0	1547.0	175.0	48.0	77.0	0.0	146.0	0.0	171.0	0.0	0.0	0.0	0.0	0.0	0.0	1002.0	0.0	1781.0	0.0	0.0	0.0	0.0	67.0	38.0	369.0	0.0	0.0	0.0	0.0	0.0	0.0	126.0	155.0	0.0	128.0	0.0	0.0	0.0	58.0	0.0	0.0	0.0	38.0	0.0	77.0	0.0	0.0	0.0
42	1073.0	229.0	324.0	71.0	0.0	27.0	0.0	27.0	2189.0	0.0	0.0	33.0	106.0	31.0	0.0	0.0	0.0	0.0	47.0	0.0	0.0	3104.0	0.0	0.0	23.0	98.0	0.0	0.0	27.0	385.0	0.0	0.0	63.0	35.0	0.0	91.0	0.0	0.0	0.0	6121.0	98.0	27.0	0.0	0.0	0.0	35.0	0.0	0.0	0.0
43	0.0	0.0	0.0	0.0	0.0	0.0	0.0	0.0	0.0	0.0	0.0	0.0	0.0	0.0	32.0	0.0	0.0	0.0	0.0	0.0	0.0	0.0	0.0	0.0	0.0	0.0	0.0	0.0	0.0	0.0	0.0	0.0	0.0	0.0	0.0	0.0	0.0	0.0	0.0	0.0	0.0	0.0	0.0	0.0	0.0	0.0	0.0	0.0	0.0
44	355.0	266.0	53.0	4324.0	53.0	0.0	104.0	53.0	0.0	0.0	1112.0	0.0	0.0	40.0	0.0	0.0	30.0	84.0	71.0	0.0	0.0	0.0	106.0	0.0	0.0	0.0	0.0	0.0	0.0	0.0	19.0	0.0	107349.0	0.0	0.0	0.0	0.0	0.0	1464.0	0.0	0.0	0.0	0.0	0.0	0.0	0.0	57.0	53.0	35.0
45	8852.0	659.0	9292.0	311.0	0.0	91.0	0.0	235.0	38.0	17.0	303.0	42.0	0.0	0.0	0.0	75.0	60.0	0.0	1539.0	0.0	0.0	0.0	0.0	7287.0	146.0	12573.0	0.0	0.0	146.0	109.0	25.0	0.0	274.0	146.0	0.0	146.0	0.0	91.0	0.0	109.0	49.0	91.0	41.0	0.0	0.0	0.0	0.0	0.0	2437.0
46	214.0	87.0	0.0	201.0	53.0	0.0	0.0	20.0	0.0	154.0	20.0	0.0	0.0	3589.0	0.0	0.0	26.0	275.0	67.0	0.0	0.0	0.0	0.0	0.0	120.0	0.0	0.0	0.0	20.0	0.0	0.0	0.0	382.0	0.0	0.0	0.0	0.0	0.0	0.0	0.0	0.0	0.0	0.0	0.0	26.0	0.0	0.0	0.0	0.0
47	0.0	2002.0	0.0	28169.0	2115.0	1869.0	1724.0	201.0	47.0	0.0	771.0	19.0	28.0	40.0	11461.0	286.0	50.0	536.0	214.0	742.0	1546.0	14.0	4272.0	0.0	1229.0	201.0	0.0	10813.0	214.0	45.0	1718.0	21227.0	3841.0	0.0	202.0	0.0	4011.0	190.0	16396.0	0.0	57.0	85.0	41.0	0.0	664.0	0.0	148.0	0.0	0.0
48	4077.0	589.0	1549.0	228.0	66.0	0.0	0.0	133.0	0.0	0.0	0.0	62.0	0.0	0.0	0.0	0.0	0.0	66.0	389.0	0.0	0.0	14.0	0.0	21204.0	76.0	1092.0	0.0	0.0	85.0	76.0	0.0	0.0	180.0	0.0	0.0	104.0	0.0	0.0	0.0	256.0	66.0	53.0	0.0	0.0	0.0	3574.0	0.0	0.0	0.0
49	4468.0	226.0	506.0	331.0	0.0	0.0	0.0	168.0	85.0	9995.0	0.0	28.0	23.0	150.0	0.0	0.0	23407.0	0.0	523.0	0.0	50.0	33.0	0.0	161.0	0.0	331.0	0.0	0.0	0.0	96.0	0.0	0.0	192.0	261.0	0.0	1344.0	0.0	0.0	0.0	122.0	49.0	2234.0	45.0	0.0	0.0	157.0	230.0	0.0	109.0
50	117.0	235.0	25.0	310.0	25.0	142.0	0.0	0.0	0.0	0.0	0.0	0.0	0.0	0.0	0.0	0.0	0.0	0.0	0.0	0.0	0.0	0.0	0.0	0.0	50.0	0.0	0.0	0.0	33.0	0.0	0.0	0.0	58.0	0.0	25.0	0.0	0.0	50.0	25.0	0.0	0.0	0.0	0.0	0.0	0.0	0.0	0.0	33.0	0.0
51	109.0	164.0	0.0	318.0	0.0	0.0	0.0	84.0	0.0	0.0	0.0	0.0	0.0	0.0	820.0	0.0	0.0	0.0	0.0	0.0	3449.0	0.0	109.0	0.0	0.0	0.0	0.0	34.0	0.0	0.0	0.0	39.0	99.0	0.0	0.0	0.0	2583.0	0.0	0.0	0.0	0.0	0.0	0.0	0.0	54.0	0.0	0.0	179.0	0.0
52	1427.0	1537.0	0.0	15811.0	551.0	547.0	1427.0	235.0	0.0	0.0	834.0	52.0	0.0	0.0	10431.0	135.0	0.0	136.0	214.0	178.0	988.0	0.0	1647.0	0.0	768.0	336.0	0.0	4392.0	190.0	45.0	1427.0	7686.0	3032.0	0.0	155.0	0.0	2964.0	152.0	6368.0	122.0	0.0	0.0	22.0	0.0	732.0	78.0	0.0	22948.0	0.0
53	3374.0	4945.0	735.0	9790.0	343.0	1236.0	297.0	252.0	47.0	0.0	1137.0	0.0	18.0	116.0	144.0	256.0	70.0	105.0	183.0	149.0	164.0	22.0	1503.0	67.0	835.0	134.0	0.0	535.0	286.0	0.0	355.0	794.0	2123.0	76.0	155.0	0.0	97.0	190.0	10638.0	378.0	65.0	139.0	49.0	0.0	579.0	117.0	246.0	849.0	58.0
54	881.0	225.0	286.0	38.0	0.0	0.0	0.0	0.0	1118.0	0.0	0.0	42.0	104.0	0.0	0.0	16.0	22.0	0.0	60.0	0.0	0.0	2351.0	0.0	22.0	22.0	33.0	0.0	0.0	0.0	443.0	0.0	0.0	66.0	16.0	0.0	121.0	0.0	0.0	0.0	1234.0	90.0	16.0	663.0	0.0	0.0	78.0	0.0	0.0	16.0
55	330.0	1579.0	0.0	383.0	0.0	127.0	0.0	0.0	0.0	0.0	0.0	0.0	0.0	0.0	0.0	82.0	0.0	0.0	0.0	0.0	0.0	0.0	82.0	0.0	0.0	0.0	0.0	0.0	112.0	0.0	38.0	81.0	135.0	0.0	90.0	0.0	0.0	0.0	0.0	0.0	0.0	0.0	0.0	0.0	0.0	0.0	0.0	392.0	0.0
56	1328.0	103.0	398.0	131.0	0.0	0.0	0.0	0.0	510.0	0.0	0.0	71.0	18.0	0.0	0.0	0.0	0.0	0.0	79.0	0.0	0.0	227.0	0.0	27.0	19.0	55.0	0.0	0.0	0.0	1871.0	0.0	0.0	47.0	87.0	0.0	458.0	0.0	0.0	0.0	1173.0	41.0	0.0	151.0	0.0	0.0	63.0	23.0	0.0	0.0
57	1783.0	6088.0	784.0	445.0	108.0	1229.0	0.0	122.0	0.0	0.0	0.0	0.0	0.0	0.0	0.0	3643.0	0.0	0.0	215.0	0.0	0.0	0.0	0.0	40.0	20488.0	138.0	0.0	0.0	1014.0	0.0	25.0	0.0	338.0	0.0	371.0	0.0	0.0	1352.0	0.0	0.0	0.0	0.0	0.0	0.0	0.0	137.0	0.0	261.0	58.0
58	740.0	990.0	0.0	1081.0	117.0	353.0	0.0	0.0	0.0	23.0	0.0	0.0	0.0	40.0	64.0	75.0	0.0	0.0	0.0	0.0	0.0	0.0	170.0	0.0	0.0	0.0	0.0	303.0	119.0	0.0	245.0	1670.0	318.0	0.0	87.0	55.0	29.0	0.0	219.0	0.0	0.0	0.0	22.0	0.0	0.0	0.0	0.0	2942.0	0.0
59	193.0	88.0	28.0	124.0	40.0	12.0	0.0	16.0	0.0	76.0	0.0	0.0	0.0	479.0	0.0	0.0	16.0	209.0	0.0	0.0	0.0	0.0	0.0	0.0	0.0	16.0	0.0	0.0	12.0	0.0	0.0	16.0	120.0	0.0	12.0	0.0	0.0	0.0	12.0	0.0	0.0	0.0	0.0	0.0	0.0	0.0	124.0	40.0	0.0
60	140.0	87.0	0.0	40182.0	79.0	0.0	61.0	0.0	0.0	0.0	745.0	0.0	0.0	0.0	0.0	0.0	0.0	0.0	26.0	0.0	26.0	0.0	158.0	0.0	0.0	0.0	0.0	0.0	0.0	0.0	0.0	0.0	11578.0	0.0	0.0	0.0	0.0	0.0	7344.0	0.0	0.0	0.0	0.0	0.0	509.0	0.0	0.0	210.0	0.0
61	279.0	145.0	24.0	2252.0	99.0	0.0	24.0	0.0	0.0	0.0	5612.0	0.0	0.0	24.0	0.0	0.0	0.0	199.0	42.0	0.0	0.0	0.0	36.0	0.0	0.0	54.0	0.0	0.0	0.0	0.0	0.0	0.0	15748.0	0.0	0.0	0.0	0.0	0.0	634.0	0.0	0.0	0.0	0.0	0.0	1232.0	48.0	74.0	42.0	0.0
62	12062.0	9362.0	1791.0	26466.0	949.0	1764.0	1085.0	925.0	295.0	76.0	1327.0	52.0	132.0	133.0	6358.0	513.0	160.0	473.0	856.0	293.0	2742.0	70.0	0.0	147.0	1119.0	471.0	0.0	10622.0	739.0	122.0	8816.0	21965.0	8694.0	128.0	296.0	248.0	3248.0	342.0	9857.0	904.0	288.0	214.0	83.0	0.0	732.0	333.0	139.0	108269.0	184.0
63	95.0	69.0	25.0	441.0	0.0	34.0	0.0	0.0	0.0	0.0	0.0	0.0	0.0	0.0	1368.0	0.0	0.0	0.0	25.0	0.0	977.0	0.0	112.0	0.0	0.0	0.0	0.0	69.0	0.0	0.0	0.0	86.0	147.0	0.0	0.0	0.0	635.0	0.0	51.0	0.0	0.0	0.0	0.0	0.0	0.0	0.0	0.0	1539.0	0.0
64	2536.0	1618.0	306.0	14081.0	180.0	393.0	46197.0	168.0	57.0	41.0	151.0	23.0	0.0	0.0	393.0	0.0	110.0	0.0	218.0	120.0	568.0	18.0	89257.0	0.0	0.0	262.0	0.0	568.0	0.0	0.0	25.0	129.0	5685.0	42.0	0.0	0.0	48.0	76.0	874.0	158.0	0.0	53.0	0.0	0.0	262.0	0.0	0.0	568.0	0.0
65	1246.0	1115.0	405.0	1434.0	0.0	0.0	133.0	0.0	0.0	0.0	0.0	0.0	45.0	0.0	2092.0	0.0	40.0	0.0	231.0	0.0	2628.0	22.0	260.0	53.0	0.0	0.0	0.0	304.0	0.0	0.0	45.0	478.0	1010.0	59.0	33.0	0.0	978.0	0.0	0.0	158.0	49.0	64.0	18.0	0.0	0.0	98.0	0.0	1333.0	42.0
66	13507.0	3495.0	3558.0	1448.0	0.0	0.0	59.0	252.0	1133.0	76.0	0.0	944.0	303.0	168.0	0.0	105.0	170.0	147.0	535.0	23.0	114.0	346.0	0.0	147.0	790.0	787.0	0.0	142.0	190.0	377.0	25.0	0.0	1617.0	222.0	33.0	850.0	0.0	152.0	0.0	4030.0	19880.0	214.0	629.0	0.0	136.0	530.0	65.0	0.0	117.0
67	0.0	0.0	0.0	0.0	0.0	0.0	0.0	0.0	0.0	53.0	0.0	0.0	0.0	75.0	0.0	0.0	50.0	0.0	0.0	0.0	0.0	0.0	0.0	0.0	0.0	0.0	0.0	0.0	0.0	0.0	0.0	0.0	0.0	0.0	0.0	0.0	0.0	0.0	0.0	0.0	0.0	0.0	0.0	0.0	0.0	0.0	246.0	0.0	0.0
68	0.0	0.0	0.0	0.0	0.0	0.0	0.0	0.0	0.0	17.0	0.0	0.0	0.0	121.0	0.0	0.0	0.0	73.0	0.0	0.0	0.0	0.0	0.0	0.0	0.0	0.0	0.0	0.0	0.0	0.0	0.0	0.0	0.0	0.0	0.0	0.0	0.0	0.0	0.0	0.0	0.0	0.0	0.0	0.0	0.0	0.0	156.0	0.0	0.0
69	2069.0	1267.0	569.0	2612.0	0.0	387.0	104.0	0.0	85.0	53.0	1908.0	14.0	11.0	0.0	177.0	0.0	60.0	84.0	0.0	28.0	310.0	0.0	0.0	0.0	284.0	157.0	0.0	465.0	0.0	0.0	83.0	232.0	1010.0	0.0	0.0	0.0	136.0	95.0	414.0	181.0	0.0	128.0	0.0	21053.0	119.0	0.0	0.0	439.0	42.0
70	16661.0	589.0	10232.0	517.0	216.0	125.0	0.0	13994.0	66.0	0.0	0.0	0.0	16.0	0.0	0.0	0.0	110.0	94.0	4189.0	23.0	0.0	59.0	0.0	443.0	175.0	2400.0	0.0	0.0	0.0	109.0	0.0	0.0	410.0	555.0	0.0	128.0	0.0	0.0	160.0	232.0	41.0	267.0	26.0	0.0	0.0	923.0	0.0	125.0	201.0
71	456.0	169.0	66.0	795.0	5505.0	0.0	0.0	0.0	0.0	0.0	1929.0	0.0	0.0	40.0	0.0	0.0	0.0	2052.0	76.0	0.0	0.0	0.0	0.0	0.0	0.0	41.0	0.0	0.0	61.0	0.0	0.0	0.0	2021.0	0.0	0.0	0.0	0.0	0.0	1144.0	0.0	0.0	0.0	0.0	0.0	169.0	0.0	57.0	220.0	0.0
72	11393.0	62800.0	1914.0	12851.0	976.0	10787.0	1412.0	908.0	200.0	76.0	543.0	109.0	78.0	168.0	289.0	4032.0	290.0	347.0	795.0	149.0	236.0	78.0	2187.0	309.0	8542.0	493.0	0.0	839.0	3463.0	109.0	148.0	470.0	4852.0	153.0	4028.0	211.0	78.0	3690.0	3952.0	708.0	288.0	407.0	98.0	0.0	306.0	412.0	847.0	849.0	92.0
73	6655.0	17003.0	1068.0	2477.0	180.0	34553.0	0.0	403.0	47.0	0.0	139.0	52.0	94.0	63.0	48.0	18547.0	80.0	147.0	437.0	23.0	85.0	70.0	0.0	94.0	18534.0	534.0	0.0	303.0	2137.0	57.0	83.0	64.0	1617.0	59.0	8049.0	101.0	29.0	26103.0	195.0	291.0	98.0	224.0	49.0	0.0	51.0	353.0	65.0	457.0	92.0
74	171.0	102.0	0.0	598.0	25.0	0.0	74.0	0.0	0.0	0.0	0.0	0.0	0.0	0.0	9835.0	0.0	0.0	0.0	0.0	0.0	692.0	0.0	128.0	0.0	0.0	0.0	0.0	34.0	0.0	0.0	0.0	102.0	196.0	0.0	0.0	0.0	782.0	0.0	59.0	0.0	0.0	0.0	0.0	0.0	0.0	0.0	0.0	701.0	0.0
75	82.0	57.0	0.0	782.0	49.0	0.0	0.0	0.0	0.0	0.0	0.0	0.0	0.0	0.0	112.0	0.0	0.0	0.0	0.0	0.0	0.0	0.0	148.0	0.0	74.0	0.0	0.0	321.0	0.0	0.0	251.0	370.0	82.0	0.0	0.0	0.0	29.0	0.0	854.0	0.0	0.0	0.0	0.0	0.0	0.0	0.0	0.0	8499.0	0.0
76	6720.0	2301.0	1881.0	420.0	99.0	184.0	0.0	1059.0	0.0	0.0	0.0	14.0	28.0	0.0	0.0	336.0	90.0	0.0	638.0	0.0	0.0	0.0	0.0	940.0	840.0	638.0	0.0	0.0	319.0	45.0	0.0	0.0	369.0	0.0	0.0	0.0	0.0	168.0	0.0	134.0	57.0	0.0	0.0	0.0	0.0	1411.0	0.0	0.0	991.0
77	44.0	0.0	0.0	222.0	0.0	44.0	0.0	0.0	0.0	0.0	0.0	0.0	0.0	0.0	279.0	0.0	0.0	0.0	26.0	0.0	248.0	0.0	102.0	0.0	0.0	0.0	0.0	111.0	0.0	0.0	12.0	248.0	66.0	0.0	0.0	0.0	136.0	0.0	71.0	0.0	0.0	0.0	0.0	0.0	0.0	0.0	0.0	675.0	0.0
78	850.0	187.0	349.0	86.0	0.0	20.0	0.0	17727.0	0.0	0.0	0.0	0.0	0.0	0.0	0.0	0.0	0.0	20.0	101.0	0.0	0.0	0.0	0.0	0.0	45.0	65.0	0.0	40.0	25.0	0.0	0.0	0.0	20.0	0.0	0.0	30.0	0.0	25.0	0.0	0.0	0.0	0.0	0.0	0.0	0.0	45.0	0.0	30.0	25.0
79	281.0	47.0	47.0	3.0	0.0	0.0	0.0	0.0	10.0	0.0	0.0	19.0	7.0	0.0	0.0	0.0	0.0	0.0	30.0	3.0	0.0	0.0	0.0	0.0	7.0	14.0	0.0	0.0	0.0	0.0	0.0	0.0	36.0	14.0	0.0	0.0	0.0	0.0	0.0	56.0	140.0	0.0	0.0	0.0	0.0	7.0	0.0	10.0	7.0
80	593.0	129.0	102.0	11.0	0.0	0.0	0.0	11.0	14.0	0.0	0.0	91.0	14.0	0.0	0.0	0.0	0.0	0.0	20.0	0.0	0.0	0.0	0.0	0.0	0.0	5.0	0.0	0.0	0.0	14.0	0.0	0.0	5.0	2.0	0.0	58.0	0.0	0.0	0.0	232.0	737.0	0.0	5.0	11.0	0.0	5.0	0.0	0.0	0.0
81	14591.0	292.0	4957.0	190.0	0.0	0.0	0.0	201.0	47.0	0.0	0.0	23.0	23.0	0.0	0.0	0.0	70.0	0.0	8859.0	0.0	0.0	0.0	0.0	551.0	0.0	15176.0	0.0	0.0	88.0	70.0	0.0	0.0	139.0	343.0	0.0	92.0	0.0	0.0	63.0	101.0	0.0	192.0	30.0	0.0	0.0	19878.0	0.0	0.0	310.0
82	594.0	608.0	0.0	1175.0	90.0	121.0	74.0	0.0	0.0	0.0	0.0	0.0	0.0	0.0	112.0	0.0	50.0	0.0	0.0	0.0	71.0	0.0	135.0	0.0	0.0	0.0	0.0	1963.0	0.0	0.0	19.0	11934.0	405.0	0.0	0.0	64.0	29.0	0.0	170.0	0.0	0.0	0.0	18.0	94.0	0.0	0.0	0.0	2549.0	0.0
83	12738.0	659.0	1301.0	513.0	0.0	0.0	0.0	151.0	57.0	11375.0	0.0	42.0	16.0	52.0	0.0	0.0	27072.0	0.0	733.0	0.0	107.0	33.0	0.0	40.0	109.0	311.0	0.0	0.0	0.0	154.0	0.0	0.0	606.0	219.0	0.0	7634.0	0.0	0.0	0.0	219.0	107.0	2712.0	53.0	0.0	0.0	235.0	106.0	0.0	50.0
84	2190.0	173.0	380.0	118.0	0.0	0.0	0.0	0.0	66.0	29.0	0.0	271.0	28.0	0.0	0.0	0.0	93.0	0.0	84.0	0.0	0.0	0.0	0.0	0.0	0.0	76.0	0.0	0.0	0.0	25.0	0.0	0.0	38.0	0.0	0.0	689.0	0.0	0.0	0.0	329.0	1030.0	46.0	30.0	0.0	0.0	71.0	0.0	38.0	0.0
85	5141.0	154.0	1680.0	80.0	0.0	0.0	0.0	0.0	1081.0	0.0	0.0	81.0	18.0	0.0	0.0	0.0	53.0	0.0	282.0	0.0	0.0	221.0	0.0	121.0	40.0	241.0	0.0	0.0	0.0	5100.0	0.0	0.0	134.0	208.0	33.0	685.0	0.0	0.0	0.0	1478.0	90.0	80.0	248.0	0.0	0.0	78.0	0.0	0.0	84.0
86	831.0	15390.0	0.0	2619.0	198.0	9449.0	758.0	201.0	57.0	0.0	176.0	0.0	18.0	0.0	160.0	1147.0	0.0	94.0	0.0	46.0	0.0	18.0	2695.0	40.0	2810.0	0.0	0.0	446.0	1989.0	0.0	0.0	194.0	606.0	0.0	701.0	0.0	0.0	1579.0	707.0	0.0	49.0	0.0	0.0	0.0	153.0	78.0	57.0	0.0	0.0
87	283.0	231.0	68.0	2232.0	0.0	60.0	133.0	0.0	0.0	0.0	0.0	0.0	0.0	0.0	0.0	0.0	0.0	0.0	0.0	0.0	50.0	0.0	249.0	0.0	0.0	0.0	0.0	3890.0	0.0	0.0	0.0	618.0	274.0	0.0	0.0	0.0	0.0	0.0	103.0	0.0	0.0	0.0	0.0	0.0	0.0	0.0	0.0	523.0	0.0
88	1074.0	4481.0	232.0	317.0	0.0	182.0	0.0	85.0	0.0	0.0	0.0	0.0	0.0	0.0	0.0	709.0	0.0	0.0	158.0	0.0	0.0	14.0	0.0	0.0	351.0	97.0	0.0	0.0	2430.0	0.0	0.0	0.0	354.0	0.0	53.0	0.0	0.0	3234.0	0.0	0.0	0.0	0.0	0.0	0.0	0.0	117.0	0.0	85.0	100.0
89	529.0	1354.0	90.0	151.0	22.0	648.0	0.0	0.0	0.0	0.0	0.0	0.0	0.0	0.0	0.0	2360.0	0.0	0.0	37.0	0.0	0.0	0.0	0.0	0.0	7729.0	52.0	0.0	30.0	204.0	0.0	0.0	0.0	52.0	0.0	168.0	0.0	0.0	1598.0	0.0	0.0	0.0	0.0	0.0	0.0	0.0	52.0	0.0	0.0	0.0
90	527.0	3857.0	78.0	244.0	0.0	1297.0	0.0	58.0	0.0	0.0	0.0	0.0	0.0	0.0	0.0	6063.0	0.0	0.0	117.0	0.0	0.0	0.0	0.0	0.0	4238.0	48.0	0.0	0.0	400.0	0.0	0.0	0.0	97.0	0.0	485.0	0.0	0.0	3500.0	0.0	0.0	0.0	0.0	0.0	0.0	0.0	39.0	0.0	0.0	0.0
91	602.0	1112.0	133.0	857.0	153.0	2398.0	59.0	0.0	0.0	0.0	88.0	0.0	0.0	0.0	0.0	90.0	0.0	0.0	93.0	0.0	50.0	0.0	321.0	0.0	107.0	0.0	0.0	196.0	147.0	0.0	32.0	129.0	281.0	0.0	93.0	0.0	0.0	95.0	244.0	0.0	0.0	0.0	0.0	0.0	0.0	0.0	0.0	588.0	0.0
92	489.0	3271.0	56.0	209.0	0.0	1342.0	0.0	0.0	0.0	0.0	0.0	0.0	0.0	0.0	0.0	411.0	0.0	0.0	0.0	0.0	0.0	0.0	0.0	53.0	527.0	0.0	0.0	56.0	135.0	0.0	0.0	0.0	174.0	0.0	1484.0	0.0	0.0	551.0	0.0	34.0	0.0	0.0	0.0	0.0	0.0	0.0	0.0	69.0	0.0
93	383.0	466.0	100.0	511.0	0.0	191.0	0.0	54.0	0.0	0.0	0.0	0.0	0.0	0.0	0.0	0.0	0.0	0.0	0.0	0.0	0.0	0.0	100.0	0.0	155.0	0.0	0.0	91.0	54.0	0.0	0.0	0.0	173.0	0.0	91.0	0.0	19.0	0.0	54.0	0.0	0.0	0.0	0.0	0.0	0.0	0.0	0.0	155.0	0.0
94	1038.0	671.0	0.0	12457.0	596.0	547.0	921.0	185.0	0.0	0.0	353.0	0.0	0.0	0.0	2768.0	120.0	0.0	189.0	0.0	270.0	315.0	0.0	1160.0	0.0	307.0	0.0	0.0	3908.0	0.0	0.0	1466.0	4702.0	1112.0	42.0	53.0	0.0	772.0	95.0	4416.0	0.0	90.0	0.0	0.0	0.0	170.0	0.0	65.0	82248.0	0.0
95	540.0	89.0	200.0	19.0	10.0	0.0	0.0	0.0	36.0	0.0	0.0	10.0	10.0	0.0	0.0	14.0	0.0	0.0	40.0	0.0	19.0	0.0	0.0	0.0	0.0	14.0	0.0	0.0	0.0	44.0	0.0	0.0	14.0	0.0	0.0	40.0	0.0	0.0	0.0	232.0	197.0	0.0	48.0	0.0	0.0	36.0	0.0	19.0	6.0
96	777.0	837.0	0.0	471.0	0.0	149.0	0.0	218.0	0.0	0.0	0.0	0.0	0.0	0.0	32.0	0.0	0.0	0.0	0.0	0.0	0.0	0.0	127.0	0.0	0.0	0.0	0.0	107.0	0.0	0.0	38.0	745.0	112.0	0.0	0.0	0.0	39.0	0.0	0.0	0.0	0.0	0.0	0.0	0.0	0.0	0.0	82.0	1438.0	0.0
97	2858.0	759.0	665.0	309.0	0.0	121.0	0.0	74.0	271.0	0.0	0.0	1139.0	1426.0	52.0	0.0	0.0	40.0	0.0	149.0	0.0	42.0	121.0	0.0	0.0	0.0	215.0	0.0	0.0	0.0	131.0	0.0	0.0	215.0	93.0	0.0	346.0	0.0	0.0	0.0	965.0	329.0	42.0	196.0	0.0	0.0	98.0	0.0	0.0	92.0
98	18413.0	4110.0	4367.0	2141.0	334.0	727.0	104.0	672.0	190.0	41.0	1719.0	104.0	154.0	150.0	0.0	317.0	170.0	94.0	1284.0	23.0	71.0	74.0	0.0	18851.0	471.0	2269.0	0.0	160.0	428.0	147.0	19.0	113.0	2123.0	265.0	290.0	303.0	0.0	266.0	268.0	727.0	342.0	299.0	155.0	0.0	85.0	52838.0	131.0	0.0	7652.0
99	5300.0	2063.0	1564.0	673.0	0.0	217.0	0.0	521.0	85.0	35.0	0.0	23.0	16.0	0.0	0.0	282.0	80.0	126.0	477.0	0.0	0.0	22.0	0.0	2433.0	369.0	477.0	0.0	0.0	347.0	57.0	12.0	0.0	304.0	68.0	53.0	46.0	0.0	217.0	0.0	195.0	0.0	53.0	22.0	0.0	0.0	3614.0	0.0	0.0	1498.0
100	918.0	182.0	162.0	96.0	0.0	0.0	15.0	0.0	35.0	0.0	0.0	45.0	0.0	0.0	0.0	0.0	0.0	0.0	45.0	0.0	0.0	20.0	0.0	45.0	45.0	45.0	0.0	0.0	0.0	0.0	0.0	0.0	65.0	0.0	0.0	20.0	0.0	0.0	0.0	268.0	476.0	20.0	0.0	0.0	0.0	20.0	0.0	20.0	35.0
101	1631.0	56292.0	459.0	11284.0	343.0	4704.0	728.0	252.0	162.0	0.0	480.0	23.0	16.0	0.0	177.0	2401.0	0.0	73.0	581.0	132.0	0.0	0.0	3173.0	53.0	4392.0	314.0	0.0	714.0	1542.0	57.0	32.0	599.0	1213.0	0.0	1497.0	0.0	58.0	2758.0	1708.0	171.0	49.0	117.0	0.0	0.0	221.0	176.0	139.0	326.0	42.0
102	129.0	36.0	36.0	72.0	6.0	0.0	0.0	0.0	0.0	0.0	18.0	0.0	0.0	150.0	0.0	0.0	0.0	39.0	6.0	0.0	0.0	0.0	0.0	6.0	0.0	0.0	0.0	0.0	0.0	0.0	0.0	0.0	114.0	0.0	0.0	12.0	0.0	0.0	12.0	0.0	0.0	0.0	0.0	0.0	6.0	0.0	230.0	0.0	6.0
103	266.0	222.0	0.0	3667.0	0.0	0.0	104.0	0.0	0.0	0.0	151.0	0.0	0.0	0.0	4137.0	0.0	0.0	0.0	0.0	51.0	279.0	0.0	400.0	0.0	155.0	0.0	0.0	1089.0	0.0	38.0	206.0	1022.0	511.0	0.0	33.0	0.0	978.0	0.0	561.0	0.0	0.0	0.0	0.0	0.0	102.0	0.0	0.0	6276.0	0.0
104	1276.0	464.0	360.0	244.0	0.0	154.0	0.0	2230.0	0.0	23.0	0.0	19.0	0.0	0.0	0.0	116.0	40.0	0.0	167.0	0.0	50.0	0.0	0.0	128.0	232.0	141.0	0.0	0.0	0.0	0.0	0.0	0.0	296.0	0.0	90.0	0.0	0.0	219.0	0.0	0.0	0.0	42.0	0.0	0.0	0.0	141.0	0.0	0.0	67.0
105	136.0	273.0	0.0	2114.0	0.0	0.0	163.0	0.0	0.0	0.0	189.0	0.0	0.0	0.0	772.0	0.0	0.0	0.0	0.0	0.0	0.0	0.0	669.0	0.0	1095.0	0.0	0.0	532.0	0.0	0.0	8441.0	593.0	152.0	0.0	0.0	0.0	293.0	0.0	1366.0	0.0	0.0	0.0	0.0	0.0	0.0	0.0	0.0	4684.0	0.0
106	65.0	29.0	12.0	25.0	0.0	0.0	0.0	0.0	0.0	12.0	6.0	0.0	0.0	214.0	0.0	0.0	0.0	29.0	0.0	0.0	0.0	0.0	0.0	0.0	15.0	9.0	0.0	0.0	9.0	0.0	0.0	19.0	65.0	0.0	0.0	0.0	0.0	0.0	0.0	0.0	0.0	0.0	0.0	0.0	9.0	0.0	222.0	0.0	0.0
107	1010.0	11699.0	0.0	9040.0	596.0	1683.0	8980.0	269.0	38.0	17.0	353.0	0.0	35.0	87.0	466.0	2628.0	30.0	136.0	397.0	327.0	0.0	0.0	10422.0	40.0	6631.0	246.0	0.0	1249.0	904.0	0.0	103.0	697.0	1112.0	0.0	1106.0	46.0	146.0	3405.0	1366.0	109.0	131.0	0.0	30.0	0.0	187.0	196.0	90.0	523.0	50.0
108	2879.0	288.0	839.0	81.0	0.0	0.0	0.0	0.0	2870.0	0.0	0.0	133.0	61.0	52.0	0.0	0.0	0.0	0.0	198.0	0.0	0.0	406.0	72.0	121.0	0.0	243.0	0.0	0.0	0.0	4623.0	0.0	0.0	153.0	117.0	0.0	1001.0	0.0	0.0	0.0	2382.0	90.0	54.0	487.0	0.0	0.0	98.0	65.0	0.0	50.0
109	1530.0	186.0	122.0	159.0	58.0	37.0	0.0	891.0	0.0	0.0	37.0	0.0	0.0	0.0	0.0	0.0	0.0	0.0	239.0	0.0	0.0	0.0	0.0	31.0	37.0	79.0	0.0	0.0	0.0	0.0	0.0	0.0	58.0	31.0	0.0	0.0	0.0	0.0	42.0	0.0	0.0	223.0	0.0	0.0	0.0	37.0	0.0	0.0	0.0
110	3588.0	448.0	1345.0	829.0	325.0	0.0	0.0	723.0	0.0	94.0	139.0	33.0	23.0	52.0	0.0	0.0	330.0	189.0	1233.0	28.0	93.0	37.0	0.0	147.0	0.0	1368.0	0.0	0.0	0.0	32.0	0.0	0.0	381.0	51.0	0.0	101.0	19.0	76.0	134.0	0.0	0.0	3028.0	30.0	0.0	51.0	294.0	74.0	0.0	84.0
111	371.0	269.0	47.0	1221.0	74.0	0.0	0.0	67.0	0.0	0.0	88.0	0.0	0.0	0.0	0.0	0.0	0.0	0.0	67.0	0.0	0.0	0.0	47.0	0.0	0.0	47.0	0.0	249.0	67.0	0.0	0.0	0.0	188.0	0.0	0.0	0.0	0.0	0.0	141.0	0.0	0.0	0.0	0.0	0.0	0.0	47.0	0.0	155.0	0.0
112	673.0	696.0	106.0	2574.0	0.0	141.0	0.0	0.0	0.0	0.0	0.0	0.0	0.0	0.0	0.0	0.0	0.0	0.0	118.0	17.0	0.0	0.0	129.0	0.0	0.0	0.0	0.0	5498.0	82.0	0.0	19.0	145.0	413.0	0.0	0.0	0.0	19.0	0.0	153.0	0.0	0.0	0.0	0.0	0.0	0.0	0.0	0.0	719.0	0.0
113	407.0	935.0	51.0	131.0	0.0	243.0	0.0	37.0	0.0	17.0	0.0	0.0	0.0	0.0	0.0	60.0	0.0	0.0	42.0	0.0	0.0	0.0	0.0	0.0	74.0	0.0	0.0	37.0	79.0	0.0	0.0	0.0	88.0	0.0	276.0	0.0	0.0	37.0	0.0	0.0	0.0	0.0	0.0	0.0	0.0	32.0	0.0	51.0	0.0
114	846.0	1603.0	0.0	619.0	0.0	1918.0	0.0	0.0	0.0	0.0	0.0	0.0	0.0	29.0	0.0	0.0	0.0	0.0	108.0	0.0	0.0	0.0	0.0	0.0	0.0	0.0	0.0	160.0	196.0	0.0	0.0	129.0	245.0	0.0	757.0	0.0	0.0	98.0	98.0	0.0	0.0	0.0	0.0	0.0	0.0	0.0	0.0	326.0	0.0
115	427.0	151.0	64.0	140.0	22.0	0.0	0.0	18.0	0.0	56.0	0.0	0.0	0.0	329.0	0.0	0.0	41.0	71.0	30.0	0.0	30.0	0.0	0.0	0.0	0.0	34.0	0.0	0.0	0.0	0.0	0.0	0.0	325.0	0.0	0.0	45.0	0.0	0.0	0.0	22.0	0.0	0.0	0.0	0.0	71.0	0.0	682.0	0.0	0.0
116	1574.0	919.0	371.0	442.0	0.0	123.0	0.0	2085.0	47.0	0.0	0.0	0.0	0.0	0.0	0.0	88.0	0.0	84.0	283.0	46.0	71.0	0.0	0.0	88.0	389.0	123.0	0.0	0.0	141.0	0.0	0.0	0.0	247.0	0.0	33.0	0.0	0.0	57.0	141.0	0.0	41.0	0.0	0.0	0.0	0.0	123.0	0.0	141.0	50.0
117	276.0	57.0	28.0	225.0	0.0	0.0	0.0	0.0	20.0	0.0	0.0	0.0	0.0	23.0	0.0	0.0	0.0	86.0	0.0	0.0	0.0	0.0	0.0	0.0	14.0	0.0	0.0	0.0	0.0	0.0	0.0	0.0	138.0	0.0	0.0	0.0	0.0	0.0	0.0	0.0	0.0	0.0	0.0	0.0	23.0	0.0	60.0	0.0	0.0
118	4234.0	2935.0	1072.0	15808.0	117.0	564.0	1750.0	285.0	38.0	23.0	366.0	23.0	45.0	81.0	1016.0	105.0	140.0	168.0	336.0	10239.0	508.0	33.0	6097.0	80.0	175.0	381.0	0.0	790.0	214.0	32.0	38.0	194.0	6662.0	42.0	67.0	64.0	117.0	0.0	677.0	244.0	74.0	107.0	53.0	0.0	508.0	176.0	57.0	846.0	67.0
119	383.0	117.0	47.0	1171.0	0.0	90.0	0.0	58.0	0.0	0.0	47.0	0.0	0.0	34.0	0.0	0.0	0.0	84.0	47.0	0.0	0.0	0.0	0.0	0.0	31.0	0.0	1480.0	0.0	0.0	0.0	0.0	0.0	4189.0	0.0	0.0	0.0	0.0	0.0	138.0	0.0	0.0	0.0	0.0	0.0	218.0	0.0	65.0	0.0	0.0
120	61.0	13.0	27.0	238.0	0.0	0.0	34.0	0.0	0.0	0.0	0.0	0.0	0.0	0.0	639.0	0.0	0.0	0.0	34.0	0.0	272.0	0.0	88.0	0.0	0.0	0.0	0.0	20.0	0.0	0.0	0.0	61.0	74.0	0.0	0.0	0.0	283.0	0.0	40.0	0.0	0.0	0.0	0.0	0.0	0.0	0.0	0.0	224.0	0.0
121	3110.0	1714.0	759.0	2179.0	99.0	141.0	0.0	220.0	47.0	183.0	176.0	23.0	35.0	27044.0	0.0	0.0	220.0	759.0	440.0	0.0	143.0	33.0	0.0	40.0	0.0	416.0	0.0	0.0	214.0	51.0	25.0	0.0	2620.0	102.0	33.0	156.0	0.0	0.0	0.0	171.0	57.0	128.0	37.0	0.0	170.0	137.0	31908.0	0.0	58.0
122	375011.0	1070.0	63855.0	1700.0	506.0	993.0	59.0	706.0	353.0	171.0	202.0	534.0	99.0	98.0	0.0	211.0	370.0	231.0	25126.0	17.0	164.0	107.0	0.0	766.0	1844.0	21096.0	0.0	178.0	190.0	527.0	0.0	0.0	1314.0	4786.0	67.0	2357.0	0.0	76.0	463.0	537.0	511.0	899.0	147.0	0.0	170.0	2239.0	123.0	0.0	277.0
123	301.0	215.0	53.0	4054.0	43.0	0.0	59.0	0.0	0.0	0.0	366.0	0.0	0.0	0.0	0.0	0.0	0.0	43.0	43.0	0.0	32.0	0.0	161.0	0.0	0.0	0.0	0.0	0.0	0.0	0.0	0.0	0.0	46135.0	0.0	0.0	0.0	0.0	0.0	463.0	32.0	0.0	0.0	0.0	0.0	1795.0	0.0	0.0	53.0	0.0
124	354.0	480.0	62.0	909.0	0.0	0.0	97.0	40.0	0.0	0.0	0.0	0.0	0.0	0.0	0.0	0.0	0.0	0.0	40.0	515.0	28.0	0.0	246.0	0.0	0.0	0.0	0.0	22.0	0.0	0.0	0.0	0.0	909.0	0.0	0.0	0.0	0.0	0.0	28.0	51.0	0.0	0.0	0.0	0.0	120.0	0.0	0.0	45.0	0.0
125	258.0	2244.0	0.0	1138.0	135.0	202.0	163.0	104.0	0.0	0.0	164.0	0.0	0.0	0.0	0.0	105.0	0.0	0.0	0.0	0.0	0.0	14.0	791.0	0.0	153.0	0.0	0.0	124.0	129.0	0.0	0.0	0.0	161.0	0.0	155.0	0.0	0.0	266.0	195.0	0.0	0.0	0.0	0.0	0.0	0.0	0.0	0.0	0.0	0.0
126	1280.0	2978.0	335.0	294.0	0.0	182.0	0.0	151.0	0.0	17.0	0.0	0.0	0.0	0.0	0.0	181.0	0.0	0.0	142.0	0.0	0.0	0.0	0.0	161.0	153.0	172.0	0.0	0.0	1636.0	0.0	0.0	0.0	172.0	25.0	47.0	0.0	0.0	323.0	0.0	81.0	57.0	0.0	26.0	0.0	0.0	117.0	0.0	0.0	159.0
127	707.0	147.0	215.0	49.0	0.0	30.0	0.0	0.0	19794.0	0.0	0.0	71.0	35.0	0.0	0.0	0.0	0.0	12.0	49.0	0.0	0.0	2147.0	0.0	40.0	36.0	61.0	0.0	0.0	18.0	463.0	0.0	0.0	92.0	12.0	0.0	159.0	0.0	0.0	0.0	1722.0	41.0	0.0	523.0	0.0	0.0	43.0	0.0	12.0	0.0
128	375.0	41.0	175.0	27.0	0.0	7.0	0.0	2.0	125.0	0.0	0.0	95.0	237.0	0.0	0.0	0.0	0.0	0.0	12.0	0.0	0.0	41.0	0.0	19.0	0.0	49.0	0.0	0.0	0.0	19.0	0.0	0.0	27.0	7.0	0.0	27.0	0.0	0.0	0.0	244.0	27.0	0.0	54.0	0.0	0.0	14.0	0.0	0.0	0.0
129	7193.0	595.0	2336.0	351.0	0.0	122.0	0.0	790.0	38.0	17.0	0.0	0.0	11.0	0.0	0.0	137.0	70.0	0.0	931.0	0.0	0.0	14.0	0.0	1976.0	213.0	1176.0	0.0	0.0	198.0	32.0	0.0	0.0	336.0	59.0	0.0	0.0	0.0	0.0	0.0	244.0	0.0	85.0	37.0	0.0	0.0	11974.0	0.0	137.0	1496.0
130	0.0	0.0	0.0	0.0	0.0	0.0	0.0	0.0	0.0	0.0	0.0	0.0	0.0	0.0	0.0	0.0	0.0	0.0	0.0	0.0	0.0	0.0	0.0	0.0	0.0	0.0	0.0	0.0	0.0	0.0	0.0	0.0	707.0	0.0	0.0	0.0	0.0	0.0	0.0	0.0	0.0	0.0	0.0	0.0	0.0	0.0	0.0	0.0	0.0
131	52.0	59.0	0.0	211.0	0.0	24.0	65.0	0.0	0.0	0.0	31.0	0.0	0.0	0.0	12.0	0.0	0.0	0.0	59.0	6381.0	0.0	0.0	121.0	0.0	0.0	0.0	0.0	0.0	0.0	0.0	0.0	0.0	239.0	0.0	0.0	0.0	0.0	0.0	0.0	12.0	0.0	0.0	0.0	0.0	24.0	0.0	0.0	18.0	0.0
132	3517.0	365.0	597.0	409.0	253.0	66.0	0.0	639.0	0.0	100.0	0.0	0.0	0.0	0.0	0.0	0.0	110.0	157.0	287.0	0.0	0.0	0.0	0.0	0.0	121.0	176.0	0.0	124.0	0.0	0.0	0.0	0.0	365.0	25.0	0.0	0.0	0.0	0.0	99.0	0.0	0.0	1039.0	0.0	0.0	0.0	98.0	0.0	0.0	100.0
133	5085.0	4678.0	1559.0	695.0	198.0	623.0	0.0	353.0	133.0	17.0	164.0	47.0	175.0	0.0	0.0	599.0	80.0	136.0	623.0	0.0	0.0	37.0	0.0	1828.0	503.0	791.0	0.0	0.0	623.0	77.0	83.0	0.0	551.0	51.0	107.0	92.0	19.0	815.0	170.0	287.0	65.0	64.0	37.0	0.0	0.0	2317.0	57.0	0.0	2087.0
134	459.0	336.0	137.0	1317.0	0.0	91.0	59.0	0.0	0.0	0.0	0.0	14.0	0.0	0.0	2623.0	0.0	0.0	0.0	91.0	0.0	1317.0	0.0	199.0	0.0	0.0	0.0	0.0	122.0	0.0	0.0	0.0	153.0	444.0	42.0	0.0	0.0	1046.0	0.0	76.0	76.0	0.0	0.0	0.0	0.0	0.0	0.0	0.0	750.0	0.0
135	622.0	4582.0	95.0	335.0	0.0	3086.0	0.0	71.0	0.0	0.0	0.0	0.0	0.0	0.0	0.0	1507.0	0.0	0.0	0.0	0.0	0.0	0.0	47.0	0.0	1405.0	0.0	0.0	59.0	849.0	0.0	0.0	0.0	143.0	0.0	479.0	0.0	19.0	1280.0	0.0	0.0	0.0	0.0	41.0	0.0	0.0	71.0	0.0	71.0	0.0
136	104.0	115.0	69.0	2072.0	34.0	23.0	11686.0	46.0	0.0	0.0	34.0	0.0	18.0	0.0	138.0	0.0	0.0	0.0	0.0	51.0	57.0	0.0	32344.0	0.0	0.0	0.0	0.0	104.0	0.0	0.0	0.0	34.0	509.0	0.0	0.0	0.0	0.0	0.0	104.0	0.0	0.0	0.0	0.0	0.0	46.0	0.0	0.0	57.0	0.0
137	266.0	333.0	0.0	527.0	0.0	48.0	36.0	42.0	0.0	0.0	0.0	0.0	0.0	0.0	0.0	0.0	0.0	0.0	0.0	0.0	0.0	0.0	78.0	0.0	54.0	0.0	0.0	48.0	0.0	0.0	303.0	64.0	103.0	0.0	0.0	0.0	0.0	0.0	317.0	0.0	0.0	0.0	0.0	0.0	0.0	0.0	0.0	326.0	0.0
138	440.0	153.0	157.0	626.0	199.0	23.0	0.0	60.0	0.0	0.0	111.0	0.0	0.0	510.0	0.0	18.0	0.0	2445.0	0.0	0.0	0.0	0.0	0.0	0.0	0.0	37.0	0.0	0.0	32.0	0.0	0.0	27.0	1415.0	0.0	0.0	0.0	0.0	0.0	37.0	0.0	0.0	0.0	0.0	0.0	83.0	0.0	2255.0	32.0	0.0
139	240.0	160.0	35.0	454.0	0.0	0.0	89.0	0.0	0.0	0.0	0.0	0.0	0.0	0.0	32.0	0.0	0.0	0.0	0.0	0.0	44.0	0.0	106.0	0.0	0.0	0.0	0.0	1497.0	0.0	0.0	0.0	1140.0	142.0	0.0	0.0	0.0	29.0	0.0	0.0	0.0	0.0	0.0	0.0	0.0	0.0	0.0	0.0	392.0	0.0
140	316.0	164.0	0.0	22704.0	0.0	0.0	267.0	0.0	0.0	0.0	834.0	0.0	0.0	0.0	0.0	0.0	0.0	0.0	25.0	23.0	0.0	0.0	4039.0	0.0	0.0	0.0	0.0	37.0	0.0	0.0	19.0	0.0	16372.0	0.0	0.0	0.0	0.0	0.0	976.0	0.0	0.0	0.0	0.0	0.0	783.0	0.0	0.0	189.0	0.0
141	3847.0	1270.0	515.0	772.0	253.0	0.0	0.0	1766.0	0.0	0.0	0.0	0.0	16.0	52.0	0.0	90.0	40.0	294.0	343.0	0.0	0.0	0.0	0.0	94.0	240.0	188.0	0.0	178.0	171.0	32.0	0.0	64.0	606.0	25.0	0.0	82.0	0.0	137.0	170.0	188.0	41.0	107.0	0.0	0.0	68.0	137.0	74.0	171.0	92.0
142	899.0	462.0	130.0	157.0	0.0	87.0	0.0	550.0	0.0	0.0	0.0	0.0	0.0	0.0	0.0	78.0	0.0	0.0	113.0	0.0	0.0	0.0	0.0	0.0	130.0	52.0	0.0	69.0	43.0	0.0	0.0	0.0	104.0	0.0	0.0	0.0	0.0	0.0	0.0	0.0	0.0	0.0	0.0	0.0	0.0	52.0	0.0	139.0	0.0
143	2232.0	255.0	995.0	309.0	225.0	0.0	0.0	252.0	0.0	53.0	88.0	0.0	0.0	75.0	0.0	0.0	531.0	73.0	363.0	0.0	0.0	0.0	0.0	121.0	0.0	336.0	0.0	0.0	0.0	0.0	0.0	0.0	309.0	67.0	0.0	92.0	0.0	0.0	107.0	0.0	0.0	995.0	0.0	0.0	0.0	176.0	0.0	0.0	84.0
144	635.0	2674.0	98.0	295.0	0.0	1318.0	0.0	0.0	0.0	0.0	0.0	0.0	0.0	0.0	0.0	822.0	0.0	0.0	43.0	0.0	0.0	18.0	0.0	0.0	1185.0	54.0	0.0	0.0	1183.0	0.0	0.0	0.0	142.0	0.0	762.0	0.0	0.0	3063.0	43.0	0.0	0.0	0.0	0.0	0.0	0.0	0.0	0.0	0.0	0.0
145	181.0	99.0	0.0	380.0	0.0	0.0	36.0	0.0	0.0	0.0	0.0	0.0	0.0	0.0	724.0	0.0	0.0	0.0	36.0	0.0	580.0	0.0	63.0	0.0	0.0	0.0	0.0	72.0	0.0	0.0	135.0	99.0	63.0	0.0	0.0	0.0	117.0	0.0	244.0	0.0	0.0	0.0	0.0	54.0	0.0	0.0	0.0	3988.0	0.0
146	223.0	74.0	0.0	3063.0	14.0	0.0	0.0	0.0	0.0	0.0	543.0	0.0	0.0	0.0	0.0	0.0	0.0	14.0	0.0	23.0	14.0	0.0	163.0	0.0	0.0	0.0	0.0	29.0	14.0	0.0	0.0	14.0	92164.0	0.0	0.0	0.0	14.0	0.0	732.0	0.0	0.0	0.0	0.0	0.0	2052.0	0.0	0.0	14.0	0.0
147	132.0	52.0	0.0	594.0	0.0	0.0	0.0	0.0	0.0	0.0	0.0	0.0	0.0	0.0	96.0	0.0	0.0	0.0	0.0	0.0	0.0	0.0	66.0	0.0	0.0	0.0	0.0	184.0	0.0	0.0	2150.0	204.0	52.0	0.0	0.0	0.0	0.0	0.0	99.0	0.0	0.0	0.0	0.0	0.0	0.0	0.0	0.0	3726.0	0.0
148	1076.0	595.0	173.0	6036.0	126.0	0.0	0.0	76.0	0.0	0.0	2881.0	0.0	0.0	58.0	0.0	0.0	0.0	147.0	76.0	40.0	96.0	0.0	134.0	0.0	0.0	0.0	0.0	0.0	0.0	0.0	12.0	0.0	70860.0	0.0	0.0	0.0	0.0	0.0	3342.0	0.0	0.0	0.0	0.0	0.0	24703.0	0.0	65.0	249.0	0.0
149	1199.0	225.0	312.0	48.0	0.0	0.0	0.0	0.0	69.0	0.0	0.0	55.0	83.0	0.0	0.0	0.0	0.0	0.0	69.0	0.0	0.0	27.0	0.0	24.0	0.0	62.0	0.0	0.0	0.0	20.0	0.0	0.0	104.0	24.0	0.0	45.0	0.0	0.0	0.0	513.0	568.0	0.0	107.0	0.0	13.0	41.0	0.0	34.0	0.0
150	0.0	0.0	0.0	0.0	0.0	0.0	0.0	0.0	0.0	0.0	0.0	0.0	0.0	0.0	0.0	0.0	0.0	0.0	0.0	0.0	0.0	0.0	0.0	0.0	0.0	0.0	0.0	0.0	0.0	0.0	0.0	0.0	0.0	0.0	0.0	0.0	0.0	0.0	0.0	0.0	0.0	0.0	0.0	0.0	0.0	0.0	0.0	0.0	0.0
151	3664.0	4595.0	480.0	2132.0	198.0	1261.0	148.0	252.0	57.0	0.0	151.0	14.0	0.0	92.0	96.0	270.0	90.0	157.0	330.0	40.0	214.0	22.0	0.0	67.0	540.0	300.0	0.0	446.0	238.0	45.0	19.0	210.0	1213.0	59.0	215.0	110.0	39.0	190.0	341.0	146.0	90.0	85.0	53.0	0.0	119.0	117.0	115.0	719.0	92.0
152	340.0	354.0	0.0	15045.0	171.0	0.0	54.0	0.0	0.0	0.0	6813.0	0.0	0.0	0.0	0.0	0.0	0.0	126.0	54.0	0.0	40.0	0.0	190.0	0.0	0.0	0.0	0.0	81.0	0.0	0.0	25.0	0.0	43052.0	0.0	0.0	0.0	0.0	0.0	6124.0	0.0	0.0	0.0	0.0	0.0	1935.0	0.0	90.0	286.0	0.0
153	12910.0	34236.0	2505.0	5138.0	379.0	3690.0	297.0	706.0	238.0	65.0	455.0	42.0	99.0	348.0	96.0	5739.0	390.0	284.0	642.0	184.0	78.0	133.0	0.0	295.0	5446.0	717.0	0.0	464.0	20063.0	115.0	64.0	210.0	4144.0	136.0	1814.0	331.0	78.0	33352.0	512.0	963.0	271.0	428.0	140.0	0.0	272.0	726.0	296.0	849.0	344.0
154	2552.0	1624.0	417.0	3758.0	162.0	324.0	148.0	269.0	66.0	17.0	151.0	33.0	23.0	0.0	46746.0	0.0	70.0	84.0	275.0	149.0	14364.0	44.0	324.0	121.0	0.0	201.0	0.0	464.0	190.0	51.0	116.0	417.0	1718.0	94.0	74.0	0.0	56014.0	0.0	341.0	207.0	82.0	42.0	22.0	0.0	119.0	98.0	0.0	2134.0	0.0
155	375.0	1444.0	76.0	634.0	0.0	82.0	46.0	0.0	0.0	0.0	76.0	0.0	0.0	0.0	0.0	52.0	0.0	0.0	58.0	0.0	0.0	0.0	123.0	0.0	93.0	0.0	0.0	0.0	70.0	0.0	32.0	46.0	164.0	0.0	0.0	0.0	0.0	0.0	292.0	0.0	0.0	0.0	0.0	0.0	0.0	0.0	0.0	93.0	0.0
156	1765.0	56099.0	486.0	1918.0	358.0	1074.0	104.0	218.0	114.0	0.0	189.0	28.0	40.0	0.0	0.0	1893.0	0.0	136.0	358.0	69.0	0.0	0.0	306.0	107.0	2199.0	157.0	0.0	160.0	4092.0	57.0	19.0	0.0	486.0	42.0	281.0	0.0	0.0	2020.0	219.0	244.0	65.0	74.0	45.0	0.0	85.0	383.0	57.0	0.0	109.0
157	2715.0	1427.0	573.0	1035.0	361.0	167.0	0.0	895.0	28.0	17.0	0.0	0.0	0.0	40.0	0.0	105.0	0.0	231.0	391.0	0.0	57.0	14.0	0.0	67.0	335.0	0.0	0.0	214.0	143.0	0.0	12.0	81.0	545.0	59.0	0.0	0.0	0.0	0.0	317.0	0.0	0.0	0.0	0.0	0.0	0.0	98.0	0.0	1176.0	75.0
158	125.0	156.0	31.0	12793.0	62.0	0.0	74.0	0.0	0.0	0.0	442.0	0.0	0.0	0.0	20.0	0.0	0.0	20.0	0.0	0.0	0.0	0.0	198.0	0.0	0.0	20.0	0.0	0.0	0.0	0.0	0.0	0.0	34053.0	0.0	0.0	0.0	0.0	0.0	732.0	0.0	0.0	0.0	0.0	0.0	1066.0	0.0	0.0	83.0	0.0
159	2626.0	28191.0	918.0	10933.0	2214.0	5576.0	2750.0	538.0	143.0	0.0	2515.0	42.0	16.0	40.0	128.0	4636.0	0.0	284.0	397.0	120.0	78.0	18.0	8682.0	53.0	10672.0	381.0	0.0	964.0	2036.0	64.0	77.0	227.0	2325.0	59.0	1248.0	73.0	29.0	4566.0	1854.0	391.0	115.0	53.0	37.0	0.0	596.0	235.0	255.0	653.0	42.0
160	277.0	1864.0	83.0	503.0	0.0	100.0	0.0	151.0	0.0	0.0	75.0	0.0	0.0	0.0	32.0	0.0	0.0	0.0	0.0	0.0	0.0	0.0	125.0	0.0	117.0	0.0	0.0	100.0	134.0	0.0	77.0	0.0	151.0	0.0	53.0	0.0	19.0	0.0	219.0	0.0	0.0	0.0	0.0	0.0	0.0	0.0	0.0	326.0	0.0
161	80.0	50.0	0.0	886.0	21.0	0.0	33.0	33.0	29.0	0.0	176.0	0.0	0.0	0.0	12.0	0.0	0.0	12.0	29.0	12.0	21.0	0.0	29.0	0.0	0.0	0.0	0.0	0.0	0.0	0.0	0.0	12.0	6267.0	0.0	0.0	0.0	0.0	0.0	219.0	0.0	0.0	0.0	0.0	0.0	255.0	0.0	0.0	42.0	0.0
162	1733.0	205.0	573.0	37.0	0.0	49.0	0.0	43.0	8549.0	0.0	0.0	42.0	111.0	0.0	0.0	0.0	31.0	0.0	74.0	0.0	0.0	212.0	0.0	80.0	56.0	230.0	0.0	0.0	31.0	1446.0	0.0	0.0	87.0	143.0	0.0	598.0	0.0	0.0	0.0	2101.0	173.0	0.0	199.0	0.0	0.0	37.0	0.0	0.0	134.0
163	1149.0	585.0	254.0	298.0	108.0	66.0	0.0	672.0	0.0	0.0	0.0	0.0	0.0	0.0	0.0	99.0	0.0	0.0	110.0	0.0	0.0	0.0	0.0	40.0	132.0	55.0	0.0	55.0	88.0	0.0	0.0	0.0	154.0	0.0	0.0	0.0	0.0	55.0	0.0	0.0	0.0	0.0	0.0	0.0	0.0	66.0	0.0	132.0	42.0
164	321.0	92.0	114.0	167.0	26.0	17.0	0.0	30.0	0.0	61.0	44.0	0.0	0.0	1437.0	0.0	0.0	0.0	2306.0	44.0	0.0	0.0	0.0	0.0	0.0	0.0	17.0	0.0	0.0	0.0	0.0	0.0	0.0	255.0	0.0	0.0	0.0	0.0	0.0	30.0	0.0	0.0	0.0	0.0	0.0	0.0	30.0	1390.0	0.0	0.0
165	196.0	318.0	39.0	304.0	0.0	68.0	34.0	39.0	0.0	0.0	0.0	0.0	0.0	0.0	0.0	0.0	0.0	0.0	0.0	0.0	0.0	0.0	88.0	0.0	39.0	0.0	0.0	214.0	0.0	0.0	0.0	194.0	102.0	0.0	0.0	0.0	19.0	0.0	78.0	0.0	0.0	0.0	0.0	0.0	0.0	0.0	0.0	261.0	0.0
166	304.0	708.0	0.0	2009.0	225.0	125.0	267.0	0.0	0.0	0.0	176.0	0.0	0.0	0.0	96.0	0.0	0.0	0.0	0.0	74.0	0.0	0.0	1031.0	0.0	233.0	0.0	0.0	196.0	0.0	0.0	77.0	81.0	215.0	0.0	0.0	0.0	0.0	0.0	1195.0	0.0	0.0	0.0	0.0	0.0	0.0	0.0	0.0	261.0	0.0
167	3871.0	410.0	1310.0	280.0	50.0	60.0	0.0	16324.0	0.0	0.0	0.0	0.0	0.0	0.0	0.0	0.0	0.0	0.0	340.0	0.0	0.0	0.0	0.0	210.0	110.0	340.0	0.0	50.0	80.0	0.0	0.0	0.0	160.0	0.0	0.0	0.0	0.0	50.0	170.0	0.0	0.0	42.0	0.0	0.0	0.0	290.0	0.0	0.0	360.0
168	0.0	0.0	0.0	0.0	0.0	0.0	74.0	0.0	0.0	0.0	0.0	0.0	0.0	0.0	32.0	0.0	0.0	0.0	0.0	333.0	0.0	0.0	0.0	0.0	0.0	0.0	0.0	0.0	0.0	0.0	0.0	0.0	0.0	0.0	0.0	0.0	0.0	0.0	0.0	0.0	0.0	0.0	0.0	0.0	0.0	0.0	0.0	0.0	0.0
169	186.0	19.0	72.0	2.0	0.0	0.0	0.0	0.0	35.0	0.0	0.0	0.0	2.0	0.0	0.0	0.0	0.0	0.0	15.0	0.0	2.0	10.0	0.0	0.0	0.0	0.0	0.0	0.0	0.0	0.0	0.0	0.0	2.0	0.0	0.0	10.0	0.0	2.0	0.0	68.0	126.0	0.0	23.0	0.0	0.0	2.0	0.0	2.0	0.0
170	2247.0	292.0	1146.0	100.0	0.0	0.0	0.0	0.0	169.0	17.0	0.0	2070.0	30.0	34.0	0.0	0.0	0.0	0.0	92.0	0.0	0.0	33.0	53.0	0.0	0.0	53.0	0.0	0.0	0.0	61.0	0.0	0.0	177.0	53.0	0.0	207.0	0.0	0.0	0.0	977.0	8539.0	0.0	69.0	0.0	0.0	76.0	0.0	107.0	0.0
171	71.0	79.0	39.0	340.0	0.0	0.0	0.0	31.0	0.0	0.0	31.0	0.0	0.0	0.0	1770.0	0.0	0.0	0.0	0.0	0.0	11272.0	0.0	63.0	0.0	0.0	0.0	0.0	55.0	0.0	0.0	0.0	39.0	118.0	0.0	0.0	0.0	1477.0	0.0	31.0	0.0	0.0	0.0	0.0	0.0	0.0	0.0	0.0	1260.0	0.0
172	15451.0	604.0	7418.0	269.0	0.0	0.0	0.0	140.0	286.0	17.0	0.0	114.0	49.0	0.0	0.0	0.0	80.0	0.0	2782.0	0.0	0.0	70.0	0.0	134.0	0.0	2355.0	0.0	0.0	0.0	533.0	0.0	0.0	345.0	2710.0	0.0	414.0	0.0	0.0	0.0	464.0	189.0	310.0	125.0	0.0	0.0	294.0	0.0	0.0	67.0
173	12212.0	5704.0	3437.0	2157.0	316.0	1243.0	104.0	1093.0	257.0	71.0	1504.0	243.0	511.0	180.0	0.0	226.0	260.0	284.0	1133.0	97.0	57.0	130.0	0.0	4087.0	395.0	1170.0	0.0	249.0	438.0	398.0	0.0	81.0	1920.0	247.0	249.0	475.0	29.0	399.0	170.0	2047.0	585.0	278.0	421.0	0.0	136.0	6324.0	131.0	261.0	4527.0
174	199.0	107.0	0.0	1240.0	0.0	0.0	0.0	0.0	0.0	0.0	88.0	0.0	0.0	0.0	338.0	0.0	0.0	0.0	0.0	17.0	121.0	0.0	122.0	0.0	0.0	0.0	0.0	689.0	0.0	0.0	135.0	2925.0	183.0	0.0	0.0	0.0	68.0	0.0	268.0	0.0	0.0	0.0	0.0	0.0	0.0	0.0	0.0	5949.0	0.0
175	579.0	173.0	285.0	151.0	93.0	31.0	0.0	0.0	0.0	17.0	66.0	0.0	0.0	338.0	0.0	0.0	0.0	401.0	75.0	0.0	0.0	0.0	0.0	0.0	0.0	53.0	0.0	22.0	0.0	0.0	0.0	22.0	138.0	0.0	0.0	0.0	0.0	0.0	35.0	26.0	0.0	0.0	0.0	0.0	0.0	0.0	238.0	160.0	0.0
176	491.0	2142.0	0.0	491.0	0.0	202.0	252.0	69.0	0.0	0.0	0.0	0.0	0.0	0.0	32.0	181.0	0.0	0.0	0.0	0.0	0.0	0.0	307.0	0.0	263.0	0.0	0.0	124.0	168.0	0.0	0.0	0.0	153.0	0.0	148.0	0.0	0.0	133.0	0.0	0.0	0.0	0.0	0.0	0.0	0.0	0.0	0.0	0.0	0.0
177	283.0	150.0	50.0	2252.0	50.0	0.0	600.0	0.0	0.0	0.0	0.0	0.0	35.0	0.0	1401.0	0.0	0.0	0.0	0.0	580.0	0.0	0.0	7457.0	0.0	0.0	0.0	0.0	133.0	0.0	0.0	0.0	0.0	617.0	0.0	0.0	0.0	0.0	0.0	83.0	0.0	0.0	0.0	0.0	0.0	0.0	0.0	0.0	100.0	0.0
178	906.0	1957.0	413.0	20739.0	352.0	3263.0	1501.0	235.0	0.0	0.0	1883.0	0.0	0.0	69.0	579.0	543.0	0.0	0.0	244.0	218.0	71.0	0.0	5184.0	0.0	1305.0	0.0	0.0	1392.0	214.0	0.0	381.0	502.0	1314.0	0.0	350.0	0.0	244.0	152.0	3782.0	0.0	0.0	0.0	26.0	0.0	238.0	0.0	0.0	1307.0	0.0
179	0.0	0.0	0.0	0.0	0.0	0.0	0.0	0.0	0.0	0.0	0.0	0.0	0.0	0.0	0.0	0.0	0.0	0.0	0.0	0.0	0.0	0.0	0.0	0.0	0.0	0.0	0.0	0.0	0.0	0.0	0.0	0.0	0.0	0.0	0.0	0.0	0.0	0.0	0.0	0.0	0.0	0.0	0.0	0.0	0.0	0.0	0.0	0.0	0.0
180	1728.0	741.0	532.0	200.0	0.0	0.0	0.0	168.0	57.0	0.0	0.0	0.0	78.0	40.0	0.0	78.0	40.0	0.0	174.0	0.0	0.0	0.0	0.0	820.0	78.0	200.0	0.0	0.0	104.0	45.0	0.0	0.0	113.0	25.0	0.0	0.0	0.0	0.0	0.0	305.0	0.0	69.0	30.0	0.0	0.0	766.0	0.0	0.0	628.0
181	576.0	257.0	123.0	296.0	180.0	0.0	0.0	251.0	0.0	0.0	126.0	0.0	0.0	0.0	0.0	0.0	0.0	126.0	50.0	0.0	0.0	0.0	0.0	0.0	44.0	0.0	0.0	33.0	50.0	0.0	0.0	81.0	184.0	0.0	0.0	0.0	0.0	0.0	78.0	0.0	0.0	0.0	0.0	0.0	0.0	0.0	0.0	0.0	0.0
182	273.0	448.0	0.0	672.0	0.0	0.0	59.0	56.0	0.0	0.0	0.0	0.0	0.0	0.0	0.0	0.0	0.0	0.0	56.0	0.0	0.0	0.0	119.0	0.0	0.0	0.0	0.0	0.0	0.0	0.0	45.0	81.0	196.0	0.0	0.0	0.0	0.0	0.0	161.0	0.0	0.0	0.0	0.0	0.0	0.0	0.0	0.0	140.0	0.0
183	0.0	0.0	0.0	0.0	0.0	0.0	0.0	0.0	0.0	0.0	0.0	0.0	0.0	0.0	0.0	0.0	0.0	0.0	0.0	0.0	0.0	0.0	0.0	0.0	0.0	0.0	0.0	0.0	0.0	0.0	0.0	0.0	0.0	0.0	0.0	0.0	0.0	0.0	0.0	0.0	0.0	0.0	0.0	0.0	0.0	0.0	0.0	0.0	0.0
184	4412.0	2624.0	1556.0	1698.0	0.0	167.0	0.0	0.0	192.0	82.0	0.0	23.0	16.0	0.0	80.0	0.0	192.0	0.0	385.0	17.0	270.0	37.0	0.0	0.0	128.0	218.0	0.0	192.0	0.0	0.0	12.0	97.0	2628.0	76.0	0.0	64.0	19.0	0.0	585.0	398.0	65.0	64.0	22.0	4207.0	68.0	0.0	0.0	205.0	42.0
185	3635.0	5917.0	1247.0	7236.0	379.0	463.0	535.0	420.0	104.0	41.0	1428.0	33.0	49.0	58.0	225.0	347.0	90.0	126.0	244.0	92.0	64.0	48.0	1568.0	0.0	677.0	269.0	0.0	482.0	214.0	0.0	620.0	210.0	1819.0	59.0	87.0	0.0	107.0	171.0	1195.0	329.0	140.0	107.0	37.0	0.0	340.0	0.0	82.0	1242.0	92.0
186	0.0	0.0	0.0	0.0	0.0	0.0	0.0	0.0	0.0	0.0	0.0	0.0	0.0	0.0	0.0	0.0	0.0	0.0	0.0	0.0	0.0	0.0	0.0	0.0	0.0	0.0	0.0	0.0	0.0	0.0	0.0	0.0	0.0	0.0	0.0	0.0	0.0	0.0	0.0	0.0	0.0	0.0	0.0	0.0	0.0	0.0	0.0	0.0	0.0
187	527.0	625.0	0.0	2599.0	0.0	0.0	178.0	0.0	0.0	0.0	2856.0	0.0	0.0	0.0	2736.0	429.0	0.0	0.0	0.0	34.0	85.0	0.0	859.0	0.0	1133.0	0.0	0.0	410.0	0.0	0.0	24401.0	547.0	429.0	0.0	53.0	0.0	1154.0	0.0	1903.0	0.0	0.0	0.0	0.0	0.0	170.0	0.0	0.0	2353.0	0.0
188	79.0	65.0	0.0	1711.0	0.0	0.0	74.0	0.0	0.0	0.0	0.0	0.0	0.0	0.0	499.0	0.0	0.0	0.0	0.0	0.0	0.0	0.0	65.0	0.0	0.0	0.0	0.0	232.0	0.0	0.0	432.0	652.0	43.0	0.0	0.0	0.0	68.0	0.0	878.0	0.0	0.0	0.0	0.0	0.0	0.0	0.0	0.0	4053.0	0.0
189	82.0	68.0	13.0	137.0	1617.0	0.0	0.0	18.0	0.0	0.0	45.0	0.0	0.0	18.0	0.0	0.0	0.0	606.0	18.0	0.0	0.0	0.0	0.0	0.0	13.0	0.0	0.0	18.0	0.0	0.0	0.0	0.0	119.0	0.0	0.0	0.0	0.0	0.0	45.0	0.0	0.0	0.0	0.0	0.0	0.0	0.0	36.0	27.0	0.0
190	2733.0	2749.0	755.0	450.0	90.0	241.0	0.0	1028.0	0.0	17.0	0.0	0.0	0.0	0.0	0.0	337.0	0.0	73.0	289.0	0.0	0.0	0.0	0.0	94.0	8536.0	225.0	0.0	0.0	417.0	32.0	0.0	0.0	289.0	0.0	47.0	0.0	0.0	337.0	0.0	0.0	0.0	42.0	0.0	0.0	0.0	257.0	0.0	261.0	67.0
191	298.0	3383.0	0.0	416.0	0.0	330.0	118.0	0.0	0.0	0.0	0.0	0.0	0.0	0.0	0.0	96.0	0.0	0.0	96.0	0.0	0.0	0.0	192.0	0.0	74.0	0.0	0.0	106.0	149.0	0.0	19.0	0.0	192.0	0.0	747.0	0.0	0.0	96.0	74.0	0.0	0.0	0.0	0.0	0.0	0.0	0.0	0.0	224.0	0.0
192	115.0	108.0	0.0	585.0	0.0	0.0	0.0	50.0	0.0	0.0	0.0	0.0	0.0	0.0	48.0	0.0	0.0	0.0	0.0	0.0	0.0	0.0	0.0	0.0	0.0	0.0	0.0	376.0	0.0	0.0	71.0	5540.0	130.0	0.0	0.0	0.0	19.0	0.0	65.0	0.0	0.0	0.0	0.0	0.0	0.0	0.0	0.0	2942.0	0.0
193	257.0	268.0	61.0	938.0	0.0	82.0	237.0	0.0	0.0	0.0	0.0	0.0	0.0	0.0	96.0	0.0	0.0	0.0	0.0	34.0	107.0	0.0	330.0	0.0	0.0	0.0	0.0	1124.0	0.0	0.0	25.0	1037.0	165.0	0.0	0.0	0.0	48.0	0.0	134.0	0.0	0.0	0.0	0.0	0.0	0.0	0.0	0.0	2157.0	0.0
194	969.0	16348.0	0.0	6684.0	189.0	1460.0	1293.0	218.0	162.0	17.0	75.0	138.0	0.0	0.0	128.0	1872.0	0.0	73.0	0.0	120.0	50.0	0.0	3013.0	0.0	3315.0	179.0	0.0	410.0	969.0	0.0	19.0	324.0	1010.0	0.0	499.0	0.0	29.0	2016.0	1049.0	0.0	0.0	64.0	37.0	0.0	204.0	157.0	0.0	0.0	0.0
195	13224.0	10820.0	1699.0	30957.0	1925.0	2705.0	713.0	773.0	248.0	112.0	1870.0	52.0	87.0	139.0	6728.0	498.0	240.0	957.0	611.0	701.0	1611.0	81.0	3756.0	67.0	1756.0	448.0	0.0	9016.0	858.0	186.0	4224.0	10820.0	9098.0	119.0	337.0	174.0	3864.0	418.0	9930.0	720.0	214.0	182.0	117.0	0.0	681.0	314.0	263.0	265966.0	126.0
196	12711.0	3526.0	3216.0	1433.0	0.0	1784.0	148.0	386.0	19978.0	35.0	202.0	1521.0	944.0	133.0	0.0	75.0	220.0	84.0	813.0	69.0	0.0	16590.0	0.0	255.0	505.0	1240.0	0.0	0.0	310.0	12733.0	25.0	113.0	2021.0	465.0	155.0	3797.0	29.0	190.0	170.0	17790.0	1327.0	364.0	9840.0	0.0	119.0	667.0	189.0	0.0	176.0
197	545.0	493.0	133.0	1102.0	4474.0	63.0	0.0	110.0	0.0	0.0	113.0	0.0	0.0	40.0	0.0	0.0	0.0	126.0	0.0	0.0	0.0	0.0	0.0	0.0	0.0	0.0	0.0	98.0	81.0	0.0	0.0	0.0	261.0	0.0	0.0	0.0	0.0	0.0	292.0	0.0	0.0	53.0	0.0	0.0	51.0	0.0	57.0	220.0	0.0
198	39223.0	1907.0	9104.0	1763.0	370.0	385.0	0.0	1497.0	219.0	124.0	316.0	71.0	52.0	98.0	0.0	166.0	250.0	231.0	49999.0	51.0	300.0	78.0	0.0	954.0	219.0	16622.0	0.0	232.0	238.0	212.0	19.0	113.0	1617.0	5104.0	47.0	414.0	29.0	171.0	268.0	403.0	156.0	974.0	106.0	0.0	85.0	2671.0	115.0	261.0	554.0
199	245.0	110.0	69.0	147.0	24.0	0.0	0.0	28.0	0.0	315.0	0.0	0.0	0.0	106.0	0.0	24.0	131.0	77.0	0.0	0.0	0.0	0.0	0.0	0.0	36.0	53.0	0.0	0.0	0.0	0.0	0.0	0.0	106.0	0.0	0.0	20.0	0.0	0.0	53.0	0.0	0.0	24.0	0.0	0.0	20.0	0.0	61.0	20.0	0.0
200	442.0	85.0	85.0	2.0	0.0	0.0	0.0	0.0	10.0	0.0	0.0	0.0	18.0	0.0	0.0	0.0	0.0	0.0	34.0	0.0	2.0	2.0	0.0	2.0	7.0	18.0	0.0	0.0	0.0	15.0	0.0	0.0	26.0	7.0	0.0	10.0	0.0	0.0	0.0	95.0	164.0	0.0	26.0	0.0	0.0	7.0	0.0	10.0	0.0
201	2453.0	78.0	341.0	39.0	78.0	16.0	0.0	44.0	0.0	17.0	0.0	0.0	0.0	0.0	0.0	0.0	230.0	0.0	504.0	0.0	0.0	0.0	0.0	67.0	28.0	117.0	0.0	0.0	0.0	0.0	0.0	0.0	89.0	0.0	0.0	16.0	0.0	0.0	0.0	0.0	11.0	26443.0	0.0	0.0	22.0	61.0	0.0	0.0	22.0
202	1103.0	188.0	407.0	59.0	0.0	0.0	0.0	69.0	228.0	0.0	0.0	953.0	356.0	0.0	0.0	0.0	49.0	0.0	79.0	0.0	0.0	99.0	0.0	39.0	29.0	89.0	0.0	29.0	29.0	149.0	0.0	0.0	129.0	0.0	0.0	198.0	0.0	0.0	0.0	586.0	206.0	0.0	178.0	0.0	0.0	69.0	0.0	0.0	42.0
203	909.0	125.0	224.0	46.0	0.0	0.0	0.0	0.0	177.0	0.0	0.0	9605.0	92.0	0.0	0.0	0.0	0.0	0.0	65.0	0.0	13.0	52.0	0.0	19.0	0.0	52.0	0.0	0.0	0.0	39.0	0.0	0.0	39.0	32.0	0.0	98.0	0.0	0.0	0.0	500.0	3280.0	0.0	52.0	0.0	0.0	52.0	0.0	0.0	19.0
204	6781.0	275737.0	1968.0	8203.0	1545.0	6732.0	1040.0	1816.0	219.0	29.0	1643.0	152.0	116.0	261.0	128.0	6041.0	120.0	1462.0	856.0	270.0	107.0	66.0	2187.0	228.0	13198.0	740.0	0.0	1142.0	20562.0	225.0	51.0	454.0	3942.0	102.0	2678.0	193.0	156.0	11910.0	3733.0	647.0	230.0	278.0	117.0	0.0	647.0	510.0	1061.0	1242.0	184.0
205	1082.0	163.0	491.0	54.0	0.0	0.0	0.0	0.0	120.0	0.0	0.0	142.0	43.0	0.0	0.0	0.0	21.0	0.0	87.0	0.0	0.0	18.0	0.0	32.0	0.0	65.0	0.0	0.0	0.0	65.0	0.0	0.0	65.0	0.0	0.0	142.0	0.0	0.0	0.0	830.0	24620.0	0.0	54.0	0.0	0.0	54.0	0.0	10.0	21.0
206	431.0	238.0	109.0	327.0	225.0	54.0	0.0	39.0	0.0	0.0	0.0	0.0	0.0	0.0	0.0	0.0	0.0	0.0	59.0	0.0	0.0	0.0	0.0	0.0	29.0	39.0	0.0	49.0	0.0	0.0	25.0	49.0	128.0	0.0	0.0	0.0	0.0	0.0	84.0	29.0	0.0	0.0	0.0	0.0	0.0	0.0	0.0	261.0	0.0
207	119.0	170.0	17.0	10721.0	76.0	0.0	0.0	0.0	0.0	0.0	480.0	0.0	0.0	0.0	0.0	0.0	0.0	59.0	0.0	0.0	0.0	0.0	110.0	0.0	17.0	0.0	0.0	34.0	0.0	0.0	0.0	0.0	33337.0	0.0	0.0	0.0	0.0	0.0	1122.0	0.0	0.0	0.0	0.0	0.0	3213.0	0.0	0.0	51.0	0.0
208	833.0	12182.0	0.0	8629.0	759.0	1764.0	2810.0	504.0	38.0	0.0	303.0	9.0	28.0	0.0	241.0	4606.0	40.0	147.0	0.0	92.0	0.0	0.0	5039.0	0.0	6324.0	0.0	0.0	803.0	797.0	0.0	71.0	145.0	1010.0	0.0	944.0	0.0	58.0	4223.0	1073.0	195.0	0.0	0.0	0.0	0.0	102.0	0.0	0.0	0.0	0.0
209	13185.0	2243.0	2440.0	1731.0	479.0	466.0	0.0	1631.0	95.0	177.0	189.0	38.0	61.0	168.0	0.0	75.0	441.0	326.0	1456.0	69.0	85.0	44.0	0.0	201.0	153.0	865.0	0.0	0.0	262.0	83.0	19.0	0.0	1314.0	119.0	249.0	257.0	0.0	95.0	390.0	378.0	222.0	13925.0	87.0	0.0	85.0	412.0	65.0	0.0	100.0
210	4513.0	1128.0	1102.0	406.0	0.0	65.0	0.0	201.0	0.0	17.0	164.0	0.0	23.0	0.0	0.0	157.0	0.0	0.0	314.0	0.0	0.0	0.0	0.0	1626.0	104.0	419.0	0.0	0.0	104.0	32.0	0.0	0.0	144.0	59.0	0.0	0.0	0.0	78.0	0.0	104.0	0.0	0.0	0.0	0.0	0.0	2553.0	0.0	0.0	1233.0
211	1008.0	12707.0	274.0	656.0	144.0	263.0	59.0	218.0	0.0	0.0	0.0	0.0	0.0	0.0	0.0	302.0	0.0	0.0	0.0	51.0	0.0	0.0	0.0	0.0	439.0	0.0	0.0	0.0	6796.0	32.0	0.0	0.0	198.0	0.0	107.0	0.0	0.0	856.0	0.0	122.0	0.0	0.0	0.0	0.0	0.0	0.0	0.0	0.0	42.0
212	38929.0	851.0	48549.0	617.0	253.0	0.0	0.0	504.0	572.0	112.0	189.0	181.0	90.0	34.0	0.0	0.0	250.0	84.0	5626.0	46.0	50.0	148.0	0.0	954.0	285.0	5204.0	0.0	0.0	143.0	1183.0	0.0	0.0	404.0	11774.0	33.0	1934.0	0.0	76.0	0.0	659.0	189.0	739.0	128.0	0.0	51.0	982.0	0.0	0.0	243.0
213	612.0	392.0	124.0	273.0	83.0	41.0	0.0	41.0	0.0	41.0	89.0	0.0	0.0	1040.0	0.0	0.0	35.0	2787.0	65.0	0.0	0.0	0.0	0.0	0.0	0.0	41.0	0.0	0.0	0.0	0.0	0.0	0.0	392.0	0.0	0.0	0.0	0.0	0.0	59.0	0.0	0.0	0.0	0.0	0.0	65.0	0.0	6309.0	47.0	0.0
214	648.0	108.0	277.0	20.0	0.0	0.0	0.0	0.0	682.0	20.0	0.0	181.0	35.0	0.0	0.0	0.0	13.0	0.0	20.0	0.0	0.0	520.0	0.0	20.0	0.0	94.0	0.0	13.0	0.0	418.0	0.0	0.0	47.0	33.0	0.0	141.0	0.0	0.0	0.0	1270.0	131.0	0.0	277.0	0.0	0.0	20.0	0.0	0.0	0.0
215	913.0	102.0	330.0	59.0	0.0	0.0	0.0	0.0	169.0	0.0	0.0	295.0	4882.0	0.0	0.0	0.0	0.0	0.0	78.0	0.0	0.0	641.0	0.0	0.0	0.0	82.0	0.0	0.0	0.0	78.0	0.0	0.0	70.0	19.0	0.0	74.0	0.0	0.0	0.0	708.0	59.0	0.0	748.0	0.0	0.0	39.0	0.0	0.0	0.0
216	3244.0	129.0	667.0	19.0	0.0	0.0	0.0	0.0	295.0	88.0	0.0	1044.0	33.0	0.0	0.0	0.0	401.0	0.0	116.0	0.0	0.0	70.0	0.0	40.0	0.0	103.0	0.0	0.0	0.0	668.0	0.0	0.0	84.0	252.0	0.0	9578.0	0.0	0.0	0.0	647.0	288.0	51.0	113.0	0.0	0.0	117.0	0.0	19.0	0.0
217	130.0	27.0	0.0	83.0	144.0	0.0	0.0	37.0	0.0	0.0	83.0	0.0	0.0	15.0	0.0	0.0	0.0	326.0	49.0	0.0	52.0	0.0	0.0	0.0	0.0	0.0	0.0	0.0	0.0	0.0	0.0	6.0	68.0	0.0	0.0	0.0	0.0	0.0	18.0	6.0	0.0	0.0	0.0	0.0	0.0	34.0	15.0	12.0	0.0
218	320.0	1672.0	36.0	113.0	0.0	7786.0	0.0	0.0	0.0	0.0	0.0	0.0	0.0	0.0	0.0	753.0	0.0	0.0	0.0	0.0	0.0	0.0	0.0	20.0	549.0	0.0	0.0	0.0	387.0	0.0	0.0	0.0	46.0	15.0	6045.0	20.0	0.0	1027.0	0.0	0.0	0.0	0.0	0.0	0.0	0.0	15.0	0.0	0.0	0.0
219	0.0	0.0	0.0	13604.0	0.0	0.0	728.0	0.0	0.0	0.0	0.0	0.0	0.0	0.0	0.0	0.0	0.0	0.0	0.0	0.0	0.0	0.0	0.0	0.0	0.0	0.0	0.0	428.0	0.0	0.0	0.0	81.0	0.0	0.0	0.0	0.0	29.0	0.0	0.0	0.0	0.0	0.0	0.0	0.0	0.0	0.0	0.0	0.0	0.0
220	0.0	0.0	0.0	0.0	0.0	0.0	0.0	0.0	0.0	0.0	0.0	0.0	0.0	40.0	0.0	0.0	0.0	0.0	0.0	0.0	0.0	0.0	0.0	0.0	0.0	0.0	0.0	0.0	0.0	0.0	0.0	0.0	0.0	0.0	0.0	0.0	0.0	0.0	0.0	0.0	0.0	0.0	0.0	0.0	0.0	0.0	98.0	0.0	0.0
221	3423.0	1250.0	853.0	416.0	0.0	193.0	0.0	252.0	66.0	29.0	0.0	71.0	87.0	0.0	0.0	0.0	0.0	0.0	252.0	0.0	0.0	78.0	0.0	766.0	523.0	358.0	0.0	0.0	126.0	102.0	0.0	0.0	455.0	76.0	0.0	92.0	0.0	76.0	126.0	3335.0	358.0	0.0	145.0	0.0	51.0	1021.0	0.0	0.0	591.0
222	6391.0	1812.0	2449.0	661.0	0.0	465.0	0.0	370.0	181.0	47.0	442.0	342.0	244.0	40.0	0.0	244.0	80.0	73.0	979.0	23.0	0.0	37.0	0.0	6561.0	269.0	1371.0	0.0	0.0	342.0	122.0	0.0	0.0	606.0	171.0	134.0	220.0	19.0	220.0	0.0	465.0	148.0	182.0	98.0	0.0	0.0	3810.0	0.0	0.0	13493.0
223	864.0	311.0	155.0	760.0	1563.0	86.0	0.0	172.0	0.0	17.0	501.0	0.0	0.0	104.0	0.0	0.0	50.0	2851.0	172.0	0.0	0.0	0.0	0.0	0.0	69.0	103.0	0.0	0.0	0.0	0.0	0.0	0.0	622.0	0.0	0.0	0.0	0.0	0.0	276.0	0.0	0.0	53.0	0.0	0.0	103.0	51.0	115.0	120.0	0.0
224	2131.0	12930.0	0.0	32895.0	985.0	5779.0	5828.0	252.0	0.0	0.0	1605.0	38.0	28.0	40.0	305.0	5210.0	0.0	231.0	0.0	92.0	78.0	18.0	9165.0	53.0	10343.0	0.0	0.0	3320.0	1001.0	45.0	45.0	972.0	2325.0	59.0	2395.0	46.0	78.0	4870.0	3660.0	183.0	74.0	0.0	49.0	0.0	2095.0	78.0	0.0	719.0	0.0
225	866.0	105.0	105.0	62.0	0.0	0.0	0.0	0.0	0.0	6193.0	19.0	0.0	0.0	98.0	0.0	0.0	1713.0	38.0	86.0	0.0	0.0	0.0	0.0	0.0	19.0	28.0	0.0	0.0	14.0	57.0	0.0	0.0	48.0	0.0	0.0	211.0	0.0	0.0	0.0	19.0	0.0	158.0	0.0	0.0	0.0	24.0	115.0	0.0	0.0
226	4922.0	106.0	622.0	60.0	0.0	0.0	0.0	53.0	30.0	774.0	0.0	23.0	0.0	0.0	0.0	0.0	6404.0	0.0	493.0	0.0	0.0	0.0	0.0	30.0	0.0	205.0	0.0	0.0	0.0	51.0	0.0	0.0	113.0	281.0	0.0	881.0	0.0	0.0	37.0	15.0	15.0	6951.0	0.0	0.0	0.0	78.0	0.0	0.0	42.0
227	3148.0	1338.0	577.0	2046.0	216.0	162.0	0.0	0.0	0.0	76.0	236.0	0.0	0.0	314.0	0.0	0.0	70.0	498.0	262.0	0.0	78.0	0.0	0.0	67.0	209.0	472.0	0.0	107.0	0.0	38.0	0.0	0.0	1967.0	0.0	0.0	101.0	0.0	76.0	195.0	0.0	0.0	42.0	0.0	0.0	288.0	176.0	1207.0	0.0	92.0
228	3069.0	43830.0	1039.0	4628.0	461.0	2210.0	698.0	874.0	66.0	0.0	910.0	52.0	40.0	81.0	48.0	2975.0	100.0	252.0	275.0	97.0	0.0	48.0	897.0	134.0	4392.0	336.0	0.0	446.0	65319.0	51.0	12.0	97.0	2123.0	42.0	897.0	82.0	39.0	5384.0	1268.0	317.0	65.0	117.0	49.0	0.0	374.0	333.0	197.0	392.0	126.0
229	1128.0	7742.0	344.0	485.0	0.0	5637.0	0.0	0.0	0.0	0.0	0.0	0.0	16.0	0.0	0.0	2250.0	0.0	0.0	0.0	0.0	0.0	0.0	0.0	0.0	2810.0	109.0	0.0	0.0	1457.0	0.0	0.0	0.0	219.0	0.0	3528.0	0.0	19.0	3329.0	0.0	0.0	0.0	0.0	18.0	0.0	0.0	98.0	0.0	0.0	50.0
230	413.0	184.0	61.0	114.0	0.0	0.0	0.0	0.0	0.0	167.0	44.0	0.0	0.0	457.0	0.0	0.0	79.0	114.0	44.0	0.0	0.0	0.0	0.0	0.0	26.0	61.0	0.0	0.0	0.0	0.0	0.0	0.0	140.0	0.0	0.0	26.0	0.0	61.0	0.0	0.0	0.0	35.0	0.0	0.0	0.0	0.0	79.0	26.0	0.0
231	171.0	104.0	36.0	306.0	0.0	0.0	24.0	24.0	0.0	0.0	0.0	0.0	0.0	0.0	547.0	0.0	0.0	0.0	24.0	0.0	329.0	0.0	24.0	0.0	0.0	0.0	0.0	79.0	0.0	0.0	0.0	73.0	104.0	0.0	0.0	0.0	293.0	0.0	42.0	0.0	0.0	0.0	0.0	0.0	0.0	0.0	0.0	863.0	0.0
232	10928.0	8499.0	1669.0	10093.0	696.0	2808.0	282.0	986.0	238.0	76.0	353.0	57.0	66.0	342.0	193.0	543.0	270.0	273.0	910.0	132.0	708.0	118.0	0.0	242.0	614.0	834.0	0.0	1785.0	758.0	96.0	116.0	875.0	5054.0	213.0	431.0	313.0	166.0	646.0	829.0	708.0	214.0	578.0	121.0	0.0	374.0	373.0	312.0	1372.0	352.0
233	149.0	55.0	104.0	73.0	0.0	0.0	0.0	34.0	0.0	135.0	0.0	0.0	0.0	1064.0	0.0	0.0	17.0	31.0	27.0	0.0	0.0	0.0	0.0	0.0	0.0	0.0	0.0	0.0	0.0	0.0	0.0	0.0	215.0	0.0	0.0	0.0	0.0	0.0	13.0	0.0	0.0	0.0	0.0	0.0	0.0	17.0	551.0	0.0	0.0
234	16232.0	6529.0	2267.0	8433.0	27796.0	1088.0	104.0	1178.0	181.0	307.0	3627.0	85.0	23.0	1178.0	64.0	392.0	671.0	48688.0	1632.0	132.0	372.0	96.0	0.0	295.0	906.0	1088.0	0.0	535.0	596.0	199.0	58.0	243.0	12332.0	230.0	202.0	377.0	29.0	361.0	1904.0	684.0	197.0	816.0	83.0	0.0	783.0	530.0	2056.0	816.0	302.0
235	1526.0	413.0	206.0	1033.0	0.0	286.0	0.0	143.0	0.0	23.0	0.0	14.0	16.0	540.0	0.0	0.0	0.0	254.0	302.0	0.0	71.0	0.0	0.0	0.0	111.0	206.0	0.0	0.0	0.0	0.0	0.0	0.0	2051.0	42.0	0.0	55.0	0.0	0.0	0.0	0.0	0.0	0.0	0.0	0.0	102.0	0.0	922.0	127.0	0.0
236	342.0	449.0	0.0	342.0	0.0	92.0	0.0	78.0	0.0	0.0	0.0	0.0	0.0	0.0	0.0	0.0	0.0	0.0	57.0	0.0	0.0	0.0	85.0	0.0	85.0	0.0	0.0	428.0	128.0	0.0	19.0	57.0	142.0	0.0	0.0	0.0	0.0	0.0	85.0	0.0	0.0	0.0	0.0	0.0	0.0	0.0	0.0	457.0	0.0
237	1010.0	612.0	306.0	1194.0	2241.0	0.0	0.0	306.0	0.0	35.0	673.0	0.0	0.0	133.0	0.0	0.0	153.0	14911.0	153.0	23.0	64.0	29.0	0.0	53.0	0.0	122.0	0.0	0.0	122.0	32.0	0.0	0.0	1224.0	59.0	0.0	46.0	0.0	0.0	398.0	0.0	0.0	85.0	0.0	0.0	122.0	78.0	296.0	153.0	50.0
238	442.0	429.0	166.0	650.0	69.0	152.0	0.0	69.0	0.0	0.0	0.0	0.0	0.0	0.0	32.0	0.0	40.0	0.0	83.0	0.0	0.0	11.0	83.0	0.0	69.0	0.0	0.0	2410.0	0.0	0.0	0.0	2026.0	304.0	0.0	0.0	0.0	0.0	0.0	0.0	0.0	32.0	0.0	0.0	0.0	0.0	0.0	0.0	326.0	0.0
239	0.0	0.0	0.0	0.0	985.0	0.0	0.0	0.0	0.0	0.0	0.0	0.0	0.0	0.0	0.0	0.0	0.0	84.0	0.0	0.0	0.0	0.0	0.0	0.0	0.0	0.0	0.0	374.0	0.0	0.0	0.0	113.0	0.0	0.0	0.0	0.0	19.0	57.0	317.0	0.0	0.0	0.0	0.0	0.0	85.0	0.0	57.0	588.0	0.0
240	981.0	497.0	190.0	893.0	162.0	87.0	0.0	87.0	0.0	17.0	0.0	0.0	0.0	0.0	0.0	0.0	0.0	0.0	146.0	0.0	50.0	0.0	0.0	0.0	87.0	0.0	0.0	321.0	58.0	0.0	0.0	64.0	234.0	0.0	0.0	0.0	0.0	0.0	117.0	0.0	0.0	0.0	0.0	0.0	0.0	0.0	0.0	392.0	0.0
241	2590.0	179.0	645.0	125.0	280.0	0.0	0.0	98.0	47.0	53.0	0.0	0.0	0.0	0.0	0.0	26.0	320.0	0.0	2079.0	23.0	0.0	0.0	0.0	161.0	0.0	717.0	0.0	0.0	26.0	0.0	0.0	0.0	89.0	44.0	0.0	73.0	0.0	0.0	0.0	53.0	0.0	3720.0	0.0	0.0	0.0	117.0	0.0	0.0	92.0
242	2842.0	1184.0	732.0	581.0	99.0	150.0	0.0	15955.0	0.0	17.0	0.0	0.0	18.0	0.0	0.0	215.0	0.0	73.0	430.0	17.0	85.0	0.0	0.0	172.0	258.0	279.0	0.0	0.0	193.0	0.0	0.0	64.0	495.0	42.0	0.0	64.0	0.0	129.0	86.0	0.0	0.0	64.0	0.0	0.0	51.0	193.0	0.0	193.0	172.0
243	197.0	450.0	0.0	197.0	0.0	75.0	51.0	0.0	0.0	0.0	39.0	0.0	0.0	0.0	0.0	0.0	0.0	0.0	39.0	0.0	0.0	0.0	130.0	0.0	0.0	0.0	0.0	67.0	31.0	0.0	0.0	43.0	75.0	0.0	0.0	0.0	0.0	0.0	0.0	0.0	0.0	43.0	0.0	0.0	0.0	0.0	0.0	122.0	0.0
244	4264.0	3456.0	421.0	316.0	0.0	210.0	0.0	913.0	0.0	0.0	0.0	0.0	0.0	0.0	0.0	152.0	0.0	0.0	199.0	0.0	0.0	0.0	0.0	0.0	433.0	0.0	0.0	0.0	398.0	0.0	0.0	0.0	234.0	0.0	47.0	0.0	0.0	128.0	0.0	0.0	0.0	0.0	0.0	0.0	0.0	0.0	0.0	915.0	0.0
245	11595.0	371.0	3342.0	371.0	216.0	96.0	0.0	958.0	95.0	0.0	0.0	0.0	16.0	0.0	0.0	0.0	60.0	73.0	4128.0	0.0	64.0	14.0	0.0	510.0	96.0	2938.0	0.0	0.0	0.0	70.0	0.0	0.0	258.0	222.0	0.0	82.0	0.0	95.0	0.0	0.0	0.0	203.0	0.0	0.0	0.0	2651.0	0.0	0.0	201.0
246	1030.0	3703.0	282.0	220.0	0.0	223.0	0.0	353.0	0.0	0.0	0.0	0.0	0.0	0.0	0.0	1298.0	0.0	0.0	294.0	0.0	0.0	0.0	0.0	121.0	241.0	171.0	0.0	0.0	2011.0	0.0	0.0	0.0	183.0	73.0	53.0	0.0	0.0	1426.0	0.0	0.0	0.0	42.0	0.0	0.0	0.0	196.0	0.0	0.0	176.0
247	888.0	2693.0	194.0	222.0	0.0	527.0	0.0	111.0	0.0	0.0	0.0	0.0	0.0	0.0	0.0	10302.0	0.0	0.0	55.0	0.0	0.0	0.0	0.0	0.0	2679.0	69.0	0.0	0.0	555.0	0.0	0.0	0.0	152.0	0.0	236.0	0.0	0.0	1832.0	0.0	0.0	0.0	0.0	0.0	0.0	0.0	83.0	0.0	83.0	0.0
248	3374.0	6457.0	1005.0	893.0	126.0	567.0	89.0	353.0	47.0	0.0	189.0	0.0	0.0	34.0	0.0	1570.0	70.0	231.0	357.0	28.0	0.0	14.0	0.0	228.0	1185.0	424.0	0.0	0.0	2481.0	70.0	0.0	0.0	808.0	42.0	148.0	73.0	0.0	1198.0	0.0	183.0	0.0	182.0	37.0	0.0	68.0	726.0	115.0	0.0	268.0
249	1574.0	682.0	104.0	275.0	90.0	52.0	0.0	879.0	0.0	0.0	0.0	0.0	0.0	0.0	0.0	65.0	0.0	94.0	209.0	0.0	0.0	0.0	0.0	0.0	577.0	52.0	0.0	0.0	91.0	0.0	19.0	0.0	170.0	0.0	0.0	0.0	0.0	0.0	65.0	0.0	0.0	0.0	0.0	0.0	0.0	0.0	0.0	118.0	0.0
250	330.0	7215.0	71.0	347.0	0.0	981.0	0.0	0.0	0.0	0.0	0.0	0.0	0.0	0.0	0.0	481.0	0.0	0.0	0.0	0.0	0.0	0.0	214.0	0.0	552.0	0.0	0.0	80.0	4593.0	0.0	0.0	0.0	115.0	0.0	749.0	0.0	0.0	597.0	0.0	0.0	0.0	0.0	0.0	0.0	0.0	0.0	0.0	0.0	0.0
251	60.0	50.0	0.0	1171.0	25.0	0.0	10.0	0.0	0.0	0.0	214.0	0.0	0.0	0.0	20.0	0.0	0.0	25.0	0.0	17.0	0.0	0.0	20.0	0.0	0.0	0.0	0.0	0.0	0.0	0.0	0.0	0.0	27674.0	0.0	0.0	15.0	0.0	0.0	270.0	0.0	0.0	0.0	0.0	0.0	870.0	0.0	0.0	0.0	0.0
252	5839.0	2164.0	1700.0	772.0	424.0	188.0	0.0	269.0	143.0	23.0	316.0	57.0	99.0	63.0	0.0	135.0	50.0	136.0	515.0	0.0	0.0	63.0	0.0	2460.0	755.0	635.0	0.0	0.0	166.0	188.0	0.0	0.0	606.0	153.0	80.0	223.0	19.0	133.0	0.0	3039.0	223.0	139.0	171.0	0.0	68.0	2592.0	106.0	0.0	2146.0
253	763.0	446.0	138.0	576.0	1048.0	0.0	0.0	0.0	0.0	29.0	56.0	0.0	0.0	0.0	0.0	0.0	81.0	1055.0	105.0	0.0	0.0	0.0	0.0	0.0	0.0	64.0	0.0	0.0	0.0	0.0	0.0	0.0	194.0	32.0	0.0	0.0	0.0	0.0	105.0	0.0	0.0	40.0	0.0	0.0	32.0	40.0	49.0	0.0	48.0
254	1485.0	14094.0	545.0	575.0	0.0	223.0	0.0	168.0	0.0	0.0	0.0	0.0	0.0	0.0	0.0	271.0	0.0	0.0	136.0	40.0	0.0	0.0	0.0	174.0	285.0	242.0	0.0	0.0	3455.0	32.0	0.0	0.0	424.0	0.0	67.0	55.0	0.0	589.0	0.0	106.0	0.0	0.0	0.0	0.0	0.0	157.0	0.0	0.0	277.0
255	1564.0	8618.0	439.0	912.0	108.0	324.0	118.0	0.0	0.0	0.0	0.0	0.0	28.0	81.0	0.0	604.0	0.0	84.0	130.0	51.0	0.0	0.0	162.0	67.0	592.0	179.0	0.0	0.0	4382.0	0.0	0.0	0.0	423.0	0.0	155.0	46.0	0.0	5612.0	0.0	146.0	0.0	0.0	0.0	0.0	0.0	117.0	65.0	146.0	75.0
256	91.0	75.0	0.0	739.0	0.0	0.0	37.0	0.0	0.0	0.0	0.0	0.0	0.0	0.0	692.0	0.0	0.0	0.0	0.0	0.0	544.0	0.0	75.0	0.0	0.0	0.0	0.0	102.0	0.0	0.0	45.0	59.0	140.0	0.0	0.0	0.0	254.0	0.0	102.0	0.0	0.0	0.0	0.0	0.0	0.0	0.0	0.0	2026.0	0.0
257	2006.0	140.0	271.0	79.0	42.0	23.0	0.0	571.0	0.0	0.0	0.0	0.0	0.0	0.0	0.0	23.0	0.0	0.0	622.0	0.0	23.0	0.0	0.0	107.0	0.0	215.0	0.0	0.0	0.0	0.0	0.0	0.0	46.0	0.0	60.0	0.0	0.0	0.0	46.0	28.0	0.0	346.0	0.0	0.0	0.0	65.0	0.0	0.0	0.0
258	295.0	37.0	141.0	3.0	0.0	0.0	0.0	0.0	11.0	0.0	0.0	0.0	3.0	0.0	0.0	0.0	7.0	0.0	0.0	0.0	0.0	19.0	0.0	3.0	0.0	11.0	0.0	0.0	0.0	7.0	0.0	0.0	7.0	3.0	0.0	23.0	0.0	0.0	0.0	207.0	342.0	0.0	15.0	0.0	0.0	0.0	0.0	0.0	0.0
259	261.0	238.0	56.0	7748.0	45.0	45.0	89.0	0.0	0.0	0.0	543.0	0.0	0.0	0.0	0.0	0.0	0.0	34.0	45.0	23.0	0.0	18.0	647.0	0.0	0.0	0.0	0.0	0.0	0.0	34.0	0.0	0.0	22131.0	0.0	0.0	0.0	0.0	0.0	951.0	0.0	0.0	0.0	0.0	0.0	931.0	0.0	0.0	113.0	0.0
260	969.0	634.0	158.0	6083.0	0.0	132.0	0.0	70.0	0.0	0.0	0.0	0.0	0.0	0.0	0.0	0.0	0.0	0.0	105.0	0.0	0.0	0.0	0.0	0.0	0.0	70.0	0.0	696.0	114.0	0.0	19.0	105.0	696.0	0.0	0.0	0.0	0.0	0.0	220.0	0.0	0.0	0.0	0.0	0.0	0.0	0.0	0.0	264.0	0.0
261	531.0	1418.0	0.0	734.0	0.0	253.0	148.0	0.0	0.0	0.0	0.0	0.0	0.0	0.0	0.0	75.0	0.0	0.0	0.0	0.0	50.0	0.0	278.0	0.0	126.0	0.0	0.0	214.0	151.0	0.0	64.0	308.0	215.0	0.0	40.0	0.0	29.0	57.0	0.0	0.0	0.0	0.0	0.0	0.0	0.0	0.0	0.0	915.0	0.0
262	218.0	218.0	0.0	735.0	45.0	57.0	74.0	45.0	0.0	0.0	0.0	0.0	0.0	0.0	32.0	0.0	0.0	0.0	0.0	0.0	0.0	0.0	126.0	0.0	0.0	0.0	0.0	10138.0	0.0	0.0	0.0	745.0	103.0	0.0	45.0	0.0	19.0	0.0	45.0	0.0	0.0	0.0	0.0	0.0	0.0	0.0	0.0	653.0	0.0
263	3168.0	973.0	381.0	1106.0	108.0	209.0	0.0	133.0	0.0	897.0	0.0	28.0	0.0	1278.0	0.0	0.0	477.0	400.0	438.0	0.0	0.0	14.0	0.0	0.0	763.0	324.0	0.0	0.0	133.0	45.0	0.0	0.0	667.0	111.0	0.0	171.0	0.0	0.0	0.0	0.0	0.0	171.0	22.0	0.0	68.0	98.0	858.0	0.0	42.0
264	160.0	689.0	0.0	166.0	31.0	75.0	0.0	0.0	0.0	0.0	0.0	0.0	0.0	0.0	0.0	0.0	0.0	0.0	31.0	0.0	0.0	0.0	44.0	0.0	40.0	25.0	0.0	53.0	0.0	0.0	0.0	37.0	88.0	0.0	50.0	0.0	0.0	0.0	28.0	0.0	0.0	0.0	0.0	0.0	0.0	0.0	0.0	116.0	0.0
265	1685.0	307.0	571.0	0.0	0.0	0.0	0.0	0.0	11240.0	17.0	0.0	104.0	99.0	0.0	0.0	0.0	28.0	0.0	85.0	0.0	0.0	599.0	0.0	53.0	64.0	142.0	0.0	0.0	0.0	829.0	0.0	0.0	49.0	114.0	0.0	492.0	0.0	0.0	0.0	11497.0	156.0	42.0	878.0	0.0	0.0	49.0	0.0	28.0	28.0
266	187.0	276.0	0.0	561.0	0.0	0.0	0.0	0.0	0.0	0.0	0.0	0.0	0.0	0.0	96.0	0.0	0.0	0.0	0.0	0.0	100.0	0.0	62.0	0.0	44.0	0.0	0.0	597.0	0.0	0.0	64.0	9780.0	169.0	0.0	0.0	0.0	97.0	0.0	62.0	0.0	0.0	0.0	0.0	0.0	0.0	0.0	0.0	3595.0	0.0
267	2414.0	310.0	404.0	485.0	569.0	94.0	0.0	175.0	80.0	283.0	0.0	14.0	16.0	267.0	0.0	0.0	1254.0	593.0	431.0	0.0	0.0	11.0	0.0	80.0	0.0	418.0	0.0	0.0	0.0	57.0	0.0	0.0	539.0	0.0	0.0	202.0	0.0	0.0	0.0	0.0	49.0	701.0	0.0	0.0	0.0	148.0	90.0	0.0	107.0
268	133.0	100.0	0.0	756.0	0.0	0.0	59.0	0.0	0.0	0.0	0.0	0.0	0.0	0.0	1883.0	0.0	0.0	0.0	0.0	0.0	5198.0	0.0	189.0	0.0	122.0	0.0	0.0	77.0	0.0	0.0	25.0	100.0	244.0	0.0	0.0	0.0	939.0	0.0	66.0	0.0	0.0	0.0	0.0	0.0	0.0	0.0	0.0	2337.0	0.0
269	80.0	80.0	24.0	797.0	0.0	0.0	185.0	24.0	0.0	0.0	24.0	0.0	0.0	0.0	56.0	0.0	0.0	0.0	0.0	517.0	0.0	0.0	757.0	0.0	0.0	0.0	0.0	16.0	0.0	0.0	0.0	0.0	346.0	0.0	0.0	0.0	0.0	0.0	40.0	24.0	0.0	0.0	0.0	0.0	0.0	0.0	0.0	48.0	0.0
270	739.0	572.0	97.0	851.0	0.0	153.0	0.0	111.0	0.0	0.0	0.0	0.0	0.0	0.0	0.0	0.0	0.0	0.0	0.0	0.0	0.0	0.0	181.0	0.0	97.0	0.0	0.0	3142.0	69.0	0.0	0.0	843.0	265.0	0.0	0.0	0.0	0.0	0.0	170.0	0.0	0.0	0.0	0.0	0.0	0.0	0.0	0.0	784.0	58.0
271	0.0	37.0	0.0	336.0	0.0	0.0	0.0	0.0	0.0	0.0	68.0	0.0	0.0	0.0	370.0	0.0	0.0	0.0	0.0	0.0	42.0	0.0	43.0	0.0	0.0	0.0	0.0	74.0	0.0	18.0	37.0	218.0	99.0	0.0	0.0	0.0	215.0	31.0	118.0	0.0	0.0	0.0	0.0	0.0	0.0	0.0	0.0	1791.0	0.0
272	2355.0	423.0	433.0	423.0	244.0	0.0	0.0	319.0	0.0	0.0	227.0	0.0	0.0	63.0	0.0	75.0	70.0	220.0	320.0	0.0	0.0	0.0	0.0	0.0	103.0	94.0	0.0	0.0	103.0	0.0	0.0	0.0	461.0	0.0	0.0	0.0	0.0	0.0	122.0	0.0	0.0	376.0	0.0	0.0	51.0	0.0	0.0	94.0	0.0
273	2630.0	1603.0	406.0	149.0	0.0	96.0	0.0	96.0	0.0	0.0	0.0	0.0	0.0	0.0	0.0	342.0	0.0	0.0	160.0	0.0	0.0	0.0	0.0	430.0	235.0	117.0	0.0	0.0	245.0	0.0	0.0	0.0	128.0	0.0	33.0	0.0	0.0	181.0	0.0	0.0	0.0	0.0	0.0	0.0	0.0	687.0	0.0	0.0	235.0
274	503.0	611.0	179.0	1127.0	0.0	0.0	74.0	0.0	0.0	0.0	88.0	0.0	0.0	0.0	450.0	0.0	0.0	0.0	0.0	0.0	3737.0	0.0	131.0	0.0	0.0	0.0	0.0	227.0	0.0	0.0	155.0	113.0	347.0	0.0	0.0	0.0	313.0	0.0	366.0	0.0	0.0	0.0	0.0	167.0	0.0	0.0	0.0	3269.0	0.0
275	250.0	221.0	0.0	717.0	0.0	0.0	0.0	0.0	0.0	0.0	32.0	0.0	0.0	0.0	28.0	0.0	0.0	0.0	44.0	0.0	44.0	0.0	64.0	0.0	0.0	0.0	0.0	7947.0	0.0	0.0	0.0	162.0	56.0	0.0	0.0	0.0	0.0	0.0	56.0	32.0	0.0	0.0	0.0	0.0	0.0	0.0	24.0	237.0	0.0
276	64240.0	432.0	4267.0	130.0	0.0	52.0	0.0	130.0	47.0	260.0	0.0	0.0	28.0	0.0	0.0	0.0	851.0	0.0	6493.0	0.0	39.0	0.0	0.0	134.0	0.0	1884.0	0.0	0.0	0.0	141.0	0.0	0.0	196.0	2163.0	0.0	276.0	0.0	0.0	0.0	183.0	41.0	6662.0	0.0	0.0	0.0	294.0	0.0	0.0	50.0
277	264.0	50.0	35.0	136.0	0.0	19.0	0.0	0.0	0.0	0.0	0.0	0.0	0.0	872.0	0.0	0.0	12.0	76.0	0.0	0.0	0.0	0.0	0.0	0.0	19.0	0.0	0.0	12.0	12.0	0.0	0.0	0.0	191.0	0.0	0.0	57.0	0.0	0.0	0.0	0.0	0.0	19.0	0.0	0.0	0.0	35.0	1472.0	0.0	0.0
278	296.0	593.0	0.0	2357.0	0.0	244.0	446.0	0.0	0.0	0.0	176.0	14.0	0.0	0.0	160.0	120.0	0.0	0.0	0.0	46.0	50.0	11.0	419.0	0.0	314.0	0.0	0.0	303.0	0.0	45.0	2790.0	113.0	279.0	0.0	53.0	0.0	29.0	57.0	390.0	0.0	0.0	0.0	0.0	0.0	68.0	0.0	0.0	653.0	0.0
279	9032.0	2302.0	2450.0	1357.0	117.0	466.0	74.0	403.0	649.0	106.0	88.0	11479.0	5845.0	185.0	32.0	166.0	324.0	126.0	708.0	28.0	150.0	383.0	0.0	295.0	219.0	944.0	0.0	0.0	214.0	472.0	12.0	129.0	1415.0	230.0	182.0	1151.0	0.0	133.0	170.0	2892.0	1969.0	257.0	619.0	0.0	0.0	471.0	123.0	0.0	126.0
280	8621.0	5003.0	1616.0	6697.0	488.0	1000.0	267.0	487.0	143.0	35.0	214.0	42.0	52.0	145.0	177.0	181.0	350.0	220.0	769.0	178.0	544.0	89.0	692.0	147.0	285.0	538.0	0.0	44938.0	477.0	141.0	167.0	19685.0	3133.0	179.0	175.0	285.0	176.0	304.0	414.0	415.0	189.0	182.0	91.0	0.0	238.0	216.0	189.0	2615.0	176.0
281	2083.0	263.0	554.0	163.0	90.0	78.0	0.0	3179.0	0.0	0.0	0.0	0.0	0.0	0.0	0.0	0.0	50.0	0.0	341.0	0.0	0.0	0.0	0.0	80.0	113.0	220.0	0.0	56.0	0.0	0.0	19.0	0.0	128.0	34.0	0.0	0.0	0.0	0.0	0.0	0.0	0.0	476.0	0.0	0.0	0.0	176.0	0.0	0.0	84.0
282	212.0	100.0	0.0	3243.0	189.0	0.0	335.0	55.0	0.0	0.0	89.0	0.0	0.0	0.0	89.0	0.0	0.0	0.0	33.0	190.0	0.0	0.0	16127.0	0.0	0.0	0.0	0.0	67.0	0.0	0.0	0.0	0.0	3030.0	0.0	0.0	0.0	0.0	0.0	134.0	0.0	0.0	0.0	0.0	0.0	145.0	0.0	0.0	134.0	0.0
283	169.0	118.0	0.0	2712.0	0.0	0.0	89.0	0.0	0.0	0.0	0.0	0.0	0.0	0.0	2237.0	0.0	0.0	0.0	0.0	40.0	114.0	0.0	237.0	0.0	0.0	0.0	0.0	491.0	0.0	0.0	316.0	932.0	356.0	0.0	0.0	0.0	244.0	0.0	488.0	0.0	0.0	0.0	0.0	0.0	0.0	0.0	0.0	4184.0	0.0
284	859.0	9102.0	293.0	1006.0	0.0	628.0	59.0	185.0	0.0	0.0	139.0	0.0	0.0	52.0	32.0	860.0	0.0	0.0	0.0	34.0	0.0	14.0	251.0	40.0	900.0	0.0	0.0	124.0	30035.0	0.0	0.0	0.0	606.0	0.0	276.0	0.0	0.0	2720.0	0.0	0.0	0.0	53.0	18.0	0.0	0.0	0.0	82.0	0.0	0.0
285	17992.0	6132.0	2259.0	3469.0	316.0	1855.0	104.0	26105.0	143.0	88.0	278.0	71.0	87.0	133.0	64.0	564.0	260.0	483.0	1452.0	132.0	594.0	48.0	0.0	174.0	1371.0	887.0	0.0	339.0	564.0	115.0	83.0	210.0	2729.0	171.0	121.0	313.0	88.0	380.0	536.0	645.0	123.0	299.0	132.0	0.0	204.0	530.0	123.0	784.0	243.0
286	1007.0	692.0	0.0	9698.0	361.0	466.0	386.0	0.0	0.0	0.0	644.0	0.0	0.0	0.0	7018.0	0.0	0.0	94.0	0.0	132.0	565.0	29.0	1007.0	0.0	285.0	0.0	0.0	3274.0	0.0	0.0	710.0	4282.0	1415.0	0.0	33.0	0.0	2504.0	171.0	1464.0	0.0	41.0	0.0	0.0	0.0	153.0	0.0	0.0	13539.0	0.0
287	186.0	107.0	33.0	62.0	28.0	0.0	0.0	11.0	0.0	135.0	22.0	0.0	0.0	2562.0	0.0	0.0	90.0	214.0	0.0	0.0	0.0	0.0	0.0	0.0	0.0	22.0	0.0	0.0	39.0	0.0	0.0	0.0	107.0	0.0	0.0	0.0	0.0	0.0	0.0	33.0	0.0	0.0	0.0	0.0	28.0	16.0	147.0	0.0	0.0
288	338.0	9850.0	194.0	300.0	0.0	547.0	0.0	75.0	0.0	0.0	0.0	0.0	0.0	0.0	0.0	166.0	0.0	0.0	81.0	0.0	0.0	33.0	0.0	0.0	505.0	0.0	0.0	0.0	131.0	0.0	0.0	0.0	119.0	0.0	47.0	0.0	0.0	342.0	0.0	244.0	41.0	0.0	0.0	0.0	0.0	0.0	0.0	0.0	42.0
289	3555.0	2254.0	788.0	403.0	0.0	128.0	0.0	1118.0	0.0	0.0	0.0	0.0	0.0	0.0	0.0	329.0	0.0	0.0	293.0	0.0	0.0	0.0	0.0	67.0	6616.0	183.0	0.0	0.0	293.0	0.0	19.0	0.0	183.0	51.0	0.0	0.0	0.0	256.0	0.0	109.0	0.0	53.0	49.0	0.0	0.0	183.0	0.0	261.0	75.0
290	2183.0	1483.0	419.0	2966.0	135.0	0.0	59.0	0.0	0.0	0.0	0.0	0.0	0.0	0.0	708.0	0.0	0.0	0.0	0.0	63.0	207.0	0.0	0.0	0.0	0.0	0.0	0.0	1175.0	0.0	0.0	484.0	1483.0	1010.0	0.0	0.0	0.0	185.0	0.0	317.0	134.0	57.0	0.0	0.0	0.0	68.0	0.0	0.0	6472.0	0.0
291	675.0	616.0	117.0	1013.0	0.0	117.0	0.0	0.0	0.0	0.0	0.0	0.0	0.0	0.0	0.0	0.0	0.0	0.0	0.0	23.0	0.0	0.0	161.0	0.0	73.0	0.0	0.0	2428.0	0.0	0.0	25.0	4524.0	337.0	0.0	0.0	0.0	0.0	0.0	73.0	0.0	0.0	0.0	0.0	0.0	0.0	0.0	0.0	653.0	0.0
292	2682.0	1234.0	617.0	390.0	99.0	0.0	0.0	604.0	0.0	0.0	0.0	0.0	0.0	0.0	0.0	113.0	0.0	0.0	214.0	0.0	0.0	22.0	88.0	53.0	277.0	0.0	0.0	0.0	113.0	0.0	0.0	81.0	125.0	34.0	33.0	0.0	0.0	76.0	100.0	0.0	0.0	0.0	0.0	0.0	0.0	0.0	0.0	719.0	0.0
293	68.0	77.0	17.0	11622.0	25.0	8.0	51.0	8.0	0.0	0.0	275.0	0.0	0.0	0.0	0.0	0.0	0.0	0.0	0.0	0.0	0.0	0.0	137.0	0.0	0.0	0.0	0.0	0.0	0.0	0.0	0.0	0.0	43956.0	0.0	0.0	0.0	0.0	0.0	422.0	0.0	0.0	0.0	0.0	0.0	1559.0	0.0	0.0	43.0	0.0
294	4333.0	1124.0	1319.0	602.0	0.0	211.0	0.0	218.0	97.0	35.0	265.0	19.0	73.0	40.0	0.0	114.0	90.0	0.0	391.0	23.0	0.0	14.0	0.0	31544.0	130.0	961.0	0.0	0.0	211.0	90.0	0.0	0.0	358.0	42.0	67.0	114.0	0.0	146.0	0.0	195.0	57.0	53.0	0.0	0.0	0.0	3280.0	0.0	0.0	7198.0
295	138.0	84.0	23.0	5225.0	15.0	0.0	23.0	0.0	0.0	0.0	202.0	0.0	0.0	0.0	0.0	0.0	0.0	0.0	0.0	34.0	46.0	0.0	161.0	0.0	0.0	0.0	0.0	0.0	23.0	0.0	0.0	0.0	18370.0	0.0	0.0	0.0	0.0	0.0	463.0	0.0	0.0	0.0	0.0	0.0	579.0	0.0	0.0	61.0	0.0
296	517.0	735.0	178.0	33429.0	162.0	0.0	2349.0	0.0	0.0	0.0	198.0	0.0	0.0	0.0	139.0	0.0	0.0	0.0	0.0	28.0	298.0	14.0	21099.0	0.0	0.0	0.0	0.0	357.0	0.0	0.0	0.0	0.0	3102.0	0.0	0.0	0.0	19.0	0.0	616.0	0.0	0.0	0.0	0.0	0.0	178.0	0.0	0.0	536.0	0.0
297	40.0	50.0	15.0	1145.0	35.0	0.0	0.0	0.0	0.0	0.0	121.0	0.0	0.0	5.0	0.0	0.0	0.0	0.0	0.0	0.0	0.0	0.0	25.0	0.0	0.0	5.0	0.0	5.0	0.0	0.0	0.0	0.0	34270.0	5.0	0.0	0.0	0.0	0.0	110.0	0.0	0.0	0.0	0.0	0.0	978.0	0.0	0.0	15.0	0.0
298	472.0	123.0	69.0	504.0	0.0	0.0	0.0	48.0	0.0	17.0	37.0	0.0	0.0	37.0	0.0	0.0	0.0	59.0	101.0	0.0	0.0	0.0	0.0	0.0	69.0	53.0	0.0	0.0	0.0	0.0	0.0	0.0	606.0	25.0	0.0	0.0	0.0	0.0	69.0	0.0	42.0	0.0	0.0	0.0	75.0	0.0	295.0	0.0	37.0
299	28.0	16.0	0.0	42.0	0.0	12.0	0.0	4.0	0.0	4.0	0.0	0.0	0.0	0.0	0.0	0.0	0.0	0.0	0.0	0.0	0.0	0.0	0.0	8.0	4.0	0.0	0.0	4.0	0.0	0.0	0.0	4.0	24.0	0.0	0.0	0.0	0.0	0.0	16.0	0.0	0.0	0.0	0.0	0.0	0.0	0.0	24.0	0.0	0.0
300	312.0	129.0	64.0	258.0	0.0	0.0	0.0	43.0	0.0	0.0	32.0	0.0	0.0	107.0	0.0	0.0	0.0	32.0	0.0	0.0	0.0	0.0	0.0	0.0	32.0	43.0	0.0	0.0	0.0	0.0	0.0	0.0	172.0	0.0	0.0	0.0	0.0	0.0	0.0	0.0	0.0	0.0	0.0	0.0	0.0	32.0	334.0	0.0	0.0
301	62.0	159.0	131.0	423.0	13.0	0.0	76.0	0.0	0.0	0.0	0.0	0.0	0.0	0.0	69.0	0.0	0.0	0.0	0.0	638.0	90.0	0.0	173.0	0.0	0.0	0.0	0.0	0.0	0.0	0.0	0.0	0.0	416.0	0.0	0.0	0.0	13.0	0.0	13.0	0.0	0.0	0.0	0.0	0.0	83.0	0.0	0.0	20.0	0.0
302	350.0	391.0	66.0	783.0	0.0	33.0	158.0	0.0	0.0	0.0	0.0	0.0	0.0	0.0	91.0	0.0	0.0	0.0	0.0	6428.0	0.0	0.0	300.0	0.0	0.0	0.0	41.0	58.0	0.0	0.0	0.0	41.0	808.0	0.0	0.0	0.0	0.0	0.0	91.0	0.0	0.0	0.0	0.0	0.0	41.0	0.0	0.0	66.0	0.0
303	173.0	166.0	0.0	473.0	0.0	0.0	81.0	0.0	0.0	0.0	0.0	0.0	0.0	0.0	35.0	0.0	0.0	0.0	22.0	17433.0	0.0	0.0	32.0	0.0	0.0	0.0	0.0	35.0	0.0	0.0	0.0	29.0	245.0	0.0	0.0	0.0	0.0	0.0	0.0	0.0	0.0	0.0	0.0	0.0	0.0	29.0	0.0	0.0	0.0
304	6.0	29.0	0.0	83.0	0.0	0.0	24.0	0.0	0.0	0.0	0.0	0.0	0.0	0.0	3.0	0.0	0.0	0.0	0.0	109.0	0.0	0.0	36.0	0.0	0.0	0.0	303.0	24.0	0.0	0.0	0.0	0.0	97.0	0.0	0.0	0.0	0.0	0.0	0.0	0.0	0.0	0.0	0.0	0.0	3.0	0.0	0.0	3.0	0.0
305	251.0	187.0	41.0	16894.0	41.0	41.0	0.0	0.0	0.0	0.0	64.0	0.0	0.0	0.0	0.0	0.0	0.0	0.0	0.0	0.0	0.0	0.0	117.0	0.0	0.0	0.0	0.0	660.0	0.0	0.0	25.0	0.0	606.0	0.0	0.0	0.0	0.0	0.0	244.0	0.0	0.0	0.0	0.0	0.0	0.0	0.0	0.0	234.0	0.0
306	52.0	19.0	37.0	121.0	0.0	0.0	0.0	0.0	0.0	0.0	2.0	0.0	0.0	183.0	2.0	0.0	0.0	24.0	7.0	0.0	0.0	0.0	2.0	0.0	0.0	0.0	0.0	14.0	0.0	0.0	0.0	0.0	220.0	0.0	0.0	2.0	0.0	0.0	0.0	0.0	0.0	0.0	0.0	0.0	12.0	14.0	3262.0	0.0	0.0
307	31.0	6.0	0.0	493.0	18.0	15.0	6.0	0.0	0.0	0.0	96.0	0.0	0.0	3.0	0.0	0.0	0.0	0.0	0.0	0.0	0.0	0.0	24.0	0.0	0.0	6.0	1508.0	0.0	0.0	0.0	0.0	0.0	13546.0	0.0	0.0	0.0	0.0	0.0	43.0	0.0	0.0	0.0	0.0	0.0	293.0	0.0	0.0	12.0	0.0
308	8.0	8.0	0.0	0.0	0.0	0.0	0.0	0.0	0.0	0.0	0.0	0.0	0.0	4.0	0.0	0.0	0.0	0.0	0.0	0.0	0.0	0.0	0.0	0.0	0.0	0.0	0.0	4.0	0.0	4.0	0.0	0.0	81.0	0.0	0.0	0.0	0.0	0.0	0.0	0.0	0.0	0.0	4.0	0.0	8.0	0.0	12.0	0.0	0.0
309	26.0	0.0	0.0	3.0	3.0	0.0	0.0	0.0	0.0	0.0	3.0	0.0	0.0	7.0	0.0	0.0	0.0	7.0	26.0	3.0	0.0	0.0	0.0	0.0	0.0	7.0	0.0	0.0	7.0	0.0	0.0	0.0	26.0	0.0	0.0	0.0	0.0	0.0	0.0	0.0	0.0	7.0	0.0	0.0	0.0	0.0	29.0	41.0	0.0
310	13.0	2.0	0.0	2.0	6.0	6.0	0.0	0.0	0.0	0.0	2.0	0.0	0.0	13.0	0.0	0.0	0.0	6.0	6.0	0.0	2.0	0.0	2.0	0.0	0.0	2.0	0.0	11.0	0.0	2.0	0.0	0.0	59.0	2.0	0.0	6.0	0.0	0.0	0.0	0.0	2.0	0.0	0.0	0.0	2.0	0.0	44.0	6.0	0.0
311	155.0	0.0	30.0	138.0	0.0	0.0	0.0	47.0	0.0	19.0	0.0	0.0	0.0	221.0	0.0	13.0	0.0	36.0	36.0	0.0	0.0	0.0	0.0	0.0	63.0	22.0	0.0	0.0	0.0	0.0	0.0	0.0	263.0	0.0	0.0	13.0	0.0	0.0	22.0	0.0	0.0	0.0	0.0	0.0	63.0	27.0	246.0	0.0	0.0
312	135.0	126.0	58.0	1621.0	38.0	58.0	203.0	0.0	0.0	0.0	0.0	0.0	0.0	0.0	271.0	0.0	0.0	0.0	0.0	281.0	145.0	0.0	417.0	0.0	0.0	0.0	0.0	155.0	0.0	0.0	0.0	77.0	349.0	0.0	0.0	0.0	58.0	0.0	67.0	0.0	0.0	0.0	0.0	0.0	38.0	0.0	0.0	97.0	0.0
313	42.0	0.0	8.0	4.0	0.0	0.0	0.0	0.0	0.0	0.0	0.0	0.0	0.0	8.0	0.0	0.0	0.0	8.0	0.0	0.0	4.0	0.0	12.0	8.0	0.0	8.0	0.0	0.0	0.0	0.0	0.0	0.0	29.0	0.0	4.0	4.0	0.0	0.0	0.0	0.0	0.0	0.0	0.0	0.0	0.0	0.0	21.0	12.0	0.0
314	25.0	0.0	7.0	38.0	0.0	7.0	2.0	0.0	0.0	0.0	11.0	0.0	0.0	7.0	0.0	0.0	0.0	11.0	2.0	0.0	0.0	0.0	0.0	0.0	0.0	2.0	0.0	2.0	0.0	0.0	0.0	0.0	50.0	0.0	0.0	2.0	0.0	0.0	7.0	0.0	0.0	0.0	2.0	0.0	11.0	7.0	11.0	7.0	2.0
315	166.0	87.0	17.0	1892.0	70.0	0.0	0.0	0.0	0.0	0.0	280.0	0.0	0.0	0.0	61.0	0.0	26.0	17.0	17.0	51.0	0.0	0.0	87.0	0.0	0.0	0.0	0.0	0.0	35.0	0.0	0.0	0.0	17641.0	0.0	0.0	0.0	0.0	0.0	464.0	0.0	0.0	0.0	0.0	0.0	753.0	0.0	0.0	1699.0	0.0
316	165.0	200.0	70.0	95.0	0.0	20.0	0.0	20.0	0.0	0.0	0.0	15.0	0.0	580.0	0.0	0.0	20.0	65.0	25.0	0.0	0.0	0.0	0.0	0.0	0.0	0.0	0.0	0.0	35.0	0.0	0.0	0.0	185.0	0.0	0.0	0.0	0.0	0.0	0.0	0.0	0.0	0.0	0.0	0.0	0.0	0.0	7452.0	60.0	0.0
317	36.0	0.0	3.0	109.0	3.0	3.0	11.0	0.0	0.0	0.0	0.0	0.0	0.0	0.0	3.0	0.0	0.0	0.0	33.0	3459.0	0.0	3.0	41.0	0.0	3.0	0.0	0.0	7.0	0.0	0.0	0.0	0.0	33.0	0.0	0.0	0.0	0.0	0.0	0.0	3.0	0.0	0.0	0.0	0.0	0.0	0.0	0.0	0.0	0.0
318	160.0	168.0	0.0	2050.0	75.0	59.0	1325.0	0.0	0.0	0.0	0.0	0.0	0.0	0.0	67.0	0.0	0.0	0.0	0.0	23.0	67.0	0.0	1586.0	0.0	0.0	0.0	0.0	270.0	0.0	0.0	50.0	75.0	506.0	0.0	0.0	0.0	50.0	0.0	101.0	0.0	0.0	0.0	0.0	0.0	0.0	0.0	0.0	464.0	0.0
319	246.0	173.0	101.0	2792.0	90.0	101.0	8248.0	72.0	0.0	0.0	57.0	0.0	0.0	0.0	434.0	0.0	0.0	0.0	0.0	34.0	159.0	0.0	4833.0	0.0	0.0	0.0	0.0	144.0	72.0	0.0	0.0	0.0	665.0	0.0	0.0	0.0	39.0	0.0	130.0	0.0	0.0	0.0	0.0	0.0	86.0	0.0	0.0	318.0	0.0
320	225.0	166.0	0.0	1531.0	0.0	0.0	9995.0	0.0	0.0	0.0	0.0	0.0	0.0	0.0	6380.0	0.0	0.0	0.0	0.0	40.0	0.0	0.0	2039.0	0.0	0.0	0.0	0.0	72.0	0.0	0.0	0.0	43.0	508.0	0.0	0.0	0.0	101.0	0.0	87.0	0.0	0.0	0.0	0.0	0.0	36.0	0.0	0.0	174.0	0.0
321	52.0	36.0	0.0	650.0	0.0	31.0	78.0	0.0	0.0	0.0	0.0	0.0	0.0	0.0	6709.0	0.0	0.0	0.0	0.0	178.0	52.0	0.0	235.0	0.0	0.0	0.0	0.0	20.0	0.0	0.0	0.0	0.0	214.0	0.0	0.0	0.0	167.0	0.0	0.0	0.0	0.0	0.0	0.0	0.0	0.0	0.0	0.0	246.0	0.0
322	393.0	331.0	296.0	1072.0	0.0	35.0	97.0	40.0	0.0	0.0	0.0	0.0	0.0	0.0	127.0	0.0	0.0	0.0	0.0	454.0	35.0	0.0	178.0	0.0	51.0	66.0	0.0	76.0	0.0	0.0	0.0	0.0	908.0	0.0	0.0	0.0	19.0	40.0	0.0	0.0	0.0	0.0	0.0	0.0	56.0	0.0	0.0	0.0	0.0
323	168.0	108.0	42.0	4638.0	54.0	42.0	89.0	48.0	0.0	0.0	0.0	0.0	0.0	0.0	0.0	0.0	0.0	0.0	0.0	0.0	0.0	0.0	96.0	0.0	0.0	0.0	0.0	1708.0	0.0	0.0	0.0	294.0	126.0	0.0	0.0	0.0	0.0	0.0	42.0	0.0	0.0	0.0	0.0	0.0	0.0	0.0	0.0	108.0	0.0
324	1170.0	424.0	248.0	91.0	0.0	0.0	0.0	0.0	164.0	0.0	0.0	262.0	1734.0	0.0	0.0	0.0	0.0	0.0	77.0	0.0	0.0	22.0	0.0	0.0	42.0	28.0	0.0	0.0	28.0	0.0	0.0	0.0	115.0	0.0	0.0	73.0	0.0	0.0	0.0	452.0	214.0	42.0	238.0	0.0	0.0	70.0	0.0	0.0	0.0
325	200.0	194.0	72.0	304.0	0.0	0.0	0.0	0.0	0.0	17.0	36.0	0.0	0.0	66.0	0.0	0.0	0.0	42.0	0.0	0.0	0.0	0.0	0.0	36.0	54.0	48.0	0.0	0.0	0.0	0.0	0.0	0.0	383.0	0.0	0.0	0.0	0.0	0.0	0.0	0.0	0.0	0.0	0.0	0.0	54.0	36.0	200.0	0.0	0.0
326	3.0	7.0	0.0	38.0	0.0	0.0	0.0	0.0	0.0	0.0	0.0	0.0	0.0	0.0	0.0	0.0	0.0	0.0	0.0	0.0	0.0	0.0	0.0	3.0	0.0	0.0	546.0	33.0	0.0	0.0	0.0	0.0	153.0	0.0	0.0	0.0	0.0	3.0	7.0	0.0	0.0	0.0	0.0	0.0	0.0	0.0	12.0	0.0	0.0
327	147.0	83.0	0.0	764.0	29.0	0.0	0.0	59.0	0.0	0.0	73.0	0.0	0.0	103.0	0.0	0.0	0.0	78.0	29.0	0.0	0.0	0.0	0.0	0.0	44.0	44.0	0.0	0.0	0.0	0.0	0.0	0.0	606.0	0.0	0.0	0.0	0.0	0.0	187.0	0.0	0.0	0.0	0.0	0.0	49.0	29.0	236.0	0.0	0.0
328	45.0	51.0	17.0	34.0	7.0	0.0	0.0	0.0	0.0	3.0	0.0	0.0	0.0	11.0	0.0	0.0	0.0	20.0	11.0	0.0	0.0	0.0	0.0	0.0	0.0	0.0	0.0	20.0	0.0	0.0	0.0	0.0	34.0	0.0	0.0	0.0	0.0	0.0	7.0	0.0	3.0	7.0	0.0	0.0	0.0	0.0	11.0	3.0	0.0
329	4.0	0.0	0.0	12.0	0.0	0.0	0.0	0.0	0.0	0.0	0.0	0.0	0.0	0.0	0.0	0.0	0.0	0.0	4.0	0.0	0.0	0.0	4.0	0.0	0.0	0.0	4.0	0.0	0.0	0.0	0.0	8.0	42.0	0.0	0.0	0.0	0.0	0.0	0.0	0.0	0.0	0.0	0.0	0.0	0.0	0.0	0.0	0.0	0.0
330	137.0	45.0	60.0	3.0	0.0	3.0	0.0	0.0	0.0	0.0	0.0	11.0	3.0	0.0	0.0	0.0	0.0	0.0	0.0	0.0	0.0	0.0	0.0	0.0	7.0	11.0	0.0	0.0	0.0	0.0	0.0	0.0	14.0	3.0	3.0	14.0	0.0	0.0	0.0	99.0	187.0	11.0	3.0	3.0	0.0	3.0	0.0	0.0	14.0
331	154.0	13.0	132.0	107.0	0.0	0.0	0.0	17.0	0.0	0.0	0.0	0.0	0.0	24.0	0.0	0.0	0.0	42.0	0.0	0.0	0.0	0.0	0.0	0.0	13.0	31.0	0.0	0.0	0.0	0.0	0.0	0.0	215.0	0.0	0.0	0.0	0.0	0.0	0.0	0.0	0.0	0.0	0.0	0.0	0.0	0.0	71.0	0.0	0.0
332	205.0	178.0	22.0	606.0	27.0	0.0	0.0	0.0	0.0	0.0	27.0	0.0	0.0	122.0	0.0	0.0	0.0	44.0	0.0	0.0	0.0	0.0	0.0	0.0	0.0	0.0	0.0	0.0	0.0	0.0	0.0	0.0	606.0	0.0	0.0	0.0	0.0	0.0	66.0	0.0	0.0	0.0	0.0	0.0	50.0	0.0	228.0	0.0	0.0
333	124.0	43.0	16.0	102.0	0.0	0.0	0.0	0.0	0.0	10.0	0.0	0.0	0.0	10.0	0.0	0.0	10.0	0.0	0.0	0.0	0.0	0.0	0.0	0.0	16.0	21.0	0.0	0.0	0.0	0.0	0.0	0.0	91.0	0.0	0.0	0.0	0.0	0.0	32.0	10.0	0.0	0.0	0.0	0.0	16.0	16.0	97.0	0.0	0.0
334	417.0	31.0	56.0	56.0	14.0	0.0	0.0	28.0	0.0	1970.0	0.0	0.0	0.0	1382.0	0.0	0.0	310.0	19.0	14.0	0.0	0.0	0.0	0.0	0.0	14.0	19.0	0.0	0.0	11.0	0.0	0.0	0.0	0.0	0.0	0.0	53.0	0.0	0.0	0.0	0.0	0.0	22.0	0.0	0.0	0.0	0.0	53.0	0.0	0.0
335	4554.0	101.0	465.0	54.0	15.0	0.0	0.0	19.0	47.0	137.0	0.0	38.0	11.0	0.0	0.0	0.0	830.0	0.0	465.0	0.0	0.0	0.0	0.0	15.0	0.0	266.0	0.0	0.0	0.0	90.0	0.0	0.0	15.0	1613.0	0.0	6441.0	0.0	0.0	0.0	54.0	31.0	223.0	0.0	0.0	0.0	70.0	0.0	0.0	15.0
336	1228.0	72.0	240.0	0.0	0.0	0.0	0.0	0.0	162.0	82.0	0.0	7468.0	6.0	0.0	0.0	0.0	34.0	0.0	79.0	0.0	0.0	52.0	0.0	0.0	6.0	48.0	0.0	0.0	0.0	77.0	0.0	0.0	68.0	58.0	0.0	974.0	0.0	0.0	0.0	244.0	222.0	6.0	13.0	10.0	0.0	65.0	0.0	0.0	0.0
[truncated: 288 more columns]
