# Supplementary material for: Estimation of Human Mobility Patterns for Forecasting the Early Spread of Disease
Source: Healthcare (Basel). 2021 Sep 16;9(9):1224. doi: 10.3390/healthcare9091224 (PMC8468459; doi:10.3390/healthcare9091224)
Supplement: Supplementary file 1 [file healthcare-09-01224-s001.zip › Supplementary Material/Matrix/2020-01-14.csv]

	0	1	2	3	4	5	6	7	8	9	10	11	12	13	14	15	16	17	18	19	20	21	22	23	24	25	26	27	28	29	30	31	32	33	34	35	36	37	38	39	40	41	42	43	44	45	46	47	48
0	0.0	36450.0	88598.0	17440.0	1152.0	7848.0	591.0	9243.0	2994.0	1901.0	3836.0	1378.0	841.0	952.0	237.0	1558.0	5929.0	2104.0	113364.0	383.0	1148.0	1167.0	0.0	3662.0	2763.0	25986.0	0.0	1897.0	2673.0	3836.0	180.0	883.0	22324.0	35753.0	2038.0	11336.0	140.0	1273.0	3313.0	8720.0	3133.0	10115.0	1941.0	0.0	1115.0	12557.0	1316.0	1751.0	3077.0
1	40235.0	0.0	6915.0	27835.0	1381.0	17049.0	760.0	2661.0	653.0	213.0	6823.0	219.0	536.0	492.0	255.0	11137.0	688.0	988.0	2118.0	717.0	624.0	316.0	0.0	930.0	19084.0	1727.0	0.0	2174.0	19444.0	455.0	275.0	1110.0	14019.0	406.0	4939.0	516.0	205.0	13148.0	3678.0	4410.0	769.0	635.0	429.0	0.0	1604.0	1321.0	1136.0	2492.0	858.0
2	106207.0	7262.0	0.0	4602.0	654.0	3020.0	287.0	3451.0	1222.0	615.0	500.0	642.0	379.0	695.0	91.0	456.0	1725.0	547.0	18552.0	255.0	253.0	519.0	0.0	6831.0	1869.0	49040.0	0.0	462.0	830.0	1797.0	23.0	143.0	4242.0	6040.0	714.0	4314.0	93.0	486.0	851.0	2516.0	1366.0	3523.0	638.0	0.0	469.0	18336.0	551.0	538.0	1581.0
3	9438.0	6925.0	2104.0	0.0	2444.0	838.0	1901.0	474.0	152.0	100.0	7876.0	31.0	58.0	303.0	420.0	190.0	263.0	612.0	950.0	433.0	1086.0	62.0	4956.0	265.0	361.0	728.0	0.0	1357.0	830.0	0.0	180.0	493.0	72652.0	135.0	57.0	296.0	149.0	324.0	42573.0	787.0	159.0	346.0	99.0	0.0	4617.0	296.0	427.0	2036.0	250.0
4	288.0	199.0	76.0	1617.0	0.0	0.0	0.0	64.0	0.0	0.0	270.0	0.0	0.0	0.0	0.0	0.0	0.0	746.0	129.0	0.0	0.0	0.0	105.0	0.0	0.0	0.0	0.0	52.0	0.0	0.0	0.0	0.0	423.0	0.0	0.0	0.0	0.0	0.0	1928.0	0.0	0.0	0.0	0.0	0.0	47.0	0.0	67.0	182.0	0.0
5	961.0	3448.0	163.0	511.0	0.0	0.0	0.0	0.0	0.0	0.0	0.0	0.0	0.0	0.0	0.0	849.0	0.0	0.0	71.0	0.0	0.0	0.0	133.0	0.0	921.0	0.0	0.0	122.0	450.0	0.0	0.0	0.0	153.0	31.0	8357.0	0.0	0.0	879.0	0.0	0.0	0.0	0.0	0.0	0.0	0.0	0.0	0.0	235.0	0.0
6	349.0	324.0	0.0	2310.0	49.0	0.0	0.0	0.0	0.0	0.0	0.0	0.0	0.0	0.0	162.0	0.0	0.0	0.0	0.0	0.0	74.0	0.0	16657.0	0.0	0.0	0.0	0.0	174.0	0.0	0.0	23.0	74.0	536.0	0.0	0.0	0.0	0.0	0.0	137.0	0.0	0.0	0.0	0.0	0.0	0.0	0.0	0.0	137.0	0.0
7	3929.0	622.0	1211.0	229.0	135.0	0.0	0.0	0.0	0.0	0.0	0.0	15.0	0.0	0.0	0.0	0.0	80.0	0.0	540.0	0.0	0.0	0.0	0.0	114.0	98.0	245.0	0.0	0.0	130.0	0.0	0.0	0.0	311.0	31.0	0.0	0.0	0.0	81.0	0.0	0.0	0.0	80.0	0.0	0.0	0.0	196.0	0.0	0.0	98.0
8	2329.0	422.0	905.0	181.0	0.0	72.0	0.0	84.0	0.0	25.0	0.0	308.0	119.0	0.0	0.0	0.0	72.0	0.0	289.0	0.0	0.0	1522.0	0.0	118.0	205.0	338.0	0.0	0.0	0.0	1628.0	0.0	0.0	181.0	156.0	0.0	567.0	0.0	0.0	0.0	7617.0	178.0	48.0	2988.0	0.0	0.0	136.0	0.0	0.0	0.0
9	1453.0	109.0	397.0	144.0	46.0	0.0	0.0	0.0	0.0	0.0	0.0	0.0	0.0	135.0	0.0	0.0	15488.0	86.0	276.0	0.0	28.0	0.0	0.0	59.0	34.0	196.0	0.0	0.0	0.0	38.0	0.0	0.0	121.0	63.0	0.0	317.0	0.0	0.0	0.0	23.0	0.0	288.0	0.0	0.0	23.0	57.0	315.0	0.0	0.0
10	278.0	292.0	0.0	5659.0	207.0	0.0	20.0	27.0	0.0	0.0	0.0	0.0	0.0	0.0	0.0	0.0	0.0	96.0	34.0	0.0	27.0	0.0	69.0	0.0	0.0	0.0	0.0	27.0	90.0	0.0	0.0	0.0	18517.0	0.0	0.0	0.0	0.0	0.0	12857.0	0.0	0.0	0.0	0.0	0.0	800.0	0.0	0.0	90.0	0.0
11	644.0	99.0	189.0	23.0	0.0	0.0	28.0	0.0	99.0	0.0	0.0	0.0	99.0	18.0	0.0	0.0	0.0	0.0	66.0	0.0	14.0	18.0	0.0	33.0	0.0	37.0	0.0	0.0	0.0	33.0	0.0	0.0	33.0	28.0	0.0	265.0	0.0	0.0	0.0	630.0	975.0	18.0	23.0	0.0	0.0	33.0	0.0	0.0	0.0
12	434.0	659.0	180.0	9.0	0.0	0.0	0.0	13.0	99.0	0.0	0.0	67.0	0.0	0.0	0.0	0.0	0.0	0.0	49.0	0.0	0.0	83.0	0.0	13.0	0.0	58.0	0.0	0.0	0.0	0.0	0.0	9.0	24.0	9.0	0.0	33.0	0.0	0.0	0.0	315.0	46.0	9.0	200.0	0.0	0.0	38.0	0.0	0.0	0.0
13	240.0	120.0	108.0	114.0	40.0	0.0	0.0	0.0	0.0	63.0	0.0	0.0	0.0	0.0	0.0	0.0	91.0	120.0	40.0	0.0	0.0	0.0	0.0	0.0	0.0	28.0	0.0	0.0	28.0	0.0	0.0	0.0	200.0	0.0	0.0	0.0	0.0	0.0	40.0	0.0	0.0	0.0	0.0	0.0	22.0	0.0	5751.0	0.0	0.0
14	612.0	116.0	0.0	559.0	0.0	0.0	135.0	0.0	0.0	0.0	52.0	0.0	0.0	0.0	0.0	0.0	0.0	0.0	0.0	35.0	780.0	0.0	211.0	0.0	0.0	0.0	0.0	63.0	0.0	0.0	23.0	94.0	189.0	0.0	0.0	0.0	4542.0	0.0	147.0	0.0	0.0	0.0	0.0	0.0	0.0	0.0	0.0	759.0	0.0
15	1239.0	5011.0	184.0	408.0	0.0	1786.0	0.0	105.0	0.0	0.0	0.0	0.0	29.0	0.0	0.0	0.0	0.0	0.0	105.0	0.0	0.0	0.0	0.0	0.0	7239.0	145.0	0.0	0.0	712.0	0.0	23.0	0.0	290.0	0.0	591.0	0.0	0.0	21551.0	0.0	0.0	0.0	0.0	0.0	0.0	0.0	79.0	67.0	92.0	0.0
16	7102.0	773.0	1159.0	386.0	85.0	0.0	0.0	143.0	76.0	16732.0	0.0	26.0	0.0	121.0	0.0	0.0	0.0	0.0	887.0	0.0	0.0	0.0	0.0	73.0	71.0	529.0	0.0	0.0	0.0	84.0	0.0	0.0	315.0	114.0	115.0	3749.0	0.0	0.0	0.0	186.0	0.0	1589.0	0.0	0.0	0.0	205.0	135.0	0.0	44.0
17	1049.0	317.0	115.0	789.0	955.0	0.0	0.0	105.0	0.0	56.0	510.0	0.0	0.0	108.0	0.0	0.0	0.0	0.0	96.0	0.0	0.0	0.0	0.0	0.0	0.0	57.0	0.0	0.0	0.0	0.0	0.0	0.0	1078.0	0.0	0.0	0.0	0.0	0.0	182.0	0.0	0.0	0.0	0.0	0.0	96.0	0.0	315.0	96.0	0.0
18	120450.0	1203.0	14211.0	1786.0	384.0	216.0	0.0	866.0	642.0	282.0	400.0	130.0	92.0	74.0	0.0	95.0	493.0	85.0	0.0	56.0	287.0	85.0	0.0	1137.0	493.0	26256.0	0.0	0.0	207.0	393.0	0.0	0.0	1078.0	3405.0	0.0	1275.0	0.0	162.0	456.0	372.0	131.0	2482.0	143.0	0.0	215.0	1595.0	101.0	0.0	357.0
19	252.0	316.0	0.0	701.0	0.0	0.0	94.0	0.0	0.0	0.0	31.0	0.0	0.0	0.0	63.0	0.0	0.0	0.0	31.0	0.0	0.0	0.0	145.0	0.0	0.0	0.0	0.0	37.0	0.0	0.0	0.0	50.0	347.0	0.0	0.0	0.0	0.0	0.0	25.0	0.0	0.0	0.0	0.0	0.0	50.0	0.0	0.0	63.0	0.0
20	599.0	756.0	279.0	1298.0	0.0	0.0	0.0	0.0	0.0	0.0	0.0	0.0	0.0	0.0	1188.0	0.0	0.0	0.0	221.0	0.0	0.0	0.0	361.0	0.0	0.0	0.0	0.0	221.0	0.0	0.0	0.0	0.0	1401.0	41.0	0.0	0.0	1177.0	0.0	82.0	0.0	37.0	0.0	0.0	0.0	78.0	0.0	0.0	410.0	0.0
21	526.0	107.0	236.0	78.0	37.0	78.0	0.0	24.0	1201.0	0.0	0.0	0.0	84.0	0.0	0.0	0.0	0.0	0.0	33.0	0.0	0.0	0.0	0.0	0.0	0.0	99.0	0.0	0.0	16.0	262.0	0.0	0.0	161.0	29.0	0.0	128.0	0.0	0.0	0.0	1131.0	46.0	0.0	3591.0	0.0	0.0	24.0	16.0	0.0	0.0
22	0.0	0.0	0.0	6006.0	114.0	0.0	14855.0	0.0	0.0	0.0	166.0	0.0	0.0	0.0	164.0	0.0	0.0	0.0	0.0	42.0	84.0	0.0	0.0	0.0	0.0	0.0	0.0	231.0	0.0	0.0	23.0	0.0	1725.0	0.0	0.0	0.0	28.0	0.0	334.0	0.0	0.0	0.0	0.0	0.0	215.0	0.0	0.0	471.0	0.0
23	3424.0	600.0	4297.0	218.0	68.0	177.0	0.0	247.0	0.0	25.0	81.0	52.0	29.0	0.0	0.0	68.0	0.0	0.0	777.0	0.0	0.0	0.0	0.0	0.0	0.0	4570.0	0.0	0.0	109.0	69.0	0.0	0.0	177.0	95.0	0.0	122.0	0.0	0.0	0.0	109.0	46.0	81.0	43.0	0.0	0.0	7927.0	0.0	0.0	18719.0
24	1078.0	3394.0	266.0	213.0	0.0	692.0	0.0	119.0	0.0	0.0	0.0	0.0	0.0	0.0	0.0	7055.0	0.0	0.0	252.0	0.0	0.0	0.0	0.0	0.0	0.0	93.0	0.0	0.0	732.0	0.0	55.0	0.0	119.0	0.0	271.0	0.0	0.0	1051.0	79.0	0.0	0.0	0.0	0.0	0.0	0.0	93.0	0.0	93.0	0.0
25	26170.0	799.0	41219.0	508.0	0.0	216.0	0.0	371.0	185.0	62.0	0.0	73.0	47.0	0.0	0.0	0.0	229.0	85.0	22947.0	0.0	0.0	31.0	0.0	5375.0	296.0	0.0	0.0	0.0	259.0	254.0	0.0	0.0	411.0	1090.0	0.0	626.0	0.0	0.0	0.0	315.0	131.0	461.0	99.0	0.0	0.0	15451.0	146.0	0.0	1422.0
26	0.0	0.0	0.0	0.0	0.0	0.0	0.0	0.0	0.0	0.0	0.0	0.0	0.0	0.0	0.0	0.0	0.0	0.0	0.0	0.0	0.0	0.0	0.0	0.0	0.0	0.0	0.0	0.0	0.0	0.0	0.0	0.0	1401.0	0.0	0.0	0.0	0.0	0.0	0.0	0.0	0.0	0.0	0.0	0.0	0.0	0.0	0.0	0.0	0.0
27	687.0	410.0	77.0	1486.0	99.0	99.0	84.0	0.0	0.0	0.0	0.0	0.0	0.0	0.0	0.0	0.0	0.0	0.0	0.0	0.0	109.0	0.0	277.0	0.0	0.0	0.0	0.0	0.0	0.0	0.0	47.0	719.0	377.0	0.0	0.0	0.0	0.0	0.0	133.0	0.0	0.0	0.0	0.0	0.0	0.0	0.0	0.0	875.0	0.0
28	1993.0	18936.0	498.0	2811.0	602.0	2056.0	354.0	495.0	97.0	0.0	2101.0	57.0	0.0	81.0	54.0	2565.0	57.0	193.0	0.0	92.0	67.0	62.0	605.0	103.0	5264.0	323.0	0.0	185.0	0.0	0.0	23.0	102.0	1617.0	0.0	1208.0	0.0	37.0	3819.0	577.0	286.0	75.0	80.0	0.0	0.0	234.0	250.0	247.0	0.0	62.0
29	2453.0	154.0	723.0	65.0	35.0	0.0	0.0	0.0	800.0	0.0	0.0	62.0	0.0	0.0	0.0	0.0	0.0	0.0	408.0	0.0	0.0	296.0	0.0	35.0	23.0	148.0	0.0	0.0	41.0	0.0	0.0	0.0	23.0	2590.0	0.0	14704.0	0.0	0.0	29.0	1618.0	29.0	17.0	160.0	0.0	0.0	82.0	0.0	0.0	29.0
30	157.0	209.0	0.0	3359.0	0.0	236.0	304.0	0.0	0.0	0.0	0.0	0.0	0.0	0.0	840.0	0.0	0.0	0.0	0.0	28.0	0.0	0.0	1154.0	0.0	524.0	0.0	0.0	2073.0	0.0	0.0	0.0	839.0	511.0	0.0	49.0	0.0	626.0	0.0	912.0	0.0	0.0	0.0	0.0	0.0	2171.0	0.0	0.0	1010.0	0.0
31	302.0	245.0	0.0	726.0	0.0	75.0	0.0	0.0	0.0	0.0	66.0	0.0	0.0	0.0	0.0	0.0	0.0	0.0	0.0	0.0	47.0	0.0	75.0	0.0	0.0	0.0	0.0	1066.0	0.0	0.0	62.0	0.0	141.0	0.0	0.0	0.0	18.0	0.0	94.0	0.0	0.0	0.0	0.0	0.0	0.0	0.0	0.0	4042.0	0.0
32	17613.0	8527.0	2376.0	93658.0	1931.0	978.0	845.0	660.0	326.0	213.0	36417.0	88.0	79.0	411.0	420.0	228.0	756.0	1095.0	1258.0	689.0	1817.0	109.0	2236.0	295.0	361.0	917.0	0.0	879.0	778.0	84.0	102.0	267.0	0.0	229.0	221.0	318.0	84.0	324.0	43108.0	978.0	403.0	242.0	208.0	0.0	107466.0	478.0	720.0	1258.0	295.0
33	32174.0	208.0	3994.0	182.0	60.0	95.0	0.0	0.0	87.0	0.0	0.0	20.0	0.0	0.0	0.0	0.0	45.0	0.0	2266.0	0.0	0.0	31.0	0.0	73.0	0.0	944.0	0.0	0.0	0.0	2833.0	0.0	0.0	78.0	0.0	0.0	5101.0	0.0	0.0	0.0	138.0	0.0	138.0	47.0	0.0	0.0	182.0	0.0	0.0	34.0
34	235.0	1345.0	83.0	216.0	0.0	9563.0	0.0	58.0	0.0	0.0	0.0	0.0	0.0	0.0	0.0	432.0	0.0	0.0	0.0	0.0	0.0	0.0	0.0	0.0	304.0	0.0	0.0	44.0	299.0	0.0	0.0	0.0	93.0	0.0	0.0	0.0	0.0	378.0	0.0	0.0	0.0	0.0	0.0	0.0	0.0	29.0	0.0	63.0	0.0
35	11346.0	439.0	2069.0	112.0	0.0	0.0	0.0	0.0	381.0	213.0	0.0	187.0	0.0	0.0	0.0	0.0	698.0	0.0	913.0	0.0	0.0	128.0	0.0	118.0	51.0	560.0	0.0	0.0	0.0	14405.0	0.0	0.0	112.0	5725.0	0.0	0.0	0.0	0.0	0.0	801.0	121.0	51.0	130.0	0.0	0.0	159.0	0.0	34.0	53.0
36	136.0	30.0	0.0	302.0	0.0	0.0	0.0	0.0	0.0	0.0	0.0	0.0	0.0	0.0	4795.0	0.0	0.0	0.0	45.0	42.0	832.0	0.0	90.0	0.0	0.0	0.0	0.0	75.0	0.0	0.0	0.0	60.0	90.0	0.0	0.0	0.0	0.0	0.0	37.0	0.0	0.0	0.0	0.0	0.0	0.0	0.0	30.0	385.0	0.0
37	696.0	4443.0	149.0	348.0	0.0	1740.0	0.0	132.0	0.0	0.0	0.0	0.0	0.0	0.0	0.0	23757.0	0.0	0.0	0.0	0.0	0.0	0.0	0.0	0.0	2928.0	82.0	0.0	0.0	1376.0	0.0	0.0	0.0	165.0	0.0	493.0	0.0	0.0	0.0	99.0	0.0	0.0	0.0	0.0	0.0	0.0	0.0	0.0	0.0	71.0
38	244.0	219.0	73.0	34881.0	1142.0	0.0	0.0	0.0	0.0	0.0	13996.0	0.0	0.0	0.0	0.0	0.0	0.0	85.0	61.0	0.0	0.0	0.0	195.0	0.0	61.0	0.0	0.0	171.0	61.0	0.0	0.0	61.0	22883.0	0.0	0.0	0.0	0.0	0.0	0.0	0.0	0.0	0.0	0.0	0.0	1014.0	0.0	0.0	904.0	0.0
39	10799.0	4530.0	2447.0	1334.0	0.0	433.0	0.0	330.0	7948.0	56.0	150.0	1274.0	525.0	101.0	0.0	76.0	217.0	96.0	687.0	0.0	0.0	1901.0	0.0	265.0	263.0	788.0	0.0	0.0	311.0	4531.0	0.0	0.0	1401.0	239.0	147.0	1820.0	0.0	115.0	0.0	0.0	1820.0	343.0	7765.0	0.0	0.0	433.0	78.0	0.0	259.0
40	2380.0	530.0	560.0	120.0	0.0	50.0	0.0	0.0	120.0	0.0	0.0	990.0	23.0	0.0	0.0	0.0	0.0	0.0	90.0	0.0	60.0	27.0	0.0	0.0	0.0	160.0	0.0	0.0	0.0	50.0	0.0	0.0	220.0	40.0	0.0	230.0	0.0	0.0	0.0	730.0	0.0	0.0	80.0	0.0	0.0	40.0	0.0	0.0	0.0
41	10423.0	356.0	1846.0	307.0	73.0	110.0	0.0	330.0	49.0	144.0	0.0	0.0	0.0	0.0	0.0	0.0	1192.0	0.0	2719.0	0.0	0.0	23.0	0.0	73.0	36.0	479.0	0.0	0.0	0.0	0.0	0.0	0.0	184.0	123.0	0.0	142.0	0.0	0.0	0.0	86.0	0.0	0.0	0.0	0.0	0.0	136.0	0.0	0.0	36.0
42	1219.0	262.0	246.0	71.0	0.0	39.0	0.0	0.0	2625.0	0.0	39.0	52.0	143.0	0.0	0.0	0.0	0.0	0.0	79.0	0.0	0.0	3332.0	23.0	0.0	27.0	71.0	0.0	0.0	0.0	308.0	0.0	0.0	111.0	71.0	0.0	123.0	0.0	0.0	0.0	6844.0	56.0	0.0	0.0	0.0	0.0	43.0	0.0	35.0	0.0
43	0.0	0.0	0.0	0.0	0.0	0.0	0.0	0.0	0.0	0.0	0.0	0.0	0.0	0.0	0.0	0.0	0.0	0.0	0.0	0.0	0.0	0.0	0.0	0.0	0.0	0.0	0.0	0.0	0.0	0.0	0.0	0.0	0.0	0.0	0.0	0.0	0.0	0.0	0.0	0.0	0.0	0.0	0.0	0.0	0.0	0.0	0.0	0.0	0.0
44	404.0	330.0	91.0	5197.0	166.0	0.0	55.0	55.0	0.0	0.0	1785.0	0.0	0.0	60.0	0.0	0.0	0.0	107.0	110.0	0.0	128.0	0.0	110.0	0.0	0.0	55.0	0.0	0.0	0.0	0.0	0.0	0.0	100460.0	0.0	0.0	0.0	0.0	0.0	1915.0	0.0	0.0	0.0	0.0	0.0	0.0	0.0	55.0	91.0	0.0
45	8659.0	588.0	8887.0	417.0	0.0	0.0	0.0	412.0	54.0	37.0	183.0	31.0	53.0	0.0	0.0	113.0	91.0	0.0	1557.0	0.0	0.0	27.0	0.0	8550.0	170.0	14774.0	0.0	0.0	189.0	69.0	23.0	0.0	284.0	227.0	0.0	265.0	0.0	69.0	0.0	132.0	37.0	80.0	39.0	0.0	0.0	0.0	0.0	0.0	2582.0
46	360.0	115.0	30.0	291.0	0.0	23.0	0.0	30.0	0.0	161.0	0.0	0.0	0.0	4385.0	0.0	0.0	38.0	314.0	69.0	0.0	0.0	0.0	0.0	0.0	69.0	38.0	0.0	0.0	0.0	0.0	0.0	0.0	476.0	0.0	0.0	0.0	0.0	0.0	53.0	0.0	0.0	0.0	0.0	0.0	0.0	0.0	0.0	0.0	0.0
47	0.0	2144.0	0.0	38246.0	2710.0	2560.0	1740.0	412.0	76.0	25.0	1251.0	20.0	34.0	47.0	13417.0	418.0	80.0	494.0	0.0	1065.0	1916.0	0.0	4960.0	0.0	1875.0	323.0	0.0	15202.0	285.0	69.0	2365.0	28964.0	5176.0	83.0	246.0	0.0	5234.0	208.0	21037.0	243.0	56.0	127.0	34.0	0.0	841.0	113.0	180.0	0.0	44.0
48	3998.0	508.0	1789.0	265.0	0.0	0.0	0.0	99.0	0.0	0.0	0.0	52.0	0.0	0.0	0.0	0.0	0.0	96.0	419.0	0.0	0.0	0.0	0.0	22772.0	0.0	1049.0	0.0	0.0	88.0	77.0	0.0	0.0	364.0	41.0	0.0	121.0	0.0	99.0	0.0	386.0	110.0	0.0	0.0	0.0	0.0	3988.0	0.0	0.0	0.0
49	4688.0	228.0	622.0	373.0	0.0	0.0	0.0	412.0	108.0	11510.0	0.0	57.0	39.0	249.0	0.0	0.0	26845.0	0.0	1120.0	0.0	0.0	66.0	0.0	59.0	0.0	788.0	0.0	0.0	0.0	200.0	0.0	0.0	228.0	331.0	49.0	1991.0	0.0	0.0	0.0	0.0	75.0	2883.0	56.0	0.0	0.0	227.0	225.0	0.0	116.0
50	170.0	130.0	48.0	406.0	0.0	113.0	0.0	48.0	0.0	0.0	0.0	0.0	0.0	0.0	0.0	0.0	0.0	0.0	0.0	0.0	0.0	0.0	56.0	0.0	73.0	0.0	0.0	97.0	40.0	0.0	0.0	0.0	48.0	0.0	0.0	0.0	0.0	32.0	48.0	0.0	0.0	0.0	0.0	0.0	0.0	0.0	0.0	0.0	0.0
51	214.0	162.0	98.0	440.0	0.0	0.0	0.0	57.0	0.0	18.0	0.0	0.0	0.0	0.0	1206.0	0.0	0.0	0.0	75.0	0.0	3736.0	0.0	179.0	0.0	0.0	0.0	0.0	81.0	0.0	0.0	0.0	0.0	225.0	0.0	0.0	0.0	2804.0	0.0	63.0	0.0	0.0	0.0	0.0	0.0	78.0	0.0	0.0	150.0	0.0
52	1535.0	1663.0	0.0	21753.0	623.0	703.0	1791.0	309.0	54.0	0.0	1251.0	31.0	29.0	47.0	13564.0	152.0	68.0	182.0	0.0	270.0	1663.0	0.0	2047.0	88.0	1151.0	485.0	0.0	6270.0	181.0	0.0	1791.0	10237.0	3882.0	0.0	180.0	65.0	3710.0	115.0	8025.0	200.0	46.0	0.0	56.0	0.0	880.0	182.0	78.0	25464.0	53.0
53	3891.0	4924.0	714.0	14177.0	405.0	2104.0	540.0	392.0	76.0	0.0	1701.0	20.0	63.0	121.0	237.0	247.0	91.0	118.0	251.0	262.0	143.0	42.0	2263.0	103.0	1072.0	269.0	0.0	879.0	363.0	0.0	353.0	1315.0	2588.0	41.0	189.0	0.0	130.0	277.0	15322.0	501.0	56.0	127.0	78.0	0.0	645.0	227.0	427.0	741.0	44.0
54	834.0	227.0	379.0	46.0	0.0	35.0	0.0	0.0	986.0	0.0	0.0	83.0	225.0	0.0	0.0	0.0	40.0	0.0	81.0	0.0	0.0	2201.0	0.0	0.0	46.0	46.0	0.0	0.0	0.0	355.0	0.0	0.0	75.0	23.0	0.0	93.0	0.0	0.0	0.0	1360.0	75.0	0.0	764.0	0.0	0.0	99.0	0.0	0.0	35.0
55	442.0	1599.0	0.0	426.0	0.0	180.0	135.0	0.0	0.0	0.0	0.0	0.0	0.0	0.0	36.0	106.0	0.0	0.0	0.0	28.0	0.0	0.0	131.0	0.0	0.0	0.0	0.0	131.0	139.0	0.0	39.0	0.0	114.0	0.0	98.0	0.0	0.0	0.0	273.0	0.0	0.0	0.0	0.0	0.0	0.0	0.0	0.0	471.0	0.0
56	1042.0	130.0	350.0	92.0	0.0	46.0	0.0	25.0	705.0	0.0	0.0	104.0	34.0	29.0	0.0	0.0	0.0	0.0	105.0	0.0	0.0	232.0	0.0	33.0	0.0	97.0	0.0	0.0	0.0	2192.0	0.0	0.0	101.0	122.0	0.0	688.0	0.0	0.0	0.0	987.0	84.0	50.0	219.0	0.0	0.0	54.0	0.0	46.0	0.0
57	1989.0	6833.0	773.0	534.0	114.0	1363.0	0.0	288.0	0.0	25.0	0.0	0.0	0.0	0.0	0.0	3757.0	0.0	0.0	294.0	0.0	0.0	0.0	0.0	73.0	26257.0	165.0	0.0	0.0	976.0	0.0	39.0	0.0	165.0	31.0	419.0	0.0	0.0	1713.0	165.0	0.0	0.0	0.0	0.0	0.0	0.0	159.0	0.0	404.0	71.0
58	756.0	1201.0	0.0	1127.0	218.0	489.0	84.0	0.0	0.0	0.0	0.0	0.0	0.0	0.0	109.0	0.0	0.0	0.0	0.0	42.0	0.0	0.0	252.0	0.0	281.0	0.0	0.0	439.0	155.0	38.0	487.0	2076.0	593.0	0.0	90.0	0.0	37.0	0.0	577.0	0.0	0.0	0.0	43.0	0.0	0.0	0.0	0.0	3772.0	0.0
59	165.0	33.0	47.0	136.0	42.0	0.0	0.0	18.0	0.0	51.0	0.0	0.0	0.0	783.0	0.0	0.0	37.0	269.0	0.0	0.0	0.0	0.0	0.0	0.0	14.0	0.0	0.0	0.0	37.0	0.0	0.0	0.0	103.0	0.0	0.0	0.0	0.0	0.0	23.0	0.0	0.0	0.0	0.0	0.0	0.0	0.0	141.0	42.0	0.0
60	182.0	193.0	0.0	45622.0	96.0	0.0	152.0	0.0	0.0	0.0	1101.0	0.0	0.0	0.0	0.0	0.0	0.0	32.0	0.0	0.0	0.0	0.0	311.0	0.0	0.0	0.0	0.0	42.0	0.0	0.0	0.0	0.0	13673.0	0.0	0.0	0.0	0.0	0.0	10245.0	0.0	0.0	0.0	0.0	0.0	816.0	0.0	0.0	225.0	0.0
61	298.0	156.0	67.0	3003.0	238.0	0.0	0.0	0.0	0.0	0.0	6906.0	0.0	0.0	0.0	0.0	0.0	0.0	247.0	59.0	0.0	0.0	0.0	82.0	0.0	29.0	0.0	0.0	0.0	0.0	0.0	0.0	0.0	18615.0	0.0	0.0	0.0	0.0	0.0	729.0	0.0	0.0	0.0	0.0	0.0	1748.0	0.0	123.0	59.0	0.0
62	13027.0	11136.0	2189.0	32778.0	1506.0	2273.0	1183.0	1361.0	348.0	87.0	1751.0	46.0	124.0	101.0	8847.0	418.0	183.0	536.0	1005.0	547.0	3774.0	163.0	0.0	162.0	1546.0	593.0	0.0	13867.0	726.0	100.0	10371.0	30047.0	10245.0	229.0	345.0	307.0	4617.0	416.0	11643.0	1016.0	206.0	277.0	165.0	0.0	997.0	364.0	270.0	107584.0	152.0
63	62.0	93.0	0.0	631.0	0.0	51.0	0.0	0.0	0.0	0.0	0.0	0.0	0.0	0.0	1736.0	0.0	0.0	0.0	0.0	0.0	951.0	0.0	155.0	0.0	0.0	0.0	0.0	124.0	0.0	0.0	41.0	196.0	206.0	0.0	0.0	0.0	682.0	0.0	41.0	0.0	0.0	0.0	0.0	0.0	0.0	0.0	0.0	2162.0	0.0
64	2912.0	1890.0	306.0	17780.0	270.0	357.0	45293.0	0.0	0.0	0.0	266.0	0.0	0.0	81.0	408.0	133.0	0.0	85.0	287.0	92.0	510.0	0.0	106271.0	0.0	0.0	306.0	0.0	919.0	155.0	38.0	110.0	205.0	6641.0	0.0	0.0	0.0	46.0	69.0	1277.0	200.0	0.0	0.0	26.0	0.0	357.0	0.0	0.0	306.0	0.0
65	1822.0	1236.0	507.0	1822.0	0.0	0.0	185.0	0.0	0.0	0.0	0.0	0.0	0.0	54.0	2285.0	0.0	68.0	128.0	332.0	28.0	2921.0	23.0	427.0	0.0	0.0	0.0	0.0	427.0	0.0	46.0	70.0	554.0	1294.0	52.0	0.0	87.0	990.0	0.0	0.0	0.0	37.0	0.0	56.0	0.0	0.0	0.0	0.0	1489.0	0.0
66	13560.0	4356.0	3723.0	1686.0	0.0	243.0	135.0	247.0	913.0	75.0	0.0	843.0	316.0	128.0	0.0	133.0	172.0	118.0	948.0	49.0	388.0	386.0	0.0	162.0	987.0	1018.0	0.0	0.0	259.0	351.0	55.0	0.0	1617.0	229.0	0.0	948.0	0.0	0.0	0.0	4040.0	22001.0	265.0	597.0	0.0	117.0	501.0	78.0	0.0	143.0
67	0.0	0.0	0.0	0.0	0.0	0.0	0.0	0.0	0.0	56.0	0.0	0.0	0.0	162.0	0.0	0.0	45.0	0.0	0.0	0.0	0.0	0.0	0.0	0.0	0.0	0.0	0.0	0.0	0.0	0.0	0.0	0.0	0.0	0.0	0.0	0.0	0.0	0.0	0.0	0.0	0.0	0.0	0.0	0.0	0.0	0.0	405.0	0.0	0.0
68	0.0	0.0	0.0	0.0	0.0	0.0	0.0	0.0	0.0	0.0	0.0	0.0	0.0	114.0	0.0	0.0	0.0	0.0	0.0	0.0	0.0	0.0	0.0	0.0	0.0	0.0	0.0	0.0	0.0	0.0	0.0	0.0	0.0	0.0	0.0	0.0	0.0	0.0	0.0	0.0	0.0	0.0	0.0	0.0	0.0	0.0	202.0	0.0	0.0
69	2480.0	1563.0	808.0	2912.0	0.0	404.0	0.0	0.0	54.0	31.0	3186.0	36.0	18.0	60.0	296.0	0.0	114.0	139.0	296.0	35.0	458.0	27.0	0.0	0.0	323.0	269.0	0.0	674.0	0.0	0.0	23.0	185.0	1509.0	52.0	65.0	76.0	140.0	92.0	577.0	214.0	56.0	103.0	0.0	17338.0	97.0	0.0	0.0	593.0	71.0
70	15175.0	862.0	11065.0	721.0	270.0	0.0	0.0	16506.0	87.0	50.0	0.0	31.0	29.0	0.0	0.0	0.0	91.0	128.0	4668.0	49.0	0.0	42.0	0.0	546.0	197.0	2536.0	0.0	0.0	155.0	108.0	0.0	0.0	581.0	489.0	0.0	153.0	0.0	115.0	160.0	300.0	0.0	173.0	26.0	0.0	0.0	1025.0	0.0	200.0	268.0
71	644.0	187.0	128.0	1177.0	5671.0	0.0	0.0	93.0	0.0	0.0	2483.0	0.0	0.0	47.0	0.0	0.0	0.0	2360.0	93.0	0.0	0.0	0.0	52.0	0.0	0.0	64.0	0.0	0.0	0.0	0.0	0.0	0.0	1921.0	0.0	0.0	0.0	0.0	0.0	1276.0	0.0	0.0	0.0	0.0	0.0	292.0	0.0	90.0	169.0	0.0
72	13453.0	52295.0	2278.0	19637.0	1267.0	15101.0	1994.0	1279.0	228.0	37.0	667.0	99.0	79.0	310.0	493.0	6177.0	275.0	418.0	897.0	149.0	295.0	85.0	2929.0	221.0	13260.0	755.0	0.0	1295.0	4448.0	177.0	165.0	637.0	5607.0	166.0	5267.0	175.0	46.0	4814.0	5046.0	844.0	272.0	404.0	138.0	0.0	371.0	615.0	1508.0	875.0	241.0
73	7271.0	16571.0	1296.0	3269.0	197.0	44735.0	118.0	495.0	87.0	25.0	200.0	36.0	58.0	54.0	54.0	19196.0	91.0	268.0	507.0	42.0	168.0	62.0	0.0	162.0	23099.0	732.0	0.0	393.0	2423.0	69.0	102.0	205.0	1941.0	166.0	9080.0	109.0	28.0	29977.0	243.0	357.0	56.0	92.0	47.0	0.0	117.0	455.0	112.0	404.0	116.0
74	217.0	69.0	0.0	858.0	0.0	49.0	84.0	0.0	0.0	0.0	0.0	0.0	0.0	0.0	10151.0	0.0	0.0	0.0	0.0	0.0	1006.0	0.0	246.0	0.0	0.0	0.0	0.0	0.0	0.0	0.0	0.0	118.0	286.0	0.0	0.0	0.0	934.0	0.0	98.0	0.0	0.0	0.0	0.0	0.0	59.0	0.0	0.0	631.0	0.0
75	0.0	140.0	0.0	1005.0	124.0	0.0	0.0	0.0	0.0	0.0	86.0	0.0	0.0	0.0	164.0	0.0	0.0	0.0	0.0	0.0	0.0	0.0	183.0	0.0	0.0	0.0	0.0	637.0	0.0	0.0	243.0	583.0	205.0	0.0	0.0	0.0	37.0	0.0	1124.0	0.0	0.0	0.0	0.0	0.0	0.0	0.0	0.0	8218.0	0.0
76	6300.0	2004.0	1807.0	465.0	0.0	357.0	0.0	1464.0	0.0	0.0	0.0	31.0	0.0	0.0	0.0	268.0	0.0	96.0	501.0	0.0	0.0	0.0	0.0	984.0	644.0	751.0	0.0	125.0	286.0	54.0	0.0	0.0	322.0	83.0	0.0	0.0	18.0	178.0	0.0	214.0	37.0	0.0	0.0	0.0	0.0	1521.0	0.0	196.0	859.0
77	57.0	0.0	0.0	248.0	0.0	0.0	0.0	0.0	0.0	0.0	0.0	0.0	0.0	0.0	233.0	0.0	0.0	0.0	0.0	0.0	160.0	19.0	98.0	0.0	0.0	0.0	0.0	46.0	0.0	0.0	23.0	295.0	202.0	0.0	0.0	0.0	130.0	0.0	0.0	0.0	0.0	0.0	0.0	0.0	0.0	0.0	0.0	881.0	0.0
78	841.0	213.0	353.0	106.0	16.0	39.0	0.0	20545.0	0.0	0.0	0.0	0.0	0.0	0.0	0.0	0.0	0.0	0.0	168.0	0.0	28.0	0.0	0.0	22.0	22.0	129.0	0.0	0.0	33.0	0.0	0.0	0.0	33.0	0.0	0.0	0.0	0.0	0.0	0.0	0.0	0.0	0.0	0.0	0.0	0.0	67.0	0.0	39.0	61.0
79	353.0	28.0	64.0	8.0	0.0	0.0	0.0	4.0	0.0	0.0	0.0	0.0	0.0	0.0	0.0	0.0	14.0	0.0	4.0	0.0	4.0	14.0	4.0	0.0	4.0	18.0	0.0	0.0	0.0	0.0	0.0	0.0	24.0	0.0	0.0	4.0	0.0	0.0	4.0	128.0	150.0	0.0	4.0	0.0	0.0	14.0	0.0	18.0	4.0
80	551.0	143.0	236.0	0.0	0.0	0.0	0.0	0.0	17.0	0.0	0.0	85.0	7.0	0.0	0.0	0.0	0.0	0.0	64.0	0.0	35.0	0.0	0.0	7.0	14.0	50.0	0.0	0.0	0.0	85.0	0.0	0.0	35.0	17.0	0.0	64.0	0.0	0.0	0.0	443.0	855.0	0.0	35.0	0.0	0.0	25.0	0.0	0.0	0.0
81	12397.0	366.0	5465.0	234.0	0.0	0.0	0.0	268.0	54.0	25.0	0.0	0.0	23.0	0.0	0.0	0.0	68.0	0.0	10697.0	0.0	0.0	0.0	0.0	812.0	87.0	21658.0	0.0	0.0	73.0	61.0	0.0	0.0	190.0	483.0	0.0	76.0	0.0	0.0	73.0	87.0	0.0	103.0	0.0	0.0	0.0	22881.0	0.0	0.0	322.0
82	662.0	576.0	115.0	1670.0	0.0	0.0	0.0	100.0	0.0	0.0	0.0	0.0	0.0	0.0	109.0	0.0	91.0	0.0	0.0	0.0	236.0	0.0	0.0	73.0	0.0	0.0	0.0	2221.0	129.0	0.0	31.0	12806.0	360.0	0.0	0.0	0.0	37.0	0.0	304.0	0.0	0.0	0.0	0.0	0.0	0.0	0.0	0.0	2492.0	0.0
83	13979.0	774.0	1590.0	669.0	0.0	0.0	0.0	288.0	54.0	11410.0	125.0	109.0	0.0	101.0	0.0	0.0	27836.0	0.0	1255.0	0.0	109.0	27.0	0.0	0.0	197.0	606.0	0.0	0.0	0.0	162.0	0.0	0.0	647.0	334.0	0.0	8532.0	0.0	0.0	0.0	272.0	168.0	3201.0	0.0	0.0	0.0	182.0	112.0	0.0	0.0
84	1874.0	205.0	366.0	107.0	0.0	24.0	0.0	0.0	97.0	43.0	0.0	454.0	0.0	0.0	0.0	0.0	141.0	0.0	48.0	0.0	0.0	0.0	0.0	29.0	0.0	146.0	0.0	0.0	0.0	46.0	0.0	0.0	73.0	53.0	0.0	761.0	0.0	0.0	0.0	429.0	1154.0	0.0	104.0	0.0	29.0	107.0	0.0	0.0	0.0
85	4594.0	227.0	1436.0	73.0	0.0	0.0	0.0	0.0	1121.0	18.0	0.0	99.0	39.0	0.0	0.0	0.0	0.0	0.0	315.0	0.0	0.0	190.0	0.0	118.0	58.0	395.0	0.0	0.0	0.0	5510.0	0.0	0.0	139.0	322.0	0.0	696.0	0.0	0.0	0.0	1560.0	131.0	80.0	417.0	0.0	0.0	102.0	0.0	51.0	80.0
86	959.0	15073.0	0.0	4518.0	186.0	11745.0	1064.0	330.0	119.0	0.0	216.0	0.0	0.0	0.0	201.0	1729.0	0.0	0.0	251.0	0.0	0.0	0.0	3683.0	59.0	4968.0	0.0	0.0	624.0	2166.0	0.0	0.0	411.0	862.0	0.0	821.0	0.0	0.0	2152.0	1003.0	0.0	0.0	0.0	0.0	0.0	332.0	159.0	135.0	0.0	44.0
87	323.0	194.0	0.0	3397.0	75.0	107.0	202.0	0.0	0.0	0.0	0.0	0.0	0.0	0.0	54.0	0.0	0.0	0.0	0.0	42.0	67.0	0.0	312.0	0.0	0.0	0.0	0.0	4940.0	0.0	0.0	55.0	722.0	291.0	0.0	0.0	0.0	84.0	0.0	194.0	0.0	0.0	0.0	0.0	0.0	0.0	0.0	0.0	808.0	0.0
88	1758.0	6275.0	327.0	476.0	0.0	378.0	0.0	119.0	0.0	0.0	0.0	0.0	0.0	0.0	0.0	931.0	0.0	0.0	178.0	0.0	0.0	0.0	0.0	103.0	427.0	119.0	0.0	0.0	2757.0	0.0	0.0	0.0	372.0	0.0	156.0	87.0	0.0	4120.0	0.0	119.0	0.0	0.0	0.0	0.0	0.0	136.0	0.0	134.0	161.0
89	458.0	1457.0	106.0	122.0	0.0	676.0	0.0	57.0	0.0	0.0	0.0	0.0	0.0	0.0	0.0	2341.0	0.0	0.0	40.0	0.0	0.0	0.0	49.0	0.0	7962.0	0.0	0.0	49.0	204.0	0.0	0.0	0.0	81.0	0.0	172.0	0.0	0.0	1180.0	0.0	0.0	0.0	0.0	0.0	0.0	0.0	73.0	0.0	90.0	44.0
90	547.0	4450.0	103.0	278.0	0.0	1542.0	0.0	51.0	0.0	0.0	0.0	0.0	0.0	0.0	0.0	7382.0	0.0	0.0	92.0	0.0	0.0	0.0	0.0	0.0	5462.0	51.0	0.0	41.0	361.0	0.0	0.0	0.0	103.0	0.0	542.0	0.0	0.0	3472.0	41.0	0.0	0.0	0.0	0.0	0.0	0.0	41.0	0.0	0.0	0.0
91	742.0	1207.0	154.0	1315.0	0.0	3311.0	0.0	0.0	0.0	0.0	133.0	0.0	0.0	47.0	0.0	123.0	0.0	0.0	139.0	0.0	0.0	0.0	510.0	0.0	170.0	0.0	0.0	347.0	216.0	0.0	0.0	82.0	294.0	0.0	98.0	0.0	0.0	92.0	334.0	0.0	0.0	0.0	0.0	0.0	0.0	0.0	0.0	741.0	0.0
92	450.0	2292.0	76.0	320.0	0.0	1077.0	0.0	0.0	0.0	0.0	0.0	0.0	0.0	0.0	0.0	328.0	0.0	0.0	0.0	0.0	0.0	0.0	53.0	0.0	427.0	0.0	0.0	0.0	122.0	0.0	0.0	34.0	137.0	0.0	1544.0	0.0	0.0	324.0	0.0	0.0	0.0	0.0	0.0	0.0	0.0	0.0	0.0	34.0	44.0
93	405.0	476.0	0.0	617.0	0.0	317.0	0.0	70.0	0.0	0.0	0.0	0.0	0.0	0.0	0.0	0.0	0.0	0.0	0.0	0.0	0.0	0.0	114.0	0.0	88.0	0.0	0.0	79.0	52.0	0.0	0.0	70.0	185.0	0.0	70.0	0.0	0.0	0.0	88.0	0.0	0.0	0.0	0.0	0.0	0.0	0.0	0.0	150.0	0.0
94	906.0	1100.0	0.0	17408.0	623.0	776.0	895.0	206.0	0.0	25.0	383.0	26.0	0.0	0.0	3125.0	190.0	45.0	182.0	0.0	497.0	371.0	0.0	1488.0	0.0	526.0	0.0	0.0	5500.0	0.0	0.0	1524.0	6665.0	1509.0	41.0	49.0	0.0	710.0	69.0	5654.0	0.0	46.0	0.0	0.0	0.0	176.0	0.0	90.0	78145.0	0.0
95	481.0	106.0	212.0	15.0	0.0	0.0	0.0	0.0	60.0	0.0	0.0	25.0	20.0	0.0	0.0	0.0	0.0	0.0	30.0	10.0	15.0	40.0	0.0	0.0	0.0	35.0	0.0	0.0	0.0	25.0	0.0	0.0	40.0	10.0	0.0	25.0	0.0	0.0	0.0	243.0	309.0	0.0	86.0	0.0	0.0	25.0	0.0	15.0	0.0
96	563.0	947.0	0.0	849.0	0.0	205.0	0.0	0.0	0.0	0.0	0.0	0.0	0.0	0.0	0.0	0.0	0.0	0.0	0.0	0.0	0.0	0.0	241.0	0.0	116.0	0.0	0.0	208.0	0.0	0.0	39.0	966.0	178.0	0.0	57.0	0.0	28.0	0.0	125.0	0.0	0.0	0.0	0.0	0.0	0.0	0.0	0.0	1751.0	0.0
97	2868.0	710.0	682.0	267.0	0.0	92.0	0.0	0.0	405.0	0.0	0.0	981.0	1404.0	40.0	0.0	0.0	45.0	0.0	110.0	0.0	0.0	92.0	0.0	59.0	119.0	166.0	0.0	0.0	64.0	101.0	0.0	0.0	212.0	101.0	49.0	267.0	0.0	0.0	0.0	959.0	262.0	46.0	221.0	0.0	0.0	159.0	0.0	0.0	53.0
98	14931.0	4530.0	5038.0	2311.0	290.0	1063.0	135.0	907.0	239.0	25.0	1935.0	88.0	154.0	148.0	73.0	266.0	160.0	139.0	1525.0	99.0	151.0	109.0	0.0	20365.0	554.0	2912.0	0.0	161.0	508.0	193.0	0.0	102.0	1833.0	354.0	287.0	462.0	28.0	208.0	243.0	832.0	197.0	323.0	134.0	0.0	78.0	57476.0	168.0	0.0	7747.0
99	5717.0	2951.0	1834.0	611.0	0.0	186.0	0.0	495.0	54.0	18.0	116.0	20.0	18.0	0.0	0.0	345.0	57.0	118.0	718.0	0.0	0.0	27.0	0.0	2215.0	558.0	744.0	0.0	0.0	452.0	69.0	0.0	0.0	452.0	62.0	82.0	109.0	18.0	212.0	0.0	186.0	0.0	69.0	39.0	0.0	0.0	3258.0	0.0	0.0	1382.0
100	1141.0	151.0	247.0	54.0	0.0	0.0	18.0	0.0	54.0	0.0	0.0	42.0	24.0	0.0	0.0	0.0	0.0	0.0	42.0	0.0	0.0	18.0	24.0	18.0	30.0	42.0	0.0	0.0	0.0	24.0	0.0	0.0	102.0	0.0	0.0	42.0	0.0	0.0	0.0	386.0	676.0	0.0	36.0	0.0	0.0	66.0	0.0	0.0	0.0
101	1913.0	55318.0	0.0	18120.0	519.0	6224.0	1098.0	453.0	185.0	0.0	984.0	41.0	18.0	0.0	201.0	3592.0	57.0	139.0	1012.0	142.0	0.0	39.0	4783.0	73.0	6482.0	242.0	0.0	1365.0	2251.0	54.0	39.0	925.0	1725.0	0.0	1996.0	0.0	74.0	3263.0	2827.0	214.0	75.0	103.0	43.0	0.0	352.0	273.0	281.0	0.0	0.0
102	151.0	44.0	13.0	68.0	24.0	0.0	0.0	8.0	0.0	30.0	0.0	0.0	0.0	202.0	0.0	0.0	13.0	44.0	0.0	0.0	0.0	0.0	0.0	0.0	0.0	30.0	0.0	0.0	8.0	0.0	0.0	0.0	85.0	0.0	0.0	8.0	0.0	0.0	0.0	0.0	0.0	0.0	0.0	0.0	19.0	8.0	281.0	0.0	0.0
103	423.0	451.0	0.0	5472.0	0.0	0.0	202.0	0.0	0.0	0.0	166.0	0.0	0.0	0.0	5246.0	0.0	0.0	0.0	0.0	92.0	320.0	0.0	479.0	0.0	0.0	0.0	0.0	1664.0	0.0	54.0	220.0	1833.0	564.0	0.0	57.0	0.0	1177.0	0.0	729.0	0.0	0.0	0.0	0.0	0.0	117.0	0.0	0.0	6601.0	0.0
104	1365.0	647.0	267.0	365.0	0.0	112.0	0.0	3026.0	0.0	0.0	0.0	0.0	0.0	0.0	0.0	0.0	140.0	118.0	239.0	0.0	0.0	0.0	0.0	154.0	154.0	154.0	0.0	98.0	0.0	0.0	0.0	0.0	309.0	0.0	65.0	0.0	0.0	126.0	98.0	0.0	0.0	69.0	0.0	0.0	0.0	84.0	0.0	126.0	126.0
105	170.0	340.0	0.0	3310.0	103.0	245.0	270.0	0.0	0.0	0.0	133.0	0.0	0.0	0.0	950.0	0.0	0.0	0.0	0.0	0.0	0.0	0.0	907.0	0.0	1456.0	0.0	0.0	699.0	0.0	0.0	10119.0	1002.0	245.0	0.0	0.0	0.0	308.0	0.0	2006.0	0.0	0.0	0.0	0.0	0.0	0.0	0.0	0.0	5863.0	0.0
106	84.0	29.0	18.0	34.0	0.0	0.0	0.0	0.0	0.0	18.0	0.0	0.0	0.0	310.0	0.0	0.0	0.0	14.0	0.0	0.0	0.0	0.0	0.0	0.0	0.0	0.0	0.0	0.0	0.0	0.0	0.0	0.0	79.0	9.0	0.0	0.0	0.0	0.0	0.0	0.0	0.0	0.0	9.0	0.0	0.0	14.0	247.0	0.0	0.0
107	1485.0	11813.0	0.0	12449.0	664.0	3058.0	12286.0	495.0	76.0	0.0	483.0	0.0	29.0	0.0	493.0	3782.0	45.0	182.0	538.0	270.0	92.0	31.0	14147.0	59.0	11154.0	431.0	0.0	2036.0	1344.0	0.0	306.0	1110.0	1401.0	0.0	1528.0	65.0	224.0	4513.0	1976.0	157.0	112.0	0.0	43.0	0.0	391.0	387.0	101.0	538.0	44.0
108	3102.0	276.0	918.0	148.0	0.0	49.0	0.0	49.0	3260.0	25.0	0.0	193.0	34.0	0.0	0.0	0.0	0.0	0.0	237.0	0.0	0.0	414.0	98.0	118.0	0.0	335.0	0.0	0.0	59.0	5234.0	0.0	0.0	148.0	256.0	0.0	1343.0	0.0	0.0	0.0	3250.0	93.0	0.0	493.0	0.0	0.0	159.0	59.0	49.0	0.0
109	2029.0	169.0	130.0	228.0	84.0	45.0	0.0	1485.0	0.0	0.0	0.0	0.0	0.0	0.0	0.0	0.0	0.0	0.0	195.0	0.0	0.0	0.0	0.0	73.0	84.0	117.0	0.0	0.0	0.0	0.0	0.0	0.0	169.0	0.0	0.0	0.0	0.0	52.0	71.0	52.0	0.0	221.0	0.0	0.0	0.0	45.0	0.0	0.0	0.0
110	3385.0	544.0	1420.0	828.0	218.0	0.0	0.0	1114.0	0.0	131.0	150.0	31.0	0.0	60.0	0.0	0.0	493.0	139.0	1254.0	0.0	67.0	23.0	0.0	59.0	0.0	1917.0	0.0	0.0	0.0	0.0	0.0	82.0	473.0	142.0	0.0	153.0	0.0	0.0	118.0	0.0	0.0	2509.0	39.0	0.0	78.0	273.0	0.0	0.0	71.0
111	454.0	318.0	0.0	1911.0	0.0	79.0	84.0	95.0	0.0	0.0	0.0	0.0	0.0	0.0	0.0	0.0	0.0	0.0	0.0	0.0	0.0	0.0	79.0	0.0	0.0	0.0	0.0	462.0	0.0	0.0	0.0	71.0	342.0	0.0	0.0	0.0	0.0	0.0	304.0	0.0	0.0	46.0	0.0	0.0	0.0	0.0	0.0	336.0	0.0
112	513.0	610.0	180.0	4257.0	145.0	110.0	0.0	110.0	0.0	0.0	0.0	0.0	0.0	40.0	0.0	0.0	0.0	0.0	110.0	0.0	0.0	0.0	97.0	0.0	0.0	0.0	0.0	7750.0	0.0	0.0	0.0	185.0	374.0	0.0	0.0	0.0	0.0	0.0	243.0	0.0	0.0	0.0	0.0	0.0	0.0	0.0	0.0	808.0	0.0
113	545.0	1240.0	0.0	210.0	0.0	409.0	0.0	0.0	0.0	0.0	0.0	0.0	0.0	0.0	0.0	68.0	0.0	0.0	99.0	0.0	0.0	0.0	74.0	0.0	117.0	0.0	0.0	55.0	105.0	0.0	23.0	0.0	130.0	0.0	366.0	0.0	0.0	93.0	49.0	0.0	0.0	0.0	0.0	0.0	0.0	0.0	0.0	74.0	0.0
114	955.0	1553.0	131.0	943.0	0.0	3094.0	0.0	0.0	0.0	0.0	0.0	0.0	0.0	0.0	0.0	155.0	0.0	0.0	0.0	0.0	0.0	0.0	250.0	0.0	191.0	0.0	0.0	277.0	238.0	46.0	39.0	102.0	334.0	0.0	979.0	0.0	0.0	250.0	119.0	0.0	0.0	0.0	0.0	0.0	0.0	0.0	0.0	404.0	0.0
115	657.0	192.0	96.0	163.0	28.0	0.0	0.0	0.0	0.0	43.0	0.0	0.0	0.0	427.0	0.0	0.0	0.0	67.0	57.0	0.0	0.0	0.0	0.0	0.0	28.0	48.0	0.0	0.0	0.0	0.0	0.0	0.0	350.0	0.0	0.0	0.0	0.0	0.0	0.0	28.0	0.0	0.0	0.0	0.0	187.0	0.0	979.0	0.0	0.0
116	1504.0	870.0	435.0	580.0	0.0	181.0	0.0	2063.0	0.0	0.0	0.0	0.0	0.0	0.0	0.0	76.0	0.0	85.0	253.0	0.0	0.0	0.0	0.0	73.0	326.0	163.0	0.0	0.0	181.0	0.0	0.0	0.0	290.0	0.0	0.0	0.0	0.0	126.0	108.0	0.0	0.0	46.0	0.0	0.0	0.0	108.0	0.0	181.0	0.0
117	439.0	92.0	23.0	259.0	0.0	0.0	0.0	0.0	0.0	0.0	0.0	0.0	0.0	23.0	0.0	0.0	0.0	64.0	34.0	0.0	0.0	0.0	0.0	0.0	0.0	23.0	0.0	0.0	0.0	0.0	0.0	0.0	238.0	0.0	20.0	0.0	0.0	0.0	0.0	0.0	0.0	0.0	0.0	0.0	34.0	13.0	61.0	0.0	44.0
118	5143.0	3340.0	935.0	22780.0	259.0	601.0	2338.0	247.0	54.0	25.0	467.0	0.0	58.0	121.0	1269.0	95.0	137.0	257.0	668.0	11496.0	534.0	42.0	8484.0	147.0	329.0	539.0	0.0	1202.0	311.0	69.0	133.0	328.0	8350.0	93.0	49.0	87.0	205.0	138.0	801.0	329.0	65.0	115.0	69.0	0.0	734.0	296.0	78.0	801.0	44.0
119	612.0	73.0	61.0	1732.0	55.0	97.0	0.0	48.0	0.0	0.0	79.0	0.0	0.0	42.0	0.0	0.0	0.0	85.0	42.0	0.0	0.0	0.0	0.0	0.0	36.0	0.0	1959.0	55.0	0.0	0.0	0.0	0.0	4671.0	0.0	0.0	0.0	0.0	0.0	159.0	0.0	0.0	0.0	0.0	0.0	226.0	0.0	55.0	0.0	0.0
120	0.0	21.0	0.0	288.0	28.0	0.0	0.0	0.0	0.0	0.0	0.0	0.0	0.0	0.0	605.0	0.0	0.0	0.0	28.0	0.0	180.0	0.0	57.0	0.0	0.0	0.0	0.0	50.0	0.0	0.0	0.0	64.0	122.0	0.0	0.0	0.0	299.0	0.0	0.0	0.0	0.0	0.0	0.0	0.0	43.0	0.0	0.0	425.0	0.0
121	4141.0	1614.0	730.0	2649.0	218.0	243.0	0.0	0.0	54.0	232.0	233.0	31.0	23.0	29665.0	0.0	0.0	160.0	1126.0	548.0	35.0	202.0	0.0	0.0	0.0	0.0	487.0	0.0	0.0	155.0	38.0	0.0	0.0	3410.0	62.0	0.0	131.0	0.0	92.0	0.0	214.0	0.0	103.0	56.0	0.0	156.0	136.0	42431.0	0.0	0.0
122	242918.0	1057.0	59194.0	1912.0	540.0	1082.0	84.0	825.0	402.0	207.0	367.0	673.0	159.0	81.0	0.0	114.0	447.0	193.0	26325.0	42.0	118.0	109.0	0.0	1122.0	2796.0	22600.0	0.0	208.0	259.0	849.0	23.0	0.0	1617.0	4882.0	238.0	3056.0	0.0	115.0	547.0	529.0	731.0	981.0	152.0	0.0	313.0	3008.0	168.0	0.0	259.0
123	387.0	236.0	43.0	4504.0	53.0	0.0	43.0	0.0	0.0	0.0	400.0	0.0	0.0	0.0	0.0	0.0	0.0	85.0	32.0	28.0	64.0	0.0	247.0	0.0	32.0	0.0	0.0	53.0	0.0	0.0	0.0	0.0	42002.0	0.0	0.0	0.0	0.0	0.0	668.0	0.0	0.0	0.0	0.0	0.0	1601.0	0.0	0.0	64.0	0.0
124	386.0	392.0	173.0	1278.0	0.0	0.0	73.0	0.0	0.0	0.0	0.0	0.0	0.0	0.0	39.0	0.0	0.0	39.0	53.0	539.0	93.0	0.0	213.0	0.0	0.0	0.0	0.0	33.0	0.0	0.0	0.0	0.0	1078.0	0.0	0.0	0.0	0.0	0.0	66.0	0.0	0.0	0.0	0.0	0.0	59.0	0.0	0.0	66.0	0.0
125	257.0	2435.0	181.0	1489.0	124.0	378.0	270.0	0.0	0.0	0.0	150.0	0.0	0.0	0.0	0.0	190.0	0.0	0.0	0.0	0.0	0.0	0.0	926.0	0.0	296.0	0.0	0.0	300.0	181.0	0.0	0.0	0.0	219.0	0.0	230.0	0.0	0.0	324.0	171.0	0.0	0.0	0.0	0.0	0.0	0.0	0.0	0.0	0.0	0.0
126	1479.0	3969.0	408.0	180.0	0.0	243.0	0.0	120.0	0.0	0.0	0.0	0.0	0.0	0.0	0.0	266.0	0.0	84.0	132.0	0.0	0.0	0.0	0.0	147.0	204.0	192.0	0.0	0.0	1780.0	0.0	0.0	0.0	204.0	0.0	0.0	0.0	0.0	509.0	0.0	300.0	0.0	0.0	0.0	0.0	0.0	296.0	0.0	0.0	178.0
127	617.0	127.0	241.0	21.0	0.0	28.0	0.0	0.0	23815.0	0.0	0.0	114.0	34.0	0.0	0.0	0.0	0.0	0.0	85.0	0.0	0.0	2784.0	0.0	35.0	56.0	113.0	0.0	0.0	28.0	548.0	0.0	0.0	56.0	0.0	0.0	198.0	0.0	0.0	0.0	1789.0	56.0	0.0	667.0	0.0	0.0	56.0	0.0	0.0	0.0
128	307.0	40.0	122.0	2.0	0.0	0.0	0.0	0.0	174.0	0.0	0.0	78.0	305.0	0.0	0.0	0.0	0.0	0.0	19.0	0.0	0.0	54.0	8.0	0.0	0.0	65.0	0.0	0.0	0.0	48.0	0.0	0.0	40.0	8.0	0.0	97.0	0.0	0.0	0.0	329.0	37.0	0.0	59.0	0.0	0.0	8.0	0.0	8.0	8.0
129	6625.0	784.0	2576.0	272.0	0.0	192.0	0.0	866.0	54.0	0.0	0.0	0.0	23.0	0.0	0.0	144.0	0.0	0.0	864.0	0.0	0.0	31.0	0.0	1727.0	208.0	1280.0	0.0	0.0	400.0	30.0	0.0	0.0	384.0	96.0	0.0	96.0	0.0	96.0	0.0	272.0	0.0	92.0	43.0	0.0	0.0	12770.0	0.0	0.0	1344.0
130	0.0	0.0	0.0	0.0	0.0	0.0	0.0	0.0	0.0	0.0	0.0	0.0	0.0	0.0	0.0	0.0	0.0	0.0	0.0	0.0	0.0	0.0	0.0	0.0	0.0	0.0	0.0	0.0	0.0	0.0	0.0	0.0	862.0	0.0	0.0	0.0	0.0	0.0	0.0	0.0	0.0	0.0	0.0	0.0	0.0	0.0	0.0	0.0	0.0
131	77.0	81.0	0.0	354.0	0.0	20.0	48.0	0.0	0.0	0.0	0.0	0.0	0.0	0.0	32.0	0.0	0.0	12.0	53.0	8107.0	0.0	0.0	110.0	0.0	0.0	0.0	0.0	0.0	12.0	0.0	0.0	0.0	256.0	0.0	0.0	0.0	0.0	0.0	32.0	0.0	0.0	0.0	0.0	24.0	20.0	0.0	0.0	48.0	0.0
132	3493.0	403.0	920.0	517.0	280.0	0.0	0.0	845.0	0.0	43.0	0.0	0.0	0.0	0.0	0.0	0.0	45.0	214.0	554.0	0.0	0.0	0.0	0.0	0.0	113.0	290.0	0.0	88.0	0.0	0.0	0.0	0.0	428.0	0.0	0.0	65.0	0.0	0.0	0.0	0.0	0.0	1223.0	0.0	0.0	0.0	136.0	0.0	0.0	80.0
133	5040.0	5171.0	1548.0	603.0	135.0	866.0	0.0	412.0	76.0	25.0	183.0	57.0	249.0	0.0	0.0	498.0	91.0	0.0	708.0	85.0	0.0	46.0	0.0	1905.0	498.0	997.0	0.0	0.0	787.0	46.0	102.0	0.0	577.0	72.0	123.0	131.0	46.0	787.0	0.0	472.0	65.0	46.0	47.0	0.0	97.0	2324.0	67.0	0.0	2047.0
134	684.0	378.0	203.0	1368.0	0.0	131.0	135.0	101.0	0.0	0.0	0.0	0.0	0.0	0.0	2906.0	0.0	0.0	0.0	145.0	0.0	1418.0	0.0	189.0	0.0	0.0	0.0	0.0	218.0	0.0	0.0	23.0	247.0	364.0	0.0	49.0	0.0	1187.0	0.0	0.0	0.0	0.0	0.0	0.0	0.0	0.0	0.0	0.0	655.0	0.0
135	736.0	6470.0	86.0	519.0	86.0	4390.0	0.0	158.0	0.0	0.0	0.0	0.0	0.0	0.0	0.0	1473.0	0.0	0.0	0.0	0.0	0.0	0.0	0.0	0.0	1842.0	0.0	0.0	158.0	1140.0	0.0	0.0	0.0	231.0	0.0	649.0	0.0	0.0	1545.0	86.0	0.0	0.0	0.0	0.0	0.0	0.0	115.0	0.0	101.0	0.0
136	104.0	248.0	52.0	2887.0	0.0	52.0	13503.0	39.0	0.0	0.0	0.0	0.0	0.0	0.0	222.0	0.0	0.0	0.0	0.0	49.0	104.0	0.0	35421.0	0.0	0.0	0.0	0.0	156.0	0.0	0.0	0.0	39.0	731.0	0.0	0.0	0.0	0.0	0.0	117.0	0.0	0.0	0.0	0.0	0.0	39.0	0.0	0.0	91.0	0.0
137	205.0	331.0	0.0	874.0	59.0	66.0	66.0	86.0	0.0	0.0	0.0	0.0	0.0	0.0	36.0	0.0	0.0	0.0	0.0	0.0	0.0	0.0	86.0	0.0	79.0	0.0	0.0	79.0	0.0	0.0	400.0	102.0	99.0	0.0	0.0	0.0	28.0	0.0	516.0	0.0	0.0	0.0	0.0	0.0	0.0	0.0	0.0	471.0	0.0
138	466.0	246.0	120.0	634.0	204.0	0.0	0.0	57.0	0.0	0.0	146.0	0.0	0.0	435.0	0.0	0.0	0.0	2585.0	31.0	0.0	0.0	0.0	0.0	0.0	0.0	0.0	0.0	0.0	47.0	0.0	0.0	36.0	1725.0	0.0	0.0	0.0	0.0	0.0	62.0	0.0	0.0	0.0	0.0	0.0	131.0	0.0	2438.0	0.0	0.0
139	247.0	289.0	61.0	650.0	0.0	0.0	135.0	0.0	0.0	0.0	0.0	0.0	18.0	0.0	91.0	0.0	0.0	0.0	61.0	0.0	0.0	0.0	278.0	0.0	0.0	0.0	0.0	1890.0	0.0	0.0	0.0	1022.0	175.0	0.0	0.0	0.0	0.0	0.0	0.0	0.0	0.0	0.0	0.0	0.0	0.0	0.0	0.0	606.0	0.0
140	398.0	398.0	0.0	25872.0	71.0	42.0	253.0	0.0	0.0	0.0	734.0	0.0	0.0	0.0	71.0	0.0	0.0	0.0	0.0	0.0	0.0	0.0	5074.0	0.0	0.0	0.0	0.0	99.0	0.0	0.0	0.0	0.0	17641.0	0.0	0.0	0.0	0.0	0.0	1033.0	0.0	0.0	0.0	0.0	0.0	919.0	0.0	0.0	127.0	0.0
141	3323.0	1279.0	592.0	1088.0	270.0	0.0	0.0	2290.0	0.0	0.0	166.0	15.0	0.0	54.0	0.0	95.0	57.0	322.0	649.0	0.0	0.0	19.0	0.0	103.0	382.0	229.0	0.0	0.0	191.0	0.0	0.0	143.0	970.0	0.0	0.0	0.0	0.0	92.0	0.0	0.0	0.0	46.0	43.0	0.0	78.0	152.0	135.0	210.0	210.0
142	915.0	553.0	191.0	241.0	0.0	80.0	0.0	613.0	0.0	0.0	0.0	15.0	0.0	0.0	0.0	60.0	0.0	0.0	130.0	0.0	0.0	0.0	60.0	0.0	191.0	50.0	0.0	0.0	80.0	0.0	0.0	0.0	201.0	0.0	0.0	0.0	0.0	80.0	0.0	0.0	0.0	0.0	0.0	0.0	0.0	50.0	0.0	221.0	0.0
143	1917.0	193.0	724.0	338.0	249.0	0.0	0.0	639.0	0.0	87.0	0.0	0.0	0.0	54.0	0.0	0.0	837.0	0.0	434.0	0.0	0.0	0.0	0.0	177.0	0.0	402.0	0.0	0.0	0.0	0.0	0.0	0.0	193.0	80.0	0.0	98.0	0.0	0.0	80.0	0.0	0.0	1176.0	0.0	0.0	0.0	159.0	0.0	0.0	89.0
144	676.0	2577.0	163.0	384.0	0.0	1434.0	0.0	0.0	0.0	0.0	0.0	0.0	0.0	0.0	0.0	839.0	0.0	0.0	81.0	0.0	0.0	0.0	69.0	0.0	2270.0	81.0	0.0	69.0	1096.0	0.0	0.0	0.0	198.0	0.0	599.0	0.0	0.0	3402.0	0.0	0.0	0.0	0.0	0.0	0.0	0.0	69.0	0.0	0.0	0.0
145	141.0	81.0	0.0	405.0	0.0	0.0	40.0	0.0	0.0	0.0	0.0	0.0	0.0	0.0	1078.0	0.0	0.0	0.0	0.0	0.0	591.0	0.0	50.0	0.0	0.0	0.0	0.0	91.0	0.0	0.0	180.0	182.0	111.0	0.0	0.0	0.0	140.0	0.0	243.0	0.0	0.0	0.0	0.0	91.0	0.0	0.0	0.0	6534.0	0.0
146	201.0	232.0	46.0	3465.0	108.0	0.0	0.0	30.0	0.0	0.0	683.0	0.0	0.0	0.0	0.0	0.0	15.0	0.0	30.0	28.0	61.0	0.0	170.0	0.0	0.0	0.0	0.0	30.0	30.0	0.0	0.0	0.0	91234.0	0.0	0.0	0.0	0.0	0.0	729.0	0.0	0.0	0.0	0.0	0.0	2165.0	0.0	30.0	30.0	0.0
147	92.0	109.0	0.0	712.0	58.0	0.0	0.0	0.0	0.0	0.0	109.0	0.0	0.0	0.0	127.0	0.0	0.0	0.0	0.0	0.0	0.0	0.0	67.0	0.0	50.0	0.0	0.0	201.0	0.0	0.0	2262.0	402.0	75.0	0.0	0.0	0.0	46.0	0.0	159.0	0.0	0.0	0.0	0.0	0.0	0.0	0.0	0.0	4580.0	0.0
148	1430.0	715.0	204.0	7623.0	259.0	0.0	0.0	102.0	0.0	0.0	2986.0	0.0	0.0	54.0	0.0	0.0	0.0	193.0	143.0	28.0	67.0	0.0	286.0	0.0	0.0	81.0	0.0	0.0	0.0	0.0	0.0	0.0	65500.0	0.0	0.0	0.0	0.0	0.0	3100.0	0.0	0.0	0.0	0.0	0.0	25321.0	0.0	78.0	224.0	0.0
149	1202.0	219.0	284.0	125.0	0.0	0.0	0.0	0.0	64.0	0.0	0.0	69.0	162.0	0.0	0.0	0.0	0.0	0.0	64.0	0.0	28.0	44.0	0.0	20.0	32.0	73.0	0.0	0.0	0.0	64.0	0.0	0.0	64.0	24.0	0.0	48.0	0.0	0.0	0.0	572.0	629.0	0.0	117.0	0.0	0.0	44.0	0.0	0.0	0.0
150	0.0	0.0	0.0	0.0	0.0	0.0	0.0	0.0	0.0	0.0	0.0	0.0	0.0	0.0	0.0	0.0	0.0	0.0	0.0	0.0	0.0	0.0	0.0	0.0	0.0	0.0	0.0	0.0	0.0	0.0	0.0	0.0	0.0	0.0	0.0	0.0	0.0	0.0	0.0	0.0	0.0	0.0	0.0	0.0	0.0	0.0	0.0	0.0	0.0
151	4208.0	4887.0	577.0	2342.0	145.0	1629.0	135.0	433.0	76.0	37.0	133.0	0.0	34.0	81.0	91.0	304.0	45.0	0.0	373.0	71.0	261.0	58.0	407.0	88.0	780.0	339.0	0.0	578.0	311.0	0.0	94.0	390.0	1401.0	0.0	295.0	120.0	37.0	231.0	395.0	214.0	84.0	127.0	86.0	0.0	0.0	227.0	135.0	808.0	80.0
152	545.0	416.0	0.0	17440.0	259.0	0.0	118.0	0.0	0.0	0.0	8474.0	0.0	0.0	0.0	0.0	0.0	0.0	171.0	96.0	0.0	0.0	0.0	400.0	0.0	0.0	0.0	0.0	80.0	0.0	0.0	23.0	0.0	48250.0	0.0	0.0	0.0	0.0	0.0	7113.0	0.0	0.0	0.0	0.0	0.0	2644.0	0.0	112.0	609.0	0.0
153	15511.0	34523.0	3261.0	6682.0	436.0	5466.0	388.0	1196.0	185.0	50.0	567.0	99.0	90.0	317.0	146.0	7222.0	447.0	440.0	933.0	191.0	253.0	140.0	0.0	443.0	10924.0	1034.0	0.0	694.0	22741.0	285.0	125.0	308.0	5068.0	187.0	2309.0	395.0	168.0	38681.0	699.0	1272.0	281.0	508.0	178.0	0.0	449.0	843.0	472.0	741.0	599.0
154	3208.0	1887.0	660.0	4435.0	228.0	519.0	185.0	206.0	0.0	0.0	183.0	41.0	29.0	47.0	44933.0	0.0	0.0	85.0	287.0	127.0	14228.0	23.0	519.0	88.0	197.0	269.0	0.0	566.0	0.0	54.0	102.0	519.0	2156.0	62.0	98.0	0.0	42820.0	69.0	364.0	214.0	112.0	57.0	43.0	0.0	215.0	205.0	0.0	2595.0	0.0
155	376.0	1560.0	0.0	682.0	0.0	76.0	118.0	0.0	0.0	0.0	133.0	0.0	0.0	0.0	0.0	0.0	0.0	0.0	0.0	28.0	0.0	0.0	146.0	0.0	90.0	0.0	0.0	0.0	118.0	0.0	31.0	0.0	62.0	0.0	0.0	0.0	0.0	0.0	334.0	0.0	0.0	0.0	0.0	0.0	0.0	0.0	0.0	195.0	0.0
156	2070.0	49306.0	548.0	2466.0	517.0	2101.0	219.0	395.0	228.0	0.0	333.0	57.0	18.0	47.0	36.0	4202.0	57.0	128.0	456.0	78.0	0.0	0.0	395.0	147.0	4446.0	350.0	0.0	323.0	4750.0	92.0	0.0	0.0	517.0	0.0	456.0	0.0	0.0	2223.0	365.0	315.0	75.0	138.0	0.0	0.0	97.0	517.0	0.0	0.0	125.0
157	2999.0	1343.0	796.0	1015.0	540.0	296.0	0.0	937.0	65.0	18.0	0.0	0.0	18.0	47.0	0.0	171.0	0.0	171.0	374.0	0.0	0.0	0.0	0.0	118.0	390.0	0.0	0.0	277.0	203.0	0.0	23.0	123.0	484.0	0.0	0.0	0.0	0.0	92.0	334.0	0.0	0.0	46.0	0.0	0.0	117.0	136.0	0.0	1549.0	89.0
158	139.0	139.0	34.0	14322.0	58.0	34.0	69.0	23.0	0.0	0.0	433.0	0.0	0.0	0.0	0.0	0.0	0.0	0.0	0.0	28.0	0.0	0.0	243.0	0.0	0.0	0.0	0.0	34.0	34.0	0.0	0.0	0.0	35108.0	0.0	0.0	0.0	0.0	0.0	729.0	0.0	0.0	0.0	0.0	0.0	1485.0	0.0	0.0	69.0	0.0
159	3561.0	29117.0	809.0	16548.0	3043.0	8524.0	3549.0	618.0	119.0	0.0	4721.0	46.0	69.0	67.0	109.0	7773.0	80.0	536.0	394.0	149.0	84.0	42.0	11940.0	88.0	20137.0	593.0	0.0	1503.0	2234.0	54.0	78.0	328.0	2911.0	72.0	1668.0	65.0	130.0	6018.0	2584.0	415.0	178.0	150.0	73.0	0.0	958.0	364.0	348.0	875.0	71.0
160	476.0	2478.0	0.0	1048.0	0.0	243.0	84.0	211.0	0.0	0.0	166.0	0.0	0.0	0.0	54.0	0.0	0.0	0.0	0.0	0.0	0.0	0.0	148.0	0.0	95.0	0.0	0.0	0.0	285.0	0.0	165.0	0.0	275.0	0.0	49.0	0.0	28.0	0.0	395.0	0.0	0.0	0.0	0.0	0.0	0.0	0.0	0.0	232.0	0.0
161	87.0	87.0	0.0	1026.0	48.0	0.0	14.0	14.0	14.0	0.0	333.0	0.0	0.0	0.0	14.0	0.0	0.0	14.0	38.0	63.0	34.0	0.0	29.0	0.0	0.0	34.0	0.0	0.0	0.0	0.0	0.0	0.0	7179.0	0.0	0.0	0.0	14.0	0.0	243.0	0.0	0.0	0.0	0.0	0.0	371.0	0.0	14.0	29.0	0.0
162	2095.0	196.0	693.0	42.0	0.0	70.0	0.0	35.0	9258.0	0.0	35.0	73.0	23.0	0.0	0.0	0.0	0.0	0.0	91.0	0.0	0.0	210.0	0.0	59.0	154.0	287.0	0.0	0.0	0.0	1775.0	0.0	0.0	119.0	77.0	0.0	876.0	0.0	42.0	0.0	2663.0	243.0	0.0	357.0	0.0	0.0	35.0	0.0	0.0	143.0
163	1649.0	677.0	220.0	441.0	218.0	0.0	0.0	722.0	0.0	0.0	0.0	0.0	0.0	0.0	0.0	0.0	0.0	0.0	117.0	0.0	0.0	0.0	0.0	0.0	191.0	0.0	0.0	132.0	132.0	0.0	0.0	0.0	294.0	0.0	0.0	0.0	18.0	88.0	132.0	0.0	0.0	0.0	0.0	0.0	0.0	88.0	0.0	161.0	0.0
164	336.0	98.0	104.0	156.0	46.0	0.0	0.0	34.0	0.0	25.0	0.0	0.0	0.0	2282.0	0.0	0.0	0.0	3147.0	75.0	0.0	0.0	0.0	0.0	0.0	0.0	0.0	0.0	0.0	29.0	0.0	0.0	0.0	278.0	0.0	0.0	0.0	0.0	0.0	34.0	0.0	0.0	0.0	0.0	0.0	34.0	0.0	2577.0	0.0	0.0
165	196.0	320.0	41.0	278.0	0.0	134.0	0.0	46.0	0.0	0.0	0.0	0.0	0.0	0.0	0.0	0.0	0.0	0.0	0.0	0.0	0.0	0.0	185.0	0.0	0.0	0.0	0.0	154.0	51.0	0.0	0.0	287.0	134.0	0.0	0.0	0.0	0.0	0.0	77.0	0.0	0.0	0.0	0.0	0.0	0.0	0.0	0.0	289.0	0.0
166	443.0	529.0	0.0	3069.0	166.0	378.0	338.0	0.0	0.0	0.0	283.0	0.0	13.0	0.0	127.0	0.0	0.0	0.0	0.0	191.0	0.0	0.0	1318.0	0.0	399.0	0.0	0.0	300.0	0.0	0.0	55.0	267.0	313.0	0.0	49.0	0.0	0.0	0.0	1580.0	0.0	0.0	0.0	0.0	0.0	0.0	0.0	0.0	336.0	0.0
167	3140.0	557.0	1050.0	332.0	64.0	85.0	0.0	18575.0	0.0	0.0	0.0	0.0	0.0	0.0	0.0	0.0	0.0	0.0	353.0	0.0	0.0	0.0	0.0	160.0	107.0	428.0	0.0	0.0	75.0	0.0	0.0	0.0	182.0	0.0	0.0	0.0	0.0	0.0	304.0	0.0	0.0	0.0	0.0	0.0	0.0	375.0	0.0	0.0	310.0
168	0.0	0.0	0.0	0.0	0.0	0.0	0.0	0.0	0.0	0.0	0.0	0.0	0.0	0.0	36.0	0.0	0.0	0.0	0.0	547.0	0.0	0.0	0.0	0.0	0.0	0.0	0.0	0.0	0.0	0.0	0.0	0.0	0.0	0.0	0.0	0.0	0.0	0.0	0.0	0.0	0.0	0.0	0.0	0.0	0.0	0.0	0.0	0.0	0.0
169	163.0	24.0	63.0	3.0	0.0	3.0	0.0	0.0	8.0	0.0	0.0	3.0	3.0	0.0	0.0	0.0	0.0	0.0	3.0	0.0	13.0	3.0	0.0	0.0	8.0	8.0	0.0	0.0	0.0	0.0	0.0	0.0	18.0	0.0	0.0	0.0	0.0	0.0	3.0	79.0	203.0	0.0	29.0	0.0	0.0	3.0	0.0	0.0	3.0
170	2183.0	488.0	1154.0	88.0	0.0	0.0	0.0	0.0	88.0	0.0	0.0	2441.0	44.0	0.0	0.0	0.0	0.0	0.0	177.0	0.0	0.0	35.0	35.0	0.0	0.0	177.0	0.0	0.0	0.0	62.0	0.0	0.0	177.0	106.0	0.0	275.0	0.0	0.0	0.0	1331.0	9429.0	0.0	71.0	0.0	0.0	113.0	0.0	88.0	35.0
171	109.0	118.0	45.0	408.0	0.0	0.0	0.0	27.0	0.0	0.0	0.0	0.0	0.0	0.0	2193.0	0.0	0.0	0.0	27.0	0.0	12744.0	0.0	90.0	0.0	0.0	0.0	0.0	99.0	0.0	0.0	0.0	45.0	145.0	0.0	0.0	0.0	1635.0	0.0	27.0	0.0	0.0	0.0	0.0	0.0	0.0	0.0	0.0	1943.0	0.0
172	13245.0	749.0	6991.0	425.0	0.0	0.0	0.0	226.0	326.0	75.0	0.0	135.0	63.0	0.0	0.0	0.0	114.0	0.0	3016.0	0.0	0.0	74.0	0.0	280.0	0.0	2185.0	0.0	0.0	0.0	779.0	0.0	0.0	447.0	3249.0	0.0	527.0	0.0	0.0	0.0	715.0	187.0	288.0	121.0	0.0	0.0	341.0	0.0	0.0	116.0
173	12713.0	6519.0	3667.0	2811.0	249.0	1629.0	185.0	1217.0	326.0	81.0	1835.0	292.0	496.0	148.0	0.0	247.0	286.0	311.0	1181.0	113.0	84.0	226.0	0.0	4253.0	570.0	1833.0	0.0	277.0	733.0	478.0	62.0	82.0	2049.0	229.0	312.0	651.0	28.0	324.0	243.0	2159.0	774.0	369.0	443.0	0.0	195.0	6814.0	337.0	336.0	4115.0
174	170.0	119.0	0.0	1743.0	0.0	0.0	0.0	0.0	0.0	0.0	102.0	0.0	0.0	0.0	438.0	0.0	0.0	0.0	0.0	0.0	75.0	0.0	153.0	0.0	0.0	0.0	0.0	906.0	0.0	0.0	141.0	4119.0	273.0	0.0	0.0	0.0	149.0	0.0	456.0	0.0	0.0	0.0	0.0	0.0	0.0	0.0	0.0	6534.0	0.0
175	583.0	118.0	210.0	248.0	97.0	0.0	0.0	43.0	0.0	25.0	70.0	0.0	0.0	410.0	0.0	0.0	0.0	469.0	97.0	0.0	0.0	0.0	0.0	0.0	48.0	27.0	0.0	0.0	0.0	0.0	0.0	27.0	297.0	0.0	0.0	0.0	0.0	0.0	54.0	0.0	0.0	43.0	0.0	0.0	21.0	0.0	427.0	129.0	0.0
176	514.0	1873.0	0.0	579.0	0.0	324.0	169.0	0.0	0.0	0.0	0.0	0.0	0.0	0.0	0.0	209.0	0.0	0.0	0.0	0.0	0.0	0.0	410.0	0.0	427.0	0.0	0.0	161.0	193.0	0.0	0.0	0.0	112.0	0.0	123.0	0.0	0.0	115.0	104.0	0.0	0.0	0.0	0.0	0.0	0.0	0.0	0.0	0.0	0.0
177	292.0	103.0	103.0	2772.0	68.0	0.0	464.0	0.0	0.0	0.0	0.0	0.0	53.0	0.0	1670.0	0.0	0.0	51.0	0.0	710.0	0.0	0.0	8867.0	0.0	0.0	0.0	0.0	120.0	0.0	0.0	0.0	0.0	705.0	0.0	0.0	0.0	18.0	0.0	120.0	0.0	0.0	0.0	0.0	0.0	68.0	0.0	0.0	172.0	0.0
178	1189.0	1951.0	523.0	31216.0	446.0	5567.0	1960.0	288.0	0.0	0.0	2652.0	0.0	0.0	47.0	840.0	808.0	0.0	118.0	0.0	270.0	118.0	23.0	7661.0	0.0	2046.0	0.0	0.0	1735.0	233.0	0.0	581.0	822.0	1509.0	0.0	419.0	0.0	299.0	300.0	5107.0	0.0	0.0	0.0	0.0	0.0	489.0	136.0	0.0	1684.0	0.0
179	0.0	0.0	0.0	0.0	0.0	0.0	0.0	0.0	0.0	0.0	0.0	0.0	0.0	0.0	0.0	0.0	0.0	0.0	0.0	0.0	0.0	0.0	0.0	0.0	0.0	0.0	0.0	0.0	0.0	0.0	0.0	0.0	0.0	0.0	0.0	0.0	0.0	0.0	0.0	0.0	0.0	0.0	0.0	0.0	0.0	0.0	0.0	0.0	0.0
180	1700.0	658.0	320.0	195.0	0.0	0.0	0.0	206.0	54.0	0.0	0.0	0.0	47.0	0.0	0.0	115.0	0.0	0.0	267.0	0.0	0.0	39.0	0.0	620.0	53.0	204.0	0.0	0.0	115.0	30.0	0.0	0.0	213.0	0.0	0.0	0.0	0.0	0.0	62.0	329.0	0.0	0.0	71.0	0.0	0.0	866.0	0.0	0.0	569.0
181	586.0	293.0	139.0	439.0	228.0	66.0	0.0	339.0	0.0	0.0	250.0	0.0	0.0	0.0	0.0	0.0	0.0	171.0	106.0	0.0	0.0	0.0	0.0	0.0	106.0	59.0	0.0	0.0	0.0	0.0	0.0	82.0	206.0	0.0	0.0	0.0	0.0	0.0	99.0	0.0	0.0	0.0	0.0	0.0	0.0	39.0	0.0	0.0	0.0
182	299.0	426.0	0.0	830.0	0.0	82.0	0.0	0.0	0.0	0.0	0.0	0.0	0.0	60.0	0.0	0.0	0.0	0.0	0.0	0.0	0.0	0.0	172.0	0.0	0.0	0.0	0.0	0.0	127.0	0.0	94.0	123.0	231.0	0.0	0.0	0.0	0.0	0.0	201.0	0.0	0.0	0.0	0.0	0.0	0.0	0.0	0.0	164.0	0.0
183	0.0	0.0	0.0	0.0	0.0	0.0	0.0	0.0	0.0	0.0	0.0	0.0	0.0	0.0	0.0	0.0	0.0	0.0	0.0	0.0	0.0	0.0	0.0	0.0	0.0	0.0	0.0	0.0	0.0	0.0	0.0	0.0	0.0	0.0	0.0	0.0	0.0	0.0	0.0	0.0	0.0	0.0	0.0	0.0	0.0	0.0	0.0	0.0	0.0
184	4979.0	3334.0	1456.0	2242.0	0.0	0.0	84.0	0.0	174.0	69.0	133.0	46.0	23.0	60.0	54.0	95.0	91.0	0.0	495.0	49.0	436.0	58.0	0.0	0.0	0.0	218.0	0.0	247.0	0.0	0.0	23.0	123.0	2480.0	145.0	0.0	87.0	0.0	0.0	760.0	320.0	160.0	0.0	0.0	3989.0	136.0	0.0	0.0	291.0	44.0
185	4668.0	6095.0	1196.0	9105.0	405.0	733.0	726.0	536.0	217.0	25.0	1601.0	62.0	45.0	94.0	310.0	694.0	126.0	0.0	359.0	156.0	118.0	97.0	2083.0	103.0	733.0	0.0	0.0	578.0	389.0	0.0	581.0	328.0	1833.0	135.0	139.0	0.0	140.0	185.0	1185.0	472.0	121.0	196.0	82.0	0.0	410.0	0.0	90.0	1414.0	89.0
186	0.0	0.0	0.0	0.0	0.0	0.0	0.0	0.0	0.0	0.0	0.0	0.0	0.0	0.0	0.0	0.0	0.0	0.0	0.0	0.0	0.0	0.0	0.0	0.0	0.0	0.0	0.0	0.0	0.0	0.0	0.0	0.0	754.0	0.0	0.0	0.0	0.0	0.0	0.0	0.0	0.0	0.0	0.0	0.0	0.0	0.0	0.0	0.0	0.0
187	508.0	940.0	0.0	3762.0	135.0	0.0	185.0	0.0	0.0	0.0	4053.0	0.0	0.0	0.0	2796.0	483.0	0.0	0.0	0.0	78.0	92.0	0.0	1093.0	0.0	1601.0	0.0	0.0	610.0	0.0	0.0	28922.0	635.0	635.0	0.0	0.0	0.0	1317.0	0.0	2584.0	0.0	0.0	0.0	0.0	0.0	332.0	0.0	0.0	3300.0	0.0
188	76.0	152.0	0.0	2425.0	0.0	50.0	152.0	0.0	0.0	0.0	59.0	0.0	0.0	0.0	603.0	0.0	0.0	0.0	0.0	0.0	0.0	0.0	0.0	0.0	0.0	0.0	0.0	347.0	0.0	0.0	495.0	924.0	59.0	0.0	0.0	0.0	130.0	0.0	1368.0	0.0	0.0	0.0	0.0	0.0	0.0	0.0	0.0	4513.0	0.0
189	197.0	80.0	53.0	251.0	1668.0	0.0	0.0	26.0	0.0	0.0	32.0	0.0	0.0	16.0	0.0	21.0	16.0	641.0	58.0	0.0	0.0	0.0	0.0	0.0	21.0	0.0	0.0	16.0	16.0	0.0	0.0	0.0	90.0	0.0	0.0	0.0	0.0	0.0	80.0	0.0	0.0	0.0	0.0	0.0	0.0	0.0	48.0	48.0	0.0
190	3170.0	3151.0	1031.0	515.0	124.0	248.0	0.0	1375.0	0.0	0.0	0.0	15.0	0.0	0.0	0.0	573.0	57.0	107.0	458.0	0.0	0.0	0.0	0.0	0.0	10142.0	229.0	0.0	0.0	477.0	0.0	0.0	0.0	382.0	41.0	98.0	76.0	37.0	362.0	171.0	0.0	0.0	46.0	0.0	0.0	0.0	286.0	0.0	286.0	107.0
191	513.0	4043.0	148.0	716.0	0.0	486.0	135.0	0.0	0.0	0.0	0.0	0.0	0.0	0.0	0.0	175.0	0.0	0.0	0.0	0.0	0.0	0.0	229.0	0.0	243.0	0.0	0.0	108.0	202.0	0.0	0.0	164.0	202.0	0.0	1203.0	0.0	0.0	108.0	0.0	0.0	0.0	0.0	0.0	0.0	0.0	0.0	0.0	336.0	0.0
192	133.0	191.0	0.0	833.0	0.0	0.0	0.0	0.0	0.0	0.0	0.0	0.0	0.0	0.0	91.0	0.0	0.0	0.0	0.0	0.0	0.0	0.0	0.0	0.0	58.0	0.0	0.0	550.0	0.0	30.0	125.0	6995.0	183.0	0.0	0.0	0.0	0.0	0.0	133.0	0.0	0.0	0.0	0.0	0.0	0.0	0.0	0.0	3503.0	0.0
193	400.0	315.0	0.0	1334.0	0.0	84.0	287.0	0.0	0.0	0.0	97.0	0.0	0.0	0.0	146.0	0.0	0.0	0.0	0.0	49.0	126.0	0.0	497.0	0.0	0.0	0.0	0.0	1341.0	0.0	0.0	31.0	1130.0	169.0	0.0	0.0	0.0	65.0	0.0	145.0	0.0	0.0	0.0	0.0	0.0	0.0	0.0	0.0	2964.0	0.0
194	1188.0	16414.0	0.0	11970.0	384.0	2543.0	1892.0	392.0	195.0	0.0	266.0	182.0	18.0	0.0	201.0	3174.0	0.0	0.0	0.0	163.0	0.0	0.0	3872.0	0.0	5560.0	404.0	0.0	925.0	1012.0	38.0	31.0	555.0	1186.0	0.0	838.0	0.0	46.0	3217.0	1702.0	0.0	0.0	0.0	26.0	0.0	313.0	0.0	78.0	0.0	53.0
195	15450.0	12360.0	1856.0	38454.0	2534.0	3433.0	861.0	1093.0	315.0	37.0	2135.0	67.0	124.0	222.0	7970.0	589.0	206.0	955.0	789.0	859.0	2372.0	117.0	4806.0	118.0	2746.0	485.0	0.0	11158.0	830.0	177.0	5154.0	14591.0	11108.0	124.0	517.0	274.0	4785.0	578.0	13224.0	1288.0	290.0	242.0	156.0	0.0	978.0	364.0	438.0	260641.0	178.0
196	13633.0	3192.0	3192.0	1466.0	0.0	2489.0	135.0	392.0	21252.0	56.0	250.0	1566.0	1242.0	162.0	0.0	95.0	355.0	96.0	992.0	63.0	109.0	15696.0	0.0	413.0	658.0	1553.0	0.0	0.0	311.0	15085.0	0.0	82.0	2156.0	604.0	230.0	4314.0	18.0	115.0	212.0	18700.0	1594.0	277.0	10775.0	0.0	78.0	1093.0	180.0	404.0	116.0
197	850.0	479.0	75.0	1371.0	5266.0	89.0	0.0	143.0	0.0	0.0	109.0	0.0	0.0	0.0	0.0	0.0	0.0	161.0	82.0	0.0	0.0	0.0	82.0	0.0	0.0	0.0	0.0	157.0	75.0	0.0	0.0	0.0	397.0	0.0	0.0	0.0	0.0	0.0	364.0	0.0	0.0	0.0	0.0	0.0	0.0	75.0	0.0	198.0	0.0
198	30669.0	2179.0	8336.0	2103.0	425.0	514.0	0.0	1506.0	283.0	182.0	350.0	73.0	53.0	121.0	0.0	171.0	321.0	204.0	54473.0	0.0	363.0	101.0	0.0	1048.0	263.0	17702.0	0.0	231.0	181.0	270.0	55.0	102.0	1617.0	5467.0	73.0	637.0	18.0	162.0	304.0	486.0	206.0	1097.0	91.0	0.0	78.0	2939.0	135.0	0.0	545.0
199	202.0	94.0	138.0	113.0	0.0	0.0	0.0	54.0	0.0	549.0	0.0	0.0	0.0	183.0	0.0	0.0	168.0	54.0	49.0	0.0	0.0	0.0	0.0	0.0	24.0	34.0	0.0	0.0	54.0	19.0	0.0	0.0	89.0	0.0	0.0	34.0	0.0	0.0	0.0	0.0	0.0	49.0	0.0	0.0	0.0	0.0	79.0	24.0	0.0
200	431.0	83.0	121.0	3.0	0.0	12.0	0.0	0.0	43.0	0.0	0.0	18.0	18.0	0.0	0.0	0.0	0.0	0.0	18.0	0.0	3.0	9.0	0.0	18.0	21.0	27.0	0.0	0.0	12.0	18.0	0.0	0.0	18.0	9.0	0.0	43.0	0.0	0.0	0.0	96.0	243.0	0.0	12.0	0.0	0.0	0.0	0.0	0.0	9.0
201	2986.0	65.0	479.0	144.0	78.0	0.0	0.0	91.0	0.0	25.0	0.0	0.0	0.0	0.0	0.0	0.0	481.0	0.0	859.0	0.0	0.0	0.0	0.0	59.0	0.0	190.0	0.0	0.0	0.0	0.0	0.0	0.0	72.0	45.0	0.0	45.0	0.0	0.0	0.0	19.0	0.0	26549.0	0.0	0.0	0.0	45.0	0.0	0.0	0.0
202	1155.0	254.0	339.0	95.0	0.0	0.0	0.0	0.0	296.0	0.0	0.0	1148.0	366.0	0.0	0.0	0.0	42.0	31.0	148.0	0.0	0.0	84.0	0.0	0.0	0.0	222.0	0.0	31.0	0.0	190.0	0.0	0.0	180.0	0.0	0.0	211.0	0.0	0.0	0.0	816.0	243.0	0.0	105.0	0.0	0.0	74.0	0.0	0.0	0.0
203	1008.0	130.0	217.0	29.0	0.0	21.0	0.0	0.0	210.0	0.0	0.0	9461.0	137.0	0.0	0.0	0.0	0.0	0.0	79.0	0.0	0.0	43.0	0.0	29.0	0.0	101.0	0.0	0.0	0.0	101.0	0.0	0.0	14.0	29.0	0.0	254.0	0.0	0.0	0.0	529.0	3443.0	0.0	29.0	0.0	0.0	29.0	0.0	0.0	14.0
204	7183.0	235860.0	2261.0	13701.0	2752.0	10040.0	1419.0	2248.0	304.0	25.0	2785.0	214.0	79.0	486.0	347.0	8552.0	137.0	1578.0	933.0	405.0	143.0	136.0	3059.0	310.0	23263.0	836.0	0.0	1827.0	22082.0	162.0	78.0	513.0	4205.0	156.0	4109.0	208.0	168.0	16435.0	5046.0	902.0	328.0	277.0	147.0	0.0	802.0	706.0	1879.0	1347.0	304.0
205	1026.0	195.0	574.0	110.0	0.0	0.0	0.0	0.0	158.0	0.0	0.0	183.0	36.0	0.0	0.0	0.0	0.0	0.0	97.0	0.0	0.0	23.0	24.0	0.0	0.0	122.0	0.0	0.0	24.0	61.0	0.0	0.0	61.0	24.0	0.0	97.0	0.0	0.0	0.0	1002.0	28933.0	24.0	24.0	0.0	0.0	97.0	0.0	36.0	44.0
206	491.0	245.0	120.0	442.0	290.0	65.0	0.0	60.0	0.0	0.0	0.0	0.0	0.0	0.0	0.0	0.0	0.0	0.0	0.0	0.0	0.0	0.0	0.0	0.0	0.0	0.0	0.0	103.0	0.0	0.0	0.0	54.0	174.0	0.0	0.0	0.0	0.0	0.0	49.0	0.0	0.0	0.0	0.0	0.0	0.0	0.0	0.0	404.0	0.0
207	280.0	121.0	65.0	12589.0	65.0	0.0	28.0	0.0	0.0	0.0	817.0	0.0	0.0	0.0	0.0	28.0	0.0	28.0	0.0	0.0	0.0	0.0	121.0	0.0	0.0	0.0	0.0	65.0	0.0	0.0	0.0	0.0	33091.0	0.0	0.0	0.0	0.0	0.0	1155.0	0.0	0.0	0.0	0.0	0.0	3554.0	0.0	0.0	149.0	0.0
208	1202.0	12701.0	0.0	15524.0	1080.0	2354.0	4749.0	660.0	0.0	0.0	400.0	0.0	39.0	0.0	255.0	7697.0	0.0	139.0	0.0	78.0	0.0	27.0	8990.0	0.0	11286.0	242.0	0.0	1156.0	1359.0	30.0	39.0	349.0	1401.0	0.0	1676.0	0.0	84.0	6319.0	1672.0	272.0	0.0	57.0	34.0	0.0	352.0	159.0	135.0	471.0	0.0
209	12377.0	2426.0	2281.0	2038.0	446.0	568.0	0.0	3280.0	119.0	125.0	333.0	0.0	79.0	101.0	0.0	0.0	688.0	311.0	2184.0	78.0	253.0	54.0	0.0	162.0	296.0	1019.0	0.0	0.0	155.0	100.0	0.0	0.0	1509.0	187.0	287.0	274.0	28.0	0.0	425.0	572.0	75.0	15311.0	65.0	0.0	117.0	478.0	112.0	0.0	71.0
210	3833.0	1158.0	1307.0	430.0	0.0	133.0	0.0	178.0	0.0	25.0	316.0	0.0	0.0	0.0	0.0	133.0	0.0	0.0	356.0	0.0	0.0	0.0	0.0	2097.0	148.0	534.0	0.0	0.0	207.0	61.0	0.0	0.0	207.0	41.0	0.0	89.0	0.0	89.0	0.0	148.0	0.0	0.0	39.0	0.0	0.0	3486.0	0.0	0.0	1455.0
211	1179.0	15275.0	386.0	889.0	114.0	378.0	84.0	288.0	0.0	0.0	0.0	0.0	0.0	0.0	0.0	627.0	0.0	0.0	0.0	49.0	0.0	0.0	0.0	103.0	1184.0	193.0	0.0	0.0	7966.0	0.0	0.0	0.0	406.0	0.0	213.0	0.0	0.0	1180.0	154.0	0.0	46.0	0.0	0.0	0.0	78.0	113.0	0.0	0.0	71.0
212	34972.0	1188.0	55827.0	619.0	311.0	243.0	0.0	515.0	1056.0	81.0	216.0	245.0	114.0	0.0	0.0	0.0	367.0	75.0	6355.0	0.0	92.0	163.0	0.0	974.0	427.0	6125.0	0.0	0.0	285.0	1544.0	0.0	0.0	643.0	14455.0	49.0	2375.0	0.0	92.0	0.0	916.0	234.0	912.0	173.0	0.0	0.0	1344.0	67.0	0.0	339.0
213	586.0	379.0	113.0	386.0	113.0	39.0	0.0	53.0	0.0	39.0	73.0	0.0	0.0	1025.0	0.0	0.0	53.0	3224.0	113.0	0.0	0.0	0.0	0.0	0.0	0.0	0.0	0.0	0.0	0.0	0.0	0.0	0.0	359.0	0.0	0.0	0.0	0.0	0.0	73.0	0.0	0.0	46.0	0.0	0.0	0.0	0.0	8328.0	66.0	0.0
214	1009.0	97.0	354.0	52.0	0.0	22.0	0.0	0.0	1009.0	0.0	0.0	229.0	69.0	0.0	0.0	0.0	0.0	0.0	67.0	0.0	0.0	504.0	15.0	22.0	0.0	45.0	0.0	0.0	0.0	478.0	0.0	0.0	30.0	60.0	0.0	218.0	0.0	0.0	0.0	1288.0	140.0	15.0	399.0	0.0	0.0	15.0	0.0	0.0	0.0
215	844.0	167.0	510.0	70.0	0.0	0.0	0.0	35.0	219.0	0.0	0.0	294.0	5037.0	0.0	0.0	0.0	0.0	0.0	52.0	0.0	0.0	796.0	0.0	0.0	0.0	109.0	0.0	0.0	0.0	83.0	0.0	0.0	61.0	65.0	0.0	39.0	0.0	0.0	0.0	787.0	43.0	0.0	945.0	0.0	0.0	70.0	0.0	0.0	0.0
216	3148.0	141.0	660.0	29.0	0.0	44.0	0.0	0.0	489.0	169.0	0.0	1148.0	18.0	0.0	0.0	0.0	445.0	0.0	185.0	0.0	0.0	136.0	0.0	103.0	0.0	96.0	0.0	0.0	0.0	949.0	0.0	0.0	133.0	319.0	0.0	11218.0	0.0	0.0	0.0	801.0	197.0	29.0	65.0	0.0	0.0	250.0	0.0	0.0	37.0
217	206.0	25.0	18.0	97.0	270.0	14.0	0.0	29.0	0.0	0.0	72.0	0.0	0.0	0.0	0.0	0.0	0.0	397.0	14.0	0.0	0.0	0.0	0.0	0.0	36.0	0.0	0.0	0.0	7.0	0.0	0.0	25.0	87.0	0.0	0.0	0.0	0.0	0.0	14.0	29.0	0.0	0.0	0.0	0.0	25.0	0.0	18.0	0.0	0.0
218	187.0	1220.0	30.0	106.0	0.0	8741.0	0.0	25.0	0.0	0.0	0.0	0.0	0.0	0.0	0.0	531.0	0.0	0.0	0.0	0.0	0.0	0.0	50.0	0.0	493.0	0.0	0.0	0.0	561.0	0.0	0.0	0.0	45.0	0.0	5785.0	0.0	0.0	694.0	0.0	0.0	0.0	0.0	0.0	0.0	0.0	0.0	0.0	25.0	0.0
219	0.0	0.0	0.0	16516.0	0.0	0.0	709.0	0.0	0.0	0.0	0.0	0.0	0.0	0.0	109.0	0.0	0.0	0.0	0.0	0.0	0.0	0.0	0.0	0.0	0.0	0.0	0.0	578.0	0.0	0.0	0.0	143.0	0.0	0.0	0.0	0.0	0.0	0.0	0.0	0.0	0.0	0.0	0.0	0.0	0.0	0.0	0.0	0.0	0.0
220	0.0	0.0	0.0	0.0	0.0	0.0	0.0	0.0	0.0	18.0	0.0	0.0	0.0	0.0	0.0	0.0	0.0	0.0	0.0	0.0	0.0	0.0	0.0	0.0	0.0	0.0	0.0	0.0	0.0	0.0	0.0	0.0	0.0	0.0	0.0	0.0	0.0	0.0	0.0	0.0	0.0	0.0	0.0	0.0	0.0	0.0	112.0	0.0	0.0
221	3386.0	1396.0	846.0	670.0	0.0	186.0	0.0	309.0	119.0	0.0	0.0	78.0	84.0	0.0	0.0	133.0	57.0	0.0	285.0	0.0	0.0	109.0	0.0	738.0	560.0	428.0	0.0	0.0	0.0	123.0	0.0	0.0	428.0	83.0	0.0	175.0	0.0	0.0	0.0	4453.0	472.0	0.0	252.0	0.0	78.0	1162.0	0.0	0.0	593.0
222	5436.0	1725.0	1768.0	755.0	0.0	388.0	0.0	330.0	97.0	62.0	333.0	302.0	237.0	54.0	0.0	237.0	126.0	139.0	1208.0	42.0	0.0	78.0	0.0	6365.0	302.0	1466.0	0.0	0.0	388.0	177.0	0.0	0.0	560.0	62.0	172.0	237.0	18.0	92.0	0.0	474.0	197.0	127.0	121.0	0.0	0.0	4193.0	67.0	194.0	12253.0
223	1305.0	416.0	151.0	907.0	1589.0	0.0	0.0	245.0	0.0	25.0	548.0	0.0	0.0	74.0	0.0	0.0	0.0	3102.0	94.0	0.0	75.0	0.0	0.0	0.0	94.0	0.0	0.0	0.0	132.0	0.0	0.0	75.0	737.0	0.0	0.0	0.0	0.0	0.0	378.0	0.0	0.0	94.0	0.0	0.0	0.0	0.0	157.0	170.0	0.0
224	2459.0	15301.0	666.0	42809.0	1194.0	8497.0	7740.0	392.0	54.0	0.0	1985.0	15.0	130.0	81.0	255.0	6386.0	0.0	322.0	287.0	92.0	143.0	23.0	12387.0	0.0	14774.0	269.0	0.0	4049.0	1349.0	69.0	227.0	1603.0	3451.0	41.0	3385.0	0.0	46.0	6180.0	5715.0	630.0	46.0	103.0	0.0	0.0	2210.0	205.0	135.0	943.0	89.0
225	901.0	95.0	129.0	180.0	28.0	0.0	0.0	67.0	0.0	6439.0	39.0	0.0	0.0	222.0	0.0	0.0	1961.0	0.0	129.0	0.0	0.0	0.0	0.0	0.0	39.0	90.0	0.0	0.0	0.0	33.0	0.0	0.0	56.0	33.0	0.0	219.0	0.0	0.0	28.0	0.0	0.0	112.0	0.0	0.0	0.0	28.0	135.0	0.0	0.0
226	5111.0	115.0	859.0	26.0	0.0	0.0	0.0	44.0	35.0	832.0	0.0	36.0	0.0	40.0	0.0	0.0	7441.0	0.0	717.0	0.0	0.0	0.0	0.0	26.0	0.0	301.0	0.0	0.0	0.0	17.0	0.0	0.0	53.0	434.0	26.0	841.0	0.0	0.0	44.0	17.0	0.0	7902.0	0.0	0.0	0.0	106.0	0.0	0.0	53.0
227	3807.0	1485.0	773.0	2692.0	309.0	243.0	0.0	0.0	54.0	87.0	250.0	36.0	0.0	371.0	0.0	0.0	80.0	680.0	402.0	0.0	75.0	39.0	0.0	88.0	309.0	619.0	0.0	0.0	155.0	0.0	0.0	0.0	2940.0	52.0	0.0	109.0	0.0	92.0	0.0	0.0	75.0	80.0	39.0	0.0	371.0	205.0	1547.0	0.0	107.0
228	4026.0	36298.0	1208.0	7535.0	747.0	3220.0	1030.0	1444.0	76.0	0.0	1251.0	46.0	58.0	87.0	0.0	4314.0	45.0	332.0	466.0	35.0	0.0	39.0	1380.0	295.0	8094.0	539.0	0.0	740.0	70354.0	61.0	55.0	205.0	3019.0	52.0	1150.0	76.0	65.0	7708.0	1945.0	429.0	121.0	115.0	39.0	0.0	489.0	501.0	360.0	538.0	152.0
229	1464.0	7338.0	382.0	573.0	0.0	5250.0	0.0	159.0	0.0	0.0	0.0	0.0	0.0	0.0	0.0	1862.0	0.0	0.0	0.0	0.0	0.0	0.0	0.0	0.0	3093.0	159.0	0.0	0.0	1289.0	0.0	0.0	0.0	334.0	0.0	3196.0	0.0	0.0	3032.0	0.0	0.0	0.0	0.0	0.0	0.0	0.0	136.0	0.0	0.0	107.0
230	379.0	161.0	28.0	151.0	37.0	0.0	0.0	66.0	0.0	170.0	0.0	0.0	0.0	540.0	0.0	28.0	123.0	199.0	37.0	0.0	0.0	0.0	0.0	0.0	0.0	37.0	0.0	0.0	0.0	0.0	0.0	0.0	142.0	0.0	0.0	0.0	18.0	47.0	0.0	0.0	0.0	0.0	0.0	0.0	0.0	66.0	104.0	0.0	0.0
231	140.0	77.0	0.0	407.0	0.0	0.0	0.0	0.0	0.0	0.0	0.0	0.0	18.0	0.0	712.0	0.0	0.0	0.0	0.0	0.0	295.0	0.0	84.0	0.0	0.0	0.0	0.0	91.0	0.0	0.0	0.0	98.0	231.0	0.0	0.0	0.0	299.0	0.0	77.0	0.0	0.0	0.0	0.0	0.0	0.0	0.0	0.0	1279.0	0.0
232	12315.0	9019.0	1474.0	12402.0	799.0	3902.0	304.0	1300.0	185.0	62.0	467.0	62.0	84.0	357.0	274.0	608.0	344.0	332.0	1040.0	170.0	624.0	46.0	0.0	280.0	867.0	836.0	0.0	2221.0	856.0	108.0	212.0	719.0	5284.0	156.0	451.0	406.0	140.0	486.0	1185.0	954.0	243.0	473.0	165.0	0.0	391.0	410.0	337.0	1347.0	259.0
233	215.0	0.0	90.0	82.0	16.0	0.0	0.0	24.0	0.0	140.0	24.0	0.0	0.0	1641.0	0.0	0.0	53.0	119.0	28.0	0.0	0.0	0.0	0.0	0.0	0.0	0.0	0.0	0.0	0.0	0.0	0.0	0.0	169.0	0.0	0.0	0.0	0.0	0.0	0.0	0.0	0.0	0.0	0.0	0.0	0.0	16.0	754.0	0.0	33.0
234	18334.0	7293.0	2937.0	10636.0	28012.0	1418.0	135.0	1722.0	174.0	439.0	4659.0	57.0	84.0	1316.0	91.0	342.0	883.0	47211.0	1418.0	170.0	455.0	81.0	0.0	339.0	954.0	1418.0	0.0	485.0	804.0	123.0	94.0	185.0	14181.0	249.0	172.0	351.0	65.0	370.0	2431.0	1012.0	206.0	1114.0	130.0	0.0	1012.0	569.0	2532.0	1114.0	187.0
235	1698.0	807.0	235.0	1345.0	0.0	369.0	0.0	252.0	0.0	50.0	0.0	0.0	23.0	571.0	0.0	0.0	91.0	487.0	285.0	28.0	134.0	0.0	0.0	0.0	0.0	218.0	0.0	0.0	0.0	0.0	0.0	0.0	2656.0	41.0	0.0	76.0	0.0	0.0	0.0	0.0	0.0	0.0	0.0	0.0	168.0	0.0	1109.0	0.0	0.0
236	302.0	519.0	0.0	689.0	0.0	201.0	0.0	0.0	0.0	0.0	0.0	0.0	0.0	0.0	0.0	0.0	0.0	0.0	0.0	0.0	0.0	0.0	100.0	0.0	116.0	0.0	0.0	347.0	100.0	0.0	0.0	102.0	178.0	0.0	0.0	0.0	0.0	0.0	85.0	0.0	0.0	0.0	0.0	0.0	0.0	0.0	0.0	471.0	0.0
237	1276.0	621.0	327.0	1571.0	2305.0	0.0	0.0	327.0	0.0	56.0	1080.0	0.0	0.0	155.0	0.0	0.0	130.0	15971.0	229.0	0.0	67.0	19.0	0.0	0.0	0.0	163.0	0.0	0.0	0.0	54.0	0.0	0.0	1505.0	41.0	49.0	0.0	0.0	0.0	523.0	229.0	0.0	80.0	0.0	0.0	196.0	113.0	483.0	229.0	0.0
238	627.0	440.0	146.0	960.0	0.0	133.0	66.0	80.0	0.0	0.0	0.0	15.0	0.0	0.0	0.0	0.0	0.0	66.0	0.0	0.0	0.0	19.0	106.0	0.0	0.0	0.0	0.0	2637.0	0.0	0.0	23.0	1973.0	226.0	41.0	0.0	0.0	0.0	0.0	106.0	0.0	0.0	0.0	0.0	0.0	0.0	0.0	0.0	333.0	0.0
239	0.0	0.0	0.0	1501.0	1100.0	0.0	84.0	0.0	0.0	0.0	0.0	0.0	0.0	0.0	0.0	0.0	0.0	0.0	0.0	0.0	0.0	0.0	0.0	73.0	0.0	0.0	0.0	509.0	155.0	0.0	31.0	123.0	0.0	0.0	0.0	0.0	0.0	0.0	304.0	0.0	0.0	46.0	0.0	0.0	0.0	0.0	0.0	606.0	0.0
240	851.0	522.0	224.0	1702.0	89.0	164.0	0.0	119.0	0.0	0.0	0.0	0.0	23.0	0.0	0.0	0.0	0.0	0.0	74.0	0.0	0.0	0.0	0.0	0.0	119.0	0.0	0.0	393.0	0.0	0.0	0.0	0.0	343.0	0.0	49.0	0.0	0.0	0.0	194.0	0.0	0.0	46.0	0.0	0.0	0.0	0.0	0.0	471.0	0.0
241	2732.0	137.0	569.0	189.0	321.0	0.0	0.0	137.0	31.0	87.0	0.0	0.0	0.0	0.0	0.0	0.0	550.0	0.0	2415.0	0.0	0.0	0.0	0.0	147.0	0.0	706.0	0.0	0.0	0.0	0.0	0.0	0.0	126.0	0.0	0.0	52.0	0.0	0.0	0.0	0.0	0.0	4430.0	0.0	0.0	52.0	182.0	0.0	0.0	125.0
242	2609.0	1188.0	862.0	559.0	0.0	0.0	0.0	20339.0	65.0	18.0	0.0	0.0	18.0	47.0	0.0	95.0	80.0	85.0	512.0	0.0	126.0	0.0	0.0	232.0	326.0	279.0	0.0	0.0	163.0	0.0	23.0	0.0	465.0	52.0	0.0	65.0	0.0	186.0	0.0	0.0	65.0	115.0	26.0	0.0	0.0	232.0	0.0	606.0	163.0
243	247.0	556.0	65.0	169.0	0.0	39.0	56.0	0.0	0.0	0.0	0.0	0.0	0.0	0.0	0.0	0.0	0.0	0.0	39.0	0.0	39.0	0.0	113.0	0.0	0.0	0.0	0.0	78.0	78.0	0.0	23.0	69.0	95.0	0.0	0.0	0.0	0.0	0.0	0.0	0.0	0.0	0.0	0.0	0.0	0.0	0.0	0.0	152.0	0.0
244	4409.0	3744.0	554.0	624.0	135.0	263.0	0.0	707.0	0.0	0.0	0.0	0.0	0.0	0.0	0.0	208.0	0.0	0.0	263.0	0.0	0.0	0.0	0.0	0.0	582.0	0.0	0.0	0.0	485.0	0.0	0.0	102.0	346.0	0.0	57.0	0.0	56.0	152.0	124.0	0.0	0.0	0.0	0.0	0.0	0.0	0.0	0.0	1279.0	0.0
245	9823.0	499.0	3316.0	338.0	270.0	0.0	0.0	928.0	54.0	31.0	0.0	20.0	0.0	0.0	0.0	0.0	68.0	0.0	4309.0	0.0	0.0	42.0	0.0	590.0	178.0	3400.0	0.0	0.0	106.0	69.0	0.0	0.0	320.0	312.0	0.0	65.0	28.0	0.0	142.0	0.0	0.0	150.0	47.0	0.0	0.0	3008.0	0.0	0.0	187.0
246	879.0	5293.0	447.0	223.0	0.0	270.0	0.0	371.0	0.0	81.0	0.0	0.0	0.0	0.0	0.0	1520.0	80.0	0.0	536.0	0.0	0.0	0.0	0.0	177.0	460.0	164.0	0.0	0.0	2878.0	0.0	0.0	0.0	149.0	238.0	73.0	0.0	0.0	1597.0	0.0	0.0	103.0	80.0	0.0	0.0	0.0	205.0	0.0	0.0	152.0
247	1000.0	3122.0	258.0	189.0	0.0	879.0	0.0	155.0	0.0	0.0	69.0	0.0	0.0	0.0	0.0	13112.0	0.0	0.0	138.0	0.0	0.0	0.0	0.0	88.0	4178.0	86.0	0.0	0.0	862.0	0.0	0.0	0.0	103.0	0.0	410.0	0.0	0.0	2795.0	0.0	0.0	0.0	0.0	0.0	0.0	0.0	159.0	0.0	69.0	53.0
248	3610.0	6762.0	1067.0	1016.0	176.0	838.0	84.0	350.0	65.0	0.0	200.0	0.0	34.0	60.0	0.0	1558.0	80.0	279.0	432.0	0.0	0.0	23.0	0.0	295.0	1579.0	508.0	0.0	161.0	2673.0	84.0	0.0	0.0	862.0	62.0	271.0	87.0	0.0	1412.0	0.0	279.0	56.0	219.0	26.0	0.0	78.0	888.0	67.0	0.0	286.0
249	1702.0	704.0	196.0	343.0	81.0	81.0	0.0	1358.0	0.0	0.0	0.0	15.0	0.0	0.0	0.0	278.0	0.0	98.0	261.0	0.0	211.0	0.0	0.0	0.0	261.0	0.0	0.0	0.0	81.0	0.0	0.0	0.0	261.0	0.0	0.0	0.0	0.0	0.0	98.0	0.0	0.0	0.0	0.0	0.0	0.0	114.0	0.0	245.0	0.0
250	343.0	6107.0	0.0	597.0	0.0	1274.0	0.0	0.0	0.0	0.0	88.0	0.0	0.0	0.0	0.0	519.0	0.0	0.0	0.0	35.0	0.0	0.0	313.0	0.0	911.0	0.0	0.0	166.0	4676.0	0.0	0.0	0.0	156.0	0.0	833.0	0.0	0.0	597.0	0.0	0.0	0.0	0.0	0.0	0.0	0.0	0.0	0.0	0.0	0.0
251	85.0	23.0	23.0	1130.0	42.0	14.0	0.0	0.0	0.0	0.0	333.0	0.0	0.0	0.0	0.0	0.0	9.0	19.0	0.0	9.0	0.0	0.0	33.0	0.0	14.0	9.0	42.0	0.0	0.0	0.0	0.0	0.0	25303.0	0.0	0.0	0.0	0.0	0.0	243.0	0.0	0.0	0.0	0.0	0.0	705.0	0.0	0.0	19.0	0.0
252	6762.0	2843.0	1807.0	852.0	415.0	243.0	0.0	412.0	206.0	18.0	266.0	156.0	169.0	40.0	0.0	76.0	137.0	118.0	710.0	28.0	0.0	109.0	0.0	2230.0	670.0	913.0	0.0	0.0	345.0	169.0	0.0	0.0	970.0	83.0	57.0	243.0	0.0	138.0	0.0	4224.0	304.0	161.0	264.0	0.0	117.0	2415.0	101.0	0.0	2396.0
253	648.0	403.0	196.0	540.0	872.0	0.0	0.0	58.0	0.0	39.0	176.0	0.0	0.0	94.0	0.0	0.0	108.0	1032.0	137.0	0.0	0.0	0.0	0.0	0.0	0.0	68.0	0.0	0.0	0.0	0.0	0.0	0.0	265.0	0.0	0.0	0.0	0.0	0.0	147.0	0.0	0.0	0.0	0.0	0.0	0.0	68.0	49.0	58.0	0.0
254	1498.0	20054.0	666.0	610.0	0.0	351.0	0.0	206.0	0.0	0.0	0.0	0.0	0.0	0.0	0.0	380.0	0.0	0.0	185.0	0.0	0.0	19.0	0.0	191.0	361.0	166.0	0.0	0.0	3626.0	38.0	39.0	0.0	407.0	41.0	164.0	0.0	0.0	763.0	0.0	148.0	0.0	0.0	39.0	0.0	0.0	250.0	0.0	0.0	223.0
255	2022.0	11360.0	456.0	1209.0	0.0	757.0	118.0	226.0	0.0	0.0	0.0	0.0	0.0	0.0	0.0	1330.0	45.0	0.0	237.0	56.0	0.0	27.0	237.0	162.0	1447.0	198.0	0.0	0.0	4976.0	46.0	23.0	0.0	754.0	0.0	221.0	0.0	0.0	7430.0	0.0	257.0	0.0	0.0	0.0	0.0	0.0	205.0	67.0	0.0	107.0
256	149.0	54.0	0.0	857.0	0.0	0.0	0.0	0.0	0.0	0.0	0.0	0.0	0.0	0.0	1133.0	0.0	0.0	0.0	0.0	0.0	954.0	0.0	68.0	0.0	0.0	0.0	0.0	210.0	0.0	0.0	55.0	61.0	292.0	0.0	0.0	0.0	355.0	0.0	95.0	0.0	0.0	0.0	0.0	34.0	0.0	0.0	0.0	2694.0	0.0
257	1847.0	107.0	440.0	204.0	85.0	0.0	0.0	701.0	0.0	0.0	0.0	0.0	0.0	0.0	0.0	0.0	68.0	0.0	655.0	0.0	0.0	0.0	0.0	59.0	0.0	295.0	0.0	0.0	0.0	0.0	0.0	0.0	69.0	53.0	49.0	0.0	0.0	0.0	0.0	0.0	0.0	499.0	0.0	0.0	0.0	136.0	0.0	0.0	0.0
258	309.0	56.0	158.0	18.0	0.0	0.0	0.0	0.0	50.0	0.0	0.0	14.0	4.0	0.0	0.0	0.0	0.0	0.0	0.0	0.0	0.0	14.0	0.0	4.0	0.0	4.0	0.0	0.0	0.0	14.0	0.0	0.0	4.0	18.0	0.0	8.0	0.0	0.0	0.0	200.0	396.0	4.0	8.0	0.0	0.0	0.0	0.0	4.0	8.0
259	237.0	342.0	0.0	9471.0	0.0	39.0	84.0	0.0	0.0	0.0	617.0	0.0	0.0	0.0	52.0	0.0	0.0	0.0	39.0	28.0	0.0	0.0	712.0	0.0	0.0	0.0	0.0	0.0	39.0	0.0	0.0	0.0	25049.0	0.0	0.0	0.0	0.0	0.0	912.0	0.0	0.0	0.0	0.0	0.0	1121.0	0.0	0.0	171.0	0.0
260	1205.0	541.0	0.0	8001.0	123.0	113.0	0.0	85.0	0.0	0.0	0.0	0.0	0.0	0.0	0.0	0.0	0.0	0.0	94.0	0.0	0.0	0.0	104.0	0.0	0.0	104.0	0.0	1015.0	113.0	0.0	0.0	104.0	597.0	0.0	49.0	0.0	0.0	0.0	151.0	0.0	0.0	0.0	0.0	0.0	0.0	0.0	0.0	370.0	0.0
261	630.0	1776.0	0.0	931.0	0.0	315.0	118.0	0.0	0.0	0.0	0.0	0.0	0.0	0.0	54.0	76.0	0.0	0.0	0.0	0.0	0.0	0.0	343.0	0.0	0.0	0.0	0.0	347.0	171.0	0.0	62.0	390.0	286.0	0.0	98.0	0.0	28.0	92.0	0.0	0.0	0.0	0.0	0.0	0.0	0.0	0.0	0.0	1010.0	0.0
262	311.0	231.0	57.0	762.0	57.0	0.0	118.0	69.0	0.0	0.0	0.0	0.0	0.0	0.0	0.0	0.0	0.0	0.0	0.0	0.0	0.0	0.0	103.0	0.0	0.0	0.0	0.0	12141.0	0.0	0.0	0.0	801.0	127.0	0.0	0.0	0.0	0.0	0.0	80.0	0.0	0.0	0.0	0.0	0.0	0.0	0.0	0.0	606.0	0.0
263	3631.0	1076.0	403.0	1188.0	0.0	0.0	0.0	291.0	0.0	1322.0	0.0	0.0	0.0	1479.0	0.0	0.0	672.0	627.0	448.0	0.0	67.0	0.0	0.0	73.0	762.0	493.0	0.0	0.0	0.0	0.0	0.0	0.0	986.0	124.0	0.0	156.0	0.0	0.0	0.0	0.0	37.0	156.0	0.0	0.0	0.0	156.0	739.0	0.0	0.0
264	153.0	676.0	0.0	216.0	33.0	44.0	0.0	0.0	0.0	0.0	0.0	0.0	0.0	0.0	0.0	0.0	0.0	0.0	41.0	0.0	0.0	0.0	108.0	0.0	70.0	0.0	0.0	74.0	44.0	0.0	0.0	0.0	138.0	0.0	33.0	0.0	0.0	0.0	0.0	0.0	0.0	0.0	0.0	0.0	0.0	0.0	0.0	70.0	0.0
265	1903.0	321.0	517.0	78.0	0.0	0.0	0.0	0.0	13766.0	0.0	0.0	161.0	98.0	0.0	0.0	0.0	0.0	0.0	148.0	0.0	0.0	634.0	0.0	88.0	0.0	274.0	0.0	0.0	31.0	1057.0	0.0	0.0	47.0	133.0	0.0	485.0	0.0	0.0	0.0	12701.0	262.0	54.0	854.0	0.0	0.0	70.0	0.0	0.0	44.0
266	225.0	376.0	0.0	968.0	0.0	0.0	84.0	0.0	0.0	0.0	0.0	0.0	0.0	0.0	91.0	0.0	0.0	0.0	0.0	0.0	143.0	0.0	118.0	0.0	0.0	0.0	0.0	903.0	0.0	0.0	23.0	11165.0	204.0	0.0	0.0	0.0	65.0	0.0	129.0	0.0	0.0	0.0	0.0	0.0	0.0	0.0	0.0	4311.0	0.0
267	2618.0	361.0	523.0	595.0	571.0	0.0	0.0	234.0	87.0	559.0	0.0	0.0	29.0	425.0	0.0	0.0	1895.0	902.0	559.0	0.0	0.0	0.0	0.0	88.0	0.0	650.0	0.0	0.0	0.0	77.0	0.0	0.0	306.0	52.0	0.0	198.0	0.0	0.0	0.0	108.0	46.0	595.0	0.0	0.0	78.0	198.0	180.0	0.0	144.0
268	170.0	130.0	91.0	915.0	0.0	65.0	65.0	0.0	0.0	0.0	0.0	0.0	0.0	0.0	2175.0	0.0	0.0	0.0	0.0	0.0	5558.0	0.0	78.0	0.0	196.0	0.0	0.0	117.0	0.0	0.0	39.0	91.0	366.0	0.0	0.0	0.0	1280.0	0.0	170.0	0.0	0.0	0.0	0.0	117.0	0.0	0.0	0.0	3073.0	0.0
269	115.0	79.0	70.0	1011.0	26.0	26.0	150.0	26.0	0.0	0.0	26.0	0.0	0.0	0.0	88.0	0.0	0.0	0.0	26.0	504.0	53.0	0.0	967.0	0.0	0.0	0.0	0.0	115.0	0.0	0.0	0.0	0.0	541.0	0.0	0.0	0.0	0.0	0.0	26.0	0.0	0.0	0.0	0.0	0.0	0.0	0.0	0.0	62.0	0.0
270	789.0	713.0	0.0	1502.0	0.0	166.0	101.0	106.0	0.0	0.0	0.0	0.0	0.0	0.0	36.0	76.0	0.0	0.0	0.0	0.0	135.0	0.0	258.0	0.0	0.0	0.0	0.0	3285.0	0.0	0.0	23.0	986.0	258.0	0.0	0.0	0.0	18.0	0.0	273.0	0.0	0.0	0.0	0.0	0.0	0.0	0.0	0.0	943.0	0.0
271	60.0	37.0	0.0	461.0	0.0	0.0	45.0	0.0	0.0	0.0	0.0	0.0	0.0	0.0	475.0	0.0	0.0	0.0	0.0	0.0	92.0	0.0	68.0	0.0	0.0	0.0	0.0	90.0	0.0	0.0	45.0	166.0	128.0	0.0	0.0	0.0	439.0	0.0	159.0	0.0	0.0	0.0	0.0	0.0	0.0	0.0	0.0	2855.0	0.0
272	2510.0	611.0	611.0	513.0	332.0	0.0	0.0	392.0	0.0	0.0	383.0	0.0	0.0	0.0	0.0	0.0	45.0	268.0	349.0	28.0	92.0	0.0	0.0	0.0	109.0	218.0	0.0	87.0	0.0	0.0	0.0	0.0	633.0	0.0	0.0	0.0	0.0	0.0	109.0	0.0	0.0	480.0	0.0	0.0	0.0	0.0	0.0	87.0	0.0
273	2825.0	1666.0	452.0	132.0	0.0	154.0	0.0	121.0	0.0	0.0	0.0	0.0	0.0	0.0	0.0	231.0	0.0	0.0	132.0	0.0	0.0	0.0	0.0	472.0	198.0	231.0	0.0	0.0	320.0	0.0	0.0	0.0	143.0	0.0	0.0	0.0	0.0	132.0	44.0	88.0	0.0	0.0	0.0	0.0	0.0	729.0	0.0	66.0	384.0
274	763.0	723.0	0.0	1164.0	0.0	0.0	169.0	241.0	0.0	0.0	150.0	0.0	0.0	0.0	877.0	0.0	0.0	0.0	0.0	28.0	4188.0	0.0	0.0	0.0	0.0	0.0	0.0	227.0	129.0	0.0	149.0	187.0	562.0	0.0	0.0	0.0	504.0	0.0	516.0	0.0	0.0	0.0	0.0	241.0	0.0	0.0	0.0	4176.0	0.0
275	233.0	271.0	38.0	965.0	38.0	0.0	0.0	0.0	0.0	0.0	0.0	0.0	0.0	0.0	0.0	0.0	0.0	0.0	0.0	0.0	47.0	0.0	57.0	0.0	0.0	0.0	0.0	8908.0	38.0	0.0	0.0	246.0	104.0	0.0	0.0	0.0	0.0	0.0	47.0	0.0	0.0	0.0	0.0	0.0	0.0	0.0	0.0	228.0	0.0
276	54086.0	555.0	4176.0	237.0	0.0	0.0	0.0	211.0	65.0	257.0	0.0	20.0	13.0	0.0	0.0	0.0	837.0	0.0	7097.0	0.0	0.0	23.0	66.0	118.0	0.0	1673.0	0.0	0.0	0.0	223.0	0.0	0.0	185.0	2999.0	0.0	395.0	0.0	0.0	0.0	171.0	0.0	7205.0	56.0	0.0	0.0	341.0	0.0	0.0	62.0
277	315.0	119.0	21.0	141.0	25.0	0.0	0.0	32.0	0.0	25.0	0.0	0.0	0.0	1094.0	0.0	0.0	0.0	105.0	0.0	0.0	0.0	0.0	0.0	0.0	0.0	32.0	0.0	0.0	0.0	0.0	0.0	0.0	177.0	0.0	0.0	123.0	0.0	0.0	0.0	0.0	0.0	0.0	0.0	0.0	0.0	0.0	2003.0	0.0	0.0
278	469.0	671.0	0.0	2801.0	0.0	151.0	456.0	0.0	43.0	0.0	250.0	0.0	0.0	0.0	164.0	133.0	0.0	0.0	0.0	49.0	0.0	0.0	469.0	0.0	385.0	0.0	0.0	277.0	0.0	0.0	3857.0	164.0	302.0	0.0	0.0	0.0	46.0	0.0	364.0	0.0	0.0	0.0	34.0	0.0	117.0	0.0	0.0	808.0	0.0
279	8822.0	2702.0	2205.0	1646.0	0.0	568.0	101.0	226.0	994.0	112.0	0.0	12411.0	6716.0	182.0	0.0	228.0	217.0	107.0	683.0	35.0	202.0	372.0	0.0	206.0	329.0	869.0	0.0	0.0	181.0	590.0	0.0	82.0	1617.0	208.0	262.0	1087.0	18.0	92.0	0.0	2795.0	2176.0	138.0	714.0	0.0	78.0	569.0	112.0	0.0	89.0
280	9713.0	5759.0	1375.0	7994.0	425.0	1031.0	388.0	601.0	185.0	25.0	300.0	15.0	74.0	162.0	365.0	304.0	275.0	279.0	773.0	135.0	624.0	132.0	687.0	177.0	493.0	620.0	0.0	53655.0	597.0	100.0	243.0	20247.0	3343.0	187.0	230.0	318.0	196.0	393.0	486.0	429.0	187.0	230.0	112.0	0.0	176.0	364.0	135.0	2627.0	161.0
281	2595.0	382.0	818.0	350.0	238.0	127.0	0.0	5199.0	0.0	0.0	74.0	0.0	0.0	0.0	0.0	0.0	57.0	0.0	436.0	0.0	0.0	0.0	0.0	103.0	180.0	319.0	0.0	0.0	85.0	0.0	0.0	0.0	191.0	0.0	49.0	0.0	0.0	0.0	95.0	0.0	0.0	680.0	0.0	0.0	0.0	136.0	0.0	0.0	80.0
282	140.0	154.0	0.0	3927.0	186.0	70.0	422.0	56.0	0.0	0.0	112.0	0.0	0.0	0.0	70.0	0.0	0.0	0.0	70.0	281.0	0.0	0.0	22408.0	0.0	0.0	0.0	0.0	42.0	112.0	0.0	23.0	0.0	3181.0	0.0	0.0	0.0	0.0	0.0	337.0	0.0	0.0	0.0	0.0	0.0	225.0	0.0	0.0	154.0	0.0
283	298.0	179.0	0.0	3524.0	0.0	0.0	0.0	0.0	0.0	0.0	150.0	0.0	0.0	0.0	2924.0	0.0	0.0	0.0	0.0	78.0	151.0	0.0	298.0	0.0	0.0	0.0	0.0	955.0	0.0	0.0	369.0	1154.0	477.0	0.0	0.0	0.0	448.0	0.0	608.0	0.0	0.0	0.0	0.0	0.0	78.0	0.0	0.0	4985.0	0.0
284	1547.0	8836.0	281.0	1687.0	103.0	838.0	101.0	247.0	54.0	0.0	250.0	0.0	0.0	0.0	0.0	1615.0	0.0	0.0	0.0	56.0	0.0	19.0	328.0	0.0	2105.0	0.0	0.0	161.0	31550.0	0.0	0.0	0.0	647.0	0.0	460.0	54.0	0.0	4097.0	0.0	0.0	0.0	46.0	52.0	0.0	0.0	0.0	123.0	0.0	0.0
285	16122.0	6616.0	2329.0	4007.0	384.0	2516.0	101.0	31258.0	185.0	144.0	367.0	46.0	34.0	121.0	0.0	589.0	378.0	536.0	1770.0	71.0	793.0	27.0	0.0	339.0	1491.0	1118.0	0.0	300.0	493.0	123.0	157.0	185.0	3019.0	197.0	197.0	329.0	121.0	555.0	516.0	558.0	178.0	404.0	78.0	0.0	176.0	745.0	247.0	673.0	286.0
286	1038.0	816.0	0.0	11721.0	467.0	487.0	507.0	0.0	0.0	0.0	834.0	0.0	18.0	0.0	8317.0	0.0	0.0	85.0	0.0	106.0	776.0	23.0	1409.0	0.0	361.0	0.0	0.0	4451.0	0.0	0.0	990.0	6380.0	1833.0	0.0	82.0	0.0	3056.0	138.0	1824.0	0.0	0.0	46.0	0.0	0.0	176.0	0.0	0.0	13131.0	0.0
287	289.0	86.0	18.0	147.0	24.0	0.0	0.0	0.0	0.0	147.0	0.0	0.0	0.0	2918.0	0.0	0.0	49.0	135.0	49.0	0.0	0.0	0.0	0.0	0.0	61.0	18.0	0.0	0.0	24.0	0.0	0.0	0.0	166.0	0.0	24.0	0.0	0.0	0.0	55.0	0.0	0.0	0.0	0.0	0.0	0.0	24.0	227.0	24.0	0.0
288	419.0	12457.0	222.0	345.0	0.0	622.0	0.0	197.0	0.0	0.0	0.0	0.0	0.0	0.0	0.0	228.0	0.0	0.0	0.0	56.0	0.0	0.0	115.0	0.0	1250.0	0.0	0.0	0.0	197.0	0.0	0.0	0.0	0.0	0.0	57.0	0.0	0.0	416.0	98.0	329.0	0.0	0.0	0.0	0.0	0.0	0.0	0.0	0.0	0.0
289	3985.0	2863.0	859.0	501.0	135.0	238.0	0.0	1575.0	0.0	25.0	0.0	0.0	0.0	0.0	0.0	334.0	0.0	85.0	310.0	0.0	0.0	0.0	0.0	0.0	8853.0	357.0	0.0	0.0	310.0	46.0	0.0	123.0	310.0	0.0	57.0	0.0	0.0	238.0	0.0	214.0	0.0	0.0	0.0	0.0	0.0	262.0	0.0	538.0	71.0
290	2491.0	1650.0	485.0	3947.0	155.0	243.0	84.0	0.0	54.0	31.0	0.0	0.0	45.0	0.0	895.0	114.0	0.0	85.0	0.0	78.0	211.0	0.0	0.0	0.0	0.0	0.0	0.0	1423.0	0.0	0.0	518.0	1779.0	1294.0	0.0	0.0	0.0	196.0	0.0	395.0	214.0	0.0	0.0	47.0	0.0	97.0	0.0	0.0	6467.0	0.0
291	1135.0	767.0	0.0	1215.0	0.0	127.0	0.0	0.0	0.0	0.0	0.0	0.0	0.0	0.0	54.0	0.0	0.0	0.0	0.0	0.0	0.0	19.0	175.0	0.0	0.0	0.0	0.0	2869.0	0.0	0.0	39.0	5180.0	287.0	0.0	0.0	0.0	18.0	0.0	243.0	0.0	0.0	0.0	0.0	0.0	0.0	0.0	0.0	875.0	0.0
292	3032.0	1798.0	599.0	565.0	124.0	119.0	0.0	856.0	0.0	0.0	0.0	0.0	0.0	0.0	0.0	154.0	0.0	0.0	291.0	0.0	101.0	0.0	171.0	73.0	445.0	0.0	0.0	137.0	188.0	0.0	0.0	0.0	291.0	0.0	0.0	0.0	0.0	137.0	154.0	0.0	0.0	0.0	34.0	0.0	0.0	0.0	0.0	875.0	0.0
293	97.0	116.0	0.0	12589.0	58.0	0.0	48.0	0.0	0.0	0.0	419.0	0.0	0.0	0.0	0.0	0.0	0.0	38.0	0.0	0.0	0.0	0.0	185.0	0.0	0.0	0.0	0.0	48.0	0.0	29.0	0.0	0.0	47415.0	0.0	0.0	0.0	0.0	0.0	477.0	0.0	0.0	0.0	0.0	0.0	1978.0	0.0	0.0	48.0	19.0
294	3939.0	1380.0	1417.0	717.0	0.0	312.0	0.0	288.0	0.0	0.0	300.0	15.0	98.0	0.0	0.0	95.0	128.0	0.0	533.0	0.0	0.0	0.0	0.0	34247.0	128.0	1067.0	0.0	0.0	147.0	128.0	0.0	0.0	368.0	62.0	73.0	239.0	0.0	0.0	0.0	257.0	84.0	103.0	47.0	0.0	0.0	3669.0	0.0	0.0	7712.0
295	195.0	76.0	33.0	6121.0	59.0	0.0	84.0	0.0	0.0	0.0	316.0	0.0	0.0	0.0	0.0	0.0	0.0	0.0	25.0	28.0	0.0	0.0	212.0	0.0	0.0	25.0	0.0	0.0	33.0	0.0	0.0	0.0	18602.0	0.0	0.0	0.0	0.0	0.0	486.0	0.0	0.0	0.0	0.0	0.0	645.0	0.0	0.0	59.0	0.0
296	832.0	855.0	138.0	39038.0	197.0	138.0	2957.0	0.0	0.0	0.0	231.0	0.0	0.0	0.0	208.0	0.0	0.0	85.0	0.0	28.0	231.0	0.0	24638.0	0.0	0.0	0.0	0.0	554.0	0.0	0.0	31.0	82.0	3582.0	0.0	0.0	0.0	37.0	0.0	947.0	0.0	0.0	0.0	0.0	0.0	184.0	0.0	0.0	577.0	0.0
297	67.0	22.0	39.0	1031.0	44.0	0.0	5.0	0.0	0.0	0.0	156.0	0.0	0.0	0.0	0.0	0.0	0.0	0.0	0.0	0.0	0.0	0.0	22.0	5.0	0.0	0.0	22.0	0.0	0.0	0.0	0.0	0.0	37313.0	0.0	0.0	0.0	0.0	5.0	162.0	0.0	0.0	0.0	0.0	0.0	863.0	0.0	0.0	16.0	0.0
298	419.0	100.0	59.0	520.0	0.0	0.0	0.0	65.0	0.0	25.0	100.0	0.0	0.0	82.0	0.0	0.0	0.0	100.0	141.0	0.0	0.0	0.0	0.0	0.0	53.0	153.0	0.0	0.0	0.0	0.0	0.0	0.0	674.0	0.0	0.0	0.0	0.0	0.0	70.0	0.0	0.0	0.0	0.0	0.0	94.0	53.0	360.0	0.0	47.0
299	34.0	15.0	15.0	64.0	0.0	0.0	0.0	0.0	0.0	0.0	0.0	0.0	0.0	0.0	0.0	0.0	0.0	8.0	8.0	0.0	0.0	0.0	0.0	0.0	4.0	0.0	0.0	0.0	0.0	0.0	0.0	0.0	38.0	0.0	0.0	8.0	0.0	0.0	8.0	0.0	0.0	0.0	0.0	0.0	0.0	0.0	64.0	0.0	0.0
300	305.0	146.0	73.0	244.0	36.0	0.0	0.0	61.0	0.0	36.0	48.0	0.0	0.0	195.0	0.0	0.0	0.0	109.0	73.0	0.0	0.0	0.0	0.0	0.0	36.0	0.0	0.0	0.0	0.0	0.0	0.0	0.0	256.0	0.0	0.0	0.0	0.0	0.0	0.0	0.0	0.0	0.0	0.0	0.0	0.0	0.0	452.0	0.0	0.0
301	123.0	100.0	108.0	732.0	30.0	0.0	108.0	0.0	0.0	0.0	0.0	0.0	0.0	0.0	100.0	0.0	0.0	0.0	38.0	578.0	61.0	0.0	293.0	0.0	0.0	0.0	0.0	30.0	0.0	0.0	0.0	30.0	378.0	0.0	0.0	0.0	0.0	0.0	0.0	0.0	0.0	0.0	0.0	0.0	54.0	0.0	0.0	38.0	0.0
302	444.0	293.0	70.0	1162.0	0.0	0.0	161.0	0.0	0.0	0.0	0.0	0.0	0.0	0.0	80.0	50.0	0.0	50.0	0.0	8138.0	40.0	0.0	384.0	0.0	0.0	0.0	80.0	101.0	40.0	0.0	0.0	0.0	970.0	0.0	0.0	0.0	0.0	0.0	80.0	0.0	0.0	0.0	0.0	0.0	70.0	0.0	0.0	90.0	0.0
303	106.0	106.0	0.0	831.0	0.0	0.0	123.0	0.0	0.0	0.0	0.0	0.0	0.0	0.0	46.0	0.0	0.0	0.0	0.0	21881.0	0.0	0.0	76.0	0.0	55.0	0.0	0.0	0.0	0.0	0.0	0.0	38.0	343.0	0.0	46.0	0.0	0.0	0.0	0.0	0.0	0.0	0.0	0.0	0.0	0.0	0.0	0.0	63.0	0.0
304	33.0	4.0	0.0	157.0	0.0	0.0	0.0	0.0	0.0	0.0	0.0	0.0	0.0	0.0	0.0	0.0	0.0	0.0	8.0	100.0	0.0	0.0	49.0	0.0	0.0	0.0	341.0	8.0	0.0	0.0	0.0	4.0	161.0	0.0	0.0	0.0	0.0	0.0	0.0	0.0	0.0	0.0	0.0	0.0	20.0	0.0	0.0	0.0	0.0
305	223.0	440.0	0.0	19193.0	0.0	54.0	101.0	0.0	0.0	0.0	108.0	0.0	0.0	0.0	0.0	0.0	0.0	67.0	67.0	0.0	0.0	0.0	142.0	0.0	0.0	0.0	0.0	971.0	74.0	0.0	23.0	67.0	754.0	0.0	0.0	0.0	0.0	0.0	456.0	0.0	0.0	0.0	0.0	0.0	78.0	0.0	0.0	250.0	0.0
306	44.0	8.0	0.0	86.0	8.0	14.0	0.0	0.0	0.0	0.0	8.0	0.0	0.0	233.0	0.0	0.0	14.0	59.0	0.0	0.0	0.0	0.0	8.0	0.0	0.0	0.0	0.0	0.0	2.0	0.0	0.0	0.0	269.0	0.0	0.0	0.0	0.0	0.0	0.0	0.0	0.0	0.0	0.0	0.0	8.0	0.0	4207.0	0.0	0.0
307	40.0	7.0	7.0	469.0	7.0	0.0	0.0	0.0	0.0	0.0	111.0	0.0	0.0	0.0	0.0	0.0	0.0	22.0	7.0	0.0	0.0	0.0	7.0	0.0	0.0	0.0	1600.0	7.0	0.0	0.0	0.0	7.0	15637.0	0.0	0.0	0.0	0.0	0.0	74.0	0.0	0.0	0.0	0.0	0.0	342.0	0.0	7.0	0.0	0.0
308	13.0	0.0	0.0	0.0	0.0	0.0	0.0	0.0	0.0	0.0	0.0	0.0	0.0	0.0	0.0	0.0	0.0	0.0	4.0	0.0	0.0	0.0	0.0	0.0	0.0	0.0	0.0	0.0	0.0	4.0	4.0	0.0	104.0	0.0	0.0	0.0	0.0	0.0	0.0	0.0	0.0	0.0	0.0	0.0	4.0	0.0	0.0	0.0	0.0
309	12.0	4.0	4.0	22.0	0.0	0.0	0.0	0.0	0.0	0.0	0.0	0.0	0.0	0.0	0.0	0.0	8.0	4.0	8.0	0.0	0.0	0.0	4.0	0.0	0.0	0.0	0.0	0.0	0.0	0.0	0.0	0.0	55.0	0.0	0.0	4.0	0.0	0.0	18.0	0.0	0.0	0.0	0.0	0.0	0.0	0.0	4.0	8.0	0.0
310	19.0	0.0	0.0	38.0	0.0	9.0	0.0	3.0	0.0	0.0	3.0	0.0	0.0	9.0	0.0	0.0	3.0	0.0	3.0	0.0	0.0	0.0	0.0	0.0	0.0	0.0	0.0	0.0	13.0	0.0	0.0	0.0	23.0	0.0	0.0	3.0	0.0	0.0	23.0	0.0	3.0	0.0	0.0	0.0	0.0	9.0	38.0	0.0	0.0
311	165.0	0.0	0.0	155.0	49.0	0.0	0.0	70.0	0.0	0.0	0.0	0.0	0.0	296.0	0.0	0.0	0.0	70.0	77.0	0.0	0.0	0.0	0.0	0.0	63.0	59.0	0.0	0.0	0.0	0.0	0.0	35.0	285.0	0.0	0.0	0.0	0.0	0.0	38.0	0.0	0.0	0.0	0.0	0.0	74.0	49.0	356.0	0.0	0.0
312	205.0	91.0	45.0	2079.0	68.0	0.0	308.0	45.0	0.0	0.0	0.0	0.0	0.0	0.0	376.0	0.0	0.0	0.0	0.0	445.0	68.0	0.0	685.0	0.0	45.0	0.0	0.0	148.0	0.0	0.0	0.0	45.0	628.0	0.0	0.0	0.0	18.0	0.0	79.0	0.0	0.0	0.0	0.0	0.0	68.0	0.0	0.0	125.0	0.0
313	9.0	0.0	9.0	18.0	4.0	0.0	0.0	4.0	0.0	0.0	0.0	0.0	0.0	41.0	0.0	0.0	0.0	0.0	0.0	0.0	0.0	0.0	0.0	0.0	0.0	0.0	0.0	0.0	0.0	0.0	0.0	0.0	23.0	0.0	0.0	0.0	0.0	0.0	0.0	0.0	0.0	0.0	0.0	0.0	4.0	0.0	9.0	4.0	0.0
314	49.0	29.0	3.0	75.0	0.0	0.0	0.0	9.0	0.0	0.0	3.0	0.0	0.0	9.0	0.0	0.0	0.0	3.0	0.0	0.0	0.0	0.0	0.0	0.0	0.0	0.0	0.0	3.0	0.0	0.0	0.0	0.0	100.0	0.0	0.0	3.0	0.0	0.0	9.0	0.0	3.0	0.0	0.0	0.0	14.0	3.0	34.0	0.0	0.0
315	240.0	76.0	0.0	2310.0	98.0	32.0	54.0	0.0	0.0	0.0	306.0	0.0	0.0	0.0	65.0	0.0	0.0	32.0	43.0	42.0	0.0	0.0	175.0	0.0	0.0	0.0	0.0	65.0	43.0	0.0	0.0	0.0	22060.0	0.0	0.0	0.0	0.0	0.0	547.0	0.0	0.0	0.0	0.0	0.0	1018.0	0.0	0.0	1423.0	0.0
316	173.0	162.0	78.0	106.0	0.0	39.0	0.0	0.0	0.0	0.0	0.0	0.0	0.0	756.0	0.0	0.0	22.0	78.0	22.0	0.0	44.0	0.0	0.0	0.0	22.0	33.0	0.0	0.0	22.0	0.0	0.0	0.0	296.0	0.0	0.0	0.0	0.0	0.0	0.0	0.0	0.0	0.0	0.0	0.0	0.0	0.0	8422.0	168.0	0.0
317	81.0	19.0	0.0	134.0	0.0	4.0	8.0	0.0	0.0	0.0	0.0	0.0	0.0	8.0	0.0	0.0	0.0	0.0	8.0	4495.0	0.0	0.0	19.0	0.0	0.0	0.0	4.0	4.0	0.0	0.0	0.0	4.0	29.0	0.0	0.0	0.0	0.0	0.0	4.0	0.0	0.0	0.0	0.0	0.0	4.0	0.0	0.0	8.0	0.0
318	187.0	205.0	0.0	2367.0	0.0	112.0	1590.0	0.0	0.0	0.0	0.0	0.0	0.0	0.0	121.0	0.0	0.0	0.0	0.0	42.0	233.0	0.0	2226.0	0.0	0.0	0.0	0.0	243.0	0.0	0.0	102.0	102.0	533.0	0.0	0.0	0.0	112.0	0.0	233.0	0.0	0.0	0.0	0.0	0.0	65.0	0.0	0.0	514.0	0.0
319	145.0	307.0	97.0	3543.0	228.0	129.0	9092.0	0.0	0.0	0.0	0.0	0.0	0.0	0.0	372.0	0.0	0.0	0.0	0.0	0.0	113.0	0.0	5824.0	0.0	0.0	0.0	0.0	323.0	97.0	0.0	39.0	0.0	906.0	0.0	0.0	0.0	97.0	0.0	307.0	0.0	0.0	0.0	0.0	0.0	113.0	0.0	0.0	339.0	0.0
320	229.0	229.0	59.0	2194.0	0.0	0.0	10428.0	0.0	0.0	0.0	0.0	0.0	0.0	0.0	7782.0	0.0	0.0	0.0	51.0	85.0	153.0	0.0	2917.0	0.0	0.0	0.0	0.0	170.0	0.0	0.0	0.0	0.0	501.0	0.0	0.0	0.0	68.0	0.0	127.0	0.0	0.0	0.0	0.0	0.0	76.0	0.0	0.0	357.0	0.0
321	88.0	75.0	0.0	921.0	0.0	47.0	156.0	0.0	0.0	0.0	0.0	0.0	0.0	0.0	8203.0	0.0	0.0	0.0	0.0	259.0	68.0	0.0	477.0	0.0	47.0	34.0	0.0	0.0	0.0	0.0	0.0	0.0	354.0	0.0	0.0	0.0	184.0	0.0	47.0	0.0	0.0	0.0	0.0	0.0	0.0	0.0	0.0	252.0	0.0
322	472.0	357.0	191.0	1684.0	0.0	0.0	133.0	0.0	0.0	0.0	0.0	0.0	0.0	0.0	121.0	0.0	0.0	0.0	0.0	625.0	0.0	0.0	242.0	0.0	0.0	0.0	0.0	89.0	0.0	0.0	0.0	0.0	1001.0	0.0	0.0	0.0	0.0	0.0	57.0	0.0	0.0	0.0	0.0	0.0	44.0	0.0	0.0	0.0	0.0
323	197.0	167.0	0.0	5946.0	43.0	87.0	65.0	43.0	0.0	0.0	51.0	0.0	0.0	0.0	0.0	0.0	0.0	0.0	36.0	0.0	67.0	0.0	226.0	0.0	0.0	0.0	0.0	2699.0	0.0	0.0	0.0	342.0	175.0	0.0	0.0	0.0	0.0	0.0	94.0	0.0	0.0	0.0	0.0	0.0	0.0	0.0	0.0	138.0	0.0
324	1067.0	478.0	244.0	65.0	0.0	0.0	0.0	0.0	99.0	0.0	0.0	244.0	2222.0	0.0	0.0	0.0	0.0	34.0	65.0	0.0	0.0	95.0	0.0	0.0	45.0	68.0	0.0	0.0	0.0	53.0	0.0	0.0	99.0	0.0	0.0	122.0	0.0	0.0	0.0	558.0	178.0	0.0	179.0	0.0	0.0	61.0	0.0	34.0	0.0
325	282.0	115.0	121.0	461.0	57.0	0.0	0.0	0.0	0.0	0.0	0.0	0.0	0.0	109.0	0.0	0.0	0.0	109.0	44.0	0.0	32.0	0.0	0.0	0.0	64.0	64.0	0.0	0.0	0.0	0.0	0.0	0.0	404.0	0.0	0.0	0.0	0.0	0.0	57.0	0.0	0.0	0.0	0.0	0.0	76.0	32.0	327.0	38.0	0.0
326	4.0	4.0	0.0	14.0	0.0	4.0	0.0	0.0	0.0	0.0	4.0	0.0	0.0	4.0	0.0	0.0	0.0	4.0	0.0	0.0	0.0	0.0	0.0	0.0	0.0	0.0	851.0	14.0	0.0	0.0	0.0	0.0	199.0	0.0	0.0	0.0	0.0	4.0	0.0	0.0	0.0	0.0	0.0	0.0	4.0	0.0	18.0	0.0	0.0
327	280.0	54.0	47.0	1143.0	47.0	0.0	0.0	109.0	0.0	0.0	95.0	0.0	0.0	184.0	0.0	0.0	0.0	95.0	54.0	0.0	0.0	0.0	0.0	0.0	0.0	61.0	0.0	0.0	0.0	0.0	0.0	0.0	862.0	0.0	0.0	0.0	0.0	0.0	136.0	0.0	0.0	0.0	0.0	0.0	116.0	34.0	383.0	0.0	0.0
328	49.0	8.0	0.0	56.0	8.0	0.0	0.0	0.0	0.0	0.0	0.0	0.0	0.0	0.0	0.0	0.0	0.0	23.0	0.0	0.0	0.0	0.0	0.0	0.0	0.0	8.0	0.0	56.0	0.0	0.0	0.0	0.0	60.0	0.0	0.0	0.0	0.0	0.0	8.0	0.0	0.0	0.0	0.0	0.0	8.0	0.0	45.0	0.0	0.0
329	0.0	0.0	0.0	25.0	0.0	0.0	0.0	0.0	0.0	0.0	0.0	0.0	0.0	0.0	5.0	0.0	0.0	0.0	0.0	0.0	0.0	0.0	0.0	0.0	0.0	0.0	10.0	0.0	0.0	0.0	0.0	0.0	25.0	0.0	0.0	0.0	0.0	0.0	5.0	0.0	0.0	0.0	0.0	0.0	5.0	0.0	0.0	0.0	0.0
330	234.0	47.0	13.0	0.0	4.0	0.0	0.0	0.0	23.0	0.0	0.0	9.0	0.0	0.0	0.0	0.0	0.0	0.0	13.0	0.0	0.0	4.0	0.0	0.0	4.0	28.0	0.0	4.0	4.0	23.0	0.0	0.0	9.0	0.0	0.0	47.0	0.0	0.0	0.0	157.0	297.0	0.0	9.0	0.0	0.0	4.0	4.0	4.0	9.0
331	90.0	73.0	99.0	280.0	0.0	0.0	0.0	29.0	0.0	0.0	37.0	0.0	0.0	105.0	0.0	0.0	0.0	0.0	0.0	0.0	0.0	0.0	0.0	0.0	0.0	0.0	0.0	0.0	0.0	0.0	0.0	0.0	256.0	0.0	0.0	0.0	0.0	0.0	43.0	0.0	0.0	0.0	0.0	0.0	0.0	0.0	119.0	0.0	0.0
332	308.0	145.0	0.0	827.0	0.0	0.0	0.0	0.0	0.0	0.0	64.0	0.0	0.0	87.0	0.0	0.0	0.0	81.0	40.0	0.0	0.0	0.0	0.0	0.0	40.0	157.0	0.0	40.0	0.0	0.0	0.0	0.0	647.0	0.0	0.0	0.0	0.0	0.0	128.0	0.0	0.0	0.0	0.0	0.0	69.0	0.0	291.0	0.0	0.0
333	104.0	46.0	46.0	144.0	23.0	0.0	0.0	28.0	0.0	0.0	28.0	0.0	0.0	0.0	0.0	0.0	0.0	17.0	23.0	0.0	0.0	0.0	0.0	0.0	23.0	0.0	0.0	0.0	0.0	0.0	0.0	0.0	104.0	0.0	0.0	0.0	0.0	0.0	0.0	0.0	0.0	0.0	0.0	0.0	17.0	0.0	104.0	0.0	0.0
334	414.0	25.0	51.0	48.0	0.0	11.0	0.0	33.0	0.0	2482.0	0.0	0.0	0.0	1850.0	0.0	0.0	414.0	0.0	70.0	0.0	0.0	0.0	0.0	0.0	103.0	33.0	0.0	0.0	0.0	0.0	0.0	0.0	151.0	0.0	0.0	48.0	0.0	0.0	0.0	0.0	0.0	51.0	0.0	0.0	0.0	22.0	78.0	0.0	0.0
335	4148.0	47.0	527.0	42.0	0.0	0.0	0.0	42.0	32.0	235.0	0.0	104.0	13.0	0.0	0.0	0.0	942.0	0.0	494.0	0.0	0.0	0.0	0.0	0.0	0.0	527.0	0.0	0.0	0.0	138.0	0.0	0.0	75.0	1899.0	0.0	6825.0	0.0	0.0	0.0	0.0	75.0	292.0	0.0	0.0	0.0	84.0	0.0	0.0	32.0
336	1165.0	24.0	287.0	37.0	0.0	0.0	0.0	16.0	185.0	33.0	0.0	8767.0	0.0	0.0	0.0	0.0	49.0	0.0	99.0	0.0	16.0	42.0	0.0	0.0	0.0	79.0	0.0	0.0	0.0	30.0	0.0	0.0	8.0	133.0	0.0	1261.0	0.0	0.0	0.0	357.0	309.0	0.0	24.0	0.0	0.0	37.0	0.0	12.0	0.0
[truncated: 288 more columns]
