# Supplementary material for: Estimation of Human Mobility Patterns for Forecasting the Early Spread of Disease
Source: Healthcare (Basel). 2021 Sep 16;9(9):1224. doi: 10.3390/healthcare9091224 (PMC8468459; doi:10.3390/healthcare9091224)
Supplement: Supplementary file 1 [file healthcare-09-01224-s001.zip › Supplementary Material/Matrix/2020-01-15.csv]

	0	1	2	3	4	5	6	7	8	9	10	11	12	13	14	15	16	17	18	19	20	21	22	23	24	25	26	27	28	29	30	31	32	33	34	35	36	37	38	39	40	41	42	43	44	45	46	47	48
0	0.0	37776.0	87441.0	18792.0	1270.0	9396.0	620.0	12080.0	3558.0	2312.0	3552.0	1754.0	966.0	888.0	162.0	1702.0	6519.0	2674.0	120232.0	816.0	875.0	1366.0	0.0	4026.0	3070.0	27229.0	0.0	1794.0	3143.0	4602.0	211.0	883.0	22243.0	38926.0	2062.0	13039.0	176.0	1424.0	3188.0	9587.0	3246.0	11888.0	2059.0	0.0	1118.0	14765.0	1338.0	1617.0	3080.0
1	41709.0	0.0	7646.0	30460.0	2044.0	22971.0	889.0	2997.0	825.0	234.0	6527.0	166.0	683.0	517.0	303.0	14119.0	880.0	1557.0	2286.0	696.0	612.0	322.0	0.0	901.0	23069.0	1746.0	0.0	2366.0	20028.0	444.0	293.0	1241.0	15082.0	462.0	6738.0	685.0	176.0	19583.0	4114.0	4540.0	886.0	711.0	530.0	0.0	1667.0	1680.0	1267.0	2493.0	859.0
2	101428.0	6727.0	0.0	4783.0	943.0	3886.0	167.0	4708.0	986.0	475.0	492.0	879.0	413.0	570.0	60.0	635.0	1644.0	627.0	19209.0	97.0	271.0	613.0	0.0	7549.0	2541.0	49555.0	0.0	754.0	975.0	2167.0	24.0	167.0	4185.0	6203.0	795.0	4559.0	72.0	563.0	891.0	2915.0	1719.0	3513.0	713.0	0.0	464.0	21302.0	562.0	471.0	1494.0
3	10268.0	7509.0	1992.0	0.0	2605.0	1072.0	2145.0	691.0	160.0	93.0	9655.0	42.0	56.0	341.0	506.0	204.0	343.0	904.0	1379.0	516.0	1226.0	79.0	5824.0	180.0	323.0	942.0	0.0	1685.0	867.0	49.0	211.0	596.0	75406.0	182.0	196.0	290.0	114.0	445.0	50117.0	716.0	130.0	373.0	93.0	0.0	4981.0	384.0	531.0	2145.0	170.0
4	457.0	216.0	105.0	1774.0	0.0	0.0	0.0	92.0	0.0	0.0	203.0	0.0	0.0	76.0	0.0	0.0	0.0	1044.0	129.0	0.0	0.0	0.0	117.0	0.0	0.0	55.0	0.0	98.0	86.0	0.0	0.0	0.0	636.0	0.0	0.0	0.0	0.0	67.0	2089.0	0.0	0.0	0.0	0.0	0.0	80.0	0.0	81.0	117.0	0.0
5	770.0	2966.0	179.0	580.0	0.0	0.0	0.0	105.0	0.0	0.0	0.0	0.0	0.0	0.0	40.0	960.0	0.0	0.0	137.0	0.0	0.0	0.0	126.0	0.0	1010.0	0.0	0.0	0.0	464.0	0.0	0.0	0.0	211.0	0.0	8870.0	0.0	0.0	1038.0	0.0	0.0	0.0	0.0	0.0	0.0	0.0	0.0	0.0	232.0	0.0
6	305.0	171.0	0.0	2456.0	48.0	85.0	0.0	0.0	0.0	0.0	0.0	0.0	0.0	0.0	134.0	0.0	0.0	0.0	85.0	0.0	0.0	0.0	17647.0	0.0	0.0	0.0	0.0	146.0	0.0	0.0	0.0	0.0	562.0	0.0	0.0	0.0	0.0	0.0	85.0	0.0	0.0	0.0	0.0	0.0	122.0	0.0	0.0	109.0	0.0
7	4369.0	617.0	1155.0	158.0	145.0	126.0	0.0	0.0	0.0	0.0	0.0	0.0	0.0	0.0	0.0	94.0	45.0	0.0	506.0	0.0	122.0	0.0	0.0	110.0	189.0	284.0	0.0	0.0	110.0	0.0	0.0	0.0	348.0	53.0	0.0	0.0	0.0	0.0	0.0	0.0	0.0	94.0	0.0	0.0	0.0	269.0	0.0	0.0	94.0
8	2132.0	433.0	999.0	144.0	0.0	192.0	0.0	72.0	0.0	0.0	0.0	316.0	110.0	0.0	0.0	0.0	45.0	0.0	433.0	0.0	0.0	1486.0	0.0	90.0	192.0	289.0	0.0	0.0	0.0	2264.0	0.0	0.0	180.0	216.0	0.0	554.0	0.0	0.0	0.0	7408.0	158.0	96.0	2991.0	0.0	0.0	168.0	0.0	0.0	68.0
9	1634.0	75.0	427.0	113.0	119.0	0.0	0.0	0.0	0.0	0.0	0.0	0.0	0.0	111.0	0.0	0.0	16813.0	69.0	395.0	0.0	0.0	0.0	0.0	0.0	69.0	113.0	0.0	0.0	0.0	0.0	0.0	0.0	106.0	56.0	0.0	358.0	0.0	0.0	37.0	62.0	0.0	364.0	0.0	0.0	0.0	43.0	439.0	0.0	0.0
10	388.0	276.0	59.0	5527.0	145.0	0.0	0.0	0.0	0.0	11.0	0.0	0.0	0.0	0.0	0.0	0.0	0.0	138.0	37.0	0.0	0.0	0.0	37.0	0.0	37.0	0.0	0.0	52.0	82.0	0.0	0.0	0.0	17716.0	0.0	0.0	0.0	0.0	0.0	14056.0	0.0	0.0	0.0	0.0	0.0	1008.0	0.0	0.0	74.0	0.0
11	605.0	77.0	266.0	18.0	0.0	0.0	0.0	0.0	77.0	0.0	0.0	0.0	105.0	13.0	0.0	0.0	0.0	0.0	114.0	0.0	0.0	22.0	18.0	0.0	0.0	96.0	0.0	13.0	0.0	59.0	0.0	0.0	45.0	77.0	0.0	206.0	0.0	0.0	0.0	646.0	1119.0	0.0	32.0	0.0	0.0	96.0	0.0	18.0	13.0
12	491.0	418.0	277.0	23.0	9.0	0.0	0.0	9.0	69.0	0.0	0.0	64.0	0.0	0.0	0.0	0.0	0.0	0.0	18.0	0.0	0.0	168.0	0.0	13.0	0.0	27.0	0.0	0.0	0.0	43.0	0.0	0.0	13.0	18.0	0.0	13.0	0.0	0.0	0.0	323.0	46.0	0.0	122.0	0.0	0.0	27.0	0.0	0.0	0.0
13	311.0	131.0	63.0	111.0	77.0	0.0	0.0	24.0	0.0	58.0	0.0	0.0	0.0	0.0	0.0	0.0	58.0	53.0	48.0	0.0	0.0	0.0	0.0	0.0	0.0	73.0	0.0	24.0	0.0	0.0	0.0	0.0	223.0	0.0	0.0	0.0	0.0	0.0	38.0	0.0	0.0	0.0	0.0	0.0	43.0	0.0	4037.0	0.0	0.0
14	326.0	69.0	0.0	534.0	0.0	0.0	134.0	39.0	0.0	0.0	0.0	0.0	0.0	0.0	0.0	0.0	0.0	0.0	89.0	37.0	801.0	0.0	148.0	0.0	0.0	0.0	0.0	89.0	0.0	0.0	0.0	59.0	198.0	0.0	0.0	0.0	5048.0	0.0	99.0	0.0	0.0	0.0	0.0	0.0	0.0	0.0	0.0	653.0	0.0
15	1100.0	4719.0	177.0	480.0	101.0	1555.0	0.0	0.0	0.0	0.0	0.0	0.0	0.0	47.0	0.0	0.0	0.0	0.0	126.0	0.0	0.0	0.0	0.0	0.0	7514.0	126.0	0.0	0.0	759.0	0.0	0.0	0.0	290.0	0.0	461.0	0.0	0.0	20592.0	0.0	0.0	0.0	0.0	0.0	0.0	0.0	126.0	0.0	101.0	0.0
16	5724.0	595.0	962.0	405.0	113.0	88.0	0.0	139.0	96.0	14711.0	0.0	42.0	37.0	105.0	0.0	0.0	0.0	0.0	899.0	0.0	0.0	0.0	0.0	75.0	0.0	582.0	0.0	0.0	0.0	90.0	0.0	0.0	544.0	113.0	117.0	3204.0	0.0	0.0	0.0	126.0	0.0	1469.0	31.0	0.0	0.0	240.0	143.0	0.0	0.0
17	838.0	291.0	164.0	729.0	1112.0	0.0	0.0	200.0	0.0	0.0	474.0	0.0	0.0	0.0	0.0	0.0	0.0	0.0	191.0	37.0	0.0	0.0	0.0	0.0	63.0	109.0	0.0	0.0	63.0	0.0	0.0	0.0	1085.0	0.0	0.0	0.0	0.0	0.0	209.0	0.0	0.0	0.0	0.0	0.0	109.0	82.0	286.0	63.0	42.0
18	105264.0	923.0	13190.0	1736.0	435.0	421.0	83.0	1337.0	739.0	234.0	391.0	150.0	121.0	76.0	0.0	90.0	571.0	163.0	0.0	0.0	446.0	87.0	0.0	916.0	686.0	25732.0	0.0	0.0	189.0	469.0	0.0	0.0	1302.0	3314.0	0.0	1288.0	51.0	178.0	514.0	379.0	251.0	2683.0	182.0	0.0	126.0	1776.0	173.0	0.0	434.0
19	308.0	196.0	168.0	940.0	0.0	35.0	161.0	0.0	0.0	0.0	0.0	0.0	0.0	0.0	70.0	0.0	0.0	28.0	0.0	0.0	0.0	0.0	175.0	0.0	0.0	0.0	0.0	56.0	0.0	0.0	0.0	77.0	645.0	0.0	0.0	0.0	0.0	0.0	84.0	0.0	0.0	0.0	0.0	0.0	77.0	0.0	0.0	70.0	0.0
20	574.0	492.0	139.0	1256.0	0.0	0.0	0.0	0.0	0.0	0.0	0.0	0.0	0.0	52.0	1275.0	0.0	0.0	0.0	172.0	0.0	0.0	0.0	221.0	0.0	0.0	0.0	0.0	188.0	0.0	0.0	24.0	0.0	1193.0	0.0	0.0	0.0	1233.0	0.0	156.0	0.0	0.0	0.0	0.0	106.0	84.0	0.0	0.0	385.0	0.0
21	502.0	169.0	241.0	75.0	18.0	37.0	0.0	0.0	1072.0	0.0	0.0	26.0	116.0	0.0	0.0	0.0	0.0	0.0	49.0	0.0	0.0	0.0	0.0	0.0	0.0	109.0	0.0	0.0	18.0	304.0	0.0	0.0	90.0	0.0	0.0	101.0	0.0	0.0	0.0	1110.0	37.0	0.0	2978.0	0.0	0.0	0.0	0.0	22.0	0.0
22	0.0	0.0	0.0	5649.0	181.0	0.0	14952.0	0.0	0.0	0.0	0.0	0.0	0.0	0.0	162.0	0.0	0.0	0.0	0.0	59.0	0.0	0.0	0.0	0.0	0.0	0.0	0.0	338.0	0.0	0.0	0.0	0.0	2170.0	0.0	0.0	0.0	0.0	0.0	548.0	0.0	0.0	0.0	0.0	0.0	105.0	0.0	0.0	337.0	0.0
23	3054.0	525.0	4404.0	341.0	0.0	227.0	0.0	276.0	53.0	0.0	187.0	37.0	32.0	0.0	0.0	85.0	0.0	85.0	909.0	0.0	0.0	31.0	0.0	0.0	85.0	4973.0	0.0	0.0	127.0	57.0	0.0	0.0	184.0	113.0	0.0	113.0	0.0	0.0	0.0	127.0	65.0	85.0	35.0	0.0	0.0	7715.0	0.0	0.0	18088.0
24	1092.0	4113.0	229.0	242.0	94.0	903.0	0.0	148.0	0.0	0.0	0.0	0.0	0.0	0.0	0.0	7175.0	0.0	0.0	256.0	0.0	0.0	0.0	0.0	0.0	0.0	134.0	0.0	0.0	795.0	0.0	65.0	0.0	121.0	0.0	432.0	0.0	0.0	1416.0	0.0	0.0	0.0	0.0	0.0	0.0	0.0	94.0	0.0	107.0	0.0
25	26091.0	920.0	40069.0	422.0	181.0	324.0	0.0	760.0	289.0	76.0	0.0	107.0	72.0	0.0	0.0	158.0	228.0	0.0	23106.0	0.0	87.0	99.0	0.0	5364.0	525.0	0.0	0.0	0.0	189.0	288.0	24.0	0.0	422.0	1318.0	0.0	824.0	0.0	89.0	0.0	323.0	270.0	420.0	80.0	0.0	84.0	16061.0	61.0	0.0	1455.0
26	0.0	0.0	0.0	0.0	0.0	0.0	0.0	0.0	0.0	0.0	0.0	0.0	0.0	0.0	0.0	0.0	0.0	0.0	0.0	0.0	0.0	0.0	0.0	0.0	0.0	0.0	0.0	0.0	0.0	0.0	0.0	0.0	1736.0	0.0	0.0	0.0	0.0	0.0	0.0	0.0	0.0	0.0	0.0	0.0	0.0	0.0	0.0	0.0	0.0
27	633.0	586.0	105.0	1631.0	0.0	93.0	0.0	0.0	0.0	0.0	105.0	0.0	0.0	0.0	0.0	0.0	0.0	0.0	0.0	0.0	96.0	0.0	164.0	0.0	0.0	0.0	0.0	0.0	0.0	0.0	32.0	572.0	340.0	0.0	0.0	0.0	0.0	0.0	164.0	0.0	0.0	0.0	0.0	0.0	0.0	0.0	0.0	943.0	0.0
28	2093.0	19130.0	533.0	4269.0	701.0	2883.0	352.0	553.0	53.0	0.0	2074.0	107.0	43.0	52.0	40.0	3722.0	57.0	288.0	0.0	52.0	0.0	0.0	656.0	120.0	8201.0	388.0	0.0	416.0	0.0	32.0	0.0	95.0	1736.0	43.0	1807.0	81.0	31.0	6409.0	720.0	210.0	93.0	70.0	71.0	0.0	379.0	168.0	245.0	0.0	68.0
29	2450.0	94.0	791.0	23.0	29.0	0.0	0.0	23.0	702.0	0.0	0.0	32.0	0.0	0.0	0.0	0.0	0.0	0.0	395.0	0.0	0.0	200.0	0.0	35.0	0.0	354.0	0.0	0.0	0.0	0.0	0.0	0.0	70.0	2822.0	0.0	14391.0	0.0	0.0	0.0	1588.0	29.0	29.0	230.0	0.0	0.0	70.0	0.0	0.0	0.0
30	0.0	257.0	0.0	3156.0	0.0	193.0	218.0	0.0	0.0	0.0	136.0	0.0	0.0	0.0	1275.0	0.0	0.0	0.0	0.0	0.0	0.0	0.0	798.0	0.0	721.0	0.0	0.0	1932.0	0.0	0.0	0.0	1017.0	373.0	0.0	0.0	0.0	1441.0	0.0	720.0	0.0	0.0	0.0	0.0	0.0	1857.0	0.0	0.0	1108.0	0.0
31	272.0	311.0	58.0	719.0	0.0	87.0	100.0	0.0	0.0	0.0	0.0	0.0	0.0	0.0	40.0	0.0	0.0	0.0	0.0	0.0	0.0	23.0	126.0	0.0	58.0	0.0	0.0	913.0	0.0	0.0	32.0	0.0	97.0	0.0	0.0	0.0	41.0	0.0	165.0	0.0	0.0	0.0	0.0	0.0	0.0	0.0	0.0	3572.0	0.0
32	17200.0	9114.0	2940.0	95114.0	1487.0	1176.0	889.0	1029.0	246.0	217.0	36958.0	80.0	126.0	364.0	344.0	340.0	366.0	1305.0	1764.0	823.0	1764.0	91.0	2793.0	240.0	484.0	1176.0	0.0	910.0	948.0	115.0	227.0	334.0	0.0	150.0	265.0	278.0	93.0	356.0	48825.0	871.0	326.0	326.0	160.0	0.0	116042.0	504.0	674.0	1323.0	272.0
33	30270.0	108.0	3762.0	209.0	108.0	117.0	0.0	75.0	107.0	29.0	0.0	0.0	0.0	0.0	0.0	0.0	80.0	0.0	2405.0	0.0	0.0	23.0	0.0	75.0	0.0	1025.0	0.0	0.0	0.0	2626.0	0.0	0.0	167.0	0.0	0.0	4749.0	0.0	0.0	0.0	134.0	0.0	93.0	31.0	0.0	0.0	168.0	0.0	0.0	33.0
34	233.0	1282.0	0.0	228.0	0.0	8642.0	0.0	0.0	0.0	0.0	0.0	0.0	0.0	0.0	0.0	343.0	0.0	0.0	57.0	0.0	0.0	0.0	47.0	0.0	357.0	0.0	0.0	71.0	300.0	0.0	0.0	0.0	0.0	0.0	0.0	0.0	0.0	424.0	0.0	0.0	0.0	0.0	0.0	0.0	0.0	0.0	0.0	47.0	0.0
35	9234.0	217.0	1749.0	142.0	0.0	0.0	0.0	0.0	482.0	193.0	0.0	219.0	24.0	0.0	0.0	0.0	761.0	0.0	946.0	0.0	50.0	79.0	0.0	105.0	58.0	644.0	0.0	0.0	100.0	14275.0	0.0	0.0	125.0	5483.0	0.0	0.0	0.0	0.0	0.0	745.0	74.0	92.0	173.0	0.0	0.0	216.0	0.0	0.0	68.0
36	68.0	45.0	0.0	349.0	0.0	0.0	0.0	0.0	0.0	0.0	0.0	0.0	0.0	0.0	5089.0	0.0	0.0	0.0	0.0	0.0	745.0	0.0	45.0	0.0	0.0	0.0	0.0	76.0	0.0	0.0	0.0	53.0	91.0	0.0	0.0	0.0	0.0	0.0	0.0	0.0	0.0	0.0	0.0	0.0	0.0	0.0	0.0	349.0	0.0
37	595.0	5150.0	192.0	840.0	0.0	1909.0	67.0	175.0	0.0	0.0	0.0	0.0	0.0	0.0	0.0	24440.0	0.0	0.0	0.0	0.0	0.0	0.0	122.0	0.0	2908.0	0.0	0.0	122.0	1366.0	0.0	0.0	0.0	227.0	0.0	569.0	0.0	0.0	0.0	105.0	0.0	0.0	0.0	0.0	0.0	0.0	168.0	0.0	0.0	51.0
38	349.0	271.0	0.0	37215.0	1270.0	64.0	117.0	0.0	0.0	0.0	15181.0	0.0	0.0	0.0	0.0	0.0	0.0	77.0	0.0	0.0	0.0	0.0	310.0	0.0	0.0	0.0	0.0	129.0	0.0	0.0	24.0	103.0	24310.0	0.0	0.0	0.0	0.0	0.0	0.0	0.0	0.0	0.0	0.0	0.0	1163.0	0.0	0.0	853.0	0.0
39	9154.0	3612.0	2442.0	1190.0	0.0	615.0	0.0	368.0	7738.0	88.0	187.0	1416.0	615.0	70.0	0.0	0.0	228.0	100.0	656.0	29.0	0.0	1908.0	0.0	360.0	242.0	903.0	0.0	0.0	271.0	4923.0	0.0	0.0	1193.0	279.0	137.0	1929.0	0.0	89.0	0.0	0.0	2155.0	326.0	8703.0	0.0	147.0	456.0	0.0	0.0	348.0
40	2304.0	789.0	373.0	103.0	0.0	0.0	0.0	51.0	124.0	0.0	0.0	1048.0	51.0	0.0	0.0	0.0	0.0	0.0	103.0	0.0	78.0	23.0	0.0	0.0	0.0	145.0	0.0	0.0	0.0	103.0	0.0	0.0	280.0	0.0	0.0	186.0	0.0	0.0	0.0	674.0	0.0	0.0	103.0	0.0	0.0	83.0	0.0	83.0	68.0
41	9896.0	347.0	1869.0	400.0	106.0	146.0	0.0	414.0	0.0	217.0	0.0	0.0	0.0	0.0	0.0	0.0	1223.0	0.0	2791.0	0.0	0.0	0.0	0.0	120.0	80.0	454.0	0.0	0.0	0.0	49.0	0.0	0.0	280.0	133.0	0.0	209.0	0.0	0.0	0.0	80.0	0.0	0.0	0.0	0.0	0.0	144.0	0.0	0.0	0.0
42	970.0	297.0	309.0	37.0	0.0	16.0	0.0	0.0	2920.0	0.0	0.0	69.0	205.0	0.0	0.0	0.0	28.0	0.0	66.0	0.0	0.0	3846.0	0.0	0.0	16.0	86.0	0.0	0.0	24.0	395.0	0.0	0.0	140.0	28.0	0.0	115.0	0.0	0.0	0.0	6663.0	46.0	0.0	0.0	0.0	0.0	49.0	0.0	0.0	0.0
43	0.0	0.0	0.0	0.0	0.0	0.0	0.0	0.0	0.0	0.0	0.0	0.0	0.0	0.0	0.0	0.0	0.0	0.0	0.0	0.0	148.0	0.0	0.0	0.0	0.0	0.0	0.0	0.0	0.0	0.0	0.0	0.0	0.0	0.0	0.0	0.0	0.0	0.0	0.0	0.0	0.0	0.0	0.0	0.0	0.0	0.0	0.0	0.0	0.0
44	298.0	410.0	74.0	5281.0	111.0	55.0	55.0	0.0	0.0	0.0	1615.0	0.0	0.0	0.0	0.0	0.0	0.0	74.0	111.0	0.0	74.0	0.0	93.0	0.0	0.0	0.0	0.0	74.0	0.0	0.0	16.0	0.0	98370.0	0.0	0.0	0.0	0.0	0.0	2331.0	0.0	0.0	0.0	0.0	0.0	0.0	0.0	0.0	93.0	0.0
45	7736.0	588.0	8528.0	426.0	0.0	142.0	0.0	438.0	53.0	0.0	170.0	26.0	0.0	0.0	0.0	142.0	45.0	0.0	1624.0	0.0	0.0	47.0	0.0	8204.0	223.0	15859.0	0.0	0.0	203.0	74.0	0.0	0.0	304.0	203.0	0.0	223.0	0.0	142.0	0.0	182.0	37.0	142.0	57.0	0.0	0.0	0.0	0.0	0.0	3005.0
46	373.0	194.0	67.0	298.0	37.0	67.0	0.0	67.0	0.0	112.0	52.0	0.0	0.0	3674.0	0.0	0.0	67.0	365.0	44.0	0.0	0.0	0.0	0.0	0.0	119.0	0.0	0.0	0.0	0.0	0.0	0.0	0.0	582.0	0.0	0.0	0.0	0.0	0.0	0.0	0.0	0.0	0.0	0.0	0.0	52.0	0.0	0.0	0.0	0.0
47	0.0	2075.0	0.0	41502.0	3737.0	3667.0	1879.0	507.0	75.0	46.0	1156.0	53.0	37.0	94.0	16910.0	408.0	68.0	766.0	304.0	1295.0	2319.0	23.0	5211.0	0.0	2509.0	360.0	0.0	18531.0	352.0	41.0	2653.0	38027.0	5099.0	53.0	442.0	81.0	7433.0	326.0	23452.0	154.0	167.0	116.0	0.0	0.0	1203.0	0.0	194.0	0.0	51.0
48	3072.0	721.0	1760.0	306.0	0.0	87.0	0.0	120.0	0.0	0.0	0.0	69.0	18.0	0.0	0.0	0.0	45.0	188.0	382.0	0.0	0.0	27.0	0.0	23410.0	87.0	1301.0	0.0	0.0	0.0	120.0	0.0	0.0	185.0	53.0	0.0	164.0	0.0	120.0	0.0	196.0	109.0	46.0	0.0	0.0	0.0	4129.0	0.0	0.0	0.0
49	3901.0	248.0	554.0	478.0	0.0	0.0	0.0	345.0	107.0	10326.0	0.0	85.0	27.0	299.0	0.0	0.0	24135.0	150.0	1051.0	0.0	0.0	23.0	0.0	105.0	0.0	554.0	0.0	0.0	0.0	197.0	0.0	0.0	172.0	344.0	58.0	2103.0	0.0	0.0	0.0	0.0	0.0	2811.0	66.0	0.0	0.0	192.0	275.0	0.0	93.0
50	193.0	162.0	38.0	434.0	0.0	178.0	31.0	46.0	0.0	0.0	0.0	0.0	0.0	0.0	0.0	0.0	0.0	0.0	0.0	0.0	0.0	0.0	46.0	0.0	54.0	0.0	0.0	85.0	46.0	0.0	0.0	0.0	100.0	0.0	38.0	0.0	0.0	0.0	85.0	0.0	0.0	0.0	0.0	0.0	0.0	0.0	0.0	38.0	0.0
51	105.0	105.0	0.0	635.0	0.0	0.0	0.0	0.0	0.0	0.0	0.0	0.0	0.0	0.0	1194.0	0.0	0.0	0.0	70.0	0.0	3391.0	0.0	70.0	0.0	0.0	0.0	0.0	0.0	70.0	0.0	0.0	76.0	247.0	0.0	0.0	0.0	2197.0	0.0	0.0	0.0	0.0	0.0	0.0	0.0	64.0	0.0	0.0	206.0	0.0
52	1599.0	1599.0	0.0	23998.0	774.0	1101.0	1745.0	345.0	96.0	0.0	1309.0	0.0	0.0	0.0	17598.0	317.0	45.0	238.0	342.0	419.0	1890.0	0.0	2472.0	75.0	1454.0	610.0	0.0	7126.0	298.0	0.0	2181.0	12362.0	4231.0	64.0	206.0	0.0	4945.0	267.0	9017.0	182.0	0.0	58.0	0.0	0.0	928.0	0.0	102.0	24871.0	0.0
53	3789.0	5052.0	842.0	15663.0	568.0	2736.0	453.0	507.0	53.0	0.0	1666.0	26.0	102.0	76.0	243.0	431.0	0.0	200.0	342.0	134.0	148.0	59.0	2021.0	60.0	1431.0	305.0	0.0	780.0	460.0	0.0	390.0	1360.0	2712.0	43.0	245.0	116.0	186.0	326.0	16217.0	407.0	83.0	128.0	35.0	0.0	928.0	240.0	296.0	1011.0	0.0
54	842.0	225.0	401.0	49.0	0.0	27.0	0.0	27.0	886.0	0.0	0.0	59.0	116.0	0.0	0.0	0.0	38.0	0.0	60.0	0.0	44.0	2295.0	0.0	38.0	38.0	71.0	0.0	0.0	0.0	321.0	0.0	0.0	44.0	49.0	0.0	82.0	0.0	0.0	0.0	1321.0	74.0	0.0	740.0	0.0	0.0	49.0	0.0	16.0	16.0
55	399.0	1640.0	108.0	391.0	0.0	341.0	134.0	0.0	0.0	0.0	0.0	0.0	0.0	0.0	0.0	0.0	0.0	0.0	0.0	0.0	0.0	0.0	166.0	0.0	108.0	0.0	0.0	99.0	0.0	0.0	56.0	119.0	116.0	0.0	99.0	0.0	0.0	99.0	174.0	0.0	0.0	0.0	0.0	0.0	0.0	0.0	0.0	539.0	0.0
56	1091.0	103.0	296.0	57.0	0.0	0.0	0.0	24.0	597.0	0.0	0.0	48.0	37.0	0.0	0.0	0.0	0.0	0.0	119.0	0.0	0.0	234.0	0.0	16.0	24.0	156.0	0.0	0.0	16.0	2008.0	0.0	0.0	32.0	160.0	0.0	729.0	0.0	0.0	0.0	955.0	37.0	0.0	160.0	0.0	0.0	45.0	28.0	16.0	0.0
57	2553.0	7289.0	864.0	700.0	181.0	1791.0	0.0	253.0	0.0	0.0	0.0	0.0	0.0	0.0	0.0	4241.0	0.0	0.0	391.0	0.0	0.0	0.0	0.0	0.0	28442.0	0.0	0.0	164.0	1091.0	0.0	32.0	0.0	329.0	64.0	491.0	0.0	0.0	1873.0	0.0	0.0	0.0	0.0	0.0	0.0	0.0	312.0	0.0	471.0	68.0
58	903.0	1313.0	0.0	1609.0	326.0	673.0	100.0	0.0	0.0	0.0	0.0	32.0	0.0	0.0	141.0	113.0	0.0	0.0	0.0	74.0	0.0	0.0	312.0	0.0	229.0	0.0	0.0	702.0	135.0	0.0	520.0	2315.0	361.0	0.0	88.0	0.0	0.0	89.0	445.0	0.0	0.0	0.0	0.0	0.0	0.0	0.0	91.0	3572.0	0.0
59	143.0	35.0	35.0	143.0	0.0	46.0	0.0	39.0	0.0	50.0	0.0	0.0	0.0	340.0	0.0	0.0	14.0	222.0	0.0	0.0	0.0	0.0	0.0	0.0	0.0	0.0	0.0	0.0	0.0	0.0	0.0	0.0	75.0	0.0	0.0	0.0	0.0	0.0	28.0	0.0	0.0	17.0	0.0	0.0	0.0	14.0	53.0	53.0	0.0
60	155.0	155.0	0.0	47041.0	145.0	0.0	134.0	0.0	0.0	0.0	1122.0	0.0	0.0	0.0	55.0	0.0	0.0	0.0	0.0	0.0	0.0	0.0	311.0	0.0	0.0	0.0	0.0	77.0	0.0	0.0	0.0	0.0	13257.0	0.0	0.0	0.0	0.0	0.0	10937.0	0.0	0.0	0.0	0.0	0.0	789.0	0.0	0.0	233.0	0.0
61	270.0	155.0	90.0	3316.0	181.0	0.0	49.0	41.0	0.0	0.0	8007.0	0.0	0.0	0.0	0.0	0.0	0.0	263.0	49.0	0.0	0.0	0.0	147.0	0.0	0.0	0.0	0.0	0.0	0.0	0.0	0.0	0.0	18879.0	0.0	0.0	0.0	0.0	0.0	1028.0	0.0	0.0	0.0	0.0	0.0	1764.0	0.0	112.0	82.0	0.0
62	13426.0	11806.0	2228.0	35419.0	1620.0	2851.0	1275.0	1521.0	450.0	82.0	1887.0	64.0	116.0	182.0	9781.0	749.0	308.0	477.0	1105.0	501.0	4087.0	115.0	0.0	180.0	1777.0	804.0	0.0	16436.0	894.0	197.0	11290.0	35419.0	11067.0	161.0	451.0	278.0	4654.0	504.0	11451.0	1138.0	345.0	291.0	164.0	0.0	1076.0	432.0	245.0	106157.0	93.0
63	225.0	98.0	0.0	500.0	58.0	0.0	0.0	0.0	0.0	0.0	0.0	0.0	0.0	0.0	1802.0	0.0	0.0	0.0	0.0	0.0	951.0	0.0	196.0	0.0	0.0	0.0	0.0	127.0	0.0	0.0	0.0	186.0	156.0	0.0	0.0	0.0	767.0	0.0	107.0	0.0	0.0	0.0	0.0	0.0	0.0	0.0	0.0	1775.0	0.0
64	3024.0	1814.0	403.0	17996.0	483.0	403.0	43264.0	253.0	0.0	0.0	306.0	0.0	0.0	52.0	504.0	0.0	0.0	0.0	304.0	254.0	756.0	15.0	104901.0	60.0	0.0	554.0	0.0	856.0	216.0	0.0	32.0	238.0	7410.0	0.0	78.0	0.0	82.0	148.0	1109.0	0.0	0.0	0.0	0.0	0.0	453.0	0.0	0.0	453.0	0.0
65	1889.0	1270.0	449.0	1874.0	0.0	0.0	151.0	0.0	96.0	35.0	0.0	0.0	0.0	0.0	2126.0	0.0	91.0	0.0	387.0	44.0	3133.0	0.0	356.0	0.0	0.0	0.0	0.0	433.0	0.0	57.0	89.0	619.0	1193.0	53.0	0.0	92.0	984.0	0.0	0.0	168.0	0.0	0.0	40.0	0.0	0.0	192.0	0.0	1285.0	51.0
66	13136.0	3550.0	3408.0	1242.0	0.0	0.0	83.0	299.0	994.0	41.0	0.0	781.0	319.0	76.0	0.0	158.0	160.0	0.0	887.0	0.0	183.0	355.0	0.0	210.0	1212.0	958.0	0.0	0.0	162.0	426.0	24.0	0.0	1736.0	236.0	0.0	816.0	0.0	178.0	0.0	3550.0	21841.0	303.0	639.0	0.0	84.0	504.0	0.0	0.0	238.0
67	0.0	0.0	0.0	0.0	0.0	0.0	0.0	0.0	0.0	46.0	0.0	0.0	0.0	158.0	0.0	0.0	0.0	0.0	0.0	0.0	0.0	0.0	0.0	0.0	0.0	0.0	0.0	0.0	0.0	0.0	0.0	0.0	0.0	0.0	0.0	0.0	0.0	0.0	0.0	0.0	0.0	0.0	0.0	0.0	0.0	0.0	408.0	0.0	0.0
68	0.0	0.0	0.0	0.0	0.0	0.0	0.0	0.0	0.0	23.0	0.0	0.0	0.0	164.0	0.0	0.0	0.0	0.0	0.0	0.0	0.0	0.0	0.0	0.0	0.0	0.0	0.0	0.0	0.0	0.0	0.0	0.0	0.0	0.0	0.0	0.0	0.0	0.0	0.0	0.0	0.0	0.0	0.0	0.0	0.0	0.0	183.0	0.0	0.0
69	2632.0	1595.0	558.0	3110.0	0.0	611.0	0.0	0.0	107.0	29.0	3009.0	26.0	0.0	64.0	239.0	0.0	45.0	125.0	319.0	67.0	425.0	23.0	0.0	0.0	345.0	345.0	0.0	850.0	0.0	0.0	89.0	190.0	1193.0	43.0	58.0	0.0	186.0	0.0	514.0	238.0	102.0	58.0	40.0	16616.0	84.0	0.0	0.0	584.0	0.0
70	17494.0	699.0	13055.0	524.0	435.0	174.0	0.0	16668.0	85.0	41.0	0.0	0.0	37.0	0.0	0.0	90.0	125.0	163.0	5754.0	0.0	0.0	35.0	0.0	616.0	196.0	3105.0	0.0	0.0	0.0	123.0	0.0	0.0	634.0	559.0	0.0	139.0	62.0	148.0	0.0	196.0	0.0	280.0	0.0	0.0	0.0	984.0	0.0	0.0	255.0
71	507.0	335.0	79.0	1001.0	6555.0	116.0	0.0	79.0	0.0	0.0	2571.0	0.0	0.0	0.0	0.0	0.0	0.0	2577.0	61.0	0.0	0.0	0.0	67.0	0.0	0.0	61.0	0.0	61.0	0.0	0.0	0.0	0.0	2278.0	0.0	0.0	0.0	0.0	0.0	1484.0	0.0	0.0	0.0	0.0	0.0	329.0	0.0	102.0	256.0	0.0
72	13126.0	52142.0	1896.0	20953.0	1548.0	17852.0	1661.0	1498.0	278.0	105.0	612.0	101.0	105.0	294.0	405.0	7672.0	274.0	740.0	952.0	269.0	297.0	139.0	2890.0	390.0	19837.0	831.0	0.0	1378.0	4816.0	148.0	260.0	787.0	5316.0	247.0	6306.0	313.0	134.0	8575.0	5314.0	1026.0	438.0	431.0	200.0	0.0	569.0	840.0	1451.0	1011.0	144.0
73	7664.0	17101.0	1330.0	3610.0	447.0	51192.0	117.0	599.0	64.0	35.0	203.0	42.0	67.0	117.0	0.0	22132.0	125.0	213.0	696.0	37.0	148.0	47.0	0.0	135.0	29735.0	886.0	0.0	442.0	2470.0	82.0	97.0	167.0	2061.0	139.0	10255.0	185.0	51.0	32698.0	411.0	570.0	121.0	163.0	102.0	0.0	126.0	624.0	132.0	471.0	170.0
74	74.0	74.0	0.0	906.0	0.0	0.0	100.0	0.0	0.0	0.0	0.0	0.0	0.0	0.0	9183.0	0.0	0.0	0.0	0.0	0.0	794.0	0.0	233.0	0.0	0.0	0.0	0.0	121.0	0.0	0.0	0.0	102.0	326.0	0.0	0.0	0.0	1015.0	0.0	102.0	0.0	0.0	0.0	0.0	0.0	56.0	0.0	0.0	681.0	0.0
75	0.0	94.0	0.0	1074.0	0.0	103.0	0.0	0.0	0.0	0.0	0.0	0.0	0.0	0.0	202.0	0.0	0.0	0.0	0.0	0.0	0.0	0.0	179.0	0.0	0.0	0.0	0.0	574.0	0.0	0.0	203.0	650.0	141.0	0.0	0.0	0.0	51.0	0.0	1268.0	0.0	0.0	0.0	0.0	0.0	0.0	0.0	0.0	7211.0	0.0
76	5285.0	1630.0	1743.0	693.0	145.0	374.0	0.0	1383.0	0.0	41.0	0.0	48.0	0.0	47.0	0.0	299.0	0.0	87.0	862.0	0.0	0.0	0.0	0.0	843.0	843.0	787.0	0.0	182.0	243.0	107.0	0.0	0.0	487.0	53.0	0.0	81.0	0.0	187.0	168.0	168.0	37.0	46.0	0.0	0.0	0.0	1555.0	0.0	149.0	1068.0
77	114.0	0.0	39.0	422.0	0.0	0.0	0.0	0.0	0.0	0.0	0.0	0.0	0.0	0.0	411.0	0.0	0.0	0.0	62.0	0.0	239.0	0.0	194.0	0.0	39.0	0.0	0.0	119.0	0.0	0.0	0.0	496.0	85.0	0.0	0.0	0.0	103.0	0.0	39.0	0.0	0.0	0.0	0.0	0.0	0.0	0.0	0.0	862.0	0.0
78	803.0	175.0	367.0	147.0	0.0	22.0	28.0	21738.0	0.0	0.0	0.0	0.0	0.0	0.0	0.0	0.0	0.0	22.0	192.0	0.0	39.0	0.0	0.0	56.0	45.0	50.0	0.0	0.0	39.0	0.0	0.0	0.0	50.0	0.0	0.0	0.0	0.0	0.0	0.0	0.0	0.0	0.0	0.0	0.0	0.0	79.0	0.0	28.0	50.0
79	314.0	65.0	65.0	0.0	0.0	0.0	0.0	0.0	20.0	0.0	0.0	4.0	0.0	0.0	0.0	0.0	0.0	0.0	24.0	0.0	8.0	0.0	0.0	0.0	4.0	35.0	0.0	0.0	0.0	0.0	0.0	8.0	20.0	0.0	0.0	0.0	0.0	0.0	0.0	96.0	186.0	0.0	35.0	0.0	0.0	13.0	0.0	20.0	0.0
80	719.0	198.0	202.0	85.0	0.0	28.0	0.0	0.0	53.0	0.0	0.0	99.0	14.0	0.0	0.0	0.0	14.0	0.0	60.0	0.0	14.0	0.0	0.0	0.0	0.0	28.0	0.0	0.0	0.0	35.0	0.0	0.0	14.0	0.0	0.0	74.0	0.0	0.0	0.0	407.0	950.0	0.0	24.0	0.0	0.0	28.0	0.0	14.0	0.0
81	11167.0	417.0	4859.0	208.0	145.0	0.0	0.0	299.0	0.0	11.0	0.0	26.0	51.0	0.0	0.0	113.0	68.0	0.0	10346.0	0.0	0.0	0.0	0.0	901.0	111.0	19647.0	0.0	0.0	69.0	49.0	0.0	0.0	167.0	264.0	0.0	139.0	0.0	55.0	97.0	55.0	0.0	128.0	0.0	0.0	0.0	22904.0	0.0	0.0	382.0
82	536.0	782.0	0.0	1507.0	0.0	115.0	100.0	115.0	0.0	0.0	0.0	0.0	0.0	0.0	121.0	0.0	0.0	0.0	0.0	0.0	122.0	0.0	144.0	0.0	0.0	0.0	0.0	2210.0	115.0	0.0	73.0	13603.0	347.0	0.0	0.0	0.0	0.0	0.0	173.0	0.0	0.0	0.0	31.0	0.0	0.0	0.0	0.0	2291.0	0.0
83	12994.0	828.0	1475.0	586.0	0.0	181.0	0.0	345.0	150.0	11247.0	0.0	75.0	0.0	105.0	0.0	0.0	27359.0	100.0	1273.0	0.0	0.0	43.0	0.0	75.0	323.0	545.0	0.0	0.0	0.0	214.0	0.0	0.0	565.0	383.0	0.0	9300.0	0.0	0.0	0.0	323.0	111.0	3475.0	31.0	0.0	0.0	264.0	81.0	0.0	51.0
84	2054.0	210.0	554.0	102.0	0.0	20.0	0.0	20.0	96.0	82.0	0.0	337.0	18.0	0.0	0.0	0.0	133.0	0.0	128.0	0.0	0.0	51.0	0.0	30.0	0.0	205.0	0.0	0.0	0.0	98.0	0.0	0.0	184.0	25.0	0.0	898.0	0.0	0.0	0.0	534.0	1231.0	0.0	35.0	0.0	0.0	120.0	0.0	0.0	0.0
85	4112.0	193.0	1593.0	86.0	0.0	43.0	0.0	57.0	1004.0	0.0	0.0	118.0	18.0	0.0	0.0	0.0	64.0	0.0	344.0	0.0	0.0	222.0	0.0	225.0	0.0	445.0	0.0	0.0	0.0	5892.0	0.0	0.0	93.0	423.0	43.0	689.0	0.0	0.0	0.0	1701.0	65.0	50.0	294.0	0.0	0.0	168.0	0.0	0.0	59.0
86	873.0	14149.0	0.0	4094.0	266.0	12603.0	839.0	253.0	139.0	0.0	238.0	26.0	27.0	0.0	303.0	2042.0	57.0	87.0	0.0	29.0	0.0	23.0	3462.0	0.0	5615.0	0.0	0.0	416.0	2498.0	0.0	0.0	286.0	868.0	0.0	962.0	0.0	41.0	2996.0	1131.0	0.0	0.0	0.0	0.0	0.0	422.0	0.0	71.0	0.0	0.0
87	330.0	296.0	102.0	3138.0	0.0	91.0	234.0	0.0	0.0	0.0	0.0	0.0	0.0	0.0	81.0	0.0	0.0	0.0	0.0	29.0	78.0	0.0	422.0	0.0	0.0	0.0	0.0	5797.0	0.0	0.0	0.0	878.0	319.0	0.0	0.0	0.0	72.0	0.0	159.0	0.0	0.0	0.0	0.0	0.0	0.0	0.0	0.0	808.0	0.0
88	1256.0	5806.0	187.0	548.0	0.0	453.0	83.0	173.0	0.0	0.0	0.0	0.0	0.0	0.0	0.0	953.0	0.0	100.0	158.0	0.0	0.0	0.0	0.0	90.0	606.0	0.0	0.0	0.0	2686.0	0.0	0.0	0.0	505.0	0.0	78.0	92.0	0.0	4213.0	0.0	115.0	0.0	0.0	0.0	0.0	0.0	216.0	0.0	0.0	144.0
89	478.0	1316.0	62.0	109.0	0.0	550.0	0.0	54.0	31.0	0.0	0.0	0.0	0.0	0.0	0.0	2123.0	0.0	0.0	54.0	0.0	0.0	0.0	0.0	0.0	8282.0	0.0	0.0	0.0	242.0	0.0	0.0	0.0	101.0	0.0	176.0	0.0	0.0	1127.0	0.0	0.0	0.0	0.0	0.0	0.0	0.0	39.0	0.0	39.0	76.0
90	526.0	6602.0	131.0	307.0	0.0	1296.0	0.0	54.0	0.0	0.0	0.0	0.0	0.0	0.0	0.0	6613.0	0.0	0.0	54.0	0.0	0.0	0.0	0.0	0.0	6141.0	54.0	0.0	0.0	372.0	0.0	0.0	0.0	120.0	0.0	442.0	0.0	0.0	3530.0	0.0	0.0	0.0	0.0	0.0	0.0	0.0	0.0	0.0	54.0	0.0
91	688.0	1329.0	265.0	1501.0	0.0	2987.0	0.0	218.0	0.0	0.0	0.0	0.0	0.0	0.0	0.0	156.0	0.0	0.0	0.0	44.0	0.0	0.0	375.0	0.0	265.0	0.0	0.0	312.0	187.0	0.0	16.0	119.0	312.0	0.0	137.0	0.0	0.0	172.0	411.0	0.0	0.0	0.0	0.0	0.0	105.0	0.0	0.0	808.0	0.0
92	560.0	2305.0	159.0	379.0	0.0	1293.0	0.0	0.0	0.0	0.0	0.0	0.0	0.0	0.0	0.0	383.0	0.0	0.0	56.0	0.0	0.0	0.0	73.0	0.0	363.0	0.0	0.0	0.0	232.0	0.0	0.0	0.0	193.0	47.0	1650.0	0.0	0.0	356.0	0.0	51.0	0.0	0.0	0.0	0.0	0.0	0.0	0.0	68.0	0.0
93	349.0	404.0	110.0	551.0	0.0	358.0	0.0	82.0	0.0	0.0	0.0	0.0	0.0	0.0	0.0	0.0	0.0	0.0	0.0	0.0	0.0	0.0	0.0	0.0	0.0	0.0	0.0	128.0	82.0	0.0	0.0	0.0	128.0	0.0	147.0	0.0	0.0	64.0	73.0	0.0	0.0	0.0	0.0	0.0	0.0	0.0	0.0	156.0	0.0
94	1032.0	0.0	0.0	16996.0	653.0	1169.0	1090.0	0.0	0.0	0.0	476.0	0.0	24.0	0.0	3928.0	158.0	0.0	163.0	0.0	434.0	525.0	23.0	1376.0	0.0	686.0	0.0	0.0	6468.0	135.0	0.0	1538.0	7638.0	1302.0	0.0	108.0	0.0	964.0	118.0	6308.0	0.0	55.0	0.0	0.0	0.0	253.0	0.0	91.0	80477.0	0.0
95	490.0	49.0	141.0	0.0	0.0	0.0	0.0	0.0	28.0	0.0	0.0	0.0	55.0	0.0	0.0	0.0	0.0	0.0	23.0	0.0	13.0	44.0	0.0	0.0	0.0	0.0	0.0	0.0	0.0	13.0	0.0	0.0	13.0	13.0	0.0	34.0	0.0	0.0	0.0	196.0	335.0	0.0	76.0	0.0	0.0	7.0	0.0	0.0	13.0
96	701.0	791.0	0.0	746.0	0.0	296.0	0.0	0.0	0.0	0.0	0.0	0.0	0.0	0.0	81.0	0.0	0.0	0.0	0.0	0.0	0.0	0.0	233.0	0.0	116.0	0.0	0.0	364.0	0.0	0.0	24.0	1145.0	206.0	0.0	0.0	0.0	31.0	0.0	98.0	0.0	0.0	0.0	0.0	0.0	0.0	0.0	0.0	1685.0	0.0
97	2596.0	629.0	706.0	238.0	0.0	0.0	0.0	0.0	306.0	0.0	0.0	842.0	1320.0	0.0	0.0	0.0	45.0	0.0	221.0	0.0	0.0	153.0	0.0	75.0	0.0	212.0	0.0	0.0	0.0	93.0	0.0	0.0	229.0	59.0	0.0	195.0	0.0	0.0	0.0	927.0	289.0	0.0	289.0	0.0	0.0	168.0	0.0	0.0	110.0
98	13383.0	4114.0	4492.0	2364.0	362.0	898.0	0.0	922.0	310.0	35.0	1666.0	134.0	153.0	129.0	0.0	425.0	171.0	175.0	1513.0	67.0	113.0	71.0	0.0	20344.0	709.0	2790.0	0.0	208.0	472.0	255.0	40.0	0.0	1953.0	301.0	412.0	425.0	0.0	326.0	445.0	709.0	214.0	303.0	178.0	0.0	211.0	57476.0	163.0	0.0	7106.0
99	4155.0	1924.0	1640.0	831.0	0.0	174.0	0.0	668.0	42.0	17.0	170.0	37.0	56.0	0.0	0.0	459.0	68.0	138.0	502.0	0.0	0.0	51.0	174.0	1758.0	437.0	699.0	0.0	0.0	459.0	49.0	0.0	0.0	437.0	0.0	0.0	81.0	82.0	240.0	0.0	196.0	46.0	81.0	57.0	0.0	0.0	2520.0	0.0	0.0	1115.0
100	950.0	159.0	306.0	98.0	0.0	0.0	0.0	0.0	79.0	0.0	0.0	61.0	42.0	0.0	0.0	0.0	0.0	0.0	42.0	0.0	24.0	0.0	0.0	0.0	42.0	30.0	0.0	0.0	0.0	49.0	0.0	0.0	61.0	0.0	0.0	42.0	0.0	0.0	0.0	337.0	717.0	24.0	42.0	24.0	0.0	24.0	0.0	0.0	0.0
101	2069.0	53382.0	0.0	17912.0	508.0	7322.0	956.0	461.0	225.0	0.0	680.0	48.0	48.0	0.0	243.0	4630.0	0.0	200.0	1123.0	284.0	113.0	15.0	4788.0	0.0	7474.0	277.0	0.0	1300.0	2423.0	0.0	56.0	906.0	2061.0	53.0	2730.0	0.0	51.0	6231.0	2708.0	182.0	74.0	175.0	40.0	0.0	401.0	144.0	337.0	337.0	0.0
102	151.0	28.0	48.0	54.0	22.0	0.0	0.0	14.0	14.0	0.0	0.0	0.0	0.0	199.0	0.0	0.0	8.0	45.0	0.0	0.0	14.0	0.0	0.0	0.0	8.0	0.0	0.0	0.0	0.0	0.0	0.0	0.0	97.0	0.0	0.0	20.0	0.0	0.0	8.0	0.0	0.0	8.0	0.0	0.0	20.0	0.0	388.0	0.0	0.0
103	420.0	390.0	0.0	6576.0	0.0	0.0	302.0	0.0	0.0	0.0	238.0	0.0	0.0	0.0	7310.0	0.0	0.0	0.0	0.0	119.0	455.0	0.0	630.0	0.0	330.0	0.0	0.0	1951.0	0.0	0.0	179.0	2192.0	759.0	0.0	58.0	0.0	2177.0	0.0	994.0	0.0	0.0	0.0	0.0	0.0	168.0	0.0	0.0	6605.0	0.0
104	1421.0	482.0	187.0	335.0	0.0	107.0	0.0	2977.0	0.0	0.0	0.0	0.0	0.0	0.0	0.0	0.0	57.0	138.0	228.0	0.0	0.0	0.0	0.0	147.0	228.0	241.0	0.0	93.0	0.0	0.0	0.0	0.0	321.0	0.0	58.0	0.0	0.0	187.0	0.0	0.0	0.0	35.0	0.0	0.0	0.0	0.0	0.0	93.0	107.0
105	416.0	398.0	0.0	3152.0	205.0	181.0	218.0	0.0	0.0	0.0	306.0	0.0	0.0	0.0	1093.0	0.0	0.0	0.0	0.0	0.0	131.0	0.0	978.0	0.0	2283.0	0.0	0.0	616.0	0.0	0.0	8770.0	1177.0	181.0	0.0	0.0	0.0	393.0	0.0	1885.0	0.0	0.0	0.0	0.0	0.0	0.0	0.0	0.0	4475.0	0.0
106	105.0	19.0	24.0	24.0	9.0	0.0	0.0	0.0	9.0	14.0	0.0	0.0	0.0	182.0	0.0	9.0	14.0	50.0	14.0	0.0	0.0	0.0	0.0	0.0	0.0	0.0	0.0	0.0	0.0	0.0	0.0	0.0	125.0	0.0	0.0	9.0	0.0	0.0	9.0	0.0	0.0	0.0	0.0	0.0	19.0	0.0	245.0	0.0	0.0
107	1654.0	13588.0	474.0	13065.0	1003.0	4341.0	12015.0	391.0	117.0	0.0	561.0	37.0	24.0	94.0	445.0	5334.0	68.0	351.0	609.0	344.0	87.0	27.0	15156.0	105.0	15554.0	582.0	0.0	2288.0	1480.0	41.0	260.0	1193.0	1736.0	75.0	2652.0	92.0	248.0	8070.0	2228.0	0.0	93.0	93.0	44.0	0.0	422.0	408.0	194.0	606.0	0.0
108	2614.0	276.0	925.0	124.0	0.0	47.0	0.0	0.0	3034.0	0.0	0.0	150.0	86.0	0.0	0.0	0.0	76.0	0.0	257.0	0.0	0.0	410.0	0.0	120.0	47.0	267.0	0.0	0.0	0.0	5474.0	0.0	0.0	76.0	248.0	0.0	1240.0	0.0	0.0	0.0	2642.0	167.0	47.0	543.0	0.0	0.0	144.0	0.0	0.0	0.0
109	1321.0	260.0	198.0	204.0	55.0	136.0	0.0	1383.0	0.0	0.0	0.0	0.0	0.0	0.0	0.0	0.0	0.0	0.0	210.0	0.0	49.0	0.0	0.0	0.0	80.0	210.0	0.0	0.0	0.0	0.0	0.0	0.0	136.0	0.0	0.0	0.0	0.0	0.0	55.0	43.0	0.0	421.0	0.0	0.0	0.0	62.0	0.0	0.0	0.0
110	2940.0	482.0	1229.0	674.0	241.0	120.0	0.0	1268.0	53.0	76.0	120.0	26.0	0.0	0.0	0.0	0.0	411.0	0.0	1277.0	0.0	0.0	27.0	0.0	120.0	0.0	1253.0	0.0	0.0	0.0	0.0	0.0	119.0	482.0	96.0	0.0	81.0	20.0	0.0	0.0	168.0	37.0	1976.0	40.0	0.0	0.0	312.0	71.0	0.0	59.0
111	301.0	342.0	81.0	1893.0	145.0	130.0	0.0	122.0	0.0	0.0	97.0	0.0	0.0	47.0	0.0	0.0	0.0	0.0	122.0	0.0	0.0	0.0	114.0	0.0	0.0	0.0	0.0	390.0	0.0	0.0	0.0	119.0	326.0	0.0	0.0	0.0	0.0	0.0	0.0	0.0	0.0	0.0	0.0	0.0	0.0	0.0	71.0	252.0	0.0
112	687.0	657.0	104.0	5155.0	181.0	194.0	0.0	0.0	0.0	0.0	0.0	0.0	0.0	0.0	0.0	0.0	0.0	0.0	0.0	0.0	87.0	0.0	0.0	0.0	134.0	0.0	0.0	8609.0	119.0	0.0	0.0	167.0	627.0	0.0	0.0	0.0	0.0	0.0	342.0	0.0	0.0	0.0	0.0	0.0	0.0	0.0	0.0	674.0	0.0
113	574.0	999.0	128.0	344.0	0.0	371.0	0.0	0.0	0.0	0.0	0.0	0.0	0.0	0.0	0.0	67.0	0.0	0.0	94.0	0.0	0.0	0.0	60.0	0.0	101.0	0.0	0.0	94.0	81.0	0.0	0.0	0.0	135.0	0.0	344.0	0.0	0.0	60.0	0.0	0.0	0.0	0.0	0.0	0.0	0.0	0.0	0.0	67.0	0.0
114	1146.0	1866.0	200.0	1293.0	0.0	3680.0	83.0	0.0	0.0	0.0	0.0	0.0	0.0	0.0	60.0	173.0	0.0	0.0	0.0	0.0	0.0	0.0	0.0	0.0	266.0	0.0	0.0	338.0	253.0	0.0	56.0	167.0	453.0	0.0	880.0	0.0	31.0	160.0	0.0	0.0	0.0	0.0	0.0	0.0	0.0	0.0	0.0	471.0	0.0
115	627.0	227.0	88.0	232.0	49.0	0.0	0.0	0.0	0.0	44.0	0.0	0.0	0.0	558.0	0.0	0.0	49.0	123.0	0.0	0.0	44.0	0.0	0.0	0.0	0.0	39.0	0.0	0.0	0.0	0.0	0.0	0.0	449.0	0.0	0.0	34.0	0.0	0.0	0.0	0.0	0.0	0.0	0.0	0.0	103.0	0.0	1185.0	0.0	0.0
116	1551.0	662.0	355.0	323.0	0.0	177.0	0.0	2259.0	0.0	0.0	0.0	0.0	0.0	0.0	0.0	0.0	0.0	0.0	177.0	29.0	131.0	0.0	0.0	75.0	323.0	129.0	0.0	0.0	96.0	0.0	0.0	0.0	339.0	0.0	0.0	0.0	0.0	80.0	145.0	96.0	0.0	0.0	0.0	0.0	0.0	129.0	0.0	96.0	0.0
117	338.0	117.0	28.0	138.0	0.0	0.0	0.0	0.0	0.0	0.0	17.0	0.0	0.0	35.0	0.0	0.0	0.0	49.0	49.0	0.0	0.0	0.0	0.0	0.0	0.0	0.0	0.0	17.0	0.0	0.0	0.0	0.0	438.0	0.0	0.0	0.0	0.0	0.0	49.0	0.0	0.0	0.0	0.0	0.0	35.0	0.0	117.0	0.0	49.0
118	5159.0	2937.0	1003.0	22213.0	193.0	1003.0	2293.0	368.0	53.0	35.0	510.0	0.0	32.0	123.0	1074.0	0.0	251.0	251.0	859.0	12673.0	573.0	55.0	8527.0	75.0	404.0	415.0	0.0	1218.0	298.0	57.0	130.0	405.0	9243.0	86.0	147.0	139.0	196.0	148.0	1074.0	295.0	55.0	81.0	84.0	0.0	788.0	216.0	71.0	573.0	51.0
119	584.0	146.0	46.0	1719.0	0.0	92.0	0.0	79.0	0.0	0.0	46.0	0.0	0.0	58.0	0.0	0.0	0.0	113.0	66.0	0.0	0.0	0.0	0.0	0.0	46.0	0.0	1958.0	0.0	0.0	0.0	0.0	0.0	5517.0	0.0	0.0	0.0	0.0	0.0	126.0	0.0	0.0	0.0	0.0	0.0	331.0	0.0	91.0	0.0	0.0
120	59.0	0.0	0.0	370.0	0.0	29.0	0.0	29.0	0.0	0.0	0.0	0.0	0.0	0.0	711.0	0.0	0.0	0.0	44.0	0.0	303.0	0.0	66.0	0.0	0.0	0.0	0.0	88.0	0.0	0.0	0.0	103.0	81.0	0.0	0.0	0.0	259.0	29.0	0.0	0.0	0.0	0.0	0.0	0.0	0.0	0.0	0.0	326.0	0.0
121	3100.0	1359.0	598.0	2583.0	0.0	299.0	0.0	244.0	53.0	187.0	136.0	0.0	0.0	25469.0	0.0	0.0	183.0	1251.0	543.0	0.0	244.0	31.0	0.0	60.0	0.0	543.0	0.0	0.0	162.0	0.0	40.0	0.0	3508.0	96.0	0.0	174.0	31.0	0.0	0.0	182.0	0.0	105.0	0.0	0.0	189.0	120.0	36487.0	0.0	0.0
122	258232.0	1206.0	67762.0	2011.0	604.0	1620.0	0.0	968.0	289.0	211.0	289.0	938.0	145.0	64.0	0.0	204.0	331.0	188.0	30403.0	0.0	166.0	119.0	0.0	1126.0	3353.0	26323.0	0.0	364.0	243.0	913.0	0.0	0.0	1410.0	6149.0	265.0	3460.0	0.0	148.0	720.0	618.0	774.0	875.0	169.0	0.0	168.0	3121.0	183.0	0.0	323.0
123	243.0	166.0	44.0	4298.0	66.0	0.0	44.0	0.0	0.0	0.0	459.0	0.0	0.0	0.0	0.0	0.0	0.0	44.0	55.0	29.0	0.0	0.0	254.0	0.0	0.0	44.0	0.0	0.0	0.0	0.0	0.0	0.0	40606.0	0.0	0.0	0.0	0.0	0.0	582.0	66.0	0.0	0.0	0.0	0.0	1451.0	0.0	0.0	77.0	0.0
124	327.0	293.0	61.0	1338.0	0.0	40.0	129.0	0.0	0.0	0.0	0.0	0.0	0.0	0.0	102.0	0.0	0.0	0.0	0.0	764.0	0.0	0.0	211.0	0.0	0.0	0.0	0.0	0.0	0.0	0.0	0.0	0.0	976.0	0.0	0.0	0.0	0.0	0.0	47.0	40.0	0.0	0.0	0.0	0.0	136.0	0.0	0.0	109.0	0.0
125	348.0	2564.0	200.0	1847.0	145.0	453.0	251.0	0.0	0.0	0.0	0.0	0.0	0.0	0.0	0.0	226.0	0.0	0.0	0.0	0.0	0.0	0.0	928.0	0.0	282.0	0.0	0.0	168.0	158.0	0.0	0.0	0.0	211.0	0.0	235.0	0.0	0.0	296.0	240.0	0.0	0.0	0.0	0.0	0.0	0.0	0.0	0.0	0.0	0.0
126	1816.0	4230.0	519.0	298.0	0.0	324.0	0.0	194.0	0.0	0.0	0.0	0.0	0.0	0.0	0.0	317.0	68.0	0.0	168.0	0.0	0.0	0.0	0.0	255.0	323.0	233.0	0.0	0.0	1842.0	0.0	0.0	0.0	181.0	0.0	0.0	0.0	0.0	445.0	0.0	168.0	0.0	0.0	0.0	0.0	0.0	264.0	0.0	0.0	187.0
127	587.0	103.0	262.0	27.0	0.0	0.0	0.0	20.0	22153.0	0.0	0.0	128.0	51.0	0.0	0.0	0.0	0.0	0.0	89.0	0.0	0.0	2805.0	0.0	34.0	55.0	96.0	0.0	0.0	20.0	609.0	0.0	0.0	117.0	34.0	0.0	304.0	0.0	0.0	0.0	1630.0	93.0	0.0	545.0	0.0	0.0	48.0	0.0	0.0	0.0
128	370.0	83.0	118.0	2.0	0.0	8.0	0.0	0.0	99.0	0.0	0.0	107.0	278.0	8.0	0.0	8.0	0.0	0.0	8.0	0.0	0.0	29.0	0.0	0.0	13.0	37.0	0.0	0.0	0.0	34.0	0.0	0.0	0.0	8.0	0.0	34.0	0.0	0.0	0.0	295.0	34.0	0.0	53.0	0.0	0.0	24.0	0.0	0.0	0.0
129	5450.0	741.0	2180.0	439.0	0.0	151.0	0.0	1060.0	42.0	0.0	0.0	32.0	18.0	0.0	60.0	136.0	0.0	0.0	953.0	0.0	0.0	35.0	0.0	1818.0	211.0	1438.0	0.0	0.0	181.0	49.0	0.0	0.0	348.0	96.0	0.0	69.0	0.0	0.0	105.0	196.0	46.0	0.0	44.0	0.0	0.0	13307.0	0.0	0.0	1105.0
130	0.0	0.0	0.0	0.0	0.0	0.0	0.0	0.0	0.0	0.0	0.0	0.0	0.0	0.0	0.0	0.0	0.0	0.0	0.0	0.0	0.0	0.0	0.0	0.0	0.0	0.0	0.0	0.0	0.0	0.0	0.0	0.0	976.0	0.0	0.0	0.0	0.0	0.0	0.0	0.0	0.0	0.0	0.0	0.0	0.0	0.0	0.0	0.0	0.0
131	29.0	38.0	0.0	415.0	0.0	25.0	114.0	29.0	0.0	0.0	0.0	0.0	0.0	0.0	59.0	0.0	0.0	29.0	0.0	7650.0	0.0	0.0	139.0	0.0	29.0	0.0	0.0	55.0	0.0	0.0	0.0	0.0	427.0	0.0	0.0	0.0	0.0	0.0	0.0	0.0	0.0	0.0	0.0	0.0	59.0	0.0	0.0	50.0	0.0
132	3375.0	266.0	556.0	629.0	278.0	0.0	0.0	1014.0	0.0	35.0	0.0	0.0	0.0	0.0	0.0	0.0	91.0	251.0	459.0	0.0	0.0	0.0	0.0	0.0	96.0	290.0	0.0	96.0	0.0	0.0	0.0	0.0	375.0	0.0	68.0	0.0	0.0	0.0	0.0	0.0	0.0	834.0	0.0	0.0	0.0	144.0	0.0	0.0	51.0
133	4433.0	4299.0	1236.0	591.0	302.0	913.0	0.0	484.0	182.0	0.0	221.0	32.0	268.0	0.0	0.0	644.0	57.0	100.0	725.0	0.0	0.0	47.0	0.0	2073.0	725.0	1236.0	0.0	0.0	779.0	115.0	81.0	0.0	564.0	75.0	108.0	174.0	51.0	833.0	0.0	376.0	74.0	46.0	80.0	0.0	0.0	2592.0	0.0	241.0	2095.0
134	613.0	565.0	0.0	1324.0	0.0	177.0	83.0	0.0	0.0	0.0	0.0	0.0	0.0	0.0	2713.0	0.0	0.0	0.0	145.0	29.0	1286.0	0.0	0.0	0.0	0.0	0.0	0.0	306.0	0.0	0.0	40.0	226.0	468.0	0.0	0.0	0.0	1119.0	0.0	145.0	0.0	0.0	0.0	0.0	0.0	0.0	0.0	0.0	565.0	0.0
135	581.0	6705.0	166.0	568.0	83.0	3768.0	0.0	166.0	0.0	0.0	0.0	0.0	0.0	0.0	0.0	1579.0	0.0	83.0	0.0	0.0	0.0	0.0	0.0	0.0	2222.0	83.0	0.0	83.0	1191.0	0.0	0.0	0.0	221.0	0.0	599.0	0.0	0.0	1454.0	0.0	0.0	0.0	0.0	0.0	0.0	0.0	96.0	0.0	83.0	0.0
136	94.0	202.0	40.0	3193.0	0.0	0.0	13291.0	0.0	0.0	0.0	0.0	0.0	0.0	0.0	243.0	0.0	0.0	0.0	0.0	52.0	81.0	0.0	37320.0	0.0	0.0	0.0	0.0	216.0	0.0	0.0	0.0	54.0	811.0	0.0	0.0	0.0	0.0	0.0	148.0	0.0	0.0	0.0	0.0	0.0	0.0	0.0	0.0	0.0	0.0
137	259.0	628.0	54.0	1086.0	0.0	122.0	0.0	0.0	0.0	0.0	54.0	0.0	0.0	0.0	0.0	0.0	0.0	0.0	0.0	0.0	0.0	0.0	81.0	0.0	0.0	0.0	0.0	129.0	0.0	0.0	366.0	119.0	122.0	0.0	0.0	0.0	0.0	0.0	377.0	0.0	0.0	0.0	0.0	0.0	0.0	0.0	0.0	337.0	0.0
138	470.0	166.0	123.0	622.0	171.0	57.0	0.0	85.0	0.0	42.0	109.0	0.0	0.0	427.0	0.0	0.0	0.0	2588.0	33.0	0.0	0.0	0.0	0.0	0.0	0.0	0.0	0.0	0.0	28.0	0.0	0.0	0.0	2061.0	0.0	0.0	0.0	0.0	0.0	114.0	0.0	0.0	0.0	0.0	0.0	194.0	0.0	2384.0	71.0	0.0
139	295.0	241.0	0.0	887.0	0.0	0.0	151.0	0.0	0.0	0.0	0.0	0.0	0.0	0.0	0.0	0.0	0.0	0.0	0.0	0.0	0.0	0.0	295.0	0.0	54.0	0.0	0.0	2081.0	0.0	0.0	0.0	887.0	142.0	0.0	0.0	0.0	0.0	0.0	109.0	0.0	0.0	0.0	0.0	0.0	0.0	0.0	0.0	606.0	0.0
140	374.0	288.0	57.0	25915.0	100.0	0.0	285.0	0.0	0.0	0.0	646.0	0.0	0.0	0.0	100.0	0.0	0.0	0.0	0.0	0.0	72.0	0.0	4961.0	0.0	0.0	0.0	0.0	0.0	0.0	0.0	16.0	0.0	16455.0	0.0	0.0	0.0	0.0	0.0	1200.0	0.0	0.0	0.0	0.0	0.0	654.0	72.0	0.0	173.0	0.0
141	3487.0	1261.0	669.0	1064.0	302.0	197.0	0.0	2351.0	0.0	0.0	136.0	0.0	0.0	82.0	0.0	136.0	80.0	364.0	551.0	0.0	148.0	0.0	0.0	60.0	334.0	256.0	0.0	0.0	236.0	0.0	0.0	119.0	868.0	43.0	0.0	0.0	0.0	148.0	205.0	154.0	0.0	105.0	31.0	0.0	84.0	216.0	81.0	197.0	102.0
142	740.0	477.0	97.0	282.0	0.0	68.0	0.0	614.0	0.0	0.0	0.0	0.0	0.0	0.0	0.0	0.0	0.0	68.0	165.0	0.0	0.0	0.0	0.0	0.0	126.0	68.0	0.0	58.0	48.0	0.0	0.0	0.0	155.0	0.0	0.0	0.0	0.0	77.0	0.0	58.0	0.0	0.0	0.0	0.0	0.0	0.0	0.0	253.0	0.0
143	1938.0	210.0	570.0	450.0	290.0	75.0	0.0	668.0	0.0	117.0	0.0	0.0	0.0	88.0	0.0	0.0	686.0	0.0	420.0	0.0	0.0	0.0	0.0	90.0	0.0	360.0	0.0	0.0	0.0	0.0	0.0	0.0	270.0	60.0	0.0	92.0	0.0	0.0	165.0	0.0	0.0	1051.0	0.0	0.0	0.0	240.0	0.0	0.0	178.0
144	610.0	2599.0	97.0	512.0	73.0	1490.0	0.0	85.0	0.0	0.0	0.0	0.0	0.0	0.0	0.0	1122.0	0.0	0.0	97.0	0.0	0.0	23.0	61.0	0.0	2626.0	0.0	0.0	73.0	1293.0	0.0	0.0	0.0	134.0	0.0	628.0	0.0	0.0	4035.0	85.0	0.0	0.0	0.0	0.0	0.0	0.0	73.0	0.0	0.0	0.0
145	131.0	109.0	0.0	623.0	0.0	0.0	0.0	0.0	0.0	0.0	0.0	0.0	0.0	0.0	1053.0	0.0	0.0	0.0	0.0	0.0	621.0	0.0	98.0	0.0	0.0	0.0	0.0	109.0	0.0	0.0	455.0	131.0	76.0	0.0	0.0	0.0	124.0	0.0	207.0	0.0	0.0	0.0	0.0	65.0	0.0	0.0	0.0	5392.0	0.0
146	288.0	151.0	60.0	3930.0	106.0	0.0	45.0	45.0	0.0	0.0	748.0	0.0	0.0	0.0	0.0	0.0	0.0	0.0	0.0	0.0	45.0	0.0	242.0	0.0	0.0	0.0	0.0	0.0	30.0	0.0	0.0	0.0	86377.0	0.0	0.0	0.0	0.0	0.0	960.0	0.0	0.0	0.0	0.0	0.0	2139.0	0.0	0.0	45.0	0.0
147	107.0	114.0	0.0	728.0	0.0	84.0	0.0	0.0	0.0	0.0	68.0	0.0	0.0	0.0	60.0	0.0	0.0	0.0	0.0	0.0	0.0	0.0	0.0	0.0	76.0	0.0	0.0	275.0	0.0	0.0	2271.0	306.0	99.0	0.0	0.0	0.0	0.0	0.0	122.0	0.0	0.0	0.0	0.0	0.0	0.0	0.0	0.0	3774.0	0.0
148	1514.0	738.0	166.0	7074.0	229.0	0.0	83.0	0.0	0.0	0.0	2770.0	0.0	0.0	0.0	0.0	0.0	0.0	326.0	110.0	67.0	110.0	15.0	166.0	0.0	0.0	0.0	0.0	0.0	0.0	0.0	8.0	0.0	55213.0	0.0	0.0	0.0	0.0	0.0	2708.0	0.0	0.0	0.0	0.0	0.0	24216.0	0.0	143.0	203.0	0.0
149	1102.0	197.0	160.0	82.0	0.0	0.0	0.0	0.0	49.0	0.0	0.0	65.0	160.0	0.0	0.0	0.0	0.0	24.0	78.0	0.0	0.0	0.0	0.0	32.0	37.0	53.0	0.0	0.0	0.0	57.0	0.0	0.0	115.0	0.0	0.0	57.0	0.0	0.0	0.0	604.0	694.0	0.0	222.0	0.0	0.0	0.0	0.0	53.0	0.0
150	0.0	0.0	0.0	0.0	0.0	0.0	0.0	0.0	0.0	0.0	0.0	0.0	0.0	0.0	0.0	0.0	0.0	0.0	0.0	0.0	0.0	0.0	0.0	0.0	0.0	0.0	0.0	0.0	0.0	0.0	0.0	0.0	0.0	0.0	0.0	0.0	0.0	0.0	0.0	0.0	0.0	0.0	0.0	0.0	0.0	0.0	0.0	0.0	0.0
151	4111.0	4678.0	567.0	2693.0	217.0	2091.0	167.0	345.0	53.0	35.0	203.0	26.0	24.0	111.0	0.0	363.0	0.0	0.0	381.0	74.0	245.0	35.0	0.0	165.0	850.0	460.0	0.0	676.0	496.0	49.0	81.0	501.0	1627.0	0.0	460.0	127.0	51.0	207.0	411.0	281.0	0.0	0.0	35.0	0.0	147.0	240.0	91.0	808.0	0.0
152	558.0	383.0	0.0	19283.0	217.0	69.0	67.0	0.0	0.0	0.0	9350.0	0.0	0.0	0.0	0.0	0.0	0.0	125.0	69.0	37.0	61.0	0.0	314.0	0.0	0.0	0.0	0.0	69.0	69.0	0.0	0.0	0.0	49264.0	0.0	0.0	0.0	0.0	0.0	9086.0	0.0	0.0	0.0	0.0	0.0	2879.0	0.0	71.0	453.0	0.0
153	15089.0	33559.0	3133.0	7421.0	580.0	5994.0	436.0	1314.0	353.0	41.0	544.0	101.0	151.0	370.0	141.0	9148.0	560.0	452.0	1154.0	262.0	131.0	255.0	0.0	435.0	11595.0	1071.0	0.0	754.0	22738.0	205.0	154.0	310.0	5425.0	215.0	2701.0	522.0	114.0	43766.0	754.0	1484.0	382.0	420.0	182.0	0.0	422.0	960.0	521.0	539.0	408.0
154	3013.0	1652.0	437.0	3839.0	157.0	777.0	251.0	253.0	64.0	17.0	187.0	75.0	37.0	70.0	44290.0	0.0	91.0	87.0	381.0	119.0	14425.0	43.0	388.0	90.0	0.0	277.0	0.0	729.0	135.0	82.0	138.0	381.0	2061.0	0.0	68.0	0.0	44246.0	0.0	377.0	210.0	74.0	0.0	35.0	0.0	253.0	240.0	61.0	2478.0	0.0
155	381.0	1270.0	0.0	807.0	0.0	134.0	83.0	74.0	0.0	0.0	119.0	0.0	0.0	0.0	0.0	0.0	0.0	0.0	0.0	0.0	0.0	0.0	194.0	0.0	112.0	0.0	0.0	104.0	89.0	0.0	73.0	67.0	141.0	0.0	58.0	0.0	0.0	0.0	342.0	0.0	0.0	0.0	0.0	0.0	0.0	0.0	0.0	141.0	0.0
156	2290.0	52355.0	665.0	3362.0	738.0	2771.0	201.0	517.0	182.0	0.0	289.0	42.0	32.0	76.0	0.0	5505.0	0.0	251.0	419.0	82.0	0.0	23.0	0.0	195.0	7278.0	415.0	0.0	286.0	4877.0	49.0	0.0	0.0	923.0	43.0	442.0	0.0	0.0	3916.0	517.0	309.0	83.0	46.0	26.0	0.0	126.0	702.0	112.0	0.0	68.0
157	3599.0	1408.0	956.0	1617.0	556.0	278.0	0.0	1095.0	0.0	35.0	0.0	0.0	0.0	0.0	0.0	136.0	0.0	226.0	643.0	29.0	113.0	0.0	0.0	135.0	504.0	0.0	0.0	364.0	330.0	0.0	32.0	143.0	608.0	43.0	0.0	0.0	31.0	89.0	548.0	0.0	0.0	0.0	0.0	0.0	0.0	208.0	0.0	1685.0	51.0
158	156.0	120.0	0.0	13879.0	72.0	0.0	72.0	0.0	0.0	0.0	357.0	0.0	0.0	0.0	0.0	0.0	0.0	0.0	0.0	0.0	36.0	0.0	253.0	0.0	48.0	0.0	0.0	0.0	0.0	0.0	0.0	0.0	36078.0	0.0	0.0	0.0	0.0	0.0	891.0	0.0	0.0	0.0	0.0	0.0	1652.0	0.0	0.0	108.0	0.0
159	3678.0	30179.0	1043.0	20565.0	3834.0	10821.0	3658.0	899.0	128.0	0.0	4879.0	75.0	110.0	82.0	162.0	10918.0	91.0	577.0	342.0	194.0	87.0	79.0	13543.0	165.0	25574.0	720.0	0.0	1742.0	2507.0	107.0	146.0	453.0	3038.0	53.0	2504.0	104.0	62.0	10889.0	3463.0	646.0	177.0	198.0	93.0	0.0	1076.0	288.0	316.0	606.0	76.0
160	362.0	2073.0	145.0	984.0	0.0	259.0	0.0	299.0	53.0	0.0	0.0	0.0	0.0	0.0	81.0	90.0	0.0	0.0	0.0	0.0	0.0	0.0	124.0	0.0	134.0	0.0	0.0	182.0	269.0	0.0	162.0	0.0	196.0	0.0	108.0	0.0	0.0	0.0	377.0	0.0	0.0	0.0	0.0	0.0	0.0	0.0	0.0	404.0	0.0
161	68.0	95.0	37.0	1166.0	15.0	0.0	0.0	0.0	0.0	0.0	187.0	0.0	0.0	0.0	26.0	0.0	0.0	0.0	15.0	44.0	37.0	0.0	47.0	0.0	0.0	0.0	0.0	5.0	0.0	0.0	0.0	0.0	7812.0	0.0	0.0	0.0	0.0	0.0	377.0	0.0	0.0	0.0	0.0	0.0	337.0	0.0	0.0	42.0	0.0
162	1888.0	76.0	546.0	55.0	0.0	110.0	0.0	55.0	8328.0	0.0	0.0	80.0	27.0	0.0	0.0	0.0	0.0	0.0	172.0	0.0	0.0	276.0	0.0	55.0	124.0	332.0	0.0	0.0	0.0	1984.0	0.0	0.0	110.0	131.0	0.0	836.0	0.0	34.0	0.0	2600.0	195.0	0.0	387.0	0.0	0.0	83.0	0.0	0.0	144.0
163	1407.0	775.0	215.0	560.0	217.0	158.0	0.0	1129.0	0.0	0.0	0.0	0.0	0.0	0.0	0.0	0.0	0.0	0.0	201.0	0.0	0.0	0.0	0.0	0.0	172.0	143.0	0.0	100.0	0.0	0.0	0.0	0.0	316.0	0.0	0.0	0.0	0.0	100.0	100.0	0.0	0.0	0.0	0.0	0.0	0.0	114.0	0.0	244.0	0.0
164	203.0	195.0	144.0	225.0	55.0	0.0	0.0	0.0	0.0	84.0	0.0	0.0	0.0	1168.0	0.0	0.0	29.0	2358.0	42.0	0.0	0.0	0.0	0.0	0.0	33.0	0.0	0.0	42.0	0.0	0.0	0.0	0.0	280.0	0.0	0.0	0.0	0.0	0.0	33.0	0.0	0.0	0.0	0.0	0.0	0.0	0.0	1665.0	0.0	0.0
165	292.0	303.0	0.0	494.0	0.0	127.0	0.0	63.0	0.0	0.0	0.0	0.0	0.0	0.0	0.0	0.0	0.0	0.0	0.0	0.0	0.0	0.0	186.0	0.0	0.0	0.0	0.0	154.0	47.0	0.0	0.0	262.0	90.0	0.0	0.0	0.0	0.0	0.0	58.0	0.0	0.0	0.0	0.0	0.0	0.0	0.0	0.0	298.0	0.0
166	383.0	634.0	0.0	3667.0	326.0	317.0	352.0	142.0	0.0	0.0	374.0	0.0	0.0	0.0	121.0	131.0	0.0	0.0	0.0	142.0	0.0	0.0	1357.0	0.0	426.0	0.0	0.0	312.0	0.0	0.0	73.0	286.0	273.0	0.0	58.0	0.0	20.0	0.0	2057.0	0.0	0.0	0.0	0.0	0.0	0.0	0.0	0.0	404.0	0.0
167	4141.0	464.0	1535.0	309.0	0.0	130.0	0.0	19146.0	0.0	0.0	0.0	0.0	0.0	0.0	0.0	0.0	0.0	71.0	511.0	0.0	78.0	0.0	0.0	237.0	166.0	523.0	0.0	0.0	71.0	0.0	0.0	0.0	226.0	53.0	0.0	0.0	0.0	0.0	202.0	0.0	0.0	58.0	0.0	0.0	0.0	511.0	0.0	83.0	404.0
168	0.0	0.0	0.0	0.0	0.0	0.0	117.0	0.0	0.0	0.0	0.0	0.0	0.0	0.0	60.0	0.0	0.0	0.0	0.0	449.0	0.0	0.0	0.0	0.0	0.0	0.0	0.0	0.0	0.0	0.0	0.0	0.0	0.0	0.0	0.0	0.0	0.0	0.0	0.0	0.0	0.0	0.0	0.0	0.0	0.0	0.0	0.0	0.0	0.0
169	174.0	76.0	61.0	3.0	3.0	0.0	0.0	0.0	25.0	0.0	0.0	0.0	0.0	0.0	0.0	3.0	0.0	0.0	25.0	0.0	0.0	25.0	0.0	3.0	3.0	0.0	0.0	0.0	0.0	25.0	0.0	0.0	3.0	0.0	0.0	0.0	0.0	0.0	0.0	101.0	180.0	3.0	20.0	3.0	0.0	14.0	0.0	0.0	0.0
170	1846.0	362.0	1345.0	60.0	0.0	0.0	0.0	0.0	224.0	0.0	0.0	2631.0	0.0	0.0	0.0	0.0	34.0	0.0	172.0	0.0	0.0	69.0	0.0	43.0	0.0	198.0	0.0	0.0	103.0	86.0	0.0	0.0	215.0	86.0	0.0	198.0	0.0	0.0	0.0	1138.0	9218.0	0.0	86.0	0.0	0.0	86.0	0.0	129.0	0.0
171	123.0	123.0	0.0	402.0	0.0	0.0	41.0	0.0	0.0	0.0	0.0	0.0	0.0	0.0	1903.0	32.0	0.0	0.0	0.0	0.0	11209.0	0.0	90.0	0.0	0.0	0.0	0.0	73.0	0.0	0.0	0.0	73.0	156.0	0.0	0.0	0.0	1648.0	0.0	98.0	0.0	0.0	0.0	0.0	0.0	0.0	0.0	0.0	1471.0	0.0
172	11927.0	486.0	6465.0	331.0	0.0	0.0	0.0	113.0	321.0	70.0	0.0	134.0	67.0	0.0	0.0	0.0	148.0	0.0	2248.0	0.0	0.0	167.0	0.0	285.0	0.0	1885.0	0.0	0.0	0.0	798.0	0.0	0.0	289.0	3110.0	0.0	522.0	0.0	0.0	0.0	548.0	149.0	396.0	182.0	0.0	0.0	504.0	0.0	0.0	110.0
173	11662.0	6799.0	3959.0	2582.0	326.0	2366.0	134.0	1337.0	450.0	64.0	1581.0	332.0	602.0	152.0	0.0	385.0	228.0	326.0	1420.0	104.0	70.0	231.0	0.0	4718.0	774.0	1807.0	0.0	234.0	817.0	477.0	32.0	0.0	2604.0	322.0	373.0	688.0	41.0	504.0	240.0	2625.0	860.0	361.0	688.0	0.0	211.0	7202.0	265.0	269.0	4068.0
174	255.0	0.0	0.0	2007.0	0.0	127.0	100.0	0.0	0.0	0.0	0.0	0.0	0.0	0.0	445.0	0.0	0.0	0.0	0.0	0.0	78.0	0.0	182.0	0.0	0.0	0.0	0.0	1058.0	0.0	0.0	122.0	4616.0	273.0	0.0	0.0	0.0	103.0	0.0	411.0	0.0	0.0	0.0	0.0	0.0	84.0	0.0	0.0	6403.0	0.0
175	483.0	275.0	126.0	297.0	126.0	40.0	0.0	67.0	0.0	45.0	31.0	0.0	0.0	297.0	0.0	0.0	27.0	451.0	171.0	0.0	0.0	0.0	0.0	0.0	0.0	0.0	0.0	31.0	0.0	0.0	0.0	27.0	320.0	0.0	0.0	0.0	0.0	0.0	31.0	0.0	0.0	0.0	0.0	0.0	0.0	0.0	327.0	121.0	0.0
176	317.0	2102.0	0.0	850.0	0.0	388.0	251.0	133.0	0.0	0.0	0.0	0.0	0.0	0.0	0.0	272.0	0.0	0.0	0.0	0.0	0.0	0.0	325.0	0.0	444.0	0.0	0.0	0.0	225.0	0.0	0.0	0.0	250.0	0.0	186.0	0.0	0.0	237.0	158.0	0.0	0.0	0.0	0.0	0.0	0.0	0.0	0.0	0.0	0.0
177	250.0	200.0	100.0	2824.0	0.0	0.0	601.0	0.0	0.0	0.0	66.0	0.0	66.0	0.0	1738.0	0.0	0.0	0.0	0.0	696.0	0.0	0.0	8759.0	0.0	0.0	0.0	0.0	167.0	0.0	0.0	0.0	100.0	835.0	0.0	0.0	0.0	31.0	0.0	183.0	0.0	0.0	0.0	0.0	0.0	83.0	0.0	0.0	117.0	0.0
178	1347.0	2263.0	521.0	36972.0	846.0	7168.0	2181.0	345.0	0.0	17.0	3621.0	0.0	0.0	58.0	1053.0	970.0	0.0	213.0	342.0	269.0	0.0	35.0	7707.0	0.0	3018.0	0.0	0.0	2262.0	216.0	0.0	569.0	835.0	1519.0	0.0	766.0	0.0	238.0	385.0	7166.0	0.0	37.0	0.0	84.0	0.0	485.0	144.0	61.0	1685.0	0.0
179	0.0	0.0	0.0	0.0	0.0	0.0	0.0	0.0	0.0	0.0	0.0	0.0	0.0	0.0	0.0	0.0	0.0	0.0	0.0	0.0	0.0	0.0	0.0	0.0	0.0	0.0	0.0	0.0	0.0	0.0	0.0	0.0	0.0	0.0	0.0	0.0	0.0	0.0	0.0	0.0	0.0	0.0	0.0	0.0	0.0	0.0	0.0	0.0	0.0
180	1590.0	630.0	513.0	329.0	0.0	67.0	0.0	345.0	0.0	0.0	0.0	0.0	96.0	0.0	0.0	77.0	0.0	0.0	222.0	0.0	0.0	31.0	0.0	540.0	87.0	203.0	0.0	0.0	145.0	32.0	0.0	0.0	155.0	0.0	0.0	0.0	0.0	77.0	0.0	281.0	96.0	0.0	0.0	0.0	0.0	768.0	0.0	0.0	727.0
181	627.0	258.0	116.0	479.0	338.0	0.0	0.0	388.0	0.0	29.0	238.0	0.0	0.0	0.0	0.0	0.0	0.0	213.0	187.0	0.0	0.0	0.0	0.0	0.0	71.0	0.0	0.0	0.0	0.0	0.0	0.0	143.0	194.0	0.0	0.0	0.0	0.0	0.0	71.0	0.0	0.0	0.0	0.0	0.0	0.0	0.0	0.0	0.0	0.0
182	400.0	704.0	0.0	1156.0	0.0	81.0	74.0	0.0	0.0	0.0	0.0	0.0	18.0	0.0	0.0	88.0	0.0	0.0	88.0	0.0	0.0	0.0	200.0	0.0	118.0	0.0	0.0	0.0	0.0	0.0	48.0	0.0	170.0	0.0	0.0	0.0	0.0	0.0	308.0	0.0	0.0	0.0	0.0	0.0	0.0	0.0	0.0	125.0	0.0
183	0.0	0.0	0.0	0.0	0.0	0.0	0.0	0.0	0.0	0.0	0.0	0.0	0.0	0.0	0.0	0.0	0.0	0.0	0.0	0.0	0.0	0.0	0.0	0.0	0.0	0.0	0.0	0.0	0.0	0.0	0.0	0.0	0.0	0.0	0.0	0.0	0.0	0.0	0.0	0.0	0.0	0.0	0.0	0.0	0.0	0.0	0.0	0.0	0.0
184	6308.0	4034.0	2085.0	2632.0	0.0	0.0	83.0	0.0	75.0	70.0	0.0	37.0	32.0	0.0	101.0	90.0	102.0	113.0	564.0	37.0	615.0	27.0	0.0	0.0	0.0	205.0	0.0	359.0	0.0	57.0	32.0	0.0	2929.0	139.0	68.0	139.0	51.0	0.0	788.0	307.0	158.0	81.0	53.0	4427.0	105.0	0.0	0.0	324.0	68.0
185	5035.0	5736.0	1664.0	9721.0	338.0	832.0	587.0	553.0	192.0	0.0	1513.0	48.0	32.0	76.0	243.0	569.0	125.0	113.0	342.0	202.0	131.0	95.0	1795.0	105.0	919.0	0.0	0.0	676.0	487.0	0.0	765.0	429.0	2061.0	53.0	235.0	0.0	62.0	178.0	1474.0	569.0	93.0	116.0	102.0	0.0	379.0	0.0	71.0	1348.0	51.0
186	0.0	0.0	0.0	0.0	0.0	0.0	0.0	0.0	0.0	0.0	0.0	0.0	0.0	0.0	0.0	0.0	0.0	0.0	0.0	0.0	0.0	0.0	0.0	0.0	0.0	0.0	0.0	0.0	0.0	0.0	0.0	0.0	759.0	0.0	0.0	0.0	0.0	0.0	0.0	0.0	0.0	0.0	0.0	0.0	0.0	0.0	0.0	0.0	0.0
187	499.0	867.0	0.0	4335.0	181.0	315.0	134.0	0.0	0.0	0.0	3841.0	0.0	0.0	0.0	3665.0	656.0	0.0	0.0	0.0	52.0	0.0	0.0	945.0	0.0	1891.0	0.0	0.0	525.0	0.0	0.0	30421.0	919.0	604.0	0.0	58.0	0.0	1472.0	0.0	3017.0	0.0	0.0	0.0	0.0	0.0	401.0	0.0	0.0	3167.0	0.0
188	0.0	133.0	0.0	2947.0	0.0	0.0	167.0	0.0	0.0	0.0	58.0	0.0	0.0	0.0	465.0	0.0	0.0	0.0	0.0	0.0	0.0	0.0	75.0	0.0	83.0	0.0	0.0	309.0	0.0	0.0	382.0	1331.0	133.0	0.0	0.0	0.0	124.0	0.0	1302.0	0.0	0.0	0.0	0.0	0.0	0.0	0.0	0.0	4313.0	0.0
189	97.0	31.0	48.0	137.0	1714.0	53.0	22.0	39.0	0.0	0.0	53.0	0.0	0.0	31.0	0.0	17.0	0.0	420.0	62.0	0.0	0.0	0.0	0.0	17.0	22.0	48.0	0.0	0.0	0.0	0.0	0.0	0.0	163.0	0.0	0.0	0.0	0.0	17.0	48.0	0.0	0.0	0.0	0.0	0.0	0.0	0.0	0.0	31.0	0.0
190	2656.0	2617.0	840.0	535.0	181.0	210.0	0.0	1433.0	0.0	23.0	170.0	0.0	0.0	0.0	0.0	630.0	57.0	150.0	439.0	0.0	0.0	0.0	0.0	0.0	11025.0	191.0	0.0	0.0	477.0	32.0	0.0	0.0	401.0	43.0	68.0	0.0	0.0	382.0	0.0	0.0	0.0	93.0	0.0	0.0	0.0	152.0	0.0	248.0	93.0
191	625.0	4057.0	0.0	972.0	0.0	764.0	151.0	0.0	0.0	0.0	0.0	0.0	0.0	0.0	0.0	166.0	0.0	0.0	0.0	0.0	0.0	0.0	264.0	0.0	166.0	0.0	0.0	208.0	208.0	0.0	32.0	0.0	236.0	0.0	1000.0	0.0	0.0	138.0	152.0	0.0	0.0	0.0	0.0	0.0	0.0	0.0	0.0	277.0	0.0
192	160.0	151.0	0.0	1063.0	0.0	0.0	0.0	0.0	0.0	0.0	0.0	0.0	0.0	0.0	81.0	0.0	0.0	0.0	0.0	0.0	0.0	0.0	134.0	0.0	0.0	0.0	0.0	607.0	0.0	0.0	130.0	8358.0	178.0	0.0	0.0	0.0	0.0	0.0	151.0	0.0	0.0	0.0	0.0	0.0	0.0	0.0	0.0	3033.0	0.0
193	418.0	317.0	0.0	1382.0	0.0	88.0	318.0	0.0	0.0	0.0	88.0	0.0	0.0	0.0	222.0	0.0	0.0	0.0	0.0	59.0	0.0	0.0	507.0	0.0	0.0	0.0	0.0	1508.0	0.0	0.0	16.0	1384.0	228.0	0.0	0.0	0.0	62.0	0.0	152.0	0.0	0.0	0.0	0.0	0.0	0.0	0.0	0.0	3167.0	0.0
194	1167.0	14693.0	0.0	14304.0	653.0	3207.0	2064.0	599.0	267.0	0.0	187.0	300.0	27.0	0.0	243.0	4312.0	0.0	125.0	0.0	269.0	0.0	0.0	4476.0	75.0	7878.0	360.0	0.0	936.0	1070.0	0.0	32.0	930.0	1519.0	0.0	1335.0	69.0	20.0	5133.0	2228.0	0.0	74.0	0.0	44.0	0.0	295.0	120.0	132.0	0.0	0.0
195	14586.0	13168.0	2039.0	44771.0	3096.0	5469.0	939.0	1268.0	396.0	93.0	2261.0	53.0	102.0	194.0	10551.0	726.0	331.0	1368.0	647.0	801.0	2757.0	163.0	5469.0	120.0	3443.0	582.0	0.0	14991.0	1056.0	205.0	5926.0	19650.0	11067.0	150.0	559.0	290.0	6469.0	682.0	13989.0	871.0	373.0	221.0	214.0	0.0	1055.0	552.0	398.0	272099.0	76.0
196	12538.0	3640.0	3235.0	1617.0	0.0	2689.0	0.0	322.0	20900.0	99.0	170.0	1759.0	1158.0	82.0	0.0	0.0	331.0	113.0	1123.0	29.0	157.0	15199.0	0.0	375.0	808.0	1797.0	0.0	0.0	216.0	16852.0	65.0	0.0	1844.0	584.0	294.0	4494.0	0.0	237.0	240.0	17896.0	1772.0	350.0	11008.0	0.0	84.0	1056.0	122.0	269.0	153.0
197	571.0	584.0	107.0	1405.0	5684.0	188.0	0.0	0.0	0.0	0.0	80.0	0.0	0.0	0.0	0.0	0.0	0.0	200.0	147.0	0.0	0.0	0.0	0.0	0.0	94.0	0.0	0.0	134.0	107.0	0.0	0.0	0.0	645.0	0.0	58.0	0.0	0.0	0.0	342.0	154.0	46.0	0.0	0.0	0.0	0.0	0.0	0.0	181.0	0.0
198	30333.0	1829.0	8295.0	2195.0	737.0	810.0	0.0	2097.0	385.0	152.0	340.0	112.0	32.0	99.0	0.0	226.0	491.0	238.0	57734.0	37.0	507.0	87.0	0.0	961.0	323.0	16304.0	0.0	312.0	162.0	329.0	32.0	0.0	1302.0	5004.0	88.0	627.0	0.0	178.0	342.0	449.0	307.0	956.0	133.0	0.0	84.0	2833.0	112.0	0.0	485.0
199	249.0	134.0	49.0	164.0	0.0	0.0	0.0	69.0	0.0	603.0	0.0	0.0	0.0	164.0	0.0	0.0	129.0	44.0	39.0	0.0	0.0	0.0	0.0	0.0	34.0	29.0	0.0	24.0	24.0	0.0	0.0	0.0	54.0	34.0	0.0	24.0	0.0	0.0	39.0	0.0	0.0	0.0	0.0	0.0	19.0	0.0	59.0	0.0	0.0
200	428.0	117.0	103.0	10.0	0.0	0.0	0.0	0.0	20.0	0.0	0.0	0.0	20.0	0.0	0.0	0.0	13.0	0.0	34.0	0.0	0.0	10.0	0.0	10.0	24.0	24.0	0.0	0.0	13.0	13.0	0.0	0.0	0.0	10.0	0.0	34.0	0.0	0.0	0.0	148.0	251.0	0.0	13.0	13.0	0.0	24.0	0.0	13.0	0.0
201	2663.0	48.0	624.0	159.0	124.0	34.0	0.0	159.0	0.0	58.0	0.0	0.0	0.0	0.0	27.0	0.0	457.0	27.0	991.0	0.0	0.0	27.0	0.0	90.0	0.0	228.0	0.0	0.0	0.0	0.0	0.0	0.0	76.0	62.0	0.0	62.0	0.0	0.0	0.0	27.0	0.0	28363.0	0.0	0.0	0.0	69.0	20.0	0.0	34.0
202	1020.0	183.0	316.0	71.0	0.0	0.0	0.0	0.0	275.0	0.0	0.0	1249.0	448.0	0.0	0.0	0.0	0.0	0.0	173.0	0.0	20.0	71.0	0.0	0.0	30.0	183.0	0.0	0.0	0.0	153.0	0.0	0.0	61.0	51.0	0.0	163.0	0.0	0.0	0.0	857.0	261.0	0.0	142.0	0.0	0.0	71.0	0.0	0.0	30.0
203	903.0	130.0	252.0	36.0	0.0	0.0	0.0	0.0	216.0	0.0	0.0	8615.0	166.0	0.0	0.0	0.0	0.0	0.0	72.0	0.0	0.0	36.0	0.0	36.0	0.0	72.0	0.0	0.0	0.0	86.0	0.0	0.0	72.0	36.0	0.0	209.0	0.0	0.0	0.0	520.0	2985.0	0.0	28.0	0.0	0.0	57.0	0.0	28.0	76.0
204	7006.0	217338.0	2242.0	13452.0	2769.0	13964.0	1309.0	2766.0	342.0	41.0	2431.0	236.0	159.0	447.0	384.0	10714.0	194.0	2159.0	1028.0	337.0	166.0	131.0	2802.0	405.0	27432.0	1081.0	0.0	1924.0	21859.0	197.0	81.0	620.0	4665.0	107.0	5442.0	243.0	238.0	26052.0	6137.0	899.0	326.0	186.0	182.0	0.0	949.0	960.0	1931.0	1415.0	391.0
205	1316.0	263.0	622.0	35.0	0.0	0.0	0.0	23.0	167.0	0.0	0.0	239.0	23.0	0.0	0.0	0.0	0.0	0.0	119.0	0.0	0.0	47.0	0.0	47.0	0.0	155.0	0.0	0.0	35.0	35.0	0.0	0.0	95.0	83.0	0.0	131.0	0.0	23.0	0.0	885.0	26259.0	0.0	71.0	0.0	0.0	35.0	0.0	23.0	23.0
206	500.0	319.0	90.0	516.0	350.0	138.0	0.0	58.0	0.0	0.0	0.0	0.0	0.0	0.0	0.0	53.0	0.0	69.0	0.0	0.0	0.0	0.0	0.0	0.0	58.0	47.0	0.0	101.0	0.0	0.0	0.0	95.0	117.0	0.0	0.0	0.0	0.0	0.0	106.0	0.0	0.0	0.0	0.0	0.0	0.0	0.0	0.0	337.0	0.0
207	348.0	168.0	31.0	14247.0	105.0	0.0	42.0	0.0	0.0	0.0	884.0	0.0	0.0	0.0	0.0	0.0	0.0	52.0	31.0	29.0	0.0	0.0	116.0	0.0	0.0	0.0	0.0	105.0	0.0	0.0	0.0	31.0	36383.0	0.0	0.0	0.0	0.0	0.0	1611.0	0.0	0.0	0.0	0.0	0.0	4503.0	21.0	0.0	84.0	0.0
208	1449.0	11369.0	0.0	16664.0	1354.0	3013.0	4279.0	599.0	0.0	0.0	425.0	26.0	37.0	0.0	303.0	9420.0	0.0	226.0	0.0	149.0	0.0	0.0	8861.0	75.0	14665.0	277.0	0.0	1430.0	1560.0	0.0	65.0	334.0	1627.0	0.0	2210.0	0.0	62.0	8901.0	1885.0	0.0	0.0	46.0	0.0	0.0	337.0	192.0	153.0	404.0	0.0
209	11724.0	2620.0	2482.0	2115.0	362.0	615.0	0.0	3158.0	171.0	135.0	238.0	53.0	48.0	88.0	0.0	136.0	663.0	301.0	2298.0	74.0	210.0	79.0	0.0	150.0	363.0	827.0	0.0	208.0	162.0	65.0	0.0	0.0	1736.0	150.0	284.0	197.0	0.0	0.0	548.0	492.0	83.0	14514.0	75.0	0.0	84.0	576.0	91.0	0.0	93.0
210	3678.0	1059.0	1347.0	333.0	0.0	166.0	0.0	166.0	0.0	0.0	306.0	0.0	24.0	0.0	0.0	166.0	0.0	0.0	514.0	0.0	0.0	35.0	0.0	2178.0	196.0	469.0	0.0	0.0	151.0	0.0	0.0	0.0	257.0	53.0	58.0	81.0	0.0	121.0	0.0	196.0	0.0	58.0	0.0	0.0	0.0	4393.0	0.0	0.0	1438.0
211	1110.0	13877.0	317.0	1110.0	217.0	745.0	100.0	530.0	0.0	0.0	153.0	32.0	0.0	0.0	0.0	817.0	45.0	0.0	0.0	52.0	0.0	0.0	178.0	75.0	1777.0	237.0	0.0	0.0	7949.0	49.0	24.0	0.0	257.0	0.0	235.0	0.0	0.0	1542.0	240.0	0.0	0.0	46.0	0.0	0.0	0.0	120.0	61.0	0.0	76.0
212	32467.0	1042.0	49814.0	616.0	399.0	421.0	0.0	829.0	889.0	82.0	187.0	225.0	129.0	41.0	0.0	0.0	297.0	163.0	6402.0	0.0	0.0	147.0	0.0	1021.0	484.0	6044.0	0.0	0.0	433.0	1374.0	0.0	0.0	651.0	14496.0	108.0	2728.0	31.0	148.0	0.0	829.0	326.0	781.0	218.0	0.0	0.0	1296.0	0.0	0.0	289.0
213	614.0	414.0	94.0	382.0	43.0	69.0	0.0	81.0	0.0	0.0	56.0	0.0	0.0	1053.0	0.0	0.0	43.0	3237.0	119.0	0.0	0.0	0.0	0.0	0.0	0.0	62.0	0.0	0.0	0.0	0.0	0.0	0.0	426.0	0.0	0.0	0.0	0.0	0.0	0.0	0.0	0.0	0.0	0.0	0.0	0.0	69.0	7430.0	0.0	0.0
214	883.0	96.0	333.0	59.0	0.0	37.0	0.0	37.0	823.0	0.0	0.0	198.0	86.0	0.0	0.0	0.0	0.0	0.0	103.0	0.0	0.0	667.0	0.0	22.0	0.0	111.0	0.0	0.0	37.0	559.0	0.0	0.0	59.0	59.0	0.0	252.0	0.0	0.0	0.0	1194.0	158.0	0.0	400.0	0.0	0.0	44.0	0.0	22.0	0.0
215	888.0	92.0	343.0	29.0	0.0	12.0	0.0	0.0	259.0	0.0	0.0	226.0	4943.0	0.0	0.0	0.0	0.0	0.0	62.0	0.0	16.0	594.0	0.0	0.0	0.0	104.0	0.0	0.0	0.0	58.0	0.0	0.0	41.0	41.0	0.0	29.0	0.0	0.0	0.0	829.0	87.0	0.0	749.0	0.0	0.0	41.0	0.0	25.0	12.0
216	3770.0	142.0	845.0	29.0	0.0	29.0	0.0	0.0	385.0	129.0	0.0	1110.0	32.0	0.0	0.0	0.0	299.0	0.0	299.0	0.0	0.0	123.0	0.0	120.0	0.0	134.0	0.0	0.0	0.0	839.0	0.0	0.0	74.0	374.0	0.0	11804.0	0.0	0.0	0.0	815.0	261.0	0.0	93.0	0.0	0.0	216.0	0.0	0.0	0.0
217	86.0	28.0	28.0	170.0	229.0	25.0	0.0	12.0	0.0	0.0	90.0	0.0	0.0	0.0	0.0	0.0	0.0	527.0	38.0	0.0	0.0	0.0	0.0	0.0	0.0	25.0	0.0	0.0	0.0	0.0	0.0	25.0	112.0	0.0	0.0	0.0	0.0	0.0	28.0	9.0	0.0	0.0	0.0	0.0	0.0	0.0	19.0	19.0	0.0
218	204.0	1103.0	53.0	222.0	0.0	8683.0	0.0	0.0	0.0	0.0	0.0	0.0	0.0	0.0	0.0	405.0	0.0	0.0	44.0	0.0	0.0	0.0	0.0	0.0	484.0	0.0	0.0	0.0	431.0	0.0	0.0	0.0	44.0	0.0	5648.0	0.0	0.0	563.0	0.0	0.0	0.0	0.0	0.0	0.0	0.0	22.0	0.0	0.0	0.0
219	0.0	0.0	0.0	16090.0	0.0	0.0	872.0	0.0	0.0	0.0	0.0	0.0	0.0	0.0	0.0	0.0	0.0	0.0	0.0	0.0	0.0	0.0	0.0	0.0	0.0	0.0	0.0	676.0	0.0	0.0	0.0	0.0	0.0	0.0	0.0	0.0	31.0	0.0	240.0	0.0	0.0	0.0	0.0	0.0	0.0	0.0	0.0	0.0	0.0
220	0.0	0.0	0.0	0.0	0.0	0.0	0.0	0.0	0.0	0.0	0.0	0.0	0.0	76.0	0.0	0.0	0.0	0.0	0.0	0.0	0.0	0.0	0.0	0.0	0.0	0.0	0.0	0.0	0.0	0.0	0.0	0.0	0.0	0.0	0.0	0.0	0.0	0.0	0.0	0.0	0.0	0.0	0.0	0.0	0.0	0.0	143.0	0.0	0.0
221	2876.0	1280.0	727.0	607.0	0.0	227.0	0.0	461.0	206.0	29.0	0.0	96.0	121.0	52.0	0.0	0.0	57.0	0.0	390.0	104.0	0.0	131.0	0.0	751.0	705.0	488.0	0.0	0.0	0.0	107.0	0.0	0.0	282.0	96.0	0.0	173.0	0.0	89.0	0.0	4906.0	542.0	81.0	173.0	0.0	0.0	1176.0	0.0	0.0	673.0
222	5768.0	1728.0	2083.0	813.0	145.0	533.0	0.0	668.0	279.0	88.0	340.0	381.0	330.0	52.0	0.0	204.0	171.0	163.0	1245.0	37.0	0.0	67.0	0.0	6791.0	330.0	1601.0	0.0	0.0	381.0	246.0	0.0	0.0	482.0	161.0	206.0	185.0	0.0	279.0	0.0	660.0	205.0	116.0	142.0	0.0	0.0	4177.0	61.0	0.0	12986.0
223	1007.0	313.0	280.0	1122.0	1874.0	148.0	0.0	330.0	0.0	23.0	313.0	0.0	0.0	88.0	0.0	0.0	0.0	2823.0	247.0	0.0	0.0	0.0	0.0	0.0	0.0	99.0	0.0	99.0	0.0	0.0	0.0	99.0	693.0	0.0	0.0	0.0	0.0	0.0	412.0	0.0	0.0	0.0	0.0	0.0	132.0	99.0	132.0	198.0	0.0
224	2615.0	14435.0	0.0	41563.0	1850.0	10044.0	6679.0	368.0	75.0	0.0	2533.0	26.0	43.0	129.0	303.0	6741.0	57.0	539.0	304.0	179.0	0.0	27.0	12885.0	120.0	18140.0	249.0	0.0	4889.0	1219.0	41.0	122.0	1503.0	3689.0	0.0	4754.0	92.0	103.0	8871.0	6514.0	365.0	130.0	105.0	89.0	0.0	1456.0	240.0	153.0	1011.0	51.0
225	883.0	67.0	218.0	111.0	0.0	39.0	0.0	67.0	0.0	6310.0	33.0	0.0	0.0	170.0	0.0	0.0	2042.0	44.0	55.0	0.0	0.0	0.0	0.0	0.0	78.0	83.0	0.0	0.0	0.0	0.0	0.0	0.0	67.0	27.0	0.0	383.0	0.0	0.0	0.0	33.0	0.0	173.0	0.0	0.0	0.0	33.0	153.0	0.0	0.0
226	5185.0	54.0	753.0	45.0	27.0	0.0	0.0	190.0	27.0	780.0	0.0	26.0	0.0	0.0	0.0	0.0	7828.0	0.0	771.0	0.0	0.0	0.0	0.0	45.0	0.0	281.0	0.0	0.0	0.0	49.0	0.0	0.0	81.0	390.0	68.0	1107.0	0.0	0.0	36.0	0.0	0.0	8718.0	0.0	0.0	0.0	118.0	0.0	0.0	0.0
227	3470.0	1305.0	593.0	2610.0	326.0	266.0	0.0	253.0	75.0	82.0	296.0	0.0	0.0	563.0	0.0	113.0	194.0	711.0	533.0	0.0	70.0	0.0	0.0	75.0	355.0	593.0	0.0	0.0	0.0	0.0	16.0	0.0	2847.0	43.0	0.0	127.0	41.0	118.0	326.0	0.0	0.0	81.0	31.0	0.0	211.0	168.0	1779.0	0.0	68.0
228	4520.0	38321.0	1251.0	11127.0	1112.0	4600.0	1157.0	2005.0	128.0	35.0	1768.0	32.0	32.0	188.0	60.0	6537.0	80.0	401.0	457.0	89.0	0.0	51.0	1599.0	210.0	13170.0	748.0	0.0	728.0	70383.0	82.0	48.0	190.0	3038.0	107.0	1738.0	150.0	41.0	13144.0	2502.0	421.0	102.0	151.0	62.0	0.0	654.0	600.0	408.0	404.0	127.0
229	1533.0	6661.0	309.0	635.0	0.0	4860.0	0.0	0.0	0.0	0.0	0.0	0.0	0.0	0.0	0.0	1838.0	0.0	0.0	170.0	0.0	0.0	0.0	0.0	0.0	2908.0	185.0	0.0	0.0	1254.0	0.0	0.0	0.0	340.0	0.0	3015.0	0.0	31.0	2284.0	0.0	0.0	46.0	0.0	0.0	0.0	0.0	0.0	0.0	139.0	93.0
230	292.0	165.0	48.0	97.0	68.0	0.0	0.0	68.0	0.0	156.0	0.0	0.0	0.0	526.0	0.0	0.0	87.0	165.0	117.0	0.0	0.0	0.0	0.0	0.0	29.0	87.0	0.0	29.0	0.0	0.0	0.0	0.0	243.0	0.0	0.0	0.0	0.0	29.0	0.0	0.0	0.0	0.0	0.0	0.0	0.0	97.0	107.0	68.0	0.0
231	73.0	88.0	0.0	367.0	0.0	44.0	0.0	51.0	0.0	0.0	0.0	0.0	0.0	0.0	648.0	0.0	0.0	0.0	0.0	0.0	288.0	0.0	110.0	0.0	0.0	0.0	0.0	73.0	0.0	0.0	0.0	154.0	0.0	0.0	0.0	0.0	362.0	0.0	66.0	0.0	0.0	0.0	0.0	0.0	0.0	0.0	0.0	1138.0	0.0
232	12388.0	8672.0	2096.0	14675.0	1112.0	4860.0	218.0	1429.0	257.0	70.0	357.0	64.0	62.0	294.0	222.0	590.0	263.0	376.0	1429.0	157.0	1137.0	75.0	0.0	195.0	1334.0	1048.0	0.0	3043.0	952.0	107.0	187.0	906.0	5316.0	215.0	491.0	336.0	103.0	741.0	1234.0	745.0	177.0	466.0	80.0	0.0	253.0	432.0	275.0	1280.0	221.0
233	149.0	80.0	144.0	170.0	0.0	34.0	0.0	25.0	0.0	157.0	25.0	0.0	0.0	1332.0	0.0	0.0	38.0	106.0	34.0	0.0	0.0	0.0	0.0	0.0	0.0	38.0	0.0	0.0	0.0	0.0	0.0	0.0	234.0	0.0	0.0	0.0	0.0	0.0	0.0	0.0	0.0	0.0	0.0	0.0	0.0	0.0	858.0	0.0	0.0
234	17242.0	7093.0	3152.0	10148.0	30178.0	2167.0	117.0	1970.0	257.0	369.0	3941.0	91.0	116.0	1182.0	0.0	476.0	985.0	55503.0	1970.0	134.0	656.0	51.0	0.0	285.0	1674.0	1674.0	0.0	468.0	704.0	123.0	113.0	238.0	13596.0	161.0	304.0	429.0	41.0	296.0	2266.0	773.0	270.0	921.0	115.0	0.0	907.0	696.0	2463.0	808.0	229.0
235	1787.0	438.0	203.0	1238.0	0.0	486.0	0.0	188.0	0.0	52.0	0.0	0.0	27.0	1316.0	0.0	0.0	0.0	501.0	235.0	0.0	122.0	0.0	0.0	75.0	156.0	282.0	0.0	0.0	0.0	0.0	0.0	0.0	2414.0	0.0	0.0	0.0	0.0	0.0	0.0	0.0	0.0	58.0	0.0	0.0	126.0	0.0	1724.0	156.0	0.0
236	335.0	375.0	79.0	893.0	63.0	175.0	0.0	0.0	0.0	0.0	0.0	0.0	0.0	0.0	0.0	0.0	0.0	0.0	0.0	0.0	0.0	0.0	79.0	0.0	79.0	0.0	0.0	338.0	103.0	0.0	16.0	167.0	199.0	0.0	0.0	0.0	0.0	0.0	63.0	0.0	0.0	0.0	0.0	0.0	0.0	0.0	0.0	471.0	0.0
237	1202.0	703.0	351.0	1466.0	2201.0	0.0	0.0	381.0	0.0	70.0	909.0	0.0	0.0	182.0	0.0	0.0	57.0	15395.0	234.0	0.0	0.0	0.0	0.0	0.0	205.0	146.0	0.0	0.0	0.0	32.0	0.0	0.0	1290.0	0.0	0.0	0.0	0.0	0.0	469.0	0.0	0.0	105.0	0.0	0.0	234.0	0.0	388.0	205.0	59.0
238	360.0	321.0	64.0	823.0	0.0	141.0	0.0	77.0	0.0	0.0	0.0	0.0	0.0	0.0	0.0	0.0	0.0	64.0	0.0	0.0	70.0	0.0	167.0	0.0	0.0	0.0	0.0	2418.0	0.0	0.0	32.0	1670.0	180.0	0.0	58.0	0.0	0.0	0.0	0.0	0.0	0.0	0.0	0.0	0.0	0.0	0.0	0.0	337.0	0.0
239	0.0	0.0	0.0	1842.0	1306.0	291.0	0.0	276.0	0.0	0.0	119.0	0.0	0.0	52.0	0.0	0.0	0.0	113.0	0.0	0.0	0.0	0.0	0.0	0.0	0.0	0.0	0.0	598.0	0.0	32.0	24.0	167.0	0.0	0.0	0.0	0.0	51.0	0.0	480.0	0.0	0.0	58.0	31.0	0.0	84.0	0.0	0.0	741.0	0.0
240	838.0	549.0	158.0	1387.0	115.0	260.0	0.0	158.0	0.0	0.0	0.0	0.0	0.0	0.0	0.0	0.0	0.0	0.0	144.0	0.0	70.0	0.0	0.0	0.0	130.0	115.0	0.0	312.0	130.0	0.0	40.0	119.0	346.0	0.0	0.0	0.0	41.0	0.0	187.0	0.0	0.0	0.0	0.0	0.0	0.0	0.0	0.0	404.0	0.0
241	2802.0	182.0	731.0	170.0	387.0	0.0	0.0	230.0	0.0	70.0	48.0	0.0	0.0	0.0	0.0	0.0	663.0	0.0	2826.0	0.0	0.0	0.0	0.0	105.0	0.0	816.0	0.0	0.0	0.0	0.0	0.0	0.0	146.0	60.0	0.0	36.0	0.0	0.0	36.0	0.0	46.0	4934.0	0.0	0.0	0.0	168.0	0.0	0.0	76.0
242	3001.0	831.0	923.0	623.0	0.0	230.0	0.0	21104.0	0.0	17.0	0.0	0.0	18.0	47.0	0.0	138.0	0.0	113.0	461.0	37.0	70.0	0.0	0.0	230.0	184.0	346.0	0.0	138.0	230.0	32.0	0.0	0.0	507.0	75.0	0.0	58.0	0.0	207.0	0.0	0.0	0.0	105.0	0.0	0.0	0.0	392.0	0.0	230.0	127.0
243	202.0	322.0	0.0	248.0	0.0	165.0	45.0	0.0	0.0	0.0	0.0	0.0	0.0	0.0	0.0	0.0	0.0	0.0	37.0	0.0	0.0	0.0	202.0	0.0	37.0	0.0	0.0	70.0	0.0	0.0	0.0	53.0	74.0	0.0	0.0	0.0	0.0	0.0	33.0	0.0	0.0	0.0	0.0	0.0	0.0	0.0	0.0	182.0	0.0
244	5244.0	3836.0	632.0	603.0	0.0	330.0	0.0	876.0	0.0	0.0	119.0	0.0	0.0	0.0	0.0	387.0	0.0	0.0	172.0	0.0	0.0	0.0	0.0	0.0	546.0	0.0	0.0	0.0	546.0	0.0	0.0	95.0	344.0	0.0	58.0	0.0	0.0	244.0	172.0	0.0	0.0	0.0	0.0	0.0	0.0	0.0	0.0	1348.0	0.0
245	9254.0	549.0	3421.0	549.0	314.0	0.0	0.0	1175.0	64.0	0.0	0.0	0.0	18.0	0.0	0.0	0.0	114.0	100.0	4763.0	0.0	96.0	0.0	0.0	586.0	124.0	3632.0	0.0	0.0	0.0	32.0	0.0	0.0	248.0	333.0	0.0	139.0	0.0	0.0	0.0	0.0	0.0	210.0	0.0	0.0	0.0	3337.0	0.0	0.0	178.0
246	992.0	4370.0	207.0	429.0	0.0	259.0	0.0	368.0	0.0	17.0	0.0	0.0	0.0	0.0	0.0	1611.0	0.0	0.0	266.0	0.0	0.0	0.0	0.0	135.0	606.0	133.0	0.0	118.0	2651.0	0.0	0.0	0.0	237.0	64.0	88.0	0.0	0.0	1691.0	103.0	0.0	0.0	0.0	26.0	0.0	0.0	192.0	0.0	0.0	136.0
247	1232.0	3520.0	312.0	312.0	97.0	1623.0	0.0	136.0	0.0	0.0	0.0	0.0	0.0	0.0	0.0	14375.0	0.0	0.0	136.0	0.0	0.0	0.0	0.0	0.0	5413.0	117.0	0.0	0.0	1036.0	0.0	0.0	0.0	215.0	0.0	756.0	0.0	0.0	3422.0	0.0	0.0	46.0	0.0	0.0	0.0	0.0	144.0	0.0	0.0	68.0
248	4595.0	8034.0	1040.0	1213.0	254.0	1101.0	0.0	530.0	75.0	41.0	187.0	0.0	37.0	64.0	0.0	2088.0	91.0	251.0	780.0	0.0	0.0	31.0	0.0	285.0	1898.0	549.0	0.0	156.0	3170.0	82.0	0.0	0.0	651.0	75.0	284.0	104.0	0.0	1661.0	0.0	182.0	0.0	81.0	31.0	0.0	0.0	912.0	102.0	0.0	204.0
249	1800.0	829.0	266.0	454.0	78.0	109.0	0.0	1628.0	0.0	0.0	0.0	0.0	0.0	0.0	0.0	156.0	0.0	0.0	203.0	37.0	113.0	0.0	0.0	0.0	234.0	78.0	0.0	0.0	125.0	0.0	0.0	0.0	266.0	0.0	0.0	0.0	0.0	78.0	0.0	0.0	0.0	0.0	0.0	0.0	0.0	78.0	0.0	172.0	0.0
250	302.0	6018.0	0.0	585.0	0.0	1615.0	0.0	100.0	0.0	0.0	90.0	0.0	0.0	0.0	0.0	706.0	0.0	0.0	0.0	0.0	0.0	0.0	242.0	0.0	1171.0	0.0	0.0	208.0	5019.0	0.0	0.0	0.0	222.0	0.0	898.0	0.0	0.0	767.0	0.0	0.0	0.0	0.0	0.0	0.0	0.0	0.0	0.0	0.0	0.0
251	74.0	74.0	17.0	1416.0	0.0	0.0	0.0	0.0	0.0	0.0	272.0	0.0	0.0	0.0	0.0	0.0	5.0	22.0	22.0	52.0	45.0	0.0	57.0	0.0	0.0	0.0	22.0	0.0	0.0	0.0	0.0	11.0	29730.0	0.0	0.0	0.0	0.0	0.0	372.0	0.0	0.0	0.0	0.0	0.0	980.0	0.0	0.0	0.0	0.0
252	6568.0	2748.0	1616.0	1050.0	495.0	384.0	0.0	507.0	107.0	0.0	203.0	107.0	86.0	52.0	0.0	181.0	91.0	0.0	565.0	37.0	0.0	75.0	0.0	2494.0	929.0	889.0	0.0	0.0	242.0	343.0	0.0	0.0	666.0	96.0	58.0	303.0	0.0	148.0	0.0	4264.0	262.0	128.0	262.0	0.0	147.0	2448.0	0.0	0.0	2344.0
253	945.0	293.0	165.0	670.0	592.0	73.0	0.0	119.0	0.0	73.0	101.0	0.0	0.0	52.0	0.0	0.0	156.0	798.0	110.0	0.0	0.0	0.0	0.0	0.0	0.0	91.0	0.0	55.0	0.0	0.0	0.0	0.0	321.0	0.0	0.0	0.0	0.0	0.0	192.0	0.0	0.0	45.0	0.0	0.0	36.0	55.0	0.0	0.0	0.0
254	1864.0	18736.0	584.0	639.0	0.0	324.0	0.0	201.0	53.0	0.0	0.0	32.0	0.0	0.0	0.0	431.0	0.0	0.0	237.0	0.0	0.0	0.0	0.0	195.0	484.0	292.0	0.0	0.0	3454.0	32.0	0.0	0.0	475.0	0.0	117.0	0.0	0.0	860.0	0.0	0.0	0.0	81.0	0.0	0.0	0.0	264.0	0.0	0.0	204.0
255	2065.0	10224.0	408.0	1349.0	0.0	777.0	151.0	253.0	0.0	17.0	153.0	0.0	18.0	76.0	0.0	1520.0	91.0	138.0	0.0	52.0	0.0	23.0	286.0	120.0	1535.0	306.0	0.0	0.0	4682.0	49.0	0.0	0.0	306.0	0.0	216.0	0.0	0.0	8515.0	0.0	224.0	0.0	0.0	26.0	0.0	0.0	240.0	81.0	0.0	195.0
256	99.0	0.0	0.0	1521.0	0.0	0.0	70.0	0.0	0.0	0.0	0.0	0.0	0.0	0.0	2085.0	0.0	0.0	0.0	0.0	0.0	787.0	0.0	120.0	0.0	0.0	0.0	0.0	134.0	0.0	0.0	48.0	240.0	183.0	0.0	0.0	0.0	767.0	0.0	106.0	0.0	0.0	0.0	0.0	0.0	0.0	0.0	0.0	2359.0	0.0
257	1735.0	124.0	362.0	129.0	86.0	32.0	0.0	668.0	0.0	0.0	0.0	0.0	0.0	0.0	0.0	0.0	43.0	0.0	800.0	0.0	0.0	0.0	0.0	43.0	43.0	259.0	0.0	0.0	0.0	32.0	0.0	0.0	91.0	0.0	32.0	32.0	0.0	0.0	0.0	0.0	0.0	405.0	0.0	0.0	0.0	118.0	0.0	0.0	0.0
258	273.0	67.0	210.0	3.0	0.0	0.0	0.0	0.0	38.0	0.0	0.0	19.0	0.0	0.0	0.0	0.0	0.0	0.0	23.0	0.0	0.0	19.0	0.0	0.0	0.0	57.0	0.0	0.0	0.0	13.0	0.0	0.0	13.0	3.0	0.0	0.0	0.0	0.0	0.0	196.0	299.0	9.0	32.0	0.0	0.0	28.0	0.0	3.0	0.0
259	409.0	191.0	81.0	10317.0	81.0	40.0	151.0	0.0	0.0	0.0	663.0	0.0	0.0	0.0	0.0	0.0	0.0	54.0	54.0	0.0	40.0	0.0	655.0	0.0	0.0	0.0	0.0	0.0	0.0	0.0	0.0	0.0	24091.0	0.0	0.0	0.0	0.0	0.0	925.0	0.0	0.0	0.0	0.0	0.0	1106.0	0.0	0.0	204.0	0.0
260	960.0	490.0	117.0	9323.0	117.0	127.0	0.0	127.0	0.0	0.0	0.0	0.0	0.0	0.0	0.0	0.0	0.0	0.0	137.0	0.0	0.0	0.0	127.0	0.0	0.0	107.0	0.0	999.0	0.0	0.0	0.0	0.0	637.0	0.0	58.0	0.0	0.0	0.0	215.0	0.0	0.0	0.0	0.0	0.0	0.0	0.0	0.0	372.0	0.0
261	577.0	1405.0	0.0	1405.0	0.0	473.0	151.0	0.0	0.0	0.0	0.0	0.0	0.0	0.0	40.0	90.0	0.0	0.0	0.0	29.0	70.0	0.0	340.0	0.0	177.0	0.0	0.0	390.0	177.0	0.0	16.0	429.0	355.0	0.0	192.0	0.0	31.0	89.0	221.0	0.0	0.0	0.0	0.0	0.0	0.0	0.0	0.0	1011.0	0.0
262	349.0	156.0	0.0	759.0	0.0	0.0	60.0	0.0	0.0	0.0	0.0	0.0	0.0	0.0	0.0	0.0	0.0	0.0	0.0	0.0	0.0	0.0	108.0	0.0	0.0	0.0	0.0	12616.0	0.0	0.0	0.0	739.0	120.0	0.0	0.0	0.0	41.0	0.0	156.0	0.0	0.0	0.0	0.0	0.0	0.0	0.0	0.0	606.0	0.0
263	3760.0	1156.0	511.0	1401.0	145.0	177.0	0.0	311.0	53.0	1023.0	0.0	0.0	0.0	1690.0	0.0	0.0	556.0	667.0	489.0	0.0	0.0	0.0	0.0	75.0	889.0	556.0	0.0	0.0	0.0	0.0	0.0	0.0	1290.0	53.0	0.0	177.0	31.0	0.0	0.0	0.0	37.0	105.0	0.0	0.0	0.0	144.0	756.0	177.0	0.0
264	57.0	669.0	0.0	307.0	0.0	119.0	0.0	0.0	0.0	0.0	0.0	0.0	0.0	0.0	0.0	0.0	0.0	0.0	32.0	0.0	0.0	0.0	39.0	0.0	54.0	0.0	0.0	68.0	39.0	0.0	0.0	0.0	130.0	0.0	43.0	0.0	0.0	0.0	0.0	0.0	0.0	0.0	0.0	0.0	0.0	0.0	0.0	65.0	0.0
265	1531.0	327.0	678.0	95.0	0.0	0.0	0.0	47.0	14078.0	0.0	0.0	209.0	140.0	0.0	0.0	0.0	0.0	0.0	159.0	0.0	0.0	693.0	0.0	75.0	63.0	311.0	0.0	0.0	0.0	996.0	16.0	0.0	87.0	135.0	0.0	550.0	0.0	0.0	0.0	12427.0	307.0	0.0	965.0	0.0	0.0	127.0	0.0	0.0	51.0
266	230.0	219.0	0.0	909.0	0.0	0.0	0.0	0.0	0.0	0.0	0.0	0.0	0.0	0.0	202.0	0.0	0.0	0.0	0.0	0.0	122.0	0.0	120.0	0.0	0.0	0.0	0.0	821.0	0.0	0.0	24.0	11272.0	153.0	0.0	0.0	0.0	82.0	0.0	164.0	0.0	0.0	0.0	0.0	0.0	0.0	0.0	0.0	4044.0	0.0
267	2502.0	290.0	580.0	689.0	701.0	0.0	0.0	380.0	53.0	598.0	126.0	0.0	18.0	364.0	0.0	0.0	2230.0	979.0	761.0	0.0	0.0	0.0	0.0	105.0	0.0	743.0	0.0	0.0	0.0	163.0	0.0	0.0	380.0	53.0	0.0	290.0	0.0	0.0	0.0	0.0	0.0	834.0	0.0	0.0	0.0	199.0	143.0	0.0	93.0
268	74.0	136.0	0.0	905.0	0.0	0.0	0.0	0.0	0.0	0.0	0.0	0.0	0.0	0.0	2166.0	0.0	0.0	0.0	0.0	0.0	5394.0	0.0	136.0	0.0	272.0	0.0	0.0	148.0	0.0	0.0	32.0	148.0	272.0	0.0	0.0	0.0	1119.0	0.0	148.0	0.0	0.0	0.0	0.0	0.0	0.0	0.0	0.0	3050.0	0.0
269	171.0	171.0	40.0	1314.0	0.0	0.0	242.0	40.0	0.0	0.0	0.0	0.0	0.0	0.0	151.0	0.0	0.0	50.0	0.0	352.0	121.0	0.0	1041.0	0.0	0.0	0.0	0.0	111.0	0.0	0.0	0.0	0.0	495.0	0.0	0.0	0.0	31.0	0.0	50.0	0.0	0.0	0.0	0.0	0.0	50.0	0.0	0.0	0.0	0.0
270	590.0	512.0	139.0	1273.0	124.0	233.0	0.0	0.0	0.0	0.0	0.0	0.0	0.0	0.0	40.0	90.0	0.0	0.0	0.0	29.0	0.0	23.0	201.0	0.0	0.0	0.0	0.0	4161.0	0.0	0.0	0.0	906.0	310.0	0.0	0.0	0.0	41.0	0.0	217.0	0.0	0.0	0.0	0.0	0.0	0.0	0.0	0.0	876.0	0.0
271	0.0	0.0	0.0	491.0	0.0	0.0	0.0	43.0	0.0	0.0	0.0	0.0	0.0	0.0	506.0	0.0	0.0	0.0	0.0	0.0	57.0	0.0	57.0	0.0	0.0	0.0	0.0	101.0	0.0	0.0	24.0	216.0	101.0	0.0	0.0	0.0	715.0	0.0	151.0	0.0	0.0	0.0	0.0	0.0	0.0	0.0	0.0	2102.0	0.0
272	2790.0	538.0	484.0	549.0	423.0	0.0	0.0	438.0	0.0	35.0	289.0	0.0	0.0	41.0	0.0	0.0	114.0	276.0	366.0	0.0	96.0	0.0	0.0	0.0	161.0	161.0	0.0	0.0	0.0	0.0	0.0	0.0	651.0	53.0	0.0	0.0	0.0	0.0	215.0	0.0	0.0	377.0	0.0	0.0	0.0	0.0	0.0	0.0	51.0
273	2309.0	1824.0	519.0	253.0	0.0	196.0	0.0	207.0	0.0	0.0	0.0	0.0	0.0	0.0	0.0	253.0	0.0	0.0	126.0	0.0	0.0	0.0	69.0	495.0	230.0	184.0	0.0	0.0	253.0	0.0	0.0	0.0	161.0	0.0	0.0	0.0	0.0	219.0	69.0	80.0	0.0	0.0	0.0	0.0	0.0	816.0	0.0	0.0	246.0
274	595.0	824.0	0.0	1622.0	0.0	0.0	167.0	243.0	0.0	0.0	0.0	0.0	0.0	0.0	1194.0	0.0	0.0	0.0	0.0	0.0	4691.0	0.0	162.0	0.0	0.0	0.0	0.0	270.0	0.0	32.0	130.0	283.0	527.0	0.0	0.0	0.0	507.0	0.0	685.0	0.0	0.0	0.0	40.0	365.0	0.0	0.0	0.0	3572.0	0.0
275	241.0	266.0	0.0	1191.0	0.0	50.0	35.0	40.0	0.0	0.0	40.0	0.0	0.0	0.0	40.0	0.0	0.0	0.0	0.0	0.0	78.0	0.0	100.0	0.0	0.0	0.0	0.0	10350.0	0.0	0.0	16.0	143.0	206.0	0.0	0.0	0.0	20.0	0.0	100.0	0.0	0.0	0.0	0.0	0.0	0.0	0.0	0.0	236.0	0.0
276	52387.0	469.0	4373.0	287.0	0.0	0.0	0.0	208.0	107.0	328.0	0.0	32.0	0.0	64.0	0.0	0.0	1052.0	0.0	6762.0	0.0	52.0	0.0	0.0	165.0	0.0	1580.0	0.0	0.0	78.0	107.0	0.0	0.0	234.0	2959.0	0.0	580.0	0.0	0.0	0.0	0.0	46.0	7478.0	44.0	0.0	0.0	336.0	0.0	65.0	0.0
277	369.0	112.0	46.0	214.0	23.0	0.0	0.0	33.0	0.0	46.0	0.0	0.0	0.0	676.0	0.0	0.0	29.0	59.0	29.0	0.0	0.0	0.0	0.0	0.0	0.0	23.0	0.0	0.0	0.0	0.0	0.0	0.0	297.0	0.0	0.0	0.0	0.0	0.0	0.0	0.0	0.0	0.0	0.0	0.0	0.0	0.0	1042.0	0.0	0.0
278	442.0	778.0	0.0	2705.0	0.0	300.0	486.0	0.0	0.0	0.0	203.0	32.0	0.0	0.0	162.0	194.0	0.0	0.0	0.0	59.0	0.0	0.0	548.0	0.0	512.0	0.0	0.0	364.0	135.0	0.0	3557.0	238.0	406.0	0.0	117.0	0.0	31.0	89.0	342.0	0.0	0.0	0.0	0.0	0.0	84.0	0.0	0.0	808.0	0.0
279	8359.0	2776.0	2418.0	1015.0	0.0	615.0	117.0	0.0	1074.0	52.0	0.0	12548.0	6514.0	88.0	0.0	0.0	228.0	0.0	776.0	0.0	218.0	388.0	0.0	180.0	363.0	835.0	0.0	0.0	271.0	477.0	0.0	0.0	1085.0	226.0	255.0	985.0	0.0	118.0	0.0	3045.0	2295.0	210.0	537.0	0.0	0.0	600.0	112.0	0.0	212.0
280	8952.0	4432.0	1303.0	6953.0	483.0	1043.0	402.0	695.0	150.0	64.0	323.0	26.0	97.0	152.0	263.0	363.0	217.0	188.0	695.0	322.0	647.0	71.0	0.0	180.0	484.0	695.0	0.0	56025.0	569.0	57.0	341.0	19713.0	3797.0	86.0	225.0	255.0	114.0	326.0	617.0	548.0	130.0	221.0	53.0	0.0	232.0	312.0	183.0	2359.0	153.0
281	2608.0	368.0	521.0	419.0	520.0	184.0	0.0	5602.0	0.0	0.0	0.0	0.0	0.0	0.0	0.0	0.0	57.0	0.0	480.0	0.0	0.0	0.0	0.0	75.0	163.0	388.0	0.0	0.0	81.0	0.0	0.0	0.0	143.0	0.0	0.0	0.0	0.0	0.0	81.0	0.0	0.0	603.0	0.0	0.0	0.0	192.0	0.0	0.0	51.0
282	194.0	134.0	0.0	5035.0	145.0	44.0	597.0	59.0	0.0	0.0	134.0	0.0	0.0	0.0	134.0	0.0	0.0	0.0	74.0	313.0	0.0	0.0	22773.0	0.0	0.0	0.0	0.0	149.0	0.0	0.0	0.0	0.0	3496.0	0.0	0.0	0.0	0.0	0.0	283.0	0.0	0.0	0.0	0.0	0.0	298.0	0.0	0.0	74.0	0.0
283	150.0	0.0	0.0	3284.0	0.0	0.0	0.0	0.0	0.0	0.0	136.0	0.0	0.0	0.0	3402.0	0.0	0.0	0.0	0.0	44.0	157.0	0.0	243.0	0.0	0.0	0.0	0.0	825.0	0.0	0.0	195.0	1501.0	431.0	0.0	0.0	0.0	404.0	0.0	582.0	0.0	0.0	0.0	0.0	0.0	105.0	0.0	0.0	4718.0	0.0
284	1255.0	8351.0	265.0	2075.0	181.0	842.0	100.0	322.0	0.0	0.0	272.0	21.0	13.0	58.0	0.0	2315.0	0.0	188.0	0.0	74.0	0.0	0.0	531.0	105.0	2787.0	0.0	0.0	286.0	31112.0	0.0	0.0	0.0	651.0	0.0	550.0	69.0	0.0	5845.0	308.0	182.0	55.0	58.0	0.0	0.0	147.0	144.0	132.0	0.0	68.0
285	14313.0	5684.0	2436.0	3552.0	701.0	2740.0	83.0	35988.0	160.0	99.0	306.0	85.0	27.0	111.0	0.0	499.0	285.0	652.0	1827.0	119.0	735.0	59.0	0.0	360.0	1827.0	1421.0	0.0	390.0	812.0	82.0	105.0	214.0	2929.0	236.0	108.0	255.0	103.0	593.0	514.0	632.0	149.0	361.0	80.0	0.0	232.0	710.0	245.0	539.0	195.0
286	1084.0	0.0	0.0	14267.0	604.0	834.0	587.0	0.0	107.0	0.0	714.0	0.0	24.0	0.0	10004.0	113.0	0.0	138.0	0.0	209.0	1006.0	0.0	1668.0	60.0	404.0	0.0	0.0	5757.0	0.0	0.0	854.0	7759.0	1953.0	0.0	108.0	0.0	3825.0	237.0	2194.0	0.0	0.0	0.0	0.0	0.0	189.0	0.0	0.0	14434.0	0.0
287	230.0	78.0	0.0	104.0	26.0	0.0	0.0	20.0	0.0	115.0	36.0	0.0	0.0	2168.0	0.0	0.0	78.0	377.0	26.0	0.0	0.0	0.0	0.0	0.0	68.0	41.0	0.0	0.0	0.0	0.0	0.0	0.0	89.0	0.0	0.0	31.0	0.0	0.0	0.0	0.0	0.0	0.0	0.0	0.0	20.0	36.0	94.0	0.0	0.0
288	480.0	12153.0	293.0	391.0	0.0	1198.0	0.0	115.0	0.0	0.0	0.0	0.0	0.0	0.0	0.0	453.0	0.0	0.0	0.0	44.0	0.0	0.0	0.0	0.0	1575.0	0.0	0.0	0.0	231.0	0.0	0.0	0.0	142.0	0.0	98.0	0.0	0.0	771.0	115.0	267.0	46.0	0.0	0.0	0.0	0.0	0.0	0.0	0.0	0.0
289	4272.0	2741.0	845.0	502.0	0.0	228.0	0.0	1553.0	0.0	11.0	0.0	0.0	0.0	0.0	0.0	411.0	0.0	0.0	434.0	0.0	0.0	0.0	0.0	90.0	8109.0	296.0	0.0	0.0	365.0	0.0	0.0	119.0	296.0	0.0	0.0	69.0	0.0	365.0	159.0	182.0	46.0	0.0	0.0	0.0	0.0	144.0	0.0	404.0	68.0
290	2319.0	2065.0	579.0	5218.0	145.0	326.0	100.0	0.0	0.0	0.0	136.0	26.0	32.0	0.0	1275.0	158.0	80.0	138.0	0.0	89.0	358.0	27.0	0.0	0.0	0.0	0.0	0.0	1812.0	0.0	0.0	667.0	2573.0	1302.0	0.0	0.0	0.0	248.0	0.0	445.0	182.0	55.0	58.0	31.0	0.0	0.0	0.0	0.0	7077.0	51.0
291	993.0	801.0	144.0	1282.0	0.0	176.0	0.0	0.0	0.0	0.0	0.0	0.0	18.0	0.0	60.0	0.0	0.0	0.0	0.0	29.0	0.0	0.0	144.0	0.0	144.0	0.0	0.0	3199.0	96.0	0.0	16.0	5202.0	320.0	0.0	0.0	0.0	31.0	0.0	176.0	0.0	0.0	0.0	0.0	0.0	0.0	0.0	0.0	606.0	0.0
292	2650.0	1567.0	614.0	533.0	0.0	161.0	0.0	1179.0	0.0	0.0	0.0	0.0	0.0	0.0	0.0	193.0	57.0	0.0	274.0	0.0	0.0	0.0	0.0	75.0	420.0	0.0	0.0	182.0	161.0	0.0	24.0	167.0	323.0	0.0	0.0	0.0	0.0	89.0	129.0	0.0	0.0	0.0	0.0	0.0	0.0	0.0	0.0	943.0	0.0
293	107.0	68.0	0.0	12650.0	48.0	0.0	48.0	0.0	0.0	0.0	408.0	0.0	0.0	19.0	19.0	0.0	0.0	0.0	19.0	0.0	0.0	0.0	126.0	0.0	0.0	29.0	0.0	38.0	0.0	0.0	0.0	0.0	44784.0	0.0	0.0	0.0	0.0	0.0	544.0	0.0	0.0	0.0	0.0	0.0	2306.0	0.0	0.0	29.0	0.0
294	3633.0	957.0	1464.0	704.0	0.0	325.0	0.0	216.0	53.0	0.0	289.0	26.0	48.0	0.0	0.0	126.0	102.0	0.0	578.0	0.0	0.0	0.0	0.0	34003.0	162.0	1138.0	0.0	0.0	234.0	98.0	0.0	0.0	325.0	43.0	88.0	126.0	0.0	0.0	0.0	253.0	0.0	81.0	40.0	0.0	0.0	3601.0	0.0	0.0	7140.0
295	182.0	95.0	43.0	6141.0	60.0	0.0	26.0	0.0	0.0	0.0	323.0	0.0	0.0	0.0	0.0	0.0	0.0	0.0	17.0	59.0	0.0	0.0	277.0	0.0	0.0	0.0	0.0	0.0	26.0	0.0	0.0	0.0	19117.0	0.0	0.0	0.0	0.0	0.0	480.0	0.0	0.0	0.0	0.0	0.0	780.0	0.0	0.0	52.0	0.0
296	852.0	560.0	0.0	38465.0	362.0	179.0	2920.0	0.0	0.0	0.0	224.0	0.0	0.0	0.0	134.0	0.0	0.0	0.0	0.0	37.0	157.0	0.0	22518.0	0.0	0.0	0.0	0.0	538.0	0.0	0.0	0.0	95.0	3521.0	0.0	0.0	0.0	31.0	0.0	897.0	0.0	0.0	35.0	0.0	0.0	201.0	0.0	0.0	426.0	0.0
297	87.0	29.0	23.0	1155.0	64.0	11.0	0.0	17.0	0.0	0.0	93.0	0.0	0.0	17.0	0.0	0.0	0.0	11.0	0.0	0.0	0.0	0.0	23.0	0.0	0.0	0.0	0.0	17.0	0.0	0.0	0.0	0.0	38953.0	0.0	0.0	0.0	0.0	0.0	157.0	0.0	0.0	0.0	0.0	0.0	1336.0	0.0	17.0	17.0	0.0
298	227.0	67.0	46.0	677.0	56.0	0.0	0.0	62.0	0.0	0.0	72.0	0.0	0.0	149.0	0.0	0.0	0.0	93.0	118.0	0.0	0.0	0.0	0.0	0.0	46.0	98.0	0.0	0.0	0.0	0.0	0.0	0.0	579.0	0.0	0.0	0.0	0.0	0.0	103.0	0.0	0.0	0.0	0.0	0.0	93.0	0.0	377.0	0.0	56.0
299	142.0	8.0	8.0	116.0	0.0	0.0	0.0	8.0	0.0	8.0	8.0	0.0	0.0	0.0	0.0	0.0	0.0	0.0	8.0	0.0	0.0	0.0	0.0	0.0	8.0	0.0	0.0	0.0	0.0	0.0	0.0	0.0	49.0	0.0	0.0	0.0	0.0	0.0	8.0	0.0	0.0	0.0	0.0	0.0	15.0	0.0	60.0	0.0	0.0
300	216.0	91.0	34.0	216.0	0.0	0.0	0.0	45.0	0.0	34.0	0.0	0.0	0.0	102.0	0.0	0.0	0.0	125.0	45.0	0.0	0.0	0.0	0.0	0.0	159.0	0.0	0.0	0.0	0.0	0.0	0.0	0.0	193.0	0.0	0.0	0.0	0.0	0.0	0.0	0.0	0.0	0.0	0.0	0.0	0.0	0.0	398.0	0.0	0.0
301	73.0	102.0	88.0	873.0	29.0	36.0	124.0	0.0	0.0	0.0	0.0	0.0	0.0	0.0	44.0	0.0	0.0	0.0	29.0	756.0	22.0	0.0	190.0	0.0	0.0	0.0	0.0	66.0	0.0	0.0	16.0	0.0	447.0	0.0	0.0	0.0	0.0	0.0	66.0	0.0	0.0	0.0	0.0	0.0	51.0	0.0	0.0	51.0	0.0
302	604.0	262.0	125.0	1596.0	34.0	0.0	262.0	0.0	0.0	0.0	0.0	0.0	0.0	0.0	148.0	0.0	0.0	0.0	0.0	9032.0	45.0	0.0	479.0	0.0	0.0	0.0	79.0	79.0	0.0	0.0	0.0	0.0	1300.0	0.0	0.0	0.0	0.0	0.0	91.0	0.0	0.0	0.0	0.0	0.0	68.0	0.0	0.0	79.0	0.0
303	204.0	227.0	0.0	637.0	0.0	0.0	81.0	0.0	0.0	0.0	0.0	0.0	0.0	0.0	59.0	0.0	0.0	0.0	27.0	22923.0	0.0	0.0	63.0	0.0	59.0	0.0	0.0	68.0	27.0	0.0	0.0	40.0	291.0	0.0	45.0	0.0	0.0	0.0	31.0	0.0	0.0	0.0	0.0	0.0	72.0	0.0	0.0	0.0	0.0
304	9.0	9.0	0.0	121.0	0.0	0.0	0.0	0.0	0.0	0.0	0.0	0.0	0.0	4.0	0.0	0.0	0.0	0.0	0.0	140.0	0.0	0.0	23.0	0.0	0.0	0.0	349.0	14.0	14.0	0.0	0.0	0.0	156.0	0.0	0.0	0.0	0.0	0.0	0.0	0.0	0.0	0.0	0.0	0.0	0.0	0.0	0.0	0.0	0.0
305	302.0	251.0	71.0	20824.0	145.0	86.0	57.0	0.0	0.0	0.0	136.0	0.0	0.0	0.0	0.0	0.0	0.0	0.0	122.0	0.0	0.0	0.0	136.0	0.0	57.0	0.0	0.0	962.0	71.0	0.0	24.0	0.0	868.0	0.0	0.0	0.0	0.0	0.0	445.0	0.0	0.0	0.0	0.0	0.0	0.0	0.0	0.0	302.0	0.0
306	0.0	0.0	0.0	75.0	0.0	15.0	0.0	0.0	0.0	0.0	24.0	0.0	0.0	255.0	0.0	0.0	3.0	39.0	0.0	0.0	15.0	0.0	39.0	0.0	0.0	0.0	0.0	0.0	9.0	0.0	0.0	0.0	291.0	0.0	0.0	0.0	0.0	0.0	15.0	0.0	0.0	0.0	3.0	0.0	3.0	0.0	4480.0	0.0	0.0
307	52.0	12.0	0.0	590.0	44.0	0.0	0.0	0.0	0.0	0.0	109.0	0.0	0.0	0.0	0.0	0.0	0.0	0.0	0.0	20.0	0.0	0.0	8.0	0.0	0.0	0.0	1722.0	0.0	0.0	0.0	0.0	0.0	16601.0	0.0	0.0	0.0	0.0	0.0	97.0	0.0	0.0	0.0	0.0	0.0	341.0	0.0	0.0	0.0	0.0
308	0.0	0.0	0.0	0.0	0.0	0.0	0.0	0.0	0.0	0.0	0.0	0.0	0.0	0.0	0.0	0.0	0.0	0.0	0.0	0.0	0.0	0.0	0.0	0.0	5.0	0.0	0.0	36.0	0.0	0.0	5.0	0.0	139.0	0.0	0.0	0.0	0.0	5.0	0.0	0.0	0.0	0.0	0.0	0.0	14.0	0.0	5.0	0.0	0.0
309	4.0	14.0	4.0	9.0	4.0	0.0	0.0	0.0	0.0	0.0	0.0	0.0	0.0	4.0	0.0	0.0	0.0	4.0	0.0	0.0	0.0	0.0	0.0	0.0	0.0	4.0	4.0	0.0	0.0	0.0	0.0	0.0	24.0	0.0	0.0	0.0	0.0	0.0	4.0	0.0	0.0	0.0	0.0	0.0	0.0	0.0	29.0	76.0	0.0
310	7.0	0.0	13.0	21.0	0.0	7.0	0.0	0.0	0.0	0.0	0.0	0.0	7.0	65.0	3.0	0.0	3.0	3.0	17.0	0.0	0.0	0.0	0.0	0.0	0.0	0.0	7.0	0.0	0.0	0.0	0.0	0.0	65.0	0.0	0.0	0.0	0.0	0.0	3.0	0.0	0.0	0.0	0.0	0.0	7.0	0.0	31.0	7.0	0.0
311	154.0	0.0	0.0	142.0	30.0	30.0	0.0	34.0	0.0	0.0	0.0	0.0	0.0	501.0	0.0	0.0	0.0	158.0	50.0	0.0	0.0	0.0	0.0	0.0	77.0	34.0	0.0	0.0	0.0	0.0	0.0	0.0	389.0	0.0	0.0	0.0	0.0	0.0	23.0	0.0	0.0	0.0	0.0	0.0	96.0	0.0	447.0	0.0	0.0
312	151.0	69.0	0.0	2210.0	0.0	81.0	337.0	58.0	0.0	0.0	0.0	0.0	0.0	0.0	477.0	0.0	0.0	0.0	0.0	430.0	104.0	0.0	628.0	0.0	0.0	0.0	0.0	174.0	0.0	0.0	0.0	139.0	639.0	0.0	0.0	0.0	69.0	0.0	69.0	0.0	0.0	0.0	0.0	0.0	0.0	0.0	0.0	0.0	0.0
313	10.0	10.0	5.0	35.0	0.0	5.0	0.0	20.0	0.0	0.0	0.0	0.0	0.0	5.0	0.0	0.0	0.0	15.0	0.0	0.0	0.0	0.0	0.0	10.0	0.0	5.0	0.0	10.0	0.0	0.0	0.0	0.0	66.0	0.0	0.0	0.0	0.0	0.0	0.0	0.0	0.0	0.0	0.0	0.0	5.0	0.0	30.0	5.0	0.0
314	20.0	0.0	0.0	24.0	0.0	0.0	0.0	10.0	0.0	0.0	0.0	0.0	0.0	10.0	0.0	0.0	10.0	4.0	0.0	0.0	0.0	0.0	0.0	0.0	14.0	0.0	0.0	0.0	0.0	4.0	0.0	0.0	116.0	0.0	0.0	0.0	0.0	0.0	4.0	14.0	0.0	0.0	4.0	0.0	30.0	0.0	30.0	4.0	0.0
315	271.0	47.0	82.0	2947.0	82.0	47.0	67.0	0.0	0.0	0.0	341.0	0.0	0.0	0.0	47.0	0.0	0.0	0.0	35.0	52.0	0.0	0.0	153.0	0.0	0.0	0.0	0.0	0.0	0.0	0.0	0.0	0.0	24891.0	0.0	0.0	0.0	0.0	0.0	613.0	0.0	0.0	0.0	0.0	0.0	1450.0	0.0	0.0	1096.0	0.0
316	203.0	269.0	83.0	125.0	0.0	35.0	0.0	35.0	0.0	0.0	0.0	0.0	0.0	783.0	23.0	0.0	0.0	65.0	71.0	0.0	53.0	0.0	0.0	0.0	0.0	29.0	0.0	0.0	0.0	0.0	0.0	0.0	334.0	0.0	0.0	0.0	0.0	0.0	0.0	0.0	0.0	0.0	0.0	0.0	0.0	0.0	9320.0	89.0	0.0
317	84.0	8.0	4.0	131.0	24.0	4.0	8.0	0.0	0.0	0.0	0.0	0.0	0.0	0.0	4.0	4.0	0.0	0.0	0.0	4617.0	4.0	0.0	71.0	0.0	0.0	4.0	4.0	8.0	0.0	0.0	0.0	0.0	40.0	0.0	0.0	0.0	0.0	0.0	0.0	0.0	0.0	0.0	0.0	0.0	13.0	0.0	0.0	29.0	0.0
318	227.0	336.0	0.0	2603.0	89.0	158.0	1603.0	0.0	0.0	0.0	0.0	0.0	0.0	0.0	89.0	0.0	0.0	0.0	0.0	29.0	118.0	0.0	2246.0	0.0	0.0	0.0	0.0	366.0	0.0	0.0	89.0	148.0	712.0	0.0	0.0	0.0	62.0	0.0	158.0	0.0	0.0	0.0	0.0	0.0	0.0	0.0	0.0	544.0	0.0
319	247.0	214.0	98.0	3561.0	229.0	197.0	10817.0	0.0	0.0	0.0	0.0	0.0	0.0	0.0	379.0	0.0	0.0	0.0	0.0	89.0	181.0	0.0	5573.0	0.0	0.0	0.0	0.0	412.0	0.0	0.0	0.0	0.0	1038.0	0.0	0.0	0.0	62.0	0.0	263.0	0.0	0.0	0.0	0.0	0.0	115.0	0.0	0.0	280.0	0.0
320	107.0	82.0	0.0	1965.0	0.0	66.0	10263.0	0.0	0.0	0.0	0.0	0.0	0.0	0.0	7472.0	0.0	0.0	0.0	0.0	52.0	90.0	0.0	2468.0	0.0	0.0	0.0	0.0	140.0	0.0	0.0	0.0	0.0	454.0	0.0	0.0	0.0	57.0	0.0	222.0	0.0	0.0	0.0	0.0	0.0	0.0	0.0	0.0	264.0	0.0
321	67.0	149.0	0.0	924.0	0.0	74.0	135.0	0.0	0.0	0.0	0.0	0.0	0.0	0.0	8443.0	0.0	0.0	0.0	0.0	278.0	149.0	0.0	278.0	0.0	40.0	0.0	0.0	47.0	0.0	0.0	0.0	115.0	217.0	0.0	0.0	0.0	244.0	0.0	0.0	0.0	0.0	0.0	0.0	0.0	0.0	0.0	0.0	224.0	0.0
322	506.0	484.0	183.0	2210.0	0.0	58.0	176.0	0.0	0.0	0.0	0.0	0.0	0.0	0.0	95.0	0.0	0.0	0.0	146.0	492.0	58.0	0.0	235.0	0.0	0.0	0.0	0.0	154.0	0.0	0.0	0.0	0.0	1439.0	0.0	0.0	0.0	0.0	0.0	58.0	0.0	0.0	0.0	0.0	0.0	88.0	0.0	0.0	0.0	0.0
323	197.0	173.0	0.0	6796.0	94.0	86.0	71.0	39.0	0.0	0.0	71.0	0.0	0.0	0.0	0.0	0.0	0.0	0.0	55.0	0.0	63.0	0.0	197.0	0.0	39.0	0.0	0.0	3346.0	0.0	0.0	24.0	339.0	228.0	0.0	0.0	0.0	0.0	0.0	165.0	0.0	0.0	0.0	0.0	0.0	0.0	0.0	0.0	197.0	0.0
324	1029.0	298.0	191.0	84.0	0.0	0.0	0.0	0.0	87.0	0.0	0.0	283.0	2184.0	0.0	0.0	0.0	26.0	0.0	42.0	0.0	0.0	130.0	0.0	0.0	0.0	53.0	0.0	0.0	0.0	34.0	0.0	0.0	95.0	0.0	0.0	53.0	0.0	0.0	0.0	604.0	233.0	0.0	210.0	34.0	0.0	68.0	0.0	0.0	0.0
325	271.0	142.0	0.0	491.0	32.0	32.0	0.0	0.0	0.0	29.0	0.0	0.0	0.0	58.0	0.0	0.0	0.0	110.0	0.0	0.0	0.0	0.0	0.0	0.0	0.0	0.0	0.0	0.0	0.0	0.0	0.0	0.0	310.0	0.0	0.0	0.0	0.0	0.0	51.0	0.0	0.0	0.0	0.0	0.0	58.0	45.0	355.0	0.0	0.0
326	35.0	0.0	0.0	25.0	0.0	0.0	0.0	0.0	0.0	0.0	0.0	0.0	0.0	15.0	0.0	0.0	0.0	0.0	0.0	0.0	0.0	0.0	0.0	0.0	0.0	0.0	635.0	0.0	0.0	0.0	0.0	0.0	175.0	0.0	0.0	0.0	0.0	0.0	0.0	0.0	0.0	0.0	0.0	0.0	4.0	0.0	0.0	0.0	0.0
327	179.0	53.0	0.0	872.0	71.0	0.0	0.0	53.0	0.0	29.0	77.0	0.0	0.0	173.0	0.0	0.0	0.0	107.0	53.0	0.0	0.0	0.0	0.0	0.0	35.0	71.0	0.0	0.0	0.0	0.0	0.0	0.0	651.0	0.0	0.0	0.0	0.0	0.0	149.0	0.0	0.0	0.0	0.0	0.0	101.0	0.0	441.0	0.0	0.0
328	14.0	0.0	4.0	126.0	8.0	0.0	0.0	0.0	0.0	0.0	0.0	0.0	0.0	0.0	0.0	0.0	0.0	8.0	19.0	0.0	0.0	4.0	0.0	0.0	0.0	0.0	0.0	8.0	0.0	0.0	0.0	0.0	34.0	0.0	0.0	0.0	0.0	0.0	0.0	0.0	0.0	0.0	0.0	0.0	8.0	0.0	29.0	0.0	0.0
329	0.0	0.0	0.0	20.0	0.0	5.0	0.0	0.0	0.0	0.0	0.0	0.0	0.0	0.0	0.0	0.0	0.0	10.0	0.0	0.0	0.0	0.0	0.0	0.0	0.0	0.0	5.0	0.0	0.0	0.0	0.0	0.0	96.0	0.0	0.0	0.0	0.0	0.0	0.0	0.0	0.0	0.0	0.0	0.0	0.0	0.0	0.0	0.0	0.0
330	185.0	30.0	20.0	4.0	0.0	0.0	0.0	0.0	30.0	0.0	0.0	36.0	0.0	0.0	0.0	0.0	0.0	0.0	10.0	0.0	10.0	4.0	0.0	0.0	4.0	10.0	0.0	0.0	0.0	4.0	0.0	0.0	4.0	0.0	0.0	25.0	0.0	0.0	0.0	103.0	279.0	0.0	4.0	0.0	0.0	0.0	0.0	0.0	0.0
331	158.0	0.0	43.0	292.0	17.0	0.0	0.0	0.0	0.0	11.0	43.0	0.0	0.0	79.0	0.0	0.0	17.0	0.0	29.0	0.0	0.0	0.0	0.0	0.0	32.0	32.0	0.0	0.0	0.0	0.0	0.0	0.0	436.0	0.0	0.0	17.0	0.0	0.0	38.0	0.0	0.0	0.0	0.0	0.0	0.0	0.0	96.0	0.0	0.0
332	229.0	48.0	0.0	548.0	48.0	0.0	0.0	0.0	0.0	0.0	96.0	0.0	0.0	235.0	0.0	0.0	0.0	90.0	42.0	0.0	0.0	0.0	0.0	0.0	0.0	90.0	0.0	48.0	0.0	0.0	0.0	0.0	868.0	0.0	0.0	48.0	0.0	0.0	132.0	0.0	0.0	0.0	0.0	0.0	42.0	0.0	409.0	0.0	0.0
333	112.0	23.0	23.0	100.0	0.0	0.0	0.0	0.0	0.0	5.0	0.0	0.0	0.0	29.0	0.0	0.0	0.0	41.0	47.0	0.0	0.0	0.0	0.0	0.0	17.0	0.0	0.0	0.0	0.0	0.0	0.0	0.0	82.0	0.0	0.0	0.0	0.0	0.0	0.0	0.0	0.0	0.0	0.0	0.0	23.0	0.0	88.0	0.0	0.0
334	380.0	47.0	79.0	126.0	0.0	0.0	0.0	0.0	0.0	2178.0	0.0	0.0	0.0	1458.0	0.0	0.0	419.0	43.0	106.0	0.0	0.0	0.0	0.0	39.0	114.0	63.0	0.0	0.0	27.0	0.0	0.0	0.0	95.0	0.0	0.0	79.0	0.0	0.0	0.0	0.0	11.0	55.0	0.0	0.0	0.0	23.0	81.0	0.0	19.0
335	3815.0	103.0	481.0	63.0	0.0	0.0	0.0	49.0	24.0	157.0	0.0	80.0	0.0	34.0	0.0	0.0	1026.0	0.0	525.0	0.0	0.0	23.0	0.0	0.0	0.0	446.0	0.0	0.0	0.0	107.0	0.0	0.0	39.0	1797.0	0.0	7772.0	0.0	0.0	39.0	44.0	39.0	397.0	0.0	0.0	0.0	78.0	0.0	0.0	0.0
336	1221.0	71.0	322.0	27.0	0.0	0.0	0.0	31.0	192.0	23.0	0.0	8927.0	0.0	0.0	0.0	0.0	79.0	15.0	111.0	0.0	27.0	47.0	0.0	11.0	15.0	35.0	0.0	0.0	0.0	123.0	0.0	0.0	11.0	107.0	7.0	1054.0	0.0	0.0	0.0	210.0	429.0	0.0	26.0	15.0	0.0	51.0	0.0	11.0	11.0
[truncated: 288 more columns]
