# Supplementary material for: Estimation of Human Mobility Patterns for Forecasting the Early Spread of Disease
Source: Healthcare (Basel). 2021 Sep 16;9(9):1224. doi: 10.3390/healthcare9091224 (PMC8468459; doi:10.3390/healthcare9091224)
Supplement: Supplementary file 1 [file healthcare-09-01224-s001.zip › Supplementary Material/Matrix/2020-01-16.csv]

	0	1	2	3	4	5	6	7	8	9	10	11	12	13	14	15	16	17	18	19	20	21	22	23	24	25	26	27	28	29	30	31	32	33	34	35	36	37	38	39	40	41	42	43	44	45	46	47	48
0	0.0	35258.0	81761.0	17915.0	1073.0	8957.0	733.0	12959.0	3811.0	2182.0	2931.0	1650.0	1076.0	988.0	194.0	1702.0	6289.0	2570.0	114161.0	300.0	849.0	1514.0	0.0	4764.0	3750.0	25919.0	0.0	2316.0	3344.0	5145.0	185.0	838.0	21726.0	38879.0	1903.0	13531.0	166.0	1396.0	2776.0	10863.0	3856.0	12197.0	2732.0	0.0	1089.0	15818.0	1202.0	1931.0	3210.0
1	37028.0	0.0	6932.0	27332.0	3000.0	21395.0	749.0	3008.0	880.0	199.0	6552.0	135.0	670.0	504.0	346.0	15534.0	828.0	1635.0	2241.0	515.0	639.0	366.0	0.0	808.0	22863.0	1874.0	0.0	2517.0	18794.0	373.0	387.0	1162.0	14046.0	481.0	6500.0	477.0	244.0	20567.0	3917.0	4722.0	829.0	708.0	505.0	0.0	1613.0	1529.0	1246.0	2172.0	739.0
2	93257.0	6870.0	0.0	4458.0	898.0	3215.0	146.0	5262.0	1388.0	572.0	344.0	936.0	417.0	432.0	43.0	726.0	1461.0	560.0	19733.0	128.0	218.0	650.0	0.0	8770.0	2119.0	48017.0	0.0	730.0	753.0	2338.0	48.0	189.0	3654.0	6285.0	580.0	4969.0	55.0	590.0	647.0	2923.0	1534.0	3873.0	753.0	0.0	262.0	22437.0	498.0	422.0	1315.0
3	9725.0	7420.0	2017.0	0.0	2809.0	969.0	2017.0	652.0	167.0	94.0	7708.0	32.0	27.0	262.0	519.0	290.0	306.0	759.0	1440.0	530.0	1512.0	74.0	5835.0	212.0	396.0	658.0	0.0	1945.0	918.0	124.0	129.0	648.0	70384.0	188.0	126.0	227.0	122.0	349.0	45026.0	871.0	241.0	228.0	126.0	0.0	5042.0	319.0	632.0	2521.0	284.0
4	262.0	106.0	0.0	1722.0	0.0	89.0	0.0	72.0	0.0	0.0	206.0	0.0	0.0	0.0	0.0	0.0	0.0	771.0	128.0	0.0	0.0	0.0	55.0	0.0	0.0	0.0	0.0	83.0	0.0	0.0	0.0	0.0	503.0	0.0	0.0	0.0	0.0	67.0	1879.0	0.0	0.0	0.0	0.0	0.0	55.0	0.0	80.0	151.0	0.0
5	701.0	2582.0	131.0	495.0	0.0	0.0	0.0	0.0	0.0	0.0	0.0	0.0	0.0	0.0	0.0	823.0	0.0	0.0	102.0	35.0	0.0	0.0	84.0	0.0	721.0	0.0	0.0	102.0	402.0	0.0	24.0	0.0	159.0	0.0	8032.0	0.0	0.0	966.0	74.0	0.0	0.0	0.0	0.0	0.0	0.0	0.0	0.0	187.0	0.0
6	338.0	271.0	0.0	2067.0	67.0	56.0	0.0	0.0	0.0	0.0	0.0	0.0	0.0	0.0	237.0	0.0	0.0	0.0	0.0	42.0	0.0	0.0	15633.0	0.0	0.0	0.0	0.0	146.0	0.0	0.0	0.0	67.0	700.0	0.0	0.0	0.0	0.0	0.0	112.0	0.0	0.0	0.0	0.0	0.0	56.0	0.0	0.0	79.0	0.0
7	3399.0	466.0	786.0	226.0	142.0	106.0	0.0	0.0	0.0	0.0	0.0	0.0	0.0	0.0	0.0	0.0	0.0	66.0	439.0	0.0	193.0	0.0	0.0	186.0	186.0	319.0	0.0	119.0	79.0	0.0	0.0	0.0	266.0	0.0	0.0	0.0	0.0	0.0	0.0	0.0	0.0	54.0	0.0	0.0	0.0	173.0	0.0	0.0	106.0
8	1884.0	448.0	666.0	160.0	0.0	103.0	0.0	80.0	0.0	0.0	0.0	292.0	141.0	36.0	0.0	0.0	80.0	0.0	264.0	0.0	0.0	1366.0	0.0	99.0	149.0	218.0	0.0	0.0	0.0	1942.0	0.0	0.0	252.0	137.0	0.0	632.0	0.0	0.0	0.0	6872.0	260.0	103.0	3060.0	0.0	0.0	68.0	0.0	0.0	0.0
9	1582.0	80.0	374.0	176.0	74.0	0.0	0.0	0.0	0.0	0.0	0.0	21.0	0.0	103.0	0.0	0.0	14070.0	53.0	235.0	0.0	0.0	0.0	0.0	37.0	37.0	144.0	0.0	0.0	0.0	0.0	0.0	0.0	106.0	80.0	0.0	406.0	0.0	0.0	0.0	64.0	0.0	320.0	0.0	0.0	0.0	58.0	347.0	0.0	0.0
10	342.0	272.0	27.0	5282.0	186.0	27.0	0.0	0.0	0.0	0.0	0.0	0.0	0.0	0.0	0.0	0.0	0.0	175.0	69.0	0.0	0.0	0.0	132.0	0.0	0.0	0.0	0.0	0.0	76.0	0.0	0.0	0.0	17520.0	0.0	0.0	0.0	0.0	0.0	13266.0	0.0	0.0	0.0	0.0	0.0	811.0	0.0	0.0	62.0	0.0
11	682.0	113.0	143.0	16.0	0.0	0.0	0.0	0.0	67.0	0.0	0.0	0.0	63.0	0.0	0.0	0.0	21.0	0.0	101.0	0.0	21.0	0.0	0.0	21.0	0.0	16.0	0.0	0.0	29.0	59.0	0.0	0.0	21.0	54.0	0.0	189.0	0.0	0.0	0.0	548.0	915.0	0.0	33.0	0.0	0.0	59.0	0.0	0.0	48.0
12	300.0	492.0	151.0	41.0	12.0	12.0	0.0	21.0	54.0	0.0	0.0	86.0	0.0	0.0	0.0	0.0	0.0	0.0	25.0	0.0	12.0	127.0	0.0	12.0	0.0	30.0	0.0	0.0	12.0	21.0	0.0	0.0	12.0	36.0	0.0	0.0	0.0	0.0	0.0	337.0	36.0	0.0	188.0	0.0	0.0	0.0	0.0	0.0	0.0
13	151.0	46.0	93.0	131.0	58.0	27.0	0.0	0.0	0.0	19.0	38.0	0.0	0.0	0.0	0.0	0.0	42.0	85.0	54.0	0.0	0.0	0.0	0.0	0.0	0.0	27.0	0.0	0.0	0.0	0.0	0.0	0.0	201.0	0.0	0.0	0.0	0.0	0.0	0.0	0.0	0.0	0.0	0.0	0.0	19.0	0.0	3250.0	27.0	0.0
14	160.0	103.0	0.0	556.0	0.0	0.0	81.0	0.0	0.0	0.0	0.0	0.0	0.0	0.0	0.0	0.0	0.0	0.0	0.0	35.0	811.0	0.0	169.0	0.0	0.0	0.0	0.0	75.0	0.0	0.0	0.0	94.0	179.0	0.0	0.0	0.0	4185.0	0.0	160.0	0.0	0.0	0.0	0.0	0.0	0.0	0.0	0.0	556.0	0.0
15	802.0	3274.0	206.0	227.0	0.0	1340.0	0.0	97.0	0.0	0.0	0.0	0.0	0.0	0.0	0.0	0.0	0.0	0.0	108.0	0.0	0.0	0.0	0.0	56.0	6887.0	119.0	0.0	0.0	542.0	0.0	16.0	0.0	227.0	0.0	335.0	0.0	0.0	18446.0	0.0	0.0	0.0	0.0	0.0	0.0	0.0	75.0	0.0	65.0	0.0
16	4667.0	437.0	896.0	316.0	87.0	76.0	0.0	109.0	78.0	12212.0	0.0	32.0	0.0	97.0	0.0	0.0	0.0	0.0	754.0	0.0	0.0	0.0	0.0	70.0	0.0	459.0	0.0	0.0	0.0	124.0	0.0	0.0	295.0	76.0	99.0	2352.0	0.0	0.0	0.0	196.0	0.0	1464.0	0.0	0.0	0.0	114.0	80.0	0.0	0.0
17	746.0	368.0	180.0	789.0	996.0	0.0	0.0	128.0	0.0	19.0	394.0	0.0	0.0	108.0	0.0	0.0	51.0	0.0	111.0	0.0	0.0	0.0	0.0	0.0	0.0	94.0	0.0	0.0	0.0	0.0	0.0	0.0	909.0	0.0	0.0	0.0	0.0	0.0	171.0	0.0	0.0	0.0	0.0	0.0	163.0	0.0	356.0	60.0	51.0
18	94374.0	926.0	11766.0	1680.0	284.0	399.0	0.0	1199.0	612.0	164.0	219.0	113.0	127.0	72.0	43.0	83.0	480.0	128.0	0.0	100.0	285.0	53.0	0.0	964.0	901.0	23006.0	0.0	226.0	0.0	464.0	0.0	0.0	1010.0	3640.0	45.0	1203.0	33.0	161.0	277.0	449.0	212.0	2725.0	163.0	0.0	141.0	1803.0	195.0	0.0	390.0
19	380.0	174.0	0.0	736.0	0.0	0.0	99.0	0.0	0.0	0.0	0.0	0.0	0.0	0.0	93.0	0.0	0.0	0.0	37.0	0.0	0.0	0.0	162.0	0.0	0.0	0.0	0.0	0.0	0.0	0.0	0.0	0.0	599.0	0.0	0.0	0.0	0.0	0.0	0.0	0.0	0.0	0.0	0.0	0.0	106.0	0.0	0.0	62.0	0.0
20	802.0	552.0	232.0	1492.0	0.0	0.0	65.0	0.0	0.0	19.0	0.0	0.0	0.0	0.0	1190.0	0.0	0.0	0.0	138.0	28.0	0.0	0.0	431.0	0.0	0.0	0.0	0.0	146.0	0.0	0.0	0.0	0.0	1313.0	0.0	0.0	0.0	1110.0	0.0	155.0	0.0	0.0	0.0	0.0	172.0	80.0	0.0	0.0	388.0	0.0
21	558.0	157.0	225.0	50.0	0.0	75.0	0.0	17.0	1046.0	0.0	0.0	59.0	136.0	0.0	0.0	0.0	0.0	0.0	35.0	0.0	21.0	0.0	0.0	0.0	0.0	96.0	0.0	0.0	0.0	240.0	0.0	0.0	75.0	0.0	0.0	85.0	0.0	0.0	0.0	1278.0	57.0	0.0	3050.0	0.0	0.0	0.0	0.0	0.0	0.0
22	0.0	0.0	0.0	5856.0	175.0	0.0	14832.0	0.0	0.0	0.0	109.0	0.0	30.0	0.0	86.0	0.0	0.0	0.0	0.0	71.0	184.0	0.0	0.0	0.0	0.0	0.0	0.0	352.0	0.0	0.0	24.0	0.0	2021.0	0.0	0.0	0.0	0.0	0.0	401.0	0.0	0.0	0.0	0.0	0.0	201.0	0.0	0.0	0.0	0.0
23	2880.0	548.0	3850.0	323.0	0.0	196.0	0.0	273.0	70.0	0.0	172.0	59.0	0.0	0.0	0.0	0.0	51.0	0.0	772.0	0.0	0.0	41.0	0.0	0.0	70.0	5199.0	0.0	0.0	112.0	58.0	0.0	0.0	140.0	112.0	0.0	168.0	0.0	0.0	0.0	168.0	0.0	0.0	51.0	0.0	0.0	7855.0	0.0	0.0	18522.0
24	1138.0	3355.0	293.0	293.0	0.0	820.0	0.0	146.0	0.0	0.0	0.0	0.0	0.0	0.0	0.0	5915.0	0.0	0.0	195.0	0.0	0.0	0.0	0.0	70.0	0.0	134.0	0.0	0.0	759.0	0.0	32.0	0.0	122.0	0.0	335.0	0.0	0.0	1383.0	0.0	0.0	0.0	0.0	0.0	0.0	0.0	136.0	0.0	110.0	0.0
25	23258.0	772.0	37546.0	679.0	153.0	0.0	0.0	568.0	200.0	84.0	0.0	86.0	69.0	0.0	0.0	124.0	317.0	0.0	21525.0	0.0	0.0	53.0	0.0	5034.0	360.0	0.0	0.0	0.0	188.0	190.0	0.0	0.0	374.0	1077.0	63.0	758.0	0.0	0.0	0.0	351.0	231.0	370.0	121.0	0.0	80.0	14494.0	0.0	0.0	1129.0
26	0.0	0.0	0.0	0.0	0.0	0.0	0.0	0.0	0.0	0.0	0.0	0.0	0.0	0.0	0.0	0.0	0.0	0.0	0.0	0.0	0.0	0.0	0.0	0.0	0.0	0.0	0.0	0.0	0.0	0.0	0.0	0.0	1515.0	0.0	0.0	0.0	0.0	0.0	0.0	0.0	0.0	0.0	0.0	0.0	0.0	0.0	0.0	0.0	0.0
27	528.0	310.0	103.0	1409.0	0.0	103.0	114.0	0.0	0.0	0.0	0.0	0.0	0.0	0.0	0.0	0.0	0.0	0.0	93.0	0.0	58.0	0.0	238.0	0.0	0.0	0.0	0.0	0.0	0.0	0.0	24.0	459.0	331.0	0.0	63.0	0.0	0.0	0.0	165.0	0.0	0.0	0.0	0.0	0.0	0.0	0.0	0.0	663.0	0.0
28	1801.0	17169.0	640.0	4562.0	733.0	3109.0	472.0	547.0	78.0	0.0	2492.0	81.0	0.0	82.0	64.0	3862.0	61.0	210.0	315.0	57.0	0.0	20.0	960.0	127.0	7789.0	278.0	0.0	251.0	0.0	58.0	0.0	135.0	1616.0	62.0	1949.0	86.0	33.0	6981.0	709.0	295.0	154.0	87.0	32.0	0.0	342.0	251.0	204.0	0.0	40.0
29	2018.0	180.0	689.0	60.0	54.0	32.0	0.0	0.0	645.0	0.0	0.0	81.0	22.0	0.0	0.0	32.0	0.0	0.0	175.0	0.0	0.0	251.0	0.0	0.0	0.0	224.0	0.0	0.0	0.0	0.0	0.0	0.0	38.0	2363.0	0.0	13321.0	0.0	0.0	0.0	1531.0	32.0	0.0	218.0	0.0	0.0	87.0	0.0	27.0	0.0
30	0.0	224.0	0.0	2773.0	0.0	129.0	260.0	0.0	0.0	0.0	0.0	0.0	0.0	0.0	757.0	0.0	0.0	0.0	0.0	35.0	0.0	0.0	944.0	0.0	684.0	0.0	0.0	1853.0	0.0	0.0	0.0	1439.0	354.0	0.0	0.0	0.0	610.0	0.0	586.0	0.0	0.0	0.0	0.0	0.0	1048.0	0.0	0.0	967.0	0.0
31	247.0	256.0	0.0	592.0	0.0	88.0	0.0	0.0	0.0	0.0	0.0	0.0	0.0	0.0	64.0	0.0	0.0	0.0	0.0	0.0	0.0	0.0	97.0	0.0	0.0	0.0	0.0	973.0	0.0	0.0	32.0	0.0	123.0	0.0	0.0	0.0	0.0	0.0	97.0	0.0	0.0	0.0	0.0	0.0	0.0	0.0	0.0	2897.0	0.0
32	16034.0	8655.0	2270.0	93654.0	1467.0	993.0	684.0	925.0	345.0	159.0	36855.0	75.0	88.0	453.0	368.0	436.0	613.0	1577.0	1419.0	694.0	1844.0	144.0	2554.0	311.0	432.0	1135.0	0.0	993.0	706.0	107.0	201.0	378.0	0.0	230.0	326.0	303.0	88.0	322.0	46671.0	993.0	337.0	370.0	182.0	0.0	113566.0	547.0	641.0	1419.0	292.0
33	27482.0	115.0	3652.0	100.0	131.0	46.0	0.0	100.0	89.0	0.0	0.0	32.0	0.0	0.0	0.0	0.0	0.0	0.0	2007.0	0.0	0.0	20.0	0.0	70.0	0.0	937.0	0.0	0.0	0.0	2996.0	0.0	0.0	100.0	0.0	0.0	4423.0	0.0	0.0	0.0	146.0	0.0	130.0	74.0	0.0	0.0	205.0	0.0	0.0	0.0
34	242.0	1178.0	0.0	238.0	0.0	9608.0	0.0	45.0	0.0	0.0	0.0	0.0	0.0	0.0	0.0	403.0	0.0	0.0	0.0	0.0	0.0	0.0	0.0	0.0	357.0	0.0	0.0	96.0	279.0	0.0	0.0	0.0	100.0	0.0	0.0	0.0	0.0	275.0	0.0	0.0	0.0	0.0	0.0	0.0	0.0	0.0	0.0	41.0	0.0
35	8058.0	215.0	1791.0	130.0	0.0	0.0	0.0	0.0	367.0	139.0	0.0	243.0	0.0	0.0	0.0	0.0	607.0	0.0	838.0	0.0	0.0	74.0	0.0	85.0	46.0	653.0	0.0	0.0	0.0	13636.0	0.0	0.0	76.0	5305.0	0.0	0.0	0.0	0.0	0.0	815.0	115.0	115.0	205.0	0.0	0.0	228.0	0.0	0.0	40.0
36	117.0	42.0	0.0	471.0	0.0	0.0	0.0	0.0	0.0	0.0	0.0	0.0	0.0	0.0	5394.0	0.0	0.0	0.0	0.0	0.0	1094.0	0.0	50.0	0.0	0.0	0.0	0.0	75.0	0.0	0.0	16.0	50.0	176.0	0.0	0.0	0.0	0.0	0.0	0.0	0.0	0.0	0.0	0.0	0.0	0.0	0.0	0.0	336.0	0.0
37	644.0	3840.0	146.0	454.0	0.0	1421.0	65.0	175.0	0.0	0.0	0.0	0.0	0.0	0.0	0.0	20330.0	0.0	0.0	102.0	0.0	0.0	0.0	146.0	0.0	2235.0	117.0	0.0	0.0	1348.0	0.0	0.0	0.0	263.0	0.0	516.0	0.0	0.0	0.0	117.0	0.0	0.0	0.0	0.0	0.0	0.0	114.0	0.0	0.0	40.0
38	375.0	211.0	0.0	35830.0	1500.0	58.0	97.0	70.0	0.0	0.0	13027.0	0.0	0.0	0.0	0.0	0.0	0.0	82.0	0.0	0.0	0.0	0.0	211.0	0.0	0.0	0.0	0.0	140.0	0.0	0.0	16.0	58.0	20955.0	0.0	0.0	0.0	0.0	0.0	0.0	0.0	0.0	0.0	0.0	0.0	763.0	0.0	0.0	692.0	0.0
39	8835.0	3506.0	2277.0	1115.0	0.0	656.0	0.0	336.0	8771.0	69.0	0.0	1753.0	842.0	56.0	0.0	0.0	245.0	81.0	592.0	21.0	58.0	2436.0	0.0	269.0	288.0	865.0	0.0	0.0	329.0	6282.0	0.0	0.0	1616.0	282.0	145.0	2095.0	0.0	107.0	185.0	0.0	2641.0	348.0	9040.0	0.0	0.0	410.0	0.0	0.0	235.0
40	2060.0	434.0	666.0	101.0	0.0	0.0	0.0	0.0	171.0	0.0	0.0	1090.0	40.0	0.0	0.0	0.0	0.0	0.0	90.0	0.0	67.0	40.0	0.0	56.0	0.0	101.0	0.0	0.0	0.0	121.0	0.0	0.0	222.0	101.0	0.0	151.0	0.0	0.0	0.0	646.0	0.0	0.0	50.0	0.0	0.0	40.0	0.0	0.0	56.0
41	8554.0	212.0	1790.0	494.0	0.0	129.0	0.0	336.0	0.0	89.0	0.0	0.0	0.0	0.0	0.0	0.0	1053.0	0.0	2592.0	0.0	0.0	0.0	0.0	56.0	82.0	412.0	0.0	0.0	0.0	58.0	0.0	0.0	271.0	141.0	0.0	162.0	0.0	0.0	0.0	70.0	0.0	0.0	0.0	0.0	0.0	182.0	0.0	0.0	65.0
42	1044.0	143.0	215.0	50.0	0.0	0.0	0.0	0.0	2732.0	0.0	0.0	59.0	150.0	0.0	0.0	0.0	0.0	0.0	111.0	0.0	0.0	3166.0	17.0	0.0	25.0	46.0	0.0	0.0	0.0	307.0	0.0	0.0	50.0	32.0	0.0	100.0	0.0	0.0	0.0	6239.0	67.0	17.0	0.0	0.0	0.0	53.0	0.0	0.0	0.0
43	0.0	0.0	0.0	0.0	0.0	0.0	0.0	0.0	0.0	0.0	0.0	0.0	0.0	0.0	43.0	0.0	0.0	0.0	0.0	0.0	117.0	0.0	0.0	0.0	0.0	0.0	0.0	0.0	0.0	0.0	0.0	0.0	0.0	0.0	0.0	0.0	0.0	0.0	0.0	0.0	0.0	43.0	0.0	0.0	0.0	0.0	0.0	0.0	0.0
44	363.0	264.0	82.0	4708.0	131.0	49.0	66.0	0.0	0.0	0.0	1113.0	0.0	0.0	30.0	0.0	0.0	0.0	140.0	82.0	0.0	115.0	0.0	99.0	0.0	0.0	49.0	0.0	82.0	0.0	0.0	0.0	0.0	88882.0	0.0	0.0	0.0	0.0	0.0	1634.0	0.0	0.0	0.0	0.0	0.0	0.0	0.0	0.0	99.0	0.0
45	7071.0	689.0	7646.0	325.0	0.0	172.0	0.0	357.0	55.0	19.0	250.0	0.0	16.0	0.0	0.0	114.0	71.0	0.0	1571.0	0.0	0.0	24.0	0.0	7359.0	172.0	14181.0	0.0	0.0	134.0	114.0	0.0	0.0	306.0	210.0	0.0	172.0	0.0	134.0	0.0	210.0	57.0	172.0	0.0	0.0	0.0	0.0	0.0	0.0	2644.0
46	210.0	81.0	0.0	245.0	40.0	0.0	0.0	0.0	0.0	70.0	29.0	0.0	0.0	2555.0	0.0	0.0	35.0	350.0	70.0	0.0	0.0	0.0	0.0	0.0	35.0	0.0	0.0	0.0	0.0	0.0	0.0	0.0	332.0	0.0	0.0	0.0	0.0	0.0	35.0	0.0	0.0	0.0	0.0	0.0	52.0	0.0	0.0	0.0	0.0
47	1902.0	2250.0	475.0	39561.0	3428.0	3556.0	2559.0	589.0	66.0	24.0	1144.0	0.0	47.0	77.0	22645.0	477.0	71.0	724.0	315.0	1224.0	3489.0	32.0	4889.0	0.0	2344.0	278.0	0.0	21558.0	353.0	66.0	2978.0	53119.0	5760.0	41.0	417.0	86.0	9347.0	349.0	22641.0	351.0	163.0	141.0	88.0	0.0	1129.0	228.0	151.0	0.0	0.0
48	3164.0	541.0	1446.0	312.0	0.0	124.0	0.0	114.0	0.0	0.0	0.0	70.0	27.0	0.0	0.0	0.0	0.0	72.0	333.0	0.0	0.0	20.0	0.0	21809.0	83.0	1082.0	0.0	0.0	0.0	93.0	0.0	0.0	176.0	41.0	0.0	83.0	0.0	0.0	0.0	281.0	72.0	43.0	42.0	0.0	0.0	3766.0	0.0	0.0	0.0
49	3222.0	265.0	597.0	498.0	0.0	0.0	0.0	210.0	89.0	8829.0	0.0	54.0	27.0	175.0	0.0	0.0	23069.0	0.0	830.0	0.0	0.0	32.0	0.0	170.0	0.0	448.0	0.0	0.0	0.0	141.0	0.0	0.0	265.0	415.0	0.0	1577.0	0.0	0.0	0.0	182.0	67.0	2640.0	46.0	0.0	0.0	114.0	293.0	0.0	0.0
50	206.0	137.0	0.0	358.0	0.0	137.0	0.0	0.0	0.0	0.0	0.0	0.0	0.0	0.0	0.0	22.0	0.0	0.0	0.0	0.0	0.0	0.0	0.0	0.0	30.0	0.0	0.0	68.0	45.0	0.0	0.0	22.0	76.0	0.0	0.0	0.0	0.0	22.0	38.0	0.0	0.0	0.0	0.0	0.0	0.0	0.0	0.0	0.0	0.0
51	177.0	190.0	69.0	785.0	0.0	0.0	0.0	95.0	0.0	0.0	0.0	0.0	0.0	0.0	1407.0	0.0	0.0	0.0	0.0	0.0	3648.0	0.0	95.0	0.0	0.0	0.0	0.0	107.0	0.0	0.0	0.0	139.0	329.0	0.0	0.0	0.0	2619.0	0.0	76.0	0.0	0.0	0.0	0.0	0.0	76.0	0.0	0.0	278.0	0.0
52	1902.0	1744.0	0.0	21721.0	624.0	770.0	1744.0	357.0	78.0	0.0	1222.0	0.0	30.0	66.0	21563.0	290.0	61.0	221.0	350.0	350.0	2219.0	0.0	2061.0	85.0	1262.0	456.0	0.0	7452.0	211.0	49.0	2219.0	14111.0	4244.0	94.0	117.0	75.0	6183.0	268.0	7927.0	196.0	48.0	65.0	32.0	0.0	1129.0	114.0	89.0	22514.0	65.0
53	3590.0	4746.0	784.0	14115.0	525.0	2682.0	505.0	483.0	0.0	14.0	1551.0	0.0	16.0	56.0	216.0	332.0	112.0	186.0	350.0	250.0	92.0	32.0	2063.0	0.0	1196.0	354.0	0.0	855.0	471.0	58.0	355.0	1703.0	2728.0	94.0	299.0	0.0	188.0	349.0	14374.0	407.0	48.0	87.0	79.0	0.0	726.0	182.0	284.0	845.0	0.0
54	932.0	229.0	282.0	42.0	0.0	0.0	0.0	0.0	932.0	0.0	0.0	54.0	141.0	0.0	0.0	0.0	0.0	0.0	69.0	0.0	26.0	2300.0	0.0	47.0	0.0	90.0	0.0	0.0	31.0	390.0	0.0	0.0	74.0	37.0	0.0	85.0	0.0	21.0	0.0	1433.0	144.0	0.0	659.0	0.0	0.0	58.0	0.0	0.0	31.0
55	378.0	1331.0	0.0	356.0	0.0	298.0	0.0	0.0	0.0	0.0	0.0	0.0	0.0	0.0	0.0	145.0	0.0	0.0	0.0	0.0	0.0	0.0	130.0	0.0	0.0	109.0	0.0	109.0	87.0	0.0	64.0	81.0	109.0	0.0	101.0	0.0	0.0	0.0	0.0	0.0	0.0	0.0	0.0	0.0	0.0	0.0	0.0	362.0	0.0
56	919.0	113.0	292.0	34.0	0.0	0.0	0.0	0.0	569.0	0.0	0.0	37.0	16.0	0.0	0.0	0.0	0.0	0.0	125.0	0.0	0.0	322.0	0.0	22.0	60.0	91.0	0.0	0.0	11.0	2033.0	0.0	0.0	60.0	75.0	15.0	516.0	0.0	0.0	0.0	1124.0	77.0	0.0	167.0	0.0	0.0	41.0	0.0	26.0	15.0
57	2059.0	5480.0	1038.0	561.0	0.0	1225.0	0.0	315.0	0.0	0.0	0.0	0.0	0.0	0.0	0.0	3574.0	0.0	0.0	425.0	0.0	0.0	0.0	0.0	0.0	25567.0	170.0	0.0	0.0	1021.0	33.0	32.0	0.0	204.0	73.0	344.0	0.0	0.0	1378.0	0.0	0.0	0.0	0.0	0.0	0.0	0.0	136.0	0.0	543.0	0.0
58	1030.0	1015.0	0.0	1531.0	361.0	773.0	0.0	0.0	0.0	79.0	0.0	0.0	0.0	0.0	151.0	103.0	0.0	0.0	0.0	42.0	67.0	0.0	257.0	0.0	212.0	0.0	0.0	579.0	141.0	49.0	500.0	2514.0	469.0	0.0	63.0	0.0	22.0	107.0	308.0	0.0	0.0	0.0	0.0	0.0	0.0	0.0	0.0	3259.0	0.0
59	76.0	43.0	29.0	43.0	17.0	0.0	0.0	11.0	0.0	35.0	8.0	0.0	0.0	345.0	0.0	0.0	8.0	158.0	0.0	0.0	0.0	0.0	0.0	0.0	0.0	8.0	0.0	0.0	0.0	0.0	0.0	0.0	79.0	0.0	0.0	0.0	0.0	0.0	8.0	0.0	0.0	0.0	0.0	0.0	0.0	11.0	93.0	0.0	0.0
60	87.0	130.0	32.0	47084.0	130.0	0.0	195.0	0.0	0.0	0.0	893.0	0.0	0.0	0.0	0.0	0.0	0.0	0.0	0.0	0.0	0.0	0.0	359.0	0.0	0.0	0.0	0.0	43.0	0.0	0.0	0.0	0.0	12348.0	0.0	0.0	0.0	0.0	0.0	11475.0	0.0	0.0	0.0	0.0	0.0	850.0	0.0	0.0	272.0	0.0
61	243.0	192.0	36.0	2985.0	229.0	0.0	0.0	36.0	0.0	0.0	6756.0	0.0	0.0	0.0	0.0	0.0	0.0	198.0	36.0	0.0	0.0	0.0	192.0	0.0	0.0	0.0	0.0	0.0	36.0	0.0	0.0	0.0	17597.0	0.0	0.0	0.0	0.0	0.0	925.0	0.0	0.0	0.0	0.0	0.0	1359.0	0.0	71.0	59.0	0.0
62	12630.0	11695.0	2334.0	31342.0	1390.0	2738.0	1124.0	1430.0	534.0	79.0	1787.0	86.0	161.0	206.0	11171.0	726.0	255.0	619.0	1226.0	666.0	4557.0	115.0	0.0	198.0	1442.0	760.0	0.0	16840.0	706.0	157.0	12043.0	39529.0	9600.0	198.0	498.0	162.0	5717.0	456.0	10302.0	1138.0	260.0	272.0	205.0	0.0	1089.0	388.0	329.0	94585.0	178.0
63	200.0	72.0	0.0	393.0	0.0	0.0	81.0	0.0	0.0	0.0	0.0	0.0	0.0	0.0	1493.0	0.0	0.0	0.0	0.0	0.0	651.0	0.0	152.0	0.0	0.0	0.0	0.0	120.0	0.0	0.0	48.0	152.0	120.0	0.0	0.0	0.0	621.0	0.0	48.0	0.0	0.0	0.0	0.0	0.0	0.0	0.0	0.0	1068.0	0.0
64	2791.0	1891.0	0.0	17425.0	339.0	360.0	40065.0	210.0	55.0	29.0	266.0	0.0	50.0	56.0	405.0	62.0	51.0	163.0	315.0	150.0	630.0	0.0	91718.0	56.0	0.0	360.0	0.0	1035.0	306.0	0.0	104.0	297.0	7429.0	0.0	63.0	0.0	55.0	80.0	1260.0	168.0	0.0	0.0	32.0	0.0	315.0	136.0	71.0	450.0	0.0
65	1845.0	1113.0	533.0	1632.0	0.0	198.0	146.0	0.0	0.0	0.0	0.0	0.0	22.0	30.0	1840.0	124.0	61.0	0.0	366.0	21.0	2724.0	20.0	289.0	0.0	0.0	0.0	0.0	518.0	0.0	58.0	169.0	640.0	1010.0	0.0	0.0	0.0	777.0	0.0	0.0	0.0	57.0	65.0	0.0	0.0	0.0	0.0	0.0	1220.0	40.0
66	10780.0	3795.0	3061.0	1243.0	0.0	228.0	0.0	231.0	893.0	54.0	0.0	893.0	289.0	36.0	0.0	103.0	132.0	0.0	733.0	0.0	269.0	283.0	0.0	269.0	829.0	988.0	0.0	0.0	164.0	414.0	32.0	0.0	1717.0	240.0	0.0	893.0	0.0	0.0	0.0	3253.0	21797.0	163.0	478.0	0.0	80.0	365.0	62.0	301.0	178.0
67	0.0	0.0	0.0	0.0	0.0	0.0	0.0	0.0	0.0	19.0	0.0	0.0	0.0	113.0	0.0	0.0	0.0	0.0	0.0	0.0	0.0	0.0	0.0	0.0	0.0	0.0	0.0	0.0	0.0	0.0	0.0	0.0	0.0	0.0	0.0	0.0	0.0	0.0	0.0	0.0	0.0	0.0	0.0	0.0	0.0	0.0	284.0	0.0	0.0
68	0.0	0.0	0.0	0.0	0.0	0.0	0.0	0.0	0.0	0.0	0.0	0.0	0.0	159.0	0.0	0.0	0.0	0.0	0.0	0.0	0.0	0.0	0.0	0.0	0.0	0.0	0.0	0.0	0.0	0.0	0.0	0.0	0.0	0.0	0.0	0.0	0.0	0.0	0.0	0.0	0.0	0.0	0.0	0.0	0.0	0.0	267.0	0.0	0.0
69	2546.0	1563.0	579.0	2824.0	0.0	605.0	65.0	0.0	0.0	0.0	3166.0	0.0	0.0	0.0	403.0	0.0	51.0	105.0	302.0	28.0	479.0	24.0	0.0	0.0	353.0	228.0	0.0	655.0	141.0	58.0	16.0	243.0	1414.0	0.0	0.0	0.0	199.0	0.0	555.0	182.0	67.0	76.0	0.0	14574.0	80.0	114.0	0.0	554.0	40.0
70	14376.0	792.0	11497.0	714.0	449.0	0.0	0.0	15190.0	111.0	54.0	0.0	27.0	61.0	0.0	0.0	83.0	122.0	140.0	6270.0	21.0	84.0	41.0	0.0	666.0	193.0	3065.0	0.0	0.0	164.0	141.0	0.0	0.0	483.0	920.0	0.0	162.0	22.0	0.0	0.0	309.0	0.0	272.0	42.0	0.0	0.0	913.0	0.0	0.0	146.0
71	451.0	187.0	0.0	1288.0	5333.0	60.0	0.0	66.0	0.0	0.0	2158.0	0.0	0.0	66.0	0.0	0.0	0.0	2197.0	104.0	0.0	0.0	0.0	0.0	0.0	0.0	66.0	0.0	0.0	0.0	0.0	0.0	0.0	2021.0	0.0	0.0	0.0	0.0	0.0	1393.0	0.0	0.0	0.0	0.0	0.0	291.0	0.0	80.0	231.0	0.0
72	12587.0	46266.0	1927.0	20298.0	1325.0	16602.0	1744.0	1556.0	378.0	64.0	877.0	70.0	230.0	226.0	368.0	9033.0	398.0	735.0	1015.0	222.0	294.0	164.0	2608.0	368.0	17922.0	785.0	0.0	1233.0	4422.0	132.0	282.0	1135.0	5558.0	146.0	6056.0	346.0	99.0	8216.0	4411.0	1138.0	279.0	327.0	191.0	0.0	605.0	661.0	1380.0	1327.0	341.0
73	5945.0	13337.0	1137.0	3256.0	328.0	42990.0	81.0	525.0	89.0	24.0	172.0	37.0	61.0	108.0	0.0	18379.0	132.0	327.0	568.0	28.0	75.0	61.0	0.0	127.0	25495.0	568.0	0.0	427.0	2067.0	66.0	113.0	189.0	1920.0	115.0	9057.0	119.0	22.0	27012.0	277.0	337.0	125.0	130.0	74.0	0.0	262.0	753.0	71.0	362.0	130.0
74	160.0	44.0	0.0	897.0	53.0	80.0	146.0	0.0	0.0	0.0	0.0	0.0	0.0	0.0	8462.0	0.0	0.0	0.0	0.0	21.0	720.0	0.0	231.0	0.0	0.0	0.0	0.0	115.0	0.0	0.0	0.0	106.0	355.0	0.0	0.0	0.0	843.0	0.0	88.0	0.0	0.0	0.0	0.0	0.0	71.0	0.0	0.0	551.0	0.0
75	113.0	0.0	0.0	1242.0	0.0	180.0	0.0	0.0	0.0	0.0	109.0	0.0	0.0	0.0	281.0	0.0	0.0	0.0	0.0	0.0	0.0	0.0	113.0	0.0	94.0	0.0	0.0	607.0	0.0	0.0	217.0	891.0	142.0	0.0	0.0	0.0	66.0	0.0	987.0	0.0	0.0	0.0	0.0	0.0	0.0	0.0	0.0	5794.0	0.0
76	4319.0	1167.0	1471.0	495.0	0.0	255.0	0.0	1051.0	0.0	0.0	0.0	21.0	16.0	0.0	0.0	175.0	0.0	0.0	687.0	0.0	0.0	0.0	0.0	815.0	655.0	687.0	0.0	0.0	207.0	111.0	0.0	0.0	223.0	52.0	72.0	75.0	22.0	239.0	0.0	0.0	38.0	76.0	37.0	0.0	0.0	1231.0	0.0	111.0	847.0
77	72.0	0.0	0.0	359.0	0.0	0.0	0.0	36.0	0.0	0.0	0.0	0.0	0.0	0.0	359.0	0.0	0.0	0.0	0.0	0.0	218.0	0.0	114.0	0.0	0.0	0.0	0.0	140.0	0.0	0.0	16.0	406.0	67.0	0.0	0.0	0.0	133.0	0.0	62.0	0.0	0.0	0.0	0.0	0.0	0.0	0.0	0.0	812.0	0.0
78	625.0	135.0	334.0	58.0	14.0	0.0	0.0	19366.0	0.0	0.0	0.0	0.0	0.0	0.0	0.0	19.0	0.0	0.0	159.0	0.0	0.0	0.0	0.0	29.0	67.0	82.0	0.0	19.0	14.0	0.0	0.0	0.0	58.0	0.0	29.0	0.0	0.0	29.0	0.0	0.0	0.0	0.0	0.0	0.0	0.0	0.0	0.0	29.0	0.0
79	342.0	58.0	95.0	8.0	0.0	0.0	0.0	0.0	12.0	0.0	0.0	8.0	8.0	0.0	0.0	0.0	0.0	8.0	27.0	0.0	0.0	0.0	0.0	0.0	31.0	27.0	0.0	0.0	16.0	22.0	0.0	8.0	16.0	0.0	0.0	12.0	0.0	0.0	0.0	145.0	134.0	4.0	0.0	0.0	0.0	0.0	0.0	8.0	0.0
80	422.0	223.0	185.0	40.0	0.0	0.0	0.0	12.0	53.0	0.0	0.0	47.0	0.0	0.0	0.0	0.0	12.0	0.0	31.0	0.0	15.0	0.0	0.0	12.0	0.0	34.0	0.0	0.0	0.0	40.0	0.0	0.0	31.0	25.0	0.0	75.0	0.0	12.0	0.0	365.0	831.0	0.0	12.0	0.0	0.0	15.0	0.0	6.0	0.0
81	10229.0	353.0	4112.0	209.0	131.0	0.0	0.0	210.0	55.0	34.0	91.0	0.0	0.0	0.0	0.0	0.0	81.0	0.0	9849.0	0.0	0.0	20.0	0.0	808.0	78.0	18297.0	0.0	0.0	104.0	74.0	0.0	0.0	183.0	379.0	0.0	140.0	0.0	0.0	0.0	130.0	0.0	163.0	42.0	0.0	0.0	20931.0	0.0	0.0	308.0
82	644.0	510.0	0.0	1356.0	0.0	134.0	97.0	0.0	0.0	0.0	0.0	0.0	0.0	0.0	129.0	0.0	61.0	0.0	0.0	0.0	151.0	0.0	120.0	0.0	0.0	0.0	0.0	1711.0	0.0	0.0	48.0	12732.0	255.0	0.0	0.0	0.0	77.0	0.0	134.0	0.0	0.0	0.0	0.0	0.0	0.0	0.0	0.0	2052.0	0.0
83	11902.0	1045.0	1559.0	437.0	0.0	0.0	0.0	210.0	111.0	9870.0	0.0	113.0	22.0	92.0	0.0	0.0	24185.0	93.0	1102.0	0.0	58.0	37.0	0.0	56.0	133.0	703.0	0.0	0.0	0.0	157.0	0.0	0.0	808.0	304.0	0.0	8554.0	0.0	0.0	0.0	323.0	77.0	2928.0	42.0	0.0	0.0	296.0	71.0	0.0	0.0
84	1748.0	204.0	413.0	119.0	0.0	0.0	0.0	0.0	122.0	49.0	0.0	470.0	27.0	0.0	0.0	0.0	169.0	0.0	154.0	0.0	0.0	53.0	0.0	56.0	34.0	124.0	0.0	0.0	0.0	49.0	0.0	0.0	99.0	64.0	0.0	881.0	0.0	0.0	0.0	548.0	1918.0	39.0	84.0	0.0	0.0	64.0	0.0	0.0	24.0
85	3680.0	201.0	1675.0	113.0	0.0	73.0	0.0	0.0	824.0	19.0	0.0	75.0	50.0	0.0	0.0	40.0	46.0	0.0	315.0	0.0	0.0	221.0	0.0	141.0	0.0	301.0	0.0	0.0	0.0	6348.0	0.0	0.0	154.0	294.0	0.0	797.0	0.0	0.0	0.0	1166.0	134.0	0.0	261.0	0.0	0.0	87.0	0.0	0.0	81.0
86	710.0	12910.0	0.0	3753.0	219.0	8073.0	733.0	294.0	78.0	0.0	235.0	0.0	0.0	0.0	194.0	1806.0	51.0	175.0	0.0	57.0	0.0	0.0	3128.0	70.0	5048.0	0.0	0.0	654.0	2303.0	0.0	24.0	270.0	625.0	0.0	770.0	0.0	22.0	2497.0	740.0	0.0	57.0	54.0	0.0	0.0	322.0	182.0	71.0	0.0	0.0
87	344.0	212.0	101.0	2859.0	0.0	182.0	162.0	0.0	0.0	0.0	0.0	0.0	0.0	0.0	64.0	0.0	0.0	0.0	0.0	57.0	67.0	0.0	506.0	0.0	0.0	0.0	0.0	5171.0	0.0	0.0	24.0	882.0	314.0	0.0	0.0	0.0	22.0	0.0	182.0	0.0	0.0	0.0	0.0	0.0	0.0	0.0	0.0	603.0	0.0
88	887.0	4770.0	218.0	347.0	0.0	370.0	81.0	189.0	0.0	0.0	0.0	0.0	0.0	0.0	0.0	726.0	0.0	0.0	167.0	35.0	0.0	24.0	0.0	56.0	432.0	102.0	0.0	0.0	2481.0	0.0	0.0	0.0	424.0	0.0	163.0	65.0	0.0	3973.0	0.0	115.0	0.0	0.0	0.0	0.0	0.0	102.0	0.0	0.0	97.0
89	649.0	1198.0	117.0	70.0	0.0	456.0	0.0	62.0	0.0	0.0	0.0	0.0	0.0	0.0	0.0	2498.0	0.0	0.0	133.0	0.0	0.0	0.0	46.0	0.0	7212.0	0.0	0.0	0.0	266.0	0.0	0.0	0.0	54.0	0.0	126.0	0.0	0.0	724.0	0.0	0.0	0.0	0.0	0.0	0.0	0.0	62.0	0.0	0.0	0.0
90	609.0	6570.0	101.0	175.0	0.0	1141.0	0.0	73.0	0.0	0.0	0.0	0.0	0.0	0.0	0.0	5868.0	0.0	0.0	55.0	0.0	0.0	0.0	0.0	0.0	4615.0	55.0	0.0	46.0	304.0	0.0	0.0	0.0	83.0	0.0	262.0	0.0	0.0	2523.0	0.0	0.0	0.0	0.0	0.0	0.0	0.0	0.0	0.0	46.0	0.0
91	513.0	905.0	216.0	1242.0	153.0	2998.0	0.0	0.0	0.0	0.0	125.0	0.0	0.0	0.0	0.0	121.0	0.0	0.0	0.0	0.0	0.0	0.0	243.0	0.0	243.0	0.0	0.0	327.0	175.0	0.0	0.0	189.0	256.0	0.0	135.0	0.0	0.0	107.0	277.0	0.0	0.0	0.0	0.0	0.0	0.0	0.0	0.0	663.0	0.0
92	1140.0	1954.0	109.0	427.0	0.0	1066.0	0.0	48.0	0.0	0.0	0.0	0.0	0.0	0.0	0.0	350.0	0.0	0.0	0.0	0.0	0.0	0.0	44.0	0.0	360.0	0.0	0.0	0.0	187.0	0.0	0.0	0.0	175.0	0.0	1695.0	0.0	0.0	349.0	48.0	0.0	0.0	0.0	0.0	0.0	0.0	0.0	0.0	52.0	0.0
93	260.0	325.0	0.0	504.0	48.0	341.0	0.0	0.0	0.0	0.0	0.0	0.0	0.0	0.0	0.0	0.0	0.0	0.0	65.0	0.0	0.0	0.0	0.0	0.0	89.0	0.0	0.0	97.0	138.0	0.0	0.0	81.0	113.0	0.0	89.0	0.0	0.0	73.0	73.0	0.0	0.0	0.0	0.0	0.0	0.0	0.0	0.0	219.0	0.0
94	932.0	0.0	0.0	15354.0	766.0	932.0	847.0	231.0	0.0	0.0	470.0	37.0	0.0	0.0	4438.0	249.0	0.0	221.0	0.0	372.0	580.0	0.0	1147.0	0.0	685.0	0.0	0.0	5955.0	0.0	49.0	1493.0	10547.0	1313.0	52.0	108.0	0.0	1165.0	134.0	5274.0	0.0	57.0	0.0	0.0	0.0	242.0	91.0	89.0	75692.0	0.0
95	547.0	104.0	136.0	0.0	0.0	21.0	0.0	0.0	41.0	0.0	0.0	31.0	12.0	0.0	0.0	0.0	0.0	0.0	26.0	0.0	0.0	36.0	0.0	0.0	0.0	36.0	0.0	0.0	0.0	17.0	0.0	0.0	21.0	0.0	0.0	21.0	0.0	0.0	0.0	252.0	308.0	0.0	26.0	0.0	12.0	12.0	0.0	0.0	0.0
96	606.0	673.0	0.0	816.0	0.0	277.0	0.0	231.0	0.0	0.0	0.0	0.0	0.0	0.0	0.0	0.0	0.0	0.0	0.0	35.0	0.0	20.0	193.0	0.0	0.0	0.0	0.0	327.0	0.0	0.0	40.0	1027.0	235.0	0.0	0.0	0.0	44.0	193.0	126.0	0.0	0.0	0.0	0.0	0.0	0.0	0.0	0.0	1569.0	0.0
97	2141.0	752.0	727.0	173.0	0.0	0.0	0.0	0.0	272.0	0.0	0.0	1006.0	1251.0	0.0	0.0	0.0	0.0	0.0	132.0	0.0	49.0	107.0	0.0	0.0	0.0	190.0	0.0	0.0	0.0	190.0	0.0	0.0	206.0	66.0	0.0	165.0	0.0	0.0	0.0	1124.0	433.0	54.0	223.0	0.0	0.0	99.0	0.0	66.0	73.0
98	12194.0	4146.0	3658.0	2292.0	306.0	926.0	114.0	988.0	323.0	19.0	1363.0	146.0	164.0	97.0	0.0	390.0	153.0	163.0	1658.0	50.0	67.0	94.0	0.0	19271.0	780.0	2536.0	0.0	0.0	585.0	265.0	0.0	0.0	1515.0	240.0	439.0	439.0	0.0	241.0	246.0	780.0	154.0	294.0	145.0	0.0	121.0	58344.0	115.0	0.0	6566.0
99	3882.0	1918.0	1438.0	548.0	0.0	205.0	0.0	631.0	78.0	0.0	0.0	27.0	30.0	0.0	0.0	342.0	71.0	81.0	662.0	0.0	0.0	37.0	0.0	1290.0	479.0	799.0	0.0	0.0	433.0	116.0	0.0	0.0	433.0	73.0	117.0	65.0	0.0	296.0	0.0	182.0	38.0	54.0	37.0	0.0	0.0	2305.0	0.0	0.0	981.0
100	931.0	208.0	208.0	23.0	0.0	0.0	0.0	0.0	81.0	0.0	0.0	104.0	0.0	0.0	0.0	0.0	0.0	0.0	86.0	0.0	28.0	40.0	0.0	0.0	52.0	75.0	0.0	0.0	0.0	0.0	0.0	0.0	63.0	0.0	0.0	28.0	0.0	0.0	0.0	491.0	659.0	0.0	81.0	0.0	0.0	28.0	0.0	17.0	0.0
101	1871.0	47877.0	475.0	16179.0	438.0	6418.0	863.0	462.0	189.0	0.0	705.0	54.0	27.0	41.0	194.0	4548.0	0.0	221.0	990.0	164.0	58.0	37.0	3852.0	85.0	7645.0	278.0	0.0	1158.0	2311.0	66.0	64.0	919.0	1920.0	0.0	2420.0	65.0	44.0	5047.0	2344.0	238.0	77.0	98.0	0.0	0.0	423.0	182.0	267.0	362.0	65.0
102	99.0	42.0	35.0	49.0	11.0	0.0	0.0	0.0	11.0	35.0	11.0	0.0	0.0	190.0	0.0	0.0	18.0	30.0	0.0	0.0	7.0	0.0	0.0	0.0	14.0	0.0	0.0	0.0	11.0	0.0	0.0	0.0	47.0	0.0	0.0	0.0	0.0	0.0	0.0	0.0	0.0	0.0	0.0	0.0	0.0	0.0	329.0	0.0	0.0
103	400.0	369.0	0.0	6557.0	131.0	199.0	179.0	0.0	0.0	0.0	235.0	0.0	0.0	0.0	8573.0	0.0	0.0	0.0	0.0	71.0	487.0	0.0	431.0	0.0	0.0	0.0	0.0	2124.0	0.0	0.0	209.0	2401.0	707.0	0.0	54.0	0.0	2897.0	0.0	771.0	0.0	0.0	0.0	0.0	0.0	181.0	0.0	0.0	5975.0	0.0
104	1114.0	472.0	225.0	303.0	0.0	90.0	0.0	2330.0	0.0	0.0	0.0	0.0	0.0	30.0	0.0	0.0	40.0	0.0	168.0	0.0	0.0	20.0	0.0	78.0	157.0	101.0	0.0	0.0	101.0	0.0	0.0	67.0	225.0	0.0	0.0	0.0	0.0	90.0	0.0	0.0	0.0	0.0	0.0	0.0	0.0	67.0	0.0	0.0	101.0
105	156.0	297.0	0.0	2599.0	142.0	0.0	211.0	0.0	0.0	0.0	250.0	0.0	0.0	0.0	1342.0	103.0	0.0	0.0	0.0	35.0	0.0	0.0	736.0	0.0	1472.0	0.0	0.0	595.0	0.0	0.0	7814.0	1362.0	281.0	0.0	0.0	0.0	410.0	0.0	1326.0	0.0	0.0	0.0	0.0	0.0	0.0	0.0	0.0	3680.0	0.0
106	182.0	16.0	22.0	35.0	0.0	0.0	0.0	8.0	0.0	12.0	8.0	0.0	0.0	180.0	0.0	0.0	8.0	16.0	41.0	0.0	0.0	0.0	0.0	0.0	0.0	0.0	0.0	0.0	12.0	0.0	0.0	0.0	90.0	0.0	0.0	8.0	0.0	0.0	0.0	0.0	0.0	8.0	0.0	0.0	0.0	12.0	213.0	0.0	0.0
107	1533.0	11787.0	0.0	12837.0	1040.0	3280.0	13643.0	589.0	111.0	0.0	548.0	32.0	63.0	82.0	562.0	4963.0	0.0	397.0	595.0	308.0	92.0	32.0	15339.0	99.0	14388.0	557.0	0.0	2366.0	1453.0	82.0	314.0	1189.0	1414.0	0.0	2212.0	0.0	244.0	6605.0	2190.0	182.0	134.0	98.0	42.0	0.0	484.0	388.0	133.0	663.0	48.0
108	2304.0	242.0	806.0	143.0	0.0	0.0	0.0	0.0	2851.0	0.0	0.0	184.0	16.0	0.0	0.0	0.0	0.0	0.0	242.0	0.0	0.0	484.0	0.0	44.0	0.0	304.0	0.0	0.0	0.0	4780.0	0.0	0.0	152.0	188.0	0.0	1228.0	0.0	0.0	0.0	2501.0	106.0	62.0	681.0	0.0	0.0	159.0	0.0	0.0	0.0
109	1016.0	130.0	137.0	243.0	105.0	43.0	0.0	820.0	0.0	0.0	0.0	0.0	0.0	0.0	0.0	0.0	0.0	0.0	137.0	0.0	0.0	0.0	0.0	0.0	36.0	101.0	0.0	0.0	0.0	0.0	0.0	0.0	79.0	0.0	0.0	0.0	0.0	54.0	0.0	0.0	0.0	446.0	0.0	0.0	0.0	29.0	0.0	0.0	0.0
110	2525.0	294.0	958.0	460.0	219.0	92.0	0.0	778.0	44.0	114.0	109.0	0.0	0.0	0.0	0.0	0.0	265.0	0.0	976.0	0.0	0.0	0.0	0.0	56.0	0.0	1032.0	0.0	0.0	0.0	0.0	0.0	0.0	405.0	92.0	0.0	86.0	0.0	0.0	92.0	0.0	38.0	1806.0	37.0	0.0	0.0	273.0	0.0	0.0	0.0
111	317.0	351.0	74.0	1271.0	142.0	87.0	0.0	67.0	0.0	0.0	0.0	0.0	0.0	0.0	0.0	0.0	0.0	0.0	74.0	0.0	0.0	0.0	0.0	0.0	0.0	0.0	0.0	377.0	54.0	0.0	0.0	81.0	216.0	0.0	0.0	0.0	0.0	0.0	108.0	0.0	0.0	0.0	32.0	0.0	0.0	0.0	0.0	250.0	0.0
112	447.0	501.0	135.0	4283.0	186.0	122.0	0.0	122.0	0.0	0.0	94.0	0.0	0.0	0.0	0.0	0.0	0.0	0.0	0.0	0.0	0.0	0.0	0.0	0.0	122.0	0.0	0.0	8459.0	0.0	0.0	0.0	162.0	488.0	0.0	72.0	0.0	0.0	0.0	149.0	0.0	0.0	0.0	0.0	0.0	80.0	0.0	0.0	603.0	0.0
113	513.0	877.0	96.0	275.0	0.0	438.0	0.0	104.0	0.0	14.0	0.0	0.0	0.0	0.0	0.0	74.0	0.0	0.0	119.0	0.0	0.0	0.0	0.0	0.0	133.0	0.0	0.0	66.0	111.0	0.0	16.0	0.0	119.0	0.0	386.0	0.0	0.0	104.0	59.0	0.0	0.0	0.0	0.0	0.0	0.0	0.0	0.0	66.0	0.0
114	940.0	1593.0	163.0	1154.0	142.0	3374.0	0.0	0.0	0.0	0.0	0.0	21.0	0.0	0.0	0.0	263.0	0.0	0.0	175.0	0.0	0.0	0.0	0.0	0.0	225.0	0.0	0.0	327.0	200.0	0.0	24.0	162.0	326.0	0.0	853.0	65.0	0.0	163.0	0.0	0.0	0.0	0.0	42.0	0.0	0.0	0.0	0.0	482.0	0.0
115	590.0	120.0	71.0	219.0	76.0	0.0	0.0	22.0	0.0	22.0	0.0	0.0	0.0	778.0	0.0	0.0	53.0	80.0	35.0	0.0	53.0	0.0	0.0	0.0	0.0	0.0	0.0	0.0	31.0	0.0	0.0	0.0	389.0	0.0	0.0	0.0	0.0	0.0	0.0	0.0	0.0	0.0	0.0	0.0	71.0	0.0	1398.0	0.0	0.0
116	1143.0	540.0	401.0	293.0	0.0	92.0	0.0	2061.0	0.0	0.0	0.0	0.0	0.0	0.0	0.0	0.0	0.0	0.0	216.0	21.0	0.0	0.0	0.0	70.0	339.0	154.0	0.0	0.0	0.0	0.0	0.0	0.0	278.0	0.0	0.0	0.0	0.0	139.0	139.0	0.0	0.0	0.0	0.0	0.0	0.0	92.0	0.0	108.0	40.0
117	355.0	81.0	40.0	238.0	25.0	0.0	0.0	0.0	0.0	0.0	0.0	0.0	0.0	25.0	0.0	0.0	0.0	62.0	0.0	0.0	0.0	0.0	0.0	15.0	0.0	25.0	0.0	0.0	0.0	0.0	0.0	0.0	408.0	0.0	0.0	0.0	0.0	0.0	0.0	0.0	0.0	0.0	0.0	0.0	50.0	0.0	69.0	0.0	34.0
118	4720.0	2915.0	971.0	22698.0	186.0	763.0	2290.0	210.0	78.0	39.0	694.0	37.0	36.0	66.0	1110.0	103.0	112.0	221.0	832.0	12900.0	571.0	32.0	8468.0	113.0	324.0	532.0	0.0	1041.0	353.0	99.0	96.0	378.0	9232.0	41.0	72.0	206.0	144.0	161.0	971.0	323.0	57.0	65.0	74.0	0.0	832.0	182.0	0.0	482.0	89.0
119	485.0	87.0	52.0	1837.0	0.0	117.0	0.0	46.0	0.0	0.0	64.0	0.0	0.0	0.0	0.0	0.0	0.0	128.0	70.0	28.0	0.0	0.0	0.0	0.0	0.0	40.0	2311.0	0.0	0.0	0.0	0.0	0.0	4324.0	0.0	0.0	0.0	0.0	0.0	152.0	0.0	0.0	0.0	32.0	0.0	275.0	0.0	97.0	0.0	0.0
120	71.0	0.0	0.0	350.0	0.0	0.0	47.0	47.0	0.0	0.0	0.0	0.0	0.0	0.0	765.0	0.0	0.0	0.0	39.0	0.0	263.0	0.0	71.0	0.0	0.0	0.0	0.0	119.0	0.0	0.0	0.0	95.0	103.0	0.0	0.0	0.0	410.0	0.0	55.0	0.0	0.0	0.0	0.0	0.0	0.0	39.0	0.0	446.0	0.0
121	3119.0	1343.0	623.0	2087.0	142.0	0.0	0.0	0.0	0.0	149.0	109.0	0.0	27.0	23527.0	0.0	0.0	215.0	1151.0	479.0	0.0	191.0	37.0	0.0	0.0	0.0	503.0	0.0	0.0	191.0	0.0	0.0	0.0	2951.0	0.0	45.0	162.0	0.0	107.0	0.0	0.0	57.0	54.0	56.0	0.0	191.0	114.0	31818.0	0.0	0.0
122	283185.0	1260.0	66278.0	1921.0	459.0	1226.0	0.0	1325.0	390.0	119.0	266.0	822.0	228.0	97.0	0.0	228.0	357.0	163.0	29537.0	0.0	109.0	152.0	0.0	1233.0	3209.0	24734.0	0.0	201.0	282.0	788.0	0.0	0.0	1111.0	6723.0	244.0	3198.0	33.0	214.0	586.0	674.0	838.0	1220.0	280.0	0.0	121.0	3241.0	204.0	0.0	235.0
123	279.0	209.0	49.0	3789.0	99.0	0.0	39.0	0.0	0.0	0.0	391.0	0.0	0.0	0.0	0.0	0.0	0.0	59.0	39.0	0.0	0.0	0.0	189.0	0.0	0.0	39.0	0.0	0.0	0.0	0.0	0.0	0.0	36221.0	0.0	0.0	0.0	0.0	0.0	586.0	0.0	0.0	0.0	0.0	0.0	1436.0	0.0	0.0	0.0	0.0
124	533.0	398.0	179.0	1188.0	0.0	0.0	83.0	0.0	0.0	0.0	0.0	0.0	0.0	0.0	96.0	0.0	0.0	0.0	70.0	565.0	0.0	0.0	237.0	0.0	0.0	0.0	0.0	0.0	0.0	0.0	0.0	0.0	1111.0	0.0	0.0	0.0	0.0	0.0	57.0	0.0	0.0	0.0	0.0	0.0	122.0	0.0	0.0	96.0	0.0
125	258.0	2107.0	0.0	1580.0	0.0	313.0	244.0	0.0	0.0	0.0	125.0	0.0	0.0	0.0	64.0	290.0	0.0	0.0	0.0	0.0	0.0	0.0	775.0	0.0	324.0	0.0	0.0	151.0	229.0	0.0	16.0	0.0	181.0	0.0	181.0	0.0	0.0	322.0	191.0	0.0	0.0	0.0	0.0	0.0	0.0	0.0	0.0	0.0	0.0
126	1525.0	4352.0	471.0	359.0	0.0	199.0	0.0	231.0	0.0	0.0	0.0	0.0	0.0	0.0	0.0	290.0	0.0	0.0	210.0	0.0	0.0	0.0	0.0	184.0	252.0	235.0	0.0	0.0	1996.0	0.0	0.0	0.0	198.0	0.0	72.0	0.0	0.0	429.0	0.0	210.0	0.0	43.0	56.0	0.0	0.0	273.0	0.0	0.0	146.0
127	600.0	100.0	133.0	93.0	33.0	26.0	0.0	20.0	22789.0	0.0	20.0	205.0	63.0	0.0	0.0	0.0	0.0	0.0	60.0	0.0	0.0	2550.0	0.0	40.0	60.0	60.0	0.0	0.0	0.0	672.0	0.0	0.0	53.0	26.0	0.0	160.0	0.0	0.0	0.0	1602.0	115.0	26.0	527.0	0.0	0.0	33.0	0.0	0.0	0.0
128	369.0	60.0	186.0	0.0	0.0	7.0	0.0	0.0	157.0	0.0	7.0	178.0	294.0	0.0	0.0	0.0	0.0	0.0	49.0	0.0	2.0	20.0	0.0	0.0	0.0	18.0	0.0	0.0	7.0	13.0	0.0	0.0	7.0	18.0	0.0	55.0	0.0	0.0	0.0	351.0	77.0	0.0	65.0	0.0	0.0	0.0	0.0	13.0	0.0
129	4117.0	548.0	2136.0	393.0	0.0	295.0	0.0	946.0	55.0	0.0	0.0	0.0	30.0	0.0	0.0	0.0	0.0	0.0	1011.0	0.0	0.0	37.0	0.0	1361.0	224.0	1096.0	0.0	0.0	224.0	0.0	0.0	0.0	210.0	73.0	0.0	140.0	0.0	0.0	0.0	182.0	0.0	0.0	0.0	0.0	0.0	11889.0	0.0	0.0	955.0
130	0.0	0.0	0.0	0.0	0.0	0.0	0.0	0.0	0.0	0.0	0.0	0.0	0.0	0.0	0.0	0.0	0.0	0.0	0.0	0.0	0.0	0.0	0.0	0.0	0.0	0.0	0.0	0.0	0.0	0.0	0.0	0.0	1010.0	0.0	0.0	0.0	0.0	0.0	0.0	0.0	0.0	0.0	0.0	0.0	0.0	0.0	0.0	0.0	0.0
131	171.0	24.0	0.0	421.0	0.0	36.0	81.0	0.0	0.0	0.0	0.0	0.0	0.0	0.0	24.0	0.0	0.0	0.0	40.0	8365.0	0.0	0.0	130.0	0.0	0.0	0.0	0.0	0.0	16.0	0.0	0.0	36.0	224.0	0.0	0.0	0.0	16.0	0.0	44.0	0.0	0.0	0.0	0.0	0.0	24.0	0.0	0.0	44.0	0.0
132	2422.0	285.0	494.0	435.0	175.0	0.0	0.0	420.0	0.0	0.0	0.0	0.0	0.0	0.0	0.0	0.0	40.0	186.0	159.0	0.0	0.0	0.0	0.0	0.0	0.0	167.0	0.0	0.0	0.0	0.0	0.0	0.0	326.0	0.0	0.0	0.0	0.0	0.0	58.0	0.0	0.0	611.0	0.0	0.0	0.0	67.0	0.0	0.0	65.0
133	3870.0	4072.0	1188.0	758.0	240.0	809.0	0.0	399.0	200.0	0.0	0.0	43.0	252.0	0.0	0.0	607.0	92.0	81.0	758.0	0.0	0.0	24.0	0.0	1630.0	733.0	1138.0	0.0	0.0	733.0	107.0	72.0	0.0	480.0	104.0	126.0	108.0	0.0	708.0	0.0	505.0	144.0	54.0	112.0	0.0	0.0	1985.0	0.0	0.0	1846.0
134	686.0	564.0	0.0	1404.0	0.0	213.0	65.0	0.0	0.0	0.0	0.0	0.0	0.0	0.0	2208.0	0.0	0.0	0.0	137.0	50.0	1320.0	0.0	137.0	0.0	0.0	0.0	0.0	244.0	0.0	0.0	24.0	183.0	534.0	0.0	45.0	0.0	832.0	0.0	0.0	0.0	0.0	0.0	0.0	0.0	0.0	0.0	0.0	579.0	0.0
135	643.0	5685.0	93.0	444.0	70.0	2865.0	0.0	140.0	0.0	0.0	0.0	0.0	0.0	0.0	0.0	1485.0	0.0	0.0	93.0	0.0	0.0	0.0	81.0	56.0	1586.0	0.0	0.0	70.0	935.0	0.0	0.0	0.0	198.0	0.0	453.0	0.0	0.0	1216.0	0.0	0.0	0.0	0.0	0.0	0.0	0.0	70.0	0.0	0.0	0.0
136	135.0	135.0	36.0	2756.0	61.0	86.0	13170.0	0.0	0.0	0.0	49.0	0.0	0.0	0.0	184.0	0.0	0.0	0.0	0.0	42.0	49.0	0.0	35780.0	0.0	0.0	0.0	0.0	73.0	49.0	0.0	0.0	49.0	824.0	0.0	0.0	0.0	0.0	0.0	98.0	0.0	0.0	0.0	0.0	0.0	0.0	0.0	0.0	61.0	0.0
137	180.0	397.0	0.0	845.0	62.0	118.0	0.0	0.0	0.0	0.0	0.0	0.0	0.0	0.0	0.0	0.0	0.0	0.0	0.0	0.0	0.0	0.0	111.0	0.0	0.0	0.0	0.0	99.0	0.0	0.0	266.0	243.0	180.0	0.0	0.0	0.0	33.0	0.0	370.0	0.0	0.0	0.0	0.0	0.0	0.0	0.0	0.0	301.0	0.0
138	342.0	118.0	87.0	575.0	250.0	35.0	0.0	48.0	0.0	26.0	70.0	0.0	0.0	281.0	0.0	35.0	0.0	2258.0	35.0	0.0	0.0	0.0	39.0	0.0	0.0	0.0	0.0	0.0	0.0	0.0	0.0	0.0	1414.0	0.0	0.0	0.0	0.0	0.0	74.0	0.0	0.0	0.0	0.0	0.0	109.0	0.0	1893.0	26.0	0.0
139	313.0	161.0	0.0	606.0	0.0	0.0	114.0	0.0	0.0	0.0	0.0	0.0	0.0	0.0	64.0	0.0	0.0	0.0	50.0	0.0	0.0	0.0	191.0	0.0	0.0	0.0	0.0	1869.0	0.0	0.0	0.0	919.0	131.0	0.0	0.0	0.0	0.0	0.0	121.0	0.0	0.0	0.0	0.0	0.0	0.0	0.0	0.0	543.0	0.0
140	396.0	185.0	0.0	24805.0	79.0	0.0	293.0	0.0	0.0	0.0	407.0	0.0	0.0	0.0	39.0	0.0	0.0	0.0	0.0	64.0	79.0	0.0	4879.0	0.0	0.0	0.0	0.0	92.0	0.0	0.0	0.0	0.0	15761.0	0.0	0.0	0.0	0.0	0.0	616.0	0.0	0.0	0.0	0.0	0.0	605.0	79.0	0.0	171.0	0.0
141	2809.0	1034.0	540.0	926.0	251.0	200.0	0.0	1872.0	0.0	34.0	0.0	0.0	0.0	46.0	0.0	103.0	61.0	257.0	355.0	0.0	0.0	20.0	0.0	70.0	231.0	138.0	0.0	138.0	216.0	0.0	0.0	108.0	909.0	73.0	0.0	0.0	0.0	123.0	138.0	154.0	0.0	98.0	0.0	0.0	80.0	114.0	71.0	185.0	48.0
142	1594.0	296.0	127.0	118.0	0.0	50.0	0.0	381.0	0.0	0.0	0.0	0.0	0.0	0.0	0.0	33.0	0.0	42.0	195.0	0.0	0.0	0.0	0.0	0.0	76.0	0.0	0.0	0.0	0.0	0.0	0.0	0.0	118.0	0.0	0.0	0.0	0.0	42.0	0.0	0.0	0.0	0.0	0.0	0.0	0.0	33.0	33.0	161.0	0.0
143	1293.0	170.0	521.0	272.0	317.0	0.0	0.0	441.0	0.0	54.0	0.0	0.0	0.0	30.0	0.0	0.0	439.0	68.0	374.0	0.0	0.0	0.0	0.0	56.0	0.0	170.0	0.0	0.0	0.0	0.0	0.0	0.0	147.0	68.0	0.0	65.0	0.0	0.0	0.0	0.0	0.0	760.0	0.0	0.0	0.0	114.0	0.0	0.0	48.0
144	538.0	2513.0	73.0	464.0	0.0	1340.0	0.0	73.0	0.0	0.0	0.0	0.0	0.0	0.0	0.0	876.0	0.0	0.0	0.0	0.0	0.0	0.0	0.0	0.0	2199.0	0.0	0.0	63.0	918.0	0.0	0.0	0.0	63.0	0.0	679.0	0.0	0.0	3061.0	0.0	0.0	0.0	0.0	0.0	0.0	0.0	84.0	0.0	0.0	0.0
145	94.0	68.0	42.0	514.0	0.0	0.0	0.0	0.0	0.0	0.0	0.0	0.0	0.0	0.0	1298.0	0.0	0.0	0.0	51.0	0.0	470.0	0.0	120.0	0.0	0.0	0.0	0.0	120.0	0.0	0.0	274.0	137.0	128.0	0.0	0.0	0.0	288.0	0.0	145.0	0.0	0.0	0.0	0.0	51.0	0.0	0.0	0.0	4345.0	0.0
146	209.0	194.0	74.0	3674.0	59.0	0.0	29.0	29.0	0.0	0.0	674.0	0.0	0.0	0.0	44.0	0.0	0.0	44.0	44.0	35.0	119.0	0.0	149.0	0.0	0.0	0.0	29.0	0.0	29.0	0.0	0.0	29.0	84089.0	0.0	0.0	0.0	0.0	0.0	894.0	0.0	0.0	0.0	0.0	0.0	2449.0	0.0	0.0	29.0	0.0
147	131.0	138.0	0.0	867.0	0.0	94.0	0.0	0.0	0.0	0.0	0.0	0.0	0.0	0.0	64.0	0.0	0.0	0.0	0.0	0.0	0.0	0.0	87.0	0.0	58.0	0.0	0.0	218.0	0.0	0.0	2001.0	350.0	123.0	0.0	0.0	0.0	33.0	0.0	246.0	0.0	0.0	0.0	0.0	0.0	80.0	0.0	0.0	3078.0	0.0
148	1178.0	571.0	190.0	7120.0	229.0	86.0	114.0	86.0	0.0	19.0	2147.0	0.0	0.0	56.0	0.0	0.0	0.0	327.0	173.0	35.0	103.0	20.0	190.0	0.0	0.0	0.0	0.0	0.0	86.0	0.0	0.0	0.0	52872.0	0.0	0.0	0.0	0.0	0.0	2097.0	0.0	0.0	0.0	0.0	0.0	25154.0	0.0	80.0	138.0	0.0
149	1256.0	276.0	348.0	44.0	0.0	0.0	0.0	32.0	88.0	0.0	0.0	116.0	60.0	0.0	0.0	0.0	0.0	0.0	44.0	0.0	0.0	36.0	0.0	40.0	36.0	64.0	0.0	0.0	0.0	28.0	0.0	0.0	36.0	0.0	0.0	32.0	0.0	0.0	0.0	632.0	680.0	0.0	148.0	0.0	0.0	0.0	0.0	56.0	0.0
150	0.0	0.0	0.0	0.0	0.0	0.0	0.0	0.0	0.0	0.0	0.0	0.0	0.0	0.0	0.0	0.0	0.0	0.0	0.0	0.0	0.0	0.0	0.0	0.0	0.0	0.0	0.0	0.0	0.0	0.0	0.0	0.0	0.0	0.0	0.0	0.0	0.0	0.0	0.0	0.0	0.0	0.0	0.0	0.0	0.0	0.0	0.0	0.0	0.0
151	3813.0	4339.0	460.0	2268.0	219.0	1906.0	146.0	315.0	55.0	0.0	125.0	37.0	0.0	103.0	64.0	427.0	51.0	93.0	280.0	35.0	235.0	0.0	0.0	85.0	789.0	329.0	0.0	528.0	394.0	49.0	64.0	432.0	1717.0	104.0	271.0	65.0	22.0	187.0	401.0	252.0	0.0	43.0	0.0	0.0	121.0	251.0	89.0	905.0	89.0
152	479.0	303.0	79.0	17340.0	361.0	95.0	97.0	0.0	0.0	0.0	9107.0	0.0	0.0	0.0	0.0	0.0	0.0	128.0	95.0	0.0	63.0	0.0	319.0	0.0	0.0	0.0	0.0	111.0	63.0	0.0	0.0	0.0	45911.0	0.0	0.0	0.0	33.0	0.0	7557.0	0.0	0.0	0.0	0.0	0.0	2575.0	0.0	0.0	351.0	0.0
153	14200.0	26606.0	2615.0	6277.0	525.0	6390.0	277.0	1136.0	378.0	114.0	423.0	119.0	88.0	370.0	173.0	8618.0	511.0	584.0	1195.0	186.0	227.0	201.0	0.0	609.0	12152.0	1046.0	0.0	755.0	19053.0	240.0	137.0	351.0	4446.0	282.0	2601.0	433.0	55.0	37779.0	647.0	1195.0	327.0	414.0	271.0	0.0	322.0	1141.0	356.0	784.0	536.0
154	2539.0	1754.0	646.0	4063.0	186.0	554.0	195.0	0.0	89.0	34.0	141.0	43.0	22.0	66.0	41849.0	0.0	51.0	81.0	315.0	128.0	12578.0	0.0	507.0	127.0	0.0	369.0	0.0	831.0	188.0	49.0	169.0	415.0	2223.0	52.0	108.0	65.0	43362.0	134.0	462.0	0.0	48.0	65.0	42.0	0.0	181.0	228.0	0.0	2031.0	0.0
155	340.0	1174.0	0.0	708.0	0.0	152.0	0.0	0.0	0.0	0.0	69.0	0.0	0.0	0.0	0.0	0.0	0.0	0.0	0.0	0.0	0.0	0.0	132.0	0.0	0.0	0.0	0.0	62.0	55.0	0.0	56.0	0.0	159.0	0.0	0.0	0.0	0.0	0.0	339.0	0.0	0.0	0.0	0.0	0.0	0.0	0.0	0.0	132.0	0.0
156	1951.0	40013.0	540.0	2761.0	570.0	1921.0	179.0	600.0	245.0	0.0	407.0	0.0	27.0	0.0	0.0	4472.0	61.0	186.0	510.0	93.0	0.0	24.0	480.0	170.0	5913.0	354.0	0.0	352.0	3632.0	0.0	24.0	135.0	510.0	0.0	540.0	65.0	0.0	3542.0	277.0	309.0	134.0	76.0	70.0	0.0	141.0	510.0	160.0	0.0	0.0
157	3139.0	993.0	700.0	1109.0	525.0	175.0	0.0	846.0	0.0	0.0	0.0	0.0	0.0	30.0	0.0	124.0	0.0	175.0	423.0	0.0	0.0	0.0	0.0	113.0	306.0	0.0	0.0	201.0	175.0	0.0	56.0	108.0	686.0	0.0	0.0	0.0	0.0	134.0	370.0	0.0	0.0	54.0	0.0	0.0	80.0	114.0	0.0	1448.0	0.0
158	96.0	75.0	0.0	13091.0	75.0	0.0	53.0	0.0	0.0	0.0	376.0	0.0	0.0	0.0	0.0	0.0	0.0	53.0	0.0	0.0	0.0	0.0	247.0	0.0	0.0	0.0	0.0	0.0	0.0	0.0	0.0	0.0	31005.0	0.0	0.0	0.0	0.0	0.0	647.0	0.0	0.0	0.0	0.0	0.0	1202.0	0.0	0.0	107.0	0.0
159	3361.0	26415.0	951.0	18250.0	4085.0	10726.0	3406.0	841.0	178.0	0.0	5408.0	92.0	88.0	56.0	173.0	10425.0	61.0	490.0	525.0	179.0	184.0	69.0	11206.0	141.0	21745.0	633.0	0.0	1611.0	2561.0	58.0	129.0	513.0	2829.0	125.0	2266.0	151.0	111.0	10552.0	3701.0	393.0	202.0	141.0	88.0	0.0	847.0	319.0	311.0	543.0	73.0
160	370.0	1677.0	120.0	843.0	0.0	166.0	0.0	378.0	0.0	34.0	172.0	0.0	0.0	0.0	0.0	0.0	0.0	0.0	0.0	0.0	0.0	0.0	213.0	0.0	203.0	0.0	0.0	139.0	250.0	0.0	88.0	0.0	213.0	0.0	54.0	0.0	0.0	139.0	308.0	0.0	0.0	0.0	0.0	0.0	0.0	0.0	0.0	301.0	0.0
161	112.0	39.0	19.0	1122.0	14.0	0.0	29.0	0.0	24.0	0.0	250.0	0.0	0.0	0.0	19.0	0.0	0.0	0.0	68.0	42.0	19.0	19.0	53.0	0.0	14.0	9.0	0.0	14.0	0.0	0.0	0.0	0.0	7781.0	0.0	0.0	0.0	0.0	19.0	195.0	0.0	0.0	0.0	0.0	0.0	363.0	0.0	0.0	24.0	0.0
162	1323.0	145.0	628.0	125.0	0.0	66.0	0.0	39.0	8639.0	0.0	0.0	37.0	61.0	0.0	0.0	0.0	0.0	0.0	172.0	0.0	0.0	264.0	0.0	56.0	79.0	244.0	0.0	0.0	33.0	1925.0	0.0	0.0	112.0	112.0	0.0	588.0	0.0	0.0	0.0	2712.0	250.0	0.0	377.0	0.0	0.0	79.0	0.0	0.0	178.0
163	1093.0	553.0	163.0	402.0	175.0	88.0	0.0	925.0	0.0	0.0	0.0	0.0	0.0	0.0	0.0	62.0	0.0	0.0	150.0	0.0	0.0	0.0	0.0	0.0	176.0	113.0	0.0	88.0	88.0	0.0	0.0	0.0	289.0	0.0	0.0	0.0	0.0	88.0	150.0	0.0	0.0	0.0	0.0	0.0	0.0	0.0	0.0	188.0	0.0
164	250.0	101.0	74.0	97.0	0.0	0.0	0.0	0.0	0.0	27.0	0.0	0.0	0.0	891.0	0.0	0.0	0.0	1942.0	40.0	0.0	0.0	0.0	16.0	0.0	0.0	16.0	0.0	0.0	0.0	0.0	0.0	0.0	135.0	0.0	0.0	0.0	0.0	0.0	16.0	0.0	0.0	0.0	0.0	0.0	0.0	0.0	1255.0	0.0	0.0
165	231.0	291.0	0.0	489.0	0.0	110.0	0.0	0.0	0.0	0.0	0.0	46.0	0.0	0.0	0.0	0.0	0.0	0.0	46.0	0.0	0.0	0.0	106.0	0.0	0.0	0.0	0.0	226.0	0.0	0.0	0.0	216.0	83.0	0.0	0.0	0.0	0.0	0.0	0.0	0.0	0.0	0.0	0.0	0.0	0.0	0.0	0.0	301.0	0.0
166	295.0	533.0	0.0	3316.0	361.0	227.0	309.0	0.0	0.0	0.0	360.0	21.0	0.0	0.0	173.0	83.0	0.0	0.0	0.0	179.0	0.0	0.0	1351.0	0.0	420.0	0.0	0.0	302.0	0.0	0.0	80.0	297.0	249.0	0.0	72.0	0.0	55.0	0.0	2097.0	0.0	0.0	0.0	0.0	0.0	0.0	0.0	0.0	301.0	0.0
167	2849.0	392.0	1063.0	278.0	0.0	72.0	0.0	18642.0	0.0	0.0	0.0	0.0	0.0	0.0	0.0	0.0	0.0	0.0	536.0	0.0	0.0	0.0	0.0	216.0	123.0	474.0	0.0	0.0	165.0	0.0	0.0	0.0	175.0	72.0	0.0	0.0	0.0	0.0	185.0	92.0	0.0	43.0	0.0	0.0	0.0	278.0	0.0	72.0	423.0
168	0.0	0.0	0.0	0.0	0.0	0.0	146.0	0.0	0.0	0.0	0.0	0.0	0.0	0.0	0.0	0.0	0.0	0.0	0.0	422.0	0.0	0.0	0.0	0.0	0.0	0.0	0.0	0.0	0.0	0.0	0.0	0.0	0.0	0.0	0.0	0.0	0.0	0.0	0.0	0.0	0.0	0.0	0.0	0.0	0.0	0.0	0.0	0.0	0.0
169	171.0	40.0	64.0	12.0	0.0	0.0	0.0	0.0	17.0	0.0	0.0	12.0	0.0	0.0	0.0	0.0	0.0	0.0	32.0	0.0	40.0	0.0	0.0	0.0	8.0	8.0	0.0	0.0	0.0	0.0	3.0	0.0	8.0	0.0	0.0	40.0	0.0	0.0	0.0	111.0	111.0	0.0	12.0	0.0	0.0	12.0	0.0	0.0	0.0
170	2103.0	425.0	1005.0	54.0	0.0	0.0	0.0	0.0	224.0	0.0	0.0	2103.0	30.0	0.0	0.0	0.0	0.0	0.0	116.0	0.0	0.0	77.0	0.0	0.0	0.0	85.0	0.0	0.0	38.0	30.0	0.0	0.0	154.0	54.0	0.0	293.0	0.0	0.0	0.0	1306.0	9071.0	0.0	92.0	0.0	0.0	92.0	0.0	139.0	0.0
171	78.0	135.0	0.0	406.0	0.0	0.0	0.0	42.0	0.0	0.0	0.0	0.0	0.0	0.0	1580.0	0.0	0.0	0.0	0.0	0.0	10140.0	0.0	78.0	0.0	0.0	0.0	0.0	64.0	0.0	0.0	0.0	78.0	92.0	0.0	0.0	0.0	1465.0	0.0	57.0	0.0	0.0	0.0	0.0	0.0	0.0	0.0	0.0	1084.0	0.0
172	10643.0	525.0	5331.0	321.0	0.0	0.0	0.0	175.0	267.0	59.0	0.0	151.0	94.0	0.0	0.0	0.0	51.0	0.0	1821.0	0.0	0.0	123.0	0.0	241.0	0.0	1545.0	0.0	0.0	126.0	697.0	0.0	0.0	476.0	2813.0	0.0	433.0	0.0	0.0	0.0	632.0	269.0	294.0	145.0	0.0	0.0	410.0	0.0	0.0	89.0
173	11448.0	5990.0	3461.0	2396.0	580.0	1774.0	81.0	1430.0	434.0	94.0	1207.0	552.0	887.0	169.0	43.0	290.0	398.0	385.0	1286.0	93.0	0.0	201.0	0.0	4977.0	709.0	1774.0	0.0	201.0	621.0	621.0	24.0	81.0	1920.0	271.0	317.0	843.0	0.0	402.0	277.0	2795.0	976.0	555.0	355.0	0.0	201.0	7555.0	267.0	0.0	4437.0
174	266.0	213.0	0.0	1793.0	0.0	0.0	97.0	0.0	0.0	0.0	141.0	0.0	0.0	0.0	606.0	0.0	0.0	0.0	0.0	0.0	84.0	0.0	177.0	0.0	0.0	0.0	0.0	1385.0	0.0	0.0	193.0	4705.0	177.0	0.0	0.0	0.0	210.0	0.0	431.0	0.0	0.0	0.0	0.0	0.0	0.0	0.0	0.0	5070.0	0.0
175	348.0	92.0	197.0	130.0	43.0	0.0	0.0	29.0	0.0	0.0	49.0	0.0	0.0	203.0	0.0	0.0	0.0	406.0	92.0	0.0	0.0	0.0	0.0	0.0	0.0	0.0	0.0	0.0	20.0	0.0	0.0	0.0	58.0	0.0	0.0	0.0	0.0	0.0	20.0	0.0	0.0	0.0	0.0	0.0	0.0	0.0	142.0	121.0	0.0
176	628.0	1769.0	0.0	834.0	0.0	228.0	260.0	165.0	0.0	0.0	0.0	0.0	0.0	0.0	0.0	207.0	0.0	0.0	0.0	0.0	0.0	0.0	264.0	0.0	432.0	0.0	0.0	0.0	256.0	0.0	0.0	0.0	181.0	41.0	163.0	0.0	0.0	187.0	115.0	0.0	0.0	0.0	0.0	0.0	0.0	0.0	0.0	0.0	0.0
177	220.0	173.0	0.0	2756.0	0.0	110.0	566.0	0.0	0.0	0.0	0.0	0.0	47.0	0.0	1700.0	0.0	0.0	0.0	94.0	558.0	78.0	0.0	8315.0	0.0	0.0	0.0	0.0	157.0	0.0	0.0	0.0	94.0	755.0	0.0	0.0	0.0	22.0	0.0	110.0	0.0	0.0	0.0	0.0	0.0	125.0	78.0	0.0	125.0	0.0
178	1196.0	1708.0	0.0	31211.0	755.0	7916.0	2314.0	315.0	0.0	0.0	2727.0	0.0	16.0	41.0	909.0	1082.0	0.0	105.0	245.0	179.0	75.0	37.0	7062.0	0.0	2790.0	202.0	0.0	2190.0	211.0	0.0	605.0	1486.0	1313.0	0.0	589.0	65.0	233.0	483.0	5984.0	210.0	38.0	0.0	0.0	0.0	544.0	114.0	97.0	1388.0	0.0
179	0.0	0.0	0.0	0.0	0.0	0.0	0.0	0.0	0.0	0.0	0.0	0.0	0.0	0.0	0.0	0.0	0.0	0.0	0.0	0.0	0.0	0.0	0.0	0.0	0.0	0.0	0.0	0.0	0.0	0.0	0.0	0.0	0.0	0.0	0.0	0.0	0.0	0.0	0.0	0.0	0.0	0.0	0.0	0.0	0.0	0.0	0.0	0.0	0.0
180	1897.0	650.0	406.0	198.0	0.0	153.0	0.0	399.0	44.0	0.0	0.0	21.0	72.0	0.0	0.0	0.0	0.0	0.0	216.0	0.0	0.0	0.0	0.0	694.0	0.0	180.0	0.0	0.0	144.0	0.0	0.0	0.0	144.0	0.0	0.0	0.0	0.0	72.0	0.0	379.0	48.0	0.0	0.0	0.0	0.0	661.0	0.0	0.0	605.0
181	698.0	243.0	79.0	359.0	262.0	68.0	0.0	269.0	0.0	0.0	203.0	0.0	0.0	0.0	0.0	0.0	0.0	128.0	142.0	0.0	0.0	0.0	0.0	0.0	0.0	52.0	0.0	0.0	0.0	0.0	0.0	52.0	259.0	0.0	0.0	0.0	0.0	0.0	79.0	0.0	0.0	0.0	0.0	0.0	0.0	0.0	0.0	79.0	0.0
182	336.0	504.0	0.0	960.0	91.0	105.0	0.0	0.0	0.0	0.0	0.0	0.0	0.0	36.0	0.0	0.0	0.0	0.0	91.0	35.0	0.0	0.0	112.0	0.0	119.0	0.0	0.0	105.0	0.0	0.0	32.0	108.0	406.0	0.0	0.0	0.0	22.0	0.0	370.0	0.0	0.0	0.0	0.0	0.0	0.0	0.0	0.0	119.0	0.0
183	0.0	0.0	0.0	0.0	0.0	0.0	0.0	0.0	0.0	0.0	0.0	0.0	0.0	0.0	0.0	0.0	0.0	0.0	0.0	0.0	0.0	0.0	0.0	0.0	0.0	0.0	0.0	0.0	0.0	0.0	0.0	0.0	0.0	0.0	0.0	0.0	0.0	0.0	0.0	0.0	0.0	0.0	0.0	0.0	0.0	0.0	0.0	0.0	0.0
184	6133.0	3564.0	1717.0	2263.0	0.0	192.0	0.0	0.0	192.0	14.0	125.0	21.0	36.0	0.0	129.0	83.0	163.0	0.0	449.0	21.0	192.0	37.0	0.0	113.0	256.0	224.0	0.0	321.0	0.0	58.0	48.0	108.0	2829.0	104.0	0.0	0.0	66.0	0.0	678.0	321.0	272.0	87.0	98.0	3708.0	0.0	0.0	0.0	353.0	48.0
185	5034.0	6417.0	1332.0	9971.0	405.0	987.0	635.0	504.0	156.0	24.0	1504.0	21.0	30.0	66.0	259.0	691.0	143.0	198.0	350.0	150.0	109.0	65.0	2073.0	0.0	937.0	0.0	0.0	679.0	400.0	0.0	920.0	892.0	2021.0	135.0	299.0	86.0	99.0	375.0	1326.0	641.0	57.0	98.0	70.0	0.0	342.0	114.0	133.0	1388.0	65.0
186	0.0	0.0	0.0	0.0	0.0	0.0	0.0	0.0	0.0	0.0	0.0	0.0	0.0	0.0	0.0	0.0	0.0	0.0	0.0	0.0	0.0	0.0	0.0	0.0	0.0	0.0	0.0	0.0	0.0	0.0	0.0	0.0	707.0	0.0	0.0	0.0	0.0	0.0	0.0	0.0	0.0	0.0	0.0	0.0	0.0	0.0	0.0	0.0	0.0
187	518.0	736.0	0.0	3602.0	131.0	199.0	130.0	0.0	0.0	0.0	3135.0	0.0	0.0	0.0	4026.0	545.0	0.0	0.0	0.0	71.0	134.0	0.0	955.0	0.0	1473.0	0.0	0.0	764.0	0.0	0.0	28751.0	1664.0	627.0	0.0	0.0	0.0	1376.0	0.0	2529.0	0.0	0.0	0.0	0.0	0.0	242.0	0.0	0.0	2595.0	0.0
188	56.0	140.0	0.0	2181.0	0.0	0.0	97.0	49.0	0.0	0.0	0.0	0.0	0.0	0.0	541.0	0.0	0.0	0.0	0.0	0.0	0.0	0.0	49.0	0.0	0.0	0.0	0.0	238.0	0.0	0.0	532.0	1199.0	112.0	0.0	0.0	0.0	55.0	0.0	894.0	0.0	0.0	0.0	0.0	0.0	0.0	0.0	0.0	3138.0	0.0
189	188.0	67.0	0.0	205.0	1329.0	33.0	0.0	25.0	0.0	0.0	67.0	0.0	0.0	0.0	0.0	0.0	0.0	566.0	54.0	0.0	0.0	0.0	0.0	0.0	0.0	0.0	0.0	0.0	0.0	0.0	0.0	0.0	117.0	0.0	0.0	0.0	0.0	0.0	79.0	0.0	0.0	0.0	0.0	0.0	0.0	0.0	16.0	50.0	0.0
190	2249.0	1966.0	566.0	361.0	0.0	298.0	0.0	1022.0	0.0	19.0	0.0	0.0	0.0	0.0	0.0	597.0	0.0	93.0	424.0	0.0	0.0	0.0	0.0	42.0	8651.0	173.0	0.0	0.0	377.0	49.0	0.0	0.0	393.0	41.0	72.0	0.0	0.0	346.0	110.0	0.0	0.0	87.0	0.0	0.0	0.0	188.0	71.0	204.0	97.0
191	582.0	3386.0	0.0	1031.0	0.0	648.0	114.0	0.0	0.0	0.0	0.0	0.0	0.0	0.0	64.0	83.0	0.0	0.0	0.0	0.0	0.0	0.0	277.0	0.0	171.0	0.0	0.0	201.0	238.0	0.0	24.0	135.0	264.0	0.0	1045.0	0.0	44.0	158.0	0.0	0.0	0.0	0.0	0.0	0.0	0.0	0.0	0.0	251.0	0.0
192	194.0	132.0	0.0	921.0	0.0	0.0	0.0	0.0	0.0	0.0	0.0	0.0	0.0	0.0	108.0	0.0	0.0	0.0	0.0	0.0	75.0	0.0	132.0	0.0	0.0	0.0	0.0	611.0	0.0	0.0	88.0	8693.0	159.0	0.0	0.0	0.0	22.0	0.0	185.0	0.0	0.0	0.0	0.0	0.0	0.0	0.0	0.0	2776.0	48.0
193	341.0	364.0	0.0	1240.0	0.0	102.0	195.0	0.0	0.0	0.0	0.0	0.0	0.0	0.0	108.0	0.0	0.0	0.0	0.0	0.0	84.0	0.0	284.0	0.0	0.0	0.0	0.0	1636.0	0.0	0.0	48.0	1486.0	261.0	0.0	0.0	0.0	44.0	0.0	102.0	0.0	0.0	0.0	0.0	0.0	0.0	0.0	0.0	2354.0	0.0
194	1035.0	12787.0	0.0	13417.0	481.0	3080.0	2314.0	904.0	189.0	0.0	250.0	519.0	47.0	0.0	194.0	4008.0	0.0	245.0	245.0	186.0	0.0	0.0	4547.0	70.0	6815.0	228.0	0.0	704.0	1215.0	33.0	24.0	729.0	1010.0	0.0	879.0	0.0	55.0	4457.0	1974.0	154.0	48.0	0.0	32.0	0.0	302.0	228.0	89.0	0.0	0.0
195	15000.0	12132.0	2161.0	42353.0	2968.0	4853.0	1189.0	1241.0	345.0	69.0	2179.0	86.0	94.0	231.0	13942.0	768.0	276.0	1285.0	980.0	866.0	3800.0	185.0	5514.0	127.0	2740.0	532.0	0.0	16544.0	965.0	157.0	6836.0	27133.0	11318.0	115.0	716.0	281.0	9258.0	644.0	13480.0	1349.0	318.0	239.0	238.0	0.0	1028.0	456.0	409.0	243979.0	162.0
196	10796.0	3425.0	2818.0	1040.0	0.0	2339.0	97.0	336.0	21867.0	64.0	141.0	1975.0	1231.0	92.0	0.0	124.0	265.0	0.0	997.0	0.0	109.0	16496.0	0.0	496.0	540.0	1300.0	0.0	0.0	164.0	16748.0	24.0	0.0	2021.0	650.0	344.0	4639.0	0.0	107.0	0.0	17285.0	2024.0	337.0	11557.0	0.0	0.0	1027.0	71.0	0.0	203.0
197	743.0	499.0	201.0	1316.0	5300.0	73.0	0.0	73.0	0.0	0.0	73.0	0.0	16.0	30.0	0.0	0.0	0.0	140.0	0.0	0.0	0.0	0.0	0.0	0.0	73.0	0.0	0.0	201.0	97.0	0.0	0.0	0.0	402.0	0.0	0.0	0.0	0.0	0.0	277.0	0.0	0.0	0.0	0.0	0.0	0.0	0.0	0.0	249.0	0.0
198	25791.0	2017.0	8176.0	2089.0	700.0	713.0	0.0	1956.0	334.0	149.0	156.0	75.0	88.0	66.0	0.0	145.0	306.0	163.0	50863.0	21.0	361.0	115.0	0.0	950.0	468.0	16038.0	0.0	226.0	211.0	182.0	24.0	0.0	1818.0	4947.0	72.0	650.0	66.0	161.0	308.0	519.0	221.0	1057.0	140.0	0.0	80.0	2419.0	71.0	241.0	487.0
199	199.0	63.0	72.0	114.0	0.0	21.0	0.0	38.0	25.0	365.0	0.0	0.0	0.0	127.0	0.0	0.0	127.0	76.0	72.0	0.0	0.0	0.0	0.0	0.0	0.0	33.0	0.0	16.0	25.0	33.0	0.0	0.0	84.0	16.0	0.0	0.0	0.0	0.0	0.0	0.0	0.0	46.0	0.0	0.0	0.0	21.0	93.0	0.0	0.0
200	503.0	33.0	89.0	2.0	0.0	0.0	2.0	0.0	16.0	0.0	0.0	25.0	0.0	0.0	0.0	0.0	0.0	0.0	25.0	0.0	11.0	25.0	0.0	0.0	8.0	25.0	0.0	0.0	0.0	8.0	0.0	8.0	16.0	8.0	0.0	22.0	0.0	0.0	0.0	168.0	183.0	0.0	25.0	0.0	0.0	0.0	0.0	0.0	0.0
201	2071.0	73.0	413.0	135.0	61.0	24.0	0.0	55.0	18.0	0.0	0.0	0.0	16.0	0.0	0.0	0.0	388.0	55.0	721.0	0.0	0.0	0.0	0.0	141.0	0.0	197.0	0.0	0.0	0.0	0.0	0.0	0.0	110.0	43.0	0.0	30.0	0.0	0.0	0.0	0.0	0.0	26418.0	0.0	0.0	24.0	67.0	0.0	0.0	0.0
202	835.0	126.0	378.0	38.0	0.0	48.0	0.0	0.0	252.0	0.0	0.0	1039.0	456.0	0.0	0.0	0.0	0.0	0.0	126.0	0.0	38.0	116.0	0.0	19.0	0.0	97.0	0.0	0.0	0.0	87.0	0.0	0.0	97.0	38.0	0.0	203.0	0.0	0.0	0.0	660.0	241.0	0.0	135.0	0.0	0.0	67.0	0.0	0.0	0.0
203	746.0	86.0	193.0	0.0	0.0	0.0	0.0	0.0	199.0	0.0	0.0	7847.0	166.0	0.0	0.0	0.0	0.0	0.0	19.0	0.0	0.0	53.0	0.0	13.0	19.0	59.0	0.0	0.0	0.0	86.0	0.0	0.0	86.0	59.0	0.0	133.0	0.0	0.0	0.0	519.0	3104.0	0.0	53.0	0.0	0.0	86.0	0.0	26.0	40.0
204	6929.0	205976.0	2075.0	12635.0	2814.0	12666.0	1043.0	2714.0	367.0	39.0	2664.0	184.0	102.0	360.0	324.0	11152.0	173.0	2348.0	980.0	308.0	117.0	102.0	2445.0	283.0	26613.0	1165.0	0.0	2039.0	19021.0	215.0	96.0	702.0	3840.0	209.0	5448.0	238.0	177.0	26501.0	5367.0	997.0	356.0	359.0	168.0	0.0	766.0	867.0	1879.0	1146.0	219.0
205	1148.0	172.0	470.0	45.0	0.0	0.0	0.0	22.0	160.0	0.0	0.0	195.0	16.0	0.0	0.0	0.0	22.0	0.0	68.0	0.0	0.0	20.0	0.0	34.0	0.0	68.0	0.0	0.0	22.0	45.0	0.0	0.0	57.0	34.0	0.0	126.0	0.0	0.0	0.0	941.0	26582.0	0.0	80.0	0.0	0.0	57.0	0.0	45.0	40.0
206	416.0	255.0	56.0	430.0	284.0	151.0	0.0	85.0	0.0	0.0	0.0	0.0	0.0	0.0	0.0	0.0	0.0	37.0	0.0	0.0	0.0	0.0	37.0	0.0	47.0	0.0	0.0	89.0	0.0	0.0	0.0	0.0	104.0	0.0	0.0	0.0	0.0	0.0	108.0	0.0	0.0	0.0	0.0	0.0	42.0	0.0	0.0	301.0	0.0
207	180.0	170.0	30.0	13666.0	100.0	0.0	0.0	0.0	0.0	0.0	689.0	0.0	0.0	0.0	0.0	0.0	0.0	50.0	40.0	0.0	0.0	0.0	150.0	0.0	0.0	0.0	0.0	50.0	60.0	0.0	0.0	0.0	35525.0	0.0	0.0	0.0	0.0	0.0	1388.0	0.0	0.0	0.0	0.0	0.0	3785.0	0.0	0.0	100.0	0.0
208	1440.0	10731.0	0.0	14557.0	1314.0	2025.0	3846.0	420.0	44.0	0.0	376.0	21.0	0.0	0.0	194.0	8327.0	0.0	198.0	0.0	164.0	0.0	0.0	7899.0	0.0	12729.0	202.0	0.0	931.0	1440.0	0.0	64.0	351.0	1313.0	0.0	1912.0	0.0	88.0	6873.0	1388.0	0.0	0.0	54.0	42.0	0.0	262.0	114.0	89.0	301.0	0.0
209	9782.0	1857.0	2237.0	1706.0	372.0	370.0	0.0	1935.0	167.0	84.0	282.0	59.0	69.0	46.0	0.0	124.0	542.0	245.0	2085.0	0.0	100.0	45.0	0.0	155.0	180.0	910.0	0.0	0.0	211.0	99.0	0.0	0.0	1111.0	188.0	181.0	227.0	0.0	134.0	370.0	365.0	48.0	12579.0	70.0	0.0	100.0	547.0	62.0	0.0	65.0
210	3429.0	1034.0	1204.0	311.0	0.0	141.0	0.0	231.0	78.0	24.0	172.0	0.0	50.0	0.0	0.0	127.0	0.0	0.0	340.0	0.0	0.0	0.0	0.0	2353.0	113.0	354.0	0.0	0.0	212.0	33.0	0.0	0.0	255.0	41.0	0.0	127.0	0.0	99.0	0.0	99.0	0.0	65.0	0.0	0.0	0.0	3766.0	0.0	0.0	1572.0
211	1036.0	11274.0	298.0	1036.0	306.0	599.0	146.0	525.0	55.0	0.0	109.0	0.0	0.0	30.0	0.0	685.0	0.0	151.0	0.0	57.0	0.0	0.0	175.0	56.0	1550.0	263.0	0.0	0.0	6655.0	58.0	0.0	0.0	298.0	0.0	235.0	0.0	0.0	1637.0	246.0	0.0	0.0	0.0	37.0	0.0	80.0	136.0	80.0	0.0	81.0
212	28198.0	1057.0	48333.0	704.0	339.0	285.0	0.0	757.0	1003.0	89.0	0.0	265.0	116.0	0.0	0.0	83.0	255.0	81.0	5604.0	0.0	0.0	222.0	0.0	850.0	360.0	5599.0	0.0	0.0	306.0	1311.0	16.0	0.0	638.0	12719.0	54.0	2342.0	0.0	80.0	0.0	815.0	327.0	708.0	182.0	0.0	0.0	1072.0	0.0	0.0	268.0
213	495.0	443.0	149.0	328.0	86.0	40.0	0.0	63.0	0.0	40.0	109.0	0.0	0.0	789.0	0.0	0.0	0.0	3138.0	86.0	0.0	0.0	0.0	0.0	0.0	0.0	63.0	0.0	0.0	0.0	0.0	0.0	0.0	420.0	0.0	0.0	0.0	0.0	0.0	69.0	0.0	0.0	0.0	0.0	0.0	0.0	0.0	6527.0	0.0	0.0
214	695.0	126.0	238.0	42.0	0.0	0.0	0.0	0.0	920.0	0.0	0.0	221.0	47.0	0.0	0.0	0.0	42.0	0.0	63.0	0.0	0.0	534.0	0.0	21.0	0.0	119.0	0.0	0.0	0.0	481.0	0.0	0.0	105.0	70.0	0.0	330.0	0.0	0.0	0.0	1236.0	96.0	14.0	379.0	0.0	0.0	21.0	0.0	0.0	0.0
215	680.0	148.0	426.0	66.0	15.0	0.0	0.0	19.0	203.0	0.0	0.0	242.0	4783.0	0.0	0.0	0.0	0.0	0.0	50.0	0.0	19.0	656.0	0.0	0.0	0.0	97.0	0.0	0.0	0.0	105.0	0.0	0.0	74.0	50.0	0.0	54.0	0.0	0.0	0.0	660.0	97.0	0.0	707.0	0.0	0.0	62.0	0.0	0.0	0.0
216	2544.0	118.0	606.0	48.0	0.0	34.0	0.0	55.0	367.0	154.0	0.0	1212.0	94.0	0.0	0.0	0.0	320.0	0.0	195.0	0.0	0.0	107.0	0.0	127.0	0.0	118.0	0.0	0.0	0.0	771.0	0.0	0.0	48.0	320.0	0.0	10890.0	0.0	27.0	0.0	899.0	192.0	0.0	168.0	0.0	0.0	251.0	0.0	0.0	0.0
217	107.0	28.0	14.0	98.0	142.0	0.0	0.0	37.0	0.0	0.0	32.0	0.0	0.0	0.0	0.0	0.0	18.0	233.0	18.0	0.0	0.0	0.0	0.0	0.0	18.0	14.0	0.0	0.0	9.0	0.0	0.0	9.0	88.0	0.0	0.0	0.0	0.0	0.0	37.0	14.0	0.0	0.0	0.0	0.0	28.0	14.0	14.0	0.0	0.0
218	267.0	994.0	60.0	116.0	0.0	8073.0	0.0	38.0	0.0	0.0	0.0	0.0	0.0	0.0	0.0	310.0	0.0	0.0	34.0	0.0	0.0	0.0	0.0	0.0	288.0	0.0	0.0	0.0	409.0	0.0	0.0	0.0	0.0	0.0	5829.0	0.0	0.0	375.0	0.0	0.0	0.0	0.0	0.0	0.0	0.0	25.0	0.0	21.0	0.0
219	0.0	0.0	0.0	15159.0	0.0	0.0	896.0	0.0	0.0	0.0	109.0	0.0	0.0	0.0	64.0	0.0	0.0	0.0	0.0	0.0	0.0	0.0	0.0	0.0	0.0	0.0	0.0	629.0	0.0	0.0	0.0	108.0	0.0	0.0	0.0	0.0	0.0	0.0	0.0	0.0	0.0	0.0	0.0	0.0	0.0	0.0	0.0	0.0	0.0
220	0.0	0.0	0.0	0.0	0.0	0.0	0.0	0.0	0.0	0.0	0.0	0.0	0.0	72.0	0.0	0.0	0.0	0.0	0.0	0.0	0.0	0.0	0.0	0.0	0.0	0.0	0.0	0.0	0.0	0.0	0.0	0.0	0.0	0.0	0.0	0.0	0.0	0.0	0.0	0.0	0.0	0.0	0.0	0.0	0.0	0.0	320.0	0.0	0.0
221	2638.0	1324.0	704.0	473.0	0.0	189.0	0.0	357.0	144.0	0.0	0.0	136.0	147.0	0.0	0.0	124.0	51.0	0.0	325.0	0.0	58.0	115.0	0.0	808.0	662.0	494.0	0.0	0.0	147.0	136.0	0.0	0.0	452.0	73.0	0.0	130.0	0.0	0.0	0.0	4131.0	388.0	65.0	168.0	0.0	0.0	1255.0	0.0	0.0	672.0
222	4548.0	1639.0	1916.0	646.0	142.0	323.0	0.0	504.0	277.0	89.0	344.0	507.0	253.0	0.0	0.0	207.0	122.0	140.0	1062.0	0.0	0.0	53.0	0.0	5984.0	300.0	1570.0	0.0	0.0	484.0	174.0	0.0	0.0	554.0	177.0	163.0	277.0	0.0	214.0	0.0	531.0	192.0	65.0	98.0	0.0	0.0	3743.0	0.0	0.0	11452.0
223	735.0	267.0	227.0	815.0	1215.0	66.0	0.0	187.0	0.0	44.0	280.0	0.0	0.0	72.0	0.0	0.0	0.0	1911.0	160.0	0.0	0.0	0.0	0.0	0.0	80.0	0.0	0.0	80.0	0.0	0.0	0.0	0.0	641.0	0.0	0.0	0.0	0.0	0.0	253.0	0.0	0.0	65.0	0.0	0.0	93.0	0.0	89.0	160.0	0.0
224	2111.0	12508.0	648.0	32489.0	1412.0	6789.0	5476.0	294.0	55.0	19.0	1975.0	43.0	50.0	41.0	238.0	5814.0	0.0	537.0	0.0	114.0	92.0	20.0	12427.0	70.0	15109.0	228.0	0.0	3298.0	1554.0	66.0	161.0	1054.0	3435.0	73.0	4079.0	0.0	111.0	7169.0	5151.0	618.0	0.0	87.0	65.0	0.0	1169.0	182.0	142.0	724.0	146.0
225	694.0	101.0	117.0	58.0	0.0	0.0	0.0	48.0	26.0	4698.0	26.0	0.0	0.0	154.0	0.0	0.0	1972.0	93.0	96.0	0.0	0.0	0.0	0.0	0.0	64.0	90.0	0.0	0.0	0.0	26.0	0.0	0.0	48.0	37.0	0.0	303.0	0.0	0.0	26.0	53.0	0.0	288.0	0.0	0.0	0.0	26.0	178.0	0.0	0.0
226	4436.0	115.0	793.0	49.0	41.0	0.0	0.0	140.0	0.0	776.0	0.0	0.0	0.0	0.0	0.0	0.0	6832.0	0.0	545.0	0.0	0.0	0.0	0.0	49.0	0.0	338.0	0.0	0.0	0.0	49.0	0.0	0.0	90.0	396.0	33.0	966.0	0.0	0.0	41.0	33.0	0.0	7948.0	0.0	0.0	0.0	182.0	0.0	0.0	24.0
227	3322.0	1647.0	810.0	2404.0	240.0	324.0	0.0	0.0	0.0	54.0	219.0	0.0	0.0	432.0	0.0	0.0	81.0	702.0	513.0	0.0	117.0	20.0	0.0	113.0	252.0	648.0	0.0	0.0	0.0	0.0	0.0	0.0	2431.0	52.0	0.0	65.0	0.0	0.0	324.0	0.0	0.0	76.0	65.0	0.0	351.0	159.0	1242.0	0.0	121.0
228	3763.0	32850.0	1084.0	9631.0	909.0	4478.0	1401.0	1914.0	156.0	34.0	1849.0	70.0	75.0	133.0	86.0	7144.0	112.0	467.0	560.0	64.0	75.0	69.0	1786.0	184.0	11864.0	734.0	0.0	679.0	59704.0	116.0	64.0	270.0	2829.0	104.0	1786.0	119.0	88.0	13586.0	2776.0	534.0	125.0	196.0	79.0	0.0	786.0	342.0	409.0	422.0	81.0
229	1060.0	5381.0	238.0	583.0	119.0	3936.0	0.0	145.0	0.0	0.0	0.0	21.0	0.0	0.0	0.0	1495.0	0.0	0.0	119.0	35.0	0.0	0.0	0.0	0.0	2452.0	185.0	0.0	0.0	1153.0	0.0	0.0	0.0	212.0	41.0	2810.0	0.0	0.0	1879.0	0.0	0.0	0.0	0.0	0.0	0.0	0.0	0.0	0.0	0.0	48.0
230	302.0	140.0	63.0	70.0	63.0	0.0	0.0	28.0	0.0	98.0	0.0	0.0	0.0	316.0	0.0	0.0	56.0	70.0	35.0	0.0	0.0	0.0	0.0	0.0	0.0	63.0	0.0	0.0	0.0	0.0	0.0	0.0	98.0	0.0	0.0	21.0	0.0	0.0	0.0	0.0	0.0	21.0	0.0	0.0	0.0	0.0	70.0	0.0	0.0
231	160.0	114.0	0.0	321.0	0.0	53.0	0.0	0.0	0.0	0.0	0.0	0.0	0.0	0.0	497.0	0.0	0.0	0.0	0.0	0.0	311.0	0.0	99.0	0.0	0.0	0.0	0.0	107.0	0.0	0.0	32.0	191.0	153.0	0.0	0.0	0.0	477.0	0.0	68.0	0.0	0.0	0.0	0.0	0.0	0.0	0.0	0.0	1257.0	0.0
232	11135.0	8003.0	1739.0	12614.0	810.0	4523.0	244.0	1478.0	200.0	69.0	360.0	86.0	61.0	200.0	151.0	477.0	317.0	315.0	956.0	207.0	588.0	41.0	0.0	241.0	956.0	1043.0	0.0	2819.0	871.0	99.0	88.0	810.0	4951.0	188.0	489.0	292.0	77.0	698.0	1110.0	716.0	154.0	316.0	126.0	0.0	423.0	456.0	276.0	1086.0	178.0
233	87.0	64.0	57.0	114.0	20.0	23.0	0.0	0.0	0.0	114.0	16.0	0.0	0.0	1347.0	0.0	0.0	0.0	60.0	20.0	0.0	0.0	0.0	0.0	0.0	0.0	16.0	0.0	0.0	0.0	0.0	0.0	0.0	162.0	0.0	0.0	0.0	0.0	0.0	0.0	0.0	0.0	0.0	0.0	0.0	0.0	23.0	641.0	0.0	0.0
234	14732.0	6478.0	2751.0	10117.0	26734.0	1419.0	130.0	1686.0	167.0	353.0	3194.0	108.0	55.0	1153.0	86.0	311.0	838.0	51589.0	1863.0	207.0	479.0	90.0	0.0	255.0	1153.0	1331.0	0.0	679.0	635.0	132.0	96.0	216.0	12779.0	230.0	308.0	303.0	44.0	295.0	2129.0	1064.0	202.0	806.0	93.0	0.0	1064.0	593.0	2573.0	845.0	268.0
235	1546.0	679.0	279.0	1239.0	0.0	279.0	0.0	146.0	0.0	59.0	0.0	0.0	22.0	813.0	0.0	0.0	61.0	533.0	239.0	0.0	146.0	0.0	0.0	0.0	0.0	319.0	0.0	0.0	0.0	0.0	0.0	0.0	2399.0	0.0	0.0	0.0	0.0	0.0	0.0	0.0	0.0	0.0	0.0	0.0	186.0	0.0	1159.0	119.0	0.0
236	289.0	498.0	0.0	628.0	0.0	224.0	0.0	72.0	0.0	0.0	0.0	0.0	0.0	0.0	0.0	0.0	0.0	0.0	0.0	0.0	0.0	0.0	86.0	0.0	0.0	0.0	0.0	276.0	101.0	0.0	0.0	189.0	144.0	0.0	0.0	0.0	22.0	72.0	93.0	0.0	0.0	0.0	0.0	0.0	0.0	0.0	0.0	422.0	0.0
237	1158.0	689.0	248.0	1268.0	2201.0	0.0	0.0	248.0	0.0	54.0	717.0	0.0	0.0	159.0	0.0	0.0	92.0	14261.0	165.0	28.0	0.0	0.0	0.0	0.0	137.0	0.0	0.0	137.0	0.0	0.0	0.0	0.0	1296.0	0.0	0.0	65.0	0.0	0.0	496.0	0.0	0.0	65.0	0.0	0.0	137.0	0.0	258.0	165.0	73.0
238	427.0	300.0	80.0	578.0	0.0	69.0	69.0	69.0	0.0	0.0	0.0	0.0	0.0	0.0	43.0	0.0	0.0	0.0	80.0	0.0	75.0	0.0	115.0	0.0	104.0	0.0	0.0	1988.0	0.0	0.0	32.0	1351.0	266.0	0.0	0.0	0.0	22.0	0.0	69.0	0.0	0.0	0.0	0.0	0.0	0.0	0.0	0.0	301.0	40.0
239	0.0	0.0	0.0	0.0	996.0	0.0	0.0	0.0	0.0	29.0	0.0	0.0	0.0	30.0	0.0	0.0	0.0	140.0	210.0	0.0	0.0	0.0	0.0	56.0	0.0	0.0	0.0	478.0	0.0	0.0	24.0	0.0	707.0	0.0	54.0	0.0	0.0	0.0	401.0	0.0	0.0	0.0	0.0	0.0	80.0	0.0	0.0	603.0	0.0
240	696.0	372.0	156.0	1020.0	219.0	132.0	0.0	120.0	0.0	0.0	0.0	0.0	0.0	0.0	0.0	0.0	0.0	93.0	0.0	0.0	0.0	0.0	72.0	0.0	132.0	0.0	0.0	251.0	72.0	0.0	0.0	0.0	240.0	0.0	0.0	0.0	0.0	0.0	108.0	0.0	0.0	0.0	0.0	0.0	0.0	0.0	0.0	301.0	0.0
241	2919.0	155.0	679.0	144.0	175.0	0.0	0.0	189.0	33.0	79.0	0.0	0.0	22.0	0.0	0.0	0.0	460.0	0.0	2284.0	0.0	0.0	0.0	0.0	155.0	0.0	746.0	0.0	0.0	0.0	0.0	0.0	0.0	111.0	66.0	0.0	0.0	0.0	0.0	55.0	0.0	0.0	4935.0	0.0	0.0	0.0	114.0	0.0	0.0	81.0
242	2076.0	723.0	667.0	500.0	0.0	129.0	0.0	18986.0	0.0	0.0	0.0	0.0	0.0	0.0	0.0	111.0	51.0	105.0	426.0	0.0	58.0	0.0	0.0	166.0	296.0	296.0	0.0	0.0	241.0	0.0	0.0	0.0	389.0	0.0	0.0	0.0	22.0	0.0	0.0	0.0	0.0	111.0	0.0	0.0	0.0	203.0	0.0	111.0	129.0
243	252.0	385.0	58.0	256.0	0.0	77.0	46.0	50.0	0.0	0.0	0.0	0.0	0.0	0.0	0.0	0.0	0.0	0.0	31.0	0.0	0.0	0.0	81.0	0.0	0.0	0.0	0.0	62.0	38.0	0.0	0.0	85.0	54.0	0.0	0.0	31.0	0.0	0.0	0.0	0.0	0.0	0.0	0.0	0.0	0.0	0.0	0.0	136.0	0.0
244	3884.0	2675.0	575.0	692.0	131.0	352.0	0.0	633.0	0.0	0.0	0.0	0.0	0.0	0.0	0.0	234.0	0.0	0.0	211.0	0.0	0.0	20.0	0.0	0.0	610.0	0.0	0.0	0.0	234.0	0.0	0.0	108.0	305.0	0.0	45.0	0.0	0.0	80.0	0.0	0.0	0.0	0.0	0.0	0.0	0.0	0.0	0.0	1086.0	0.0
245	9712.0	459.0	3653.0	716.0	197.0	0.0	0.0	1115.0	0.0	14.0	0.0	0.0	22.0	0.0	0.0	0.0	71.0	0.0	4308.0	21.0	92.0	24.0	0.0	623.0	110.0	3471.0	0.0	0.0	110.0	107.0	0.0	0.0	330.0	376.0	0.0	130.0	0.0	0.0	0.0	91.0	0.0	163.0	0.0	0.0	0.0	2876.0	0.0	0.0	162.0
246	1026.0	4546.0	226.0	359.0	0.0	228.0	0.0	210.0	0.0	0.0	0.0	0.0	0.0	0.0	0.0	1412.0	0.0	0.0	186.0	0.0	0.0	0.0	106.0	99.0	576.0	159.0	0.0	0.0	2253.0	0.0	0.0	0.0	279.0	0.0	45.0	0.0	0.0	1718.0	119.0	0.0	0.0	0.0	0.0	0.0	0.0	159.0	0.0	0.0	97.0
247	1036.0	2955.0	254.0	373.0	84.0	1647.0	0.0	118.0	0.0	0.0	0.0	0.0	0.0	0.0	0.0	12943.0	0.0	81.0	203.0	0.0	0.0	0.0	84.0	99.0	4075.0	101.0	0.0	0.0	849.0	0.0	0.0	0.0	220.0	0.0	562.0	0.0	0.0	2683.0	0.0	0.0	0.0	0.0	0.0	0.0	0.0	91.0	0.0	84.0	40.0
248	4003.0	6557.0	908.0	1277.0	208.0	827.0	0.0	399.0	111.0	54.0	141.0	27.0	0.0	41.0	0.0	1931.0	61.0	210.0	564.0	21.0	0.0	0.0	0.0	184.0	1658.0	540.0	0.0	251.0	2779.0	58.0	0.0	0.0	909.0	41.0	326.0	97.0	0.0	1369.0	0.0	368.0	48.0	119.0	56.0	0.0	0.0	593.0	80.0	0.0	203.0
249	1342.0	581.0	179.0	415.0	96.0	0.0	0.0	1190.0	0.0	0.0	0.0	0.0	0.0	0.0	0.0	0.0	0.0	0.0	262.0	0.0	0.0	0.0	0.0	56.0	193.0	138.0	0.0	69.0	83.0	0.0	0.0	0.0	179.0	52.0	0.0	0.0	0.0	69.0	166.0	0.0	0.0	0.0	0.0	0.0	0.0	0.0	0.0	138.0	0.0
250	311.0	5386.0	97.0	453.0	0.0	1511.0	0.0	0.0	0.0	0.0	0.0	0.0	0.0	0.0	0.0	604.0	0.0	0.0	0.0	0.0	0.0	0.0	159.0	0.0	897.0	0.0	0.0	133.0	4088.0	0.0	0.0	0.0	88.0	0.0	1031.0	0.0	0.0	577.0	106.0	0.0	0.0	0.0	0.0	0.0	0.0	0.0	0.0	0.0	0.0
251	48.0	42.0	0.0	1122.0	21.0	0.0	0.0	10.0	0.0	0.0	235.0	0.0	0.0	0.0	0.0	0.0	0.0	0.0	16.0	0.0	0.0	0.0	32.0	0.0	0.0	16.0	10.0	0.0	0.0	0.0	0.0	0.0	29002.0	0.0	0.0	0.0	0.0	0.0	220.0	0.0	0.0	0.0	0.0	0.0	902.0	0.0	0.0	0.0	0.0
252	5857.0	2350.0	1483.0	1001.0	339.0	289.0	81.0	462.0	231.0	29.0	125.0	70.0	102.0	56.0	0.0	145.0	122.0	93.0	539.0	0.0	0.0	69.0	0.0	1999.0	809.0	867.0	0.0	0.0	250.0	199.0	0.0	0.0	655.0	146.0	117.0	269.0	0.0	161.0	0.0	4258.0	211.0	130.0	289.0	0.0	0.0	2373.0	62.0	0.0	2581.0
253	605.0	235.0	94.0	329.0	317.0	35.0	0.0	52.0	0.0	47.0	76.0	0.0	0.0	0.0	0.0	0.0	70.0	675.0	47.0	0.0	0.0	0.0	0.0	47.0	0.0	94.0	0.0	0.0	0.0	0.0	0.0	0.0	270.0	0.0	0.0	0.0	0.0	0.0	58.0	0.0	0.0	29.0	0.0	0.0	35.0	52.0	41.0	0.0	35.0
254	1471.0	15904.0	694.0	694.0	131.0	427.0	0.0	294.0	0.0	0.0	0.0	21.0	0.0	0.0	0.0	332.0	0.0	81.0	231.0	0.0	0.0	37.0	0.0	212.0	396.0	247.0	0.0	0.0	3571.0	33.0	0.0	0.0	446.0	0.0	108.0	0.0	0.0	778.0	0.0	0.0	0.0	119.0	46.0	0.0	0.0	251.0	0.0	0.0	130.0
255	1669.0	8314.0	438.0	1062.0	0.0	827.0	81.0	252.0	0.0	14.0	109.0	0.0	27.0	41.0	0.0	1516.0	0.0	151.0	0.0	35.0	0.0	0.0	168.0	127.0	1298.0	185.0	0.0	176.0	3575.0	0.0	0.0	0.0	371.0	0.0	208.0	0.0	0.0	7733.0	168.0	168.0	57.0	0.0	46.0	0.0	0.0	182.0	106.0	0.0	73.0
256	124.0	77.0	0.0	1110.0	0.0	0.0	46.0	0.0	0.0	0.0	0.0	0.0	0.0	0.0	2836.0	0.0	0.0	0.0	0.0	0.0	933.0	0.0	85.0	0.0	0.0	0.0	0.0	302.0	0.0	0.0	72.0	264.0	170.0	0.0	0.0	0.0	1398.0	0.0	69.0	0.0	0.0	0.0	0.0	0.0	0.0	0.0	0.0	1991.0	0.0
257	1424.0	112.0	354.0	102.0	60.0	42.0	0.0	631.0	0.0	0.0	0.0	0.0	0.0	0.0	0.0	0.0	61.0	0.0	560.0	0.0	0.0	0.0	0.0	51.0	0.0	186.0	0.0	0.0	0.0	41.0	0.0	0.0	88.0	0.0	0.0	0.0	0.0	0.0	32.0	0.0	0.0	340.0	0.0	0.0	0.0	93.0	0.0	0.0	0.0
258	333.0	85.0	130.0	35.0	0.0	0.0	0.0	0.0	35.0	0.0	3.0	0.0	7.0	0.0	3.0	0.0	3.0	0.0	0.0	0.0	16.0	0.0	0.0	3.0	0.0	13.0	0.0	0.0	7.0	13.0	0.0	0.0	16.0	0.0	0.0	0.0	0.0	0.0	0.0	210.0	302.0	0.0	22.0	0.0	0.0	0.0	0.0	13.0	0.0
259	428.0	259.0	77.0	9416.0	64.0	38.0	97.0	51.0	0.0	0.0	548.0	0.0	0.0	0.0	38.0	0.0	0.0	0.0	77.0	0.0	0.0	0.0	596.0	0.0	0.0	0.0	0.0	0.0	0.0	0.0	0.0	0.0	22893.0	0.0	0.0	0.0	0.0	0.0	709.0	0.0	0.0	0.0	0.0	0.0	1011.0	0.0	0.0	116.0	0.0
260	1034.0	620.0	0.0	8415.0	122.0	103.0	0.0	112.0	0.0	0.0	0.0	0.0	0.0	0.0	0.0	0.0	0.0	0.0	206.0	0.0	0.0	0.0	0.0	0.0	94.0	150.0	0.0	865.0	0.0	0.0	0.0	0.0	667.0	0.0	0.0	0.0	33.0	0.0	216.0	0.0	0.0	0.0	0.0	0.0	0.0	94.0	0.0	244.0	0.0
261	481.0	1296.0	0.0	1029.0	0.0	401.0	97.0	160.0	0.0	14.0	0.0	0.0	0.0	0.0	64.0	83.0	0.0	0.0	0.0	0.0	0.0	0.0	494.0	0.0	160.0	0.0	0.0	402.0	173.0	0.0	64.0	378.0	213.0	0.0	133.0	0.0	55.0	80.0	0.0	0.0	0.0	0.0	0.0	0.0	0.0	0.0	0.0	784.0	0.0
262	258.0	247.0	0.0	786.0	64.0	75.0	0.0	53.0	0.0	0.0	0.0	0.0	0.0	0.0	0.0	0.0	0.0	0.0	0.0	0.0	43.0	0.0	129.0	0.0	0.0	0.0	0.0	11707.0	0.0	0.0	0.0	594.0	97.0	0.0	0.0	0.0	22.0	0.0	64.0	0.0	0.0	0.0	0.0	0.0	0.0	0.0	0.0	543.0	0.0
263	3410.0	753.0	433.0	1243.0	0.0	188.0	0.0	150.0	100.0	960.0	0.0	0.0	16.0	1262.0	0.0	0.0	527.0	508.0	357.0	0.0	0.0	0.0	0.0	0.0	339.0	395.0	0.0	0.0	0.0	33.0	0.0	0.0	1111.0	94.0	0.0	226.0	22.0	0.0	0.0	0.0	0.0	263.0	84.0	0.0	121.0	114.0	527.0	0.0	81.0
264	231.0	617.0	0.0	273.0	0.0	101.0	0.0	0.0	0.0	0.0	0.0	0.0	0.0	0.0	0.0	49.0	0.0	0.0	0.0	0.0	0.0	0.0	91.0	0.0	59.0	0.0	0.0	119.0	70.0	0.0	0.0	45.0	45.0	0.0	101.0	0.0	0.0	42.0	0.0	0.0	0.0	0.0	0.0	0.0	0.0	0.0	0.0	87.0	0.0
265	1526.0	271.0	491.0	75.0	0.0	45.0	0.0	0.0	13524.0	14.0	45.0	194.0	180.0	0.0	0.0	0.0	0.0	0.0	211.0	0.0	0.0	642.0	0.0	0.0	60.0	211.0	0.0	0.0	37.0	1062.0	0.0	0.0	60.0	113.0	0.0	619.0	0.0	0.0	0.0	11144.0	318.0	0.0	1012.0	0.0	0.0	83.0	0.0	0.0	0.0
266	187.0	306.0	0.0	878.0	88.0	0.0	81.0	0.0	0.0	0.0	0.0	0.0	0.0	0.0	86.0	0.0	0.0	0.0	0.0	0.0	109.0	0.0	187.0	0.0	0.0	0.0	0.0	977.0	0.0	0.0	0.0	10287.0	138.0	0.0	0.0	0.0	77.0	0.0	167.0	0.0	0.0	0.0	0.0	0.0	0.0	0.0	0.0	3199.0	0.0
267	2101.0	257.0	406.0	474.0	470.0	0.0	0.0	284.0	0.0	583.0	0.0	0.0	0.0	257.0	0.0	0.0	1911.0	813.0	420.0	0.0	0.0	0.0	0.0	56.0	0.0	569.0	0.0	0.0	0.0	49.0	0.0	0.0	528.0	122.0	0.0	189.0	0.0	0.0	0.0	108.0	67.0	718.0	0.0	0.0	0.0	162.0	89.0	0.0	94.0
268	136.0	113.0	79.0	796.0	0.0	68.0	0.0	0.0	0.0	0.0	0.0	0.0	0.0	0.0	1796.0	0.0	0.0	0.0	0.0	0.0	5464.0	0.0	147.0	0.0	284.0	0.0	0.0	147.0	0.0	0.0	40.0	136.0	227.0	0.0	0.0	0.0	843.0	0.0	182.0	0.0	0.0	0.0	0.0	68.0	0.0	0.0	0.0	2083.0	0.0
269	212.0	131.0	50.0	1378.0	0.0	0.0	101.0	40.0	0.0	0.0	0.0	0.0	0.0	0.0	70.0	0.0	0.0	70.0	0.0	623.0	60.0	0.0	972.0	0.0	0.0	0.0	0.0	70.0	0.0	0.0	0.0	0.0	607.0	0.0	0.0	0.0	40.0	0.0	91.0	0.0	0.0	0.0	0.0	0.0	60.0	0.0	0.0	81.0	0.0
270	615.0	561.0	0.0	1176.0	82.0	164.0	0.0	0.0	0.0	0.0	0.0	0.0	22.0	0.0	0.0	0.0	0.0	0.0	123.0	0.0	0.0	0.0	136.0	0.0	0.0	0.0	0.0	3851.0	0.0	0.0	16.0	892.0	260.0	0.0	0.0	0.0	33.0	0.0	277.0	0.0	0.0	0.0	0.0	0.0	0.0	0.0	0.0	784.0	40.0
271	38.0	70.0	0.0	552.0	0.0	38.0	31.0	0.0	0.0	0.0	0.0	0.0	0.0	0.0	801.0	0.0	0.0	0.0	54.0	0.0	67.0	0.0	124.0	0.0	0.0	0.0	0.0	93.0	0.0	0.0	24.0	280.0	147.0	0.0	0.0	0.0	843.0	0.0	185.0	0.0	0.0	0.0	0.0	0.0	0.0	0.0	0.0	2373.0	0.0
272	2139.0	524.0	434.0	500.0	229.0	0.0	0.0	252.0	0.0	0.0	188.0	0.0	0.0	0.0	0.0	0.0	61.0	186.0	262.0	0.0	0.0	0.0	0.0	0.0	0.0	163.0	0.0	0.0	0.0	0.0	0.0	0.0	475.0	0.0	0.0	0.0	0.0	0.0	90.0	106.0	0.0	385.0	0.0	0.0	0.0	0.0	62.0	98.0	0.0
273	1363.0	1332.0	447.0	162.0	0.0	142.0	0.0	172.0	0.0	0.0	0.0	0.0	0.0	0.0	0.0	244.0	0.0	0.0	172.0	0.0	0.0	0.0	0.0	311.0	193.0	254.0	0.0	61.0	325.0	0.0	0.0	0.0	101.0	0.0	0.0	0.0	0.0	203.0	0.0	91.0	0.0	0.0	0.0	0.0	0.0	730.0	0.0	0.0	195.0
274	788.0	749.0	193.0	1214.0	0.0	0.0	179.0	0.0	0.0	0.0	109.0	32.0	0.0	0.0	1558.0	0.0	0.0	0.0	0.0	57.0	4237.0	0.0	167.0	0.0	0.0	0.0	0.0	232.0	0.0	0.0	153.0	245.0	516.0	0.0	0.0	0.0	577.0	0.0	555.0	0.0	0.0	0.0	0.0	193.0	0.0	0.0	0.0	3018.0	0.0
275	259.0	174.0	0.0	939.0	44.0	53.0	0.0	0.0	0.0	0.0	0.0	0.0	0.0	0.0	0.0	0.0	0.0	44.0	0.0	0.0	26.0	0.0	49.0	0.0	0.0	0.0	0.0	8748.0	0.0	0.0	0.0	216.0	187.0	0.0	0.0	0.0	0.0	0.0	67.0	0.0	0.0	0.0	0.0	0.0	40.0	0.0	0.0	161.0	0.0
276	50860.0	628.0	4721.0	230.0	0.0	0.0	0.0	166.0	122.0	214.0	0.0	37.0	0.0	0.0	0.0	0.0	991.0	0.0	6145.0	0.0	0.0	32.0	0.0	141.0	0.0	1342.0	0.0	0.0	0.0	107.0	0.0	0.0	205.0	2301.0	0.0	271.0	0.0	0.0	0.0	128.0	0.0	7041.0	60.0	0.0	0.0	388.0	0.0	0.0	105.0
277	230.0	76.0	82.0	98.0	58.0	0.0	0.0	0.0	0.0	15.0	0.0	0.0	0.0	512.0	0.0	0.0	0.0	76.0	21.0	0.0	0.0	0.0	0.0	0.0	31.0	21.0	0.0	0.0	21.0	0.0	0.0	0.0	222.0	0.0	0.0	0.0	0.0	0.0	0.0	0.0	0.0	0.0	0.0	0.0	0.0	0.0	632.0	15.0	0.0
278	414.0	712.0	0.0	2500.0	0.0	248.0	456.0	0.0	0.0	0.0	235.0	0.0	0.0	0.0	194.0	166.0	81.0	0.0	0.0	42.0	0.0	20.0	563.0	0.0	513.0	0.0	0.0	226.0	0.0	0.0	3357.0	162.0	331.0	0.0	45.0	0.0	55.0	80.0	370.0	0.0	0.0	0.0	0.0	0.0	100.0	0.0	0.0	663.0	0.0
279	6563.0	2267.0	1867.0	880.0	0.0	513.0	0.0	210.0	853.0	49.0	0.0	12815.0	6759.0	41.0	0.0	0.0	122.0	0.0	480.0	0.0	235.0	373.0	0.0	241.0	288.0	773.0	0.0	0.0	259.0	453.0	32.0	0.0	1111.0	251.0	235.0	800.0	0.0	80.0	0.0	2668.0	2313.0	130.0	560.0	0.0	0.0	456.0	53.0	0.0	73.0
280	7359.0	4239.0	1039.0	6159.0	438.0	1199.0	391.0	799.0	144.0	54.0	266.0	54.0	55.0	66.0	216.0	249.0	143.0	280.0	719.0	186.0	588.0	115.0	639.0	141.0	504.0	639.0	0.0	54027.0	471.0	91.0	290.0	17706.0	3334.0	94.0	208.0	195.0	199.0	295.0	462.0	379.0	212.0	141.0	98.0	0.0	221.0	205.0	151.0	2233.0	146.0
281	1742.0	252.0	350.0	412.0	104.0	0.0	0.0	2545.0	0.0	0.0	0.0	0.0	0.0	0.0	0.0	0.0	51.0	0.0	221.0	0.0	0.0	0.0	0.0	0.0	73.0	252.0	0.0	0.0	0.0	0.0	0.0	0.0	129.0	67.0	0.0	0.0	0.0	0.0	86.0	0.0	0.0	363.0	0.0	0.0	0.0	86.0	0.0	0.0	146.0
282	183.0	84.0	0.0	4708.0	112.0	84.0	507.0	0.0	0.0	0.0	112.0	0.0	0.0	0.0	84.0	0.0	0.0	0.0	70.0	225.0	0.0	0.0	20567.0	0.0	0.0	0.0	0.0	70.0	56.0	0.0	0.0	0.0	3524.0	0.0	0.0	0.0	0.0	0.0	310.0	0.0	0.0	0.0	0.0	0.0	281.0	0.0	0.0	56.0	0.0
283	155.0	135.0	0.0	3010.0	0.0	0.0	0.0	0.0	0.0	0.0	0.0	0.0	0.0	0.0	3832.0	0.0	0.0	0.0	0.0	42.0	159.0	0.0	271.0	0.0	0.0	0.0	0.0	835.0	0.0	0.0	201.0	1670.0	388.0	0.0	0.0	0.0	444.0	0.0	586.0	0.0	0.0	0.0	0.0	0.0	141.0	0.0	0.0	3923.0	0.0
284	1301.0	6741.0	0.0	1621.0	153.0	1112.0	130.0	210.0	55.0	0.0	313.0	27.0	0.0	41.0	0.0	2201.0	0.0	210.0	0.0	64.0	0.0	0.0	383.0	0.0	2524.0	0.0	0.0	176.0	25770.0	58.0	0.0	81.0	511.0	52.0	534.0	0.0	0.0	5262.0	277.0	0.0	57.0	0.0	0.0	0.0	121.0	114.0	80.0	0.0	40.0
285	12775.0	4802.0	1921.0	2977.0	394.0	2401.0	130.0	36039.0	156.0	29.0	235.0	32.0	61.0	133.0	64.0	519.0	194.0	490.0	1729.0	114.0	496.0	45.0	0.0	311.0	1440.0	1344.0	0.0	352.0	768.0	132.0	153.0	216.0	3637.0	177.0	117.0	292.0	133.0	537.0	616.0	576.0	96.0	163.0	93.0	0.0	221.0	672.0	151.0	482.0	170.0
286	1010.0	0.0	0.0	13589.0	449.0	599.0	635.0	0.0	0.0	0.0	783.0	0.0	16.0	0.0	11755.0	83.0	0.0	105.0	0.0	308.0	1286.0	0.0	1652.0	0.0	288.0	0.0	0.0	5600.0	0.0	0.0	928.0	10100.0	1616.0	41.0	45.0	0.0	5317.0	187.0	2005.0	0.0	0.0	0.0	0.0	0.0	221.0	0.0	0.0	13221.0	0.0
287	166.0	81.0	21.0	123.0	25.0	0.0	0.0	0.0	0.0	47.0	0.0	25.0	0.0	1845.0	0.0	0.0	81.0	158.0	51.0	0.0	0.0	0.0	0.0	0.0	0.0	17.0	0.0	0.0	21.0	0.0	0.0	0.0	89.0	21.0	0.0	0.0	0.0	0.0	12.0	0.0	0.0	0.0	0.0	0.0	0.0	17.0	94.0	25.0	0.0
288	485.0	10865.0	185.0	371.0	0.0	684.0	0.0	167.0	0.0	0.0	0.0	0.0	16.0	0.0	0.0	353.0	0.0	0.0	0.0	50.0	0.0	0.0	141.0	0.0	1226.0	0.0	0.0	0.0	344.0	0.0	0.0	0.0	212.0	0.0	90.0	0.0	0.0	751.0	0.0	309.0	48.0	0.0	42.0	0.0	0.0	0.0	0.0	0.0	0.0
289	3202.0	1910.0	767.0	393.0	0.0	131.0	0.0	899.0	0.0	0.0	0.0	0.0	0.0	0.0	0.0	318.0	40.0	0.0	280.0	0.0	0.0	0.0	0.0	70.0	6948.0	149.0	0.0	0.0	243.0	0.0	0.0	0.0	280.0	0.0	0.0	0.0	0.0	262.0	0.0	0.0	0.0	0.0	0.0	0.0	0.0	149.0	0.0	301.0	0.0
290	2625.0	1773.0	532.0	5321.0	208.0	256.0	97.0	0.0	0.0	14.0	156.0	0.0	16.0	41.0	1515.0	0.0	0.0	93.0	0.0	114.0	361.0	0.0	0.0	0.0	0.0	0.0	0.0	2163.0	0.0	0.0	532.0	3263.0	1313.0	0.0	0.0	0.0	333.0	0.0	493.0	210.0	86.0	43.0	0.0	354.0	181.0	0.0	0.0	6217.0	0.0
291	827.0	635.0	0.0	1034.0	0.0	206.0	114.0	0.0	0.0	0.0	0.0	0.0	0.0	0.0	0.0	0.0	0.0	0.0	0.0	21.0	109.0	0.0	103.0	0.0	0.0	0.0	0.0	2492.0	103.0	0.0	0.0	5163.0	251.0	0.0	45.0	0.0	22.0	0.0	133.0	0.0	0.0	0.0	0.0	0.0	0.0	0.0	0.0	482.0	0.0
292	2278.0	1547.0	642.0	438.0	0.0	0.0	0.0	861.0	44.0	0.0	0.0	0.0	0.0	0.0	43.0	116.0	0.0	0.0	277.0	0.0	67.0	0.0	0.0	0.0	423.0	116.0	0.0	0.0	175.0	0.0	16.0	0.0	160.0	0.0	0.0	0.0	0.0	116.0	116.0	116.0	0.0	0.0	0.0	0.0	0.0	0.0	0.0	784.0	0.0
293	93.0	56.0	0.0	12862.0	0.0	0.0	28.0	0.0	0.0	0.0	345.0	0.0	0.0	18.0	0.0	18.0	0.0	0.0	37.0	0.0	0.0	0.0	149.0	0.0	0.0	0.0	0.0	0.0	0.0	0.0	0.0	0.0	43691.0	0.0	0.0	0.0	0.0	28.0	606.0	0.0	0.0	0.0	0.0	0.0	1988.0	0.0	0.0	56.0	0.0
294	3164.0	983.0	1328.0	508.0	0.0	196.0	0.0	252.0	66.0	0.0	297.0	0.0	63.0	0.0	0.0	131.0	61.0	0.0	475.0	0.0	0.0	32.0	0.0	30927.0	163.0	852.0	0.0	0.0	196.0	82.0	16.0	0.0	278.0	62.0	0.0	131.0	0.0	180.0	0.0	196.0	48.0	98.0	56.0	0.0	0.0	3538.0	0.0	0.0	7005.0
295	121.0	154.0	24.0	5742.0	81.0	0.0	16.0	16.0	0.0	0.0	219.0	0.0	0.0	0.0	0.0	0.0	0.0	0.0	0.0	16.0	0.0	0.0	260.0	0.0	0.0	0.0	0.0	16.0	0.0	0.0	0.0	0.0	16803.0	0.0	0.0	0.0	0.0	0.0	493.0	0.0	0.0	0.0	0.0	0.0	665.0	0.0	0.0	73.0	0.0
296	656.0	656.0	148.0	37504.0	262.0	0.0	3064.0	0.0	0.0	0.0	233.0	0.0	0.0	0.0	148.0	0.0	0.0	93.0	0.0	35.0	169.0	0.0	21125.0	0.0	0.0	0.0	0.0	466.0	0.0	0.0	16.0	108.0	3220.0	0.0	0.0	0.0	44.0	0.0	805.0	0.0	0.0	0.0	0.0	0.0	317.0	0.0	0.0	529.0	0.0
297	37.0	31.0	5.0	974.0	31.0	26.0	0.0	10.0	0.0	0.0	137.0	0.0	0.0	26.0	0.0	0.0	0.0	21.0	0.0	0.0	15.0	0.0	15.0	0.0	0.0	0.0	5.0	0.0	5.0	0.0	0.0	0.0	35975.0	0.0	0.0	0.0	0.0	0.0	185.0	0.0	0.0	0.0	0.0	0.0	1074.0	0.0	10.0	10.0	0.0
298	719.0	95.0	52.0	608.0	0.0	0.0	0.0	58.0	0.0	0.0	79.0	0.0	0.0	58.0	0.0	0.0	0.0	100.0	111.0	0.0	0.0	0.0	0.0	0.0	0.0	95.0	0.0	0.0	0.0	0.0	0.0	0.0	909.0	0.0	0.0	0.0	0.0	0.0	84.0	0.0	0.0	0.0	0.0	0.0	95.0	42.0	343.0	0.0	52.0
299	40.0	36.0	0.0	49.0	8.0	0.0	0.0	0.0	0.0	0.0	0.0	0.0	0.0	0.0	0.0	0.0	0.0	0.0	0.0	0.0	0.0	0.0	0.0	0.0	0.0	0.0	0.0	8.0	12.0	0.0	0.0	0.0	40.0	0.0	0.0	8.0	0.0	0.0	22.0	0.0	0.0	0.0	0.0	0.0	0.0	0.0	85.0	0.0	0.0
300	298.0	121.0	99.0	254.0	55.0	0.0	0.0	0.0	0.0	24.0	22.0	0.0	0.0	143.0	0.0	0.0	0.0	221.0	44.0	0.0	0.0	0.0	0.0	0.0	88.0	0.0	0.0	0.0	0.0	0.0	0.0	0.0	276.0	0.0	0.0	0.0	0.0	0.0	0.0	0.0	0.0	0.0	0.0	0.0	55.0	0.0	442.0	0.0	0.0
301	92.0	26.0	66.0	862.0	0.0	0.0	139.0	0.0	0.0	0.0	33.0	0.0	0.0	0.0	39.0	0.0	0.0	0.0	0.0	636.0	39.0	0.0	278.0	0.0	0.0	0.0	0.0	59.0	0.0	0.0	0.0	39.0	457.0	0.0	0.0	0.0	0.0	0.0	46.0	0.0	0.0	0.0	0.0	0.0	59.0	0.0	0.0	39.0	33.0
302	472.0	307.0	65.0	1492.0	0.0	0.0	241.0	0.0	0.0	0.0	0.0	0.0	0.0	0.0	65.0	0.0	0.0	65.0	0.0	7991.0	43.0	0.0	384.0	0.0	0.0	0.0	98.0	65.0	0.0	0.0	0.0	0.0	1218.0	0.0	0.0	0.0	0.0	0.0	65.0	0.0	0.0	0.0	0.0	0.0	76.0	0.0	0.0	76.0	0.0
303	96.0	121.0	37.0	685.0	0.0	33.0	58.0	0.0	0.0	0.0	0.0	0.0	0.0	0.0	50.0	0.0	0.0	0.0	0.0	20351.0	0.0	0.0	29.0	0.0	0.0	0.0	0.0	29.0	0.0	0.0	0.0	0.0	359.0	0.0	50.0	0.0	0.0	0.0	0.0	0.0	0.0	0.0	0.0	0.0	0.0	0.0	0.0	29.0	0.0
304	26.0	17.0	0.0	168.0	0.0	4.0	22.0	0.0	0.0	0.0	0.0	0.0	0.0	8.0	13.0	0.0	0.0	8.0	0.0	192.0	0.0	0.0	35.0	0.0	0.0	0.0	356.0	13.0	0.0	0.0	0.0	0.0	127.0	0.0	0.0	4.0	0.0	0.0	0.0	0.0	0.0	0.0	0.0	0.0	8.0	0.0	0.0	4.0	0.0
305	332.0	326.0	0.0	17905.0	49.0	0.0	114.0	49.0	0.0	0.0	67.0	0.0	0.0	0.0	0.0	0.0	0.0	0.0	0.0	0.0	0.0	0.0	116.0	0.0	0.0	0.0	0.0	755.0	0.0	0.0	0.0	0.0	578.0	0.0	0.0	0.0	0.0	0.0	401.0	61.0	0.0	0.0	0.0	0.0	0.0	0.0	0.0	221.0	0.0
306	21.0	0.0	26.0	50.0	15.0	7.0	0.0	0.0	0.0	0.0	15.0	0.0	0.0	181.0	0.0	0.0	0.0	13.0	0.0	0.0	0.0	0.0	0.0	0.0	0.0	0.0	0.0	31.0	0.0	0.0	0.0	0.0	223.0	0.0	0.0	7.0	0.0	0.0	0.0	0.0	0.0	0.0	0.0	0.0	7.0	0.0	3375.0	0.0	0.0
307	60.0	20.0	0.0	696.0	60.0	0.0	0.0	0.0	0.0	0.0	60.0	0.0	0.0	0.0	0.0	0.0	0.0	8.0	0.0	12.0	8.0	0.0	12.0	0.0	8.0	0.0	1488.0	20.0	0.0	0.0	0.0	0.0	17684.0	0.0	0.0	0.0	0.0	0.0	88.0	0.0	0.0	0.0	0.0	0.0	420.0	0.0	0.0	0.0	0.0
308	17.0	8.0	0.0	4.0	0.0	0.0	0.0	0.0	0.0	0.0	0.0	0.0	0.0	0.0	0.0	0.0	0.0	0.0	0.0	0.0	0.0	0.0	0.0	0.0	0.0	0.0	0.0	4.0	0.0	0.0	0.0	0.0	89.0	0.0	0.0	0.0	0.0	0.0	4.0	0.0	0.0	0.0	0.0	0.0	4.0	4.0	26.0	0.0	0.0
309	12.0	20.0	4.0	12.0	0.0	8.0	0.0	0.0	0.0	0.0	8.0	0.0	0.0	8.0	0.0	0.0	0.0	8.0	0.0	0.0	0.0	0.0	0.0	8.0	0.0	0.0	0.0	0.0	0.0	0.0	0.0	8.0	38.0	0.0	0.0	0.0	0.0	0.0	0.0	0.0	0.0	0.0	0.0	0.0	0.0	0.0	42.0	16.0	0.0
310	43.0	7.0	0.0	47.0	0.0	0.0	0.0	3.0	3.0	3.0	0.0	0.0	0.0	38.0	7.0	3.0	0.0	21.0	7.0	0.0	0.0	0.0	0.0	0.0	0.0	0.0	0.0	0.0	3.0	0.0	0.0	0.0	43.0	0.0	0.0	3.0	0.0	0.0	0.0	0.0	0.0	0.0	0.0	0.0	0.0	0.0	43.0	3.0	0.0
311	81.0	25.0	42.0	126.0	28.0	0.0	0.0	28.0	0.0	0.0	25.0	0.0	0.0	283.0	0.0	0.0	0.0	87.0	50.0	0.0	0.0	0.0	0.0	0.0	30.0	42.0	0.0	0.0	0.0	0.0	0.0	0.0	253.0	0.0	0.0	16.0	0.0	0.0	0.0	30.0	0.0	0.0	0.0	0.0	39.0	0.0	312.0	0.0	0.0
312	128.0	150.0	0.0	2411.0	0.0	85.0	267.0	0.0	0.0	0.0	0.0	0.0	0.0	0.0	353.0	0.0	0.0	0.0	0.0	407.0	96.0	0.0	632.0	0.0	0.0	0.0	0.0	85.0	0.0	0.0	0.0	75.0	728.0	0.0	0.0	0.0	55.0	0.0	107.0	0.0	0.0	0.0	0.0	0.0	0.0	0.0	0.0	0.0	0.0
313	22.0	8.0	13.0	18.0	0.0	3.0	0.0	3.0	0.0	0.0	0.0	0.0	0.0	18.0	0.0	8.0	0.0	8.0	3.0	0.0	0.0	0.0	0.0	0.0	0.0	0.0	0.0	0.0	0.0	0.0	0.0	0.0	36.0	0.0	0.0	0.0	0.0	0.0	0.0	0.0	0.0	0.0	0.0	0.0	3.0	0.0	18.0	3.0	3.0
314	71.0	8.0	13.0	71.0	0.0	0.0	0.0	13.0	0.0	0.0	8.0	0.0	0.0	16.0	0.0	0.0	0.0	13.0	0.0	0.0	0.0	3.0	0.0	0.0	0.0	0.0	0.0	0.0	8.0	0.0	0.0	0.0	126.0	0.0	0.0	0.0	0.0	0.0	13.0	0.0	0.0	0.0	8.0	0.0	8.0	3.0	35.0	3.0	0.0
315	212.0	153.0	47.0	3215.0	106.0	35.0	0.0	0.0	0.0	0.0	366.0	0.0	0.0	0.0	70.0	0.0	0.0	0.0	0.0	50.0	0.0	0.0	130.0	0.0	0.0	0.0	0.0	35.0	0.0	0.0	0.0	0.0	24683.0	0.0	0.0	0.0	0.0	0.0	484.0	0.0	0.0	0.0	0.0	0.0	1501.0	0.0	0.0	1856.0	0.0
316	212.0	181.0	70.0	146.0	0.0	0.0	0.0	17.0	0.0	0.0	0.0	0.0	0.0	540.0	0.0	0.0	26.0	44.0	44.0	0.0	0.0	0.0	0.0	0.0	53.0	0.0	0.0	0.0	30.0	0.0	0.0	0.0	252.0	0.0	0.0	0.0	0.0	0.0	26.0	0.0	0.0	0.0	0.0	0.0	17.0	0.0	7168.0	115.0	0.0
317	30.0	0.0	4.0	141.0	8.0	4.0	0.0	0.0	0.0	0.0	8.0	0.0	0.0	0.0	17.0	0.0	0.0	0.0	0.0	4629.0	0.0	0.0	17.0	0.0	4.0	4.0	0.0	26.0	0.0	0.0	0.0	0.0	54.0	0.0	0.0	0.0	0.0	4.0	8.0	4.0	0.0	0.0	0.0	0.0	0.0	0.0	0.0	13.0	0.0
318	180.0	162.0	0.0	2332.0	0.0	81.0	1278.0	0.0	0.0	0.0	0.0	0.0	0.0	0.0	108.0	0.0	0.0	0.0	0.0	0.0	126.0	0.0	1846.0	0.0	0.0	0.0	0.0	297.0	0.0	0.0	32.0	225.0	630.0	0.0	0.0	0.0	0.0	0.0	171.0	0.0	0.0	0.0	0.0	0.0	90.0	0.0	0.0	477.0	0.0
319	376.0	294.0	0.0	4093.0	175.0	130.0	10822.0	0.0	0.0	0.0	0.0	0.0	0.0	0.0	507.0	0.0	0.0	0.0	0.0	114.0	147.0	0.0	6058.0	0.0	0.0	0.0	0.0	442.0	0.0	0.0	24.0	147.0	900.0	0.0	0.0	0.0	77.0	0.0	311.0	0.0	0.0	0.0	0.0	0.0	114.0	0.0	0.0	278.0	0.0
320	521.0	218.0	0.0	2296.0	58.0	67.0	9835.0	0.0	0.0	0.0	50.0	0.0	0.0	0.0	7311.0	0.0	0.0	0.0	0.0	85.0	126.0	0.0	2725.0	0.0	0.0	0.0	0.0	193.0	0.0	0.0	0.0	67.0	757.0	0.0	0.0	0.0	33.0	0.0	109.0	0.0	0.0	0.0	0.0	0.0	0.0	0.0	0.0	260.0	0.0
321	113.0	80.0	0.0	923.0	0.0	46.0	133.0	0.0	0.0	0.0	0.0	0.0	0.0	0.0	8736.0	0.0	0.0	0.0	0.0	254.0	87.0	0.0	234.0	0.0	0.0	0.0	0.0	0.0	33.0	0.0	0.0	60.0	428.0	0.0	0.0	0.0	160.0	0.0	40.0	0.0	0.0	0.0	0.0	0.0	0.0	0.0	0.0	247.0	0.0
322	536.0	357.0	245.0	1952.0	0.0	0.0	163.0	59.0	55.0	0.0	0.0	0.0	0.0	0.0	81.0	0.0	0.0	0.0	0.0	499.0	0.0	0.0	454.0	0.0	0.0	0.0	0.0	149.0	0.0	0.0	24.0	59.0	1147.0	0.0	0.0	0.0	0.0	0.0	67.0	74.0	0.0	0.0	0.0	0.0	89.0	0.0	0.0	0.0	0.0
323	267.0	180.0	0.0	5930.0	115.0	57.0	81.0	65.0	0.0	0.0	50.0	0.0	0.0	0.0	0.0	0.0	0.0	50.0	43.0	0.0	0.0	0.0	173.0	0.0	0.0	0.0	0.0	2665.0	0.0	0.0	0.0	274.0	187.0	0.0	0.0	0.0	0.0	0.0	130.0	0.0	0.0	0.0	0.0	0.0	0.0	0.0	0.0	115.0	0.0
324	866.0	324.0	217.0	96.0	0.0	35.0	0.0	0.0	139.0	0.0	0.0	210.0	1951.0	0.0	0.0	0.0	0.0	0.0	24.0	0.0	0.0	49.0	0.0	0.0	0.0	57.0	0.0	0.0	0.0	46.0	0.0	0.0	96.0	0.0	0.0	128.0	0.0	0.0	0.0	463.0	269.0	0.0	196.0	0.0	0.0	53.0	0.0	0.0	0.0
325	312.0	119.0	136.0	403.0	34.0	0.0	0.0	0.0	0.0	14.0	0.0	0.0	0.0	56.0	0.0	0.0	0.0	45.0	68.0	0.0	0.0	0.0	0.0	34.0	34.0	0.0	0.0	0.0	0.0	0.0	0.0	0.0	164.0	0.0	0.0	0.0	0.0	0.0	34.0	0.0	0.0	0.0	0.0	0.0	0.0	0.0	130.0	0.0	0.0
326	4.0	0.0	0.0	4.0	0.0	0.0	0.0	0.0	0.0	0.0	0.0	0.0	0.0	8.0	0.0	0.0	0.0	0.0	4.0	0.0	0.0	0.0	0.0	0.0	0.0	0.0	660.0	39.0	0.0	0.0	0.0	0.0	166.0	0.0	0.0	0.0	0.0	0.0	0.0	0.0	0.0	0.0	0.0	0.0	0.0	0.0	8.0	4.0	0.0
327	185.0	29.0	0.0	1006.0	41.0	0.0	0.0	59.0	0.0	14.0	47.0	0.0	0.0	155.0	0.0	0.0	0.0	89.0	0.0	0.0	0.0	0.0	0.0	0.0	0.0	71.0	0.0	0.0	0.0	0.0	0.0	0.0	808.0	0.0	0.0	0.0	0.0	0.0	179.0	0.0	0.0	0.0	0.0	0.0	83.0	0.0	538.0	0.0	35.0
328	59.0	7.0	31.0	73.0	0.0	0.0	0.0	0.0	0.0	0.0	7.0	0.0	3.0	0.0	0.0	0.0	0.0	0.0	0.0	0.0	0.0	0.0	0.0	0.0	0.0	0.0	0.0	7.0	0.0	0.0	0.0	0.0	17.0	0.0	0.0	3.0	0.0	0.0	7.0	0.0	0.0	0.0	0.0	0.0	7.0	0.0	17.0	3.0	0.0
329	0.0	0.0	0.0	27.0	0.0	4.0	0.0	0.0	0.0	0.0	0.0	0.0	0.0	0.0	0.0	0.0	0.0	0.0	0.0	0.0	0.0	0.0	0.0	0.0	0.0	0.0	4.0	0.0	0.0	0.0	0.0	0.0	22.0	0.0	0.0	0.0	0.0	0.0	4.0	0.0	4.0	0.0	0.0	0.0	0.0	0.0	0.0	0.0	0.0
330	194.0	74.0	35.0	8.0	0.0	0.0	0.0	4.0	0.0	4.0	4.0	52.0	0.0	0.0	0.0	0.0	0.0	0.0	0.0	0.0	4.0	0.0	0.0	4.0	0.0	0.0	0.0	0.0	0.0	8.0	0.0	0.0	12.0	12.0	0.0	8.0	0.0	0.0	0.0	154.0	287.0	0.0	0.0	0.0	0.0	12.0	0.0	0.0	0.0
331	230.0	31.0	80.0	257.0	0.0	0.0	0.0	0.0	0.0	12.0	34.0	0.0	0.0	43.0	0.0	0.0	0.0	17.0	21.0	0.0	0.0	0.0	0.0	0.0	0.0	0.0	0.0	0.0	0.0	0.0	0.0	17.0	170.0	0.0	0.0	31.0	0.0	0.0	21.0	0.0	0.0	17.0	0.0	0.0	26.0	0.0	106.0	0.0	0.0
332	230.0	107.0	42.0	723.0	42.0	0.0	0.0	0.0	0.0	0.0	85.0	0.0	0.0	160.0	0.0	0.0	0.0	101.0	0.0	0.0	0.0	0.0	0.0	0.0	0.0	53.0	0.0	0.0	0.0	0.0	0.0	0.0	707.0	0.0	0.0	37.0	0.0	0.0	91.0	0.0	0.0	0.0	0.0	0.0	0.0	0.0	385.0	0.0	48.0
333	87.0	46.0	17.0	133.0	0.0	0.0	0.0	0.0	0.0	0.0	0.0	0.0	0.0	0.0	0.0	0.0	0.0	0.0	11.0	0.0	0.0	0.0	0.0	0.0	0.0	29.0	0.0	0.0	0.0	0.0	0.0	0.0	157.0	0.0	0.0	0.0	0.0	0.0	40.0	0.0	0.0	0.0	0.0	0.0	0.0	0.0	116.0	0.0	11.0
334	579.0	58.0	58.0	65.0	0.0	0.0	0.0	48.0	0.0	2089.0	20.0	0.0	0.0	1277.0	0.0	0.0	296.0	37.0	58.0	0.0	0.0	0.0	0.0	0.0	58.0	51.0	0.0	0.0	0.0	0.0	0.0	10.0	51.0	0.0	0.0	72.0	0.0	0.0	0.0	17.0	0.0	34.0	0.0	0.0	0.0	0.0	89.0	0.0	0.0
335	3255.0	64.0	438.0	38.0	0.0	0.0	0.0	42.0	34.0	154.0	0.0	75.0	0.0	30.0	0.0	0.0	962.0	0.0	373.0	0.0	0.0	0.0	0.0	0.0	0.0	532.0	0.0	0.0	0.0	165.0	0.0	0.0	81.0	1542.0	0.0	7220.0	0.0	0.0	0.0	34.0	38.0	304.0	32.0	0.0	0.0	68.0	0.0	0.0	21.0
336	944.0	39.0	199.0	43.0	0.0	0.0	0.0	0.0	144.0	39.0	0.0	8804.0	16.0	0.0	0.0	0.0	90.0	0.0	65.0	0.0	10.0	49.0	0.0	21.0	0.0	36.0	0.0	0.0	0.0	49.0	0.0	0.0	54.0	97.0	0.0	1212.0	0.0	0.0	0.0	238.0	347.0	0.0	25.0	10.0	0.0	39.0	0.0	0.0	0.0
[truncated: 288 more columns]
