# Supplementary material for: Estimation of Human Mobility Patterns for Forecasting the Early Spread of Disease
Source: Healthcare (Basel). 2021 Sep 16;9(9):1224. doi: 10.3390/healthcare9091224 (PMC8468459; doi:10.3390/healthcare9091224)
Supplement: Supplementary file 1 [file healthcare-09-01224-s001.zip › Supplementary Material/Matrix/2020-01-17.csv]

	0	1	2	3	4	5	6	7	8	9	10	11	12	13	14	15	16	17	18	19	20	21	22	23	24	25	26	27	28	29	30	31	32	33	34	35	36	37	38	39	40	41	42	43	44	45	46	47	48
0	0.0	29782.0	86948.0	18788.0	1672.0	9394.0	533.0	11992.0	4197.0	2012.0	3911.0	2096.0	1578.0	1084.0	389.0	1986.0	6596.0	3250.0	128523.0	580.0	1048.0	1622.0	0.0	4996.0	3617.0	34179.0	0.0	2376.0	3020.0	5596.0	243.0	881.0	19388.0	41974.0	2152.0	13991.0	223.0	1669.0	3313.0	10593.0	3964.0	13392.0	3374.0	0.0	1242.0	17589.0	1765.0	1893.0	3367.0
1	33096.0	0.0	6101.0	29443.0	3430.0	28537.0	746.0	3742.0	943.0	194.0	7025.0	230.0	703.0	692.0	237.0	18962.0	654.0	2158.0	2162.0	614.0	684.0	368.0	0.0	983.0	26053.0	1837.0	0.0	2997.0	19158.0	614.0	389.0	1371.0	13980.0	420.0	8738.0	753.0	247.0	24111.0	4025.0	4649.0	909.0	864.0	583.0	0.0	2005.0	2236.0	1609.0	1841.0	862.0
2	87325.0	5050.0	0.0	3577.0	1192.0	3016.0	137.0	4138.0	1402.0	661.0	542.0	1192.0	464.0	465.0	0.0	561.0	1262.0	657.0	19288.0	114.0	233.0	573.0	0.0	7996.0	2174.0	47555.0	0.0	621.0	691.0	2595.0	24.0	163.0	3577.0	6172.0	516.0	4068.0	24.0	547.0	619.0	2735.0	1402.0	3577.0	995.0	0.0	370.0	22935.0	546.0	420.0	1262.0
3	8764.0	6968.0	2155.0	0.0	2873.0	1149.0	1724.0	637.0	151.0	60.0	8046.0	90.0	64.0	398.0	540.0	345.0	293.0	809.0	1149.0	513.0	1293.0	56.0	5244.0	175.0	382.0	765.0	0.0	1939.0	783.0	139.0	202.0	653.0	70116.0	184.0	243.0	257.0	123.0	328.0	43966.0	704.0	238.0	361.0	83.0	0.0	5100.0	442.0	487.0	2945.0	228.0
4	370.0	190.0	60.0	1603.0	0.0	49.0	0.0	0.0	0.0	0.0	196.0	0.0	0.0	0.0	0.0	0.0	0.0	791.0	103.0	0.0	0.0	0.0	87.0	0.0	0.0	0.0	0.0	87.0	0.0	0.0	0.0	0.0	490.0	0.0	0.0	0.0	0.0	70.0	1729.0	0.0	0.0	0.0	0.0	0.0	54.0	0.0	0.0	169.0	0.0
5	595.0	2206.0	137.0	485.0	0.0	0.0	0.0	0.0	0.0	0.0	0.0	0.0	0.0	0.0	0.0	723.0	0.0	0.0	100.0	0.0	0.0	0.0	0.0	0.0	591.0	0.0	0.0	109.0	402.0	0.0	0.0	0.0	128.0	0.0	9303.0	0.0	0.0	875.0	0.0	0.0	0.0	0.0	0.0	0.0	0.0	0.0	0.0	219.0	0.0
6	297.0	183.0	80.0	2405.0	80.0	80.0	0.0	0.0	0.0	0.0	0.0	0.0	0.0	0.0	194.0	0.0	0.0	0.0	0.0	54.0	57.0	0.0	16783.0	0.0	0.0	0.0	0.0	183.0	0.0	0.0	0.0	0.0	595.0	0.0	0.0	0.0	0.0	0.0	137.0	0.0	0.0	0.0	0.0	0.0	0.0	0.0	0.0	91.0	0.0
7	2510.0	435.0	845.0	192.0	76.0	0.0	0.0	0.0	89.0	0.0	0.0	0.0	0.0	0.0	0.0	140.0	0.0	76.0	499.0	0.0	60.0	0.0	0.0	140.0	115.0	294.0	0.0	89.0	140.0	32.0	0.0	0.0	230.0	61.0	0.0	0.0	0.0	128.0	76.0	0.0	0.0	0.0	0.0	0.0	0.0	204.0	0.0	64.0	0.0
8	1427.0	326.0	489.0	173.0	0.0	101.0	0.0	0.0	0.0	0.0	0.0	240.0	118.0	42.0	0.0	0.0	39.0	0.0	214.0	0.0	61.0	1182.0	0.0	0.0	163.0	214.0	0.0	0.0	0.0	1524.0	0.0	0.0	224.0	101.0	0.0	428.0	0.0	0.0	0.0	5251.0	194.0	61.0	2582.0	0.0	0.0	91.0	0.0	0.0	0.0
9	1266.0	72.0	264.0	86.0	101.0	0.0	0.0	38.0	0.0	0.0	0.0	0.0	0.0	128.0	0.0	0.0	13321.0	77.0	259.0	0.0	43.0	0.0	0.0	0.0	28.0	86.0	0.0	0.0	0.0	0.0	0.0	0.0	163.0	72.0	0.0	264.0	0.0	0.0	0.0	28.0	0.0	250.0	0.0	0.0	0.0	48.0	370.0	0.0	0.0
10	272.0	186.0	0.0	5499.0	161.0	0.0	28.0	43.0	0.0	0.0	0.0	0.0	0.0	0.0	0.0	0.0	0.0	152.0	50.0	0.0	0.0	0.0	78.0	0.0	0.0	0.0	0.0	64.0	107.0	0.0	0.0	0.0	18383.0	0.0	0.0	0.0	0.0	0.0	13629.0	0.0	0.0	0.0	0.0	0.0	795.0	0.0	0.0	28.0	0.0
11	504.0	54.0	186.0	15.0	0.0	0.0	0.0	7.0	112.0	0.0	0.0	0.0	54.0	0.0	0.0	0.0	15.0	0.0	65.0	0.0	7.0	11.0	0.0	0.0	0.0	62.0	0.0	0.0	31.0	65.0	0.0	0.0	19.0	42.0	0.0	229.0	0.0	0.0	0.0	512.0	1077.0	0.0	34.0	0.0	0.0	38.0	0.0	0.0	0.0
12	422.0	593.0	127.0	15.0	0.0	7.0	0.0	0.0	65.0	0.0	0.0	85.0	0.0	0.0	0.0	0.0	0.0	0.0	43.0	0.0	33.0	127.0	0.0	11.0	0.0	21.0	0.0	7.0	15.0	21.0	0.0	0.0	43.0	7.0	0.0	29.0	0.0	0.0	0.0	281.0	44.0	0.0	113.0	0.0	0.0	25.0	0.0	15.0	0.0
13	190.0	88.0	92.0	125.0	0.0	0.0	0.0	0.0	0.0	51.0	37.0	0.0	0.0	0.0	0.0	0.0	37.0	162.0	23.0	0.0	0.0	0.0	0.0	0.0	0.0	0.0	0.0	0.0	0.0	0.0	0.0	0.0	190.0	0.0	0.0	0.0	0.0	0.0	0.0	0.0	0.0	0.0	0.0	0.0	0.0	0.0	4419.0	0.0	0.0
14	94.0	85.0	0.0	388.0	0.0	56.0	91.0	0.0	0.0	0.0	0.0	0.0	0.0	0.0	0.0	0.0	0.0	0.0	0.0	0.0	701.0	0.0	151.0	0.0	0.0	0.0	0.0	113.0	0.0	0.0	24.0	94.0	274.0	0.0	0.0	0.0	4992.0	0.0	94.0	0.0	0.0	0.0	0.0	0.0	0.0	0.0	0.0	426.0	0.0
15	617.0	2679.0	157.0	261.0	0.0	1126.0	0.0	73.0	0.0	0.0	0.0	0.0	0.0	0.0	0.0	0.0	0.0	0.0	94.0	0.0	0.0	0.0	0.0	0.0	6122.0	83.0	0.0	0.0	617.0	0.0	0.0	0.0	177.0	0.0	350.0	0.0	0.0	18145.0	0.0	0.0	0.0	0.0	0.0	0.0	0.0	0.0	0.0	0.0	0.0
16	3420.0	403.0	701.0	269.0	96.0	0.0	0.0	163.0	0.0	11952.0	0.0	30.0	0.0	104.0	0.0	0.0	0.0	0.0	595.0	0.0	0.0	0.0	0.0	0.0	0.0	422.0	0.0	0.0	76.0	65.0	0.0	0.0	499.0	105.0	58.0	2229.0	0.0	0.0	0.0	153.0	0.0	1345.0	0.0	0.0	0.0	139.0	78.0	0.0	51.0
17	808.0	242.0	88.0	662.0	884.0	56.0	0.0	105.0	0.0	23.0	428.0	0.0	0.0	116.0	0.0	0.0	0.0	0.0	153.0	0.0	0.0	0.0	0.0	0.0	0.0	56.0	0.0	0.0	0.0	0.0	0.0	0.0	816.0	0.0	0.0	0.0	0.0	0.0	202.0	0.0	0.0	0.0	0.0	0.0	145.0	80.0	370.0	0.0	0.0
18	81304.0	972.0	10729.0	1884.0	528.0	289.0	0.0	999.0	574.0	161.0	367.0	115.0	67.0	67.0	0.0	0.0	449.0	105.0	0.0	40.0	285.0	112.0	0.0	996.0	695.0	22412.0	0.0	0.0	138.0	417.0	0.0	0.0	714.0	3180.0	0.0	1208.0	0.0	136.0	371.0	397.0	167.0	2680.0	273.0	0.0	108.0	1514.0	156.0	0.0	331.0
19	524.0	179.0	259.0	790.0	37.0	61.0	123.0	0.0	0.0	0.0	67.0	0.0	0.0	0.0	30.0	0.0	0.0	0.0	43.0	0.0	0.0	0.0	104.0	0.0	0.0	0.0	0.0	37.0	0.0	0.0	0.0	0.0	580.0	0.0	0.0	0.0	0.0	0.0	49.0	0.0	0.0	0.0	0.0	0.0	43.0	0.0	0.0	98.0	0.0
20	687.0	427.0	134.0	1240.0	0.0	0.0	0.0	0.0	0.0	0.0	95.0	20.0	0.0	0.0	1081.0	0.0	0.0	0.0	201.0	40.0	0.0	16.0	184.0	0.0	0.0	0.0	0.0	259.0	0.0	0.0	32.0	0.0	1224.0	0.0	0.0	0.0	1164.0	0.0	125.0	0.0	0.0	0.0	0.0	0.0	108.0	0.0	0.0	377.0	0.0
21	409.0	81.0	224.0	46.0	0.0	43.0	0.0	0.0	877.0	0.0	0.0	0.0	84.0	0.0	0.0	0.0	0.0	0.0	15.0	0.0	0.0	0.0	0.0	0.0	0.0	43.0	0.0	0.0	21.0	286.0	0.0	0.0	65.0	56.0	0.0	81.0	0.0	0.0	0.0	896.0	37.0	0.0	2652.0	0.0	0.0	34.0	0.0	0.0	0.0
22	0.0	0.0	0.0	5040.0	183.0	0.0	14186.0	0.0	0.0	0.0	0.0	0.0	0.0	0.0	151.0	0.0	0.0	0.0	0.0	47.0	95.0	0.0	0.0	0.0	0.0	0.0	0.0	297.0	0.0	0.0	24.0	0.0	1836.0	0.0	0.0	0.0	0.0	0.0	278.0	0.0	0.0	0.0	0.0	0.0	152.0	0.0	0.0	0.0	0.0
23	2896.0	429.0	3889.0	254.0	0.0	174.0	0.0	134.0	80.0	0.0	127.0	55.0	25.0	0.0	0.0	0.0	0.0	0.0	697.0	0.0	0.0	20.0	0.0	0.0	0.0	4761.0	0.0	0.0	107.0	73.0	0.0	0.0	120.0	80.0	0.0	80.0	0.0	134.0	80.0	120.0	0.0	54.0	64.0	0.0	0.0	7229.0	0.0	0.0	17609.0
24	915.0	2914.0	228.0	240.0	0.0	734.0	0.0	144.0	0.0	0.0	0.0	0.0	0.0	0.0	0.0	6286.0	0.0	0.0	168.0	0.0	0.0	0.0	0.0	0.0	0.0	0.0	0.0	84.0	590.0	0.0	0.0	0.0	96.0	0.0	233.0	0.0	0.0	1180.0	0.0	0.0	0.0	0.0	0.0	0.0	0.0	93.0	0.0	84.0	0.0
25	19697.0	702.0	34959.0	614.0	0.0	175.0	0.0	382.0	206.0	32.0	0.0	60.0	59.0	0.0	0.0	107.0	185.0	93.0	22069.0	0.0	69.0	104.0	0.0	4808.0	313.0	0.0	0.0	0.0	138.0	352.0	0.0	0.0	373.0	1295.0	48.0	604.0	0.0	0.0	0.0	307.0	123.0	295.0	148.0	0.0	0.0	13349.0	58.0	0.0	891.0
26	0.0	0.0	0.0	0.0	0.0	0.0	0.0	0.0	0.0	0.0	0.0	0.0	0.0	0.0	0.0	0.0	0.0	0.0	0.0	0.0	0.0	0.0	0.0	0.0	0.0	0.0	0.0	0.0	0.0	0.0	0.0	0.0	1530.0	0.0	0.0	0.0	0.0	0.0	0.0	0.0	0.0	0.0	0.0	0.0	0.0	0.0	0.0	0.0	0.0
27	446.0	531.0	85.0	1328.0	0.0	138.0	76.0	0.0	0.0	0.0	85.0	0.0	0.0	0.0	0.0	0.0	0.0	0.0	0.0	0.0	77.0	0.0	212.0	0.0	0.0	0.0	0.0	0.0	0.0	0.0	40.0	555.0	361.0	0.0	0.0	0.0	24.0	0.0	216.0	0.0	0.0	0.0	0.0	0.0	0.0	0.0	0.0	789.0	0.0
28	1904.0	15480.0	484.0	4336.0	712.0	3442.0	594.0	616.0	54.0	0.0	3097.0	90.0	19.0	79.0	43.0	4449.0	48.0	211.0	390.0	54.0	0.0	16.0	932.0	107.0	7443.0	331.0	0.0	486.0	0.0	90.0	32.0	163.0	1428.0	41.0	2113.0	109.0	99.0	7362.0	867.0	179.0	158.0	76.0	41.0	0.0	414.0	372.0	214.0	0.0	44.0
29	1658.0	108.0	524.0	45.0	22.0	22.0	0.0	0.0	718.0	0.0	0.0	100.0	50.0	0.0	0.0	0.0	0.0	0.0	293.0	0.0	0.0	207.0	0.0	0.0	0.0	221.0	0.0	0.0	0.0	0.0	0.0	0.0	36.0	2173.0	0.0	10288.0	0.0	0.0	0.0	1396.0	70.0	0.0	203.0	0.0	0.0	67.0	0.0	22.0	0.0
30	124.0	196.0	0.0	2290.0	0.0	0.0	152.0	0.0	0.0	0.0	0.0	0.0	19.0	0.0	519.0	0.0	0.0	0.0	0.0	0.0	0.0	0.0	590.0	0.0	570.0	0.0	0.0	1668.0	0.0	0.0	0.0	1336.0	269.0	0.0	0.0	0.0	495.0	0.0	588.0	0.0	0.0	0.0	0.0	0.0	893.0	0.0	0.0	870.0	0.0
31	230.0	193.0	0.0	792.0	0.0	55.0	0.0	55.0	0.0	0.0	0.0	0.0	0.0	0.0	64.0	0.0	0.0	0.0	55.0	0.0	0.0	0.0	92.0	0.0	0.0	0.0	0.0	1032.0	0.0	0.0	48.0	0.0	156.0	0.0	0.0	0.0	37.0	0.0	64.0	0.0	0.0	0.0	0.0	0.0	0.0	0.0	0.0	3103.0	0.0
32	13841.0	8388.0	2796.0	94514.0	1402.0	1398.0	685.0	1020.0	216.0	166.0	34630.0	85.0	59.0	594.0	389.0	388.0	390.0	1431.0	1817.0	533.0	1817.0	120.0	2097.0	255.0	382.0	1258.0	0.0	1118.0	737.0	131.0	235.0	457.0	0.0	215.0	243.0	307.0	74.0	410.0	43572.0	871.0	344.0	404.0	189.0	0.0	122646.0	512.0	897.0	1258.0	250.0
33	22705.0	127.0	3287.0	87.0	80.0	0.0	0.0	33.0	119.0	0.0	0.0	30.0	0.0	0.0	0.0	0.0	48.0	0.0	1939.0	0.0	77.0	24.0	0.0	80.0	0.0	740.0	0.0	0.0	0.0	2572.0	0.0	0.0	67.0	0.0	33.0	3656.0	0.0	0.0	0.0	140.0	0.0	43.0	37.0	0.0	0.0	186.0	0.0	0.0	26.0
34	162.0	1011.0	49.0	157.0	31.0	10164.0	0.0	67.0	0.0	0.0	0.0	0.0	0.0	0.0	0.0	338.0	0.0	0.0	0.0	0.0	0.0	0.0	45.0	0.0	306.0	0.0	0.0	108.0	329.0	0.0	0.0	31.0	54.0	0.0	0.0	0.0	0.0	293.0	0.0	0.0	0.0	0.0	0.0	0.0	0.0	0.0	0.0	40.0	0.0
35	6692.0	346.0	1431.0	91.0	0.0	45.0	0.0	52.0	357.0	161.0	0.0	180.0	0.0	0.0	0.0	0.0	542.0	0.0	751.0	0.0	0.0	112.0	0.0	67.0	0.0	640.0	0.0	0.0	45.0	12037.0	0.0	0.0	52.0	4012.0	0.0	0.0	0.0	0.0	0.0	640.0	105.0	163.0	138.0	0.0	0.0	279.0	0.0	0.0	0.0
36	89.0	44.0	0.0	484.0	0.0	35.0	0.0	0.0	0.0	0.0	0.0	0.0	0.0	0.0	5678.0	0.0	0.0	0.0	0.0	0.0	914.0	0.0	89.0	0.0	0.0	0.0	0.0	179.0	0.0	0.0	32.0	0.0	170.0	0.0	0.0	0.0	0.0	0.0	0.0	0.0	0.0	0.0	0.0	0.0	0.0	0.0	0.0	313.0	0.0
37	752.0	3732.0	141.0	439.0	0.0	1277.0	0.0	141.0	0.0	0.0	0.0	0.0	0.0	0.0	0.0	20523.0	0.0	0.0	0.0	0.0	0.0	0.0	99.0	0.0	1982.0	0.0	0.0	0.0	1348.0	0.0	0.0	0.0	212.0	0.0	379.0	0.0	0.0	0.0	0.0	0.0	0.0	0.0	0.0	0.0	0.0	93.0	0.0	0.0	0.0
38	195.0	219.0	61.0	37004.0	1122.0	48.0	0.0	0.0	0.0	0.0	13299.0	0.0	0.0	0.0	0.0	0.0	0.0	0.0	73.0	0.0	0.0	0.0	317.0	0.0	0.0	0.0	0.0	73.0	0.0	0.0	0.0	0.0	23573.0	0.0	0.0	0.0	0.0	0.0	0.0	0.0	0.0	0.0	0.0	0.0	1002.0	0.0	0.0	806.0	0.0
39	7272.0	3174.0	2206.0	1215.0	0.0	579.0	0.0	318.0	8850.0	78.0	287.0	1981.0	945.0	110.0	0.0	0.0	195.0	0.0	720.0	33.0	95.0	2476.0	0.0	282.0	347.0	1013.0	0.0	0.0	207.0	7128.0	0.0	0.0	918.0	246.0	136.0	2701.0	0.0	0.0	247.0	0.0	2949.0	450.0	8105.0	0.0	0.0	582.0	0.0	0.0	405.0
40	1779.0	538.0	383.0	82.0	0.0	36.0	0.0	73.0	155.0	0.0	0.0	894.0	19.0	0.0	0.0	0.0	0.0	0.0	146.0	0.0	69.0	32.0	0.0	36.0	0.0	246.0	0.0	0.0	0.0	45.0	0.0	0.0	255.0	30.0	0.0	146.0	0.0	0.0	0.0	730.0	0.0	0.0	73.0	0.0	0.0	91.0	0.0	0.0	36.0
41	7222.0	313.0	1535.0	646.0	101.0	131.0	0.0	255.0	0.0	74.0	0.0	0.0	36.0	36.0	0.0	0.0	986.0	0.0	2313.0	0.0	0.0	0.0	0.0	80.0	80.0	353.0	0.0	0.0	0.0	0.0	0.0	0.0	242.0	141.0	0.0	128.0	0.0	0.0	0.0	80.0	0.0	0.0	0.0	0.0	87.0	101.0	0.0	0.0	44.0
42	1020.0	268.0	224.0	47.0	0.0	0.0	0.0	0.0	2656.0	0.0	20.0	50.0	106.0	0.0	0.0	0.0	0.0	0.0	100.0	0.0	0.0	2750.0	0.0	23.0	0.0	120.0	0.0	0.0	0.0	335.0	0.0	0.0	107.0	30.0	0.0	104.0	0.0	0.0	0.0	5661.0	52.0	0.0	0.0	0.0	0.0	30.0	0.0	47.0	0.0
43	0.0	0.0	0.0	0.0	0.0	0.0	0.0	0.0	0.0	0.0	0.0	0.0	0.0	0.0	43.0	0.0	0.0	0.0	0.0	0.0	155.0	0.0	0.0	0.0	0.0	0.0	0.0	0.0	0.0	0.0	0.0	0.0	0.0	0.0	0.0	0.0	0.0	0.0	0.0	0.0	0.0	0.0	0.0	0.0	0.0	0.0	0.0	0.0	0.0
44	238.0	238.0	79.0	4697.0	129.0	0.0	0.0	79.0	0.0	0.0	1293.0	0.0	0.0	0.0	0.0	0.0	0.0	105.0	63.0	0.0	95.0	0.0	111.0	0.0	0.0	0.0	0.0	47.0	0.0	0.0	24.0	0.0	86301.0	0.0	0.0	0.0	0.0	0.0	1300.0	0.0	0.0	0.0	0.0	0.0	0.0	0.0	0.0	0.0	63.0
45	5294.0	597.0	6353.0	307.0	0.0	119.0	0.0	297.0	65.0	0.0	143.0	0.0	28.0	0.0	0.0	86.0	39.0	0.0	1229.0	0.0	0.0	20.0	0.0	6936.0	136.0	13732.0	0.0	0.0	0.0	102.0	0.0	0.0	290.0	153.0	0.0	187.0	0.0	0.0	0.0	153.0	44.0	65.0	41.0	0.0	0.0	0.0	0.0	0.0	2134.0
46	157.0	81.0	75.0	295.0	37.0	0.0	0.0	0.0	0.0	100.0	0.0	0.0	0.0	3643.0	0.0	0.0	56.0	295.0	75.0	0.0	0.0	0.0	0.0	0.0	31.0	0.0	0.0	0.0	0.0	0.0	0.0	0.0	402.0	0.0	0.0	0.0	0.0	0.0	0.0	0.0	0.0	0.0	0.0	0.0	37.0	0.0	0.0	0.0	0.0
47	1519.0	1913.0	403.0	43035.0	3312.0	3868.0	2544.0	659.0	54.0	0.0	1421.0	50.0	42.0	91.0	24508.0	518.0	0.0	879.0	248.0	1215.0	4090.0	16.0	5319.0	0.0	2087.0	306.0	0.0	22726.0	253.0	81.0	3165.0	71322.0	6836.0	41.0	750.0	79.0	11088.0	355.0	25022.0	204.0	88.0	87.0	74.0	0.0	1351.0	139.0	263.0	0.0	44.0
48	1921.0	509.0	1104.0	307.0	0.0	86.0	0.0	233.0	0.0	0.0	0.0	96.0	28.0	0.0	0.0	67.0	39.0	67.0	345.0	27.0	0.0	0.0	0.0	22143.0	96.0	951.0	0.0	0.0	96.0	49.0	0.0	0.0	144.0	0.0	0.0	57.0	0.0	86.0	0.0	153.0	67.0	0.0	0.0	0.0	0.0	4146.0	48.0	0.0	0.0
49	2658.0	348.0	531.0	382.0	116.0	0.0	0.0	212.0	108.0	8094.0	0.0	60.0	0.0	177.0	0.0	0.0	24492.0	93.0	664.0	0.0	0.0	0.0	0.0	107.0	0.0	365.0	0.0	0.0	0.0	122.0	0.0	0.0	265.0	282.0	0.0	1412.0	0.0	0.0	0.0	0.0	105.0	2990.0	74.0	0.0	0.0	163.0	321.0	0.0	58.0
50	161.0	192.0	30.0	377.0	0.0	223.0	0.0	38.0	0.0	0.0	0.0	0.0	0.0	0.0	0.0	0.0	0.0	0.0	0.0	0.0	0.0	0.0	0.0	0.0	38.0	0.0	0.0	61.0	30.0	0.0	0.0	0.0	100.0	0.0	23.0	0.0	0.0	23.0	61.0	0.0	0.0	0.0	0.0	0.0	0.0	0.0	23.0	61.0	0.0
51	189.0	169.0	67.0	739.0	0.0	67.0	0.0	108.0	0.0	0.0	0.0	0.0	0.0	0.0	1124.0	0.0	0.0	0.0	0.0	0.0	3751.0	0.0	74.0	0.0	0.0	0.0	0.0	0.0	0.0	0.0	24.0	81.0	291.0	0.0	0.0	0.0	2465.0	0.0	67.0	0.0	0.0	0.0	0.0	0.0	0.0	0.0	0.0	217.0	0.0
52	1721.0	1565.0	0.0	23792.0	679.0	1190.0	1721.0	318.0	54.0	0.0	1357.0	35.0	45.0	73.0	19879.0	194.0	48.0	293.0	354.0	378.0	2504.0	24.0	2034.0	107.0	1565.0	408.0	0.0	7669.0	230.0	40.0	2191.0	15966.0	5102.0	0.0	194.0	59.0	6417.0	273.0	8609.0	0.0	61.0	0.0	32.0	0.0	1242.0	0.0	68.0	19253.0	0.0
53	2990.0	3972.0	640.0	16317.0	528.0	3032.0	639.0	510.0	75.0	0.0	1436.0	0.0	25.0	55.0	237.0	410.0	68.0	152.0	319.0	175.0	181.0	20.0	2434.0	107.0	1238.0	204.0	0.0	999.0	414.0	0.0	324.0	2056.0	2551.0	51.0	350.0	0.0	247.0	410.0	16413.0	217.0	88.0	87.0	50.0	0.0	784.0	186.0	204.0	631.0	0.0
54	652.0	175.0	340.0	23.0	0.0	0.0	0.0	0.0	652.0	0.0	0.0	35.0	194.0	0.0	0.0	0.0	0.0	0.0	56.0	0.0	37.0	2015.0	0.0	42.0	0.0	66.0	0.0	0.0	0.0	335.0	0.0	0.0	80.0	33.0	0.0	141.0	0.0	0.0	18.0	1140.0	44.0	0.0	643.0	0.0	0.0	66.0	0.0	0.0	36.0
55	430.0	1008.0	0.0	438.0	0.0	300.0	91.0	0.0	0.0	0.0	0.0	0.0	0.0	0.0	0.0	107.0	0.0	0.0	0.0	0.0	0.0	0.0	84.0	0.0	0.0	0.0	0.0	243.0	115.0	0.0	48.0	195.0	115.0	0.0	68.0	0.0	0.0	0.0	0.0	0.0	0.0	0.0	0.0	0.0	0.0	0.0	0.0	420.0	0.0
56	710.0	91.0	203.0	65.0	0.0	32.0	0.0	0.0	471.0	0.0	0.0	65.0	0.0	0.0	0.0	19.0	0.0	0.0	65.0	0.0	0.0	183.0	0.0	29.0	19.0	114.0	0.0	0.0	16.0	1597.0	0.0	0.0	45.0	81.0	16.0	432.0	0.0	0.0	0.0	999.0	52.0	0.0	229.0	0.0	0.0	72.0	0.0	29.0	0.0
57	2200.0	6211.0	993.0	425.0	151.0	1331.0	0.0	255.0	0.0	0.0	0.0	0.0	0.0	42.0	0.0	3620.0	0.0	0.0	425.0	0.0	0.0	0.0	0.0	0.0	25705.0	177.0	0.0	0.0	1118.0	0.0	32.0	0.0	266.0	0.0	409.0	0.0	0.0	1597.0	0.0	0.0	0.0	0.0	0.0	0.0	0.0	163.0	0.0	473.0	44.0
58	1081.0	954.0	0.0	1383.0	291.0	811.0	60.0	0.0	43.0	18.0	0.0	0.0	0.0	0.0	129.0	0.0	0.0	0.0	0.0	47.0	0.0	0.0	0.0	0.0	0.0	178.0	0.0	756.0	138.0	0.0	389.0	2546.0	286.0	0.0	116.0	59.0	61.0	82.0	433.0	0.0	0.0	0.0	0.0	0.0	87.0	0.0	0.0	2998.0	0.0
59	148.0	68.0	28.0	96.0	16.0	20.0	0.0	0.0	0.0	56.0	12.0	0.0	0.0	454.0	0.0	0.0	12.0	277.0	0.0	0.0	0.0	0.0	0.0	0.0	0.0	16.0	0.0	0.0	0.0	0.0	0.0	0.0	104.0	0.0	0.0	0.0	0.0	0.0	0.0	0.0	0.0	0.0	0.0	0.0	0.0	0.0	108.0	0.0	8.0
60	77.0	66.0	0.0	47544.0	226.0	0.0	182.0	0.0	0.0	0.0	926.0	0.0	0.0	0.0	0.0	0.0	0.0	0.0	44.0	0.0	55.0	0.0	233.0	0.0	0.0	0.0	0.0	44.0	0.0	0.0	0.0	44.0	13452.0	0.0	0.0	0.0	0.0	0.0	10560.0	0.0	0.0	0.0	0.0	0.0	778.0	0.0	0.0	300.0	0.0
61	274.0	148.0	37.0	3093.0	194.0	0.0	0.0	51.0	0.0	0.0	6035.0	0.0	0.0	42.0	0.0	0.0	0.0	246.0	66.0	0.0	0.0	0.0	341.0	0.0	0.0	0.0	0.0	0.0	0.0	0.0	0.0	0.0	17380.0	0.0	0.0	0.0	0.0	0.0	898.0	0.0	0.0	0.0	0.0	0.0	1795.0	66.0	51.0	0.0	0.0
62	11594.0	9662.0	2019.0	30677.0	1262.0	2992.0	990.0	1488.0	477.0	50.0	1884.0	90.0	140.0	165.0	11161.0	647.0	224.0	633.0	1170.0	445.0	5000.0	92.0	0.0	188.0	1321.0	663.0	0.0	16908.0	760.0	188.0	13164.0	44929.0	11020.0	133.0	545.0	188.0	6293.0	547.0	9600.0	999.0	247.0	306.0	189.0	0.0	1351.0	302.0	273.0	80116.0	110.0
63	82.0	73.0	0.0	604.0	0.0	0.0	54.0	54.0	0.0	0.0	0.0	0.0	0.0	0.0	1665.0	0.0	0.0	0.0	0.0	0.0	649.0	0.0	109.0	0.0	0.0	0.0	0.0	128.0	0.0	0.0	32.0	201.0	201.0	0.0	0.0	0.0	706.0	0.0	100.0	0.0	0.0	0.0	0.0	0.0	0.0	0.0	0.0	1135.0	0.0
64	2609.0	1375.0	332.0	17744.0	269.0	569.0	39327.0	233.0	54.0	0.0	239.0	0.0	0.0	49.0	474.0	86.0	48.0	164.0	427.0	209.0	711.0	0.0	99111.0	94.0	0.0	379.0	0.0	1233.0	161.0	0.0	32.0	293.0	7353.0	41.0	48.0	0.0	61.0	82.0	1233.0	153.0	0.0	0.0	32.0	0.0	569.0	93.0	0.0	332.0	0.0
65	1795.0	814.0	422.0	1463.0	0.0	0.0	137.0	0.0	75.0	13.0	0.0	0.0	28.0	0.0	1752.0	86.0	175.0	0.0	286.0	47.0	2461.0	32.0	286.0	53.0	0.0	0.0	0.0	618.0	0.0	0.0	56.0	482.0	1020.0	0.0	0.0	0.0	867.0	0.0	185.0	0.0	70.0	87.0	32.0	0.0	108.0	0.0	0.0	965.0	0.0
66	9527.0	3018.0	2641.0	880.0	0.0	193.0	0.0	0.0	786.0	32.0	0.0	817.0	314.0	73.0	0.0	194.0	136.0	0.0	817.0	0.0	199.0	282.0	0.0	215.0	834.0	943.0	0.0	0.0	161.0	440.0	32.0	0.0	1428.0	235.0	48.0	786.0	0.0	0.0	0.0	3238.0	20848.0	175.0	471.0	0.0	0.0	559.0	0.0	263.0	154.0
67	0.0	0.0	0.0	0.0	0.0	0.0	0.0	0.0	0.0	37.0	0.0	0.0	0.0	98.0	0.0	0.0	0.0	0.0	0.0	0.0	0.0	0.0	0.0	0.0	0.0	0.0	0.0	0.0	0.0	0.0	0.0	0.0	0.0	0.0	0.0	0.0	0.0	0.0	0.0	0.0	0.0	0.0	0.0	0.0	0.0	0.0	302.0	0.0	0.0
68	0.0	0.0	0.0	0.0	0.0	0.0	0.0	0.0	0.0	0.0	0.0	0.0	0.0	98.0	0.0	0.0	0.0	0.0	0.0	0.0	0.0	0.0	0.0	0.0	0.0	0.0	0.0	0.0	0.0	0.0	0.0	0.0	0.0	0.0	0.0	0.0	0.0	0.0	0.0	0.0	0.0	0.0	0.0	0.0	0.0	0.0	175.0	0.0	0.0
69	1940.0	1101.0	629.0	3487.0	0.0	655.0	0.0	0.0	43.0	18.0	3879.0	0.0	16.0	0.0	288.0	0.0	39.0	0.0	0.0	47.0	524.0	20.0	0.0	0.0	340.0	340.0	0.0	865.0	0.0	0.0	56.0	314.0	1428.0	71.0	68.0	0.0	198.0	0.0	464.0	140.0	61.0	98.0	50.0	16572.0	108.0	0.0	68.0	393.0	0.0
70	13750.0	577.0	10322.0	577.0	366.0	0.0	0.0	15267.0	86.0	27.0	0.0	45.0	0.0	36.0	0.0	107.0	78.0	117.0	5318.0	27.0	251.0	36.0	0.0	606.0	0.0	3190.0	0.0	0.0	138.0	81.0	0.0	0.0	447.0	964.0	0.0	158.0	0.0	82.0	0.0	204.0	0.0	317.0	0.0	0.0	0.0	1001.0	0.0	167.0	103.0
71	535.0	196.0	142.0	1295.0	4563.0	60.0	0.0	76.0	0.0	13.0	2011.0	0.0	0.0	36.0	0.0	71.0	39.0	2197.0	163.0	0.0	0.0	0.0	0.0	0.0	54.0	76.0	0.0	0.0	0.0	0.0	0.0	0.0	1836.0	0.0	0.0	0.0	0.0	0.0	1301.0	0.0	0.0	0.0	0.0	0.0	251.0	0.0	68.0	153.0	0.0
72	10579.0	42319.0	2059.0	20799.0	1434.0	19110.0	2011.0	1828.0	303.0	69.0	766.0	150.0	129.0	275.0	497.0	8574.0	371.0	739.0	780.0	202.0	329.0	164.0	3125.0	255.0	17392.0	918.0	0.0	1863.0	4328.0	180.0	219.0	1077.0	4796.0	205.0	6302.0	297.0	99.0	8292.0	5016.0	1191.0	441.0	393.0	194.0	0.0	566.0	838.0	1639.0	894.0	294.0
73	5053.0	11329.0	1010.0	2819.0	269.0	48998.0	106.0	467.0	130.0	23.0	0.0	35.0	59.0	116.0	0.0	19696.0	117.0	211.0	638.0	47.0	103.0	36.0	0.0	121.0	22609.0	744.0	0.0	432.0	2074.0	122.0	162.0	163.0	1938.0	102.0	8757.0	148.0	24.0	28052.0	247.0	531.0	176.0	98.0	55.0	0.0	174.0	512.0	97.0	315.0	132.0
74	56.0	0.0	0.0	887.0	66.0	0.0	91.0	0.0	0.0	0.0	0.0	0.0	0.0	0.0	8491.0	0.0	0.0	0.0	0.0	0.0	906.0	0.0	141.0	0.0	0.0	0.0	0.0	94.0	0.0	0.0	0.0	47.0	368.0	0.0	0.0	0.0	842.0	0.0	94.0	0.0	0.0	0.0	0.0	0.0	66.0	0.0	0.0	595.0	0.0
75	0.0	72.0	0.0	1057.0	72.0	135.0	0.0	0.0	0.0	0.0	0.0	0.0	0.0	0.0	259.0	0.0	0.0	0.0	0.0	40.0	0.0	0.0	144.0	0.0	72.0	0.0	0.0	542.0	0.0	57.0	202.0	1716.0	153.0	0.0	0.0	0.0	111.0	0.0	990.0	0.0	0.0	0.0	0.0	0.0	0.0	0.0	0.0	5365.0	0.0
76	3537.0	1008.0	1183.0	438.0	140.0	263.0	0.0	1020.0	0.0	0.0	0.0	20.0	28.0	0.0	0.0	190.0	0.0	0.0	657.0	0.0	0.0	0.0	0.0	803.0	628.0	394.0	0.0	0.0	146.0	40.0	0.0	0.0	248.0	82.0	48.0	69.0	24.0	116.0	0.0	0.0	35.0	98.0	0.0	0.0	0.0	950.0	68.0	0.0	774.0
77	80.0	0.0	0.0	384.0	0.0	55.0	30.0	30.0	0.0	0.0	0.0	0.0	0.0	0.0	373.0	0.0	0.0	0.0	55.0	0.0	192.0	0.0	80.0	0.0	0.0	35.0	0.0	197.0	0.0	0.0	24.0	358.0	131.0	0.0	0.0	0.0	99.0	0.0	65.0	0.0	0.0	0.0	0.0	0.0	0.0	0.0	0.0	666.0	0.0
78	551.0	149.0	189.0	67.0	22.0	18.0	0.0	17902.0	0.0	0.0	0.0	0.0	0.0	0.0	0.0	0.0	0.0	13.0	117.0	0.0	0.0	0.0	0.0	22.0	13.0	72.0	0.0	18.0	13.0	0.0	0.0	0.0	40.0	0.0	0.0	22.0	0.0	0.0	0.0	0.0	0.0	0.0	0.0	0.0	0.0	36.0	0.0	0.0	0.0
79	339.0	73.0	100.0	7.0	0.0	0.0	0.0	0.0	16.0	7.0	0.0	0.0	0.0	0.0	0.0	0.0	7.0	0.0	25.0	0.0	7.0	0.0	0.0	0.0	12.0	12.0	0.0	0.0	0.0	7.0	0.0	0.0	20.0	7.0	0.0	12.0	0.0	0.0	0.0	138.0	176.0	0.0	38.0	0.0	0.0	12.0	0.0	7.0	0.0
80	476.0	185.0	176.0	61.0	0.0	0.0	0.0	17.0	61.0	0.0	0.0	70.0	26.0	0.0	0.0	0.0	17.0	0.0	35.0	0.0	0.0	0.0	0.0	0.0	0.0	38.0	0.0	0.0	0.0	17.0	0.0	0.0	20.0	26.0	0.0	47.0	0.0	0.0	0.0	397.0	776.0	0.0	20.0	0.0	0.0	11.0	0.0	11.0	0.0
81	9049.0	244.0	3489.0	197.0	81.0	0.0	0.0	340.0	65.0	0.0	111.0	30.0	19.0	0.0	0.0	0.0	97.0	0.0	7990.0	0.0	0.0	0.0	0.0	781.0	104.0	17040.0	0.0	0.0	0.0	73.0	0.0	0.0	127.0	360.0	0.0	128.0	0.0	0.0	0.0	69.0	52.0	175.0	32.0	0.0	0.0	21177.0	0.0	0.0	397.0
82	534.0	507.0	123.0	1206.0	0.0	164.0	60.0	0.0	0.0	0.0	0.0	0.0	0.0	85.0	173.0	0.0	0.0	0.0	0.0	0.0	138.0	0.0	178.0	0.0	0.0	0.0	0.0	1701.0	0.0	0.0	32.0	13484.0	137.0	0.0	0.0	0.0	61.0	0.0	216.0	0.0	0.0	0.0	0.0	0.0	0.0	0.0	0.0	2209.0	0.0
83	9266.0	712.0	1286.0	347.0	0.0	173.0	0.0	255.0	108.0	8562.0	0.0	110.0	0.0	85.0	0.0	0.0	23266.0	105.0	1060.0	0.0	86.0	0.0	0.0	0.0	156.0	712.0	0.0	0.0	0.0	254.0	0.0	0.0	612.0	365.0	0.0	8016.0	0.0	0.0	0.0	243.0	0.0	2833.0	41.0	0.0	0.0	232.0	117.0	0.0	51.0
84	1584.0	196.0	533.0	29.0	0.0	29.0	0.0	29.0	54.0	55.0	0.0	365.0	33.0	0.0	0.0	0.0	162.0	0.0	149.0	0.0	0.0	0.0	0.0	29.0	0.0	98.0	0.0	0.0	29.0	81.0	0.0	0.0	106.0	55.0	0.0	977.0	0.0	0.0	0.0	486.0	1501.0	29.0	106.0	34.0	0.0	93.0	0.0	29.0	0.0
85	2560.0	200.0	1248.0	108.0	0.0	137.0	0.0	0.0	916.0	0.0	0.0	105.0	59.0	0.0	0.0	0.0	63.0	34.0	257.0	0.0	0.0	234.0	0.0	121.0	34.0	412.0	0.0	0.0	0.0	4737.0	0.0	0.0	120.0	269.0	0.0	538.0	0.0	0.0	0.0	1140.0	97.0	0.0	326.0	0.0	0.0	91.0	0.0	0.0	51.0
86	841.0	11362.0	0.0	3899.0	215.0	8879.0	731.0	318.0	54.0	0.0	127.0	30.0	25.0	0.0	86.0	1835.0	0.0	105.0	0.0	27.0	60.0	0.0	2889.0	0.0	4661.0	0.0	0.0	594.0	1991.0	0.0	32.0	293.0	589.0	0.0	935.0	0.0	24.0	2490.0	681.0	0.0	0.0	54.0	0.0	0.0	283.0	93.0	156.0	0.0	0.0
87	392.0	251.0	0.0	2684.0	0.0	80.0	243.0	80.0	0.0	0.0	0.0	0.0	0.0	0.0	86.0	0.0	0.0	0.0	0.0	33.0	112.0	0.0	412.0	0.0	0.0	0.0	0.0	5288.0	0.0	0.0	32.0	754.0	321.0	0.0	0.0	0.0	0.0	0.0	110.0	0.0	0.0	0.0	0.0	0.0	0.0	0.0	0.0	578.0	0.0
88	801.0	3911.0	188.0	365.0	0.0	321.0	0.0	106.0	0.0	0.0	0.0	0.0	16.0	0.0	0.0	950.0	0.0	0.0	94.0	27.0	0.0	0.0	0.0	53.0	347.0	0.0	0.0	0.0	1967.0	0.0	0.0	0.0	259.0	0.0	58.0	0.0	0.0	4050.0	0.0	0.0	0.0	0.0	0.0	0.0	0.0	94.0	0.0	0.0	51.0
89	462.0	1229.0	53.0	91.0	0.0	353.0	0.0	60.0	0.0	0.0	0.0	0.0	0.0	0.0	0.0	2367.0	30.0	0.0	68.0	0.0	0.0	0.0	0.0	0.0	6922.0	68.0	0.0	37.0	212.0	0.0	0.0	0.0	68.0	0.0	77.0	0.0	0.0	1012.0	0.0	0.0	0.0	0.0	0.0	0.0	0.0	45.0	0.0	37.0	0.0
90	469.0	4898.0	117.0	189.0	36.0	1254.0	0.0	0.0	0.0	0.0	0.0	0.0	0.0	0.0	0.0	6335.0	0.0	0.0	81.0	0.0	0.0	0.0	45.0	0.0	4939.0	54.0	0.0	63.0	388.0	0.0	0.0	0.0	117.0	0.0	448.0	0.0	0.0	2955.0	0.0	0.0	0.0	0.0	0.0	0.0	0.0	0.0	0.0	0.0	44.0
91	427.0	722.0	147.0	1136.0	0.0	3396.0	0.0	0.0	0.0	0.0	0.0	0.0	0.0	0.0	0.0	120.0	0.0	0.0	0.0	0.0	0.0	0.0	147.0	0.0	240.0	0.0	0.0	270.0	160.0	0.0	16.0	130.0	334.0	0.0	200.0	0.0	24.0	109.0	247.0	0.0	0.0	0.0	0.0	0.0	0.0	0.0	0.0	683.0	0.0
92	775.0	1501.0	334.0	277.0	72.0	1326.0	0.0	0.0	0.0	0.0	0.0	0.0	0.0	0.0	0.0	285.0	0.0	0.0	45.0	0.0	0.0	0.0	49.0	0.0	278.0	45.0	0.0	45.0	178.0	0.0	24.0	0.0	144.0	0.0	1529.0	0.0	0.0	246.0	45.0	0.0	0.0	0.0	0.0	0.0	0.0	0.0	0.0	0.0	0.0
93	332.0	247.0	0.0	443.0	0.0	486.0	0.0	110.0	0.0	0.0	0.0	0.0	0.0	0.0	0.0	0.0	0.0	0.0	0.0	0.0	0.0	0.0	0.0	0.0	102.0	0.0	0.0	145.0	51.0	0.0	0.0	68.0	127.0	0.0	85.0	0.0	0.0	59.0	51.0	0.0	0.0	0.0	0.0	0.0	0.0	0.0	0.0	170.0	0.0
94	0.0	0.0	0.0	15486.0	636.0	1013.0	944.0	297.0	0.0	13.0	399.0	30.0	0.0	49.0	4499.0	237.0	58.0	281.0	0.0	432.0	667.0	0.0	1157.0	0.0	486.0	0.0	0.0	5934.0	138.0	57.0	1412.0	15848.0	1428.0	0.0	116.0	69.0	1548.0	109.0	5450.0	0.0	0.0	0.0	0.0	0.0	239.0	0.0	107.0	63651.0	0.0
95	358.0	56.0	69.0	42.0	0.0	20.0	0.0	0.0	24.0	0.0	0.0	38.0	20.0	0.0	0.0	0.0	0.0	0.0	11.0	0.0	0.0	15.0	0.0	0.0	0.0	15.0	0.0	0.0	0.0	15.0	0.0	0.0	38.0	15.0	0.0	20.0	0.0	0.0	0.0	243.0	282.0	0.0	69.0	0.0	0.0	11.0	0.0	11.0	15.0
96	531.0	605.0	0.0	588.0	0.0	253.0	0.0	212.0	0.0	0.0	0.0	0.0	0.0	0.0	0.0	0.0	0.0	0.0	98.0	0.0	0.0	0.0	138.0	0.0	122.0	0.0	0.0	351.0	0.0	0.0	32.0	1110.0	171.0	0.0	48.0	0.0	24.0	376.0	188.0	0.0	0.0	0.0	0.0	0.0	0.0	0.0	0.0	1262.0	0.0
97	1870.0	568.0	532.0	143.0	0.0	0.0	0.0	57.0	266.0	0.0	0.0	795.0	1165.0	0.0	0.0	0.0	0.0	0.0	107.0	0.0	50.0	86.0	0.0	53.0	50.0	244.0	0.0	0.0	0.0	222.0	0.0	0.0	187.0	0.0	0.0	165.0	0.0	0.0	0.0	935.0	282.0	0.0	222.0	0.0	0.0	64.0	0.0	0.0	81.0
98	10160.0	2952.0	3213.0	1910.0	377.0	911.0	0.0	1063.0	282.0	69.0	1580.0	55.0	213.0	61.0	0.0	302.0	224.0	152.0	1346.0	40.0	95.0	88.0	0.0	17927.0	651.0	2561.0	0.0	216.0	477.0	254.0	0.0	97.0	1632.0	277.0	347.0	477.0	0.0	273.0	0.0	651.0	238.0	273.0	166.0	0.0	130.0	58476.0	107.0	0.0	6542.0
99	3029.0	1426.0	1092.0	669.0	0.0	158.0	0.0	467.0	108.0	13.0	0.0	25.0	28.0	42.0	0.0	246.0	48.0	0.0	422.0	0.0	0.0	40.0	0.0	1050.0	369.0	528.0	0.0	0.0	317.0	98.0	0.0	0.0	299.0	51.0	68.0	89.0	24.0	176.0	0.0	140.0	0.0	87.0	37.0	0.0	0.0	2073.0	68.0	0.0	739.0
100	893.0	225.0	158.0	33.0	0.0	0.0	0.0	0.0	48.0	0.0	0.0	81.0	28.0	0.0	0.0	0.0	0.0	0.0	38.0	0.0	19.0	28.0	0.0	28.0	38.0	48.0	0.0	0.0	0.0	28.0	14.0	0.0	86.0	0.0	0.0	33.0	0.0	0.0	0.0	345.0	624.0	0.0	67.0	0.0	0.0	24.0	0.0	38.0	0.0
101	1621.0	44740.0	0.0	15994.0	485.0	7013.0	761.0	574.0	119.0	23.0	942.0	70.0	33.0	91.0	194.0	4816.0	48.0	175.0	815.0	155.0	0.0	16.0	4268.0	0.0	6922.0	255.0	0.0	1539.0	2053.0	32.0	97.0	1371.0	1836.0	30.0	2542.0	118.0	37.0	5829.0	2508.0	243.0	97.0	98.0	0.0	0.0	370.0	256.0	341.0	315.0	51.0
102	96.0	19.0	0.0	59.0	12.0	12.0	0.0	0.0	76.0	17.0	0.0	0.0	0.0	202.0	0.0	0.0	29.0	56.0	24.0	0.0	17.0	0.0	0.0	0.0	0.0	0.0	0.0	0.0	0.0	0.0	0.0	0.0	91.0	0.0	0.0	0.0	0.0	0.0	0.0	0.0	0.0	0.0	0.0	0.0	0.0	0.0	380.0	7.0	0.0
103	0.0	296.0	0.0	6234.0	0.0	0.0	243.0	0.0	0.0	0.0	271.0	0.0	0.0	0.0	7830.0	0.0	0.0	82.0	0.0	74.0	337.0	0.0	326.0	0.0	0.0	0.0	0.0	2137.0	0.0	0.0	194.0	3087.0	816.0	0.0	0.0	0.0	3729.0	0.0	681.0	0.0	0.0	0.0	0.0	0.0	217.0	0.0	0.0	5102.0	0.0
104	959.0	308.0	165.0	242.0	88.0	110.0	0.0	2393.0	0.0	0.0	0.0	0.0	0.0	0.0	0.0	0.0	0.0	82.0	187.0	0.0	0.0	0.0	0.0	99.0	165.0	121.0	0.0	99.0	99.0	0.0	0.0	0.0	253.0	0.0	0.0	0.0	0.0	88.0	0.0	0.0	0.0	0.0	0.0	0.0	0.0	77.0	0.0	0.0	77.0
105	161.0	234.0	0.0	2083.0	0.0	161.0	228.0	0.0	0.0	0.0	255.0	0.0	0.0	0.0	1124.0	107.0	0.0	0.0	0.0	27.0	77.0	0.0	601.0	0.0	1599.0	0.0	0.0	528.0	0.0	0.0	7248.0	1672.0	264.0	0.0	58.0	0.0	297.0	0.0	1238.0	0.0	0.0	0.0	0.0	0.0	0.0	0.0	0.0	3022.0	0.0
106	130.0	33.0	16.0	41.0	8.0	0.0	0.0	16.0	0.0	20.0	8.0	0.0	0.0	171.0	0.0	0.0	0.0	16.0	0.0	0.0	0.0	0.0	0.0	0.0	0.0	0.0	0.0	0.0	0.0	0.0	0.0	0.0	41.0	0.0	0.0	0.0	0.0	8.0	0.0	0.0	0.0	8.0	0.0	0.0	0.0	0.0	234.0	0.0	0.0
107	1341.0	10493.0	403.0	11834.0	927.0	3892.0	11732.0	552.0	86.0	0.0	542.0	115.0	25.0	67.0	454.0	4880.0	58.0	422.0	460.0	283.0	86.0	64.0	13175.0	80.0	13496.0	510.0	0.0	2295.0	1262.0	73.0	422.0	1175.0	1326.0	102.0	2620.0	89.0	272.0	7170.0	2012.0	230.0	141.0	87.0	60.0	0.0	414.0	465.0	185.0	420.0	44.0
108	2149.0	185.0	837.0	120.0	0.0	72.0	0.0	56.0	2640.0	0.0	0.0	235.0	75.0	0.0	0.0	0.0	56.0	0.0	185.0	0.0	0.0	410.0	0.0	67.0	32.0	209.0	0.0	0.0	0.0	4293.0	0.0	0.0	96.0	144.0	0.0	885.0	0.0	0.0	0.0	2036.0	203.0	48.0	563.0	0.0	0.0	139.0	0.0	0.0	51.0
109	1067.0	106.0	106.0	320.0	161.0	183.0	0.0	1445.0	0.0	0.0	0.0	0.0	0.0	0.0	0.0	0.0	0.0	45.0	183.0	0.0	0.0	0.0	0.0	0.0	66.0	132.0	0.0	0.0	0.0	0.0	0.0	0.0	61.0	0.0	0.0	0.0	0.0	66.0	0.0	0.0	0.0	361.0	0.0	0.0	0.0	35.0	0.0	0.0	0.0
110	2806.0	330.0	623.0	403.0	302.0	0.0	0.0	1084.0	0.0	46.0	223.0	0.0	0.0	0.0	0.0	0.0	166.0	93.0	678.0	0.0	0.0	0.0	0.0	94.0	0.0	898.0	0.0	0.0	0.0	0.0	0.0	0.0	476.0	128.0	0.0	0.0	0.0	0.0	0.0	0.0	0.0	1540.0	0.0	0.0	87.0	232.0	0.0	0.0	44.0
111	275.0	326.0	0.0	1394.0	129.0	70.0	0.0	102.0	0.0	0.0	0.0	0.0	0.0	0.0	0.0	0.0	0.0	0.0	57.0	0.0	0.0	0.0	76.0	0.0	70.0	0.0	0.0	324.0	0.0	0.0	0.0	76.0	179.0	0.0	0.0	0.0	0.0	0.0	134.0	0.0	0.0	0.0	0.0	0.0	0.0	0.0	0.0	217.0	0.0
112	451.0	574.0	123.0	3653.0	129.0	218.0	91.0	0.0	0.0	0.0	111.0	0.0	0.0	0.0	0.0	0.0	0.0	0.0	109.0	20.0	0.0	0.0	0.0	0.0	0.0	0.0	0.0	8561.0	0.0	0.0	0.0	163.0	492.0	0.0	0.0	0.0	24.0	0.0	216.0	0.0	44.0	0.0	0.0	0.0	0.0	0.0	48.0	683.0	0.0
113	491.0	872.0	381.0	337.0	0.0	491.0	0.0	58.0	0.0	0.0	0.0	0.0	0.0	0.0	0.0	87.0	0.0	0.0	95.0	0.0	0.0	0.0	95.0	0.0	95.0	0.0	0.0	73.0	80.0	0.0	0.0	0.0	65.0	0.0	285.0	0.0	0.0	80.0	0.0	0.0	0.0	0.0	0.0	0.0	0.0	0.0	0.0	65.0	0.0
114	756.0	1384.0	0.0	1064.0	0.0	4089.0	60.0	0.0	0.0	0.0	0.0	0.0	0.0	0.0	64.0	192.0	0.0	0.0	0.0	0.0	0.0	0.0	0.0	0.0	333.0	0.0	0.0	378.0	243.0	0.0	32.0	195.0	307.0	0.0	1153.0	0.0	37.0	205.0	0.0	0.0	0.0	0.0	0.0	0.0	0.0	0.0	0.0	578.0	0.0
115	411.0	127.0	80.0	236.0	42.0	0.0	0.0	0.0	0.0	37.0	0.0	0.0	0.0	728.0	0.0	0.0	33.0	122.0	61.0	0.0	28.0	0.0	0.0	0.0	28.0	28.0	0.0	0.0	0.0	0.0	0.0	0.0	378.0	0.0	0.0	0.0	0.0	0.0	0.0	0.0	0.0	0.0	0.0	0.0	122.0	0.0	1697.0	0.0	0.0
116	1104.0	588.0	315.0	344.0	114.0	100.0	0.0	1828.0	0.0	13.0	0.0	0.0	0.0	0.0	0.0	86.0	0.0	86.0	272.0	0.0	0.0	0.0	0.0	0.0	301.0	129.0	0.0	100.0	100.0	0.0	0.0	0.0	258.0	0.0	0.0	0.0	0.0	100.0	100.0	86.0	0.0	0.0	0.0	0.0	0.0	86.0	0.0	0.0	0.0
117	219.0	87.0	29.0	160.0	23.0	0.0	0.0	0.0	0.0	0.0	20.0	0.0	0.0	37.0	0.0	0.0	0.0	46.0	0.0	0.0	0.0	0.0	0.0	0.0	0.0	20.0	0.0	0.0	0.0	0.0	0.0	0.0	260.0	0.0	0.0	0.0	0.0	0.0	0.0	0.0	0.0	0.0	0.0	0.0	29.0	20.0	67.0	0.0	23.0
118	4454.0	2327.0	731.0	21674.0	0.0	930.0	2194.0	233.0	97.0	23.0	494.0	30.0	36.0	55.0	997.0	129.0	127.0	222.0	598.0	10820.0	731.0	52.0	8044.0	161.0	278.0	561.0	0.0	1263.0	299.0	98.0	178.0	531.0	9241.0	82.0	68.0	79.0	161.0	109.0	997.0	243.0	105.0	43.0	41.0	0.0	797.0	232.0	87.0	420.0	44.0
119	441.0	114.0	0.0	1489.0	34.0	103.0	0.0	0.0	0.0	0.0	51.0	0.0	0.0	34.0	0.0	0.0	0.0	117.0	0.0	0.0	0.0	0.0	0.0	0.0	0.0	0.0	1764.0	0.0	34.0	0.0	0.0	0.0	5144.0	0.0	0.0	0.0	0.0	0.0	131.0	0.0	0.0	0.0	0.0	0.0	269.0	0.0	68.0	0.0	0.0
120	51.0	0.0	42.0	324.0	0.0	34.0	68.0	0.0	0.0	0.0	0.0	0.0	0.0	0.0	835.0	0.0	0.0	0.0	0.0	0.0	324.0	0.0	76.0	0.0	0.0	0.0	0.0	59.0	0.0	0.0	0.0	110.0	119.0	0.0	0.0	0.0	297.0	0.0	0.0	0.0	0.0	0.0	0.0	0.0	0.0	0.0	0.0	375.0	0.0
121	2788.0	1157.0	499.0	2262.0	129.0	193.0	0.0	236.0	0.0	185.0	127.0	0.0	0.0	28222.0	0.0	0.0	205.0	1131.0	394.0	0.0	173.0	0.0	0.0	0.0	0.0	263.0	0.0	0.0	161.0	0.0	0.0	0.0	3051.0	51.0	0.0	118.0	0.0	0.0	0.0	140.0	35.0	109.0	37.0	0.0	174.0	0.0	36985.0	0.0	44.0
122	207896.0	923.0	55487.0	1702.0	496.0	1158.0	0.0	1126.0	553.0	171.0	383.0	830.0	185.0	85.0	0.0	215.0	381.0	199.0	27184.0	27.0	164.0	120.0	0.0	1117.0	2365.0	22224.0	0.0	243.0	184.0	852.0	0.0	0.0	1020.0	6322.0	146.0	2893.0	0.0	109.0	464.0	653.0	724.0	1017.0	291.0	0.0	152.0	3541.0	165.0	0.0	279.0
123	224.0	234.0	0.0	4124.0	81.0	0.0	30.0	0.0	0.0	0.0	383.0	0.0	0.0	0.0	30.0	0.0	0.0	50.0	50.0	0.0	30.0	0.0	224.0	0.0	0.0	0.0	0.0	0.0	0.0	0.0	0.0	0.0	39115.0	0.0	0.0	0.0	24.0	0.0	619.0	0.0	0.0	0.0	0.0	0.0	1639.0	0.0	0.0	40.0	0.0
124	505.0	314.0	122.0	1489.0	0.0	54.0	170.0	0.0	0.0	0.0	47.0	0.0	0.0	0.0	0.0	0.0	0.0	0.0	61.0	649.0	0.0	0.0	266.0	0.0	0.0	40.0	0.0	95.0	0.0	0.0	0.0	0.0	1339.0	0.0	0.0	0.0	0.0	0.0	47.0	0.0	0.0	0.0	0.0	0.0	157.0	0.0	0.0	88.0	0.0
125	274.0	1518.0	0.0	1235.0	183.0	418.0	182.0	0.0	0.0	0.0	127.0	0.0	0.0	0.0	0.0	215.0	0.0	0.0	0.0	20.0	0.0	0.0	849.0	0.0	347.0	0.0	0.0	243.0	188.0	0.0	0.0	0.0	188.0	0.0	175.0	0.0	0.0	301.0	197.0	0.0	0.0	0.0	0.0	0.0	0.0	0.0	0.0	0.0	0.0
126	1210.0	2864.0	388.0	321.0	0.0	257.0	0.0	177.0	0.0	0.0	0.0	25.0	0.0	0.0	0.0	323.0	0.0	93.0	233.0	0.0	0.0	0.0	0.0	175.0	243.0	188.0	0.0	0.0	1842.0	0.0	0.0	0.0	222.0	0.0	0.0	0.0	0.0	465.0	0.0	166.0	35.0	43.0	37.0	0.0	0.0	116.0	0.0	0.0	206.0
127	549.0	81.0	162.0	49.0	0.0	0.0	0.0	0.0	20530.0	0.0	24.0	145.0	50.0	0.0	0.0	0.0	43.0	0.0	68.0	0.0	0.0	2442.0	0.0	43.0	49.0	112.0	0.0	0.0	0.0	606.0	0.0	0.0	56.0	18.0	0.0	143.0	0.0	0.0	0.0	1511.0	79.0	18.0	668.0	0.0	0.0	43.0	0.0	0.0	24.0
128	292.0	47.0	192.0	6.0	0.0	6.0	0.0	15.0	127.0	0.0	0.0	110.0	236.0	0.0	0.0	0.0	0.0	0.0	11.0	0.0	0.0	24.0	0.0	0.0	0.0	29.0	0.0	0.0	0.0	20.0	0.0	0.0	6.0	0.0	0.0	38.0	0.0	6.0	0.0	217.0	34.0	0.0	65.0	0.0	0.0	11.0	0.0	11.0	6.0
129	3068.0	678.0	1712.0	249.0	0.0	178.0	0.0	744.0	54.0	0.0	0.0	0.0	25.0	0.0	0.0	0.0	0.0	0.0	844.0	0.0	0.0	20.0	0.0	969.0	154.0	904.0	0.0	0.0	107.0	0.0	0.0	0.0	226.0	83.0	0.0	0.0	0.0	0.0	0.0	166.0	35.0	43.0	0.0	0.0	0.0	10562.0	0.0	0.0	856.0
130	0.0	0.0	0.0	0.0	0.0	0.0	0.0	0.0	0.0	0.0	0.0	0.0	0.0	0.0	0.0	0.0	0.0	0.0	0.0	0.0	0.0	0.0	0.0	0.0	0.0	0.0	0.0	0.0	0.0	0.0	0.0	0.0	714.0	0.0	0.0	0.0	0.0	0.0	0.0	0.0	0.0	0.0	0.0	0.0	0.0	0.0	0.0	0.0	0.0
131	141.0	78.0	0.0	541.0	23.0	23.0	133.0	0.0	0.0	0.0	0.0	0.0	0.0	0.0	0.0	0.0	0.0	0.0	0.0	7277.0	0.0	0.0	105.0	0.0	0.0	0.0	0.0	66.0	0.0	0.0	0.0	23.0	310.0	0.0	0.0	0.0	0.0	0.0	23.0	0.0	0.0	0.0	0.0	0.0	39.0	0.0	0.0	0.0	0.0
132	2497.0	246.0	418.0	653.0	388.0	107.0	0.0	722.0	0.0	23.0	96.0	0.0	0.0	0.0	0.0	0.0	78.0	246.0	342.0	0.0	0.0	16.0	0.0	53.0	75.0	160.0	0.0	0.0	75.0	0.0	0.0	0.0	267.0	0.0	0.0	0.0	0.0	0.0	0.0	0.0	0.0	878.0	0.0	0.0	0.0	85.0	0.0	0.0	95.0
133	3873.0	3969.0	1195.0	669.0	302.0	597.0	0.0	467.0	151.0	23.0	127.0	85.0	196.0	0.0	0.0	669.0	29.0	0.0	693.0	0.0	0.0	28.0	0.0	1562.0	645.0	956.0	0.0	0.0	621.0	122.0	64.0	0.0	382.0	112.0	165.0	158.0	24.0	645.0	0.0	358.0	79.0	43.0	64.0	0.0	0.0	2120.0	48.0	0.0	1625.0
134	554.0	554.0	0.0	1484.0	0.0	195.0	60.0	0.0	0.0	0.0	0.0	0.0	0.0	0.0	1881.0	0.0	0.0	0.0	130.0	20.0	987.0	0.0	179.0	0.0	0.0	0.0	0.0	146.0	0.0	0.0	16.0	228.0	505.0	0.0	48.0	0.0	755.0	0.0	130.0	0.0	0.0	0.0	0.0	0.0	0.0	0.0	0.0	489.0	0.0
135	556.0	5360.0	94.0	485.0	70.0	3242.0	0.0	318.0	0.0	0.0	0.0	0.0	0.0	0.0	0.0	1301.0	0.0	0.0	82.0	0.0	0.0	0.0	70.0	0.0	1426.0	0.0	0.0	106.0	946.0	0.0	48.0	0.0	248.0	0.0	457.0	0.0	0.0	1053.0	59.0	0.0	0.0	0.0	0.0	0.0	0.0	0.0	0.0	0.0	0.0
136	174.0	111.0	62.0	2635.0	49.0	37.0	11976.0	0.0	0.0	0.0	49.0	0.0	0.0	0.0	236.0	0.0	0.0	0.0	0.0	47.0	0.0	0.0	37151.0	0.0	0.0	0.0	0.0	211.0	0.0	0.0	0.0	74.0	770.0	0.0	0.0	0.0	0.0	0.0	161.0	0.0	0.0	0.0	0.0	0.0	0.0	0.0	0.0	74.0	0.0
137	166.0	482.0	0.0	734.0	0.0	97.0	0.0	91.0	0.0	0.0	0.0	0.0	0.0	0.0	0.0	0.0	0.0	0.0	0.0	0.0	0.0	0.0	68.0	0.0	74.0	0.0	0.0	86.0	0.0	0.0	357.0	261.0	172.0	0.0	0.0	0.0	0.0	0.0	402.0	0.0	0.0	0.0	27.0	0.0	0.0	0.0	0.0	263.0	0.0
138	366.0	84.0	71.0	665.0	143.0	49.0	0.0	58.0	0.0	18.0	98.0	0.0	0.0	442.0	0.0	0.0	0.0	2283.0	31.0	0.0	0.0	0.0	0.0	0.0	0.0	0.0	0.0	40.0	0.0	0.0	0.0	0.0	1224.0	0.0	0.0	0.0	0.0	0.0	35.0	0.0	0.0	0.0	0.0	0.0	129.0	0.0	2373.0	35.0	0.0
139	202.0	243.0	0.0	699.0	0.0	70.0	152.0	0.0	0.0	0.0	0.0	0.0	0.0	0.0	64.0	0.0	0.0	0.0	0.0	0.0	0.0	0.0	172.0	0.0	0.0	0.0	0.0	1785.0	0.0	0.0	0.0	780.0	223.0	0.0	0.0	0.0	0.0	0.0	101.0	0.0	0.0	0.0	0.0	0.0	0.0	0.0	0.0	631.0	0.0
140	305.0	216.0	63.0	23944.0	101.0	0.0	198.0	0.0	0.0	0.0	383.0	0.0	0.0	0.0	50.0	0.0	0.0	0.0	63.0	40.0	63.0	0.0	4168.0	0.0	0.0	0.0	0.0	50.0	0.0	0.0	0.0	50.0	15467.0	0.0	0.0	0.0	0.0	0.0	774.0	0.0	0.0	0.0	0.0	0.0	719.0	50.0	0.0	139.0	0.0
141	2279.0	881.0	410.0	714.0	302.0	0.0	0.0	1807.0	0.0	23.0	0.0	0.0	0.0	61.0	0.0	151.0	68.0	305.0	334.0	0.0	0.0	16.0	0.0	107.0	303.0	243.0	0.0	0.0	182.0	65.0	0.0	97.0	714.0	41.0	0.0	69.0	0.0	182.0	0.0	140.0	0.0	120.0	41.0	0.0	152.0	182.0	78.0	0.0	132.0
142	699.0	336.0	92.0	269.0	50.0	50.0	0.0	673.0	0.0	0.0	0.0	0.0	0.0	0.0	0.0	0.0	0.0	42.0	202.0	0.0	0.0	0.0	0.0	0.0	109.0	0.0	0.0	92.0	50.0	0.0	0.0	0.0	84.0	0.0	0.0	0.0	0.0	67.0	67.0	0.0	0.0	0.0	0.0	0.0	0.0	0.0	0.0	160.0	0.0
143	1142.0	118.0	409.0	323.0	334.0	43.0	0.0	574.0	43.0	64.0	0.0	0.0	0.0	36.0	0.0	0.0	459.0	0.0	215.0	0.0	0.0	0.0	0.0	53.0	0.0	237.0	0.0	0.0	0.0	0.0	0.0	0.0	107.0	53.0	0.0	59.0	0.0	0.0	53.0	0.0	0.0	808.0	0.0	0.0	43.0	116.0	0.0	0.0	0.0
144	465.0	2015.0	0.0	361.0	0.0	1544.0	0.0	93.0	0.0	0.0	0.0	0.0	0.0	0.0	0.0	878.0	0.0	0.0	72.0	0.0	0.0	0.0	51.0	0.0	2191.0	0.0	0.0	82.0	1075.0	0.0	0.0	0.0	113.0	0.0	701.0	0.0	0.0	2955.0	0.0	0.0	0.0	0.0	0.0	0.0	0.0	0.0	0.0	0.0	0.0
145	183.0	115.0	0.0	646.0	0.0	0.0	0.0	0.0	0.0	0.0	0.0	0.0	0.0	0.0	1579.0	0.0	0.0	0.0	0.0	0.0	658.0	0.0	125.0	0.0	0.0	0.0	0.0	154.0	0.0	0.0	97.0	241.0	96.0	0.0	0.0	0.0	309.0	0.0	185.0	0.0	0.0	0.0	0.0	0.0	0.0	0.0	0.0	3945.0	0.0
146	195.0	195.0	90.0	4009.0	45.0	0.0	30.0	30.0	0.0	0.0	702.0	0.0	0.0	0.0	60.0	0.0	0.0	60.0	0.0	40.0	45.0	0.0	135.0	0.0	0.0	0.0	0.0	45.0	0.0	0.0	0.0	0.0	82758.0	0.0	0.0	0.0	0.0	0.0	836.0	0.0	0.0	45.0	0.0	0.0	2306.0	0.0	30.0	60.0	0.0
147	161.0	66.0	0.0	572.0	58.0	110.0	0.0	0.0	0.0	0.0	73.0	0.0	0.0	0.0	43.0	0.0	0.0	0.0	0.0	0.0	0.0	0.0	0.0	0.0	132.0	0.0	0.0	249.0	51.0	0.0	1834.0	462.0	66.0	0.0	0.0	0.0	0.0	0.0	198.0	0.0	0.0	0.0	0.0	0.0	73.0	0.0	0.0	2577.0	0.0
148	1135.0	687.0	206.0	7790.0	302.0	85.0	60.0	0.0	0.0	0.0	1899.0	0.0	0.0	55.0	43.0	0.0	0.0	222.0	103.0	94.0	171.0	16.0	120.0	0.0	0.0	0.0	0.0	0.0	0.0	0.0	0.0	0.0	54223.0	30.0	0.0	0.0	0.0	0.0	1548.0	0.0	0.0	0.0	0.0	0.0	23715.0	0.0	165.0	154.0	0.0
149	1107.0	223.0	265.0	83.0	0.0	0.0	0.0	0.0	45.0	0.0	0.0	59.0	73.0	0.0	0.0	0.0	0.0	0.0	69.0	0.0	0.0	27.0	0.0	53.0	17.0	87.0	0.0	0.0	0.0	38.0	0.0	0.0	90.0	0.0	0.0	20.0	0.0	0.0	17.0	499.0	625.0	0.0	143.0	0.0	0.0	73.0	0.0	34.0	20.0
150	0.0	0.0	0.0	0.0	0.0	0.0	0.0	0.0	0.0	0.0	0.0	0.0	0.0	0.0	0.0	0.0	0.0	0.0	0.0	0.0	0.0	0.0	0.0	0.0	0.0	0.0	0.0	0.0	0.0	0.0	0.0	0.0	0.0	0.0	0.0	0.0	0.0	0.0	0.0	0.0	0.0	0.0	0.0	0.0	0.0	0.0	0.0	0.0	0.0
151	3226.0	4032.0	336.0	2184.0	248.0	1915.0	137.0	382.0	108.0	18.0	143.0	0.0	28.0	73.0	0.0	323.0	58.0	117.0	283.0	27.0	216.0	24.0	0.0	67.0	672.0	403.0	0.0	675.0	403.0	73.0	73.0	326.0	1530.0	71.0	331.0	99.0	0.0	218.0	309.0	153.0	97.0	98.0	41.0	0.0	196.0	209.0	87.0	631.0	51.0
152	439.0	408.0	0.0	18101.0	280.0	78.0	137.0	0.0	0.0	0.0	8541.0	0.0	0.0	0.0	0.0	0.0	0.0	117.0	78.0	0.0	78.0	0.0	219.0	0.0	0.0	0.0	0.0	141.0	0.0	0.0	0.0	78.0	47004.0	0.0	0.0	0.0	0.0	0.0	7184.0	0.0	0.0	0.0	0.0	0.0	2559.0	0.0	0.0	329.0	0.0
153	11657.0	24601.0	2360.0	6078.0	420.0	6724.0	243.0	1403.0	379.0	83.0	510.0	90.0	174.0	398.0	64.0	8185.0	498.0	516.0	1215.0	182.0	147.0	160.0	0.0	525.0	10922.0	969.0	0.0	783.0	20910.0	163.0	129.0	457.0	4183.0	225.0	2932.0	436.0	61.0	37686.0	526.0	1001.0	291.0	404.0	212.0	0.0	326.0	1164.0	341.0	578.0	361.0
154	2340.0	1576.0	382.0	4107.0	0.0	525.0	198.0	255.0	97.0	13.0	175.0	50.0	50.0	73.0	43111.0	0.0	29.0	140.0	354.0	47.0	12609.0	16.0	429.0	121.0	0.0	334.0	0.0	811.0	207.0	65.0	146.0	429.0	2244.0	51.0	97.0	69.0	49198.0	82.0	495.0	0.0	44.0	43.0	55.0	0.0	196.0	139.0	0.0	1576.0	51.0
155	339.0	883.0	0.0	665.0	0.0	203.0	0.0	0.0	0.0	0.0	95.0	0.0	0.0	0.0	0.0	0.0	0.0	0.0	0.0	60.0	0.0	0.0	101.0	0.0	101.0	0.0	0.0	0.0	142.0	0.0	56.0	0.0	176.0	0.0	0.0	0.0	0.0	0.0	309.0	0.0	0.0	0.0	0.0	0.0	0.0	0.0	0.0	95.0	0.0
156	1872.0	38523.0	482.0	2780.0	709.0	1730.0	152.0	453.0	151.0	23.0	207.0	35.0	25.0	36.0	0.0	3971.0	0.0	175.0	425.0	101.0	0.0	44.0	425.0	94.0	4765.0	408.0	0.0	297.0	3801.0	49.0	24.0	0.0	510.0	82.0	567.0	69.0	0.0	3148.0	278.0	256.0	88.0	0.0	32.0	0.0	217.0	425.0	165.0	0.0	66.0
157	2273.0	1183.0	624.0	1090.0	571.0	0.0	60.0	930.0	0.0	0.0	0.0	0.0	0.0	42.0	0.0	172.0	0.0	199.0	385.0	0.0	95.0	0.0	0.0	53.0	239.0	0.0	0.0	216.0	172.0	0.0	40.0	97.0	438.0	0.0	0.0	0.0	0.0	172.0	464.0	0.0	0.0	0.0	0.0	0.0	0.0	116.0	0.0	1420.0	44.0
158	108.0	108.0	0.0	13862.0	65.0	32.0	91.0	0.0	0.0	0.0	239.0	0.0	0.0	0.0	0.0	0.0	0.0	0.0	21.0	0.0	0.0	0.0	217.0	0.0	0.0	0.0	0.0	0.0	0.0	0.0	0.0	21.0	32215.0	0.0	0.0	0.0	0.0	0.0	650.0	21.0	0.0	0.0	0.0	0.0	1228.0	0.0	0.0	86.0	0.0
159	2955.0	24484.0	1130.0	19418.0	4336.0	14027.0	3245.0	1212.0	141.0	0.0	5795.0	95.0	59.0	98.0	216.0	10820.0	107.0	668.0	496.0	168.0	112.0	44.0	11313.0	94.0	23444.0	612.0	0.0	1836.0	2448.0	73.0	113.0	587.0	2755.0	123.0	2562.0	128.0	173.0	11604.0	3406.0	640.0	123.0	262.0	92.0	0.0	1024.0	372.0	263.0	578.0	44.0
160	326.0	1276.0	0.0	1006.0	161.0	186.0	0.0	510.0	0.0	0.0	175.0	0.0	0.0	0.0	43.0	0.0	0.0	0.0	0.0	47.0	0.0	0.0	139.0	0.0	214.0	0.0	0.0	0.0	0.0	0.0	81.0	0.0	158.0	0.0	0.0	0.0	0.0	0.0	278.0	0.0	0.0	0.0	0.0	0.0	0.0	0.0	0.0	315.0	0.0
161	75.0	56.0	0.0	1206.0	18.0	0.0	23.0	18.0	28.0	0.0	143.0	0.0	0.0	0.0	0.0	0.0	0.0	0.0	18.0	101.0	0.0	0.0	56.0	0.0	0.0	28.0	0.0	14.0	0.0	0.0	0.0	0.0	6938.0	0.0	0.0	0.0	0.0	0.0	216.0	0.0	0.0	0.0	0.0	0.0	392.0	0.0	0.0	23.0	0.0
162	1315.0	136.0	546.0	68.0	0.0	99.0	0.0	74.0	8388.0	0.0	0.0	45.0	33.0	0.0	0.0	0.0	0.0	0.0	136.0	0.0	0.0	322.0	0.0	67.0	68.0	254.0	0.0	0.0	0.0	1704.0	0.0	0.0	93.0	99.0	0.0	558.0	0.0	0.0	0.0	2382.0	203.0	0.0	390.0	0.0	0.0	43.0	0.0	0.0	117.0
163	822.0	481.0	246.0	411.0	194.0	105.0	0.0	701.0	0.0	0.0	0.0	0.0	0.0	0.0	0.0	82.0	0.0	0.0	141.0	0.0	0.0	0.0	0.0	0.0	176.0	70.0	0.0	105.0	105.0	0.0	0.0	0.0	117.0	0.0	0.0	0.0	0.0	0.0	82.0	0.0	0.0	0.0	0.0	0.0	0.0	82.0	0.0	164.0	0.0
164	159.0	68.0	68.0	141.0	63.0	22.0	0.0	18.0	0.0	36.0	36.0	0.0	0.0	1333.0	0.0	0.0	0.0	2798.0	18.0	0.0	0.0	0.0	0.0	0.0	0.0	0.0	0.0	0.0	18.0	0.0	0.0	0.0	305.0	0.0	0.0	18.0	0.0	0.0	0.0	0.0	0.0	0.0	0.0	0.0	27.0	0.0	1629.0	0.0	0.0
165	191.0	261.0	0.0	430.0	42.0	144.0	46.0	42.0	0.0	0.0	0.0	0.0	0.0	0.0	0.0	88.0	0.0	0.0	0.0	0.0	0.0	0.0	126.0	0.0	0.0	0.0	0.0	189.0	0.0	0.0	0.0	195.0	79.0	0.0	0.0	0.0	0.0	0.0	65.0	0.0	0.0	0.0	0.0	0.0	0.0	0.0	0.0	224.0	0.0
166	287.0	431.0	0.0	3205.0	485.0	342.0	319.0	0.0	0.0	0.0	303.0	0.0	0.0	0.0	86.0	0.0	0.0	0.0	0.0	243.0	0.0	0.0	1425.0	0.0	552.0	0.0	0.0	378.0	0.0	0.0	64.0	489.0	176.0	0.0	48.0	0.0	49.0	82.0	2167.0	0.0	0.0	0.0	0.0	0.0	0.0	0.0	0.0	315.0	0.0
167	2365.0	349.0	717.0	248.0	0.0	0.0	0.0	15644.0	0.0	0.0	0.0	0.0	0.0	0.0	0.0	64.0	0.0	0.0	469.0	0.0	0.0	0.0	55.0	156.0	64.0	331.0	0.0	64.0	55.0	0.0	0.0	0.0	184.0	0.0	0.0	0.0	0.0	46.0	128.0	0.0	0.0	43.0	0.0	0.0	0.0	386.0	0.0	0.0	220.0
168	0.0	0.0	0.0	0.0	0.0	0.0	137.0	0.0	0.0	0.0	0.0	0.0	0.0	0.0	64.0	0.0	0.0	0.0	0.0	432.0	0.0	0.0	0.0	0.0	0.0	0.0	0.0	0.0	0.0	0.0	0.0	0.0	0.0	0.0	0.0	0.0	0.0	0.0	0.0	0.0	0.0	0.0	0.0	0.0	0.0	0.0	0.0	0.0	0.0
169	122.0	12.0	47.0	8.0	0.0	0.0	0.0	0.0	20.0	0.0	0.0	16.0	16.0	0.0	0.0	0.0	0.0	0.0	8.0	0.0	0.0	30.0	0.0	4.0	8.0	20.0	0.0	0.0	0.0	38.0	0.0	0.0	8.0	0.0	0.0	24.0	0.0	0.0	0.0	95.0	112.0	0.0	16.0	0.0	0.0	4.0	0.0	8.0	0.0
170	2003.0	272.0	1012.0	69.0	0.0	41.0	0.0	0.0	202.0	0.0	0.0	1870.0	34.0	0.0	0.0	0.0	0.0	0.0	132.0	0.0	0.0	41.0	0.0	41.0	0.0	132.0	0.0	0.0	0.0	41.0	0.0	0.0	90.0	34.0	0.0	195.0	0.0	0.0	0.0	1319.0	7973.0	0.0	125.0	0.0	0.0	55.0	0.0	118.0	0.0
171	74.0	111.0	0.0	424.0	0.0	0.0	0.0	89.0	0.0	0.0	0.0	0.0	0.0	0.0	1600.0	0.0	0.0	0.0	44.0	0.0	9678.0	0.0	81.0	0.0	0.0	0.0	0.0	89.0	0.0	0.0	0.0	104.0	200.0	0.0	0.0	0.0	1164.0	0.0	59.0	0.0	0.0	0.0	0.0	0.0	0.0	0.0	0.0	885.0	0.0
172	8412.0	476.0	4536.0	175.0	0.0	0.0	0.0	233.0	292.0	0.0	0.0	90.0	42.0	0.0	0.0	0.0	87.0	83.0	1524.0	0.0	0.0	72.0	0.0	188.0	91.0	1506.0	0.0	0.0	0.0	581.0	0.0	0.0	233.0	2257.0	0.0	336.0	0.0	0.0	0.0	576.0	185.0	240.0	83.0	0.0	0.0	302.0	0.0	0.0	66.0
173	10077.0	5110.0	3200.0	2388.0	539.0	1910.0	76.0	1339.0	433.0	83.0	1548.0	565.0	907.0	239.0	43.0	345.0	273.0	375.0	1385.0	87.0	0.0	244.0	0.0	5104.0	668.0	1862.0	0.0	378.0	620.0	508.0	48.0	0.0	2040.0	369.0	389.0	859.0	0.0	437.0	309.0	2770.0	1050.0	492.0	668.0	0.0	174.0	10646.0	321.0	263.0	4037.0
174	228.0	0.0	0.0	1518.0	0.0	0.0	0.0	0.0	0.0	0.0	0.0	0.0	0.0	0.0	475.0	0.0	0.0	0.0	0.0	0.0	181.0	0.0	146.0	0.0	0.0	0.0	0.0	1028.0	0.0	0.0	137.0	4736.0	342.0	0.0	0.0	0.0	185.0	0.0	340.0	0.0	0.0	0.0	0.0	0.0	0.0	0.0	0.0	4997.0	0.0
175	459.0	161.0	94.0	169.0	60.0	30.0	0.0	0.0	0.0	22.0	48.0	0.0	0.0	316.0	0.0	0.0	18.0	451.0	97.0	0.0	0.0	0.0	0.0	0.0	0.0	0.0	0.0	22.0	0.0	0.0	0.0	0.0	154.0	0.0	0.0	0.0	0.0	0.0	18.0	0.0	0.0	0.0	0.0	0.0	0.0	18.0	273.0	41.0	0.0
176	230.0	1561.0	0.0	723.0	0.0	386.0	152.0	176.0	0.0	0.0	0.0	0.0	0.0	0.0	64.0	259.0	0.0	0.0	0.0	0.0	0.0	0.0	284.0	0.0	452.0	0.0	0.0	130.0	146.0	0.0	0.0	0.0	130.0	0.0	253.0	0.0	0.0	136.0	0.0	0.0	0.0	0.0	0.0	0.0	0.0	0.0	0.0	0.0	0.0
177	311.0	163.0	0.0	2864.0	59.0	74.0	489.0	0.0	0.0	0.0	0.0	0.0	148.0	0.0	1662.0	0.0	0.0	0.0	0.0	472.0	59.0	0.0	7835.0	0.0	0.0	0.0	0.0	148.0	0.0	0.0	0.0	59.0	771.0	0.0	0.0	0.0	0.0	0.0	118.0	0.0	0.0	0.0	0.0	0.0	133.0	0.0	0.0	59.0	0.0
178	1311.0	2098.0	444.0	39418.0	722.0	10297.0	2361.0	340.0	0.0	0.0	3097.0	0.0	28.0	0.0	1189.0	1246.0	0.0	105.0	248.0	324.0	69.0	16.0	9051.0	53.0	3607.0	255.0	0.0	2943.0	207.0	0.0	633.0	2416.0	1224.0	0.0	852.0	0.0	396.0	547.0	7463.0	0.0	0.0	0.0	0.0	0.0	435.0	139.0	165.0	1315.0	0.0
179	0.0	0.0	0.0	0.0	0.0	0.0	0.0	0.0	0.0	0.0	0.0	0.0	0.0	0.0	0.0	0.0	0.0	0.0	0.0	0.0	0.0	0.0	0.0	0.0	0.0	0.0	0.0	0.0	0.0	0.0	0.0	0.0	0.0	0.0	0.0	0.0	0.0	0.0	0.0	0.0	0.0	0.0	0.0	0.0	0.0	0.0	0.0	0.0	0.0
180	1361.0	648.0	464.0	176.0	0.0	56.0	0.0	276.0	0.0	0.0	72.0	0.0	64.0	0.0	0.0	64.0	0.0	0.0	192.0	0.0	0.0	24.0	0.0	633.0	56.0	208.0	0.0	0.0	136.0	40.0	0.0	0.0	48.0	0.0	0.0	64.0	0.0	80.0	48.0	192.0	0.0	0.0	0.0	0.0	0.0	582.0	0.0	0.0	656.0
181	409.0	189.0	65.0	397.0	323.0	0.0	0.0	391.0	0.0	0.0	207.0	0.0	0.0	0.0	0.0	47.0	0.0	152.0	100.0	0.0	0.0	0.0	0.0	0.0	0.0	0.0	0.0	0.0	0.0	0.0	0.0	35.0	237.0	0.0	0.0	0.0	0.0	0.0	106.0	0.0	0.0	0.0	0.0	0.0	0.0	0.0	0.0	0.0	0.0
182	270.0	408.0	0.0	949.0	83.0	131.0	0.0	0.0	0.0	0.0	0.0	0.0	0.0	0.0	0.0	76.0	0.0	0.0	97.0	0.0	0.0	0.0	159.0	0.0	110.0	0.0	0.0	124.0	0.0	0.0	24.0	130.0	221.0	0.0	0.0	0.0	24.0	0.0	340.0	0.0	0.0	43.0	0.0	0.0	0.0	0.0	0.0	110.0	0.0
183	0.0	0.0	0.0	0.0	0.0	0.0	0.0	0.0	0.0	0.0	0.0	0.0	0.0	0.0	0.0	0.0	0.0	0.0	0.0	0.0	0.0	0.0	0.0	0.0	0.0	0.0	0.0	0.0	0.0	0.0	0.0	0.0	0.0	0.0	0.0	0.0	0.0	0.0	0.0	0.0	0.0	0.0	0.0	0.0	0.0	0.0	0.0	0.0	0.0
184	5516.0	2584.0	1843.0	2048.0	0.0	204.0	0.0	0.0	97.0	46.0	143.0	25.0	0.0	0.0	173.0	0.0	117.0	93.0	488.0	0.0	409.0	60.0	0.0	121.0	267.0	315.0	0.0	441.0	0.0	40.0	56.0	236.0	2653.0	102.0	0.0	59.0	74.0	0.0	619.0	283.0	158.0	54.0	69.0	3971.0	152.0	116.0	0.0	299.0	81.0
185	3865.0	4380.0	1288.0	11905.0	528.0	1391.0	777.0	425.0	162.0	0.0	2027.0	30.0	90.0	73.0	389.0	824.0	107.0	117.0	460.0	135.0	147.0	44.0	2164.0	107.0	979.0	178.0	0.0	891.0	438.0	65.0	844.0	914.0	2244.0	92.0	292.0	79.0	74.0	383.0	1796.0	371.0	52.0	98.0	41.0	0.0	632.0	209.0	97.0	1052.0	103.0
186	0.0	0.0	0.0	0.0	0.0	0.0	0.0	0.0	0.0	0.0	0.0	0.0	0.0	0.0	0.0	0.0	0.0	0.0	0.0	0.0	0.0	0.0	0.0	0.0	0.0	0.0	0.0	0.0	0.0	0.0	0.0	0.0	0.0	0.0	0.0	0.0	0.0	0.0	0.0	0.0	0.0	0.0	0.0	0.0	0.0	0.0	0.0	0.0	0.0
187	332.0	665.0	0.0	3327.0	0.0	281.0	137.0	0.0	0.0	0.0	2522.0	0.0	0.0	0.0	3223.0	563.0	0.0	0.0	0.0	60.0	69.0	0.0	716.0	0.0	1484.0	0.0	0.0	639.0	0.0	0.0	28050.0	2175.0	460.0	0.0	77.0	0.0	1238.0	0.0	2384.0	0.0	0.0	0.0	0.0	0.0	152.0	0.0	0.0	2051.0	0.0
188	75.0	125.0	0.0	1947.0	0.0	50.0	50.0	0.0	0.0	0.0	56.0	0.0	0.0	0.0	410.0	0.0	0.0	0.0	0.0	0.0	0.0	0.0	0.0	0.0	0.0	0.0	0.0	276.0	0.0	0.0	551.0	1325.0	125.0	0.0	0.0	0.0	37.0	0.0	990.0	0.0	0.0	0.0	0.0	0.0	0.0	0.0	0.0	2367.0	0.0
189	123.0	0.0	21.0	152.0	1455.0	25.0	0.0	59.0	0.0	0.0	38.0	0.0	0.0	21.0	0.0	0.0	0.0	611.0	33.0	0.0	0.0	0.0	0.0	0.0	25.0	33.0	0.0	16.0	0.0	0.0	0.0	0.0	114.0	0.0	0.0	0.0	0.0	0.0	29.0	0.0	0.0	0.0	0.0	0.0	0.0	16.0	33.0	25.0	0.0
190	2196.0	1790.0	732.0	325.0	140.0	260.0	0.0	1041.0	0.0	0.0	0.0	0.0	0.0	0.0	0.0	553.0	0.0	0.0	341.0	0.0	0.0	0.0	0.0	53.0	10350.0	211.0	0.0	0.0	406.0	32.0	0.0	0.0	358.0	0.0	58.0	0.0	0.0	439.0	146.0	0.0	0.0	43.0	0.0	0.0	0.0	260.0	0.0	179.0	73.0
191	358.0	2810.0	0.0	757.0	0.0	771.0	106.0	0.0	0.0	0.0	0.0	0.0	0.0	0.0	64.0	192.0	0.0	0.0	137.0	0.0	0.0	0.0	344.0	0.0	358.0	0.0	0.0	216.0	179.0	0.0	64.0	261.0	275.0	0.0	1198.0	0.0	37.0	261.0	165.0	0.0	0.0	0.0	0.0	0.0	0.0	0.0	0.0	263.0	0.0
192	126.0	126.0	0.0	936.0	0.0	0.0	0.0	0.0	0.0	0.0	0.0	0.0	0.0	0.0	108.0	0.0	0.0	0.0	0.0	0.0	0.0	0.0	0.0	0.0	0.0	0.0	0.0	505.0	0.0	0.0	89.0	8998.0	126.0	0.0	0.0	0.0	24.0	0.0	185.0	0.0	0.0	0.0	0.0	0.0	0.0	0.0	0.0	2630.0	0.0
193	382.0	196.0	0.0	1309.0	0.0	92.0	213.0	0.0	0.0	0.0	0.0	0.0	0.0	0.0	108.0	0.0	0.0	0.0	0.0	33.0	0.0	0.0	382.0	0.0	0.0	0.0	0.0	1458.0	0.0	0.0	24.0	1501.0	173.0	0.0	0.0	0.0	0.0	0.0	185.0	0.0	0.0	0.0	0.0	0.0	0.0	0.0	0.0	2314.0	0.0
194	1164.0	11130.0	0.0	12122.0	323.0	3410.0	1935.0	1020.0	151.0	23.0	207.0	395.0	45.0	42.0	151.0	3822.0	0.0	187.0	0.0	236.0	0.0	32.0	4227.0	107.0	6852.0	229.0	0.0	864.0	1251.0	0.0	24.0	816.0	1122.0	51.0	974.0	0.0	86.0	4570.0	1641.0	140.0	70.0	43.0	32.0	0.0	392.0	279.0	126.0	0.0	66.0
195	11837.0	10604.0	2019.0	44142.0	3258.0	5918.0	1523.0	1297.0	314.0	74.0	2378.0	75.0	163.0	422.0	16245.0	971.0	273.0	1443.0	921.0	864.0	4991.0	240.0	6165.0	175.0	2643.0	587.0	0.0	18742.0	922.0	172.0	8416.0	43156.0	12041.0	205.0	1061.0	327.0	11794.0	711.0	15700.0	1088.0	211.0	196.0	291.0	0.0	1395.0	605.0	380.0	214152.0	103.0
196	9227.0	3135.0	2777.0	985.0	0.0	3185.0	91.0	446.0	23330.0	55.0	255.0	1736.0	1390.0	73.0	0.0	86.0	195.0	82.0	1119.0	20.0	190.0	17263.0	0.0	538.0	695.0	1926.0	0.0	0.0	138.0	19657.0	32.0	0.0	1734.0	627.0	331.0	4613.0	24.0	164.0	0.0	17664.0	1933.0	350.0	12071.0	0.0	108.0	1281.0	48.0	0.0	103.0
197	440.0	483.0	74.0	1233.0	4941.0	130.0	0.0	92.0	0.0	0.0	143.0	0.0	0.0	0.0	0.0	0.0	0.0	93.0	99.0	0.0	0.0	0.0	74.0	0.0	0.0	0.0	0.0	105.0	179.0	0.0	0.0	97.0	396.0	0.0	0.0	0.0	0.0	0.0	247.0	192.0	0.0	0.0	0.0	0.0	0.0	0.0	0.0	185.0	0.0
198	24400.0	1933.0	7331.0	1823.0	668.0	643.0	0.0	1722.0	249.0	143.0	383.0	65.0	90.0	98.0	0.0	151.0	293.0	269.0	48324.0	0.0	372.0	92.0	0.0	848.0	382.0	14345.0	0.0	0.0	230.0	196.0	40.0	0.0	1632.0	5017.0	175.0	634.0	24.0	191.0	247.0	422.0	123.0	1006.0	115.0	0.0	108.0	2469.0	107.0	0.0	412.0
199	226.0	89.0	55.0	64.0	0.0	0.0	0.0	25.0	0.0	286.0	0.0	0.0	0.0	145.0	0.0	0.0	98.0	89.0	64.0	0.0	0.0	0.0	0.0	0.0	17.0	17.0	0.0	0.0	17.0	0.0	0.0	0.0	47.0	17.0	0.0	0.0	0.0	0.0	25.0	17.0	0.0	55.0	0.0	0.0	0.0	0.0	47.0	0.0	0.0
200	412.0	39.0	111.0	27.0	0.0	7.0	0.0	0.0	19.0	7.0	0.0	12.0	32.0	0.0	0.0	0.0	0.0	0.0	39.0	0.0	0.0	12.0	0.0	12.0	0.0	12.0	0.0	0.0	12.0	7.0	0.0	0.0	39.0	19.0	0.0	32.0	0.0	0.0	0.0	140.0	194.0	7.0	19.0	0.0	0.0	14.0	0.0	0.0	0.0
201	1351.0	78.0	267.0	83.0	99.0	0.0	0.0	68.0	0.0	27.0	26.0	0.0	19.0	0.0	0.0	0.0	273.0	164.0	523.0	0.0	0.0	0.0	0.0	94.0	0.0	183.0	0.0	0.0	0.0	0.0	0.0	0.0	115.0	47.0	0.0	79.0	0.0	0.0	20.0	20.0	0.0	24183.0	0.0	0.0	20.0	68.0	0.0	0.0	0.0
202	834.0	160.0	236.0	50.0	0.0	25.0	0.0	0.0	320.0	0.0	0.0	1055.0	301.0	0.0	0.0	33.0	0.0	0.0	75.0	0.0	0.0	126.0	0.0	25.0	25.0	126.0	0.0	16.0	0.0	101.0	0.0	0.0	84.0	25.0	0.0	177.0	0.0	0.0	0.0	666.0	185.0	0.0	143.0	0.0	0.0	75.0	0.0	0.0	0.0
203	534.0	103.0	264.0	51.0	0.0	17.0	0.0	17.0	115.0	0.0	0.0	7644.0	195.0	0.0	0.0	23.0	0.0	0.0	57.0	0.0	0.0	34.0	0.0	0.0	0.0	63.0	0.0	0.0	0.0	97.0	0.0	0.0	34.0	46.0	0.0	253.0	0.0	0.0	0.0	563.0	2551.0	0.0	46.0	0.0	0.0	46.0	0.0	17.0	23.0
204	6252.0	178961.0	1776.0	12644.0	3139.0	13512.0	990.0	3062.0	401.0	41.0	2458.0	235.0	118.0	380.0	259.0	11554.0	136.0	2933.0	992.0	290.0	0.0	112.0	2778.0	309.0	25497.0	1046.0	0.0	2781.0	17646.0	188.0	64.0	816.0	4081.0	235.0	5435.0	218.0	136.0	26492.0	5388.0	819.0	459.0	393.0	231.0	0.0	915.0	931.0	1824.0	1052.0	139.0
205	1054.0	167.0	522.0	49.0	0.0	0.0	0.0	0.0	147.0	0.0	0.0	118.0	19.0	0.0	0.0	0.0	0.0	0.0	108.0	0.0	0.0	19.0	0.0	19.0	0.0	88.0	0.0	0.0	0.0	49.0	0.0	0.0	49.0	29.0	0.0	78.0	0.0	0.0	0.0	896.0	23520.0	0.0	19.0	0.0	0.0	49.0	0.0	19.0	19.0
206	432.0	225.0	65.0	494.0	334.0	65.0	0.0	61.0	0.0	0.0	0.0	0.0	0.0	0.0	0.0	0.0	0.0	0.0	0.0	0.0	0.0	0.0	56.0	0.0	0.0	0.0	0.0	80.0	51.0	0.0	0.0	65.0	160.0	0.0	0.0	0.0	0.0	0.0	131.0	0.0	0.0	0.0	0.0	0.0	0.0	0.0	0.0	210.0	0.0
207	104.0	187.0	31.0	14091.0	114.0	0.0	31.0	0.0	0.0	0.0	702.0	0.0	0.0	0.0	0.0	0.0	0.0	41.0	52.0	0.0	0.0	0.0	83.0	0.0	0.0	0.0	0.0	52.0	0.0	0.0	0.0	41.0	37508.0	0.0	0.0	0.0	0.0	0.0	1269.0	0.0	0.0	0.0	0.0	0.0	4079.0	0.0	0.0	52.0	0.0
208	1064.0	8339.0	0.0	12376.0	1197.0	2284.0	3367.0	446.0	65.0	0.0	367.0	0.0	0.0	0.0	216.0	7667.0	0.0	234.0	212.0	182.0	0.0	20.0	6476.0	0.0	12070.0	229.0	0.0	1161.0	1286.0	0.0	113.0	326.0	1122.0	0.0	2601.0	79.0	61.0	6623.0	1300.0	204.0	44.0	43.0	60.0	0.0	305.0	93.0	78.0	263.0	0.0
209	7985.0	1650.0	1650.0	1727.0	517.0	546.0	0.0	2657.0	108.0	111.0	351.0	55.0	59.0	85.0	0.0	0.0	478.0	222.0	1919.0	27.0	138.0	28.0	0.0	134.0	0.0	767.0	0.0	0.0	253.0	49.0	24.0	0.0	1326.0	235.0	282.0	307.0	0.0	82.0	402.0	397.0	79.0	11849.0	111.0	0.0	174.0	559.0	78.0	0.0	73.0
210	2873.0	744.0	1013.0	282.0	0.0	153.0	0.0	191.0	0.0	0.0	102.0	0.0	33.0	0.0	0.0	141.0	0.0	0.0	295.0	0.0	0.0	0.0	0.0	1724.0	76.0	449.0	0.0	0.0	166.0	32.0	0.0	0.0	282.0	0.0	48.0	69.0	0.0	89.0	0.0	76.0	0.0	76.0	0.0	0.0	0.0	3191.0	58.0	0.0	1077.0
211	961.0	10420.0	267.0	908.0	237.0	675.0	106.0	404.0	65.0	0.0	0.0	0.0	0.0	55.0	0.0	777.0	0.0	0.0	0.0	40.0	0.0	28.0	213.0	94.0	1530.0	249.0	0.0	0.0	6786.0	0.0	0.0	0.0	391.0	41.0	272.0	0.0	0.0	1395.0	0.0	0.0	0.0	0.0	0.0	0.0	0.0	116.0	68.0	0.0	88.0
212	26992.0	843.0	40961.0	699.0	280.0	257.0	0.0	850.0	889.0	74.0	159.0	320.0	157.0	0.0	0.0	86.0	371.0	93.0	5140.0	0.0	95.0	160.0	0.0	821.0	278.0	5207.0	0.0	0.0	230.0	1196.0	0.0	0.0	493.0	11040.0	0.0	2071.0	0.0	109.0	0.0	678.0	273.0	711.0	282.0	0.0	0.0	1141.0	0.0	0.0	309.0
213	521.0	324.0	92.0	330.0	104.0	81.0	0.0	52.0	0.0	0.0	75.0	0.0	0.0	1106.0	0.0	0.0	63.0	2953.0	0.0	0.0	0.0	0.0	0.0	0.0	0.0	0.0	0.0	0.0	57.0	0.0	0.0	0.0	416.0	0.0	0.0	0.0	0.0	40.0	57.0	0.0	0.0	0.0	0.0	0.0	46.0	0.0	7385.0	81.0	0.0
214	625.0	125.0	218.0	43.0	0.0	12.0	0.0	18.0	719.0	0.0	0.0	145.0	67.0	0.0	0.0	0.0	12.0	0.0	81.0	0.0	0.0	594.0	0.0	25.0	0.0	106.0	0.0	0.0	0.0	458.0	0.0	0.0	25.0	43.0	0.0	218.0	0.0	0.0	12.0	1063.0	132.0	0.0	375.0	0.0	0.0	31.0	0.0	25.0	25.0
215	616.0	183.0	352.0	29.0	0.0	0.0	0.0	22.0	245.0	0.0	0.0	227.0	4620.0	0.0	0.0	11.0	0.0	0.0	73.0	0.0	14.0	722.0	0.0	22.0	0.0	55.0	0.0	0.0	0.0	73.0	0.0	0.0	77.0	22.0	0.0	47.0	0.0	0.0	0.0	678.0	58.0	14.0	631.0	0.0	0.0	36.0	0.0	14.0	0.0
216	2182.0	167.0	561.0	34.0	0.0	52.0	0.0	28.0	390.0	87.0	0.0	965.0	53.0	0.0	0.0	0.0	283.0	0.0	196.0	0.0	0.0	72.0	0.0	67.0	0.0	167.0	0.0	0.0	0.0	737.0	0.0	0.0	104.0	289.0	0.0	8051.0	0.0	0.0	0.0	781.0	247.0	34.0	74.0	0.0	0.0	279.0	0.0	0.0	0.0
217	109.0	25.0	0.0	131.0	122.0	0.0	0.0	61.0	0.0	0.0	19.0	0.0	0.0	16.0	0.0	0.0	0.0	328.0	28.0	0.0	0.0	0.0	0.0	0.0	25.0	0.0	0.0	0.0	6.0	25.0	0.0	6.0	106.0	0.0	0.0	0.0	0.0	0.0	12.0	6.0	0.0	28.0	0.0	0.0	19.0	0.0	16.0	0.0	0.0
218	150.0	915.0	28.0	126.0	32.0	7367.0	0.0	77.0	0.0	0.0	0.0	0.0	0.0	0.0	0.0	297.0	0.0	0.0	24.0	0.0	0.0	0.0	0.0	0.0	208.0	0.0	0.0	0.0	398.0	0.0	0.0	0.0	48.0	0.0	5591.0	0.0	0.0	301.0	0.0	0.0	0.0	0.0	0.0	0.0	0.0	0.0	0.0	36.0	0.0
219	0.0	0.0	0.0	15351.0	0.0	0.0	929.0	0.0	0.0	0.0	0.0	0.0	0.0	0.0	64.0	0.0	0.0	0.0	0.0	0.0	69.0	0.0	0.0	0.0	0.0	0.0	0.0	648.0	0.0	0.0	0.0	130.0	0.0	0.0	0.0	0.0	24.0	0.0	0.0	0.0	0.0	0.0	0.0	0.0	0.0	0.0	0.0	0.0	0.0
220	0.0	0.0	0.0	0.0	0.0	0.0	0.0	0.0	0.0	0.0	0.0	0.0	0.0	79.0	0.0	0.0	0.0	0.0	0.0	0.0	0.0	0.0	0.0	0.0	0.0	0.0	0.0	0.0	0.0	0.0	0.0	0.0	0.0	0.0	0.0	0.0	0.0	0.0	0.0	0.0	0.0	0.0	0.0	0.0	0.0	0.0	195.0	0.0	0.0
221	2519.0	972.0	679.0	355.0	0.0	0.0	0.0	425.0	156.0	23.0	0.0	135.0	140.0	67.0	0.0	0.0	87.0	0.0	282.0	27.0	69.0	72.0	0.0	848.0	888.0	439.0	0.0	0.0	146.0	114.0	0.0	0.0	334.0	51.0	87.0	209.0	0.0	0.0	0.0	4316.0	459.0	65.0	229.0	0.0	0.0	1351.0	68.0	0.0	480.0
222	4323.0	1441.0	1684.0	953.0	183.0	332.0	0.0	637.0	195.0	69.0	367.0	487.0	243.0	42.0	0.0	151.0	68.0	152.0	842.0	0.0	0.0	0.0	0.0	6047.0	354.0	1618.0	0.0	0.0	354.0	122.0	0.0	0.0	487.0	153.0	146.0	332.0	0.0	221.0	0.0	576.0	199.0	76.0	92.0	0.0	0.0	3960.0	87.0	0.0	10996.0
223	805.0	334.0	258.0	729.0	1100.0	0.0	0.0	182.0	0.0	23.0	410.0	0.0	0.0	61.0	0.0	75.0	91.0	2203.0	182.0	0.0	0.0	0.0	0.0	0.0	0.0	75.0	0.0	0.0	121.0	0.0	0.0	60.0	714.0	75.0	0.0	0.0	0.0	0.0	395.0	0.0	0.0	60.0	0.0	0.0	0.0	0.0	97.0	91.0	0.0
224	1958.0	9722.0	0.0	25756.0	1165.0	6048.0	4373.0	340.0	86.0	0.0	2107.0	40.0	67.0	73.0	194.0	5291.0	0.0	398.0	283.0	67.0	69.0	20.0	11826.0	80.0	12105.0	0.0	0.0	3159.0	1451.0	73.0	235.0	1077.0	2857.0	30.0	3906.0	69.0	123.0	5665.0	4304.0	217.0	70.0	65.0	64.0	0.0	828.0	186.0	126.0	736.0	73.0
225	592.0	109.0	141.0	100.0	0.0	0.0	0.0	63.0	0.0	4514.0	0.0	0.0	0.0	134.0	0.0	0.0	1933.0	63.0	136.0	0.0	0.0	24.0	0.0	0.0	45.0	123.0	0.0	0.0	0.0	0.0	0.0	0.0	68.0	0.0	0.0	237.0	0.0	0.0	0.0	27.0	0.0	228.0	0.0	0.0	0.0	27.0	126.0	0.0	0.0
226	3268.0	118.0	802.0	74.0	37.0	0.0	0.0	51.0	43.0	564.0	0.0	0.0	0.0	0.0	0.0	0.0	5890.0	0.0	527.0	0.0	0.0	0.0	0.0	67.0	0.0	282.0	0.0	0.0	0.0	40.0	0.0	0.0	89.0	349.0	0.0	1025.0	0.0	0.0	0.0	37.0	0.0	7665.0	0.0	0.0	0.0	186.0	29.0	0.0	0.0
227	2235.0	1094.0	475.0	2069.0	172.0	225.0	0.0	0.0	0.0	115.0	237.0	0.0	19.0	285.0	0.0	0.0	97.0	570.0	404.0	0.0	121.0	0.0	0.0	80.0	237.0	380.0	0.0	189.0	0.0	0.0	0.0	0.0	2069.0	0.0	0.0	99.0	0.0	0.0	0.0	0.0	0.0	65.0	41.0	0.0	237.0	163.0	1213.0	0.0	88.0
228	3475.0	29865.0	888.0	10105.0	873.0	5147.0	1310.0	2190.0	141.0	60.0	2059.0	40.0	75.0	91.0	86.0	6500.0	78.0	680.0	673.0	74.0	0.0	40.0	1930.0	161.0	11026.0	689.0	0.0	945.0	56898.0	106.0	73.0	293.0	2755.0	71.0	1802.0	99.0	99.0	12808.0	2477.0	499.0	167.0	98.0	74.0	0.0	762.0	396.0	497.0	315.0	110.0
229	968.0	4590.0	278.0	583.0	0.0	4922.0	0.0	199.0	0.0	0.0	0.0	0.0	0.0	0.0	0.0	1878.0	0.0	0.0	0.0	47.0	0.0	0.0	0.0	0.0	2121.0	119.0	0.0	159.0	981.0	0.0	0.0	0.0	225.0	0.0	2639.0	0.0	0.0	2080.0	0.0	0.0	0.0	0.0	0.0	0.0	0.0	0.0	0.0	0.0	0.0
230	192.0	80.0	56.0	56.0	24.0	0.0	0.0	0.0	0.0	152.0	0.0	0.0	0.0	497.0	0.0	0.0	128.0	96.0	40.0	0.0	0.0	0.0	0.0	0.0	0.0	80.0	0.0	0.0	0.0	0.0	0.0	0.0	72.0	0.0	0.0	24.0	24.0	16.0	0.0	0.0	0.0	0.0	0.0	0.0	0.0	56.0	56.0	24.0	0.0
231	129.0	0.0	0.0	353.0	0.0	0.0	0.0	0.0	0.0	0.0	0.0	0.0	0.0	0.0	648.0	0.0	0.0	0.0	0.0	0.0	363.0	0.0	93.0	0.0	0.0	0.0	0.0	79.0	0.0	0.0	0.0	274.0	86.0	0.0	0.0	0.0	520.0	0.0	0.0	0.0	0.0	0.0	0.0	0.0	0.0	0.0	0.0	981.0	0.0
232	9439.0	7057.0	1323.0	11645.0	755.0	5205.0	182.0	1323.0	227.0	41.0	367.0	90.0	75.0	220.0	129.0	539.0	205.0	375.0	1146.0	168.0	805.0	76.0	0.0	282.0	1058.0	1058.0	0.0	2565.0	922.0	73.0	162.0	914.0	4387.0	102.0	438.0	327.0	49.0	684.0	1052.0	871.0	132.0	382.0	69.0	0.0	326.0	396.0	204.0	1052.0	184.0
233	53.0	53.0	71.0	92.0	14.0	46.0	0.0	28.0	0.0	167.0	21.0	0.0	0.0	1507.0	0.0	0.0	46.0	89.0	0.0	0.0	0.0	0.0	0.0	0.0	28.0	0.0	0.0	0.0	32.0	0.0	0.0	0.0	195.0	0.0	0.0	24.0	0.0	0.0	0.0	0.0	0.0	0.0	0.0	0.0	21.0	0.0	585.0	0.0	0.0
234	12309.0	4741.0	2188.0	9209.0	24889.0	1914.0	91.0	1914.0	227.0	268.0	3647.0	80.0	33.0	1458.0	64.0	518.0	850.0	49630.0	1823.0	168.0	337.0	76.0	0.0	309.0	1276.0	1550.0	0.0	675.0	507.0	139.0	73.0	228.0	11580.0	256.0	233.0	257.0	61.0	410.0	2097.0	704.0	247.0	911.0	83.0	0.0	806.0	629.0	2370.0	631.0	228.0
235	1366.0	358.0	151.0	1228.0	124.0	317.0	0.0	165.0	0.0	64.0	0.0	0.0	0.0	648.0	0.0	0.0	0.0	510.0	193.0	0.0	121.0	0.0	0.0	67.0	151.0	248.0	0.0	0.0	138.0	0.0	0.0	0.0	2484.0	0.0	0.0	0.0	0.0	0.0	0.0	0.0	0.0	0.0	0.0	0.0	207.0	0.0	1173.0	138.0	0.0
236	448.0	364.0	0.0	562.0	0.0	121.0	0.0	60.0	0.0	0.0	0.0	0.0	0.0	0.0	0.0	0.0	0.0	0.0	0.0	0.0	0.0	0.0	60.0	0.0	98.0	0.0	0.0	351.0	113.0	0.0	0.0	130.0	98.0	0.0	58.0	0.0	0.0	68.0	144.0	0.0	0.0	0.0	0.0	0.0	0.0	0.0	0.0	473.0	0.0
237	1138.0	472.0	249.0	1221.0	2146.0	0.0	0.0	222.0	0.0	32.0	722.0	0.0	0.0	214.0	0.0	0.0	107.0	15857.0	194.0	33.0	0.0	0.0	0.0	0.0	166.0	138.0	0.0	0.0	0.0	0.0	0.0	0.0	1277.0	41.0	0.0	0.0	0.0	0.0	444.0	0.0	0.0	120.0	0.0	0.0	108.0	0.0	302.0	166.0	51.0
238	356.0	287.0	0.0	574.0	0.0	68.0	57.0	68.0	0.0	0.0	0.0	0.0	0.0	0.0	0.0	0.0	0.0	0.0	68.0	0.0	86.0	0.0	91.0	0.0	114.0	0.0	0.0	2106.0	0.0	0.0	24.0	1306.0	137.0	0.0	0.0	0.0	0.0	0.0	126.0	0.0	0.0	0.0	0.0	0.0	0.0	0.0	0.0	206.0	0.0
239	0.0	0.0	0.0	0.0	1154.0	0.0	0.0	0.0	0.0	0.0	111.0	0.0	0.0	0.0	43.0	86.0	0.0	105.0	0.0	0.0	95.0	0.0	0.0	0.0	0.0	0.0	0.0	513.0	0.0	49.0	0.0	130.0	0.0	0.0	0.0	0.0	37.0	0.0	309.0	0.0	0.0	0.0	46.0	0.0	0.0	0.0	0.0	683.0	0.0
240	642.0	321.0	141.0	1221.0	161.0	192.0	0.0	77.0	0.0	0.0	0.0	0.0	0.0	0.0	0.0	90.0	0.0	0.0	77.0	0.0	0.0	0.0	102.0	67.0	102.0	0.0	0.0	351.0	0.0	0.0	0.0	130.0	231.0	0.0	48.0	0.0	0.0	0.0	180.0	0.0	0.0	0.0	0.0	0.0	0.0	0.0	0.0	315.0	0.0
241	2074.0	179.0	439.0	215.0	204.0	44.0	0.0	161.0	35.0	41.0	44.0	0.0	0.0	0.0	0.0	0.0	342.0	44.0	2038.0	0.0	0.0	0.0	0.0	80.0	0.0	709.0	0.0	0.0	0.0	40.0	0.0	0.0	152.0	0.0	0.0	44.0	0.0	0.0	44.0	0.0	0.0	4363.0	0.0	0.0	0.0	116.0	0.0	0.0	44.0
242	1986.0	692.0	619.0	638.0	0.0	127.0	0.0	18611.0	0.0	0.0	0.0	20.0	0.0	0.0	0.0	127.0	0.0	117.0	455.0	27.0	0.0	0.0	0.0	127.0	255.0	218.0	0.0	0.0	127.0	32.0	0.0	0.0	309.0	71.0	0.0	0.0	0.0	145.0	109.0	0.0	0.0	98.0	0.0	0.0	0.0	218.0	0.0	91.0	58.0
243	185.0	203.0	48.0	155.0	0.0	129.0	0.0	33.0	0.0	0.0	0.0	0.0	0.0	0.0	0.0	0.0	0.0	0.0	0.0	0.0	0.0	0.0	37.0	0.0	0.0	33.0	0.0	107.0	48.0	0.0	0.0	130.0	66.0	0.0	0.0	0.0	0.0	0.0	0.0	0.0	0.0	0.0	0.0	0.0	0.0	0.0	0.0	114.0	0.0
244	3562.0	2711.0	534.0	504.0	0.0	247.0	0.0	623.0	0.0	0.0	0.0	0.0	0.0	0.0	0.0	267.0	0.0	0.0	168.0	0.0	0.0	0.0	0.0	0.0	296.0	0.0	0.0	128.0	405.0	0.0	0.0	97.0	227.0	0.0	0.0	0.0	0.0	108.0	0.0	0.0	0.0	0.0	0.0	0.0	0.0	0.0	0.0	1157.0	0.0
245	8648.0	387.0	3223.0	563.0	258.0	123.0	0.0	1105.0	75.0	13.0	0.0	20.0	0.0	0.0	0.0	0.0	117.0	93.0	3864.0	0.0	95.0	24.0	0.0	552.0	123.0	2603.0	0.0	0.0	140.0	73.0	0.0	0.0	264.0	338.0	0.0	69.0	0.0	0.0	0.0	140.0	0.0	196.0	55.0	0.0	0.0	2982.0	0.0	0.0	117.0
246	1570.0	3774.0	197.0	501.0	92.0	386.0	0.0	233.0	0.0	0.0	0.0	0.0	0.0	0.0	0.0	1792.0	0.0	0.0	277.0	0.0	0.0	0.0	145.0	0.0	660.0	0.0	0.0	0.0	2441.0	0.0	0.0	0.0	224.0	0.0	97.0	0.0	0.0	1423.0	105.0	0.0	0.0	0.0	0.0	0.0	0.0	139.0	0.0	0.0	88.0
247	956.0	2820.0	280.0	329.0	65.0	1204.0	0.0	115.0	0.0	0.0	0.0	0.0	0.0	0.0	0.0	13591.0	0.0	0.0	148.0	0.0	0.0	0.0	0.0	0.0	3408.0	98.0	0.0	0.0	709.0	0.0	0.0	0.0	131.0	0.0	448.0	0.0	0.0	2061.0	0.0	0.0	0.0	0.0	0.0	0.0	0.0	116.0	0.0	98.0	44.0
248	3054.0	5265.0	911.0	1162.0	172.0	804.0	0.0	382.0	86.0	32.0	143.0	30.0	45.0	0.0	0.0	1749.0	58.0	234.0	455.0	0.0	0.0	24.0	0.0	282.0	1426.0	387.0	0.0	189.0	2236.0	40.0	24.0	0.0	918.0	102.0	233.0	99.0	24.0	1258.0	0.0	227.0	52.0	43.0	32.0	0.0	0.0	652.0	117.0	0.0	198.0
249	1177.0	652.0	230.0	422.0	76.0	89.0	0.0	1113.0	0.0	0.0	0.0	0.0	0.0	0.0	0.0	0.0	0.0	0.0	204.0	0.0	0.0	0.0	0.0	64.0	140.0	153.0	0.0	102.0	0.0	0.0	0.0	0.0	166.0	0.0	0.0	0.0	0.0	76.0	64.0	0.0	0.0	0.0	0.0	0.0	0.0	76.0	0.0	179.0	0.0
250	277.0	4699.0	0.0	496.0	0.0	1372.0	60.0	101.0	0.0	0.0	0.0	0.0	0.0	0.0	0.0	606.0	0.0	0.0	0.0	0.0	0.0	0.0	134.0	0.0	1019.0	0.0	0.0	151.0	4152.0	0.0	0.0	0.0	0.0	0.0	867.0	0.0	0.0	581.0	0.0	0.0	0.0	0.0	0.0	0.0	0.0	0.0	0.0	0.0	0.0
251	68.0	79.0	21.0	1489.0	47.0	0.0	0.0	0.0	0.0	0.0	191.0	0.0	0.0	0.0	0.0	0.0	0.0	31.0	15.0	0.0	10.0	0.0	47.0	0.0	15.0	0.0	21.0	10.0	0.0	0.0	0.0	0.0	29005.0	0.0	0.0	0.0	0.0	0.0	190.0	0.0	0.0	0.0	0.0	0.0	903.0	0.0	0.0	0.0	0.0
252	4822.0	2229.0	1323.0	888.0	366.0	290.0	0.0	489.0	216.0	0.0	287.0	75.0	171.0	36.0	0.0	129.0	58.0	117.0	543.0	0.0	0.0	68.0	0.0	2276.0	743.0	942.0	0.0	0.0	235.0	217.0	0.0	0.0	543.0	164.0	107.0	344.0	0.0	82.0	0.0	4060.0	290.0	87.0	290.0	0.0	0.0	2469.0	78.0	0.0	1975.0
253	467.0	85.0	78.0	348.0	226.0	52.0	0.0	59.0	0.0	18.0	59.0	0.0	0.0	26.0	0.0	0.0	65.0	519.0	118.0	0.0	0.0	0.0	0.0	0.0	32.0	52.0	0.0	0.0	0.0	0.0	0.0	0.0	249.0	0.0	0.0	0.0	0.0	0.0	39.0	0.0	0.0	26.0	0.0	0.0	0.0	39.0	39.0	0.0	0.0
254	1286.0	13325.0	480.0	495.0	118.0	450.0	91.0	255.0	0.0	0.0	127.0	20.0	0.0	36.0	0.0	323.0	0.0	0.0	216.0	0.0	0.0	20.0	170.0	161.0	521.0	154.0	0.0	189.0	3687.0	0.0	0.0	0.0	309.0	41.0	126.0	0.0	0.0	903.0	0.0	0.0	0.0	232.0	32.0	0.0	87.0	232.0	87.0	0.0	221.0
255	1398.0	7202.0	273.0	771.0	0.0	804.0	106.0	255.0	0.0	0.0	0.0	30.0	0.0	0.0	0.0	1533.0	0.0	82.0	209.0	40.0	0.0	0.0	176.0	80.0	1426.0	160.0	0.0	0.0	3633.0	57.0	0.0	0.0	385.0	41.0	165.0	0.0	0.0	8073.0	0.0	0.0	44.0	0.0	41.0	0.0	0.0	186.0	0.0	0.0	110.0
256	216.0	52.0	0.0	1511.0	0.0	0.0	76.0	0.0	0.0	0.0	0.0	0.0	0.0	0.0	2833.0	0.0	0.0	0.0	0.0	0.0	675.0	0.0	89.0	0.0	0.0	0.0	0.0	269.0	0.0	0.0	24.0	426.0	164.0	0.0	0.0	0.0	1499.0	0.0	59.0	0.0	0.0	0.0	0.0	0.0	0.0	0.0	0.0	1735.0	0.0
257	1114.0	119.0	321.0	59.0	94.0	34.0	0.0	637.0	0.0	0.0	0.0	0.0	0.0	0.0	0.0	0.0	107.0	0.0	402.0	0.0	0.0	0.0	0.0	94.0	29.0	145.0	0.0	0.0	25.0	0.0	0.0	0.0	89.0	0.0	34.0	0.0	0.0	42.0	0.0	0.0	0.0	321.0	0.0	0.0	0.0	55.0	0.0	0.0	29.0
258	265.0	58.0	116.0	10.0	0.0	0.0	0.0	0.0	36.0	0.0	0.0	36.0	7.0	0.0	0.0	0.0	0.0	0.0	36.0	0.0	7.0	0.0	0.0	3.0	0.0	23.0	0.0	0.0	0.0	20.0	0.0	0.0	23.0	0.0	0.0	0.0	0.0	0.0	0.0	166.0	262.0	7.0	15.0	7.0	0.0	15.0	0.0	0.0	0.0
259	571.0	165.0	76.0	9623.0	76.0	0.0	167.0	0.0	0.0	0.0	367.0	0.0	0.0	0.0	0.0	0.0	0.0	0.0	0.0	0.0	38.0	0.0	558.0	0.0	0.0	0.0	0.0	76.0	0.0	0.0	0.0	50.0	23500.0	0.0	0.0	0.0	0.0	0.0	805.0	0.0	0.0	0.0	0.0	0.0	914.0	0.0	0.0	228.0	0.0
260	1015.0	637.0	0.0	7599.0	212.0	138.0	0.0	120.0	0.0	0.0	0.0	0.0	0.0	0.0	0.0	0.0	0.0	0.0	147.0	0.0	0.0	0.0	0.0	0.0	101.0	101.0	0.0	904.0	0.0	0.0	24.0	0.0	590.0	0.0	48.0	0.0	0.0	0.0	138.0	0.0	0.0	0.0	0.0	0.0	0.0	0.0	0.0	295.0	0.0
261	443.0	1164.0	0.0	1122.0	118.0	401.0	91.0	0.0	0.0	0.0	0.0	0.0	0.0	0.0	43.0	0.0	0.0	0.0	0.0	20.0	95.0	16.0	291.0	0.0	0.0	0.0	0.0	486.0	180.0	0.0	64.0	424.0	346.0	0.0	97.0	0.0	24.0	0.0	0.0	0.0	0.0	0.0	0.0	0.0	0.0	0.0	0.0	789.0	0.0
262	211.0	167.0	0.0	824.0	0.0	0.0	55.0	0.0	0.0	0.0	0.0	0.0	0.0	0.0	0.0	0.0	0.0	0.0	0.0	0.0	44.0	0.0	144.0	0.0	0.0	0.0	0.0	11931.0	0.0	0.0	0.0	587.0	89.0	0.0	0.0	0.0	24.0	0.0	77.0	0.0	0.0	0.0	0.0	0.0	55.0	0.0	0.0	631.0	0.0
263	2898.0	1089.0	431.0	1212.0	0.0	0.0	0.0	0.0	54.0	822.0	159.0	20.0	0.0	1397.0	0.0	0.0	575.0	719.0	452.0	0.0	0.0	20.0	0.0	53.0	513.0	349.0	0.0	0.0	0.0	0.0	0.0	0.0	924.0	92.0	0.0	226.0	0.0	0.0	0.0	0.0	0.0	226.0	60.0	0.0	108.0	139.0	924.0	0.0	44.0
264	228.0	408.0	38.0	228.0	96.0	121.0	0.0	0.0	0.0	0.0	0.0	0.0	0.0	0.0	0.0	0.0	0.0	0.0	41.0	0.0	0.0	0.0	31.0	0.0	31.0	0.0	0.0	176.0	48.0	0.0	0.0	69.0	58.0	0.0	65.0	0.0	0.0	0.0	0.0	0.0	0.0	0.0	0.0	0.0	0.0	0.0	0.0	127.0	0.0
265	1180.0	189.0	413.0	81.0	0.0	0.0	0.0	0.0	12356.0	18.0	33.0	200.0	90.0	0.0	0.0	0.0	33.0	0.0	101.0	0.0	0.0	807.0	0.0	0.0	74.0	162.0	0.0	0.0	0.0	893.0	0.0	0.0	67.0	135.0	0.0	569.0	0.0	0.0	0.0	9709.0	211.0	0.0	712.0	0.0	0.0	74.0	0.0	0.0	0.0
266	148.0	208.0	0.0	971.0	79.0	79.0	60.0	0.0	0.0	0.0	0.0	0.0	0.0	0.0	108.0	0.0	0.0	0.0	0.0	0.0	95.0	0.0	158.0	0.0	0.0	0.0	0.0	912.0	0.0	0.0	0.0	10013.0	99.0	0.0	0.0	0.0	74.0	0.0	158.0	0.0	0.0	0.0	0.0	0.0	0.0	0.0	0.0	2840.0	0.0
267	1315.0	219.0	296.0	322.0	517.0	0.0	0.0	180.0	0.0	464.0	0.0	20.0	0.0	288.0	0.0	0.0	1753.0	928.0	425.0	0.0	0.0	0.0	0.0	0.0	0.0	438.0	0.0	0.0	0.0	77.0	0.0	0.0	219.0	30.0	0.0	154.0	0.0	0.0	0.0	103.0	61.0	593.0	0.0	0.0	0.0	141.0	126.0	0.0	51.0
268	179.0	0.0	101.0	1079.0	0.0	0.0	60.0	0.0	0.0	0.0	0.0	0.0	0.0	0.0	1708.0	0.0	0.0	0.0	0.0	0.0	5384.0	0.0	168.0	0.0	213.0	0.0	0.0	101.0	0.0	40.0	24.0	146.0	202.0	0.0	0.0	0.0	941.0	0.0	157.0	0.0	0.0	0.0	0.0	67.0	0.0	0.0	0.0	1697.0	0.0
269	151.0	123.0	0.0	1489.0	0.0	47.0	151.0	0.0	0.0	0.0	47.0	0.0	0.0	0.0	104.0	0.0	0.0	37.0	37.0	499.0	0.0	0.0	948.0	0.0	0.0	0.0	0.0	75.0	0.0	0.0	0.0	37.0	483.0	0.0	0.0	0.0	24.0	0.0	56.0	0.0	0.0	0.0	0.0	0.0	0.0	0.0	0.0	47.0	0.0
270	509.0	353.0	84.0	1187.0	0.0	155.0	0.0	98.0	0.0	0.0	0.0	0.0	0.0	0.0	0.0	0.0	0.0	0.0	70.0	0.0	0.0	0.0	84.0	53.0	0.0	0.0	0.0	4348.0	0.0	0.0	0.0	914.0	226.0	0.0	0.0	0.0	0.0	0.0	247.0	0.0	0.0	0.0	0.0	0.0	0.0	0.0	0.0	736.0	0.0
271	98.0	0.0	0.0	520.0	0.0	0.0	35.0	0.0	0.0	0.0	0.0	0.0	0.0	0.0	908.0	0.0	0.0	0.0	56.0	0.0	86.0	0.0	119.0	0.0	0.0	0.0	0.0	161.0	0.0	0.0	0.0	323.0	119.0	0.0	0.0	0.0	594.0	0.0	133.0	0.0	0.0	0.0	0.0	0.0	0.0	0.0	0.0	1914.0	0.0
272	1960.0	442.0	499.0	518.0	248.0	0.0	0.0	637.0	0.0	0.0	271.0	0.0	0.0	36.0	0.0	0.0	0.0	293.0	221.0	0.0	0.0	16.0	0.0	53.0	173.0	201.0	0.0	0.0	138.0	0.0	0.0	0.0	413.0	0.0	0.0	0.0	0.0	0.0	134.0	115.0	0.0	470.0	0.0	0.0	0.0	93.0	0.0	96.0	51.0
273	1235.0	1075.0	337.0	160.0	0.0	62.0	0.0	142.0	0.0	0.0	0.0	0.0	0.0	0.0	0.0	204.0	0.0	0.0	133.0	0.0	0.0	0.0	0.0	390.0	284.0	177.0	0.0	0.0	302.0	0.0	0.0	0.0	142.0	0.0	0.0	0.0	0.0	133.0	0.0	0.0	0.0	0.0	0.0	0.0	0.0	675.0	0.0	62.0	221.0
274	620.0	692.0	182.0	1726.0	0.0	0.0	228.0	218.0	0.0	0.0	111.0	0.0	0.0	0.0	1470.0	0.0	0.0	0.0	0.0	40.0	4081.0	0.0	0.0	0.0	0.0	0.0	0.0	255.0	0.0	0.0	97.0	267.0	547.0	0.0	0.0	0.0	495.0	0.0	712.0	0.0	0.0	0.0	0.0	218.0	0.0	0.0	0.0	2367.0	44.0
275	192.0	128.0	36.0	997.0	32.0	0.0	0.0	0.0	0.0	0.0	36.0	0.0	0.0	0.0	36.0	0.0	0.0	0.0	0.0	0.0	0.0	16.0	50.0	0.0	0.0	0.0	0.0	9496.0	0.0	0.0	0.0	228.0	59.0	0.0	0.0	0.0	0.0	0.0	59.0	0.0	0.0	0.0	0.0	0.0	68.0	0.0	0.0	183.0	0.0
276	42590.0	453.0	4119.0	306.0	0.0	68.0	0.0	181.0	0.0	245.0	0.0	30.0	36.0	0.0	0.0	0.0	850.0	0.0	5435.0	0.0	0.0	16.0	0.0	134.0	68.0	1225.0	0.0	0.0	0.0	90.0	0.0	0.0	249.0	2318.0	0.0	475.0	0.0	0.0	0.0	90.0	61.0	7089.0	0.0	0.0	0.0	326.0	0.0	0.0	58.0
277	109.0	67.0	0.0	104.0	20.0	0.0	0.0	0.0	0.0	20.0	0.0	0.0	0.0	341.0	0.0	0.0	0.0	102.0	20.0	0.0	0.0	0.0	0.0	0.0	32.0	0.0	0.0	0.0	0.0	0.0	0.0	0.0	230.0	0.0	0.0	0.0	0.0	0.0	0.0	0.0	0.0	0.0	0.0	0.0	0.0	0.0	312.0	0.0	0.0
278	469.0	729.0	0.0	3162.0	0.0	330.0	319.0	0.0	0.0	0.0	191.0	0.0	0.0	0.0	194.0	151.0	0.0	0.0	0.0	74.0	0.0	0.0	451.0	0.0	555.0	0.0	0.0	189.0	0.0	0.0	3051.0	326.0	347.0	0.0	87.0	0.0	74.0	109.0	402.0	0.0	0.0	0.0	0.0	0.0	108.0	0.0	0.0	526.0	0.0
279	6277.0	2418.0	2044.0	748.0	0.0	482.0	0.0	0.0	777.0	55.0	0.0	11997.0	6664.0	0.0	0.0	86.0	117.0	0.0	489.0	0.0	259.0	403.0	0.0	161.0	243.0	892.0	0.0	0.0	184.0	633.0	0.0	0.0	1122.0	184.0	253.0	1151.0	0.0	0.0	0.0	2908.0	2110.0	175.0	806.0	0.0	0.0	419.0	58.0	0.0	132.0
280	6333.0	3631.0	928.0	6502.0	409.0	1182.0	365.0	844.0	119.0	37.0	207.0	55.0	73.0	128.0	194.0	280.0	166.0	152.0	531.0	216.0	554.0	84.0	675.0	188.0	417.0	591.0	0.0	57551.0	507.0	73.0	227.0	17337.0	2653.0	102.0	126.0	128.0	86.0	273.0	526.0	345.0	123.0	207.0	50.0	0.0	196.0	186.0	126.0	1788.0	88.0
281	1613.0	306.0	264.0	339.0	312.0	0.0	0.0	4529.0	0.0	0.0	0.0	0.0	0.0	0.0	0.0	57.0	0.0	0.0	363.0	0.0	0.0	0.0	0.0	0.0	107.0	297.0	0.0	0.0	66.0	0.0	0.0	0.0	132.0	0.0	0.0	0.0	0.0	0.0	99.0	0.0	0.0	421.0	0.0	0.0	0.0	116.0	0.0	0.0	44.0
282	139.0	125.0	0.0	4124.0	97.0	125.0	391.0	69.0	0.0	0.0	97.0	0.0	0.0	0.0	69.0	0.0	0.0	0.0	55.0	251.0	0.0	0.0	20118.0	0.0	0.0	0.0	0.0	125.0	83.0	0.0	0.0	0.0	3187.0	0.0	0.0	0.0	24.0	0.0	349.0	0.0	0.0	0.0	0.0	0.0	167.0	0.0	0.0	69.0	0.0
283	222.0	120.0	0.0	2520.0	0.0	137.0	76.0	0.0	0.0	0.0	143.0	0.0	0.0	0.0	2660.0	0.0	0.0	0.0	0.0	0.0	181.0	0.0	394.0	0.0	0.0	0.0	0.0	754.0	0.0	0.0	211.0	1697.0	480.0	0.0	0.0	0.0	458.0	0.0	495.0	0.0	0.0	0.0	0.0	0.0	174.0	0.0	0.0	2998.0	0.0
284	884.0	5868.0	200.0	1406.0	183.0	933.0	106.0	233.0	0.0	0.0	159.0	0.0	0.0	0.0	0.0	2159.0	0.0	117.0	0.0	33.0	0.0	0.0	341.0	0.0	2121.0	0.0	0.0	324.0	24578.0	0.0	24.0	97.0	562.0	0.0	555.0	0.0	0.0	6075.0	309.0	0.0	35.0	0.0	64.0	0.0	108.0	116.0	78.0	0.0	0.0
285	12036.0	4486.0	2078.0	3939.0	636.0	3063.0	76.0	38657.0	227.0	64.0	319.0	60.0	42.0	159.0	86.0	656.0	244.0	750.0	1531.0	263.0	615.0	56.0	0.0	282.0	1422.0	1531.0	0.0	540.0	599.0	81.0	170.0	293.0	4081.0	194.0	165.0	376.0	99.0	547.0	588.0	656.0	167.0	393.0	97.0	0.0	370.0	656.0	214.0	420.0	169.0
286	1083.0	0.0	0.0	13095.0	463.0	611.0	426.0	0.0	0.0	0.0	957.0	0.0	0.0	36.0	12243.0	86.0	0.0	129.0	0.0	216.0	1516.0	0.0	1445.0	0.0	347.0	0.0	0.0	5328.0	0.0	0.0	1087.0	10837.0	2244.0	0.0	97.0	0.0	5984.0	109.0	2198.0	0.0	0.0	0.0	0.0	0.0	326.0	0.0	0.0	11018.0	0.0
287	176.0	117.0	32.0	90.0	37.0	0.0	0.0	16.0	16.0	101.0	0.0	0.0	0.0	2725.0	0.0	0.0	64.0	149.0	48.0	0.0	0.0	0.0	0.0	0.0	0.0	21.0	0.0	0.0	21.0	0.0	0.0	0.0	106.0	0.0	0.0	0.0	0.0	0.0	21.0	0.0	0.0	0.0	0.0	0.0	0.0	0.0	112.0	16.0	0.0
288	580.0	9137.0	230.0	461.0	0.0	772.0	0.0	170.0	0.0	0.0	0.0	0.0	0.0	0.0	0.0	453.0	0.0	0.0	0.0	40.0	0.0	0.0	0.0	0.0	1182.0	0.0	0.0	0.0	230.0	0.0	16.0	0.0	213.0	0.0	77.0	0.0	0.0	793.0	111.0	179.0	0.0	0.0	0.0	0.0	0.0	0.0	0.0	0.0	0.0
289	3458.0	2075.0	672.0	441.0	0.0	249.0	0.0	1210.0	0.0	0.0	0.0	0.0	0.0	0.0	0.0	288.0	0.0	0.0	307.0	0.0	0.0	0.0	0.0	67.0	7205.0	153.0	0.0	0.0	345.0	0.0	0.0	0.0	172.0	0.0	0.0	0.0	0.0	345.0	0.0	153.0	0.0	76.0	0.0	0.0	0.0	153.0	0.0	315.0	95.0
290	2557.0	1821.0	420.0	4904.0	226.0	225.0	60.0	0.0	0.0	0.0	175.0	0.0	28.0	0.0	1492.0	86.0	39.0	82.0	0.0	135.0	485.0	0.0	0.0	0.0	0.0	0.0	0.0	2031.0	0.0	0.0	405.0	3608.0	1224.0	30.0	58.0	0.0	507.0	0.0	464.0	166.0	0.0	0.0	0.0	560.0	152.0	0.0	0.0	5470.0	0.0
291	655.0	551.0	0.0	804.0	0.0	0.0	0.0	0.0	0.0	0.0	0.0	0.0	0.0	0.0	0.0	0.0	0.0	0.0	149.0	0.0	0.0	0.0	134.0	0.0	0.0	0.0	0.0	2862.0	0.0	0.0	24.0	5191.0	193.0	0.0	0.0	0.0	0.0	0.0	0.0	0.0	0.0	0.0	0.0	0.0	0.0	0.0	0.0	526.0	0.0
292	2327.0	1236.0	624.0	385.0	151.0	0.0	0.0	757.0	0.0	0.0	0.0	0.0	0.0	0.0	0.0	132.0	0.0	0.0	305.0	0.0	0.0	0.0	0.0	0.0	279.0	0.0	0.0	132.0	212.0	0.0	32.0	130.0	212.0	0.0	0.0	0.0	0.0	106.0	0.0	0.0	0.0	0.0	0.0	0.0	0.0	119.0	0.0	736.0	51.0
293	82.0	73.0	0.0	12258.0	18.0	0.0	18.0	0.0	0.0	0.0	264.0	0.0	0.0	0.0	0.0	0.0	0.0	0.0	0.0	20.0	0.0	0.0	118.0	0.0	0.0	0.0	0.0	18.0	0.0	0.0	0.0	0.0	42986.0	0.0	0.0	0.0	18.0	0.0	520.0	0.0	0.0	0.0	0.0	0.0	1982.0	0.0	0.0	54.0	0.0
294	2444.0	860.0	1245.0	538.0	107.0	215.0	0.0	212.0	54.0	37.0	207.0	20.0	67.0	0.0	0.0	0.0	58.0	0.0	384.0	0.0	77.0	0.0	0.0	28055.0	138.0	830.0	0.0	0.0	138.0	81.0	0.0	0.0	353.0	41.0	77.0	107.0	0.0	82.0	0.0	153.0	44.0	65.0	0.0	0.0	0.0	3308.0	0.0	0.0	5769.0
295	96.0	120.0	0.0	5384.0	40.0	0.0	32.0	0.0	0.0	0.0	287.0	0.0	0.0	0.0	0.0	0.0	0.0	0.0	0.0	0.0	40.0	0.0	217.0	0.0	0.0	24.0	0.0	0.0	40.0	0.0	0.0	0.0	16911.0	0.0	0.0	0.0	0.0	0.0	464.0	0.0	0.0	0.0	0.0	0.0	762.0	16.0	0.0	40.0	0.0
296	547.0	628.0	0.0	33636.0	280.0	0.0	2879.0	0.0	0.0	23.0	202.0	0.0	0.0	0.0	243.0	0.0	0.0	0.0	0.0	81.0	202.0	0.0	19513.0	0.0	0.0	0.0	0.0	587.0	0.0	0.0	0.0	202.0	2978.0	0.0	0.0	0.0	74.0	0.0	871.0	0.0	0.0	65.0	0.0	0.0	243.0	0.0	0.0	466.0	0.0
297	69.0	42.0	5.0	869.0	16.0	0.0	0.0	0.0	0.0	0.0	101.0	5.0	0.0	0.0	0.0	0.0	0.0	21.0	0.0	0.0	5.0	0.0	26.0	0.0	0.0	0.0	10.0	16.0	0.0	5.0	0.0	0.0	37653.0	0.0	0.0	0.0	0.0	0.0	133.0	0.0	0.0	0.0	0.0	0.0	982.0	0.0	16.0	16.0	0.0
298	217.0	122.0	55.0	518.0	0.0	0.0	0.0	39.0	0.0	0.0	44.0	0.0	0.0	55.0	0.0	0.0	0.0	50.0	94.0	0.0	0.0	0.0	0.0	0.0	33.0	66.0	0.0	0.0	0.0	0.0	0.0	0.0	714.0	0.0	0.0	0.0	0.0	0.0	61.0	0.0	66.0	0.0	0.0	0.0	100.0	55.0	139.0	0.0	39.0
299	29.0	25.0	12.0	78.0	0.0	0.0	0.0	7.0	0.0	0.0	7.0	0.0	0.0	0.0	0.0	0.0	7.0	0.0	12.0	0.0	0.0	0.0	0.0	0.0	0.0	0.0	0.0	0.0	0.0	0.0	0.0	0.0	47.0	0.0	0.0	0.0	0.0	0.0	0.0	0.0	0.0	0.0	0.0	0.0	0.0	0.0	41.0	0.0	0.0
300	132.0	132.0	71.0	234.0	50.0	0.0	0.0	61.0	0.0	13.0	0.0	0.0	0.0	132.0	0.0	0.0	0.0	101.0	40.0	0.0	0.0	0.0	0.0	0.0	50.0	0.0	0.0	0.0	0.0	0.0	0.0	0.0	244.0	0.0	0.0	0.0	0.0	0.0	0.0	0.0	0.0	0.0	0.0	0.0	0.0	50.0	376.0	30.0	0.0
301	117.0	85.0	91.0	864.0	39.0	39.0	124.0	0.0	0.0	0.0	0.0	0.0	0.0	0.0	32.0	0.0	0.0	0.0	0.0	733.0	39.0	0.0	261.0	0.0	0.0	0.0	0.0	26.0	0.0	0.0	0.0	0.0	405.0	0.0	0.0	0.0	0.0	0.0	39.0	0.0	0.0	0.0	0.0	0.0	58.0	0.0	0.0	45.0	0.0
302	592.0	279.0	89.0	1833.0	0.0	78.0	279.0	0.0	0.0	0.0	0.0	0.0	0.0	0.0	145.0	0.0	0.0	0.0	78.0	7846.0	78.0	0.0	558.0	0.0	0.0	0.0	111.0	89.0	0.0	0.0	0.0	0.0	1195.0	0.0	0.0	0.0	0.0	0.0	134.0	0.0	0.0	0.0	0.0	0.0	111.0	0.0	0.0	100.0	0.0
303	129.0	142.0	0.0	608.0	0.0	60.0	107.0	0.0	0.0	13.0	0.0	0.0	0.0	0.0	47.0	30.0	0.0	0.0	30.0	21456.0	30.0	0.0	94.0	0.0	51.0	0.0	0.0	34.0	0.0	0.0	0.0	0.0	435.0	0.0	0.0	0.0	0.0	0.0	30.0	0.0	0.0	0.0	0.0	0.0	43.0	0.0	0.0	0.0	0.0
304	0.0	11.0	0.0	108.0	0.0	11.0	28.0	0.0	0.0	0.0	0.0	0.0	0.0	0.0	0.0	0.0	0.0	0.0	0.0	121.0	11.0	0.0	41.0	2.0	6.0	0.0	377.0	2.0	0.0	0.0	0.0	0.0	134.0	0.0	0.0	2.0	0.0	0.0	0.0	0.0	0.0	0.0	0.0	0.0	6.0	0.0	0.0	0.0	0.0
305	221.0	256.0	0.0	20553.0	0.0	69.0	0.0	0.0	0.0	0.0	111.0	0.0	0.0	0.0	0.0	0.0	0.0	0.0	0.0	0.0	0.0	0.0	138.0	0.0	0.0	0.0	0.0	945.0	62.0	0.0	0.0	97.0	612.0	0.0	0.0	0.0	0.0	0.0	371.0	0.0	0.0	0.0	0.0	0.0	69.0	0.0	0.0	235.0	0.0
306	33.0	0.0	7.0	41.0	7.0	7.0	7.0	0.0	0.0	2.0	0.0	0.0	0.0	135.0	0.0	0.0	0.0	46.0	0.0	0.0	0.0	0.0	2.0	0.0	0.0	0.0	0.0	0.0	2.0	0.0	0.0	0.0	295.0	2.0	0.0	0.0	0.0	0.0	0.0	7.0	0.0	0.0	0.0	7.0	38.0	0.0	3450.0	0.0	0.0
307	37.0	7.0	7.0	597.0	18.0	0.0	0.0	0.0	0.0	0.0	41.0	0.0	0.0	0.0	0.0	0.0	0.0	0.0	0.0	0.0	0.0	0.0	18.0	0.0	0.0	7.0	1221.0	34.0	0.0	0.0	0.0	0.0	16530.0	0.0	0.0	0.0	0.0	0.0	86.0	0.0	0.0	7.0	0.0	0.0	412.0	0.0	18.0	0.0	0.0
308	4.0	0.0	12.0	4.0	0.0	0.0	0.0	0.0	0.0	0.0	0.0	0.0	0.0	4.0	0.0	0.0	0.0	4.0	0.0	0.0	0.0	0.0	0.0	0.0	0.0	0.0	0.0	8.0	0.0	0.0	4.0	0.0	95.0	0.0	0.0	0.0	0.0	0.0	0.0	0.0	0.0	0.0	0.0	0.0	21.0	0.0	8.0	0.0	0.0
309	6.0	3.0	3.0	0.0	0.0	0.0	0.0	3.0	0.0	3.0	0.0	0.0	0.0	20.0	0.0	0.0	0.0	15.0	3.0	0.0	0.0	0.0	0.0	3.0	0.0	0.0	0.0	0.0	0.0	0.0	0.0	0.0	23.0	0.0	0.0	3.0	0.0	0.0	6.0	0.0	0.0	0.0	0.0	0.0	0.0	0.0	15.0	15.0	0.0
310	15.0	11.0	19.0	27.0	19.0	23.0	0.0	0.0	0.0	0.0	3.0	0.0	0.0	19.0	0.0	0.0	0.0	19.0	0.0	0.0	0.0	0.0	3.0	3.0	0.0	7.0	0.0	0.0	0.0	3.0	0.0	0.0	55.0	0.0	0.0	0.0	0.0	0.0	7.0	0.0	0.0	0.0	0.0	0.0	3.0	3.0	43.0	3.0	0.0
311	69.0	22.0	0.0	129.0	0.0	22.0	0.0	22.0	0.0	0.0	0.0	0.0	0.0	343.0	0.0	0.0	0.0	85.0	28.0	0.0	0.0	0.0	0.0	0.0	56.0	41.0	0.0	0.0	0.0	0.0	0.0	0.0	346.0	0.0	0.0	0.0	0.0	0.0	28.0	0.0	0.0	0.0	0.0	0.0	41.0	41.0	296.0	0.0	0.0
312	148.0	116.0	0.0	2062.0	63.0	95.0	212.0	0.0	0.0	0.0	0.0	0.0	0.0	0.0	393.0	0.0	0.0	74.0	0.0	287.0	95.0	0.0	807.0	0.0	0.0	0.0	0.0	116.0	0.0	0.0	0.0	0.0	701.0	0.0	0.0	0.0	24.0	0.0	0.0	0.0	0.0	0.0	0.0	0.0	95.0	53.0	0.0	74.0	0.0
313	16.0	0.0	8.0	25.0	0.0	4.0	0.0	4.0	0.0	0.0	0.0	0.0	0.0	12.0	0.0	0.0	0.0	20.0	0.0	0.0	0.0	0.0	0.0	0.0	0.0	0.0	0.0	4.0	0.0	0.0	0.0	0.0	29.0	0.0	0.0	0.0	0.0	0.0	0.0	0.0	0.0	0.0	0.0	0.0	0.0	0.0	4.0	0.0	0.0
314	46.0	7.0	0.0	59.0	0.0	0.0	0.0	0.0	0.0	7.0	7.0	0.0	0.0	7.0	0.0	0.0	0.0	7.0	3.0	0.0	0.0	3.0	0.0	0.0	0.0	0.0	0.0	0.0	7.0	7.0	0.0	0.0	158.0	3.0	0.0	0.0	0.0	0.0	3.0	0.0	0.0	3.0	0.0	0.0	0.0	0.0	29.0	0.0	0.0
315	303.0	108.0	86.0	2405.0	129.0	0.0	43.0	0.0	0.0	0.0	303.0	0.0	0.0	0.0	54.0	0.0	0.0	0.0	65.0	40.0	0.0	0.0	119.0	0.0	0.0	0.0	0.0	54.0	0.0	0.0	0.0	0.0	21696.0	0.0	0.0	0.0	0.0	0.0	541.0	0.0	0.0	0.0	0.0	0.0	1582.0	0.0	43.0	1636.0	0.0
316	163.0	150.0	72.0	100.0	0.0	31.0	0.0	0.0	0.0	13.0	0.0	0.0	0.0	613.0	0.0	0.0	22.0	54.0	40.0	0.0	18.0	0.0	0.0	0.0	27.0	0.0	0.0	0.0	45.0	0.0	0.0	0.0	190.0	0.0	0.0	0.0	0.0	0.0	0.0	0.0	0.0	0.0	0.0	0.0	0.0	0.0	7438.0	77.0	0.0
317	21.0	0.0	4.0	162.0	0.0	4.0	8.0	0.0	0.0	0.0	0.0	0.0	0.0	0.0	8.0	0.0	0.0	0.0	0.0	4486.0	0.0	0.0	65.0	0.0	0.0	0.0	0.0	13.0	0.0	0.0	0.0	0.0	92.0	0.0	0.0	0.0	0.0	0.0	8.0	0.0	0.0	0.0	0.0	0.0	17.0	0.0	0.0	8.0	0.0
318	208.0	132.0	113.0	2699.0	75.0	113.0	1458.0	0.0	0.0	0.0	0.0	0.0	0.0	0.0	64.0	0.0	0.0	0.0	0.0	0.0	113.0	0.0	2302.0	0.0	0.0	0.0	0.0	303.0	0.0	0.0	56.0	123.0	568.0	0.0	0.0	0.0	24.0	0.0	198.0	0.0	0.0	0.0	0.0	0.0	94.0	0.0	0.0	369.0	0.0
319	282.0	250.0	0.0	3968.0	118.0	141.0	8471.0	0.0	0.0	0.0	0.0	0.0	0.0	0.0	345.0	0.0	0.0	0.0	0.0	27.0	109.0	0.0	5757.0	0.0	0.0	0.0	0.0	298.0	0.0	0.0	24.0	0.0	941.0	0.0	0.0	0.0	49.0	0.0	360.0	0.0	0.0	0.0	0.0	0.0	109.0	0.0	0.0	219.0	0.0
320	273.0	157.0	0.0	2291.0	58.0	74.0	10676.0	0.0	0.0	0.0	66.0	0.0	28.0	0.0	6973.0	0.0	0.0	0.0	0.0	47.0	99.0	0.0	2548.0	0.0	0.0	0.0	0.0	215.0	0.0	0.0	0.0	0.0	755.0	0.0	0.0	0.0	37.0	0.0	232.0	0.0	0.0	0.0	0.0	0.0	58.0	0.0	0.0	199.0	0.0
321	62.0	50.0	0.0	1080.0	0.0	75.0	119.0	0.0	0.0	0.0	37.0	0.0	0.0	0.0	7588.0	0.0	0.0	0.0	0.0	364.0	81.0	0.0	282.0	0.0	43.0	0.0	0.0	0.0	0.0	0.0	0.0	62.0	263.0	0.0	0.0	0.0	163.0	0.0	56.0	0.0	0.0	0.0	0.0	0.0	0.0	0.0	0.0	194.0	0.0
322	624.0	371.0	245.0	1947.0	0.0	52.0	170.0	0.0	0.0	0.0	0.0	0.0	0.0	0.0	133.0	0.0	0.0	0.0	59.0	505.0	0.0	0.0	237.0	0.0	0.0	0.0	0.0	81.0	0.0	0.0	0.0	0.0	1263.0	0.0	0.0	0.0	59.0	0.0	148.0	66.0	0.0	0.0	32.0	0.0	104.0	0.0	0.0	59.0	0.0
323	205.0	113.0	0.0	5913.0	56.0	56.0	60.0	56.0	0.0	0.0	0.0	0.0	0.0	0.0	0.0	0.0	0.0	0.0	56.0	0.0	0.0	0.0	276.0	0.0	0.0	0.0	0.0	2630.0	0.0	0.0	0.0	340.0	191.0	0.0	0.0	0.0	0.0	0.0	127.0	0.0	0.0	0.0	0.0	0.0	0.0	0.0	0.0	184.0	0.0
324	849.0	229.0	212.0	64.0	0.0	0.0	0.0	0.0	111.0	0.0	0.0	313.0	2180.0	0.0	0.0	0.0	0.0	0.0	50.0	0.0	0.0	37.0	0.0	0.0	0.0	30.0	0.0	0.0	0.0	60.0	24.0	0.0	67.0	0.0	0.0	94.0	0.0	0.0	23.0	448.0	158.0	0.0	182.0	0.0	0.0	60.0	0.0	50.0	0.0
325	219.0	106.0	48.0	438.0	0.0	0.0	0.0	32.0	0.0	0.0	0.0	0.0	0.0	21.0	0.0	0.0	0.0	48.0	69.0	0.0	0.0	0.0	0.0	0.0	0.0	26.0	0.0	0.0	42.0	0.0	0.0	0.0	235.0	0.0	0.0	0.0	0.0	0.0	48.0	0.0	0.0	0.0	0.0	0.0	0.0	53.0	149.0	0.0	0.0
326	17.0	0.0	0.0	30.0	0.0	0.0	0.0	4.0	0.0	0.0	0.0	0.0	0.0	8.0	0.0	0.0	0.0	13.0	0.0	0.0	0.0	0.0	0.0	0.0	4.0	0.0	563.0	13.0	0.0	0.0	0.0	0.0	174.0	0.0	0.0	0.0	0.0	0.0	0.0	0.0	0.0	0.0	0.0	0.0	0.0	0.0	0.0	0.0	0.0
327	184.0	54.0	0.0	804.0	64.0	0.0	0.0	0.0	0.0	0.0	39.0	0.0	0.0	99.0	0.0	0.0	0.0	74.0	44.0	0.0	0.0	0.0	39.0	0.0	0.0	59.0	0.0	0.0	0.0	0.0	0.0	0.0	714.0	0.0	0.0	0.0	0.0	0.0	194.0	0.0	0.0	0.0	0.0	0.0	99.0	0.0	224.0	0.0	0.0
328	46.0	29.0	20.0	82.0	3.0	0.0	0.0	0.0	0.0	0.0	0.0	7.0	0.0	11.0	0.0	0.0	0.0	7.0	0.0	0.0	0.0	0.0	0.0	7.0	0.0	0.0	0.0	20.0	0.0	0.0	0.0	0.0	63.0	0.0	0.0	0.0	0.0	0.0	11.0	7.0	0.0	0.0	0.0	0.0	7.0	16.0	33.0	0.0	0.0
329	21.0	0.0	0.0	25.0	0.0	0.0	0.0	0.0	0.0	0.0	0.0	0.0	0.0	0.0	0.0	0.0	0.0	4.0	0.0	0.0	0.0	0.0	0.0	0.0	0.0	0.0	8.0	0.0	0.0	0.0	0.0	0.0	25.0	0.0	0.0	0.0	0.0	0.0	0.0	0.0	0.0	0.0	0.0	0.0	0.0	0.0	0.0	0.0	0.0
330	185.0	23.0	26.0	11.0	0.0	0.0	0.0	7.0	0.0	0.0	0.0	15.0	11.0	0.0	0.0	0.0	0.0	3.0	38.0	0.0	0.0	0.0	0.0	0.0	0.0	11.0	0.0	0.0	3.0	23.0	0.0	0.0	46.0	3.0	0.0	23.0	0.0	0.0	0.0	111.0	236.0	0.0	0.0	0.0	0.0	3.0	0.0	7.0	3.0
331	140.0	0.0	102.0	176.0	0.0	0.0	0.0	0.0	0.0	0.0	0.0	0.0	0.0	49.0	0.0	0.0	0.0	0.0	0.0	0.0	0.0	0.0	0.0	0.0	20.0	0.0	0.0	20.0	0.0	0.0	0.0	15.0	394.0	0.0	0.0	27.0	0.0	15.0	24.0	0.0	0.0	0.0	0.0	0.0	0.0	0.0	70.0	0.0	0.0
332	164.0	134.0	0.0	469.0	29.0	0.0	0.0	39.0	0.0	0.0	0.0	0.0	0.0	169.0	0.0	0.0	0.0	79.0	0.0	0.0	0.0	0.0	0.0	0.0	0.0	0.0	0.0	29.0	0.0	0.0	0.0	0.0	714.0	0.0	0.0	54.0	0.0	0.0	79.0	0.0	0.0	0.0	0.0	0.0	44.0	0.0	289.0	0.0	0.0
333	72.0	31.0	15.0	103.0	0.0	0.0	0.0	10.0	0.0	0.0	0.0	0.0	0.0	20.0	0.0	0.0	10.0	36.0	0.0	0.0	0.0	0.0	0.0	0.0	0.0	0.0	0.0	0.0	0.0	0.0	0.0	0.0	82.0	0.0	0.0	0.0	0.0	0.0	15.0	0.0	0.0	0.0	0.0	0.0	25.0	0.0	93.0	0.0	0.0
334	405.0	41.0	38.0	52.0	0.0	0.0	0.0	0.0	0.0	1861.0	0.0	0.0	0.0	1489.0	0.0	0.0	321.0	38.0	24.0	0.0	0.0	0.0	0.0	0.0	24.0	24.0	0.0	20.0	34.0	0.0	0.0	0.0	59.0	20.0	0.0	55.0	0.0	0.0	0.0	17.0	0.0	52.0	0.0	0.0	0.0	34.0	34.0	0.0	0.0
335	2485.0	36.0	305.0	72.0	29.0	25.0	0.0	58.0	43.0	185.0	0.0	180.0	0.0	0.0	0.0	0.0	818.0	0.0	331.0	0.0	0.0	0.0	0.0	0.0	0.0	382.0	0.0	0.0	0.0	98.0	0.0	0.0	76.0	1346.0	0.0	5752.0	0.0	0.0	0.0	109.0	36.0	403.0	0.0	0.0	0.0	72.0	0.0	29.0	0.0
336	774.0	93.0	226.0	0.0	0.0	0.0	0.0	15.0	151.0	54.0	12.0	6524.0	16.0	0.0	0.0	0.0	87.0	0.0	63.0	0.0	0.0	32.0	0.0	15.0	0.0	54.0	0.0	0.0	0.0	98.0	0.0	0.0	27.0	57.0	0.0	1160.0	0.0	0.0	0.0	204.0	309.0	0.0	50.0	0.0	0.0	57.0	0.0	0.0	0.0
[truncated: 288 more columns]
