# Supplementary material for: Estimation of Human Mobility Patterns for Forecasting the Early Spread of Disease
Source: Healthcare (Basel). 2021 Sep 16;9(9):1224. doi: 10.3390/healthcare9091224 (PMC8468459; doi:10.3390/healthcare9091224)
Supplement: Supplementary file 1 [file healthcare-09-01224-s001.zip › Supplementary Material/Matrix/2020-01-18.csv]

	0	1	2	3	4	5	6	7	8	9	10	11	12	13	14	15	16	17	18	19	20	21	22	23	24	25	26	27	28	29	30	31	32	33	34	35	36	37	38	39	40	41	42	43	44	45	46	47	48
0	0.0	28850.0	117983.0	18999.0	1922.0	10086.0	513.0	13604.0	4925.0	2655.0	3974.0	1906.0	1399.0	1079.0	577.0	2140.0	7271.0	4400.0	179203.0	386.0	1558.0	1516.0	0.0	5160.0	4925.0	35887.0	0.0	2862.0	3215.0	7505.0	226.0	1160.0	21110.0	56059.0	1957.0	18999.0	162.0	1849.0	3294.0	11962.0	4456.0	17357.0	3559.0	0.0	1106.0	20406.0	1828.0	1518.0	3028.0
1	31835.0	0.0	7203.0	33857.0	2170.0	38632.0	931.0	4445.0	949.0	266.0	8214.0	182.0	773.0	901.0	333.0	24629.0	848.0	2833.0	2153.0	486.0	711.0	419.0	0.0	1015.0	36053.0	2264.0	0.0	3753.0	26895.0	576.0	668.0	1869.0	14698.0	431.0	10926.0	842.0	244.0	33292.0	4681.0	4808.0	1001.0	917.0	563.0	0.0	1913.0	2803.0	1632.0	1366.0	843.0
2	80367.0	4204.0	0.0	3458.0	874.0	2780.0	96.0	3933.0	1152.0	506.0	353.0	906.0	403.0	507.0	44.0	604.0	1152.0	632.0	20685.0	121.0	107.0	574.0	0.0	7528.0	2373.0	50255.0	0.0	540.0	663.0	2509.0	43.0	161.0	2848.0	6307.0	517.0	4679.0	27.0	470.0	693.0	2305.0	1695.0	3933.0	755.0	0.0	299.0	26178.0	635.0	303.0	1077.0
3	7972.0	6776.0	2152.0	0.0	3507.0	1355.0	1993.0	583.0	134.0	87.0	10523.0	46.0	62.0	368.0	488.0	251.0	252.0	1064.0	1514.0	586.0	1594.0	77.0	5820.0	192.0	413.0	884.0	0.0	2232.0	918.0	96.0	345.0	805.0	69203.0	215.0	186.0	299.0	149.0	403.0	52619.0	681.0	150.0	364.0	91.0	0.0	5740.0	404.0	508.0	2312.0	271.0
4	301.0	123.0	70.0	1826.0	0.0	0.0	0.0	75.0	0.0	16.0	226.0	0.0	0.0	0.0	0.0	0.0	0.0	705.0	145.0	0.0	0.0	0.0	70.0	0.0	0.0	0.0	0.0	70.0	70.0	0.0	0.0	0.0	490.0	0.0	0.0	0.0	0.0	0.0	1972.0	0.0	0.0	0.0	0.0	0.0	97.0	0.0	58.0	113.0	0.0
5	555.0	1722.0	173.0	482.0	0.0	0.0	0.0	0.0	0.0	0.0	0.0	0.0	0.0	0.0	0.0	965.0	0.0	0.0	118.0	21.0	0.0	16.0	100.0	0.0	786.0	136.0	0.0	127.0	364.0	0.0	21.0	0.0	164.0	0.0	10771.0	0.0	0.0	840.0	91.0	0.0	0.0	0.0	0.0	0.0	0.0	101.0	0.0	164.0	0.0
6	289.0	289.0	0.0	2435.0	0.0	108.0	0.0	0.0	0.0	0.0	60.0	0.0	0.0	0.0	108.0	0.0	0.0	0.0	0.0	21.0	0.0	0.0	18557.0	0.0	0.0	0.0	0.0	168.0	60.0	0.0	0.0	84.0	614.0	0.0	0.0	0.0	0.0	0.0	156.0	0.0	0.0	0.0	0.0	0.0	60.0	0.0	0.0	84.0	0.0
7	2291.0	317.0	754.0	185.0	105.0	0.0	0.0	0.0	0.0	0.0	0.0	0.0	0.0	0.0	0.0	0.0	0.0	0.0	384.0	0.0	0.0	0.0	79.0	92.0	119.0	317.0	0.0	0.0	119.0	0.0	0.0	0.0	158.0	79.0	0.0	0.0	0.0	0.0	0.0	0.0	0.0	52.0	0.0	0.0	0.0	291.0	0.0	0.0	0.0
8	1248.0	324.0	527.0	162.0	0.0	142.0	0.0	0.0	0.0	0.0	0.0	172.0	89.0	44.0	0.0	0.0	60.0	0.0	223.0	0.0	0.0	1463.0	0.0	0.0	101.0	223.0	0.0	0.0	0.0	1511.0	0.0	0.0	142.0	81.0	0.0	487.0	0.0	0.0	0.0	5712.0	221.0	0.0	2803.0	0.0	0.0	101.0	0.0	0.0	0.0
9	918.0	89.0	304.0	98.0	60.0	23.0	0.0	46.0	32.0	0.0	0.0	0.0	0.0	146.0	0.0	0.0	13331.0	37.0	403.0	0.0	0.0	0.0	0.0	0.0	23.0	98.0	0.0	0.0	0.0	0.0	0.0	0.0	135.0	79.0	0.0	346.0	0.0	0.0	0.0	42.0	0.0	187.0	0.0	0.0	0.0	60.0	420.0	0.0	0.0
10	272.0	299.0	0.0	4993.0	118.0	46.0	0.0	26.0	0.0	0.0	0.0	0.0	0.0	0.0	0.0	0.0	0.0	129.0	73.0	0.0	0.0	0.0	93.0	0.0	0.0	0.0	0.0	46.0	59.0	0.0	0.0	0.0	14846.0	0.0	0.0	0.0	0.0	0.0	12576.0	0.0	0.0	0.0	0.0	0.0	845.0	0.0	0.0	93.0	0.0
11	468.0	52.0	177.0	11.0	0.0	0.0	0.0	0.0	143.0	0.0	7.0	0.0	75.0	0.0	0.0	0.0	0.0	0.0	67.0	0.0	15.0	22.0	0.0	15.0	0.0	37.0	0.0	0.0	0.0	79.0	0.0	0.0	22.0	0.0	0.0	200.0	0.0	0.0	0.0	419.0	886.0	0.0	41.0	0.0	0.0	11.0	0.0	0.0	11.0
12	404.0	492.0	132.0	0.0	0.0	25.0	0.0	12.0	51.0	0.0	0.0	46.0	0.0	0.0	0.0	0.0	0.0	0.0	17.0	0.0	0.0	164.0	0.0	0.0	0.0	25.0	0.0	0.0	0.0	21.0	0.0	0.0	46.0	0.0	0.0	25.0	0.0	0.0	0.0	262.0	53.0	0.0	140.0	0.0	0.0	0.0	0.0	12.0	0.0
13	175.0	97.0	41.0	157.0	41.0	27.0	0.0	23.0	0.0	55.0	0.0	0.0	0.0	0.0	0.0	0.0	46.0	87.0	0.0	0.0	0.0	0.0	0.0	0.0	0.0	0.0	0.0	0.0	0.0	0.0	0.0	0.0	240.0	0.0	0.0	0.0	0.0	0.0	0.0	0.0	0.0	0.0	0.0	0.0	37.0	0.0	4008.0	0.0	0.0
14	155.0	58.0	77.0	542.0	0.0	0.0	224.0	0.0	0.0	0.0	0.0	0.0	0.0	0.0	0.0	0.0	0.0	0.0	0.0	0.0	775.0	0.0	155.0	0.0	0.0	0.0	0.0	67.0	0.0	0.0	0.0	77.0	155.0	0.0	0.0	0.0	4610.0	0.0	96.0	0.0	0.0	0.0	0.0	0.0	0.0	0.0	0.0	368.0	0.0
15	777.0	2585.0	220.0	304.0	0.0	1092.0	0.0	126.0	0.0	0.0	0.0	0.0	0.0	0.0	0.0	0.0	0.0	86.0	105.0	0.0	0.0	0.0	0.0	54.0	7160.0	73.0	0.0	0.0	462.0	0.0	0.0	0.0	84.0	0.0	445.0	0.0	0.0	20681.0	0.0	0.0	0.0	0.0	0.0	0.0	0.0	101.0	0.0	0.0	30.0
16	3723.0	504.0	650.0	235.0	78.0	112.0	0.0	201.0	111.0	13750.0	0.0	18.0	27.0	107.0	0.0	0.0	0.0	78.0	807.0	0.0	77.0	20.0	0.0	0.0	0.0	571.0	0.0	0.0	0.0	52.0	0.0	0.0	269.0	123.0	0.0	2216.0	0.0	0.0	0.0	100.0	0.0	1446.0	73.0	0.0	0.0	101.0	97.0	0.0	45.0
17	582.0	260.0	80.0	798.0	1015.0	89.0	0.0	80.0	0.0	43.0	484.0	0.0	0.0	95.0	0.0	0.0	40.0	0.0	134.0	0.0	0.0	0.0	0.0	0.0	62.0	80.0	0.0	0.0	0.0	0.0	0.0	0.0	789.0	0.0	0.0	0.0	0.0	0.0	197.0	0.0	0.0	53.0	0.0	0.0	134.0	0.0	381.0	62.0	53.0
18	91074.0	963.0	11693.0	1719.0	248.0	218.0	0.0	942.0	312.0	168.0	317.0	93.0	70.0	44.0	0.0	0.0	373.0	100.0	0.0	28.0	302.0	48.0	0.0	699.0	745.0	21626.0	0.0	0.0	0.0	393.0	0.0	128.0	690.0	2696.0	0.0	1119.0	27.0	100.0	242.0	275.0	168.0	2412.0	155.0	0.0	161.0	1717.0	97.0	0.0	271.0
19	312.0	150.0	66.0	888.0	48.0	84.0	108.0	0.0	0.0	0.0	42.0	0.0	0.0	0.0	60.0	0.0	0.0	0.0	48.0	0.0	0.0	0.0	186.0	0.0	0.0	0.0	0.0	30.0	0.0	0.0	0.0	48.0	690.0	0.0	0.0	0.0	0.0	0.0	48.0	0.0	0.0	0.0	0.0	0.0	84.0	0.0	0.0	84.0	0.0
20	632.0	454.0	258.0	1220.0	0.0	0.0	0.0	0.0	0.0	0.0	0.0	0.0	0.0	0.0	1199.0	0.0	0.0	0.0	160.0	0.0	0.0	0.0	187.0	0.0	0.0	0.0	0.0	169.0	0.0	0.0	21.0	133.0	1282.0	35.0	0.0	55.0	813.0	0.0	0.0	0.0	0.0	0.0	0.0	106.0	0.0	0.0	0.0	222.0	0.0
21	376.0	97.0	244.0	38.0	13.0	76.0	0.0	0.0	1214.0	0.0	0.0	0.0	106.0	0.0	0.0	0.0	0.0	0.0	24.0	0.0	13.0	0.0	0.0	0.0	24.0	66.0	0.0	0.0	0.0	314.0	0.0	0.0	45.0	38.0	13.0	62.0	0.0	0.0	0.0	1284.0	10.0	0.0	3005.0	0.0	0.0	10.0	0.0	0.0	0.0
22	0.0	0.0	0.0	5845.0	161.0	0.0	13827.0	0.0	0.0	0.0	123.0	0.0	0.0	0.0	111.0	0.0	0.0	0.0	0.0	50.0	48.0	0.0	0.0	0.0	0.0	0.0	0.0	508.0	0.0	0.0	0.0	0.0	1972.0	0.0	0.0	0.0	0.0	0.0	312.0	0.0	0.0	0.0	0.0	0.0	207.0	0.0	0.0	0.0	0.0
23	1808.0	295.0	3371.0	159.0	0.0	73.0	0.0	172.0	67.0	16.0	123.0	32.0	0.0	0.0	0.0	0.0	0.0	0.0	725.0	0.0	0.0	0.0	0.0	0.0	0.0	3998.0	0.0	0.0	86.0	86.0	0.0	0.0	172.0	47.0	0.0	73.0	0.0	0.0	0.0	73.0	0.0	47.0	32.0	0.0	0.0	6680.0	0.0	0.0	17200.0
24	632.0	2286.0	267.0	206.0	0.0	814.0	0.0	133.0	0.0	0.0	85.0	0.0	0.0	0.0	0.0	6641.0	0.0	0.0	133.0	0.0	0.0	0.0	0.0	0.0	0.0	85.0	0.0	97.0	608.0	0.0	0.0	0.0	85.0	0.0	269.0	0.0	0.0	1155.0	0.0	0.0	0.0	0.0	0.0	0.0	0.0	0.0	0.0	85.0	0.0
25	16293.0	462.0	33671.0	542.0	118.0	218.0	0.0	471.0	156.0	81.0	0.0	56.0	70.0	0.0	0.0	0.0	121.0	0.0	19146.0	0.0	58.0	57.0	0.0	4391.0	455.0	0.0	0.0	0.0	127.0	244.0	0.0	0.0	321.0	1145.0	0.0	598.0	0.0	0.0	160.0	301.0	159.0	376.0	96.0	0.0	0.0	14648.0	68.0	0.0	1031.0
26	0.0	0.0	0.0	0.0	0.0	0.0	0.0	0.0	0.0	0.0	0.0	0.0	0.0	0.0	0.0	0.0	0.0	0.0	0.0	0.0	0.0	0.0	0.0	0.0	0.0	0.0	0.0	0.0	0.0	0.0	0.0	0.0	1282.0	0.0	0.0	0.0	0.0	0.0	0.0	0.0	0.0	0.0	0.0	0.0	0.0	0.0	0.0	0.0	0.0
27	464.0	377.0	86.0	1597.0	0.0	140.0	80.0	0.0	0.0	16.0	0.0	23.0	0.0	0.0	44.0	0.0	0.0	0.0	0.0	0.0	0.0	0.0	183.0	0.0	86.0	0.0	0.0	0.0	0.0	0.0	53.0	741.0	377.0	0.0	0.0	0.0	0.0	0.0	208.0	0.0	0.0	0.0	0.0	0.0	0.0	0.0	0.0	809.0	0.0
28	1662.0	14127.0	519.0	5572.0	550.0	4879.0	497.0	695.0	67.0	27.0	3250.0	70.0	21.0	82.0	0.0	5892.0	40.0	388.0	538.0	78.0	0.0	44.0	977.0	123.0	12542.0	468.0	0.0	413.0	0.0	43.0	53.0	193.0	1578.0	0.0	2837.0	88.0	108.0	10055.0	797.0	262.0	150.0	94.0	59.0	0.0	414.0	328.0	263.0	0.0	60.0
29	1732.0	54.0	496.0	39.0	29.0	59.0	0.0	19.0	715.0	0.0	0.0	42.0	13.0	0.0	0.0	0.0	19.0	0.0	243.0	0.0	0.0	263.0	0.0	29.0	24.0	163.0	0.0	0.0	0.0	0.0	0.0	0.0	69.0	2363.0	0.0	13436.0	0.0	0.0	0.0	2030.0	62.0	0.0	253.0	0.0	0.0	94.0	0.0	0.0	0.0
30	157.0	216.0	0.0	2435.0	0.0	0.0	224.0	0.0	0.0	0.0	0.0	0.0	0.0	0.0	577.0	0.0	0.0	0.0	0.0	0.0	0.0	0.0	640.0	0.0	621.0	0.0	0.0	1498.0	0.0	0.0	0.0	1005.0	157.0	0.0	0.0	0.0	298.0	0.0	589.0	0.0	0.0	0.0	0.0	0.0	622.0	0.0	0.0	729.0	0.0
31	283.0	151.0	0.0	784.0	0.0	85.0	0.0	0.0	0.0	0.0	0.0	0.0	0.0	0.0	88.0	0.0	0.0	0.0	0.0	0.0	58.0	0.0	122.0	0.0	0.0	0.0	0.0	1133.0	0.0	0.0	0.0	0.0	122.0	0.0	0.0	0.0	0.0	0.0	75.0	0.0	0.0	0.0	0.0	0.0	0.0	0.0	0.0	2631.0	0.0
32	12219.0	6958.0	2375.0	109801.0	1954.0	1697.0	722.0	942.0	346.0	141.0	43191.0	84.0	117.0	742.0	533.0	453.0	454.0	1697.0	1697.0	700.0	2206.0	77.0	2375.0	178.0	331.0	1357.0	0.0	1145.0	688.0	113.0	334.0	354.0	0.0	287.0	217.0	354.0	67.0	571.0	55308.0	930.0	221.0	482.0	119.0	0.0	136108.0	606.0	918.0	1062.0	248.0
33	23867.0	120.0	3264.0	78.0	92.0	42.0	0.0	85.0	78.0	0.0	0.0	14.0	27.0	0.0	0.0	0.0	50.0	0.0	1866.0	0.0	0.0	16.0	0.0	41.0	0.0	754.0	0.0	0.0	0.0	2612.0	0.0	0.0	49.0	0.0	0.0	4522.0	0.0	0.0	0.0	170.0	35.0	129.0	54.0	0.0	0.0	252.0	0.0	0.0	0.0
34	174.0	822.0	62.0	201.0	0.0	9412.0	0.0	58.0	0.0	0.0	40.0	0.0	0.0	0.0	0.0	321.0	0.0	0.0	0.0	0.0	0.0	0.0	0.0	0.0	357.0	35.0	0.0	40.0	299.0	0.0	0.0	0.0	84.0	0.0	0.0	0.0	0.0	294.0	0.0	0.0	0.0	0.0	0.0	0.0	0.0	0.0	0.0	35.0	0.0
35	6459.0	248.0	1460.0	111.0	0.0	45.0	0.0	0.0	323.0	146.0	0.0	154.0	0.0	0.0	0.0	0.0	327.0	0.0	661.0	0.0	0.0	77.0	0.0	96.0	0.0	510.0	0.0	0.0	45.0	13351.0	0.0	0.0	85.0	4513.0	0.0	0.0	0.0	0.0	0.0	642.0	106.0	85.0	87.0	0.0	0.0	151.0	0.0	0.0	45.0
36	118.0	82.0	0.0	502.0	0.0	0.0	36.0	0.0	0.0	0.0	0.0	0.0	0.0	0.0	5832.0	0.0	0.0	0.0	0.0	0.0	968.0	0.0	0.0	0.0	0.0	0.0	0.0	109.0	0.0	0.0	0.0	91.0	109.0	0.0	0.0	0.0	0.0	0.0	54.0	0.0	0.0	0.0	0.0	0.0	0.0	0.0	0.0	319.0	0.0
37	415.0	2976.0	100.0	443.0	0.0	1746.0	0.0	114.0	0.0	16.0	0.0	18.0	0.0	0.0	0.0	21825.0	0.0	0.0	143.0	0.0	0.0	0.0	85.0	0.0	2359.0	100.0	0.0	0.0	1273.0	0.0	0.0	0.0	128.0	0.0	393.0	0.0	0.0	0.0	0.0	0.0	0.0	0.0	0.0	0.0	0.0	0.0	0.0	0.0	0.0
38	290.0	217.0	0.0	34466.0	1155.0	0.0	96.0	0.0	0.0	0.0	15156.0	0.0	0.0	0.0	44.0	0.0	0.0	0.0	84.0	0.0	0.0	0.0	302.0	0.0	0.0	0.0	0.0	145.0	0.0	0.0	0.0	0.0	20805.0	0.0	0.0	0.0	0.0	0.0	0.0	0.0	0.0	0.0	0.0	0.0	979.0	0.0	0.0	580.0	0.0
39	6382.0	2993.0	1826.0	1254.0	0.0	837.0	0.0	224.0	9594.0	114.0	264.0	1980.0	814.0	82.0	0.0	0.0	262.0	0.0	792.0	28.0	87.0	2310.0	0.0	343.0	372.0	814.0	0.0	0.0	280.0	7916.0	0.0	0.0	1085.0	299.0	352.0	2707.0	27.0	0.0	0.0	0.0	2870.0	341.0	8781.0	0.0	0.0	555.0	0.0	0.0	195.0
40	1681.0	446.0	522.0	132.0	0.0	0.0	0.0	0.0	161.0	0.0	0.0	1016.0	27.0	0.0	0.0	0.0	0.0	0.0	161.0	0.0	0.0	56.0	0.0	0.0	47.0	161.0	0.0	0.0	0.0	104.0	0.0	0.0	189.0	75.0	0.0	199.0	0.0	0.0	0.0	759.0	0.0	0.0	75.0	0.0	0.0	47.0	0.0	47.0	0.0
41	5623.0	228.0	1382.0	343.0	114.0	57.0	0.0	269.0	0.0	130.0	0.0	0.0	0.0	0.0	0.0	0.0	949.0	0.0	2525.0	0.0	0.0	0.0	0.0	0.0	47.0	428.0	0.0	0.0	0.0	0.0	0.0	0.0	142.0	123.0	0.0	110.0	0.0	0.0	0.0	114.0	0.0	0.0	0.0	0.0	0.0	85.0	0.0	0.0	0.0
42	683.0	152.0	233.0	81.0	0.0	50.0	0.0	0.0	2651.0	0.0	0.0	65.0	174.0	0.0	0.0	0.0	0.0	0.0	50.0	0.0	0.0	2935.0	0.0	20.0	0.0	84.0	0.0	33.0	0.0	332.0	0.0	0.0	43.0	67.0	0.0	152.0	0.0	0.0	0.0	6027.0	124.0	0.0	0.0	0.0	0.0	33.0	0.0	23.0	0.0
43	0.0	0.0	0.0	0.0	0.0	0.0	0.0	0.0	0.0	0.0	0.0	0.0	0.0	0.0	0.0	0.0	0.0	0.0	0.0	0.0	48.0	20.0	0.0	0.0	0.0	0.0	0.0	0.0	0.0	0.0	0.0	0.0	0.0	0.0	0.0	0.0	0.0	0.0	0.0	0.0	0.0	0.0	0.0	0.0	0.0	0.0	0.0	0.0	0.0
44	247.0	115.0	0.0	4871.0	140.0	0.0	0.0	66.0	0.0	0.0	1324.0	0.0	0.0	0.0	0.0	0.0	0.0	66.0	99.0	28.0	82.0	0.0	148.0	0.0	0.0	0.0	0.0	49.0	0.0	0.0	0.0	0.0	86053.0	0.0	0.0	0.0	0.0	0.0	1387.0	0.0	0.0	0.0	0.0	0.0	0.0	0.0	0.0	0.0	49.0
45	4586.0	436.0	5668.0	339.0	0.0	129.0	0.0	359.0	44.0	16.0	141.0	0.0	21.0	0.0	0.0	96.0	50.0	0.0	1162.0	0.0	0.0	0.0	0.0	7054.0	161.0	13273.0	0.0	0.0	113.0	78.0	0.0	0.0	209.0	177.0	0.0	242.0	0.0	0.0	0.0	113.0	0.0	58.0	59.0	0.0	0.0	0.0	0.0	0.0	1873.0
46	181.0	164.0	51.0	198.0	34.0	34.0	0.0	0.0	0.0	90.0	0.0	0.0	0.0	3351.0	0.0	0.0	22.0	283.0	62.0	0.0	22.0	0.0	0.0	0.0	90.0	0.0	0.0	34.0	0.0	0.0	0.0	0.0	357.0	0.0	0.0	0.0	0.0	0.0	45.0	0.0	0.0	0.0	0.0	0.0	68.0	0.0	0.0	0.0	0.0
47	1555.0	1683.0	433.0	46218.0	3175.0	4227.0	2762.0	516.0	44.0	0.0	1483.0	37.0	27.0	57.0	23886.0	679.0	0.0	920.0	331.0	1387.0	5592.0	28.0	6481.0	54.0	2028.0	260.0	0.0	27336.0	408.0	69.0	4725.0	66791.0	7102.0	59.0	693.0	77.0	10916.0	403.0	26423.0	262.0	97.0	117.0	77.0	0.0	1729.0	101.0	254.0	0.0	37.0
48	2358.0	493.0	1415.0	343.0	0.0	85.0	0.0	192.0	33.0	0.0	0.0	85.0	35.0	0.0	0.0	0.0	30.0	0.0	503.0	0.0	0.0	20.0	0.0	22644.0	0.0	1189.0	0.0	0.0	107.0	61.0	0.0	0.0	289.0	35.0	0.0	117.0	0.0	0.0	0.0	235.0	64.0	58.0	0.0	0.0	0.0	4546.0	0.0	0.0	0.0
49	2486.0	253.0	372.0	355.0	0.0	0.0	0.0	224.0	67.0	10262.0	0.0	42.0	19.0	285.0	0.0	0.0	25614.0	100.0	913.0	0.0	0.0	16.0	0.0	68.0	0.0	372.0	0.0	0.0	0.0	87.0	0.0	0.0	236.0	270.0	0.0	1505.0	0.0	0.0	0.0	0.0	44.0	2791.0	45.0	0.0	0.0	176.0	342.0	0.0	60.0
50	73.0	66.0	0.0	391.0	51.0	162.0	0.0	0.0	0.0	0.0	0.0	0.0	0.0	0.0	0.0	29.0	0.0	0.0	0.0	0.0	0.0	0.0	0.0	0.0	29.0	0.0	0.0	44.0	0.0	0.0	0.0	29.0	81.0	0.0	0.0	0.0	0.0	51.0	44.0	0.0	0.0	0.0	0.0	0.0	0.0	0.0	0.0	29.0	0.0
51	195.0	116.0	73.0	598.0	0.0	54.0	0.0	73.0	0.0	0.0	0.0	0.0	0.0	0.0	1333.0	0.0	0.0	0.0	0.0	0.0	3445.0	0.0	0.0	0.0	0.0	0.0	0.0	67.0	0.0	0.0	0.0	61.0	152.0	0.0	0.0	0.0	2820.0	0.0	103.0	0.0	0.0	0.0	0.0	0.0	0.0	0.0	0.0	207.0	0.0
52	2041.0	1570.0	0.0	22140.0	550.0	1165.0	1413.0	314.0	44.0	0.0	1413.0	23.0	43.0	44.0	16487.0	302.0	0.0	345.0	207.0	293.0	2669.0	0.0	2041.0	54.0	1365.0	416.0	0.0	7380.0	255.0	78.0	2826.0	13504.0	4340.0	119.0	144.0	66.0	5966.0	302.0	8322.0	170.0	88.0	47.0	0.0	0.0	1129.0	101.0	58.0	16801.0	45.0
53	3142.0	3697.0	739.0	16777.0	820.0	2911.0	529.0	359.0	89.0	0.0	1589.0	0.0	19.0	107.0	244.0	352.0	80.0	230.0	248.0	164.0	126.0	44.0	2310.0	123.0	1340.0	286.0	0.0	1399.0	357.0	34.0	496.0	2352.0	2564.0	71.0	196.0	77.0	176.0	302.0	17719.0	248.0	97.0	105.0	41.0	0.0	852.0	252.0	498.0	607.0	52.0
54	624.0	152.0	315.0	0.0	0.0	20.0	0.0	20.0	914.0	0.0	0.0	32.0	106.0	0.0	0.0	0.0	30.0	0.0	45.0	0.0	0.0	2204.0	0.0	0.0	25.0	91.0	0.0	0.0	20.0	349.0	0.0	0.0	60.0	20.0	0.0	152.0	0.0	15.0	0.0	1585.0	115.0	0.0	668.0	0.0	0.0	50.0	0.0	0.0	37.0
55	387.0	1087.0	0.0	532.0	0.0	304.0	0.0	0.0	0.0	0.0	0.0	0.0	0.0	0.0	0.0	91.0	0.0	0.0	76.0	0.0	0.0	0.0	136.0	0.0	106.0	0.0	0.0	159.0	91.0	0.0	75.0	128.0	91.0	0.0	62.0	0.0	0.0	0.0	91.0	0.0	0.0	0.0	0.0	0.0	0.0	0.0	0.0	354.0	0.0
56	764.0	147.0	259.0	0.0	0.0	14.0	0.0	0.0	620.0	0.0	0.0	56.0	0.0	0.0	0.0	0.0	0.0	0.0	108.0	0.0	0.0	280.0	0.0	0.0	63.0	80.0	0.0	0.0	24.0	1677.0	0.0	0.0	42.0	87.0	0.0	378.0	0.0	0.0	0.0	1336.0	24.0	10.0	192.0	0.0	0.0	24.0	0.0	14.0	14.0
57	2054.0	5917.0	885.0	546.0	129.0	1451.0	0.0	336.0	0.0	0.0	0.0	0.0	27.0	0.0	0.0	3523.0	0.0	0.0	282.0	0.0	0.0	0.0	0.0	0.0	29554.0	207.0	0.0	0.0	1092.0	0.0	64.0	0.0	188.0	35.0	507.0	0.0	0.0	1752.0	0.0	0.0	0.0	0.0	0.0	0.0	0.0	126.0	0.0	556.0	37.0
58	996.0	966.0	0.0	1472.0	194.0	659.0	128.0	0.0	0.0	0.0	0.0	0.0	0.0	0.0	133.0	100.0	40.0	0.0	0.0	0.0	87.0	0.0	230.0	0.0	230.0	0.0	0.0	858.0	0.0	26.0	377.0	2932.0	567.0	0.0	124.0	0.0	40.0	0.0	485.0	0.0	0.0	0.0	0.0	0.0	0.0	0.0	0.0	2682.0	0.0
59	131.0	19.0	27.0	79.0	0.0	23.0	0.0	27.0	0.0	67.0	19.0	0.0	0.0	562.0	0.0	0.0	23.0	287.0	31.0	0.0	0.0	0.0	0.0	35.0	0.0	11.0	0.0	0.0	0.0	0.0	0.0	0.0	91.0	0.0	0.0	0.0	0.0	0.0	0.0	0.0	0.0	0.0	0.0	0.0	0.0	15.0	143.0	0.0	0.0
60	84.0	95.0	0.0	42992.0	127.0	0.0	80.0	0.0	0.0	0.0	1042.0	0.0	0.0	0.0	0.0	0.0	0.0	0.0	52.0	0.0	0.0	0.0	317.0	0.0	0.0	0.0	0.0	84.0	0.0	0.0	21.0	0.0	11831.0	0.0	0.0	0.0	0.0	0.0	11027.0	0.0	0.0	0.0	0.0	0.0	857.0	0.0	0.0	243.0	0.0
61	271.0	178.0	28.0	2801.0	172.0	0.0	0.0	50.0	0.0	0.0	5970.0	0.0	0.0	69.0	0.0	0.0	0.0	302.0	78.0	0.0	0.0	0.0	135.0	0.0	0.0	0.0	0.0	35.0	50.0	0.0	0.0	0.0	14920.0	0.0	0.0	0.0	0.0	0.0	797.0	0.0	0.0	0.0	0.0	0.0	1679.0	0.0	107.0	35.0	0.0
62	10758.0	8827.0	2036.0	32549.0	1349.0	3310.0	1252.0	1346.0	357.0	43.0	1978.0	74.0	114.0	190.0	10932.0	755.0	252.0	661.0	1159.0	793.0	5221.0	114.0	0.0	233.0	1283.0	624.0	0.0	18757.0	791.0	122.0	20043.0	43583.0	10752.0	191.0	611.0	221.0	5777.0	571.0	9917.0	917.0	292.0	388.0	187.0	0.0	1129.0	353.0	263.0	80971.0	241.0
63	125.0	48.0	0.0	414.0	0.0	67.0	64.0	38.0	0.0	0.0	0.0	0.0	0.0	0.0	1733.0	0.0	0.0	0.0	0.0	0.0	790.0	0.0	134.0	0.0	0.0	0.0	0.0	134.0	0.0	0.0	0.0	202.0	144.0	0.0	0.0	0.0	718.0	0.0	57.0	0.0	0.0	0.0	0.0	0.0	0.0	0.0	0.0	1089.0	0.0
64	2178.0	1337.0	346.0	18173.0	280.0	495.0	43793.0	0.0	44.0	16.0	282.0	0.0	19.0	0.0	445.0	100.0	30.0	172.0	396.0	107.0	841.0	0.0	101763.0	0.0	0.0	445.0	0.0	1237.0	357.0	0.0	97.0	396.0	6833.0	0.0	72.0	0.0	108.0	100.0	1386.0	170.0	0.0	0.0	0.0	0.0	544.0	0.0	58.0	396.0	0.0
65	1631.0	917.0	684.0	1850.0	0.0	218.0	224.0	262.0	67.0	0.0	0.0	14.0	13.0	0.0	1422.0	189.0	40.0	0.0	393.0	21.0	2386.0	24.0	276.0	0.0	0.0	0.0	0.0	539.0	0.0	34.0	86.0	524.0	1085.0	59.0	0.0	88.0	732.0	100.0	0.0	170.0	35.0	94.0	0.0	0.0	69.0	0.0	0.0	859.0	60.0
66	8030.0	2946.0	2599.0	722.0	0.0	218.0	0.0	224.0	779.0	59.0	0.0	722.0	288.0	38.0	0.0	151.0	262.0	86.0	779.0	0.0	165.0	317.0	0.0	164.0	827.0	779.0	0.0	0.0	127.0	375.0	0.0	0.0	1183.0	259.0	51.0	664.0	0.0	0.0	0.0	2888.0	20564.0	141.0	375.0	0.0	0.0	530.0	0.0	303.0	180.0
67	0.0	0.0	0.0	0.0	0.0	0.0	0.0	0.0	0.0	27.0	0.0	0.0	0.0	133.0	0.0	0.0	0.0	0.0	0.0	0.0	0.0	0.0	0.0	0.0	0.0	0.0	0.0	0.0	0.0	0.0	0.0	0.0	0.0	0.0	0.0	0.0	0.0	0.0	0.0	0.0	0.0	0.0	0.0	0.0	0.0	0.0	273.0	0.0	0.0
68	0.0	0.0	0.0	0.0	0.0	0.0	0.0	0.0	0.0	0.0	0.0	0.0	0.0	107.0	0.0	0.0	0.0	0.0	0.0	0.0	0.0	0.0	0.0	0.0	0.0	0.0	0.0	0.0	0.0	0.0	0.0	0.0	0.0	0.0	0.0	0.0	0.0	0.0	0.0	0.0	0.0	0.0	0.0	0.0	0.0	0.0	205.0	0.0	0.0
69	1869.0	1606.0	557.0	3311.0	0.0	721.0	0.0	0.0	0.0	21.0	2967.0	0.0	54.0	50.0	393.0	0.0	30.0	0.0	0.0	0.0	459.0	0.0	0.0	0.0	491.0	327.0	0.0	786.0	0.0	0.0	53.0	393.0	1282.0	47.0	41.0	55.0	135.0	0.0	589.0	0.0	53.0	47.0	27.0	20362.0	0.0	101.0	0.0	426.0	0.0
70	12597.0	668.0	10042.0	668.0	377.0	0.0	0.0	15602.0	100.0	43.0	0.0	51.0	46.0	0.0	0.0	0.0	191.0	186.0	5175.0	0.0	87.0	36.0	0.0	548.0	0.0	3122.0	0.0	0.0	127.0	61.0	0.0	0.0	471.0	707.0	0.0	133.0	27.0	100.0	0.0	235.0	0.0	341.0	68.0	0.0	0.0	1111.0	0.0	0.0	233.0
71	193.0	198.0	83.0	1209.0	4579.0	57.0	0.0	0.0	0.0	21.0	2198.0	0.0	0.0	82.0	0.0	0.0	0.0	1921.0	73.0	0.0	0.0	0.0	0.0	0.0	0.0	0.0	0.0	0.0	0.0	0.0	0.0	0.0	1874.0	0.0	0.0	0.0	0.0	0.0	1272.0	0.0	0.0	35.0	0.0	0.0	240.0	0.0	68.0	109.0	0.0
72	9766.0	44843.0	2339.0	22971.0	1555.0	22174.0	2151.0	1998.0	301.0	119.0	794.0	168.0	242.0	368.0	444.0	11433.0	222.0	1006.0	952.0	228.0	321.0	142.0	3163.0	301.0	21731.0	936.0	0.0	1908.0	4676.0	200.0	215.0	1256.0	5129.0	227.0	6524.0	432.0	94.0	9853.0	5374.0	1257.0	318.0	423.0	242.0	0.0	737.0	883.0	1935.0	708.0	271.0
73	4601.0	10578.0	776.0	3167.0	302.0	64521.0	0.0	561.0	100.0	0.0	141.0	51.0	65.0	101.0	44.0	23999.0	50.0	345.0	657.0	57.0	77.0	36.0	0.0	192.0	25704.0	836.0	0.0	413.0	2091.0	131.0	107.0	193.0	1775.0	71.0	10926.0	144.0	0.0	35444.0	450.0	458.0	115.0	164.0	41.0	0.0	138.0	378.0	195.0	303.0	112.0
74	137.0	63.0	0.0	722.0	0.0	82.0	0.0	0.0	0.0	0.0	0.0	0.0	0.0	0.0	9423.0	0.0	0.0	0.0	0.0	0.0	758.0	0.0	228.0	0.0	0.0	0.0	0.0	82.0	0.0	0.0	0.0	91.0	347.0	0.0	0.0	0.0	1044.0	0.0	63.0	0.0	0.0	0.0	0.0	0.0	0.0	0.0	0.0	329.0	0.0
75	0.0	0.0	0.0	1152.0	0.0	160.0	96.0	0.0	0.0	0.0	90.0	0.0	0.0	0.0	244.0	0.0	0.0	0.0	0.0	0.0	0.0	0.0	120.0	0.0	110.0	0.0	0.0	581.0	0.0	0.0	226.0	1704.0	180.0	0.0	0.0	0.0	135.0	0.0	936.0	0.0	0.0	0.0	0.0	0.0	0.0	0.0	0.0	5161.0	0.0
76	3545.0	1210.0	1167.0	417.0	100.0	201.0	0.0	1144.0	0.0	0.0	0.0	0.0	0.0	0.0	0.0	273.0	0.0	0.0	662.0	0.0	0.0	0.0	0.0	821.0	605.0	504.0	0.0	0.0	245.0	52.0	0.0	0.0	288.0	71.0	41.0	77.0	13.0	158.0	115.0	144.0	0.0	94.0	36.0	0.0	0.0	1167.0	0.0	0.0	936.0
77	84.0	0.0	0.0	266.0	0.0	0.0	32.0	0.0	0.0	0.0	0.0	0.0	0.0	0.0	345.0	0.0	0.0	0.0	28.0	0.0	229.0	0.0	42.0	0.0	0.0	0.0	0.0	182.0	0.0	0.0	0.0	247.0	65.0	0.0	0.0	0.0	122.0	0.0	70.0	0.0	0.0	0.0	0.0	0.0	0.0	0.0	0.0	560.0	0.0
78	825.0	136.0	226.0	61.0	0.0	23.0	0.0	20097.0	0.0	0.0	0.0	0.0	0.0	0.0	0.0	0.0	0.0	0.0	94.0	0.0	0.0	0.0	0.0	28.0	23.0	23.0	0.0	0.0	103.0	0.0	0.0	0.0	70.0	23.0	0.0	0.0	0.0	28.0	0.0	0.0	23.0	0.0	0.0	0.0	0.0	33.0	0.0	0.0	0.0
79	332.0	110.0	114.0	29.0	0.0	0.0	0.0	11.0	16.0	0.0	7.0	7.0	7.0	0.0	0.0	0.0	11.0	0.0	11.0	0.0	0.0	0.0	0.0	0.0	16.0	16.0	0.0	0.0	0.0	0.0	0.0	0.0	16.0	0.0	0.0	11.0	0.0	0.0	0.0	131.0	141.0	0.0	11.0	16.0	0.0	11.0	0.0	7.0	0.0
80	369.0	250.0	227.0	16.0	0.0	0.0	0.0	8.0	91.0	0.0	0.0	52.0	27.0	0.0	0.0	0.0	0.0	0.0	44.0	0.0	16.0	11.0	0.0	0.0	16.0	50.0	0.0	0.0	0.0	25.0	0.0	0.0	25.0	19.0	0.0	41.0	0.0	0.0	0.0	366.0	805.0	0.0	50.0	0.0	0.0	33.0	0.0	0.0	0.0
81	9573.0	158.0	3968.0	210.0	52.0	0.0	0.0	224.0	67.0	0.0	123.0	0.0	0.0	0.0	0.0	0.0	80.0	0.0	10074.0	0.0	0.0	20.0	0.0	576.0	79.0	19502.0	0.0	0.0	65.0	69.0	0.0	0.0	105.0	646.0	0.0	133.0	0.0	0.0	0.0	0.0	0.0	141.0	0.0	0.0	0.0	21366.0	0.0	0.0	308.0
82	500.0	473.0	0.0	1488.0	0.0	135.0	80.0	0.0	0.0	0.0	0.0	0.0	0.0	0.0	111.0	0.0	0.0	0.0	0.0	28.0	87.0	0.0	162.0	0.0	0.0	0.0	0.0	1908.0	148.0	0.0	32.0	13794.0	338.0	0.0	0.0	0.0	27.0	0.0	208.0	0.0	0.0	0.0	0.0	0.0	0.0	0.0	0.0	1771.0	0.0
83	8341.0	666.0	1243.0	396.0	0.0	126.0	0.0	224.0	111.0	9571.0	0.0	102.0	35.0	82.0	0.0	0.0	25631.0	115.0	1387.0	0.0	68.0	40.0	0.0	82.0	180.0	666.0	0.0	0.0	0.0	131.0	0.0	0.0	594.0	432.0	0.0	8369.0	0.0	0.0	0.0	288.0	106.0	2738.0	0.0	0.0	0.0	202.0	107.0	0.0	0.0
84	1352.0	237.0	365.0	44.0	0.0	0.0	0.0	0.0	67.0	92.0	0.0	312.0	0.0	0.0	0.0	0.0	136.0	0.0	132.0	0.0	0.0	32.0	0.0	22.0	0.0	105.0	0.0	0.0	0.0	61.0	0.0	0.0	105.0	52.0	0.0	1004.0	0.0	0.0	0.0	510.0	1258.0	22.0	114.0	0.0	0.0	92.0	0.0	0.0	0.0
85	2203.0	184.0	1322.0	71.0	0.0	119.0	0.0	0.0	732.0	0.0	0.0	65.0	29.0	0.0	0.0	0.0	0.0	29.0	262.0	0.0	0.0	184.0	0.0	123.0	0.0	238.0	0.0	0.0	29.0	5461.0	0.0	0.0	178.0	399.0	0.0	589.0	0.0	0.0	0.0	1310.0	124.0	41.0	273.0	0.0	0.0	71.0	0.0	0.0	45.0
86	714.0	10035.0	0.0	4183.0	129.0	6991.0	706.0	314.0	0.0	0.0	123.0	0.0	0.0	101.0	133.0	1939.0	0.0	129.0	0.0	28.0	0.0	16.0	2780.0	0.0	5132.0	0.0	0.0	508.0	2224.0	0.0	21.0	193.0	690.0	0.0	807.0	0.0	0.0	2387.0	970.0	0.0	44.0	35.0	0.0	0.0	438.0	0.0	117.0	0.0	0.0
87	357.0	189.0	0.0	2869.0	0.0	94.0	160.0	0.0	0.0	0.0	0.0	0.0	0.0	0.0	88.0	0.0	0.0	0.0	0.0	28.0	58.0	0.0	441.0	0.0	0.0	0.0	0.0	5548.0	0.0	0.0	21.0	704.0	336.0	0.0	0.0	0.0	40.0	0.0	189.0	0.0	0.0	0.0	0.0	0.0	0.0	0.0	0.0	404.0	0.0
88	883.0	4677.0	203.0	394.0	129.0	546.0	0.0	0.0	0.0	0.0	0.0	0.0	0.0	0.0	0.0	1032.0	0.0	0.0	0.0	0.0	0.0	0.0	0.0	54.0	455.0	95.0	0.0	0.0	2325.0	0.0	21.0	0.0	326.0	0.0	93.0	0.0	0.0	5111.0	95.0	0.0	0.0	0.0	0.0	0.0	0.0	151.0	0.0	0.0	67.0
89	512.0	1050.0	41.0	132.0	33.0	400.0	0.0	57.0	0.0	0.0	0.0	0.0	0.0	0.0	0.0	2448.0	0.0	0.0	66.0	0.0	0.0	0.0	0.0	0.0	8402.0	57.0	0.0	0.0	215.0	0.0	0.0	0.0	57.0	0.0	155.0	0.0	0.0	907.0	41.0	0.0	0.0	0.0	0.0	0.0	0.0	49.0	0.0	0.0	0.0
90	523.0	4786.0	178.0	261.0	0.0	1529.0	0.0	94.0	0.0	0.0	0.0	0.0	0.0	0.0	0.0	7468.0	0.0	0.0	167.0	0.0	0.0	0.0	0.0	0.0	6208.0	0.0	0.0	0.0	314.0	0.0	0.0	0.0	52.0	0.0	497.0	0.0	0.0	3699.0	41.0	0.0	0.0	0.0	0.0	0.0	0.0	52.0	0.0	0.0	0.0
91	495.0	838.0	177.0	1271.0	118.0	3368.0	0.0	114.0	0.0	0.0	0.0	0.0	0.0	0.0	0.0	152.0	0.0	0.0	0.0	35.0	0.0	0.0	114.0	0.0	190.0	0.0	0.0	286.0	165.0	0.0	32.0	161.0	228.0	0.0	114.0	0.0	0.0	165.0	208.0	0.0	0.0	0.0	0.0	0.0	0.0	0.0	0.0	657.0	0.0
92	342.0	1269.0	100.0	476.0	0.0	1194.0	0.0	0.0	0.0	0.0	0.0	0.0	0.0	0.0	0.0	305.0	0.0	0.0	48.0	0.0	0.0	0.0	40.0	0.0	372.0	0.0	0.0	52.0	145.0	0.0	0.0	0.0	152.0	0.0	1429.0	0.0	0.0	336.0	0.0	0.0	0.0	0.0	0.0	0.0	0.0	0.0	0.0	52.0	0.0
93	281.0	439.0	0.0	501.0	52.0	395.0	0.0	114.0	0.0	0.0	0.0	0.0	0.0	0.0	0.0	0.0	0.0	0.0	0.0	0.0	0.0	0.0	52.0	0.0	87.0	0.0	0.0	123.0	87.0	0.0	0.0	128.0	123.0	0.0	114.0	0.0	0.0	114.0	70.0	0.0	0.0	0.0	0.0	0.0	0.0	0.0	0.0	114.0	0.0
94	0.0	0.0	0.0	16748.0	583.0	1318.0	1365.0	291.0	0.0	0.0	370.0	0.0	0.0	76.0	4066.0	302.0	0.0	316.0	0.0	464.0	662.0	0.0	1395.0	0.0	538.0	0.0	0.0	7055.0	153.0	0.0	1758.0	12716.0	1676.0	35.0	124.0	0.0	1220.0	201.0	6137.0	0.0	0.0	82.0	0.0	0.0	368.0	0.0	68.0	57338.0	0.0
95	517.0	125.0	117.0	50.0	0.0	25.0	0.0	0.0	16.0	0.0	0.0	20.0	37.0	0.0	0.0	0.0	0.0	8.0	37.0	0.0	8.0	25.0	0.0	0.0	0.0	46.0	0.0	0.0	0.0	20.0	0.0	0.0	29.0	0.0	0.0	8.0	0.0	0.0	0.0	314.0	230.0	16.0	33.0	0.0	0.0	25.0	0.0	0.0	0.0
96	510.0	574.0	0.0	760.0	89.0	461.0	48.0	97.0	0.0	0.0	0.0	0.0	0.0	0.0	0.0	0.0	0.0	0.0	0.0	0.0	0.0	0.0	178.0	0.0	0.0	0.0	0.0	381.0	0.0	0.0	21.0	1128.0	210.0	0.0	41.0	0.0	27.0	242.0	105.0	0.0	0.0	0.0	0.0	0.0	0.0	0.0	0.0	759.0	0.0
97	1551.0	532.0	699.0	129.0	0.0	68.0	0.0	0.0	288.0	0.0	0.0	859.0	1394.0	0.0	0.0	0.0	0.0	0.0	190.0	0.0	45.0	174.0	0.0	0.0	45.0	182.0	0.0	0.0	0.0	197.0	0.0	0.0	152.0	0.0	0.0	190.0	0.0	0.0	0.0	851.0	336.0	0.0	243.0	0.0	0.0	126.0	0.0	45.0	45.0
98	9713.0	3004.0	4005.0	1902.0	269.0	1051.0	96.0	1077.0	156.0	87.0	1095.0	116.0	177.0	120.0	0.0	450.0	171.0	201.0	1552.0	28.0	116.0	81.0	0.0	19488.0	751.0	2503.0	0.0	222.0	550.0	227.0	21.0	0.0	1282.0	251.0	350.0	450.0	0.0	369.0	208.0	700.0	203.0	350.0	183.0	0.0	0.0	66296.0	175.0	0.0	6221.0
99	2860.0	1439.0	1088.0	387.0	0.0	147.0	0.0	538.0	0.0	0.0	141.0	23.0	13.0	0.0	0.0	258.0	0.0	100.0	424.0	0.0	0.0	24.0	0.0	1303.0	313.0	572.0	0.0	0.0	313.0	61.0	0.0	0.0	295.0	95.0	110.0	66.0	27.0	221.0	0.0	0.0	62.0	35.0	59.0	0.0	0.0	1995.0	0.0	0.0	885.0
100	781.0	206.0	181.0	44.0	0.0	0.0	0.0	0.0	68.0	0.0	0.0	34.0	58.0	0.0	0.0	0.0	0.0	0.0	34.0	0.0	19.0	9.0	0.0	29.0	34.0	34.0	0.0	0.0	0.0	39.0	0.0	0.0	39.0	14.0	0.0	34.0	0.0	0.0	0.0	353.0	589.0	0.0	34.0	0.0	0.0	39.0	0.0	0.0	0.0
101	1647.0	42042.0	0.0	16211.0	431.0	6226.0	835.0	583.0	156.0	16.0	777.0	60.0	13.0	44.0	155.0	4457.0	50.0	302.0	703.0	150.0	58.0	0.0	3880.0	68.0	7326.0	312.0	0.0	1113.0	1966.0	104.0	64.0	1289.0	1676.0	59.0	2123.0	99.0	40.0	5145.0	2462.0	262.0	88.0	94.0	32.0	0.0	368.0	227.0	332.0	303.0	60.0
102	134.0	20.0	12.0	63.0	12.0	0.0	15.0	12.0	12.0	15.0	0.0	0.0	0.0	203.0	0.0	0.0	0.0	45.0	15.0	0.0	0.0	0.0	0.0	0.0	25.0	12.0	0.0	0.0	0.0	0.0	0.0	0.0	96.0	0.0	0.0	12.0	0.0	0.0	0.0	0.0	0.0	0.0	0.0	0.0	15.0	12.0	420.0	0.0	0.0
103	0.0	360.0	0.0	6394.0	0.0	254.0	256.0	0.0	0.0	0.0	335.0	0.0	0.0	0.0	8554.0	0.0	0.0	86.0	0.0	92.0	477.0	0.0	393.0	0.0	248.0	0.0	0.0	2131.0	0.0	0.0	356.0	3246.0	789.0	0.0	41.0	0.0	2983.0	0.0	866.0	0.0	0.0	0.0	27.0	0.0	207.0	0.0	0.0	5060.0	0.0
104	874.0	331.0	177.0	232.0	0.0	121.0	0.0	2755.0	0.0	0.0	0.0	0.0	0.0	0.0	0.0	66.0	0.0	0.0	154.0	0.0	0.0	0.0	0.0	77.0	154.0	99.0	0.0	0.0	0.0	0.0	0.0	0.0	232.0	0.0	51.0	0.0	0.0	110.0	0.0	0.0	0.0	47.0	0.0	0.0	0.0	0.0	0.0	0.0	37.0
105	0.0	313.0	0.0	2297.0	0.0	164.0	224.0	0.0	0.0	0.0	211.0	0.0	0.0	0.0	711.0	100.0	0.0	0.0	0.0	0.0	0.0	0.0	686.0	0.0	1880.0	0.0	0.0	507.0	0.0	0.0	8161.0	1059.0	179.0	0.0	51.0	0.0	216.0	0.0	1144.0	0.0	0.0	0.0	0.0	0.0	0.0	0.0	0.0	3700.0	0.0
106	54.0	58.0	33.0	20.0	7.0	0.0	0.0	20.0	0.0	29.0	11.0	0.0	0.0	234.0	0.0	0.0	11.0	24.0	11.0	0.0	0.0	0.0	0.0	0.0	0.0	0.0	0.0	0.0	0.0	0.0	0.0	0.0	88.0	0.0	0.0	0.0	0.0	7.0	0.0	0.0	0.0	0.0	0.0	0.0	20.0	0.0	234.0	0.0	0.0
107	1271.0	9420.0	433.0	11738.0	831.0	3714.0	11514.0	695.0	89.0	0.0	423.0	32.0	46.0	57.0	377.0	5414.0	70.0	302.0	414.0	228.0	126.0	44.0	12934.0	68.0	15232.0	416.0	0.0	2258.0	1301.0	52.0	420.0	1224.0	1282.0	35.0	2061.0	121.0	298.0	7297.0	2045.0	183.0	70.0	70.0	32.0	0.0	368.0	555.0	136.0	354.0	0.0
108	1746.0	243.0	763.0	73.0	0.0	64.0	0.0	0.0	2607.0	0.0	0.0	126.0	49.0	0.0	0.0	0.0	0.0	0.0	211.0	0.0	0.0	446.0	0.0	68.0	0.0	170.0	0.0	0.0	0.0	4814.0	0.0	0.0	121.0	129.0	0.0	991.0	0.0	0.0	0.0	2437.0	115.0	0.0	519.0	0.0	0.0	101.0	0.0	0.0	0.0
109	881.0	142.0	190.0	363.0	161.0	119.0	0.0	1661.0	0.0	0.0	65.0	0.0	0.0	0.0	0.0	0.0	0.0	53.0	303.0	0.0	0.0	0.0	0.0	54.0	77.0	196.0	0.0	0.0	0.0	0.0	0.0	0.0	83.0	0.0	0.0	0.0	0.0	0.0	77.0	0.0	0.0	279.0	0.0	0.0	0.0	59.0	0.0	0.0	0.0
110	2083.0	264.0	918.0	317.0	205.0	70.0	0.0	1010.0	0.0	59.0	0.0	0.0	13.0	0.0	0.0	0.0	222.0	129.0	759.0	0.0	0.0	0.0	0.0	68.0	70.0	953.0	0.0	0.0	0.0	0.0	0.0	0.0	300.0	105.0	0.0	66.0	0.0	0.0	0.0	0.0	0.0	1342.0	0.0	0.0	0.0	202.0	0.0	0.0	67.0
111	327.0	205.0	57.0	1585.0	109.0	57.0	0.0	96.0	0.0	0.0	0.0	0.0	10.0	0.0	0.0	0.0	0.0	0.0	77.0	0.0	0.0	0.0	64.0	0.0	0.0	0.0	0.0	477.0	0.0	0.0	0.0	0.0	134.0	0.0	0.0	0.0	0.0	0.0	102.0	0.0	0.0	0.0	0.0	0.0	0.0	0.0	0.0	192.0	0.0
112	503.0	531.0	0.0	4264.0	194.0	223.0	0.0	0.0	0.0	0.0	0.0	0.0	0.0	0.0	44.0	0.0	0.0	0.0	0.0	0.0	0.0	0.0	111.0	0.0	0.0	0.0	0.0	9734.0	125.0	0.0	0.0	161.0	475.0	0.0	0.0	0.0	27.0	67.0	208.0	0.0	0.0	0.0	0.0	0.0	0.0	0.0	0.0	708.0	0.0
113	353.0	784.0	92.0	330.0	0.0	515.0	0.0	0.0	0.0	0.0	0.0	0.0	0.0	0.0	0.0	123.0	0.0	0.0	0.0	0.0	0.0	0.0	0.0	0.0	184.0	0.0	0.0	130.0	107.0	0.0	64.0	0.0	138.0	35.0	299.0	0.0	0.0	53.0	0.0	0.0	0.0	0.0	0.0	0.0	0.0	0.0	0.0	130.0	0.0
114	803.0	1343.0	0.0	1199.0	0.0	4255.0	0.0	0.0	0.0	0.0	0.0	0.0	0.0	0.0	0.0	250.0	0.0	0.0	0.0	21.0	0.0	0.0	171.0	0.0	342.0	0.0	0.0	413.0	210.0	0.0	53.0	225.0	263.0	0.0	988.0	0.0	0.0	197.0	242.0	0.0	0.0	0.0	0.0	0.0	0.0	0.0	0.0	506.0	0.0
115	250.0	110.0	72.0	169.0	0.0	0.0	0.0	42.0	0.0	21.0	0.0	0.0	0.0	631.0	0.0	0.0	0.0	135.0	63.0	0.0	0.0	0.0	0.0	0.0	0.0	50.0	0.0	0.0	0.0	0.0	0.0	0.0	326.0	0.0	0.0	0.0	0.0	0.0	0.0	0.0	0.0	0.0	0.0	0.0	148.0	0.0	1036.0	0.0	0.0
116	1031.0	522.0	282.0	339.0	84.0	84.0	0.0	1863.0	0.0	0.0	0.0	0.0	0.0	0.0	0.0	84.0	0.0	0.0	183.0	0.0	0.0	0.0	0.0	70.0	325.0	98.0	0.0	0.0	84.0	0.0	0.0	0.0	141.0	0.0	0.0	0.0	0.0	70.0	0.0	0.0	0.0	47.0	0.0	0.0	0.0	70.0	0.0	84.0	70.0
117	257.0	37.0	0.0	185.0	16.0	0.0	0.0	0.0	0.0	0.0	16.0	0.0	0.0	40.0	0.0	0.0	0.0	33.0	0.0	0.0	0.0	0.0	0.0	0.0	0.0	16.0	0.0	0.0	0.0	0.0	0.0	0.0	514.0	0.0	0.0	0.0	0.0	0.0	23.0	0.0	0.0	0.0	0.0	0.0	20.0	20.0	128.0	0.0	33.0
118	3959.0	2273.0	733.0	22878.0	194.0	806.0	2199.0	246.0	55.0	38.0	586.0	18.0	19.0	76.0	1099.0	151.0	50.0	258.0	733.0	11573.0	659.0	44.0	8872.0	109.0	331.0	572.0	0.0	953.0	382.0	61.0	258.0	659.0	9165.0	71.0	72.0	0.0	244.0	134.0	953.0	248.0	106.0	70.0	50.0	0.0	953.0	151.0	146.0	404.0	60.0
119	402.0	101.0	0.0	1705.0	0.0	107.0	0.0	50.0	0.0	0.0	33.0	0.0	0.0	69.0	0.0	0.0	0.0	115.0	0.0	0.0	0.0	0.0	39.0	0.0	0.0	0.0	1540.0	45.0	0.0	0.0	0.0	0.0	4339.0	0.0	0.0	0.0	0.0	0.0	141.0	0.0	0.0	0.0	0.0	0.0	215.0	0.0	87.0	0.0	0.0
120	66.0	37.0	0.0	368.0	0.0	37.0	47.0	0.0	0.0	0.0	0.0	0.0	0.0	0.0	1161.0	0.0	0.0	0.0	37.0	0.0	349.0	0.0	122.0	0.0	0.0	0.0	0.0	75.0	0.0	0.0	0.0	85.0	113.0	0.0	0.0	0.0	420.0	37.0	47.0	0.0	0.0	0.0	0.0	0.0	0.0	0.0	0.0	330.0	0.0
121	2615.0	1105.0	485.0	1995.0	183.0	0.0	0.0	242.0	0.0	119.0	123.0	0.0	0.0	29489.0	0.0	0.0	242.0	1348.0	485.0	0.0	215.0	0.0	0.0	0.0	0.0	350.0	0.0	0.0	178.0	0.0	32.0	0.0	3073.0	35.0	0.0	66.0	27.0	67.0	0.0	131.0	0.0	141.0	36.0	0.0	184.0	151.0	36338.0	0.0	0.0
122	172383.0	791.0	56302.0	1495.0	248.0	1055.0	0.0	1122.0	446.0	206.0	335.0	597.0	130.0	95.0	0.0	201.0	373.0	273.0	26963.0	42.0	165.0	134.0	0.0	892.0	2111.0	21509.0	0.0	190.0	153.0	873.0	0.0	0.0	789.0	6773.0	176.0	2870.0	0.0	134.0	381.0	615.0	611.0	894.0	270.0	0.0	161.0	2954.0	175.0	0.0	233.0
123	182.0	172.0	0.0	4140.0	86.0	43.0	0.0	0.0	0.0	0.0	406.0	0.0	0.0	0.0	43.0	0.0	0.0	64.0	64.0	64.0	64.0	0.0	193.0	0.0	0.0	0.0	0.0	64.0	0.0	0.0	0.0	0.0	38579.0	0.0	0.0	0.0	0.0	0.0	728.0	0.0	0.0	0.0	0.0	0.0	1667.0	0.0	0.0	53.0	0.0
124	415.0	266.0	233.0	1323.0	51.0	0.0	97.0	0.0	0.0	0.0	0.0	0.0	0.0	0.0	110.0	0.0	0.0	0.0	71.0	584.0	0.0	0.0	246.0	0.0	0.0	0.0	0.0	45.0	0.0	0.0	0.0	0.0	986.0	0.0	0.0	0.0	0.0	0.0	51.0	0.0	0.0	0.0	0.0	0.0	136.0	0.0	0.0	129.0	0.0
125	225.0	1759.0	0.0	1256.0	0.0	254.0	192.0	0.0	0.0	0.0	0.0	0.0	0.0	0.0	0.0	226.0	0.0	0.0	0.0	0.0	0.0	0.0	884.0	0.0	289.0	0.0	0.0	156.0	130.0	0.0	0.0	0.0	147.0	0.0	196.0	0.0	0.0	235.0	164.0	0.0	0.0	0.0	0.0	0.0	0.0	0.0	0.0	0.0	0.0
126	1167.0	2759.0	353.0	353.0	0.0	364.0	0.0	117.0	44.0	0.0	0.0	0.0	0.0	0.0	0.0	352.0	30.0	0.0	200.0	0.0	0.0	0.0	0.0	150.0	331.0	235.0	0.0	106.0	1721.0	0.0	0.0	0.0	306.0	0.0	134.0	0.0	0.0	437.0	106.0	235.0	0.0	47.0	0.0	0.0	0.0	176.0	0.0	0.0	173.0
127	382.0	98.0	250.0	59.0	0.0	19.0	0.0	19.0	22422.0	0.0	0.0	154.0	62.0	0.0	0.0	26.0	0.0	0.0	85.0	0.0	0.0	2560.0	0.0	26.0	59.0	59.0	0.0	0.0	0.0	611.0	0.0	0.0	72.0	32.0	0.0	171.0	0.0	0.0	0.0	1821.0	106.0	0.0	692.0	0.0	0.0	72.0	0.0	32.0	0.0
128	298.0	28.0	106.0	15.0	0.0	23.0	0.0	7.0	96.0	0.0	0.0	93.0	332.0	0.0	0.0	7.0	0.0	0.0	41.0	0.0	0.0	62.0	0.0	0.0	0.0	36.0	0.0	0.0	0.0	0.0	0.0	0.0	28.0	20.0	0.0	46.0	0.0	10.0	0.0	314.0	53.0	0.0	59.0	0.0	0.0	23.0	0.0	0.0	0.0
129	3176.0	540.0	1647.0	263.0	0.0	224.0	0.0	628.0	0.0	0.0	0.0	0.0	0.0	0.0	0.0	92.0	0.0	0.0	790.0	0.0	0.0	0.0	0.0	1084.0	184.0	1054.0	0.0	0.0	118.0	0.0	0.0	0.0	263.0	105.0	145.0	55.0	0.0	92.0	0.0	79.0	0.0	0.0	27.0	0.0	0.0	12707.0	0.0	0.0	975.0
130	0.0	0.0	0.0	0.0	0.0	0.0	0.0	0.0	0.0	0.0	0.0	0.0	0.0	0.0	0.0	0.0	0.0	0.0	0.0	0.0	0.0	0.0	0.0	0.0	0.0	0.0	0.0	0.0	0.0	0.0	0.0	0.0	591.0	0.0	0.0	0.0	0.0	0.0	0.0	0.0	0.0	0.0	0.0	0.0	0.0	0.0	0.0	0.0	0.0
131	66.0	25.0	18.0	476.0	18.0	0.0	33.0	0.0	0.0	0.0	0.0	0.0	0.0	0.0	33.0	0.0	0.0	0.0	0.0	6962.0	0.0	0.0	103.0	0.0	0.0	0.0	0.0	25.0	0.0	0.0	0.0	0.0	273.0	0.0	0.0	0.0	0.0	0.0	51.0	0.0	0.0	0.0	0.0	0.0	18.0	0.0	0.0	25.0	0.0
132	2256.0	257.0	576.0	525.0	302.0	103.0	0.0	1010.0	0.0	21.0	0.0	0.0	0.0	0.0	0.0	0.0	100.0	201.0	298.0	0.0	0.0	0.0	0.0	54.0	0.0	226.0	0.0	0.0	0.0	34.0	0.0	0.0	288.0	35.0	0.0	0.0	0.0	0.0	92.0	0.0	0.0	834.0	0.0	0.0	0.0	82.0	0.0	0.0	90.0
133	2788.0	2853.0	886.0	518.0	226.0	583.0	0.0	426.0	111.0	0.0	0.0	42.0	237.0	0.0	0.0	453.0	40.0	86.0	670.0	28.0	0.0	16.0	0.0	1605.0	583.0	929.0	0.0	0.0	432.0	78.0	107.0	0.0	345.0	83.0	134.0	99.0	0.0	432.0	0.0	432.0	70.0	0.0	59.0	0.0	0.0	1969.0	58.0	0.0	1448.0
134	483.0	483.0	0.0	1785.0	0.0	210.0	128.0	0.0	0.0	0.0	0.0	0.0	0.0	0.0	2599.0	0.0	0.0	0.0	126.0	0.0	1149.0	0.0	210.0	0.0	0.0	0.0	0.0	399.0	0.0	0.0	0.0	231.0	567.0	0.0	0.0	0.0	1315.0	0.0	126.0	0.0	0.0	0.0	0.0	0.0	69.0	0.0	0.0	462.0	0.0
135	537.0	4763.0	115.0	512.0	0.0	4251.0	0.0	89.0	0.0	0.0	0.0	0.0	0.0	0.0	0.0	1434.0	0.0	0.0	115.0	0.0	0.0	0.0	0.0	0.0	1862.0	0.0	0.0	0.0	922.0	0.0	21.0	0.0	204.0	0.0	507.0	0.0	0.0	1549.0	89.0	0.0	0.0	0.0	0.0	0.0	0.0	0.0	0.0	76.0	0.0
136	102.0	102.0	63.0	2679.0	76.0	0.0	13184.0	0.0	0.0	0.0	51.0	0.0	0.0	0.0	153.0	0.0	0.0	0.0	51.0	57.0	63.0	0.0	40765.0	0.0	0.0	0.0	0.0	191.0	38.0	0.0	0.0	0.0	650.0	0.0	0.0	0.0	0.0	0.0	114.0	0.0	0.0	0.0	0.0	0.0	102.0	0.0	0.0	0.0	0.0
137	170.0	233.0	0.0	824.0	96.0	96.0	0.0	0.0	0.0	0.0	0.0	0.0	0.0	0.0	0.0	0.0	0.0	0.0	0.0	0.0	0.0	0.0	125.0	0.0	113.0	0.0	0.0	107.0	0.0	0.0	345.0	68.0	107.0	0.0	0.0	0.0	0.0	0.0	381.0	0.0	0.0	0.0	0.0	0.0	0.0	0.0	0.0	176.0	0.0
138	239.0	128.0	88.0	617.0	110.0	47.0	0.0	51.0	0.0	0.0	139.0	0.0	0.0	345.0	0.0	0.0	0.0	2045.0	58.0	0.0	0.0	0.0	22.0	0.0	0.0	29.0	0.0	0.0	0.0	0.0	0.0	0.0	1085.0	0.0	0.0	0.0	0.0	0.0	69.0	0.0	0.0	0.0	0.0	0.0	165.0	0.0	1559.0	40.0	0.0
139	296.0	286.0	0.0	730.0	0.0	59.0	128.0	0.0	0.0	0.0	0.0	0.0	0.0	0.0	0.0	0.0	0.0	0.0	0.0	0.0	0.0	0.0	207.0	0.0	49.0	0.0	0.0	1678.0	0.0	0.0	0.0	750.0	167.0	0.0	0.0	0.0	27.0	0.0	49.0	0.0	0.0	0.0	0.0	0.0	0.0	0.0	0.0	607.0	0.0
140	283.0	162.0	0.0	25819.0	54.0	0.0	208.0	0.0	0.0	0.0	459.0	0.0	0.0	0.0	0.0	0.0	0.0	0.0	0.0	21.0	0.0	0.0	4591.0	0.0	0.0	0.0	0.0	40.0	0.0	0.0	0.0	0.0	14759.0	0.0	0.0	0.0	0.0	0.0	762.0	0.0	0.0	0.0	0.0	0.0	899.0	0.0	0.0	108.0	0.0
141	2139.0	921.0	427.0	872.0	313.0	213.0	0.0	1863.0	0.0	16.0	123.0	0.0	0.0	76.0	0.0	181.0	60.0	273.0	444.0	0.0	0.0	28.0	0.0	68.0	345.0	230.0	0.0	0.0	181.0	34.0	0.0	0.0	690.0	0.0	0.0	0.0	27.0	100.0	0.0	0.0	35.0	82.0	0.0	0.0	69.0	126.0	78.0	0.0	82.0
142	522.0	278.0	121.0	200.0	43.0	78.0	0.0	600.0	0.0	0.0	0.0	0.0	0.0	0.0	0.0	0.0	0.0	0.0	139.0	0.0	43.0	0.0	0.0	0.0	43.0	0.0	0.0	26.0	0.0	0.0	0.0	0.0	69.0	0.0	0.0	26.0	0.0	52.0	0.0	0.0	0.0	0.0	0.0	0.0	26.0	34.0	0.0	139.0	0.0
143	1413.0	137.0	425.0	301.0	161.0	0.0	0.0	359.0	0.0	43.0	0.0	0.0	0.0	0.0	0.0	0.0	696.0	54.0	384.0	0.0	0.0	0.0	0.0	109.0	0.0	260.0	0.0	0.0	0.0	0.0	0.0	0.0	178.0	35.0	0.0	0.0	0.0	0.0	41.0	41.0	0.0	850.0	0.0	0.0	0.0	101.0	0.0	0.0	0.0
144	312.0	1781.0	60.0	271.0	0.0	1857.0	0.0	50.0	0.0	0.0	0.0	0.0	0.0	0.0	0.0	885.0	0.0	0.0	0.0	0.0	0.0	0.0	0.0	0.0	2566.0	0.0	0.0	80.0	1097.0	0.0	0.0	0.0	80.0	0.0	611.0	0.0	0.0	3430.0	0.0	0.0	0.0	0.0	0.0	0.0	0.0	50.0	0.0	0.0	0.0
145	123.0	56.0	0.0	630.0	0.0	56.0	45.0	0.0	0.0	0.0	0.0	0.0	0.0	0.0	1933.0	0.0	0.0	0.0	0.0	0.0	642.0	0.0	56.0	0.0	45.0	0.0	0.0	135.0	0.0	0.0	107.0	180.0	168.0	0.0	0.0	0.0	379.0	0.0	208.0	0.0	0.0	0.0	0.0	0.0	0.0	0.0	0.0	4655.0	0.0
146	262.0	131.0	58.0	4019.0	116.0	101.0	43.0	43.0	0.0	0.0	653.0	0.0	0.0	0.0	29.0	0.0	0.0	0.0	0.0	35.0	43.0	0.0	189.0	0.0	0.0	0.0	0.0	58.0	0.0	0.0	0.0	0.0	78794.0	0.0	0.0	0.0	0.0	0.0	1005.0	0.0	0.0	0.0	0.0	0.0	2446.0	0.0	0.0	72.0	0.0
147	82.0	182.0	0.0	680.0	0.0	174.0	0.0	0.0	0.0	0.0	0.0	0.0	0.0	0.0	66.0	0.0	0.0	0.0	0.0	0.0	0.0	0.0	82.0	0.0	82.0	0.0	0.0	389.0	0.0	0.0	2481.0	472.0	74.0	0.0	0.0	0.0	27.0	0.0	208.0	0.0	0.0	0.0	0.0	0.0	66.0	0.0	0.0	3390.0	0.0
148	772.0	551.0	147.0	7429.0	259.0	0.0	48.0	110.0	0.0	0.0	2543.0	0.0	0.0	44.0	73.0	0.0	0.0	258.0	183.0	35.0	77.0	0.0	147.0	0.0	0.0	0.0	0.0	91.0	0.0	0.0	0.0	0.0	55958.0	0.0	0.0	0.0	0.0	0.0	1837.0	0.0	0.0	0.0	0.0	0.0	26866.0	0.0	97.0	147.0	0.0
149	973.0	245.0	205.0	39.0	0.0	0.0	0.0	0.0	97.0	0.0	0.0	32.0	61.0	0.0	0.0	0.0	0.0	0.0	61.0	0.0	0.0	32.0	0.0	25.0	0.0	97.0	0.0	0.0	0.0	54.0	0.0	0.0	54.0	0.0	0.0	43.0	0.0	0.0	0.0	642.0	696.0	0.0	126.0	0.0	0.0	32.0	0.0	79.0	0.0
150	0.0	0.0	0.0	0.0	0.0	0.0	0.0	0.0	0.0	0.0	0.0	0.0	0.0	0.0	0.0	0.0	0.0	0.0	0.0	0.0	0.0	0.0	0.0	0.0	0.0	0.0	0.0	0.0	0.0	0.0	0.0	0.0	0.0	0.0	0.0	0.0	0.0	0.0	0.0	0.0	0.0	0.0	0.0	0.0	0.0	0.0	0.0	0.0	0.0
151	3033.0	3538.0	427.0	2294.0	151.0	2644.0	160.0	426.0	78.0	0.0	141.0	14.0	21.0	69.0	44.0	251.0	40.0	100.0	289.0	78.0	136.0	0.0	0.0	82.0	777.0	505.0	0.0	731.0	427.0	52.0	107.0	483.0	1381.0	71.0	427.0	133.0	27.0	235.0	277.0	209.0	35.0	82.0	54.0	0.0	115.0	176.0	117.0	556.0	52.0
152	487.0	345.0	94.0	18024.0	269.0	0.0	112.0	0.0	0.0	0.0	8408.0	0.0	0.0	38.0	0.0	0.0	0.0	143.0	110.0	0.0	0.0	0.0	330.0	0.0	0.0	0.0	0.0	125.0	0.0	0.0	21.0	0.0	42901.0	0.0	0.0	0.0	13.0	0.0	7906.0	0.0	0.0	0.0	0.0	0.0	2640.0	0.0	0.0	330.0	0.0
153	10246.0	23490.0	2082.0	5747.0	496.0	9357.0	240.0	1234.0	279.0	76.0	688.0	98.0	185.0	438.0	88.0	11407.0	464.0	762.0	1035.0	207.0	263.0	191.0	0.0	425.0	15563.0	1082.0	0.0	763.0	24675.0	148.0	129.0	418.0	4143.0	227.0	3283.0	443.0	67.0	53873.0	589.0	1166.0	283.0	458.0	242.0	0.0	322.0	934.0	351.0	404.0	399.0
154	2418.0	1511.0	483.0	3809.0	161.0	725.0	144.0	224.0	78.0	21.0	176.0	23.0	21.0	82.0	51151.0	125.0	30.0	143.0	372.0	121.0	16172.0	16.0	0.0	178.0	0.0	362.0	0.0	967.0	255.0	69.0	204.0	725.0	2071.0	59.0	124.0	55.0	61472.0	67.0	381.0	196.0	79.0	47.0	36.0	0.0	230.0	176.0	0.0	1571.0	60.0
155	482.0	787.0	66.0	654.0	0.0	119.0	52.0	0.0	0.0	0.0	105.0	0.0	0.0	0.0	0.0	0.0	0.0	0.0	0.0	0.0	0.0	0.0	112.0	0.0	66.0	0.0	0.0	66.0	92.0	0.0	21.0	0.0	79.0	0.0	0.0	0.0	0.0	66.0	312.0	0.0	0.0	0.0	0.0	0.0	0.0	0.0	0.0	59.0	0.0
156	1812.0	40440.0	522.0	2928.0	801.0	2196.0	224.0	557.0	134.0	21.0	300.0	60.0	35.0	88.0	44.0	5124.0	0.0	158.0	414.0	107.0	0.0	20.0	522.0	109.0	8680.0	488.0	0.0	349.0	4741.0	26.0	32.0	161.0	0.0	47.0	662.0	0.0	13.0	4915.0	346.0	288.0	106.0	47.0	54.0	0.0	92.0	488.0	117.0	0.0	75.0
157	2224.0	1074.0	593.0	1112.0	593.0	240.0	0.0	935.0	0.0	16.0	0.0	14.0	0.0	50.0	0.0	125.0	50.0	158.0	278.0	0.0	87.0	0.0	0.0	0.0	202.0	0.0	0.0	286.0	164.0	0.0	32.0	96.0	391.0	0.0	0.0	0.0	0.0	100.0	312.0	0.0	0.0	58.0	0.0	0.0	115.0	126.0	0.0	1113.0	82.0
158	155.0	119.0	59.0	15101.0	59.0	0.0	80.0	0.0	0.0	0.0	459.0	0.0	0.0	0.0	23.0	0.0	0.0	23.0	47.0	0.0	23.0	0.0	335.0	0.0	0.0	0.0	0.0	0.0	0.0	0.0	0.0	0.0	32802.0	0.0	0.0	0.0	0.0	0.0	936.0	0.0	0.0	0.0	0.0	0.0	1341.0	0.0	0.0	131.0	0.0
159	3019.0	24817.0	1169.0	20193.0	4633.0	15365.0	3533.0	1391.0	201.0	27.0	6341.0	98.0	141.0	196.0	177.0	13070.0	111.0	704.0	496.0	171.0	116.0	93.0	11795.0	123.0	28229.0	624.0	0.0	2131.0	2736.0	131.0	194.0	580.0	2860.0	95.0	2630.0	166.0	203.0	14191.0	4403.0	615.0	159.0	223.0	82.0	0.0	1152.0	479.0	527.0	455.0	75.0
160	388.0	1183.0	0.0	952.0	140.0	212.0	48.0	426.0	0.0	0.0	176.0	0.0	0.0	0.0	44.0	0.0	0.0	0.0	0.0	35.0	0.0	0.0	120.0	0.0	212.0	0.0	0.0	147.0	147.0	0.0	86.0	128.0	231.0	0.0	0.0	0.0	0.0	0.0	346.0	0.0	0.0	0.0	0.0	0.0	0.0	0.0	0.0	354.0	0.0
161	98.0	56.0	0.0	1159.0	28.0	18.0	23.0	0.0	0.0	0.0	176.0	0.0	0.0	0.0	0.0	0.0	0.0	23.0	18.0	57.0	0.0	0.0	32.0	0.0	0.0	0.0	0.0	0.0	0.0	0.0	0.0	0.0	7299.0	0.0	0.0	0.0	0.0	0.0	183.0	18.0	0.0	0.0	0.0	0.0	345.0	0.0	0.0	23.0	0.0
162	1114.0	115.0	476.0	64.0	0.0	64.0	0.0	51.0	8135.0	0.0	0.0	84.0	27.0	0.0	0.0	0.0	25.0	0.0	115.0	0.0	0.0	354.0	0.0	96.0	51.0	141.0	0.0	0.0	0.0	1948.0	0.0	0.0	161.0	90.0	0.0	618.0	0.0	0.0	0.0	2685.0	203.0	0.0	579.0	0.0	0.0	64.0	0.0	0.0	75.0
163	990.0	443.0	143.0	352.0	151.0	0.0	0.0	853.0	0.0	0.0	0.0	0.0	0.0	0.0	0.0	65.0	0.0	78.0	156.0	0.0	0.0	0.0	65.0	0.0	156.0	65.0	0.0	65.0	130.0	0.0	0.0	0.0	221.0	0.0	0.0	0.0	0.0	104.0	91.0	0.0	0.0	0.0	0.0	0.0	0.0	0.0	0.0	117.0	0.0
164	203.0	29.0	63.0	89.0	93.0	72.0	0.0	0.0	0.0	118.0	33.0	0.0	0.0	1248.0	0.0	0.0	0.0	2858.0	46.0	0.0	0.0	0.0	0.0	0.0	29.0	0.0	0.0	0.0	0.0	0.0	0.0	0.0	233.0	0.0	0.0	0.0	0.0	0.0	38.0	0.0	0.0	0.0	0.0	0.0	0.0	0.0	1378.0	29.0	0.0
165	167.0	185.0	36.0	352.0	0.0	122.0	0.0	54.0	0.0	0.0	0.0	0.0	0.0	0.0	0.0	0.0	0.0	0.0	45.0	0.0	0.0	0.0	122.0	0.0	0.0	40.0	0.0	286.0	0.0	0.0	0.0	193.0	90.0	0.0	0.0	0.0	0.0	0.0	0.0	0.0	0.0	0.0	0.0	0.0	0.0	0.0	0.0	217.0	0.0
166	311.0	439.0	0.0	3709.0	334.0	346.0	417.0	0.0	0.0	0.0	406.0	0.0	0.0	0.0	88.0	0.0	0.0	0.0	0.0	300.0	0.0	0.0	2218.0	0.0	531.0	0.0	0.0	572.0	0.0	0.0	107.0	354.0	335.0	0.0	0.0	0.0	54.0	0.0	2219.0	0.0	0.0	0.0	0.0	0.0	0.0	0.0	0.0	303.0	0.0
167	2348.0	329.0	824.0	291.0	0.0	87.0	0.0	17456.0	0.0	0.0	0.0	0.0	0.0	0.0	0.0	67.0	0.0	0.0	436.0	0.0	0.0	0.0	0.0	164.0	87.0	349.0	0.0	0.0	0.0	0.0	0.0	0.0	155.0	35.0	0.0	0.0	0.0	67.0	184.0	58.0	0.0	0.0	0.0	0.0	0.0	232.0	0.0	48.0	300.0
168	0.0	0.0	0.0	0.0	0.0	0.0	112.0	0.0	0.0	0.0	0.0	0.0	0.0	0.0	66.0	0.0	0.0	0.0	0.0	479.0	0.0	0.0	0.0	0.0	0.0	0.0	0.0	0.0	0.0	0.0	0.0	0.0	0.0	0.0	0.0	0.0	0.0	0.0	0.0	0.0	0.0	0.0	0.0	0.0	0.0	0.0	0.0	0.0	0.0
169	160.0	51.0	99.0	25.0	0.0	0.0	0.0	0.0	64.0	0.0	0.0	12.0	7.0	0.0	0.0	0.0	0.0	0.0	3.0	0.0	7.0	0.0	0.0	0.0	21.0	7.0	0.0	0.0	0.0	38.0	0.0	3.0	21.0	0.0	0.0	12.0	0.0	0.0	0.0	99.0	134.0	0.0	47.0	0.0	0.0	0.0	0.0	0.0	0.0
170	1720.0	361.0	970.0	127.0	0.0	0.0	0.0	0.0	177.0	0.0	0.0	1728.0	0.0	0.0	0.0	35.0	0.0	0.0	113.0	0.0	68.0	63.0	0.0	0.0	0.0	134.0	0.0	0.0	0.0	63.0	0.0	0.0	169.0	0.0	0.0	269.0	0.0	0.0	0.0	1048.0	8585.0	28.0	84.0	0.0	0.0	77.0	0.0	92.0	52.0
171	117.0	117.0	0.0	442.0	0.0	36.0	64.0	0.0	0.0	0.0	0.0	0.0	0.0	0.0	1888.0	0.0	0.0	0.0	0.0	28.0	12970.0	0.0	81.0	0.0	36.0	0.0	0.0	126.0	0.0	0.0	21.0	81.0	135.0	0.0	0.0	0.0	1586.0	0.0	117.0	0.0	0.0	0.0	0.0	0.0	0.0	0.0	0.0	767.0	0.0
172	7545.0	402.0	5078.0	134.0	0.0	83.0	0.0	151.0	312.0	32.0	0.0	144.0	57.0	0.0	0.0	0.0	30.0	0.0	1821.0	0.0	0.0	69.0	0.0	164.0	0.0	1275.0	0.0	0.0	75.0	602.0	0.0	0.0	310.0	2541.0	0.0	299.0	0.0	0.0	0.0	537.0	301.0	258.0	87.0	0.0	0.0	252.0	0.0	0.0	90.0
173	9640.0	4332.0	3683.0	2653.0	356.0	2978.0	80.0	1638.0	413.0	70.0	1271.0	574.0	974.0	260.0	0.0	503.0	272.0	345.0	1895.0	50.0	0.0	240.0	0.0	5695.0	920.0	2166.0	0.0	254.0	704.0	533.0	43.0	128.0	1676.0	443.0	424.0	812.0	0.0	437.0	450.0	2762.0	1137.0	576.0	334.0	0.0	184.0	12198.0	332.0	202.0	4549.0
174	152.0	118.0	0.0	1557.0	0.0	152.0	64.0	0.0	0.0	0.0	0.0	0.0	0.0	0.0	511.0	0.0	0.0	0.0	0.0	0.0	97.0	0.0	203.0	0.0	0.0	0.0	0.0	1066.0	0.0	0.0	248.0	4419.0	203.0	0.0	0.0	0.0	135.0	0.0	450.0	0.0	0.0	0.0	0.0	0.0	69.0	0.0	0.0	4554.0	0.0
175	552.0	34.0	323.0	185.0	69.0	34.0	0.0	0.0	0.0	34.0	34.0	0.0	0.0	345.0	0.0	0.0	0.0	612.0	120.0	0.0	0.0	0.0	0.0	0.0	30.0	38.0	0.0	0.0	25.0	0.0	0.0	25.0	172.0	0.0	0.0	0.0	0.0	0.0	0.0	0.0	0.0	0.0	0.0	0.0	34.0	0.0	303.0	47.0	0.0
176	332.0	1321.0	0.0	693.0	0.0	364.0	176.0	110.0	0.0	0.0	0.0	0.0	0.0	0.0	0.0	277.0	0.0	0.0	0.0	21.0	0.0	0.0	273.0	0.0	496.0	0.0	0.0	95.0	221.0	0.0	0.0	0.0	103.0	0.0	310.0	0.0	0.0	134.0	110.0	0.0	0.0	0.0	0.0	0.0	0.0	0.0	0.0	0.0	0.0
177	166.0	196.0	0.0	2801.0	60.0	90.0	529.0	0.0	0.0	0.0	60.0	0.0	46.0	0.0	1317.0	0.0	0.0	0.0	0.0	529.0	0.0	0.0	9175.0	0.0	0.0	0.0	0.0	181.0	0.0	0.0	0.0	90.0	741.0	0.0	0.0	0.0	27.0	0.0	121.0	0.0	0.0	0.0	0.0	0.0	105.0	0.0	0.0	90.0	0.0
178	1463.0	1663.0	389.0	49562.0	669.0	8781.0	3083.0	269.0	0.0	0.0	4610.0	18.0	19.0	44.0	1533.0	1197.0	0.0	86.0	248.0	329.0	155.0	32.0	11309.0	54.0	3725.0	0.0	0.0	3880.0	178.0	0.0	744.0	2030.0	1578.0	0.0	997.0	0.0	298.0	437.0	10056.0	0.0	0.0	0.0	45.0	0.0	691.0	101.0	87.0	1265.0	0.0
179	0.0	0.0	0.0	0.0	0.0	0.0	0.0	0.0	0.0	0.0	0.0	0.0	0.0	0.0	0.0	0.0	0.0	0.0	0.0	0.0	0.0	0.0	0.0	0.0	0.0	0.0	0.0	0.0	0.0	0.0	0.0	0.0	0.0	0.0	0.0	0.0	0.0	0.0	0.0	0.0	0.0	0.0	0.0	0.0	0.0	0.0	0.0	0.0	0.0
180	966.0	384.0	352.0	204.0	0.0	65.0	0.0	269.0	0.0	0.0	98.0	0.0	81.0	0.0	0.0	49.0	0.0	0.0	212.0	0.0	0.0	57.0	0.0	576.0	49.0	180.0	0.0	0.0	131.0	43.0	0.0	0.0	73.0	0.0	0.0	0.0	0.0	90.0	0.0	196.0	0.0	0.0	50.0	0.0	0.0	555.0	0.0	0.0	483.0
181	461.0	206.0	0.0	364.0	269.0	42.0	0.0	413.0	0.0	0.0	158.0	0.0	0.0	0.0	0.0	0.0	54.0	158.0	115.0	0.0	0.0	0.0	0.0	0.0	72.0	0.0	0.0	0.0	36.0	0.0	0.0	0.0	182.0	0.0	0.0	0.0	0.0	42.0	66.0	0.0	0.0	0.0	0.0	0.0	48.0	0.0	0.0	0.0	0.0
182	302.0	380.0	0.0	986.0	77.0	91.0	0.0	0.0	0.0	0.0	0.0	0.0	0.0	0.0	0.0	112.0	0.0	0.0	0.0	0.0	0.0	0.0	119.0	0.0	91.0	0.0	0.0	91.0	63.0	0.0	43.0	128.0	140.0	0.0	0.0	0.0	0.0	0.0	485.0	0.0	0.0	0.0	0.0	0.0	0.0	0.0	0.0	112.0	0.0
183	0.0	0.0	0.0	0.0	0.0	0.0	0.0	0.0	0.0	0.0	0.0	0.0	0.0	0.0	0.0	0.0	0.0	0.0	0.0	0.0	0.0	0.0	0.0	0.0	0.0	0.0	0.0	0.0	0.0	0.0	0.0	0.0	0.0	0.0	0.0	0.0	0.0	0.0	0.0	0.0	0.0	0.0	0.0	0.0	0.0	0.0	0.0	0.0	0.0
184	4616.0	2248.0	1260.0	2333.0	0.0	255.0	64.0	170.0	78.0	32.0	141.0	0.0	19.0	38.0	88.0	100.0	50.0	0.0	494.0	0.0	289.0	61.0	0.0	82.0	289.0	221.0	0.0	391.0	0.0	34.0	75.0	153.0	2466.0	71.0	0.0	55.0	67.0	0.0	728.0	255.0	124.0	47.0	45.0	5042.0	115.0	0.0	0.0	221.0	60.0
185	3531.0	4140.0	1096.0	12057.0	583.0	1461.0	1059.0	561.0	89.0	0.0	1943.0	42.0	65.0	50.0	422.0	1035.0	111.0	230.0	414.0	100.0	68.0	69.0	2314.0	68.0	974.0	0.0	0.0	1017.0	331.0	34.0	1154.0	1192.0	2367.0	131.0	331.0	0.0	108.0	336.0	2323.0	393.0	62.0	129.0	59.0	0.0	829.0	202.0	205.0	910.0	112.0
186	0.0	0.0	0.0	0.0	0.0	0.0	0.0	0.0	0.0	0.0	0.0	0.0	0.0	0.0	0.0	0.0	0.0	0.0	0.0	0.0	0.0	0.0	0.0	0.0	0.0	0.0	0.0	0.0	0.0	0.0	0.0	0.0	0.0	0.0	0.0	0.0	0.0	0.0	0.0	0.0	0.0	0.0	0.0	0.0	0.0	0.0	0.0	0.0	0.0
187	367.0	577.0	0.0	3335.0	0.0	0.0	160.0	0.0	0.0	16.0	3038.0	0.0	0.0	0.0	2399.0	630.0	0.0	0.0	0.0	85.0	48.0	0.0	866.0	0.0	1680.0	0.0	0.0	656.0	0.0	0.0	34532.0	1234.0	446.0	0.0	62.0	0.0	691.0	0.0	2912.0	0.0	0.0	0.0	0.0	0.0	253.0	0.0	0.0	2024.0	0.0
188	0.0	96.0	0.0	2435.0	0.0	57.0	64.0	0.0	0.0	0.0	0.0	0.0	0.0	0.0	333.0	0.0	0.0	0.0	0.0	0.0	0.0	0.0	0.0	0.0	0.0	0.0	0.0	198.0	0.0	0.0	571.0	865.0	160.0	0.0	0.0	0.0	135.0	0.0	1178.0	0.0	0.0	0.0	0.0	0.0	0.0	0.0	0.0	2226.0	0.0
189	130.0	40.0	31.0	193.0	1705.0	26.0	0.0	31.0	0.0	13.0	58.0	0.0	0.0	0.0	0.0	0.0	0.0	610.0	17.0	0.0	13.0	0.0	13.0	0.0	17.0	0.0	0.0	31.0	31.0	0.0	0.0	0.0	80.0	0.0	0.0	0.0	0.0	0.0	35.0	0.0	0.0	0.0	0.0	0.0	13.0	13.0	22.0	26.0	0.0
190	1865.0	1705.0	643.0	466.0	129.0	241.0	0.0	1206.0	33.0	0.0	0.0	0.0	0.0	0.0	0.0	595.0	0.0	115.0	273.0	0.0	0.0	0.0	0.0	96.0	11404.0	193.0	0.0	128.0	305.0	0.0	0.0	0.0	241.0	0.0	0.0	0.0	0.0	434.0	0.0	0.0	0.0	0.0	0.0	0.0	0.0	193.0	58.0	128.0	45.0
191	458.0	2291.0	134.0	930.0	0.0	808.0	112.0	0.0	0.0	0.0	0.0	0.0	0.0	0.0	0.0	229.0	0.0	0.0	242.0	0.0	0.0	0.0	256.0	0.0	296.0	0.0	0.0	222.0	202.0	0.0	32.0	193.0	215.0	0.0	1361.0	0.0	0.0	242.0	148.0	0.0	0.0	0.0	0.0	0.0	0.0	0.0	0.0	202.0	0.0
192	83.0	121.0	0.0	885.0	0.0	121.0	0.0	0.0	0.0	0.0	0.0	0.0	0.0	0.0	111.0	0.0	0.0	0.0	0.0	0.0	0.0	0.0	0.0	0.0	0.0	0.0	0.0	642.0	0.0	0.0	140.0	11042.0	102.0	0.0	0.0	0.0	54.0	0.0	121.0	0.0	0.0	0.0	0.0	0.0	0.0	0.0	0.0	2884.0	0.0
193	316.0	327.0	0.0	1408.0	87.0	0.0	256.0	0.0	0.0	0.0	76.0	0.0	0.0	0.0	155.0	0.0	0.0	0.0	0.0	0.0	68.0	0.0	382.0	0.0	0.0	0.0	0.0	1845.0	0.0	0.0	32.0	1289.0	163.0	0.0	0.0	0.0	67.0	0.0	173.0	0.0	0.0	0.0	0.0	0.0	0.0	0.0	0.0	1720.0	0.0
194	945.0	10399.0	0.0	12723.0	464.0	2840.0	1911.0	897.0	78.0	0.0	282.0	303.0	0.0	0.0	111.0	3198.0	0.0	172.0	0.0	114.0	0.0	16.0	3781.0	137.0	6084.0	182.0	0.0	731.0	1024.0	0.0	21.0	837.0	1085.0	0.0	797.0	0.0	54.0	3463.0	1768.0	131.0	0.0	47.0	0.0	0.0	414.0	227.0	68.0	0.0	45.0
195	12496.0	10194.0	2166.0	50973.0	3207.0	6906.0	1589.0	1324.0	301.0	87.0	2420.0	112.0	160.0	507.0	19265.0	1284.0	403.0	1524.0	1035.0	1001.0	7092.0	154.0	7892.0	219.0	2649.0	572.0	0.0	24007.0	1046.0	209.0	14488.0	44067.0	13317.0	227.0	1087.0	310.0	14035.0	975.0	18135.0	1375.0	301.0	329.0	215.0	0.0	1544.0	555.0	527.0	213259.0	112.0
196	7626.0	2542.0	2814.0	1180.0	0.0	2840.0	0.0	404.0	24181.0	70.0	282.0	1504.0	1111.0	69.0	0.0	125.0	131.0	143.0	1180.0	0.0	107.0	17814.0	0.0	425.0	786.0	1724.0	0.0	0.0	204.0	20009.0	64.0	0.0	1479.0	590.0	269.0	4630.0	0.0	100.0	0.0	15683.0	1842.0	282.0	11772.0	0.0	0.0	1187.0	0.0	0.0	195.0
197	555.0	357.0	223.0	1308.0	5216.0	159.0	0.0	95.0	0.0	0.0	123.0	0.0	0.0	0.0	0.0	0.0	0.0	143.0	63.0	0.0	0.0	0.0	0.0	0.0	0.0	82.0	0.0	134.0	159.0	0.0	0.0	63.0	217.0	0.0	0.0	0.0	0.0	0.0	242.0	0.0	0.0	0.0	0.0	0.0	0.0	0.0	58.0	191.0	0.0
198	21418.0	1496.0	7224.0	1860.0	583.0	546.0	0.0	2087.0	256.0	119.0	423.0	46.0	43.0	82.0	0.0	151.0	313.0	258.0	51839.0	35.0	662.0	85.0	0.0	892.0	538.0	14703.0	0.0	222.0	306.0	297.0	21.0	0.0	1479.0	5190.0	62.0	809.0	40.0	235.0	346.0	419.0	186.0	1035.0	100.0	0.0	69.0	2550.0	146.0	0.0	354.0
199	190.0	33.0	61.0	47.0	23.0	0.0	0.0	42.0	0.0	328.0	0.0	0.0	0.0	128.0	0.0	0.0	76.0	57.0	81.0	0.0	0.0	0.0	0.0	19.0	14.0	42.0	0.0	0.0	19.0	0.0	0.0	0.0	57.0	0.0	0.0	33.0	0.0	0.0	33.0	0.0	0.0	19.0	0.0	0.0	0.0	85.0	47.0	0.0	0.0
200	454.0	86.0	191.0	0.0	0.0	0.0	2.0	8.0	18.0	0.0	0.0	26.0	8.0	0.0	0.0	0.0	0.0	0.0	8.0	0.0	2.0	16.0	0.0	0.0	37.0	24.0	0.0	0.0	0.0	10.0	0.0	0.0	26.0	8.0	0.0	18.0	0.0	0.0	0.0	196.0	186.0	0.0	2.0	0.0	0.0	0.0	0.0	0.0	0.0
201	1420.0	43.0	233.0	110.0	61.0	24.0	0.0	110.0	0.0	21.0	24.0	0.0	0.0	0.0	0.0	0.0	292.0	67.0	621.0	0.0	0.0	0.0	0.0	0.0	24.0	110.0	0.0	0.0	0.0	0.0	0.0	0.0	43.0	30.0	0.0	55.0	0.0	0.0	49.0	0.0	0.0	27856.0	0.0	0.0	30.0	86.0	0.0	0.0	0.0
202	724.0	116.0	250.0	107.0	0.0	35.0	0.0	0.0	268.0	0.0	0.0	822.0	329.0	0.0	0.0	0.0	35.0	0.0	116.0	0.0	0.0	80.0	26.0	0.0	44.0	53.0	0.0	0.0	35.0	125.0	0.0	0.0	107.0	71.0	0.0	143.0	0.0	0.0	0.0	563.0	168.0	0.0	116.0	0.0	0.0	62.0	0.0	0.0	0.0
203	683.0	83.0	255.0	41.0	0.0	0.0	0.0	0.0	118.0	0.0	0.0	7021.0	261.0	0.0	0.0	11.0	0.0	0.0	83.0	0.0	0.0	41.0	0.0	23.0	0.0	59.0	0.0	0.0	0.0	41.0	0.0	0.0	35.0	23.0	0.0	213.0	0.0	0.0	0.0	445.0	2347.0	0.0	59.0	11.0	0.0	0.0	0.0	0.0	29.0
204	7304.0	156472.0	2036.0	14770.0	2980.0	17878.0	947.0	3389.0	357.0	70.0	2296.0	121.0	193.0	647.0	222.0	14102.0	141.0	3537.0	1035.0	357.0	204.0	89.0	2597.0	411.0	31955.0	1197.0	0.0	3181.0	22724.0	262.0	194.0	1063.0	4340.0	215.0	6131.0	343.0	271.0	34402.0	5825.0	668.0	389.0	447.0	169.0	0.0	760.0	1085.0	1877.0	809.0	188.0
205	843.0	230.0	461.0	40.0	0.0	0.0	0.0	0.0	180.0	0.0	0.0	190.0	20.0	0.0	0.0	0.0	0.0	0.0	110.0	0.0	20.0	20.0	0.0	20.0	0.0	50.0	0.0	0.0	0.0	70.0	0.0	0.0	40.0	30.0	0.0	70.0	0.0	0.0	0.0	943.0	23784.0	0.0	50.0	0.0	0.0	30.0	0.0	0.0	0.0
206	449.0	129.0	60.0	504.0	367.0	92.0	0.0	64.0	0.0	0.0	0.0	0.0	0.0	0.0	0.0	0.0	0.0	0.0	0.0	0.0	0.0	0.0	46.0	0.0	46.0	0.0	0.0	101.0	0.0	0.0	0.0	96.0	138.0	0.0	0.0	0.0	0.0	50.0	129.0	0.0	0.0	0.0	0.0	0.0	0.0	0.0	0.0	202.0	0.0
207	155.0	124.0	31.0	14127.0	118.0	51.0	0.0	0.0	0.0	0.0	989.0	0.0	0.0	0.0	0.0	0.0	0.0	51.0	0.0	28.0	0.0	0.0	103.0	0.0	0.0	0.0	0.0	0.0	0.0	0.0	0.0	0.0	33126.0	0.0	0.0	0.0	0.0	0.0	1595.0	0.0	0.0	0.0	0.0	0.0	4301.0	0.0	0.0	82.0	0.0
208	984.0	7298.0	0.0	13653.0	982.0	2293.0	3500.0	291.0	0.0	0.0	353.0	23.0	29.0	50.0	222.0	7983.0	0.0	215.0	0.0	92.0	48.0	20.0	6724.0	68.0	12003.0	208.0	0.0	1081.0	1107.0	26.0	86.0	290.0	1282.0	0.0	2195.0	0.0	54.0	5313.0	1837.0	0.0	0.0	0.0	0.0	0.0	230.0	0.0	68.0	253.0	0.0
209	7952.0	1723.0	1723.0	1811.0	377.0	436.0	0.0	2851.0	145.0	70.0	264.0	51.0	57.0	57.0	0.0	100.0	333.0	273.0	2341.0	28.0	243.0	61.0	0.0	109.0	206.0	1016.0	0.0	0.0	229.0	61.0	21.0	0.0	1183.0	107.0	258.0	155.0	0.0	0.0	346.0	327.0	44.0	13838.0	68.0	0.0	138.0	454.0	78.0	0.0	52.0
210	2478.0	738.0	975.0	316.0	0.0	158.0	0.0	210.0	44.0	0.0	118.0	0.0	27.0	0.0	0.0	105.0	0.0	0.0	316.0	0.0	0.0	12.0	79.0	1509.0	131.0	474.0	0.0	0.0	210.0	0.0	0.0	0.0	197.0	47.0	0.0	66.0	0.0	79.0	0.0	105.0	0.0	47.0	32.0	0.0	0.0	3055.0	0.0	0.0	1107.0
211	714.0	8736.0	285.0	964.0	118.0	728.0	96.0	314.0	0.0	0.0	0.0	0.0	13.0	0.0	0.0	881.0	0.0	0.0	0.0	28.0	0.0	0.0	178.0	68.0	2152.0	160.0	0.0	160.0	7021.0	0.0	21.0	0.0	303.0	0.0	155.0	0.0	0.0	1883.0	0.0	196.0	44.0	47.0	41.0	0.0	0.0	126.0	0.0	0.0	60.0
212	24127.0	524.0	42772.0	699.0	259.0	218.0	0.0	583.0	781.0	65.0	194.0	228.0	106.0	0.0	0.0	0.0	151.0	115.0	4844.0	0.0	0.0	130.0	0.0	562.0	248.0	4268.0	0.0	0.0	280.0	1293.0	0.0	0.0	427.0	12345.0	0.0	2194.0	13.0	0.0	0.0	602.0	186.0	788.0	146.0	0.0	0.0	959.0	0.0	0.0	256.0
213	485.0	284.0	94.0	245.0	133.0	55.0	0.0	50.0	0.0	38.0	66.0	0.0	0.0	1093.0	0.0	0.0	44.0	2829.0	66.0	0.0	0.0	0.0	0.0	0.0	0.0	0.0	0.0	0.0	55.0	0.0	0.0	0.0	390.0	0.0	0.0	0.0	0.0	0.0	0.0	0.0	0.0	0.0	0.0	0.0	55.0	0.0	6804.0	39.0	0.0
214	554.0	90.0	167.0	58.0	0.0	19.0	0.0	12.0	824.0	0.0	0.0	144.0	54.0	0.0	0.0	0.0	0.0	0.0	70.0	0.0	0.0	489.0	0.0	0.0	19.0	64.0	0.0	0.0	0.0	436.0	0.0	0.0	38.0	25.0	0.0	257.0	0.0	0.0	0.0	1192.0	115.0	0.0	348.0	0.0	0.0	64.0	0.0	0.0	0.0
215	553.0	120.0	327.0	31.0	15.0	19.0	0.0	0.0	260.0	0.0	0.0	245.0	5488.0	0.0	0.0	0.0	0.0	0.0	62.0	0.0	0.0	732.0	0.0	0.0	0.0	35.0	0.0	0.0	0.0	62.0	0.0	0.0	62.0	46.0	0.0	54.0	0.0	0.0	0.0	720.0	81.0	0.0	705.0	0.0	0.0	27.0	0.0	0.0	0.0
216	1706.0	150.0	492.0	66.0	0.0	60.0	0.0	30.0	301.0	76.0	0.0	794.0	43.0	0.0	0.0	0.0	198.0	0.0	198.0	0.0	0.0	89.0	0.0	68.0	0.0	168.0	0.0	0.0	0.0	742.0	0.0	0.0	42.0	240.0	0.0	8600.0	0.0	0.0	0.0	655.0	212.0	42.0	142.0	0.0	0.0	202.0	0.0	0.0	0.0
217	107.0	35.0	25.0	71.0	140.0	0.0	0.0	28.0	0.0	0.0	28.0	0.0	0.0	14.0	0.0	0.0	0.0	417.0	43.0	0.0	0.0	0.0	0.0	0.0	0.0	14.0	0.0	0.0	7.0	0.0	0.0	7.0	43.0	0.0	0.0	0.0	0.0	0.0	32.0	0.0	0.0	0.0	0.0	0.0	28.0	0.0	21.0	0.0	0.0
218	149.0	778.0	31.0	141.0	23.0	7318.0	0.0	0.0	0.0	0.0	0.0	0.0	0.0	0.0	0.0	306.0	0.0	0.0	0.0	0.0	0.0	0.0	0.0	0.0	248.0	0.0	0.0	0.0	381.0	0.0	0.0	0.0	35.0	0.0	5106.0	23.0	0.0	269.0	23.0	0.0	0.0	0.0	0.0	0.0	0.0	47.0	0.0	0.0	0.0
219	0.0	0.0	0.0	16563.0	0.0	0.0	802.0	0.0	0.0	0.0	0.0	0.0	0.0	0.0	0.0	0.0	0.0	0.0	0.0	28.0	58.0	0.0	0.0	0.0	0.0	0.0	0.0	636.0	0.0	0.0	0.0	161.0	0.0	0.0	0.0	0.0	0.0	0.0	0.0	0.0	0.0	0.0	0.0	0.0	0.0	0.0	0.0	0.0	0.0
220	0.0	0.0	0.0	0.0	0.0	0.0	0.0	0.0	0.0	0.0	0.0	0.0	0.0	95.0	0.0	0.0	0.0	0.0	0.0	0.0	0.0	0.0	0.0	0.0	0.0	0.0	0.0	0.0	0.0	0.0	0.0	0.0	0.0	0.0	0.0	0.0	0.0	0.0	0.0	0.0	0.0	0.0	0.0	0.0	0.0	0.0	224.0	0.0	0.0
221	1664.0	889.0	672.0	299.0	0.0	155.0	0.0	336.0	144.0	16.0	0.0	121.0	165.0	0.0	0.0	100.0	40.0	0.0	361.0	0.0	68.0	101.0	0.0	823.0	765.0	299.0	0.0	0.0	0.0	87.0	0.0	0.0	434.0	59.0	0.0	134.0	0.0	0.0	0.0	3970.0	403.0	47.0	196.0	0.0	0.0	1540.0	0.0	0.0	454.0
222	3865.0	1113.0	1572.0	698.0	0.0	393.0	0.0	538.0	122.0	54.0	247.0	567.0	240.0	38.0	0.0	125.0	50.0	172.0	982.0	28.0	0.0	61.0	262.0	6024.0	262.0	1441.0	0.0	0.0	371.0	104.0	0.0	0.0	436.0	71.0	124.0	305.0	0.0	201.0	0.0	524.0	168.0	82.0	119.0	0.0	0.0	3939.0	0.0	0.0	10154.0
223	635.0	238.0	127.0	667.0	1133.0	0.0	0.0	254.0	0.0	0.0	413.0	0.0	0.0	69.0	0.0	0.0	30.0	2193.0	174.0	0.0	0.0	0.0	0.0	0.0	0.0	127.0	0.0	63.0	0.0	0.0	21.0	63.0	762.0	0.0	0.0	0.0	0.0	0.0	397.0	0.0	0.0	47.0	0.0	0.0	0.0	79.0	156.0	79.0	0.0
224	1850.0	8775.0	519.0	23939.0	1112.0	5134.0	4287.0	381.0	78.0	0.0	1890.0	42.0	35.0	82.0	177.0	4432.0	80.0	316.0	0.0	121.0	58.0	32.0	9492.0	68.0	10762.0	182.0	0.0	2703.0	1148.0	52.0	183.0	902.0	2564.0	35.0	3158.0	0.0	54.0	4472.0	3883.0	301.0	97.0	82.0	32.0	0.0	737.0	202.0	107.0	556.0	67.0
225	439.0	74.0	95.0	104.0	21.0	39.0	0.0	30.0	0.0	5909.0	30.0	0.0	0.0	196.0	0.0	0.0	1615.0	52.0	74.0	0.0	0.0	0.0	0.0	0.0	65.0	52.0	0.0	0.0	0.0	43.0	0.0	0.0	108.0	30.0	0.0	321.0	0.0	0.0	0.0	0.0	0.0	195.0	0.0	0.0	0.0	21.0	166.0	0.0	0.0
226	2672.0	111.0	421.0	44.0	0.0	0.0	0.0	88.0	55.0	636.0	0.0	32.0	0.0	0.0	0.0	0.0	5277.0	0.0	458.0	0.0	0.0	0.0	0.0	29.0	0.0	333.0	0.0	0.0	0.0	26.0	0.0	0.0	74.0	444.0	0.0	925.0	0.0	29.0	0.0	59.0	22.0	8282.0	0.0	0.0	0.0	151.0	0.0	0.0	22.0
227	3413.0	1339.0	866.0	2205.0	210.0	0.0	0.0	0.0	0.0	130.0	211.0	0.0	13.0	367.0	0.0	100.0	100.0	814.0	393.0	0.0	77.0	20.0	0.0	54.0	367.0	393.0	0.0	0.0	178.0	0.0	0.0	0.0	2521.0	35.0	51.0	88.0	0.0	0.0	0.0	0.0	44.0	105.0	0.0	0.0	288.0	176.0	1785.0	0.0	82.0
228	3626.0	29842.0	866.0	12087.0	799.0	6335.0	1365.0	2289.0	156.0	65.0	1678.0	60.0	54.0	133.0	0.0	8461.0	111.0	647.0	538.0	107.0	58.0	81.0	1662.0	233.0	16639.0	702.0	0.0	731.0	57719.0	122.0	129.0	225.0	2466.0	131.0	2154.0	121.0	122.0	16545.0	2600.0	497.0	168.0	82.0	109.0	0.0	668.0	505.0	400.0	0.0	105.0
229	957.0	4366.0	225.0	619.0	0.0	5825.0	0.0	197.0	0.0	0.0	0.0	14.0	0.0	0.0	0.0	2090.0	0.0	0.0	112.0	28.0	0.0	0.0	0.0	0.0	2524.0	112.0	0.0	169.0	1084.0	0.0	21.0	0.0	211.0	0.0	3531.0	0.0	0.0	2589.0	126.0	0.0	0.0	0.0	0.0	0.0	0.0	0.0	0.0	0.0	0.0
230	138.0	57.0	40.0	57.0	0.0	0.0	0.0	0.0	0.0	130.0	0.0	0.0	0.0	392.0	0.0	0.0	114.0	122.0	49.0	0.0	0.0	0.0	0.0	0.0	0.0	73.0	0.0	0.0	24.0	0.0	0.0	0.0	130.0	0.0	0.0	0.0	0.0	32.0	0.0	0.0	0.0	0.0	0.0	0.0	24.0	318.0	73.0	0.0	0.0
231	177.0	77.0	0.0	362.0	0.0	0.0	30.0	0.0	0.0	0.0	0.0	0.0	0.0	0.0	599.0	0.0	0.0	0.0	0.0	0.0	272.0	0.0	61.0	0.0	0.0	38.0	0.0	184.0	0.0	0.0	0.0	315.0	192.0	0.0	0.0	0.0	759.0	0.0	0.0	0.0	0.0	0.0	0.0	0.0	61.0	0.0	0.0	870.0	0.0
232	7525.0	6185.0	1443.0	13091.0	982.0	5875.0	224.0	1443.0	268.0	43.0	406.0	51.0	49.0	222.0	133.0	679.0	222.0	445.0	1237.0	164.0	798.0	85.0	0.0	288.0	1237.0	1030.0	0.0	3817.0	969.0	157.0	258.0	1128.0	4735.0	167.0	528.0	299.0	67.0	874.0	1144.0	864.0	70.0	329.0	155.0	0.0	345.0	454.0	244.0	1113.0	135.0
233	102.0	29.0	99.0	95.0	0.0	0.0	0.0	25.0	0.0	121.0	33.0	0.0	0.0	1315.0	0.0	0.0	40.0	84.0	0.0	0.0	0.0	0.0	0.0	0.0	0.0	0.0	0.0	0.0	0.0	0.0	0.0	0.0	124.0	0.0	0.0	0.0	0.0	0.0	0.0	0.0	0.0	0.0	0.0	0.0	25.0	0.0	615.0	0.0	0.0
234	10093.0	3976.0	1835.0	9787.0	27042.0	1631.0	80.0	1733.0	189.0	364.0	4180.0	37.0	43.0	1733.0	44.0	579.0	868.0	66560.0	1937.0	35.0	594.0	44.0	0.0	301.0	1121.0	1529.0	0.0	795.0	791.0	157.0	97.0	193.0	11622.0	191.0	269.0	365.0	54.0	538.0	2141.0	537.0	124.0	815.0	91.0	0.0	806.0	858.0	2854.0	506.0	278.0
235	982.0	534.0	245.0	1358.0	144.0	260.0	0.0	144.0	0.0	43.0	0.0	0.0	0.0	534.0	0.0	0.0	40.0	534.0	245.0	0.0	107.0	0.0	0.0	68.0	130.0	346.0	0.0	0.0	0.0	0.0	0.0	0.0	3120.0	59.0	0.0	55.0	0.0	0.0	0.0	0.0	0.0	0.0	0.0	0.0	245.0	0.0	1358.0	0.0	0.0
236	273.0	325.0	0.0	753.0	110.0	184.0	0.0	88.0	0.0	0.0	0.0	0.0	0.0	0.0	0.0	0.0	0.0	0.0	0.0	0.0	0.0	0.0	73.0	0.0	103.0	0.0	0.0	318.0	73.0	0.0	21.0	128.0	133.0	0.0	0.0	0.0	0.0	73.0	118.0	0.0	0.0	0.0	0.0	0.0	0.0	0.0	0.0	303.0	0.0
237	838.0	471.0	235.0	1205.0	2149.0	0.0	0.0	262.0	0.0	38.0	759.0	0.0	0.0	285.0	0.0	0.0	80.0	15120.0	157.0	0.0	48.0	0.0	0.0	0.0	104.0	131.0	0.0	0.0	0.0	0.0	0.0	0.0	1179.0	0.0	0.0	0.0	0.0	0.0	445.0	131.0	0.0	94.0	0.0	0.0	115.0	0.0	332.0	183.0	60.0
238	436.0	339.0	0.0	679.0	48.0	72.0	0.0	109.0	0.0	0.0	0.0	0.0	0.0	0.0	0.0	0.0	0.0	48.0	0.0	0.0	0.0	0.0	157.0	0.0	133.0	0.0	0.0	2576.0	0.0	0.0	0.0	1321.0	109.0	0.0	0.0	0.0	13.0	0.0	0.0	0.0	0.0	0.0	0.0	0.0	0.0	0.0	0.0	194.0	0.0
239	0.0	0.0	0.0	1705.0	1004.0	0.0	0.0	0.0	0.0	0.0	0.0	0.0	0.0	0.0	0.0	0.0	0.0	115.0	0.0	28.0	0.0	0.0	0.0	0.0	0.0	0.0	0.0	540.0	153.0	0.0	21.0	161.0	591.0	0.0	0.0	0.0	0.0	0.0	346.0	0.0	0.0	0.0	0.0	0.0	92.0	0.0	68.0	506.0	0.0
240	577.0	282.0	102.0	1412.0	194.0	333.0	0.0	128.0	0.0	0.0	0.0	0.0	0.0	0.0	0.0	0.0	0.0	86.0	115.0	0.0	0.0	0.0	0.0	0.0	102.0	0.0	0.0	381.0	0.0	0.0	0.0	96.0	243.0	0.0	0.0	0.0	0.0	0.0	128.0	0.0	0.0	0.0	0.0	0.0	0.0	0.0	0.0	354.0	0.0
241	2009.0	65.0	494.0	230.0	183.0	0.0	0.0	153.0	32.0	65.0	0.0	0.0	13.0	0.0	0.0	0.0	353.0	65.0	2865.0	0.0	0.0	0.0	32.0	54.0	0.0	713.0	0.0	0.0	0.0	0.0	0.0	0.0	131.0	0.0	0.0	54.0	0.0	0.0	0.0	32.0	0.0	4918.0	0.0	0.0	43.0	98.0	0.0	0.0	75.0
242	1699.0	639.0	588.0	572.0	0.0	100.0	0.0	18577.0	0.0	0.0	0.0	0.0	0.0	0.0	0.0	100.0	0.0	100.0	387.0	0.0	0.0	24.0	117.0	134.0	269.0	168.0	0.0	84.0	84.0	0.0	0.0	0.0	387.0	47.0	0.0	0.0	0.0	84.0	0.0	0.0	0.0	47.0	0.0	0.0	0.0	185.0	0.0	0.0	37.0
243	196.0	241.0	0.0	225.0	0.0	114.0	0.0	0.0	0.0	0.0	0.0	0.0	0.0	0.0	0.0	36.0	0.0	0.0	53.0	0.0	0.0	0.0	65.0	0.0	49.0	0.0	0.0	167.0	0.0	0.0	0.0	96.0	73.0	0.0	0.0	0.0	0.0	0.0	61.0	0.0	0.0	0.0	0.0	0.0	0.0	0.0	0.0	159.0	0.0
244	2611.0	1952.0	404.0	496.0	140.0	323.0	0.0	577.0	0.0	0.0	0.0	0.0	0.0	0.0	44.0	161.0	0.0	0.0	184.0	0.0	0.0	0.0	0.0	0.0	496.0	0.0	0.0	103.0	462.0	0.0	0.0	0.0	219.0	0.0	41.0	0.0	0.0	300.0	0.0	0.0	0.0	0.0	27.0	0.0	0.0	0.0	0.0	708.0	0.0
245	6874.0	255.0	2887.0	366.0	226.0	0.0	0.0	897.0	33.0	21.0	0.0	23.0	13.0	0.0	0.0	0.0	60.0	0.0	3685.0	0.0	77.0	0.0	0.0	768.0	127.0	2862.0	0.0	0.0	95.0	43.0	0.0	0.0	223.0	299.0	0.0	66.0	0.0	67.0	95.0	111.0	0.0	129.0	0.0	0.0	0.0	2803.0	0.0	0.0	128.0
246	2827.0	4031.0	275.0	333.0	140.0	364.0	0.0	404.0	0.0	0.0	0.0	0.0	0.0	0.0	0.0	1939.0	0.0	0.0	217.0	0.0	0.0	0.0	101.0	109.0	620.0	0.0	0.0	0.0	2320.0	0.0	0.0	0.0	203.0	0.0	176.0	0.0	0.0	2219.0	0.0	0.0	0.0	0.0	0.0	0.0	0.0	151.0	0.0	0.0	60.0
247	923.0	2477.0	291.0	275.0	64.0	858.0	0.0	80.0	0.0	0.0	0.0	0.0	0.0	0.0	0.0	13798.0	0.0	0.0	194.0	0.0	0.0	16.0	0.0	68.0	3601.0	0.0	0.0	0.0	761.0	0.0	0.0	0.0	113.0	0.0	248.0	0.0	0.0	2153.0	64.0	0.0	0.0	0.0	0.0	0.0	0.0	101.0	0.0	0.0	60.0
248	3186.0	5205.0	900.0	1046.0	388.0	837.0	80.0	493.0	78.0	0.0	158.0	23.0	27.0	57.0	0.0	2266.0	0.0	230.0	535.0	28.0	0.0	24.0	0.0	192.0	1614.0	559.0	0.0	0.0	2475.0	0.0	21.0	0.0	789.0	71.0	579.0	77.0	0.0	1580.0	0.0	267.0	62.0	94.0	36.0	0.0	0.0	555.0	68.0	0.0	293.0
249	1174.0	499.0	121.0	377.0	80.0	0.0	0.0	1201.0	0.0	0.0	0.0	0.0	0.0	0.0	0.0	94.0	0.0	0.0	202.0	0.0	0.0	0.0	0.0	0.0	229.0	134.0	0.0	67.0	0.0	0.0	0.0	0.0	188.0	0.0	0.0	0.0	0.0	94.0	0.0	0.0	0.0	0.0	0.0	0.0	0.0	0.0	0.0	148.0	0.0
250	201.0	4209.0	0.0	653.0	0.0	1411.0	0.0	72.0	0.0	0.0	0.0	0.0	0.0	0.0	0.0	612.0	0.0	0.0	0.0	21.0	0.0	0.0	145.0	0.0	999.0	0.0	0.0	80.0	4039.0	0.0	0.0	0.0	0.0	0.0	854.0	0.0	0.0	637.0	88.0	0.0	0.0	0.0	0.0	0.0	0.0	0.0	0.0	0.0	0.0
251	15.0	47.0	26.0	1401.0	20.0	0.0	31.0	0.0	0.0	0.0	158.0	0.0	0.0	0.0	0.0	0.0	0.0	20.0	15.0	10.0	0.0	0.0	52.0	0.0	0.0	0.0	36.0	26.0	0.0	0.0	0.0	0.0	27916.0	0.0	0.0	0.0	0.0	0.0	235.0	0.0	0.0	0.0	0.0	0.0	899.0	0.0	0.0	20.0	0.0
252	4136.0	2003.0	1360.0	808.0	259.0	422.0	0.0	516.0	275.0	16.0	176.0	84.0	168.0	0.0	0.0	202.0	111.0	129.0	716.0	0.0	0.0	97.0	0.0	2497.0	827.0	735.0	0.0	0.0	178.0	220.0	0.0	0.0	887.0	155.0	113.0	257.0	0.0	100.0	0.0	4283.0	294.0	141.0	275.0	0.0	92.0	2778.0	68.0	0.0	1930.0
253	473.0	196.0	65.0	318.0	431.0	40.0	0.0	163.0	0.0	27.0	147.0	0.0	0.0	107.0	0.0	0.0	114.0	784.0	130.0	0.0	0.0	0.0	0.0	0.0	0.0	147.0	0.0	0.0	0.0	0.0	0.0	0.0	236.0	0.0	0.0	0.0	0.0	0.0	81.0	0.0	0.0	0.0	0.0	0.0	0.0	0.0	87.0	32.0	32.0
254	1590.0	14145.0	547.0	769.0	0.0	582.0	0.0	381.0	0.0	21.0	0.0	0.0	0.0	0.0	0.0	402.0	0.0	0.0	222.0	0.0	0.0	0.0	0.0	192.0	620.0	171.0	0.0	0.0	3763.0	52.0	0.0	0.0	359.0	0.0	186.0	55.0	0.0	807.0	0.0	0.0	35.0	82.0	50.0	0.0	69.0	176.0	117.0	0.0	165.0
255	1447.0	6979.0	426.0	928.0	0.0	1019.0	80.0	202.0	0.0	0.0	0.0	0.0	21.0	0.0	0.0	2065.0	0.0	158.0	167.0	57.0	0.0	20.0	167.0	54.0	1945.0	185.0	0.0	0.0	3638.0	34.0	0.0	0.0	501.0	0.0	279.0	0.0	0.0	9954.0	0.0	222.0	35.0	70.0	45.0	0.0	0.0	202.0	0.0	0.0	82.0
256	81.0	59.0	0.0	1307.0	0.0	0.0	51.0	0.0	0.0	0.0	0.0	0.0	0.0	0.0	3177.0	0.0	0.0	0.0	0.0	0.0	565.0	0.0	74.0	0.0	0.0	0.0	0.0	252.0	0.0	0.0	64.0	349.0	155.0	0.0	0.0	0.0	1762.0	0.0	111.0	0.0	0.0	0.0	0.0	0.0	0.0	0.0	0.0	1568.0	0.0
257	815.0	101.0	306.0	93.0	118.0	0.0	0.0	718.0	0.0	0.0	0.0	0.0	0.0	0.0	0.0	0.0	30.0	0.0	565.0	0.0	22.0	0.0	0.0	41.0	41.0	160.0	0.0	0.0	0.0	0.0	0.0	0.0	97.0	0.0	37.0	0.0	0.0	0.0	26.0	26.0	0.0	314.0	0.0	0.0	0.0	101.0	0.0	0.0	26.0
258	273.0	61.0	95.0	24.0	0.0	3.0	0.0	0.0	16.0	0.0	0.0	41.0	0.0	0.0	0.0	0.0	0.0	0.0	24.0	0.0	11.0	3.0	0.0	3.0	0.0	11.0	0.0	0.0	7.0	24.0	0.0	3.0	7.0	7.0	0.0	11.0	0.0	0.0	0.0	222.0	411.0	0.0	20.0	0.0	0.0	0.0	0.0	3.0	0.0
259	442.0	318.0	0.0	10839.0	69.0	0.0	176.0	0.0	0.0	0.0	529.0	0.0	0.0	0.0	69.0	0.0	0.0	0.0	55.0	42.0	0.0	0.0	733.0	0.0	0.0	0.0	0.0	0.0	0.0	0.0	0.0	0.0	24682.0	0.0	0.0	0.0	0.0	0.0	970.0	0.0	0.0	0.0	0.0	0.0	1190.0	0.0	0.0	138.0	0.0
260	1096.0	578.0	111.0	9926.0	243.0	213.0	0.0	91.0	0.0	0.0	0.0	0.0	0.0	0.0	0.0	0.0	0.0	0.0	233.0	0.0	0.0	0.0	0.0	41.0	91.0	121.0	0.0	1075.0	101.0	0.0	0.0	121.0	629.0	0.0	62.0	0.0	0.0	0.0	192.0	0.0	0.0	0.0	0.0	0.0	0.0	0.0	0.0	324.0	0.0
261	387.0	1019.0	0.0	1109.0	0.0	451.0	64.0	154.0	0.0	0.0	0.0	0.0	0.0	0.0	66.0	0.0	0.0	0.0	0.0	0.0	0.0	0.0	374.0	0.0	154.0	0.0	0.0	508.0	0.0	0.0	64.0	386.0	335.0	0.0	154.0	0.0	27.0	67.0	154.0	0.0	0.0	0.0	0.0	0.0	0.0	0.0	0.0	809.0	0.0
262	227.0	216.0	0.0	845.0	0.0	54.0	0.0	54.0	0.0	0.0	0.0	0.0	0.0	0.0	0.0	0.0	0.0	0.0	0.0	0.0	0.0	0.0	108.0	0.0	43.0	0.0	0.0	12979.0	0.0	0.0	32.0	837.0	130.0	0.0	0.0	0.0	0.0	0.0	119.0	0.0	0.0	0.0	0.0	0.0	0.0	0.0	0.0	455.0	0.0
263	2405.0	845.0	411.0	1018.0	0.0	173.0	0.0	325.0	44.0	801.0	123.0	0.0	0.0	1647.0	0.0	0.0	498.0	780.0	390.0	0.0	0.0	0.0	0.0	0.0	563.0	563.0	0.0	0.0	0.0	0.0	0.0	0.0	1105.0	71.0	0.0	195.0	0.0	0.0	0.0	0.0	0.0	129.0	0.0	0.0	173.0	216.0	715.0	0.0	52.0
264	95.0	356.0	0.0	176.0	77.0	150.0	0.0	0.0	0.0	0.0	0.0	0.0	0.0	0.0	0.0	55.0	0.0	0.0	0.0	0.0	0.0	0.0	62.0	0.0	55.0	0.0	0.0	121.0	44.0	0.0	0.0	66.0	55.0	0.0	0.0	0.0	0.0	0.0	58.0	0.0	0.0	0.0	0.0	0.0	0.0	0.0	0.0	58.0	0.0
265	1010.0	208.0	424.0	107.0	0.0	53.0	0.0	47.0	13515.0	0.0	0.0	107.0	106.0	0.0	0.0	0.0	0.0	0.0	114.0	0.0	0.0	666.0	0.0	47.0	0.0	154.0	0.0	0.0	0.0	1066.0	0.0	0.0	107.0	80.0	0.0	592.0	0.0	0.0	0.0	10599.0	177.0	0.0	801.0	0.0	0.0	94.0	0.0	0.0	0.0
266	206.0	178.0	0.0	854.0	0.0	93.0	64.0	0.0	0.0	0.0	0.0	0.0	0.0	0.0	111.0	0.0	0.0	0.0	75.0	0.0	58.0	0.0	169.0	0.0	0.0	0.0	0.0	1221.0	0.0	0.0	0.0	9422.0	140.0	0.0	0.0	0.0	40.0	0.0	93.0	0.0	0.0	0.0	0.0	0.0	0.0	0.0	0.0	2682.0	0.0
267	1048.0	165.0	345.0	441.0	453.0	0.0	0.0	220.0	0.0	441.0	0.0	0.0	0.0	304.0	0.0	0.0	2028.0	938.0	538.0	0.0	0.0	0.0	0.0	54.0	0.0	469.0	0.0	0.0	0.0	43.0	0.0	0.0	386.0	0.0	0.0	165.0	0.0	0.0	0.0	82.0	0.0	662.0	0.0	0.0	0.0	124.0	156.0	0.0	0.0
268	141.0	0.0	0.0	753.0	0.0	0.0	0.0	0.0	0.0	0.0	0.0	0.0	0.0	0.0	1799.0	0.0	0.0	0.0	0.0	42.0	4742.0	0.0	117.0	0.0	141.0	0.0	0.0	223.0	0.0	0.0	43.0	223.0	270.0	0.0	0.0	0.0	881.0	0.0	152.0	0.0	0.0	0.0	0.0	0.0	0.0	0.0	0.0	1765.0	0.0
269	122.0	94.0	37.0	1284.0	0.0	0.0	160.0	0.0	0.0	0.0	28.0	0.0	0.0	0.0	94.0	0.0	0.0	0.0	28.0	457.0	0.0	0.0	1124.0	0.0	0.0	0.0	0.0	47.0	0.0	0.0	0.0	0.0	434.0	0.0	0.0	0.0	13.0	0.0	75.0	0.0	0.0	0.0	0.0	0.0	28.0	0.0	0.0	37.0	0.0
270	669.0	446.0	0.0	1436.0	0.0	139.0	0.0	0.0	0.0	0.0	0.0	0.0	0.0	0.0	0.0	0.0	0.0	0.0	83.0	28.0	0.0	0.0	181.0	0.0	83.0	0.0	0.0	4644.0	0.0	0.0	0.0	999.0	195.0	0.0	0.0	0.0	27.0	0.0	277.0	0.0	0.0	0.0	0.0	0.0	0.0	0.0	0.0	657.0	0.0
271	0.0	61.0	0.0	367.0	0.0	53.0	30.0	0.0	0.0	0.0	0.0	0.0	0.0	0.0	711.0	0.0	0.0	0.0	53.0	0.0	97.0	0.0	45.0	0.0	0.0	0.0	0.0	137.0	0.0	0.0	38.0	275.0	122.0	0.0	0.0	0.0	488.0	0.0	130.0	0.0	0.0	0.0	0.0	0.0	0.0	0.0	0.0	1622.0	0.0
272	2270.0	547.0	408.0	408.0	205.0	0.0	0.0	538.0	0.0	38.0	264.0	0.0	0.0	0.0	0.0	0.0	40.0	172.0	238.0	35.0	97.0	0.0	0.0	68.0	149.0	159.0	0.0	0.0	0.0	0.0	0.0	0.0	527.0	0.0	41.0	66.0	0.0	0.0	129.0	0.0	0.0	348.0	0.0	0.0	0.0	126.0	0.0	0.0	0.0
273	1013.0	966.0	492.0	139.0	0.0	102.0	0.0	224.0	37.0	0.0	0.0	0.0	0.0	0.0	0.0	306.0	0.0	0.0	148.0	0.0	0.0	0.0	0.0	356.0	148.0	139.0	0.0	0.0	269.0	0.0	0.0	0.0	130.0	0.0	0.0	0.0	0.0	167.0	0.0	46.0	0.0	0.0	0.0	0.0	0.0	631.0	0.0	0.0	180.0
274	500.0	915.0	256.0	1452.0	0.0	0.0	112.0	0.0	0.0	0.0	0.0	0.0	0.0	0.0	1199.0	0.0	0.0	0.0	0.0	107.0	4169.0	0.0	158.0	0.0	0.0	0.0	0.0	341.0	0.0	0.0	86.0	195.0	476.0	0.0	0.0	0.0	352.0	0.0	658.0	0.0	0.0	0.0	0.0	292.0	69.0	0.0	0.0	2226.0	37.0
275	270.0	162.0	44.0	1070.0	0.0	0.0	39.0	0.0	0.0	0.0	34.0	0.0	0.0	0.0	29.0	0.0	0.0	0.0	54.0	0.0	0.0	0.0	58.0	0.0	0.0	0.0	0.0	10454.0	0.0	0.0	0.0	225.0	122.0	0.0	0.0	0.0	0.0	0.0	98.0	0.0	0.0	0.0	0.0	0.0	0.0	0.0	0.0	216.0	0.0
276	38395.0	524.0	3721.0	188.0	0.0	125.0	0.0	188.0	44.0	266.0	0.0	28.0	13.0	0.0	0.0	0.0	636.0	0.0	5932.0	0.0	0.0	32.0	0.0	96.0	73.0	1275.0	0.0	0.0	0.0	96.0	0.0	0.0	220.0	2109.0	0.0	454.0	0.0	0.0	0.0	157.0	44.0	7448.0	36.0	0.0	0.0	227.0	0.0	0.0	67.0
277	159.0	114.0	58.0	133.0	37.0	0.0	16.0	0.0	0.0	0.0	0.0	0.0	0.0	283.0	0.0	0.0	0.0	51.0	0.0	0.0	0.0	0.0	0.0	0.0	21.0	32.0	0.0	0.0	0.0	0.0	0.0	0.0	297.0	0.0	0.0	0.0	0.0	0.0	0.0	0.0	0.0	0.0	0.0	0.0	0.0	0.0	381.0	0.0	0.0
278	307.0	598.0	0.0	2960.0	129.0	291.0	497.0	0.0	0.0	0.0	229.0	0.0	0.0	0.0	111.0	125.0	0.0	0.0	0.0	64.0	0.0	12.0	485.0	0.0	469.0	0.0	0.0	254.0	127.0	0.0	3085.0	225.0	372.0	0.0	103.0	0.0	67.0	100.0	554.0	0.0	0.0	0.0	27.0	0.0	115.0	0.0	0.0	556.0	0.0
279	5979.0	2137.0	1993.0	808.0	0.0	364.0	0.0	0.0	924.0	70.0	0.0	11342.0	6280.0	44.0	0.0	125.0	100.0	0.0	635.0	0.0	155.0	433.0	0.0	137.0	206.0	693.0	0.0	0.0	127.0	606.0	21.0	0.0	1183.0	231.0	207.0	895.0	0.0	134.0	0.0	2599.0	2090.0	164.0	779.0	0.0	0.0	580.0	0.0	0.0	112.0
280	5946.0	3822.0	1061.0	6689.0	723.0	1274.0	353.0	743.0	122.0	59.0	264.0	42.0	27.0	152.0	177.0	377.0	171.0	244.0	849.0	178.0	516.0	32.0	743.0	178.0	331.0	624.0	0.0	80481.0	382.0	78.0	258.0	22399.0	2860.0	107.0	186.0	144.0	176.0	403.0	624.0	366.0	159.0	247.0	64.0	0.0	207.0	227.0	87.0	1923.0	150.0
281	1760.0	285.0	391.0	366.0	302.0	146.0	0.0	4759.0	0.0	0.0	0.0	0.0	0.0	0.0	0.0	0.0	40.0	0.0	301.0	0.0	0.0	0.0	0.0	164.0	97.0	334.0	0.0	0.0	0.0	0.0	0.0	0.0	114.0	0.0	51.0	0.0	0.0	0.0	65.0	0.0	0.0	570.0	0.0	0.0	0.0	227.0	0.0	0.0	158.0
282	138.0	110.0	0.0	4628.0	83.0	69.0	401.0	0.0	0.0	0.0	69.0	0.0	0.0	0.0	69.0	0.0	0.0	0.0	0.0	304.0	0.0	0.0	19537.0	0.0	0.0	0.0	0.0	83.0	55.0	0.0	0.0	0.0	3477.0	0.0	0.0	55.0	0.0	0.0	152.0	0.0	0.0	0.0	0.0	0.0	263.0	0.0	0.0	96.0	0.0
283	134.0	154.0	0.0	2387.0	0.0	154.0	64.0	0.0	0.0	0.0	158.0	0.0	0.0	0.0	2066.0	0.0	0.0	0.0	0.0	0.0	165.0	0.0	308.0	0.0	0.0	0.0	0.0	789.0	0.0	0.0	226.0	2233.0	500.0	0.0	51.0	0.0	393.0	0.0	520.0	0.0	0.0	0.0	0.0	0.0	92.0	0.0	0.0	2884.0	0.0
284	915.0	6117.0	0.0	1562.0	0.0	1274.0	0.0	202.0	0.0	0.0	211.0	0.0	0.0	0.0	0.0	2946.0	0.0	172.0	0.0	42.0	0.0	20.0	379.0	0.0	3311.0	182.0	0.0	254.0	26414.0	0.0	0.0	0.0	491.0	0.0	600.0	0.0	0.0	8945.0	208.0	117.0	0.0	0.0	0.0	0.0	69.0	151.0	58.0	0.0	0.0
285	9793.0	3851.0	1870.0	3851.0	831.0	2090.0	64.0	42766.0	134.0	70.0	317.0	74.0	78.0	196.0	66.0	579.0	222.0	776.0	1650.0	107.0	467.0	36.0	0.0	301.0	1540.0	1210.0	0.0	636.0	612.0	96.0	248.0	257.0	3452.0	227.0	165.0	232.0	81.0	504.0	485.0	602.0	186.0	329.0	119.0	0.0	299.0	660.0	254.0	607.0	195.0
286	810.0	0.0	0.0	13508.0	475.0	691.0	546.0	0.0	0.0	0.0	989.0	18.0	0.0	0.0	9954.0	0.0	0.0	186.0	0.0	100.0	1558.0	0.0	1350.0	0.0	372.0	0.0	0.0	6214.0	0.0	0.0	1359.0	9726.0	1775.0	0.0	93.0	0.0	4949.0	235.0	2531.0	0.0	0.0	0.0	0.0	0.0	391.0	0.0	0.0	9996.0	0.0
287	253.0	52.0	31.0	195.0	21.0	0.0	0.0	31.0	0.0	121.0	0.0	0.0	0.0	2498.0	0.0	0.0	63.0	158.0	42.0	0.0	0.0	0.0	21.0	0.0	21.0	31.0	0.0	0.0	36.0	0.0	0.0	0.0	153.0	0.0	0.0	0.0	0.0	0.0	15.0	15.0	0.0	0.0	0.0	0.0	0.0	0.0	105.0	0.0	0.0
288	626.0	8766.0	154.0	398.0	0.0	801.0	0.0	0.0	0.0	0.0	0.0	0.0	0.0	0.0	0.0	503.0	0.0	0.0	0.0	0.0	0.0	0.0	0.0	0.0	1365.0	0.0	0.0	0.0	309.0	0.0	21.0	0.0	154.0	0.0	103.0	0.0	0.0	605.0	0.0	235.0	70.0	0.0	0.0	0.0	0.0	0.0	0.0	0.0	0.0
289	2415.0	1629.0	486.0	468.0	0.0	206.0	0.0	1142.0	0.0	27.0	0.0	0.0	0.0	0.0	0.0	337.0	40.0	0.0	374.0	0.0	0.0	0.0	0.0	82.0	7491.0	149.0	0.0	149.0	280.0	0.0	0.0	0.0	299.0	0.0	51.0	0.0	0.0	243.0	0.0	0.0	0.0	0.0	0.0	0.0	0.0	112.0	0.0	303.0	60.0
290	2271.0	1434.0	597.0	5339.0	151.0	478.0	224.0	202.0	0.0	21.0	141.0	0.0	0.0	0.0	1555.0	0.0	70.0	143.0	0.0	107.0	613.0	0.0	0.0	0.0	0.0	0.0	0.0	2868.0	153.0	0.0	873.0	4064.0	1479.0	0.0	51.0	0.0	678.0	0.0	693.0	235.0	53.0	0.0	68.0	637.0	92.0	0.0	0.0	5668.0	60.0
291	522.0	572.0	0.0	1095.0	0.0	235.0	64.0	0.0	0.0	0.0	0.0	0.0	0.0	0.0	66.0	0.0	0.0	0.0	0.0	0.0	0.0	0.0	134.0	0.0	0.0	0.0	0.0	4008.0	0.0	0.0	21.0	6252.0	219.0	0.0	0.0	0.0	27.0	0.0	117.0	0.0	0.0	0.0	0.0	0.0	0.0	0.0	0.0	404.0	0.0
292	2050.0	1141.0	476.0	418.0	0.0	173.0	0.0	664.0	0.0	0.0	0.0	0.0	0.0	0.0	0.0	173.0	30.0	0.0	231.0	0.0	0.0	0.0	0.0	0.0	346.0	115.0	0.0	129.0	129.0	0.0	0.0	96.0	202.0	35.0	0.0	0.0	13.0	115.0	0.0	0.0	0.0	0.0	0.0	0.0	0.0	0.0	0.0	657.0	0.0
293	104.0	95.0	0.0	12787.0	28.0	0.0	28.0	9.0	0.0	0.0	247.0	0.0	0.0	19.0	19.0	0.0	0.0	0.0	28.0	0.0	0.0	0.0	190.0	0.0	0.0	28.0	0.0	19.0	0.0	0.0	0.0	0.0	41686.0	0.0	0.0	0.0	0.0	0.0	571.0	0.0	0.0	0.0	0.0	0.0	2294.0	0.0	0.0	47.0	0.0
294	2435.0	637.0	1005.0	382.0	0.0	254.0	0.0	246.0	44.0	0.0	194.0	23.0	38.0	0.0	0.0	99.0	60.0	0.0	523.0	0.0	0.0	36.0	0.0	28779.0	113.0	693.0	0.0	0.0	155.0	26.0	0.0	0.0	184.0	35.0	62.0	127.0	0.0	127.0	0.0	99.0	62.0	35.0	0.0	0.0	0.0	3384.0	0.0	0.0	6447.0
295	87.0	87.0	34.0	6454.0	61.0	17.0	80.0	0.0	0.0	0.0	300.0	0.0	0.0	0.0	0.0	0.0	0.0	0.0	0.0	0.0	0.0	0.0	157.0	0.0	0.0	17.0	0.0	34.0	0.0	0.0	0.0	17.0	17198.0	0.0	0.0	0.0	0.0	0.0	450.0	0.0	0.0	0.0	0.0	0.0	899.0	0.0	0.0	34.0	0.0
296	433.0	577.0	123.0	35654.0	269.0	144.0	2617.0	0.0	0.0	0.0	268.0	0.0	0.0	0.0	185.0	0.0	0.0	0.0	0.0	71.0	107.0	0.0	21190.0	0.0	0.0	0.0	0.0	577.0	0.0	0.0	21.0	96.0	2888.0	0.0	0.0	0.0	94.0	0.0	784.0	0.0	0.0	0.0	0.0	0.0	247.0	0.0	0.0	371.0	0.0
297	26.0	20.0	20.0	667.0	52.0	10.0	0.0	0.0	0.0	0.0	156.0	0.0	0.0	15.0	0.0	0.0	0.0	10.0	0.0	0.0	0.0	0.0	20.0	0.0	0.0	0.0	0.0	15.0	0.0	0.0	0.0	0.0	36597.0	0.0	0.0	0.0	0.0	0.0	88.0	0.0	0.0	0.0	0.0	0.0	913.0	0.0	15.0	0.0	0.0
298	363.0	148.0	71.0	430.0	0.0	0.0	0.0	0.0	0.0	21.0	56.0	0.0	0.0	148.0	0.0	0.0	0.0	87.0	169.0	0.0	0.0	0.0	0.0	0.0	0.0	71.0	0.0	0.0	0.0	0.0	0.0	0.0	789.0	0.0	0.0	0.0	0.0	0.0	61.0	0.0	46.0	0.0	0.0	0.0	87.0	40.0	312.0	0.0	0.0
299	22.0	22.0	0.0	91.0	0.0	0.0	0.0	0.0	0.0	0.0	14.0	0.0	0.0	11.0	0.0	0.0	0.0	6.0	14.0	0.0	0.0	0.0	0.0	0.0	0.0	0.0	0.0	0.0	0.0	0.0	0.0	0.0	35.0	0.0	0.0	0.0	0.0	0.0	6.0	0.0	0.0	0.0	0.0	0.0	11.0	0.0	54.0	0.0	0.0
300	364.0	79.0	56.0	296.0	0.0	0.0	0.0	56.0	0.0	32.0	0.0	0.0	0.0	148.0	0.0	0.0	0.0	56.0	34.0	0.0	0.0	0.0	0.0	0.0	34.0	0.0	0.0	0.0	0.0	0.0	0.0	0.0	262.0	0.0	0.0	0.0	0.0	0.0	0.0	0.0	0.0	0.0	0.0	0.0	45.0	0.0	478.0	0.0	0.0
301	84.0	98.0	84.0	933.0	35.0	28.0	113.0	0.0	0.0	0.0	35.0	0.0	0.0	0.0	84.0	0.0	0.0	0.0	35.0	728.0	0.0	0.0	261.0	0.0	0.0	0.0	0.0	70.0	0.0	0.0	0.0	0.0	431.0	0.0	0.0	0.0	0.0	0.0	106.0	0.0	0.0	0.0	0.0	0.0	63.0	0.0	0.0	35.0	0.0
302	585.0	287.0	138.0	1446.0	53.0	74.0	212.0	0.0	0.0	0.0	0.0	0.0	0.0	0.0	85.0	0.0	0.0	0.0	0.0	8085.0	0.0	0.0	425.0	0.0	0.0	0.0	85.0	0.0	0.0	0.0	0.0	0.0	1085.0	0.0	0.0	0.0	27.0	0.0	95.0	0.0	0.0	0.0	0.0	0.0	95.0	0.0	0.0	127.0	0.0
303	82.0	56.0	0.0	783.0	0.0	39.0	69.0	0.0	0.0	0.0	30.0	0.0	0.0	0.0	39.0	0.0	0.0	0.0	30.0	23539.0	0.0	0.0	104.0	0.0	0.0	52.0	0.0	47.0	0.0	0.0	0.0	26.0	348.0	0.0	0.0	0.0	13.0	0.0	0.0	0.0	0.0	0.0	0.0	0.0	0.0	0.0	0.0	34.0	0.0
304	20.0	15.0	0.0	217.0	0.0	2.0	24.0	0.0	0.0	0.0	0.0	0.0	0.0	0.0	0.0	0.0	0.0	0.0	6.0	151.0	15.0	0.0	33.0	0.0	0.0	0.0	311.0	0.0	0.0	0.0	0.0	0.0	241.0	0.0	0.0	0.0	0.0	0.0	6.0	0.0	0.0	2.0	0.0	0.0	0.0	0.0	2.0	0.0	0.0
305	148.0	324.0	0.0	22364.0	87.0	101.0	0.0	0.0	0.0	0.0	211.0	0.0	0.0	0.0	0.0	0.0	0.0	0.0	0.0	0.0	0.0	0.0	148.0	0.0	0.0	0.0	0.0	922.0	0.0	0.0	0.0	67.0	472.0	0.0	0.0	0.0	0.0	0.0	485.0	54.0	0.0	0.0	0.0	0.0	0.0	0.0	0.0	135.0	0.0
306	10.0	8.0	2.0	70.0	10.0	8.0	0.0	0.0	0.0	0.0	0.0	0.0	0.0	247.0	0.0	0.0	2.0	10.0	0.0	0.0	0.0	0.0	0.0	0.0	0.0	0.0	0.0	8.0	0.0	0.0	0.0	0.0	331.0	0.0	0.0	0.0	0.0	2.0	0.0	0.0	0.0	0.0	0.0	0.0	37.0	0.0	3463.0	0.0	2.0
307	34.0	6.0	0.0	535.0	34.0	0.0	0.0	0.0	0.0	0.0	54.0	0.0	6.0	0.0	0.0	0.0	0.0	0.0	0.0	17.0	6.0	0.0	0.0	0.0	0.0	0.0	1239.0	41.0	0.0	0.0	0.0	0.0	14501.0	0.0	0.0	0.0	0.0	0.0	89.0	0.0	0.0	0.0	0.0	0.0	411.0	0.0	20.0	0.0	0.0
308	3.0	0.0	0.0	7.0	0.0	0.0	0.0	0.0	0.0	0.0	0.0	0.0	0.0	0.0	0.0	0.0	0.0	3.0	3.0	0.0	0.0	0.0	0.0	0.0	7.0	0.0	3.0	7.0	0.0	0.0	0.0	0.0	82.0	0.0	0.0	0.0	0.0	0.0	0.0	0.0	0.0	0.0	0.0	0.0	19.0	0.0	3.0	0.0	0.0
309	78.0	8.0	0.0	3.0	0.0	0.0	0.0	3.0	0.0	3.0	0.0	0.0	0.0	41.0	0.0	0.0	8.0	0.0	0.0	0.0	0.0	0.0	0.0	0.0	0.0	0.0	0.0	8.0	0.0	0.0	0.0	3.0	36.0	0.0	0.0	8.0	0.0	0.0	11.0	0.0	0.0	0.0	0.0	3.0	0.0	3.0	28.0	3.0	0.0
310	19.0	0.0	15.0	40.0	0.0	7.0	0.0	3.0	0.0	0.0	0.0	3.0	0.0	25.0	0.0	3.0	0.0	15.0	7.0	0.0	3.0	0.0	0.0	3.0	0.0	0.0	0.0	0.0	0.0	0.0	0.0	0.0	91.0	0.0	0.0	0.0	0.0	0.0	11.0	0.0	0.0	0.0	0.0	0.0	3.0	11.0	54.0	7.0	0.0
311	160.0	51.0	20.0	143.0	0.0	30.0	0.0	0.0	0.0	0.0	0.0	0.0	0.0	321.0	0.0	0.0	20.0	112.0	54.0	0.0	0.0	0.0	0.0	0.0	0.0	30.0	0.0	0.0	0.0	0.0	0.0	0.0	307.0	0.0	0.0	47.0	0.0	0.0	0.0	0.0	0.0	0.0	0.0	0.0	37.0	0.0	263.0	0.0	0.0
312	103.0	57.0	69.0	2679.0	57.0	92.0	288.0	0.0	0.0	0.0	80.0	0.0	0.0	0.0	323.0	0.0	0.0	0.0	0.0	358.0	92.0	0.0	623.0	0.0	0.0	0.0	0.0	150.0	0.0	0.0	0.0	103.0	496.0	0.0	0.0	0.0	69.0	0.0	92.0	0.0	0.0	0.0	0.0	0.0	0.0	0.0	0.0	69.0	0.0
313	7.0	0.0	3.0	25.0	0.0	0.0	0.0	7.0	0.0	0.0	0.0	0.0	0.0	0.0	0.0	0.0	0.0	0.0	3.0	0.0	0.0	0.0	0.0	3.0	0.0	0.0	0.0	0.0	0.0	0.0	0.0	0.0	17.0	0.0	0.0	7.0	0.0	0.0	0.0	0.0	0.0	0.0	0.0	0.0	7.0	7.0	7.0	0.0	0.0
314	38.0	25.0	0.0	61.0	0.0	14.0	3.0	0.0	0.0	0.0	6.0	0.0	0.0	3.0	0.0	0.0	0.0	0.0	11.0	0.0	0.0	0.0	0.0	0.0	0.0	0.0	0.0	6.0	0.0	11.0	0.0	0.0	80.0	0.0	0.0	0.0	0.0	0.0	0.0	6.0	3.0	0.0	0.0	0.0	3.0	0.0	6.0	0.0	0.0
315	341.0	117.0	0.0	2922.0	128.0	53.0	53.0	0.0	0.0	0.0	266.0	0.0	0.0	38.0	0.0	0.0	0.0	0.0	53.0	35.0	0.0	0.0	106.0	0.0	0.0	0.0	0.0	0.0	0.0	0.0	0.0	0.0	21250.0	0.0	0.0	0.0	0.0	0.0	437.0	0.0	0.0	0.0	0.0	0.0	1376.0	0.0	0.0	704.0	0.0
316	138.0	94.0	69.0	107.0	0.0	30.0	0.0	30.0	0.0	0.0	0.0	0.0	0.0	569.0	0.0	0.0	0.0	90.0	38.0	0.0	34.0	0.0	0.0	0.0	34.0	0.0	0.0	0.0	0.0	0.0	0.0	17.0	176.0	0.0	0.0	0.0	0.0	0.0	0.0	0.0	0.0	0.0	0.0	0.0	0.0	0.0	7838.0	25.0	0.0
317	50.0	19.0	0.0	211.0	0.0	19.0	10.0	0.0	0.0	0.0	0.0	0.0	0.0	0.0	6.0	2.0	0.0	0.0	0.0	5167.0	0.0	0.0	54.0	0.0	0.0	0.0	0.0	6.0	0.0	0.0	0.0	0.0	72.0	0.0	0.0	0.0	6.0	0.0	15.0	0.0	0.0	0.0	0.0	0.0	0.0	0.0	0.0	6.0	0.0
318	159.0	131.0	0.0	2314.0	0.0	140.0	1199.0	0.0	0.0	0.0	112.0	0.0	13.0	0.0	74.0	0.0	0.0	0.0	0.0	0.0	0.0	0.0	1976.0	0.0	0.0	0.0	0.0	337.0	0.0	0.0	74.0	252.0	543.0	0.0	0.0	0.0	0.0	0.0	234.0	0.0	0.0	0.0	0.0	0.0	74.0	0.0	0.0	290.0	0.0
319	158.0	129.0	0.0	3885.0	101.0	101.0	8319.0	0.0	0.0	0.0	72.0	0.0	0.0	0.0	462.0	0.0	0.0	0.0	101.0	35.0	115.0	0.0	5315.0	0.0	0.0	0.0	0.0	361.0	0.0	0.0	0.0	0.0	1068.0	0.0	0.0	0.0	27.0	0.0	259.0	0.0	0.0	0.0	0.0	0.0	144.0	0.0	0.0	129.0	0.0
320	288.0	107.0	0.0	2314.0	0.0	115.0	10474.0	0.0	0.0	0.0	0.0	0.0	0.0	0.0	7073.0	0.0	0.0	0.0	0.0	64.0	82.0	0.0	2314.0	0.0	0.0	49.0	0.0	238.0	0.0	0.0	0.0	0.0	543.0	0.0	0.0	0.0	57.0	0.0	156.0	0.0	0.0	0.0	0.0	0.0	49.0	0.0	0.0	164.0	0.0
321	58.0	0.0	0.0	952.0	0.0	104.0	221.0	0.0	0.0	0.0	0.0	0.0	0.0	0.0	8079.0	0.0	0.0	0.0	0.0	287.0	156.0	0.0	208.0	0.0	0.0	0.0	0.0	52.0	0.0	0.0	0.0	45.0	398.0	0.0	0.0	0.0	182.0	0.0	0.0	0.0	0.0	0.0	0.0	0.0	65.0	0.0	0.0	195.0	0.0
322	647.0	242.0	398.0	1826.0	0.0	54.0	163.0	54.0	0.0	0.0	0.0	0.0	0.0	0.0	101.0	0.0	0.0	0.0	0.0	749.0	0.0	0.0	249.0	0.0	0.0	0.0	0.0	163.0	0.0	0.0	0.0	0.0	1022.0	0.0	0.0	0.0	0.0	0.0	93.0	0.0	0.0	0.0	0.0	0.0	117.0	0.0	0.0	0.0	52.0
323	204.0	95.0	0.0	6204.0	73.0	80.0	112.0	43.0	0.0	0.0	0.0	0.0	0.0	0.0	0.0	0.0	0.0	0.0	65.0	0.0	0.0	0.0	226.0	0.0	0.0	0.0	0.0	3010.0	0.0	0.0	0.0	277.0	168.0	0.0	0.0	0.0	0.0	0.0	124.0	0.0	0.0	0.0	0.0	0.0	36.0	0.0	0.0	153.0	0.0
324	646.0	372.0	192.0	44.0	0.0	0.0	0.0	0.0	59.0	0.0	0.0	287.0	1920.0	0.0	0.0	0.0	0.0	0.0	69.0	0.0	0.0	69.0	0.0	22.0	0.0	91.0	0.0	0.0	0.0	44.0	0.0	0.0	31.0	0.0	0.0	56.0	0.0	0.0	0.0	340.0	248.0	0.0	249.0	0.0	0.0	0.0	0.0	18.0	0.0
325	162.0	131.0	99.0	435.0	0.0	0.0	0.0	26.0	0.0	21.0	0.0	0.0	0.0	41.0	0.0	0.0	0.0	52.0	47.0	0.0	0.0	0.0	0.0	0.0	41.0	36.0	0.0	0.0	0.0	0.0	0.0	0.0	487.0	0.0	0.0	0.0	0.0	0.0	52.0	0.0	0.0	0.0	0.0	0.0	68.0	36.0	152.0	0.0	0.0
326	8.0	0.0	0.0	42.0	0.0	3.0	0.0	3.0	0.0	0.0	0.0	0.0	0.0	12.0	0.0	0.0	0.0	3.0	0.0	0.0	0.0	0.0	0.0	0.0	0.0	0.0	547.0	12.0	0.0	0.0	0.0	0.0	120.0	0.0	0.0	0.0	0.0	0.0	0.0	0.0	0.0	0.0	0.0	0.0	0.0	0.0	0.0	3.0	0.0
327	256.0	82.0	46.0	621.0	51.0	0.0	0.0	0.0	0.0	16.0	66.0	0.0	0.0	164.0	0.0	0.0	0.0	92.0	0.0	0.0	0.0	0.0	0.0	0.0	0.0	30.0	0.0	0.0	0.0	0.0	0.0	0.0	565.0	0.0	0.0	0.0	0.0	0.0	133.0	0.0	0.0	0.0	0.0	0.0	71.0	0.0	318.0	0.0	0.0
328	38.0	38.0	3.0	182.0	0.0	0.0	0.0	0.0	0.0	19.0	0.0	3.0	0.0	11.0	0.0	0.0	11.0	0.0	0.0	0.0	0.0	0.0	0.0	0.0	0.0	7.0	0.0	7.0	0.0	0.0	0.0	0.0	19.0	0.0	0.0	3.0	0.0	0.0	7.0	0.0	0.0	7.0	0.0	0.0	0.0	15.0	42.0	3.0	0.0
329	0.0	0.0	0.0	4.0	0.0	0.0	0.0	0.0	0.0	0.0	0.0	0.0	0.0	0.0	0.0	0.0	0.0	0.0	0.0	0.0	0.0	0.0	0.0	0.0	0.0	0.0	0.0	0.0	0.0	0.0	0.0	0.0	29.0	0.0	0.0	0.0	0.0	0.0	4.0	0.0	0.0	0.0	0.0	0.0	0.0	0.0	0.0	0.0	0.0
330	250.0	81.0	56.0	0.0	0.0	0.0	0.0	3.0	20.0	0.0	0.0	20.0	0.0	0.0	0.0	0.0	0.0	0.0	24.0	0.0	3.0	0.0	0.0	3.0	3.0	11.0	0.0	3.0	0.0	0.0	0.0	0.0	28.0	0.0	0.0	28.0	0.0	0.0	0.0	196.0	192.0	7.0	0.0	3.0	0.0	7.0	0.0	0.0	0.0
331	44.0	0.0	82.0	233.0	0.0	0.0	0.0	0.0	0.0	0.0	0.0	0.0	0.0	40.0	0.0	0.0	0.0	23.0	18.0	0.0	0.0	0.0	14.0	23.0	0.0	0.0	0.0	0.0	0.0	0.0	0.0	14.0	332.0	0.0	0.0	18.0	0.0	0.0	0.0	0.0	0.0	0.0	0.0	0.0	14.0	0.0	73.0	0.0	0.0
332	299.0	218.0	0.0	567.0	0.0	0.0	0.0	0.0	0.0	16.0	0.0	0.0	0.0	90.0	0.0	0.0	0.0	0.0	0.0	0.0	0.0	0.0	0.0	0.0	0.0	0.0	0.0	0.0	0.0	0.0	0.0	0.0	690.0	0.0	0.0	0.0	0.0	0.0	90.0	0.0	0.0	0.0	0.0	0.0	0.0	0.0	336.0	0.0	0.0
333	77.0	15.0	31.0	114.0	0.0	0.0	0.0	15.0	0.0	0.0	10.0	0.0	0.0	41.0	0.0	0.0	0.0	15.0	0.0	0.0	0.0	0.0	0.0	0.0	15.0	0.0	0.0	0.0	0.0	0.0	0.0	0.0	98.0	0.0	0.0	0.0	0.0	0.0	10.0	0.0	0.0	15.0	0.0	0.0	31.0	0.0	119.0	0.0	0.0
334	411.0	28.0	0.0	154.0	0.0	0.0	0.0	38.0	0.0	2126.0	17.0	0.0	0.0	1384.0	0.0	0.0	362.0	17.0	21.0	0.0	0.0	0.0	0.0	17.0	35.0	56.0	0.0	0.0	0.0	0.0	0.0	14.0	42.0	0.0	0.0	66.0	0.0	0.0	0.0	0.0	0.0	42.0	0.0	0.0	0.0	21.0	97.0	0.0	0.0
335	2428.0	91.0	225.0	57.0	0.0	22.0	0.0	84.0	67.0	183.0	0.0	70.0	0.0	0.0	0.0	0.0	860.0	0.0	340.0	0.0	0.0	0.0	0.0	0.0	0.0	321.0	0.0	0.0	0.0	148.0	0.0	0.0	42.0	1510.0	0.0	6512.0	0.0	0.0	0.0	42.0	62.0	397.0	22.0	0.0	19.0	80.0	0.0	0.0	0.0
336	701.0	44.0	190.0	34.0	0.0	0.0	0.0	20.0	167.0	71.0	0.0	7409.0	0.0	0.0	0.0	17.0	78.0	0.0	74.0	0.0	0.0	24.0	0.0	20.0	0.0	40.0	0.0	0.0	0.0	104.0	0.0	0.0	44.0	51.0	17.0	1279.0	0.0	0.0	0.0	262.0	345.0	23.0	27.0	0.0	0.0	51.0	0.0	0.0	0.0
[truncated: 288 more columns]
