# Supplementary material for: Estimation of Human Mobility Patterns for Forecasting the Early Spread of Disease
Source: Healthcare (Basel). 2021 Sep 16;9(9):1224. doi: 10.3390/healthcare9091224 (PMC8468459; doi:10.3390/healthcare9091224)
Supplement: Supplementary file 1 [file healthcare-09-01224-s001.zip › Supplementary Material/Matrix/2020-01-19.csv]

	0	1	2	3	4	5	6	7	8	9	10	11	12	13	14	15	16	17	18	19	20	21	22	23	24	25	26	27	28	29	30	31	32	33	34	35	36	37	38	39	40	41	42	43	44	45	46	47	48
0	0.0	27549.0	90622.0	21024.0	1997.0	7249.0	530.0	16191.0	6041.0	2847.0	4455.0	2634.0	1912.0	1842.0	487.0	2444.0	7974.0	5082.0	154420.0	926.0	2614.0	2452.0	0.0	6524.0	5074.0	42290.0	0.0	3768.0	3570.0	8458.0	288.0	1171.0	21024.0	55581.0	2269.0	20057.0	326.0	2124.0	4466.0	12082.0	5074.0	19091.0	4490.0	0.0	1121.0	26824.0	2083.0	1519.0	3909.0
1	30617.0	0.0	7160.0	37843.0	2707.0	40431.0	960.0	4809.0	1210.0	231.0	10736.0	354.0	1044.0	917.0	268.0	32284.0	1030.0	3510.0	2905.0	581.0	792.0	553.0	0.0	1663.0	46337.0	3067.0	0.0	5336.0	24802.0	793.0	967.0	2553.0	16567.0	706.0	13541.0	1287.0	326.0	42037.0	6019.0	5142.0	1210.0	1420.0	986.0	0.0	2409.0	3788.0	2217.0	1653.0	842.0
2	84406.0	4151.0	0.0	3228.0	709.0	1768.0	115.0	4612.0	1383.0	525.0	381.0	1079.0	590.0	701.0	48.0	674.0	1196.0	808.0	23523.0	43.0	249.0	705.0	0.0	9378.0	2306.0	59653.0	0.0	767.0	591.0	3228.0	34.0	167.0	3305.0	7917.0	436.0	6611.0	97.0	379.0	757.0	2690.0	1383.0	5150.0	872.0	0.0	333.0	33900.0	784.0	268.0	1229.0
3	7696.0	6918.0	1902.0	0.0	3113.0	1324.0	1989.0	869.0	156.0	101.0	11329.0	52.0	51.0	458.0	683.0	309.0	437.0	1358.0	1470.0	531.0	2507.0	74.0	5621.0	260.0	521.0	1120.0	0.0	2940.0	827.0	106.0	265.0	962.0	66677.0	192.0	351.0	252.0	244.0	417.0	57856.0	885.0	186.0	374.0	139.0	0.0	6226.0	557.0	649.0	2507.0	295.0
4	262.0	273.0	96.0	1681.0	0.0	74.0	0.0	74.0	0.0	0.0	251.0	0.0	0.0	0.0	0.0	0.0	0.0	696.0	80.0	0.0	0.0	0.0	74.0	0.0	0.0	0.0	0.0	64.0	0.0	0.0	0.0	0.0	487.0	0.0	0.0	0.0	0.0	0.0	2222.0	0.0	0.0	0.0	0.0	0.0	74.0	0.0	72.0	182.0	0.0
5	586.0	2040.0	104.0	470.0	0.0	0.0	0.0	0.0	0.0	0.0	0.0	0.0	0.0	0.0	0.0	1172.0	0.0	0.0	136.0	0.0	0.0	0.0	73.0	0.0	758.0	94.0	0.0	125.0	429.0	0.0	34.0	0.0	125.0	0.0	11066.0	0.0	0.0	1062.0	0.0	0.0	0.0	0.0	0.0	0.0	0.0	94.0	0.0	146.0	0.0
6	206.0	103.0	0.0	2883.0	0.0	68.0	0.0	0.0	0.0	0.0	0.0	0.0	0.0	0.0	183.0	0.0	0.0	0.0	0.0	0.0	57.0	0.0	16541.0	0.0	0.0	0.0	0.0	183.0	0.0	0.0	0.0	68.0	551.0	0.0	0.0	0.0	0.0	0.0	149.0	0.0	0.0	0.0	0.0	0.0	80.0	0.0	0.0	103.0	0.0
7	2431.0	393.0	855.0	230.0	95.0	0.0	0.0	0.0	0.0	0.0	0.0	0.0	0.0	0.0	0.0	0.0	0.0	0.0	366.0	0.0	0.0	0.0	0.0	163.0	95.0	298.0	0.0	0.0	81.0	58.0	0.0	0.0	190.0	64.0	0.0	0.0	0.0	0.0	67.0	0.0	0.0	95.0	0.0	0.0	0.0	203.0	0.0	0.0	67.0
8	1471.0	333.0	563.0	156.0	0.0	135.0	0.0	177.0	0.0	0.0	0.0	290.0	160.0	0.0	0.0	0.0	0.0	0.0	250.0	0.0	0.0	1411.0	0.0	86.0	114.0	365.0	0.0	0.0	0.0	1393.0	0.0	0.0	125.0	135.0	0.0	699.0	0.0	0.0	0.0	5988.0	223.0	0.0	2801.0	0.0	0.0	111.0	0.0	0.0	0.0
9	735.0	50.0	233.0	58.0	29.0	0.0	0.0	54.0	33.0	0.0	0.0	0.0	0.0	137.0	0.0	0.0	11498.0	29.0	363.0	0.0	0.0	0.0	0.0	0.0	58.0	100.0	0.0	0.0	0.0	0.0	0.0	0.0	142.0	100.0	0.0	488.0	0.0	0.0	0.0	45.0	0.0	325.0	0.0	0.0	0.0	0.0	546.0	0.0	0.0
10	356.0	205.0	0.0	5526.0	102.0	34.0	27.0	48.0	0.0	0.0	0.0	0.0	0.0	0.0	0.0	0.0	0.0	122.0	48.0	0.0	0.0	0.0	89.0	0.0	0.0	34.0	0.0	54.0	68.0	0.0	0.0	0.0	13448.0	0.0	0.0	0.0	0.0	0.0	14162.0	0.0	0.0	0.0	0.0	0.0	926.0	0.0	0.0	48.0	0.0
11	647.0	33.0	143.0	29.0	0.0	0.0	0.0	7.0	95.0	0.0	0.0	0.0	62.0	0.0	0.0	0.0	25.0	0.0	58.0	0.0	0.0	25.0	0.0	0.0	0.0	36.0	0.0	0.0	0.0	47.0	0.0	0.0	18.0	29.0	0.0	194.0	0.0	0.0	0.0	489.0	1033.0	0.0	51.0	0.0	0.0	40.0	0.0	18.0	0.0
12	432.0	577.0	121.0	25.0	0.0	0.0	0.0	0.0	67.0	0.0	0.0	74.0	0.0	0.0	0.0	0.0	0.0	0.0	33.0	0.0	12.0	130.0	0.0	12.0	0.0	21.0	0.0	0.0	0.0	50.0	0.0	0.0	75.0	29.0	0.0	33.0	0.0	0.0	0.0	224.0	16.0	0.0	92.0	0.0	12.0	29.0	0.0	29.0	16.0
13	189.0	96.0	61.0	140.0	26.0	0.0	0.0	30.0	0.0	61.0	0.0	0.0	0.0	0.0	0.0	0.0	66.0	118.0	35.0	0.0	0.0	0.0	0.0	0.0	0.0	0.0	0.0	0.0	0.0	0.0	0.0	0.0	171.0	0.0	0.0	0.0	0.0	0.0	0.0	0.0	0.0	0.0	0.0	0.0	22.0	0.0	4043.0	26.0	0.0
14	67.0	58.0	0.0	546.0	0.0	0.0	198.0	0.0	0.0	0.0	0.0	0.0	0.0	0.0	0.0	0.0	0.0	0.0	42.0	0.0	664.0	0.0	117.0	0.0	0.0	0.0	0.0	92.0	0.0	0.0	0.0	58.0	185.0	0.0	0.0	0.0	4911.0	0.0	50.0	0.0	0.0	0.0	0.0	0.0	0.0	0.0	0.0	361.0	0.0
15	599.0	2599.0	164.0	282.0	82.0	1010.0	0.0	129.0	0.0	0.0	0.0	0.0	15.0	0.0	0.0	0.0	0.0	82.0	70.0	0.0	0.0	0.0	0.0	0.0	9011.0	105.0	0.0	0.0	482.0	0.0	0.0	0.0	129.0	0.0	388.0	0.0	0.0	21891.0	0.0	0.0	0.0	0.0	0.0	0.0	0.0	0.0	0.0	0.0	44.0
16	3342.0	484.0	653.0	290.0	0.0	0.0	0.0	193.0	89.0	14458.0	0.0	0.0	0.0	144.0	0.0	0.0	0.0	0.0	1356.0	0.0	79.0	21.0	0.0	57.0	0.0	787.0	0.0	0.0	0.0	87.0	23.0	0.0	532.0	242.0	0.0	2789.0	0.0	0.0	0.0	108.0	0.0	2082.0	74.0	0.0	0.0	250.0	154.0	0.0	0.0
17	476.0	306.0	76.0	766.0	1052.0	59.0	0.0	127.0	0.0	16.0	374.0	0.0	0.0	150.0	0.0	0.0	0.0	0.0	119.0	0.0	0.0	0.0	0.0	0.0	0.0	68.0	0.0	0.0	0.0	0.0	0.0	0.0	775.0	0.0	0.0	0.0	0.0	0.0	119.0	0.0	0.0	0.0	0.0	0.0	178.0	0.0	381.0	51.0	0.0
18	96893.0	807.0	11098.0	1345.0	295.0	278.0	0.0	1014.0	481.0	175.0	341.0	148.0	60.0	39.0	0.0	112.0	330.0	198.0	0.0	28.0	339.0	91.0	0.0	752.0	616.0	22236.0	0.0	0.0	141.0	464.0	34.0	0.0	775.0	3765.0	60.0	1691.0	16.0	189.0	378.0	383.0	158.0	2790.0	179.0	0.0	71.0	2005.0	134.0	0.0	339.0
19	259.0	153.0	153.0	890.0	41.0	47.0	141.0	0.0	0.0	0.0	35.0	0.0	0.0	0.0	64.0	0.0	0.0	0.0	0.0	0.0	0.0	0.0	135.0	0.0	29.0	0.0	0.0	29.0	0.0	0.0	0.0	41.0	678.0	0.0	0.0	0.0	0.0	0.0	41.0	0.0	0.0	0.0	0.0	0.0	47.0	0.0	0.0	112.0	0.0
20	822.0	458.0	253.0	1416.0	0.0	0.0	99.0	102.0	0.0	0.0	0.0	0.0	0.0	0.0	1122.0	0.0	0.0	0.0	142.0	0.0	0.0	0.0	158.0	0.0	0.0	0.0	0.0	174.0	0.0	0.0	34.0	102.0	1356.0	0.0	0.0	88.0	995.0	0.0	0.0	0.0	0.0	0.0	0.0	142.0	95.0	0.0	0.0	269.0	0.0
21	515.0	161.0	182.0	17.0	0.0	38.0	0.0	0.0	1066.0	0.0	0.0	26.0	108.0	0.0	0.0	0.0	0.0	0.0	49.0	0.0	0.0	0.0	0.0	24.0	0.0	161.0	0.0	0.0	10.0	270.0	0.0	0.0	17.0	24.0	0.0	105.0	0.0	0.0	0.0	1084.0	35.0	0.0	3060.0	0.0	0.0	42.0	0.0	0.0	0.0
22	0.0	0.0	0.0	5406.0	141.0	0.0	17326.0	0.0	0.0	16.0	120.0	0.0	21.0	0.0	97.0	0.0	0.0	0.0	0.0	50.0	113.0	0.0	0.0	0.0	0.0	0.0	0.0	300.0	0.0	0.0	23.0	0.0	1647.0	0.0	0.0	0.0	0.0	0.0	302.0	0.0	0.0	0.0	0.0	0.0	119.0	0.0	0.0	0.0	0.0
23	2426.0	425.0	3277.0	170.0	0.0	127.0	0.0	141.0	70.0	0.0	99.0	52.0	45.0	0.0	0.0	0.0	0.0	0.0	766.0	0.0	0.0	30.0	0.0	0.0	0.0	5093.0	0.0	0.0	70.0	58.0	0.0	0.0	170.0	51.0	0.0	127.0	0.0	0.0	0.0	156.0	37.0	99.0	64.0	0.0	0.0	8498.0	0.0	0.0	19466.0
24	658.0	2187.0	303.0	289.0	79.0	922.0	0.0	197.0	0.0	0.0	0.0	0.0	0.0	0.0	0.0	7588.0	0.0	0.0	144.0	0.0	0.0	0.0	0.0	0.0	0.0	0.0	0.0	79.0	513.0	0.0	46.0	0.0	118.0	0.0	242.0	0.0	0.0	1198.0	0.0	0.0	0.0	0.0	0.0	0.0	0.0	118.0	0.0	92.0	0.0
25	16325.0	542.0	31448.0	445.0	0.0	0.0	0.0	338.0	212.0	62.0	0.0	105.0	39.0	39.0	0.0	84.0	145.0	91.0	19466.0	0.0	0.0	39.0	0.0	4123.0	379.0	0.0	0.0	0.0	118.0	183.0	0.0	0.0	329.0	1454.0	0.0	706.0	0.0	0.0	155.0	290.0	111.0	374.0	79.0	0.0	0.0	14846.0	0.0	0.0	872.0
26	0.0	0.0	0.0	0.0	0.0	0.0	0.0	0.0	0.0	0.0	0.0	0.0	0.0	0.0	0.0	0.0	0.0	0.0	0.0	0.0	0.0	0.0	0.0	0.0	0.0	0.0	0.0	0.0	0.0	0.0	0.0	0.0	1259.0	0.0	0.0	0.0	0.0	0.0	0.0	0.0	0.0	0.0	0.0	0.0	95.0	0.0	0.0	0.0	0.0
27	506.0	506.0	84.0	1712.0	108.0	156.0	66.0	0.0	0.0	0.0	0.0	0.0	0.0	0.0	0.0	0.0	0.0	0.0	84.0	0.0	67.0	0.0	205.0	0.0	0.0	0.0	0.0	0.0	0.0	0.0	34.0	837.0	301.0	0.0	0.0	0.0	0.0	0.0	217.0	0.0	0.0	0.0	0.0	0.0	0.0	0.0	0.0	849.0	0.0
28	1873.0	15525.0	434.0	4068.0	780.0	4705.0	530.0	773.0	89.0	16.0	4053.0	31.0	33.0	111.0	73.0	6321.0	77.0	320.0	403.0	107.0	0.0	43.0	856.0	130.0	12900.0	501.0	0.0	366.0	0.0	106.0	0.0	251.0	1647.0	38.0	3688.0	138.0	114.0	12102.0	643.0	237.0	93.0	64.0	99.0	0.0	429.0	389.0	319.0	0.0	44.0
29	1922.0	151.0	602.0	35.0	0.0	0.0	0.0	30.0	718.0	0.0	0.0	42.0	0.0	0.0	0.0	0.0	35.0	0.0	288.0	0.0	0.0	247.0	0.0	45.0	0.0	177.0	0.0	0.0	0.0	0.0	0.0	0.0	55.0	2428.0	0.0	13493.0	0.0	0.0	0.0	1639.0	65.0	35.0	263.0	0.0	0.0	91.0	0.0	0.0	25.0
30	0.0	143.0	0.0	1922.0	0.0	98.0	132.0	0.0	0.0	0.0	107.0	0.0	0.0	0.0	317.0	0.0	0.0	0.0	0.0	0.0	0.0	0.0	323.0	0.0	583.0	0.0	0.0	1158.0	0.0	0.0	0.0	1185.0	161.0	0.0	0.0	0.0	358.0	0.0	529.0	0.0	0.0	0.0	0.0	0.0	572.0	0.0	0.0	646.0	0.0
31	157.0	177.0	0.0	728.0	88.0	68.0	0.0	0.0	0.0	0.0	0.0	0.0	0.0	0.0	73.0	0.0	0.0	0.0	0.0	0.0	79.0	0.0	147.0	0.0	0.0	0.0	0.0	1359.0	0.0	0.0	23.0	0.0	128.0	0.0	0.0	0.0	0.0	0.0	108.0	0.0	0.0	0.0	0.0	0.0	0.0	0.0	0.0	3084.0	0.0
32	12447.0	7431.0	2972.0	113880.0	1560.0	1185.0	1142.0	1256.0	302.0	231.0	50533.0	121.0	72.0	786.0	975.0	477.0	593.0	1938.0	1857.0	639.0	2786.0	117.0	2600.0	361.0	379.0	1486.0	0.0	1486.0	1016.0	174.0	288.0	544.0	0.0	269.0	339.0	467.0	97.0	455.0	62310.0	1123.0	391.0	581.0	189.0	0.0	136033.0	640.0	1062.0	1028.0	243.0
33	22334.0	181.0	2948.0	94.0	33.0	47.0	0.0	74.0	100.0	0.0	0.0	47.0	33.0	0.0	0.0	0.0	38.0	0.0	1992.0	0.0	0.0	52.0	0.0	86.0	26.0	1120.0	0.0	0.0	0.0	2951.0	0.0	0.0	67.0	0.0	0.0	4607.0	0.0	0.0	0.0	94.0	37.0	77.0	0.0	0.0	0.0	222.0	26.0	0.0	33.0
34	229.0	922.0	0.0	195.0	0.0	11799.0	0.0	68.0	0.0	0.0	0.0	0.0	0.0	0.0	0.0	307.0	0.0	0.0	0.0	0.0	0.0	0.0	39.0	0.0	370.0	0.0	0.0	73.0	458.0	0.0	0.0	0.0	34.0	0.0	0.0	0.0	0.0	390.0	39.0	0.0	0.0	0.0	0.0	0.0	0.0	39.0	0.0	39.0	0.0
35	6382.0	286.0	1220.0	88.0	0.0	0.0	0.0	61.0	291.0	169.0	0.0	163.0	33.0	0.0	0.0	0.0	600.0	0.0	770.0	0.0	0.0	60.0	0.0	115.0	61.0	654.0	0.0	0.0	81.0	13519.0	0.0	0.0	95.0	4643.0	0.0	0.0	0.0	0.0	0.0	647.0	139.0	95.0	109.0	0.0	0.0	306.0	0.0	0.0	51.0
36	84.0	0.0	0.0	370.0	0.0	0.0	0.0	0.0	0.0	0.0	0.0	0.0	0.0	0.0	5601.0	0.0	0.0	0.0	0.0	0.0	981.0	0.0	46.0	0.0	0.0	0.0	0.0	108.0	0.0	0.0	0.0	100.0	146.0	0.0	0.0	0.0	0.0	0.0	0.0	0.0	0.0	0.0	0.0	0.0	0.0	0.0	0.0	254.0	0.0
37	461.0	3215.0	123.0	446.0	0.0	1646.0	0.0	123.0	0.0	0.0	0.0	0.0	0.0	0.0	0.0	23661.0	0.0	0.0	107.0	0.0	0.0	0.0	0.0	0.0	3130.0	0.0	0.0	107.0	1199.0	0.0	0.0	0.0	138.0	38.0	497.0	0.0	0.0	0.0	0.0	0.0	0.0	0.0	0.0	0.0	0.0	139.0	0.0	92.0	0.0
38	320.0	209.0	0.0	35561.0	1418.0	0.0	82.0	0.0	0.0	0.0	15834.0	0.0	0.0	0.0	0.0	0.0	0.0	0.0	98.0	0.0	0.0	0.0	258.0	0.0	0.0	0.0	0.0	209.0	0.0	0.0	0.0	73.0	18261.0	0.0	0.0	0.0	16.0	0.0	0.0	0.0	0.0	0.0	0.0	0.0	862.0	0.0	0.0	726.0	0.0
39	5850.0	2791.0	1747.0	1335.0	0.0	906.0	0.0	386.0	9538.0	79.0	160.0	2306.0	1213.0	85.0	0.0	0.0	252.0	106.0	946.0	0.0	79.0	2961.0	0.0	361.0	474.0	1432.0	0.0	0.0	283.0	9348.0	0.0	0.0	871.0	346.0	266.0	3374.0	0.0	75.0	264.0	0.0	3305.0	364.0	8617.0	0.0	0.0	947.0	0.0	0.0	243.0
40	1659.0	606.0	398.0	123.0	0.0	0.0	0.0	66.0	113.0	0.0	0.0	919.0	45.0	0.0	0.0	0.0	0.0	56.0	237.0	0.0	66.0	43.0	0.0	57.0	0.0	218.0	0.0	0.0	0.0	75.0	0.0	0.0	369.0	66.0	0.0	199.0	0.0	0.0	0.0	938.0	0.0	0.0	170.0	0.0	0.0	56.0	0.0	0.0	147.0
41	5553.0	257.0	1116.0	333.0	85.0	0.0	0.0	265.0	0.0	84.0	57.0	0.0	0.0	0.0	0.0	0.0	962.0	0.0	2461.0	0.0	0.0	34.0	0.0	0.0	0.0	419.0	0.0	0.0	0.0	0.0	0.0	0.0	181.0	114.0	0.0	88.0	0.0	0.0	0.0	95.0	0.0	0.0	0.0	0.0	0.0	139.0	0.0	0.0	0.0
42	972.0	230.0	198.0	38.0	0.0	17.0	0.0	0.0	2764.0	0.0	0.0	79.0	139.0	0.0	0.0	0.0	0.0	0.0	87.0	0.0	0.0	3155.0	0.0	0.0	31.0	132.0	0.0	0.0	0.0	309.0	0.0	0.0	69.0	69.0	0.0	167.0	0.0	0.0	0.0	5909.0	46.0	0.0	0.0	0.0	0.0	31.0	0.0	48.0	0.0
43	0.0	0.0	0.0	0.0	0.0	0.0	0.0	0.0	0.0	0.0	0.0	0.0	0.0	0.0	0.0	0.0	0.0	0.0	0.0	0.0	0.0	0.0	0.0	0.0	0.0	0.0	0.0	0.0	0.0	0.0	0.0	0.0	0.0	0.0	0.0	0.0	0.0	0.0	0.0	0.0	0.0	0.0	0.0	0.0	0.0	0.0	0.0	0.0	0.0
44	201.0	201.0	50.0	5045.0	117.0	0.0	0.0	67.0	0.0	0.0	1786.0	0.0	0.0	39.0	0.0	0.0	0.0	137.0	0.0	21.0	151.0	0.0	151.0	50.0	0.0	0.0	0.0	0.0	50.0	0.0	0.0	0.0	86872.0	0.0	0.0	0.0	0.0	0.0	1589.0	0.0	0.0	0.0	0.0	0.0	0.0	0.0	61.0	50.0	50.0
45	4327.0	453.0	5233.0	343.0	0.0	78.0	0.0	241.0	67.0	16.0	140.0	21.0	30.0	0.0	0.0	93.0	0.0	0.0	1140.0	0.0	0.0	21.0	0.0	7190.0	140.0	13842.0	0.0	0.0	124.0	78.0	0.0	0.0	249.0	218.0	0.0	218.0	0.0	0.0	0.0	171.0	37.0	78.0	34.0	0.0	0.0	0.0	0.0	0.0	1765.0
46	201.0	135.0	27.0	233.0	0.0	0.0	0.0	21.0	0.0	54.0	0.0	0.0	0.0	3320.0	0.0	21.0	27.0	271.0	70.0	0.0	0.0	0.0	32.0	0.0	43.0	0.0	0.0	0.0	0.0	0.0	0.0	0.0	271.0	0.0	0.0	0.0	0.0	0.0	0.0	0.0	0.0	0.0	0.0	0.0	32.0	0.0	0.0	0.0	0.0
47	1760.0	2034.0	0.0	47718.0	4255.0	4282.0	3130.0	531.0	78.0	28.0	1846.0	21.0	42.0	124.0	28542.0	814.0	0.0	1266.0	282.0	1673.0	6734.0	0.0	6729.0	0.0	2323.0	235.0	0.0	28447.0	378.0	48.0	5623.0	95743.0	6975.0	38.0	873.0	113.0	16201.0	720.0	29678.0	185.0	93.0	90.0	59.0	0.0	1669.0	139.0	247.0	0.0	0.0
48	1993.0	500.0	1074.0	281.0	73.0	156.0	0.0	146.0	0.0	16.0	0.0	47.0	33.0	45.0	0.0	0.0	0.0	122.0	302.0	0.0	0.0	39.0	0.0	22684.0	125.0	1179.0	0.0	0.0	83.0	67.0	0.0	0.0	177.0	73.0	0.0	104.0	0.0	104.0	0.0	198.0	93.0	83.0	49.0	0.0	0.0	4958.0	0.0	0.0	0.0
49	2142.0	243.0	422.0	373.0	153.0	97.0	0.0	241.0	78.0	9876.0	0.0	0.0	33.0	340.0	0.0	0.0	22124.0	91.0	908.0	0.0	0.0	26.0	0.0	57.0	0.0	308.0	0.0	0.0	0.0	125.0	0.0	0.0	243.0	340.0	0.0	1996.0	0.0	0.0	0.0	97.0	55.0	2678.0	59.0	0.0	0.0	250.0	381.0	0.0	44.0
50	91.0	199.0	33.0	341.0	58.0	133.0	0.0	33.0	0.0	0.0	0.0	0.0	0.0	0.0	0.0	0.0	0.0	0.0	0.0	0.0	0.0	0.0	0.0	0.0	99.0	0.0	0.0	83.0	33.0	0.0	0.0	41.0	83.0	0.0	0.0	0.0	0.0	41.0	49.0	0.0	0.0	0.0	0.0	0.0	0.0	0.0	0.0	0.0	0.0
51	183.0	81.0	0.0	774.0	0.0	0.0	0.0	169.0	0.0	0.0	0.0	0.0	0.0	0.0	1122.0	0.0	0.0	0.0	74.0	0.0	4299.0	0.0	74.0	0.0	0.0	0.0	0.0	163.0	0.0	0.0	34.0	176.0	326.0	0.0	0.0	0.0	3230.0	0.0	108.0	0.0	0.0	0.0	0.0	0.0	0.0	0.0	0.0	203.0	0.0
52	2310.0	1815.0	0.0	18151.0	721.0	1150.0	1109.0	265.0	56.0	0.0	1485.0	26.0	63.0	52.0	17491.0	168.0	48.0	274.0	282.0	244.0	3135.0	0.0	1650.0	72.0	1327.0	442.0	0.0	6270.0	212.0	77.0	4125.0	17161.0	4166.0	0.0	169.0	100.0	7260.0	227.0	6435.0	171.0	74.0	64.0	54.0	0.0	930.0	139.0	72.0	13365.0	0.0
53	3274.0	3643.0	645.0	17388.0	484.0	2444.0	596.0	507.0	67.0	0.0	1846.0	0.0	45.0	111.0	317.0	561.0	38.0	274.0	322.0	229.0	226.0	26.0	2352.0	57.0	1337.0	294.0	0.0	1267.0	496.0	0.0	357.0	2385.0	2615.0	77.0	351.0	0.0	163.0	417.0	18965.0	277.0	55.0	155.0	94.0	0.0	667.0	278.0	639.0	581.0	51.0
54	699.0	254.0	291.0	26.0	0.0	21.0	0.0	0.0	937.0	0.0	0.0	47.0	111.0	0.0	0.0	0.0	0.0	0.0	63.0	0.0	26.0	2526.0	0.0	26.0	0.0	105.0	0.0	0.0	31.0	377.0	0.0	0.0	105.0	52.0	0.0	180.0	0.0	0.0	0.0	1255.0	130.0	0.0	657.0	0.0	0.0	111.0	0.0	0.0	37.0
55	301.0	869.0	0.0	525.0	84.0	252.0	0.0	0.0	0.0	0.0	0.0	0.0	0.0	0.0	0.0	77.0	0.0	0.0	0.0	0.0	0.0	0.0	126.0	0.0	133.0	0.0	0.0	105.0	84.0	0.0	34.0	167.0	105.0	0.0	72.0	0.0	16.0	0.0	0.0	0.0	0.0	0.0	0.0	0.0	0.0	0.0	0.0	402.0	0.0
56	833.0	74.0	303.0	28.0	0.0	21.0	0.0	0.0	617.0	0.0	0.0	79.0	24.0	0.0	0.0	0.0	0.0	17.0	173.0	0.0	0.0	169.0	0.0	24.0	17.0	109.0	0.0	0.0	10.0	2041.0	0.0	0.0	21.0	77.0	0.0	519.0	0.0	0.0	0.0	1031.0	37.0	21.0	233.0	0.0	0.0	56.0	0.0	10.0	0.0
57	2110.0	5447.0	964.0	663.0	153.0	1688.0	0.0	289.0	0.0	0.0	0.0	0.0	0.0	0.0	0.0	3919.0	0.0	0.0	341.0	0.0	0.0	0.0	0.0	0.0	36425.0	0.0	0.0	0.0	1226.0	0.0	69.0	0.0	180.0	0.0	715.0	0.0	0.0	1768.0	0.0	0.0	0.0	0.0	0.0	0.0	0.0	167.0	0.0	670.0	0.0
58	876.0	892.0	0.0	1550.0	141.0	689.0	0.0	265.0	0.0	0.0	0.0	0.0	0.0	0.0	121.0	84.0	0.0	0.0	0.0	28.0	0.0	0.0	234.0	0.0	234.0	0.0	0.0	700.0	0.0	0.0	426.0	2636.0	328.0	0.0	109.0	0.0	16.0	113.0	416.0	0.0	0.0	0.0	0.0	0.0	0.0	0.0	0.0	2458.0	0.0
59	95.0	69.0	14.0	84.0	0.0	0.0	0.0	40.0	0.0	76.0	0.0	0.0	0.0	681.0	0.0	0.0	10.0	142.0	0.0	0.0	0.0	0.0	0.0	0.0	0.0	18.0	0.0	0.0	0.0	0.0	0.0	0.0	47.0	0.0	0.0	0.0	0.0	0.0	10.0	0.0	0.0	0.0	0.0	0.0	0.0	18.0	139.0	0.0	0.0
60	117.0	106.0	0.0	44571.0	106.0	0.0	99.0	0.0	0.0	0.0	963.0	0.0	0.0	0.0	42.0	0.0	0.0	53.0	42.0	0.0	0.0	0.0	342.0	0.0	0.0	0.0	0.0	85.0	0.0	0.0	0.0	0.0	10495.0	0.0	0.0	0.0	0.0	0.0	12303.0	0.0	0.0	0.0	0.0	0.0	823.0	0.0	0.0	267.0	0.0
61	288.0	214.0	51.0	3003.0	153.0	0.0	59.0	81.0	0.0	0.0	7244.0	0.0	0.0	59.0	0.0	36.0	0.0	213.0	59.0	0.0	0.0	0.0	103.0	0.0	0.0	0.0	0.0	0.0	0.0	0.0	0.0	0.0	14100.0	0.0	0.0	0.0	0.0	0.0	908.0	0.0	0.0	0.0	0.0	0.0	1568.0	0.0	154.0	44.0	0.0
62	10594.0	8421.0	1935.0	29882.0	1205.0	3259.0	1225.0	1667.0	358.0	90.0	1946.0	47.0	199.0	222.0	10782.0	814.0	233.0	900.0	1009.0	711.0	5930.0	78.0	0.0	260.0	1897.0	678.0	0.0	17386.0	803.0	145.0	22758.0	49442.0	9882.0	192.0	691.0	328.0	6412.0	682.0	9463.0	938.0	214.0	387.0	234.0	0.0	1240.0	473.0	278.0	69780.0	155.0
63	159.0	59.0	0.0	528.0	0.0	49.0	0.0	0.0	0.0	0.0	0.0	0.0	0.0	0.0	1975.0	0.0	0.0	0.0	0.0	0.0	836.0	0.0	99.0	0.0	0.0	0.0	0.0	189.0	0.0	0.0	0.0	169.0	169.0	0.0	0.0	0.0	766.0	0.0	0.0	0.0	0.0	0.0	0.0	0.0	0.0	0.0	0.0	1036.0	0.0
64	2008.0	1456.0	351.0	18730.0	248.0	401.0	45073.0	0.0	67.0	0.0	401.0	0.0	39.0	59.0	602.0	0.0	38.0	228.0	502.0	143.0	1004.0	0.0	100430.0	72.0	0.0	353.0	0.0	1355.0	212.0	58.0	46.0	334.0	6578.0	64.0	60.0	0.0	97.0	75.0	1606.0	158.0	46.0	64.0	0.0	0.0	602.0	0.0	103.0	351.0	0.0
65	1573.0	716.0	638.0	1760.0	0.0	0.0	182.0	233.0	78.0	16.0	0.0	0.0	0.0	39.0	1585.0	342.0	48.0	0.0	389.0	43.0	3112.0	0.0	467.0	86.0	0.0	0.0	0.0	794.0	0.0	0.0	46.0	623.0	1065.0	51.0	0.0	0.0	766.0	0.0	218.0	211.0	0.0	116.0	0.0	0.0	119.0	0.0	0.0	934.0	66.0
66	7813.0	2838.0	2502.0	671.0	0.0	0.0	0.0	0.0	702.0	90.0	0.0	763.0	305.0	0.0	0.0	0.0	145.0	0.0	671.0	0.0	192.0	230.0	0.0	202.0	711.0	1007.0	0.0	0.0	189.0	396.0	0.0	0.0	1162.0	274.0	0.0	732.0	0.0	113.0	0.0	3235.0	21370.0	245.0	610.0	0.0	0.0	584.0	0.0	0.0	125.0
67	0.0	0.0	0.0	0.0	0.0	0.0	0.0	0.0	0.0	28.0	0.0	0.0	0.0	150.0	0.0	0.0	0.0	0.0	0.0	0.0	0.0	0.0	0.0	0.0	0.0	0.0	0.0	0.0	0.0	0.0	0.0	0.0	0.0	0.0	0.0	0.0	0.0	0.0	0.0	0.0	0.0	0.0	0.0	0.0	0.0	0.0	268.0	0.0	0.0
68	0.0	0.0	0.0	0.0	0.0	0.0	0.0	0.0	0.0	0.0	0.0	0.0	0.0	98.0	0.0	0.0	0.0	0.0	0.0	0.0	0.0	0.0	0.0	0.0	0.0	0.0	0.0	0.0	0.0	0.0	0.0	0.0	0.0	0.0	0.0	0.0	0.0	0.0	0.0	0.0	0.0	0.0	0.0	0.0	0.0	0.0	175.0	0.0	0.0
69	1989.0	1199.0	568.0	3346.0	0.0	473.0	0.0	0.0	67.0	22.0	3351.0	0.0	63.0	0.0	473.0	0.0	77.0	198.0	0.0	0.0	536.0	43.0	0.0	0.0	410.0	265.0	0.0	1168.0	189.0	0.0	195.0	347.0	1259.0	77.0	0.0	0.0	293.0	0.0	529.0	198.0	55.0	103.0	39.0	20048.0	95.0	0.0	0.0	378.0	73.0
70	11293.0	567.0	10067.0	567.0	496.0	0.0	0.0	16867.0	112.0	39.0	0.0	26.0	30.0	39.0	0.0	0.0	175.0	106.0	4520.0	0.0	181.0	30.0	0.0	520.0	201.0	2831.0	0.0	0.0	165.0	58.0	0.0	0.0	366.0	693.0	60.0	189.0	0.0	113.0	0.0	237.0	37.0	245.0	119.0	0.0	0.0	947.0	0.0	0.0	221.0
71	397.0	268.0	95.0	1378.0	5698.0	0.0	0.0	89.0	0.0	0.0	2358.0	0.0	0.0	52.0	0.0	0.0	38.0	2212.0	84.0	0.0	0.0	0.0	0.0	0.0	0.0	0.0	0.0	0.0	0.0	0.0	0.0	0.0	1647.0	0.0	0.0	0.0	0.0	0.0	1635.0	0.0	0.0	44.0	0.0	0.0	240.0	0.0	103.0	240.0	0.0
72	10950.0	39678.0	1856.0	22327.0	1867.0	22690.0	2153.0	1933.0	493.0	118.0	842.0	200.0	287.0	439.0	439.0	12362.0	330.0	885.0	1130.0	208.0	464.0	195.0	3413.0	607.0	25137.0	1150.0	0.0	2601.0	4408.0	416.0	357.0	1381.0	5231.0	231.0	8166.0	681.0	97.0	13203.0	5186.0	1242.0	568.0	787.0	323.0	0.0	787.0	1169.0	2527.0	715.0	199.0
73	3948.0	10778.0	814.0	2632.0	413.0	53955.0	0.0	507.0	78.0	0.0	240.0	52.0	42.0	124.0	48.0	24529.0	58.0	473.0	626.0	35.0	158.0	34.0	0.0	188.0	31018.0	877.0	0.0	433.0	2005.0	116.0	69.0	209.0	1550.0	89.0	11527.0	151.0	32.0	37256.0	340.0	409.0	148.0	180.0	34.0	0.0	143.0	612.0	216.0	312.0	88.0
74	71.0	0.0	0.0	686.0	0.0	53.0	99.0	0.0	0.0	0.0	0.0	0.0	0.0	0.0	9699.0	0.0	0.0	0.0	0.0	0.0	784.0	0.0	196.0	0.0	0.0	0.0	0.0	89.0	0.0	0.0	0.0	133.0	312.0	0.0	0.0	0.0	1093.0	0.0	98.0	0.0	0.0	0.0	0.0	0.0	53.0	0.0	0.0	427.0	0.0
75	82.0	0.0	0.0	985.0	101.0	119.0	0.0	0.0	0.0	0.0	0.0	0.0	0.0	0.0	243.0	0.0	0.0	0.0	0.0	28.0	0.0	0.0	101.0	0.0	0.0	0.0	0.0	635.0	0.0	0.0	322.0	2237.0	202.0	0.0	0.0	0.0	81.0	0.0	984.0	0.0	0.0	0.0	0.0	0.0	0.0	0.0	0.0	4649.0	0.0
76	3339.0	915.0	1084.0	408.0	112.0	225.0	0.0	1014.0	44.0	0.0	0.0	0.0	15.0	0.0	0.0	267.0	58.0	122.0	479.0	0.0	0.0	0.0	0.0	690.0	634.0	450.0	0.0	0.0	253.0	48.0	0.0	0.0	211.0	77.0	60.0	63.0	0.0	169.0	0.0	126.0	65.0	0.0	0.0	0.0	0.0	1169.0	0.0	0.0	704.0
77	75.0	0.0	0.0	320.0	0.0	0.0	0.0	0.0	0.0	0.0	0.0	0.0	0.0	0.0	462.0	0.0	0.0	0.0	0.0	0.0	169.0	0.0	75.0	0.0	0.0	0.0	0.0	127.0	0.0	0.0	23.0	250.0	141.0	0.0	0.0	0.0	163.0	0.0	33.0	0.0	0.0	0.0	0.0	0.0	0.0	0.0	0.0	495.0	0.0
78	536.0	167.0	197.0	103.0	29.0	0.0	0.0	20686.0	0.0	0.0	24.0	0.0	0.0	0.0	0.0	0.0	0.0	64.0	83.0	0.0	0.0	0.0	24.0	44.0	39.0	93.0	0.0	39.0	0.0	0.0	0.0	0.0	64.0	0.0	0.0	19.0	0.0	0.0	19.0	0.0	0.0	19.0	0.0	0.0	0.0	0.0	0.0	0.0	0.0
79	315.0	47.0	95.0	7.0	0.0	0.0	0.0	0.0	7.0	0.0	0.0	11.0	0.0	0.0	0.0	0.0	0.0	0.0	17.0	0.0	0.0	7.0	0.0	0.0	20.0	11.0	0.0	0.0	0.0	20.0	0.0	0.0	47.0	0.0	0.0	30.0	0.0	0.0	0.0	112.0	223.0	7.0	24.0	0.0	0.0	17.0	0.0	0.0	11.0
80	534.0	289.0	189.0	26.0	0.0	0.0	0.0	0.0	61.0	0.0	0.0	87.0	20.0	0.0	0.0	0.0	0.0	0.0	46.0	0.0	0.0	17.0	0.0	0.0	0.0	37.0	0.0	0.0	0.0	52.0	0.0	0.0	0.0	0.0	0.0	29.0	0.0	0.0	0.0	475.0	776.0	0.0	29.0	0.0	0.0	17.0	0.0	8.0	0.0
81	11122.0	262.0	4195.0	293.0	107.0	92.0	0.0	241.0	0.0	16.0	0.0	21.0	0.0	0.0	0.0	0.0	58.0	0.0	11878.0	0.0	0.0	26.0	0.0	535.0	77.0	23247.0	0.0	0.0	0.0	48.0	0.0	0.0	123.0	987.0	0.0	176.0	0.0	0.0	0.0	77.0	0.0	167.0	0.0	0.0	0.0	20918.0	0.0	0.0	266.0
82	384.0	384.0	0.0	1261.0	0.0	169.0	82.0	0.0	0.0	16.0	0.0	0.0	0.0	0.0	146.0	0.0	0.0	0.0	0.0	0.0	192.0	0.0	230.0	0.0	0.0	0.0	0.0	2601.0	0.0	0.0	46.0	17077.0	246.0	0.0	0.0	0.0	32.0	0.0	227.0	0.0	0.0	0.0	0.0	0.0	0.0	0.0	0.0	1698.0	44.0
83	7581.0	670.0	1154.0	465.0	0.0	111.0	0.0	186.0	112.0	11622.0	120.0	137.0	0.0	118.0	0.0	0.0	22270.0	0.0	1527.0	0.0	79.0	47.0	0.0	130.0	186.0	726.0	0.0	0.0	0.0	203.0	0.0	0.0	678.0	409.0	0.0	9896.0	0.0	0.0	0.0	409.0	74.0	3129.0	0.0	0.0	0.0	306.0	72.0	0.0	51.0
84	1878.0	334.0	720.0	0.0	0.0	0.0	0.0	0.0	112.0	84.0	0.0	407.0	0.0	0.0	0.0	0.0	141.0	0.0	174.0	0.0	0.0	60.0	0.0	0.0	28.0	131.0	0.0	0.0	0.0	106.0	0.0	0.0	94.0	61.0	0.0	1233.0	0.0	0.0	0.0	687.0	1257.0	32.0	124.0	0.0	0.0	61.0	0.0	0.0	0.0
85	3164.0	174.0	1193.0	78.0	0.0	42.0	0.0	0.0	874.0	0.0	0.0	116.0	51.0	0.0	0.0	0.0	0.0	0.0	271.0	0.0	0.0	235.0	0.0	101.0	0.0	373.0	0.0	0.0	0.0	5412.0	0.0	0.0	96.0	307.0	0.0	596.0	0.0	0.0	0.0	1163.0	93.0	0.0	265.0	0.0	0.0	84.0	0.0	0.0	44.0
86	626.0	10277.0	0.0	3208.0	236.0	6308.0	563.0	338.0	0.0	0.0	240.0	0.0	0.0	0.0	146.0	2051.0	0.0	167.0	0.0	43.0	0.0	0.0	2155.0	86.0	5643.0	0.0	0.0	433.0	1554.0	0.0	11.0	167.0	601.0	0.0	910.0	63.0	0.0	3035.0	794.0	0.0	0.0	0.0	0.0	0.0	429.0	139.0	123.0	0.0	0.0
87	283.0	294.0	0.0	3092.0	0.0	79.0	364.0	0.0	0.0	0.0	0.0	0.0	0.0	0.0	121.0	0.0	0.0	0.0	0.0	57.0	90.0	0.0	396.0	0.0	0.0	0.0	0.0	5834.0	0.0	0.0	23.0	792.0	396.0	0.0	0.0	0.0	48.0	0.0	226.0	0.0	0.0	0.0	0.0	0.0	0.0	0.0	0.0	491.0	0.0
88	790.0	4644.0	201.0	560.0	115.0	522.0	0.0	129.0	0.0	0.0	0.0	0.0	0.0	0.0	0.0	1123.0	0.0	91.0	201.0	28.0	0.0	0.0	0.0	0.0	616.0	143.0	0.0	0.0	2487.0	0.0	0.0	0.0	316.0	51.0	194.0	0.0	16.0	5577.0	0.0	0.0	0.0	0.0	0.0	0.0	143.0	167.0	61.0	0.0	0.0
89	422.0	1138.0	82.0	100.0	45.0	348.0	0.0	55.0	0.0	0.0	0.0	0.0	0.0	0.0	0.0	3276.0	0.0	27.0	82.0	0.0	0.0	0.0	0.0	0.0	11477.0	82.0	0.0	45.0	192.0	0.0	0.0	0.0	55.0	0.0	169.0	0.0	0.0	872.0	0.0	0.0	0.0	0.0	0.0	0.0	0.0	55.0	0.0	0.0	0.0
90	369.0	4224.0	152.0	238.0	0.0	1219.0	0.0	54.0	0.0	0.0	0.0	0.0	0.0	0.0	0.0	8079.0	0.0	0.0	76.0	0.0	0.0	0.0	0.0	0.0	8110.0	76.0	0.0	0.0	314.0	0.0	0.0	0.0	86.0	0.0	509.0	0.0	0.0	3718.0	0.0	0.0	0.0	0.0	0.0	0.0	0.0	0.0	0.0	43.0	0.0
91	650.0	780.0	162.0	1398.0	165.0	3658.0	0.0	0.0	0.0	0.0	0.0	0.0	0.0	0.0	0.0	178.0	0.0	0.0	0.0	0.0	0.0	0.0	113.0	0.0	276.0	0.0	0.0	366.0	146.0	0.0	69.0	167.0	243.0	0.0	146.0	0.0	0.0	211.0	264.0	0.0	0.0	0.0	0.0	0.0	0.0	0.0	0.0	715.0	0.0
92	568.0	1473.0	170.0	431.0	0.0	1417.0	0.0	0.0	0.0	0.0	0.0	0.0	0.0	0.0	0.0	461.0	0.0	0.0	64.0	0.0	0.0	0.0	0.0	0.0	331.0	51.0	0.0	0.0	192.0	0.0	0.0	0.0	166.0	0.0	1892.0	0.0	0.0	417.0	0.0	51.0	0.0	0.0	0.0	0.0	0.0	0.0	0.0	0.0	0.0
93	240.0	297.0	57.0	682.0	96.0	393.0	0.0	0.0	0.0	0.0	0.0	0.0	0.0	0.0	0.0	0.0	0.0	0.0	67.0	0.0	0.0	0.0	0.0	0.0	134.0	0.0	0.0	200.0	0.0	0.0	0.0	86.0	163.0	0.0	124.0	0.0	0.0	86.0	76.0	0.0	0.0	0.0	0.0	0.0	0.0	0.0	0.0	76.0	0.0
94	0.0	0.0	0.0	14348.0	567.0	1109.0	977.0	265.0	0.0	0.0	521.0	0.0	0.0	59.0	4830.0	252.0	0.0	320.0	0.0	481.0	814.0	17.0	1426.0	0.0	569.0	0.0	0.0	6579.0	0.0	0.0	1981.0	21483.0	1550.0	0.0	206.0	0.0	1876.0	151.0	6359.0	0.0	93.0	51.0	39.0	0.0	214.0	0.0	92.0	50602.0	0.0
95	463.0	115.0	106.0	53.0	0.0	0.0	0.0	0.0	39.0	0.0	0.0	22.0	0.0	8.0	0.0	0.0	0.0	0.0	31.0	0.0	17.0	35.0	0.0	0.0	13.0	17.0	0.0	0.0	8.0	17.0	0.0	0.0	48.0	0.0	0.0	17.0	0.0	0.0	0.0	304.0	381.0	0.0	57.0	0.0	13.0	17.0	0.0	17.0	0.0
96	468.0	513.0	0.0	774.0	0.0	252.0	66.0	0.0	0.0	0.0	0.0	0.0	0.0	0.0	48.0	0.0	0.0	0.0	0.0	0.0	0.0	0.0	189.0	0.0	0.0	0.0	0.0	433.0	0.0	0.0	34.0	1297.0	189.0	0.0	0.0	0.0	0.0	126.0	144.0	0.0	0.0	0.0	0.0	0.0	0.0	0.0	0.0	894.0	0.0
97	1648.0	738.0	637.0	101.0	0.0	0.0	0.0	0.0	186.0	0.0	0.0	946.0	1359.0	0.0	0.0	0.0	0.0	0.0	155.0	0.0	0.0	147.0	0.0	46.0	0.0	233.0	0.0	0.0	0.0	178.0	0.0	0.0	139.0	0.0	0.0	202.0	0.0	0.0	0.0	1057.0	325.0	0.0	186.0	0.0	0.0	139.0	0.0	0.0	51.0
98	7927.0	2498.0	3074.0	1873.0	212.0	816.0	82.0	942.0	302.0	45.0	1184.0	126.0	217.0	183.0	0.0	252.0	145.0	244.0	1201.0	35.0	181.0	143.0	0.0	19603.0	768.0	2594.0	0.0	0.0	378.0	270.0	0.0	0.0	1356.0	432.0	351.0	624.0	0.0	341.0	227.0	960.0	176.0	432.0	164.0	0.0	71.0	65235.0	165.0	0.0	5676.0
99	2850.0	1240.0	1017.0	555.0	0.0	240.0	0.0	483.0	0.0	16.0	120.0	47.0	39.0	0.0	0.0	277.0	38.0	0.0	370.0	0.0	0.0	26.0	0.0	925.0	407.0	518.0	0.0	0.0	277.0	48.0	0.0	0.0	222.0	77.0	72.0	166.0	0.0	222.0	0.0	185.0	46.0	64.0	34.0	0.0	0.0	1977.0	0.0	0.0	703.0
100	971.0	225.0	225.0	60.0	0.0	30.0	0.0	0.0	40.0	0.0	0.0	35.0	15.0	0.0	0.0	0.0	0.0	0.0	65.0	0.0	45.0	30.0	0.0	0.0	25.0	40.0	0.0	0.0	0.0	0.0	0.0	0.0	35.0	0.0	0.0	45.0	0.0	0.0	0.0	475.0	611.0	0.0	70.0	0.0	0.0	50.0	0.0	40.0	0.0
101	2152.0	42783.0	0.0	13507.0	425.0	6134.0	944.0	724.0	257.0	0.0	722.0	74.0	0.0	39.0	121.0	5591.0	58.0	305.0	565.0	229.0	79.0	47.0	3551.0	144.0	7493.0	383.0	0.0	1300.0	2098.0	58.0	34.0	1255.0	1743.0	77.0	2232.0	113.0	65.0	6601.0	2271.0	198.0	102.0	129.0	59.0	0.0	405.0	306.0	340.0	223.0	44.0
102	117.0	48.0	15.0	111.0	24.0	0.0	0.0	0.0	24.0	30.0	0.0	0.0	0.0	249.0	0.0	0.0	6.0	33.0	0.0	0.0	12.0	0.0	0.0	0.0	12.0	30.0	0.0	0.0	0.0	0.0	0.0	0.0	114.0	0.0	0.0	12.0	0.0	0.0	0.0	12.0	0.0	0.0	0.0	0.0	15.0	15.0	526.0	0.0	0.0
103	454.0	349.0	0.0	6184.0	141.0	278.0	298.0	0.0	0.0	0.0	301.0	0.0	0.0	0.0	10758.0	0.0	0.0	0.0	0.0	64.0	701.0	0.0	314.0	0.0	237.0	0.0	0.0	1782.0	0.0	0.0	299.0	3948.0	678.0	0.0	0.0	0.0	4503.0	0.0	794.0	0.0	0.0	0.0	0.0	0.0	166.0	0.0	0.0	4291.0	0.0
104	802.0	448.0	177.0	295.0	0.0	0.0	0.0	3021.0	0.0	0.0	70.0	0.0	0.0	45.0	0.0	94.0	118.0	91.0	212.0	0.0	0.0	0.0	0.0	118.0	224.0	141.0	0.0	0.0	82.0	0.0	0.0	0.0	212.0	0.0	0.0	0.0	0.0	0.0	70.0	0.0	0.0	51.0	0.0	0.0	0.0	0.0	0.0	0.0	70.0
105	0.0	254.0	0.0	1823.0	0.0	127.0	215.0	0.0	0.0	0.0	200.0	0.0	0.0	0.0	512.0	112.0	0.0	0.0	0.0	35.0	67.0	0.0	466.0	0.0	1639.0	0.0	0.0	466.0	0.0	0.0	8242.0	1272.0	155.0	0.0	0.0	0.0	179.0	0.0	1097.0	0.0	0.0	0.0	0.0	0.0	0.0	0.0	0.0	4114.0	0.0
106	98.0	71.0	35.0	80.0	31.0	0.0	0.0	0.0	0.0	22.0	8.0	0.0	0.0	209.0	8.0	0.0	0.0	67.0	0.0	0.0	0.0	0.0	0.0	0.0	0.0	31.0	0.0	13.0	0.0	0.0	0.0	0.0	129.0	0.0	0.0	17.0	0.0	0.0	0.0	0.0	0.0	0.0	0.0	0.0	31.0	0.0	278.0	0.0	0.0
107	1437.0	8755.0	0.0	9670.0	721.0	3485.0	8663.0	531.0	112.0	0.0	521.0	63.0	45.0	39.0	317.0	5113.0	68.0	289.0	443.0	258.0	113.0	65.0	11042.0	72.0	13611.0	471.0	0.0	1534.0	1182.0	58.0	345.0	1171.0	1259.0	89.0	2074.0	100.0	163.0	8650.0	1892.0	224.0	0.0	103.0	59.0	0.0	429.0	445.0	206.0	402.0	59.0
108	1866.0	293.0	676.0	130.0	0.0	48.0	0.0	32.0	2559.0	0.0	0.0	195.0	45.0	0.0	0.0	0.0	0.0	0.0	228.0	0.0	0.0	407.0	0.0	57.0	32.0	154.0	0.0	0.0	0.0	5022.0	0.0	0.0	163.0	154.0	0.0	1002.0	0.0	0.0	0.0	2062.0	111.0	0.0	472.0	0.0	0.0	114.0	0.0	0.0	59.0
109	654.0	163.0	169.0	397.0	189.0	0.0	0.0	1643.0	0.0	0.0	0.0	0.0	0.0	0.0	0.0	0.0	38.0	87.0	186.0	0.0	0.0	0.0	0.0	0.0	93.0	227.0	0.0	0.0	0.0	0.0	0.0	0.0	128.0	0.0	0.0	0.0	0.0	0.0	64.0	0.0	0.0	391.0	0.0	0.0	0.0	93.0	0.0	0.0	0.0
110	2190.0	371.0	664.0	371.0	271.0	78.0	0.0	990.0	0.0	84.0	140.0	0.0	0.0	0.0	0.0	0.0	233.0	91.0	1564.0	0.0	79.0	0.0	0.0	0.0	0.0	1016.0	0.0	0.0	117.0	0.0	0.0	0.0	391.0	136.0	0.0	88.0	0.0	0.0	58.0	0.0	0.0	1466.0	0.0	0.0	0.0	194.0	0.0	0.0	0.0
111	284.0	218.0	72.0	1640.0	130.0	66.0	0.0	66.0	0.0	16.0	0.0	0.0	0.0	0.0	0.0	0.0	0.0	52.0	72.0	0.0	0.0	0.0	59.0	0.0	72.0	0.0	0.0	533.0	0.0	0.0	0.0	59.0	191.0	0.0	0.0	0.0	0.0	0.0	185.0	0.0	0.0	0.0	0.0	0.0	59.0	0.0	0.0	268.0	0.0
112	565.0	536.0	0.0	4348.0	177.0	193.0	0.0	0.0	0.0	0.0	0.0	0.0	0.0	0.0	0.0	0.0	0.0	0.0	104.0	0.0	169.0	0.0	119.0	0.0	119.0	0.0	0.0	11106.0	0.0	0.0	0.0	209.0	521.0	0.0	0.0	0.0	16.0	0.0	227.0	0.0	0.0	0.0	0.0	0.0	0.0	0.0	0.0	670.0	0.0
113	501.0	628.0	175.0	374.0	0.0	461.0	0.0	87.0	44.0	0.0	0.0	0.0	0.0	0.0	0.0	63.0	0.0	0.0	71.0	0.0	0.0	0.0	95.0	0.0	151.0	0.0	0.0	119.0	111.0	0.0	34.0	0.0	127.0	0.0	342.0	0.0	0.0	95.0	55.0	0.0	0.0	0.0	0.0	0.0	0.0	0.0	0.0	87.0	0.0
114	673.0	1185.0	0.0	1293.0	0.0	3973.0	66.0	0.0	0.0	0.0	140.0	0.0	0.0	0.0	0.0	296.0	48.0	0.0	0.0	35.0	0.0	0.0	215.0	0.0	444.0	0.0	0.0	500.0	242.0	0.0	46.0	209.0	269.0	0.0	1064.0	0.0	16.0	242.0	227.0	0.0	0.0	0.0	34.0	0.0	0.0	0.0	0.0	357.0	0.0
115	380.0	180.0	76.0	288.0	48.0	0.0	0.0	132.0	0.0	36.0	0.0	0.0	0.0	580.0	0.0	0.0	52.0	184.0	56.0	0.0	28.0	0.0	0.0	0.0	0.0	60.0	0.0	0.0	0.0	0.0	0.0	36.0	468.0	0.0	0.0	36.0	0.0	0.0	0.0	0.0	0.0	0.0	0.0	0.0	92.0	0.0	1021.0	0.0	0.0
116	1025.0	448.0	288.0	384.0	96.0	112.0	0.0	2005.0	0.0	0.0	0.0	0.0	0.0	0.0	0.0	208.0	0.0	0.0	224.0	50.0	0.0	0.0	0.0	256.0	544.0	176.0	0.0	0.0	96.0	0.0	0.0	0.0	224.0	0.0	0.0	0.0	0.0	0.0	96.0	0.0	0.0	0.0	0.0	0.0	0.0	96.0	0.0	112.0	0.0
117	250.0	126.0	34.0	219.0	0.0	0.0	0.0	24.0	0.0	0.0	0.0	0.0	0.0	46.0	0.0	0.0	0.0	43.0	24.0	0.0	21.0	0.0	0.0	0.0	15.0	0.0	0.0	0.0	0.0	0.0	0.0	0.0	263.0	0.0	0.0	0.0	0.0	0.0	15.0	30.0	0.0	0.0	0.0	0.0	46.0	21.0	95.0	0.0	0.0
118	3920.0	2032.0	632.0	24684.0	236.0	726.0	2250.0	338.0	89.0	16.0	798.0	21.0	63.0	111.0	1089.0	84.0	136.0	320.0	798.0	12235.0	798.0	78.0	8349.0	101.0	474.0	501.0	0.0	1379.0	378.0	48.0	115.0	585.0	9365.0	89.0	145.0	88.0	212.0	227.0	1161.0	317.0	0.0	129.0	34.0	0.0	1016.0	222.0	123.0	491.0	59.0
119	260.0	142.0	53.0	1315.0	53.0	94.0	0.0	47.0	0.0	0.0	53.0	0.0	0.0	59.0	0.0	0.0	0.0	137.0	53.0	0.0	0.0	0.0	0.0	0.0	0.0	0.0	1630.0	59.0	65.0	0.0	0.0	0.0	5328.0	0.0	0.0	0.0	0.0	0.0	112.0	0.0	0.0	0.0	0.0	0.0	391.0	0.0	92.0	0.0	0.0
120	55.0	0.0	0.0	416.0	0.0	0.0	82.0	0.0	0.0	0.0	0.0	0.0	0.0	0.0	1009.0	0.0	0.0	0.0	46.0	0.0	370.0	0.0	0.0	0.0	0.0	0.0	0.0	55.0	0.0	0.0	0.0	138.0	83.0	0.0	0.0	0.0	456.0	46.0	101.0	0.0	0.0	0.0	0.0	0.0	0.0	0.0	0.0	277.0	0.0
121	2190.0	1133.0	478.0	1989.0	177.0	0.0	0.0	0.0	0.0	146.0	160.0	0.0	0.0	28529.0	0.0	0.0	126.0	1258.0	528.0	0.0	276.0	21.0	0.0	101.0	0.0	352.0	0.0	0.0	118.0	0.0	0.0	0.0	2568.0	0.0	0.0	126.0	0.0	75.0	0.0	145.0	0.0	142.0	49.0	0.0	190.0	226.0	36425.0	0.0	0.0
122	232514.0	655.0	51507.0	1160.0	295.0	766.0	0.0	1353.0	627.0	169.0	381.0	618.0	151.0	104.0	0.0	140.0	350.0	305.0	27393.0	28.0	192.0	213.0	0.0	925.0	2086.0	21793.0	0.0	200.0	212.0	1209.0	0.0	0.0	775.0	7668.0	157.0	3509.0	0.0	113.0	340.0	740.0	558.0	1252.0	338.0	0.0	190.0	4178.0	113.0	0.0	243.0
123	213.0	224.0	42.0	4204.0	96.0	0.0	0.0	0.0	0.0	0.0	421.0	0.0	0.0	39.0	64.0	0.0	0.0	64.0	42.0	43.0	74.0	0.0	171.0	0.0	0.0	0.0	0.0	0.0	0.0	0.0	0.0	0.0	37426.0	0.0	0.0	0.0	0.0	0.0	643.0	0.0	0.0	0.0	0.0	0.0	1669.0	0.0	0.0	64.0	0.0
124	405.0	209.0	54.0	1345.0	0.0	0.0	101.0	0.0	0.0	0.0	0.0	0.0	0.0	0.0	0.0	0.0	0.0	0.0	67.0	736.0	0.0	0.0	155.0	0.0	0.0	47.0	0.0	54.0	0.0	0.0	0.0	0.0	1162.0	0.0	0.0	0.0	0.0	0.0	60.0	0.0	0.0	0.0	0.0	0.0	162.0	0.0	0.0	114.0	0.0
125	189.0	1339.0	0.0	874.0	0.0	348.0	198.0	0.0	0.0	0.0	0.0	0.0	0.0	0.0	0.0	337.0	0.0	0.0	0.0	0.0	0.0	0.0	535.0	0.0	284.0	0.0	0.0	149.0	149.0	0.0	46.0	0.0	141.0	0.0	182.0	0.0	0.0	227.0	173.0	0.0	0.0	0.0	0.0	0.0	0.0	0.0	0.0	0.0	0.0
126	1159.0	3039.0	402.0	354.0	0.0	313.0	0.0	241.0	0.0	22.0	0.0	21.0	0.0	0.0	0.0	365.0	0.0	0.0	248.0	0.0	0.0	30.0	0.0	144.0	426.0	212.0	0.0	0.0	1549.0	0.0	11.0	0.0	153.0	0.0	182.0	0.0	0.0	417.0	0.0	224.0	0.0	0.0	34.0	0.0	0.0	167.0	82.0	0.0	184.0
127	548.0	214.0	113.0	50.0	0.0	0.0	0.0	0.0	21506.0	0.0	0.0	137.0	51.0	0.0	0.0	0.0	25.0	0.0	44.0	0.0	0.0	2401.0	0.0	12.0	56.0	100.0	0.0	0.0	0.0	658.0	0.0	0.0	100.0	56.0	0.0	201.0	0.0	0.0	0.0	1493.0	74.0	25.0	668.0	0.0	0.0	56.0	0.0	0.0	0.0
128	293.0	66.0	140.0	15.0	0.0	0.0	0.0	0.0	140.0	7.0	0.0	111.0	342.0	0.0	0.0	0.0	0.0	0.0	48.0	0.0	15.0	15.0	0.0	0.0	0.0	25.0	0.0	0.0	20.0	66.0	0.0	0.0	25.0	7.0	0.0	25.0	0.0	0.0	0.0	436.0	55.0	0.0	51.0	0.0	0.0	30.0	0.0	20.0	7.0
129	3136.0	414.0	1195.0	280.0	0.0	146.0	0.0	700.0	0.0	0.0	0.0	0.0	21.0	0.0	0.0	85.0	0.0	73.0	695.0	0.0	0.0	30.0	0.0	1157.0	183.0	1086.0	0.0	0.0	146.0	0.0	0.0	0.0	146.0	51.0	109.0	0.0	0.0	134.0	0.0	158.0	37.0	51.0	0.0	0.0	0.0	11543.0	0.0	0.0	671.0
130	0.0	0.0	0.0	0.0	0.0	0.0	0.0	0.0	0.0	0.0	0.0	0.0	0.0	0.0	0.0	0.0	0.0	0.0	0.0	0.0	0.0	0.0	0.0	0.0	0.0	0.0	0.0	0.0	0.0	0.0	0.0	0.0	871.0	0.0	0.0	0.0	0.0	0.0	0.0	0.0	0.0	0.0	0.0	0.0	0.0	0.0	0.0	0.0	0.0
131	105.0	48.0	0.0	597.0	0.0	32.0	52.0	0.0	0.0	0.0	0.0	0.0	0.0	0.0	20.0	0.0	0.0	0.0	44.0	8030.0	0.0	0.0	97.0	0.0	24.0	0.0	0.0	24.0	32.0	0.0	0.0	0.0	284.0	0.0	0.0	0.0	0.0	0.0	28.0	0.0	0.0	0.0	0.0	0.0	60.0	0.0	0.0	28.0	0.0
132	2300.0	275.0	475.0	456.0	260.0	85.0	0.0	1039.0	0.0	33.0	66.0	0.0	0.0	0.0	0.0	0.0	87.0	228.0	351.0	0.0	67.0	0.0	0.0	0.0	104.0	161.0	0.0	0.0	0.0	0.0	0.0	0.0	285.0	64.0	0.0	0.0	0.0	76.0	0.0	0.0	0.0	855.0	0.0	0.0	0.0	104.0	0.0	0.0	51.0
133	2900.0	3059.0	861.0	430.0	141.0	362.0	0.0	314.0	78.0	28.0	0.0	26.0	226.0	0.0	0.0	498.0	48.0	91.0	566.0	0.0	0.0	47.0	0.0	1678.0	521.0	770.0	0.0	0.0	430.0	116.0	92.0	0.0	385.0	51.0	121.0	151.0	16.0	453.0	0.0	317.0	83.0	77.0	69.0	0.0	0.0	2061.0	0.0	0.0	1586.0
134	768.0	461.0	153.0	1556.0	0.0	172.0	115.0	0.0	0.0	0.0	0.0	0.0	21.0	0.0	2390.0	0.0	0.0	0.0	172.0	28.0	1165.0	0.0	230.0	0.0	0.0	0.0	0.0	384.0	0.0	0.0	80.0	288.0	678.0	0.0	84.0	0.0	1239.0	0.0	0.0	0.0	0.0	0.0	0.0	0.0	0.0	0.0	0.0	499.0	0.0
135	569.0	5187.0	164.0	554.0	0.0	5817.0	0.0	119.0	0.0	0.0	0.0	0.0	0.0	0.0	0.0	2129.0	0.0	0.0	89.0	0.0	0.0	0.0	89.0	0.0	2561.0	0.0	0.0	104.0	1064.0	0.0	69.0	0.0	194.0	0.0	1286.0	0.0	16.0	1904.0	74.0	0.0	0.0	0.0	0.0	0.0	0.0	0.0	0.0	89.0	0.0
136	62.0	150.0	87.0	2763.0	0.0	0.0	14096.0	0.0	0.0	0.0	62.0	0.0	0.0	0.0	162.0	0.0	0.0	0.0	0.0	79.0	100.0	0.0	35658.0	0.0	0.0	0.0	0.0	237.0	0.0	0.0	0.0	62.0	737.0	0.0	0.0	0.0	0.0	0.0	175.0	125.0	0.0	0.0	0.0	0.0	62.0	0.0	0.0	0.0	0.0
137	126.0	211.0	0.0	697.0	0.0	121.0	0.0	0.0	0.0	0.0	0.0	0.0	0.0	0.0	0.0	0.0	0.0	0.0	0.0	0.0	0.0	0.0	137.0	0.0	121.0	0.0	0.0	105.0	58.0	0.0	276.0	125.0	169.0	0.0	0.0	0.0	0.0	0.0	340.0	0.0	0.0	0.0	0.0	0.0	0.0	0.0	0.0	137.0	0.0
138	315.0	102.0	114.0	602.0	155.0	32.0	0.0	45.0	0.0	16.0	90.0	0.0	0.0	344.0	0.0	0.0	0.0	2283.0	49.0	0.0	0.0	0.0	28.0	0.0	0.0	24.0	0.0	0.0	0.0	0.0	0.0	0.0	1065.0	0.0	0.0	0.0	0.0	0.0	45.0	0.0	0.0	0.0	0.0	0.0	209.0	0.0	1811.0	32.0	0.0
139	191.0	276.0	0.0	807.0	63.0	63.0	132.0	74.0	0.0	0.0	0.0	0.0	0.0	0.0	73.0	0.0	0.0	0.0	0.0	0.0	0.0	0.0	233.0	0.0	0.0	0.0	0.0	1977.0	0.0	0.0	0.0	1009.0	191.0	0.0	0.0	0.0	0.0	0.0	53.0	0.0	0.0	0.0	0.0	0.0	0.0	0.0	0.0	625.0	0.0
140	313.0	227.0	56.0	27751.0	56.0	0.0	198.0	0.0	0.0	0.0	461.0	0.0	0.0	0.0	0.0	0.0	0.0	0.0	0.0	35.0	56.0	0.0	4886.0	0.0	0.0	0.0	0.0	56.0	0.0	0.0	0.0	0.0	13363.0	0.0	0.0	0.0	0.0	0.0	984.0	0.0	0.0	0.0	0.0	0.0	978.0	0.0	0.0	185.0	0.0
141	1967.0	823.0	454.0	924.0	271.0	184.0	0.0	2392.0	56.0	0.0	200.0	0.0	0.0	45.0	0.0	140.0	58.0	381.0	403.0	0.0	90.0	21.0	0.0	86.0	437.0	336.0	0.0	233.0	141.0	48.0	0.0	0.0	871.0	64.0	0.0	0.0	0.0	151.0	168.0	151.0	0.0	90.0	34.0	0.0	71.0	139.0	123.0	0.0	73.0
142	471.0	230.0	153.0	269.0	105.0	0.0	0.0	499.0	0.0	0.0	0.0	0.0	0.0	0.0	0.0	67.0	0.0	0.0	86.0	0.0	0.0	0.0	0.0	0.0	192.0	67.0	0.0	0.0	0.0	0.0	0.0	48.0	144.0	0.0	0.0	0.0	0.0	57.0	57.0	0.0	0.0	0.0	0.0	0.0	48.0	0.0	0.0	105.0	38.0
143	1392.0	145.0	384.0	251.0	165.0	0.0	0.0	483.0	0.0	45.0	66.0	0.0	0.0	39.0	0.0	0.0	622.0	0.0	371.0	0.0	0.0	0.0	0.0	159.0	66.0	278.0	0.0	0.0	0.0	0.0	0.0	0.0	119.0	66.0	0.0	0.0	0.0	0.0	79.0	0.0	0.0	1074.0	0.0	0.0	53.0	139.0	0.0	0.0	51.0
144	363.0	1724.0	83.0	290.0	0.0	1463.0	0.0	62.0	0.0	0.0	0.0	0.0	0.0	0.0	0.0	1215.0	0.0	0.0	0.0	0.0	0.0	0.0	0.0	0.0	3035.0	0.0	0.0	62.0	748.0	0.0	0.0	0.0	145.0	0.0	825.0	0.0	0.0	3907.0	0.0	0.0	0.0	0.0	0.0	0.0	0.0	0.0	0.0	0.0	0.0
145	105.0	82.0	0.0	808.0	0.0	0.0	82.0	0.0	0.0	0.0	0.0	0.0	0.0	0.0	2390.0	0.0	0.0	0.0	70.0	0.0	814.0	0.0	70.0	0.0	0.0	0.0	0.0	210.0	0.0	0.0	103.0	187.0	105.0	0.0	0.0	0.0	554.0	0.0	210.0	0.0	0.0	0.0	0.0	0.0	0.0	0.0	0.0	4604.0	0.0
146	214.0	168.0	91.0	4204.0	45.0	45.0	0.0	0.0	0.0	0.0	662.0	0.0	0.0	0.0	0.0	0.0	0.0	0.0	0.0	43.0	107.0	0.0	168.0	0.0	0.0	0.0	0.0	45.0	0.0	0.0	0.0	0.0	80198.0	0.0	0.0	0.0	0.0	0.0	984.0	0.0	0.0	0.0	0.0	0.0	2217.0	0.0	0.0	45.0	0.0
147	111.0	71.0	0.0	525.0	0.0	103.0	0.0	0.0	0.0	0.0	103.0	0.0	0.0	0.0	73.0	0.0	0.0	0.0	0.0	35.0	0.0	0.0	79.0	0.0	79.0	0.0	0.0	278.0	0.0	0.0	2730.0	556.0	111.0	0.0	0.0	0.0	32.0	0.0	127.0	0.0	0.0	0.0	0.0	0.0	0.0	0.0	0.0	3665.0	0.0
148	721.0	535.0	164.0	7688.0	200.0	0.0	82.0	0.0	0.0	0.0	3552.0	37.0	0.0	104.0	0.0	0.0	0.0	167.0	206.0	86.0	123.0	0.0	164.0	0.0	0.0	0.0	0.0	103.0	0.0	0.0	0.0	0.0	58171.0	0.0	0.0	0.0	0.0	0.0	3482.0	0.0	0.0	0.0	0.0	0.0	30157.0	0.0	144.0	0.0	44.0
149	1292.0	223.0	234.0	55.0	0.0	0.0	0.0	29.0	55.0	0.0	0.0	70.0	122.0	0.0	0.0	0.0	0.0	0.0	37.0	0.0	48.0	0.0	0.0	57.0	44.0	59.0	0.0	0.0	29.0	59.0	0.0	0.0	70.0	0.0	0.0	55.0	0.0	0.0	0.0	674.0	886.0	0.0	104.0	0.0	0.0	104.0	0.0	0.0	26.0
150	0.0	0.0	0.0	0.0	0.0	0.0	0.0	0.0	0.0	0.0	0.0	0.0	0.0	0.0	0.0	0.0	0.0	0.0	0.0	0.0	0.0	0.0	0.0	0.0	0.0	0.0	0.0	0.0	0.0	0.0	0.0	0.0	0.0	0.0	0.0	0.0	0.0	0.0	0.0	0.0	0.0	0.0	0.0	0.0	0.0	0.0	0.0	0.0	0.0
151	2773.0	2998.0	374.0	2323.0	224.0	1986.0	149.0	410.0	67.0	0.0	180.0	26.0	24.0	124.0	0.0	280.0	58.0	106.0	412.0	35.0	203.0	21.0	374.0	86.0	824.0	412.0	0.0	867.0	412.0	67.0	161.0	376.0	1356.0	89.0	279.0	0.0	16.0	303.0	378.0	224.0	46.0	77.0	64.0	0.0	143.0	194.0	113.0	581.0	44.0
152	405.0	470.0	0.0	17900.0	212.0	0.0	165.0	0.0	0.0	16.0	9954.0	0.0	0.0	0.0	0.0	0.0	0.0	81.0	64.0	0.0	64.0	0.0	259.0	0.0	0.0	0.0	0.0	145.0	0.0	0.0	0.0	0.0	40179.0	0.0	0.0	0.0	0.0	0.0	9350.0	0.0	0.0	0.0	0.0	0.0	2659.0	0.0	92.0	291.0	0.0
153	9745.0	21590.0	1848.0	5712.0	401.0	8539.0	347.0	1691.0	280.0	107.0	602.0	148.0	208.0	399.0	48.0	12475.0	525.0	717.0	887.0	208.0	271.0	204.0	0.0	564.0	19398.0	1428.0	0.0	1134.0	20546.0	203.0	161.0	460.0	4359.0	205.0	3446.0	504.0	32.0	51029.0	605.0	1176.0	372.0	374.0	264.0	0.0	405.0	1058.0	330.0	447.0	347.0
154	2109.0	1265.0	395.0	4942.0	141.0	482.0	182.0	314.0	78.0	0.0	200.0	21.0	60.0	32.0	49936.0	140.0	48.0	152.0	403.0	86.0	16230.0	39.0	0.0	245.0	0.0	542.0	0.0	1084.0	212.0	96.0	357.0	663.0	2712.0	77.0	109.0	0.0	64659.0	113.0	605.0	145.0	46.0	51.0	0.0	0.0	286.0	0.0	103.0	1627.0	51.0
155	317.0	887.0	0.0	758.0	0.0	116.0	0.0	0.0	0.0	0.0	84.0	0.0	0.0	0.0	0.0	0.0	0.0	0.0	0.0	0.0	0.0	0.0	103.0	0.0	0.0	0.0	0.0	103.0	71.0	0.0	34.0	51.0	168.0	0.0	0.0	0.0	0.0	0.0	302.0	0.0	0.0	0.0	0.0	0.0	0.0	0.0	0.0	71.0	0.0
156	1718.0	37781.0	486.0	2951.0	745.0	1880.0	198.0	810.0	123.0	0.0	280.0	47.0	0.0	65.0	0.0	4507.0	0.0	228.0	363.0	43.0	0.0	21.0	0.0	159.0	8853.0	383.0	0.0	366.0	3697.0	87.0	57.0	125.0	648.0	38.0	551.0	88.0	0.0	4994.0	302.0	198.0	83.0	103.0	89.0	0.0	95.0	648.0	165.0	0.0	66.0
157	2609.0	1068.0	717.0	1419.0	839.0	183.0	0.0	976.0	0.0	0.0	0.0	0.0	0.0	0.0	0.0	183.0	0.0	198.0	564.0	0.0	158.0	0.0	0.0	244.0	473.0	0.0	0.0	333.0	165.0	0.0	23.0	125.0	610.0	51.0	48.0	0.0	0.0	151.0	416.0	0.0	0.0	51.0	0.0	0.0	0.0	0.0	0.0	1028.0	73.0
158	160.0	123.0	98.0	15257.0	74.0	0.0	115.0	37.0	0.0	0.0	521.0	0.0	0.0	0.0	49.0	0.0	0.0	24.0	0.0	0.0	49.0	0.0	283.0	0.0	0.0	0.0	0.0	49.0	0.0	0.0	0.0	0.0	31922.0	0.0	0.0	0.0	0.0	0.0	946.0	0.0	0.0	0.0	0.0	0.0	1641.0	0.0	0.0	98.0	0.0
159	4255.0	23306.0	1145.0	21178.0	4492.0	16695.0	3495.0	1836.0	134.0	39.0	8127.0	116.0	102.0	209.0	219.0	16184.0	116.0	1159.0	645.0	172.0	237.0	82.0	12463.0	188.0	32773.0	737.0	0.0	2368.0	2330.0	96.0	311.0	711.0	3487.0	102.0	3676.0	239.0	114.0	18400.0	4845.0	832.0	214.0	258.0	139.0	0.0	1312.0	668.0	598.0	402.0	81.0
160	359.0	1221.0	0.0	1108.0	153.0	246.0	0.0	459.0	0.0	0.0	180.0	0.0	0.0	0.0	0.0	112.0	0.0	0.0	0.0	0.0	0.0	0.0	143.0	0.0	133.0	0.0	0.0	164.0	118.0	0.0	80.0	167.0	256.0	0.0	72.0	63.0	0.0	0.0	340.0	0.0	0.0	0.0	0.0	0.0	0.0	0.0	0.0	268.0	0.0
161	50.0	75.0	30.0	1802.0	15.0	50.0	0.0	0.0	0.0	0.0	301.0	0.0	0.0	0.0	25.0	0.0	0.0	35.0	40.0	35.0	0.0	0.0	60.0	0.0	0.0	0.0	0.0	15.0	0.0	0.0	0.0	30.0	7358.0	0.0	0.0	0.0	0.0	0.0	340.0	0.0	0.0	0.0	0.0	0.0	381.0	0.0	0.0	0.0	0.0
162	1207.0	137.0	437.0	156.0	0.0	58.0	0.0	26.0	9027.0	0.0	0.0	89.0	60.0	0.0	0.0	0.0	0.0	0.0	169.0	0.0	0.0	280.0	0.0	57.0	58.0	280.0	0.0	0.0	39.0	2158.0	0.0	0.0	124.0	117.0	0.0	665.0	0.0	0.0	0.0	2088.0	158.0	0.0	496.0	0.0	0.0	104.0	0.0	0.0	81.0
163	970.0	478.0	273.0	451.0	189.0	123.0	0.0	990.0	0.0	0.0	0.0	0.0	0.0	0.0	0.0	0.0	0.0	82.0	177.0	0.0	0.0	0.0	0.0	0.0	328.0	95.0	0.0	95.0	150.0	0.0	0.0	0.0	177.0	0.0	48.0	0.0	0.0	95.0	95.0	0.0	0.0	0.0	0.0	0.0	0.0	0.0	0.0	95.0	44.0
164	172.0	160.0	24.0	82.0	61.0	24.0	20.0	16.0	0.0	41.0	20.0	0.0	0.0	1247.0	0.0	0.0	0.0	2475.0	77.0	0.0	0.0	0.0	0.0	24.0	0.0	0.0	0.0	32.0	0.0	0.0	0.0	0.0	225.0	0.0	0.0	0.0	0.0	0.0	41.0	0.0	0.0	0.0	0.0	0.0	24.0	0.0	1320.0	36.0	0.0
165	154.0	184.0	0.0	549.0	0.0	134.0	39.0	0.0	0.0	0.0	0.0	0.0	0.0	0.0	0.0	0.0	0.0	0.0	0.0	0.0	0.0	0.0	104.0	0.0	0.0	0.0	0.0	233.0	0.0	0.0	0.0	251.0	94.0	0.0	54.0	0.0	0.0	0.0	99.0	0.0	0.0	0.0	0.0	0.0	0.0	0.0	0.0	223.0	0.0
166	297.0	424.0	138.0	3398.0	307.0	286.0	397.0	159.0	0.0	0.0	421.0	0.0	0.0	0.0	97.0	112.0	0.0	0.0	0.0	244.0	0.0	0.0	1784.0	0.0	350.0	0.0	0.0	466.0	0.0	0.0	149.0	334.0	286.0	0.0	0.0	0.0	32.0	0.0	1817.0	0.0	0.0	0.0	0.0	0.0	0.0	0.0	0.0	148.0	0.0
167	2220.0	346.0	672.0	240.0	0.0	76.0	0.0	17679.0	0.0	0.0	0.0	0.0	0.0	0.0	0.0	57.0	0.0	0.0	442.0	0.0	0.0	0.0	0.0	153.0	163.0	269.0	0.0	0.0	76.0	0.0	0.0	0.0	153.0	0.0	0.0	57.0	0.0	0.0	201.0	0.0	0.0	0.0	0.0	0.0	0.0	336.0	0.0	0.0	249.0
168	0.0	0.0	0.0	0.0	0.0	0.0	66.0	0.0	0.0	0.0	0.0	0.0	0.0	0.0	48.0	0.0	0.0	0.0	0.0	402.0	0.0	0.0	0.0	0.0	0.0	0.0	0.0	0.0	0.0	0.0	0.0	0.0	0.0	0.0	0.0	0.0	0.0	0.0	0.0	0.0	0.0	0.0	0.0	0.0	0.0	0.0	0.0	0.0	0.0
169	237.0	47.0	95.0	3.0	0.0	0.0	0.0	0.0	21.0	0.0	0.0	3.0	0.0	0.0	0.0	3.0	0.0	0.0	0.0	0.0	16.0	12.0	0.0	0.0	7.0	12.0	0.0	0.0	7.0	25.0	0.0	0.0	16.0	3.0	0.0	0.0	0.0	0.0	0.0	39.0	193.0	3.0	56.0	0.0	0.0	0.0	0.0	0.0	0.0
170	2032.0	476.0	1027.0	58.0	0.0	0.0	0.0	0.0	198.0	0.0	0.0	2002.0	36.0	0.0	0.0	0.0	0.0	0.0	102.0	0.0	44.0	51.0	0.0	0.0	0.0	95.0	0.0	0.0	0.0	66.0	0.0	0.0	227.0	80.0	0.0	308.0	0.0	0.0	0.0	1401.0	9041.0	0.0	88.0	0.0	0.0	95.0	0.0	117.0	0.0
171	136.0	91.0	0.0	465.0	0.0	0.0	54.0	0.0	0.0	0.0	0.0	0.0	0.0	0.0	2146.0	0.0	0.0	0.0	0.0	0.0	12341.0	0.0	91.0	0.0	0.0	0.0	0.0	109.0	0.0	0.0	0.0	100.0	173.0	0.0	0.0	0.0	1892.0	0.0	54.0	0.0	0.0	0.0	0.0	0.0	0.0	0.0	0.0	1021.0	0.0
172	8809.0	417.0	4862.0	127.0	0.0	0.0	0.0	99.0	403.0	28.0	0.0	84.0	93.0	0.0	0.0	0.0	126.0	0.0	1937.0	0.0	0.0	108.0	0.0	231.0	0.0	1946.0	0.0	0.0	0.0	725.0	0.0	0.0	263.0	2570.0	0.0	479.0	0.0	0.0	0.0	462.0	297.0	348.0	109.0	0.0	0.0	640.0	0.0	0.0	66.0
173	8682.0	4612.0	3147.0	2713.0	342.0	1790.0	182.0	1449.0	504.0	146.0	1184.0	813.0	1193.0	242.0	0.0	505.0	389.0	503.0	1627.0	43.0	0.0	361.0	0.0	6510.0	1248.0	2496.0	0.0	200.0	638.0	580.0	34.0	125.0	1743.0	501.0	473.0	1302.0	0.0	569.0	340.0	2604.0	868.0	671.0	458.0	0.0	238.0	13648.0	412.0	0.0	4449.0
174	0.0	141.0	0.0	1535.0	0.0	123.0	0.0	0.0	0.0	0.0	240.0	0.0	0.0	0.0	463.0	0.0	0.0	0.0	0.0	35.0	169.0	0.0	0.0	0.0	0.0	0.0	0.0	1023.0	0.0	0.0	299.0	5647.0	264.0	0.0	0.0	0.0	244.0	0.0	454.0	0.0	0.0	0.0	0.0	0.0	0.0	0.0	0.0	4157.0	0.0
175	426.0	258.0	77.0	202.0	154.0	0.0	0.0	0.0	0.0	22.0	60.0	0.0	0.0	413.0	0.0	0.0	0.0	520.0	120.0	0.0	0.0	0.0	0.0	0.0	38.0	51.0	0.0	0.0	0.0	0.0	0.0	0.0	249.0	0.0	0.0	0.0	0.0	0.0	0.0	0.0	0.0	0.0	0.0	0.0	0.0	38.0	299.0	129.0	0.0
176	273.0	1618.0	0.0	732.0	0.0	383.0	115.0	0.0	0.0	0.0	0.0	0.0	0.0	0.0	48.0	224.0	0.0	0.0	0.0	21.0	0.0	0.0	193.0	0.0	474.0	0.0	0.0	136.0	193.0	0.0	0.0	0.0	185.0	0.0	230.0	0.0	0.0	227.0	120.0	0.0	0.0	0.0	0.0	0.0	0.0	0.0	0.0	0.0	0.0
177	116.0	200.0	0.0	3123.0	0.0	83.0	517.0	0.0	0.0	0.0	83.0	0.0	21.0	0.0	2522.0	0.0	0.0	0.0	66.0	761.0	66.0	0.0	9554.0	0.0	0.0	83.0	0.0	250.0	0.0	0.0	0.0	0.0	801.0	0.0	0.0	0.0	0.0	0.0	167.0	0.0	0.0	0.0	0.0	0.0	83.0	0.0	0.0	83.0	0.0
178	1456.0	2118.0	0.0	47396.0	721.0	7215.0	3064.0	362.0	44.0	0.0	4656.0	0.0	0.0	0.0	1048.0	1456.0	0.0	122.0	0.0	273.0	79.0	21.0	10723.0	57.0	4236.0	0.0	0.0	3368.0	212.0	0.0	691.0	1967.0	1356.0	0.0	667.0	0.0	326.0	569.0	10713.0	0.0	0.0	0.0	34.0	0.0	548.0	0.0	0.0	938.0	0.0
179	0.0	0.0	0.0	0.0	0.0	0.0	0.0	0.0	0.0	0.0	0.0	0.0	0.0	0.0	0.0	0.0	0.0	0.0	0.0	0.0	0.0	0.0	0.0	0.0	0.0	0.0	0.0	0.0	0.0	0.0	0.0	0.0	0.0	0.0	0.0	0.0	0.0	0.0	0.0	0.0	0.0	0.0	0.0	0.0	0.0	0.0	0.0	0.0	0.0
180	972.0	469.0	340.0	226.0	0.0	72.0	0.0	265.0	64.0	0.0	81.0	0.0	113.0	0.0	0.0	81.0	0.0	56.0	267.0	0.0	0.0	21.0	0.0	622.0	81.0	210.0	0.0	0.0	89.0	0.0	0.0	0.0	97.0	38.0	0.0	0.0	0.0	0.0	0.0	251.0	0.0	0.0	44.0	0.0	0.0	724.0	0.0	0.0	486.0
181	451.0	181.0	76.0	445.0	260.0	46.0	0.0	375.0	0.0	0.0	120.0	0.0	0.0	0.0	0.0	0.0	0.0	167.0	87.0	0.0	0.0	0.0	0.0	41.0	70.0	52.0	0.0	0.0	0.0	0.0	0.0	41.0	234.0	0.0	0.0	0.0	0.0	52.0	87.0	0.0	0.0	0.0	0.0	0.0	58.0	0.0	0.0	0.0	0.0
182	237.0	405.0	0.0	865.0	0.0	139.0	0.0	0.0	0.0	0.0	83.0	0.0	0.0	0.0	0.0	153.0	0.0	0.0	0.0	0.0	0.0	0.0	167.0	0.0	125.0	0.0	0.0	0.0	55.0	0.0	46.0	167.0	160.0	0.0	0.0	0.0	0.0	0.0	378.0	0.0	0.0	0.0	0.0	0.0	0.0	0.0	0.0	0.0	0.0
183	0.0	0.0	0.0	0.0	0.0	0.0	0.0	0.0	0.0	0.0	0.0	0.0	0.0	0.0	0.0	0.0	0.0	0.0	0.0	0.0	0.0	0.0	0.0	0.0	0.0	0.0	0.0	0.0	0.0	0.0	0.0	0.0	0.0	0.0	0.0	0.0	0.0	0.0	0.0	0.0	0.0	0.0	0.0	0.0	0.0	0.0	0.0	0.0	0.0
184	5650.0	2572.0	1563.0	2118.0	0.0	235.0	0.0	0.0	112.0	22.0	140.0	0.0	0.0	0.0	121.0	0.0	145.0	0.0	588.0	0.0	420.0	21.0	0.0	144.0	0.0	235.0	0.0	353.0	0.0	58.0	57.0	269.0	2615.0	115.0	0.0	0.0	48.0	0.0	757.0	218.0	102.0	0.0	0.0	5263.0	95.0	0.0	0.0	252.0	125.0
185	3880.0	4006.0	1439.0	12832.0	638.0	1377.0	828.0	579.0	112.0	16.0	2026.0	26.0	51.0	85.0	268.0	1502.0	136.0	259.0	322.0	172.0	147.0	60.0	2378.0	72.0	1001.0	235.0	0.0	1300.0	472.0	0.0	1071.0	1213.0	2712.0	51.0	327.0	75.0	163.0	531.0	2649.0	542.0	93.0	116.0	79.0	0.0	834.0	222.0	257.0	759.0	59.0
186	0.0	0.0	0.0	0.0	0.0	0.0	0.0	0.0	0.0	0.0	0.0	0.0	0.0	0.0	0.0	0.0	0.0	0.0	0.0	0.0	0.0	0.0	0.0	0.0	0.0	0.0	0.0	0.0	0.0	0.0	0.0	0.0	0.0	0.0	0.0	0.0	0.0	0.0	0.0	0.0	0.0	0.0	0.0	0.0	0.0	0.0	0.0	0.0	0.0
187	299.0	624.0	0.0	2873.0	0.0	0.0	99.0	0.0	0.0	0.0	2629.0	0.0	0.0	0.0	1927.0	574.0	0.0	0.0	0.0	28.0	67.0	0.0	699.0	0.0	1823.0	0.0	0.0	624.0	0.0	0.0	32748.0	1499.0	449.0	0.0	0.0	0.0	766.0	0.0	2119.0	0.0	0.0	0.0	0.0	0.0	166.0	0.0	0.0	1877.0	0.0
188	0.0	63.0	0.0	1922.0	0.0	0.0	56.0	0.0	0.0	0.0	0.0	0.0	0.0	0.0	243.0	0.0	0.0	0.0	0.0	0.0	0.0	0.0	0.0	0.0	56.0	0.0	0.0	221.0	0.0	0.0	553.0	1043.0	88.0	0.0	0.0	0.0	65.0	0.0	1022.0	0.0	0.0	0.0	0.0	0.0	0.0	0.0	0.0	2324.0	0.0
189	77.0	33.0	19.0	183.0	1705.0	19.0	0.0	0.0	0.0	0.0	72.0	0.0	0.0	0.0	0.0	0.0	0.0	729.0	0.0	0.0	0.0	0.0	0.0	0.0	0.0	0.0	0.0	0.0	0.0	0.0	0.0	0.0	106.0	0.0	0.0	0.0	0.0	0.0	82.0	0.0	0.0	0.0	0.0	0.0	0.0	0.0	38.0	48.0	0.0
190	1725.0	1604.0	500.0	517.0	0.0	276.0	0.0	1432.0	0.0	0.0	0.0	21.0	0.0	0.0	0.0	759.0	0.0	167.0	483.0	0.0	0.0	0.0	0.0	115.0	13165.0	224.0	0.0	0.0	483.0	48.0	0.0	0.0	310.0	0.0	72.0	0.0	0.0	396.0	0.0	0.0	0.0	51.0	0.0	0.0	0.0	155.0	0.0	155.0	59.0
191	541.0	2481.0	0.0	797.0	0.0	857.0	115.0	0.0	0.0	0.0	0.0	0.0	0.0	0.0	0.0	165.0	0.0	0.0	165.0	0.0	0.0	0.0	345.0	0.0	330.0	0.0	0.0	200.0	240.0	0.0	46.0	209.0	255.0	0.0	1173.0	0.0	0.0	195.0	180.0	0.0	0.0	0.0	0.0	0.0	0.0	0.0	0.0	223.0	0.0
192	189.0	0.0	0.0	1025.0	0.0	159.0	0.0	0.0	0.0	0.0	0.0	0.0	0.0	0.0	73.0	0.0	0.0	0.0	0.0	0.0	0.0	0.0	0.0	0.0	0.0	0.0	0.0	557.0	0.0	0.0	161.0	12918.0	109.0	0.0	0.0	0.0	48.0	0.0	169.0	0.0	0.0	0.0	0.0	0.0	0.0	0.0	0.0	2413.0	0.0
193	341.0	329.0	0.0	1463.0	85.0	0.0	182.0	0.0	0.0	0.0	0.0	0.0	0.0	0.0	121.0	0.0	0.0	0.0	0.0	21.0	90.0	0.0	365.0	0.0	0.0	0.0	0.0	2101.0	0.0	0.0	0.0	1548.0	243.0	0.0	0.0	0.0	32.0	0.0	207.0	0.0	0.0	0.0	0.0	0.0	0.0	0.0	0.0	1877.0	0.0
194	936.0	12067.0	0.0	9743.0	437.0	2718.0	1308.0	628.0	89.0	0.0	200.0	253.0	15.0	45.0	97.0	3455.0	0.0	137.0	0.0	129.0	79.0	30.0	3260.0	57.0	5833.0	324.0	0.0	767.0	1011.0	58.0	0.0	711.0	1065.0	0.0	885.0	75.0	48.0	3793.0	1514.0	0.0	0.0	64.0	34.0	0.0	357.0	278.0	134.0	0.0	0.0
195	12058.0	10962.0	2212.0	55178.0	4019.0	7673.0	1573.0	1715.0	414.0	163.0	2809.0	95.0	178.0	504.0	28468.0	1629.0	466.0	2045.0	968.0	1286.0	9609.0	222.0	8404.0	202.0	3557.0	501.0	0.0	28867.0	1016.0	183.0	16293.0	71621.0	13951.0	282.0	1553.0	580.0	24669.0	1327.0	20177.0	1176.0	474.0	452.0	368.0	0.0	2123.0	640.0	588.0	178719.0	169.0
196	6615.0	2594.0	2335.0	1124.0	0.0	1812.0	0.0	531.0	21352.0	39.0	260.0	1719.0	1262.0	98.0	0.0	140.0	194.0	122.0	1297.0	0.0	249.0	17251.0	0.0	491.0	663.0	2507.0	0.0	0.0	212.0	21812.0	0.0	0.0	1550.0	735.0	364.0	5059.0	16.0	151.0	0.0	14184.0	2029.0	361.0	11937.0	0.0	143.0	1726.0	72.0	0.0	155.0
197	501.0	487.0	116.0	1641.0	5686.0	116.0	0.0	103.0	0.0	0.0	0.0	0.0	0.0	0.0	0.0	0.0	0.0	106.0	0.0	0.0	0.0	0.0	0.0	0.0	0.0	0.0	0.0	192.0	130.0	0.0	0.0	83.0	432.0	0.0	0.0	0.0	0.0	0.0	378.0	123.0	0.0	51.0	0.0	0.0	0.0	0.0	0.0	223.0	0.0
198	20909.0	1499.0	6265.0	1614.0	614.0	453.0	0.0	1981.0	212.0	129.0	441.0	116.0	93.0	190.0	0.0	224.0	408.0	351.0	55980.0	0.0	611.0	95.0	0.0	853.0	474.0	17311.0	0.0	0.0	236.0	241.0	34.0	0.0	1259.0	6746.0	84.0	732.0	32.0	265.0	378.0	383.0	158.0	1136.0	109.0	0.0	119.0	2674.0	226.0	0.0	384.0
199	199.0	77.0	49.0	149.0	27.0	0.0	0.0	122.0	0.0	335.0	0.0	0.0	0.0	190.0	0.0	0.0	95.0	67.0	63.0	0.0	0.0	0.0	0.0	0.0	45.0	54.0	0.0	0.0	72.0	0.0	0.0	0.0	86.0	0.0	0.0	27.0	0.0	0.0	31.0	0.0	0.0	0.0	0.0	0.0	0.0	40.0	58.0	0.0	0.0
200	468.0	59.0	172.0	11.0	0.0	0.0	0.0	0.0	50.0	0.0	0.0	28.0	19.0	0.0	0.0	8.0	0.0	0.0	16.0	0.0	16.0	19.0	0.0	0.0	16.0	16.0	0.0	0.0	0.0	0.0	0.0	0.0	39.0	16.0	0.0	33.0	0.0	0.0	0.0	211.0	288.0	0.0	50.0	8.0	0.0	0.0	0.0	19.0	8.0
201	1296.0	99.0	491.0	106.0	56.0	21.0	0.0	149.0	0.0	22.0	0.0	0.0	0.0	0.0	0.0	0.0	320.0	28.0	605.0	0.0	0.0	0.0	0.0	35.0	0.0	220.0	0.0	0.0	0.0	0.0	0.0	0.0	35.0	35.0	0.0	100.0	0.0	0.0	0.0	0.0	0.0	31231.0	0.0	0.0	0.0	78.0	42.0	0.0	0.0
202	744.0	164.0	363.0	51.0	0.0	0.0	0.0	51.0	337.0	0.0	0.0	841.0	423.0	25.0	0.0	0.0	25.0	0.0	103.0	0.0	0.0	129.0	0.0	0.0	17.0	129.0	0.0	0.0	0.0	138.0	0.0	0.0	69.0	51.0	0.0	155.0	0.0	0.0	0.0	753.0	195.0	0.0	164.0	0.0	0.0	103.0	0.0	0.0	0.0
203	719.0	91.0	170.0	48.0	0.0	24.0	0.0	0.0	115.0	0.0	0.0	8341.0	170.0	18.0	0.0	0.0	0.0	0.0	73.0	0.0	0.0	30.0	0.0	30.0	18.0	85.0	0.0	0.0	0.0	54.0	0.0	0.0	54.0	24.0	0.0	164.0	0.0	0.0	0.0	475.0	2830.0	0.0	67.0	0.0	0.0	61.0	0.0	18.0	0.0
204	7370.0	178585.0	1975.0	14551.0	4078.0	18403.0	1060.0	4470.0	526.0	90.0	2568.0	158.0	205.0	727.0	268.0	17111.0	155.0	4837.0	1291.0	294.0	339.0	78.0	0.0	520.0	35049.0	1563.0	0.0	4202.0	21165.0	425.0	230.0	1171.0	4359.0	282.0	7826.0	467.0	326.0	43782.0	7192.0	991.0	316.0	542.0	219.0	0.0	978.0	1615.0	2279.0	715.0	169.0
205	1111.0	251.0	419.0	52.0	0.0	0.0	0.0	0.0	167.0	0.0	0.0	167.0	31.0	0.0	0.0	0.0	0.0	0.0	136.0	0.0	0.0	20.0	0.0	0.0	0.0	104.0	0.0	0.0	20.0	83.0	0.0	0.0	62.0	31.0	0.0	62.0	0.0	0.0	0.0	912.0	23611.0	0.0	83.0	0.0	0.0	115.0	0.0	83.0	0.0
206	376.0	203.0	44.0	465.0	200.0	64.0	0.0	84.0	0.0	0.0	0.0	0.0	0.0	0.0	0.0	49.0	0.0	0.0	0.0	0.0	0.0	0.0	0.0	0.0	79.0	0.0	0.0	89.0	0.0	0.0	0.0	44.0	153.0	0.0	0.0	0.0	0.0	0.0	79.0	0.0	0.0	0.0	0.0	0.0	0.0	0.0	0.0	312.0	0.0
207	138.0	170.0	0.0	14777.0	106.0	0.0	63.0	0.0	0.0	0.0	1083.0	0.0	0.0	0.0	0.0	0.0	0.0	31.0	21.0	0.0	0.0	0.0	180.0	0.0	0.0	0.0	0.0	42.0	42.0	0.0	0.0	0.0	32254.0	0.0	0.0	0.0	0.0	0.0	1703.0	0.0	0.0	0.0	0.0	0.0	5039.0	31.0	42.0	106.0	0.0
208	1095.0	8607.0	0.0	10563.0	815.0	2509.0	2501.0	338.0	0.0	0.0	301.0	26.0	42.0	0.0	219.0	8063.0	0.0	320.0	0.0	122.0	0.0	39.0	5007.0	115.0	11430.0	235.0	0.0	967.0	1251.0	77.0	80.0	292.0	1356.0	0.0	2341.0	0.0	48.0	6449.0	1173.0	185.0	65.0	0.0	0.0	0.0	166.0	0.0	72.0	0.0	0.0
209	6392.0	1631.0	1543.0	1851.0	354.0	418.0	0.0	2803.0	123.0	129.0	401.0	42.0	39.0	98.0	0.0	84.0	573.0	320.0	2072.0	0.0	169.0	52.0	0.0	159.0	379.0	1146.0	0.0	0.0	212.0	87.0	34.0	0.0	1550.0	218.0	230.0	214.0	0.0	113.0	378.0	423.0	93.0	13717.0	64.0	0.0	143.0	640.0	123.0	0.0	0.0
210	2801.0	694.0	917.0	384.0	0.0	86.0	0.0	198.0	86.0	0.0	74.0	21.0	63.0	0.0	0.0	111.0	0.0	0.0	384.0	0.0	0.0	0.0	0.0	1316.0	111.0	520.0	0.0	0.0	136.0	0.0	0.0	0.0	173.0	64.0	74.0	0.0	0.0	74.0	0.0	74.0	0.0	0.0	0.0	0.0	0.0	2729.0	0.0	0.0	793.0
211	798.0	9008.0	0.0	746.0	177.0	662.0	115.0	652.0	67.0	0.0	140.0	26.0	0.0	0.0	0.0	983.0	0.0	0.0	0.0	57.0	0.0	0.0	0.0	101.0	2323.0	190.0	0.0	0.0	6266.0	67.0	0.0	0.0	260.0	0.0	242.0	0.0	0.0	2048.0	173.0	0.0	0.0	0.0	0.0	0.0	0.0	194.0	0.0	0.0	59.0
212	25046.0	795.0	40649.0	571.0	283.0	0.0	0.0	700.0	896.0	84.0	200.0	227.0	111.0	0.0	0.0	0.0	340.0	0.0	6094.0	28.0	0.0	195.0	0.0	723.0	237.0	5957.0	0.0	0.0	212.0	1529.0	0.0	0.0	632.0	13018.0	48.0	2537.0	0.0	75.0	0.0	713.0	260.0	955.0	219.0	0.0	0.0	1253.0	0.0	0.0	243.0
213	534.0	321.0	76.0	294.0	130.0	65.0	0.0	38.0	0.0	22.0	0.0	0.0	0.0	893.0	0.0	0.0	49.0	3067.0	49.0	0.0	0.0	0.0	0.0	0.0	43.0	38.0	0.0	0.0	0.0	0.0	0.0	0.0	446.0	0.0	0.0	0.0	0.0	0.0	0.0	0.0	0.0	59.0	0.0	0.0	0.0	0.0	7076.0	87.0	0.0
214	575.0	152.0	231.0	26.0	0.0	33.0	0.0	26.0	773.0	0.0	0.0	211.0	33.0	0.0	0.0	0.0	0.0	0.0	79.0	0.0	0.0	634.0	0.0	26.0	0.0	92.0	0.0	0.0	19.0	512.0	0.0	0.0	39.0	66.0	0.0	224.0	0.0	0.0	26.0	1123.0	102.0	13.0	389.0	0.0	0.0	39.0	0.0	26.0	44.0
215	652.0	186.0	366.0	45.0	0.0	0.0	0.0	0.0	179.0	0.0	0.0	198.0	5403.0	0.0	0.0	0.0	0.0	0.0	57.0	0.0	15.0	598.0	0.0	0.0	30.0	110.0	0.0	0.0	0.0	110.0	0.0	0.0	64.0	38.0	0.0	80.0	0.0	0.0	0.0	793.0	110.0	0.0	835.0	0.0	0.0	91.0	0.0	0.0	0.0
216	1690.0	129.0	598.0	55.0	0.0	49.0	0.0	43.0	414.0	135.0	0.0	1131.0	60.0	0.0	0.0	0.0	252.0	0.0	222.0	0.0	0.0	100.0	0.0	57.0	0.0	191.0	0.0	0.0	0.0	774.0	0.0	0.0	98.0	296.0	0.0	8581.0	0.0	0.0	0.0	832.0	167.0	49.0	134.0	0.0	0.0	250.0	0.0	0.0	24.0
217	70.0	67.0	16.0	105.0	153.0	0.0	0.0	38.0	0.0	0.0	80.0	0.0	0.0	0.0	0.0	12.0	0.0	427.0	51.0	0.0	0.0	0.0	0.0	0.0	0.0	22.0	0.0	0.0	0.0	0.0	0.0	0.0	80.0	0.0	0.0	0.0	0.0	0.0	12.0	0.0	0.0	0.0	0.0	0.0	0.0	12.0	12.0	16.0	0.0
218	165.0	842.0	22.0	99.0	0.0	13070.0	0.0	49.0	0.0	0.0	0.0	0.0	0.0	0.0	0.0	407.0	0.0	0.0	22.0	0.0	0.0	0.0	0.0	0.0	426.0	0.0	0.0	33.0	693.0	0.0	0.0	0.0	0.0	0.0	8663.0	0.0	0.0	379.0	0.0	22.0	0.0	0.0	0.0	0.0	0.0	0.0	0.0	0.0	0.0
219	0.0	0.0	0.0	16699.0	0.0	0.0	977.0	0.0	0.0	0.0	0.0	0.0	0.0	0.0	48.0	0.0	0.0	0.0	0.0	0.0	0.0	0.0	0.0	0.0	0.0	0.0	0.0	733.0	0.0	0.0	0.0	0.0	0.0	0.0	0.0	0.0	0.0	0.0	0.0	0.0	0.0	0.0	0.0	0.0	0.0	0.0	0.0	0.0	0.0
220	0.0	0.0	0.0	0.0	0.0	0.0	0.0	0.0	0.0	0.0	0.0	0.0	0.0	52.0	0.0	0.0	0.0	0.0	0.0	0.0	0.0	0.0	0.0	0.0	0.0	0.0	0.0	0.0	0.0	0.0	0.0	0.0	0.0	0.0	0.0	0.0	0.0	0.0	0.0	0.0	0.0	0.0	0.0	0.0	0.0	0.0	103.0	0.0	0.0
221	2174.0	816.0	596.0	320.0	0.0	253.0	0.0	265.0	220.0	0.0	0.0	132.0	130.0	0.0	0.0	112.0	48.0	0.0	342.0	0.0	0.0	130.0	0.0	795.0	1092.0	474.0	0.0	0.0	154.0	154.0	0.0	0.0	287.0	38.0	0.0	198.0	0.0	0.0	0.0	4217.0	408.0	51.0	242.0	0.0	0.0	2200.0	0.0	0.0	574.0
222	3719.0	1285.0	1607.0	688.0	0.0	344.0	0.0	434.0	156.0	28.0	280.0	413.0	229.0	0.0	0.0	168.0	97.0	91.0	987.0	28.0	0.0	52.0	0.0	6409.0	390.0	1790.0	0.0	0.0	275.0	125.0	0.0	0.0	505.0	179.0	133.0	275.0	0.0	206.0	0.0	436.0	148.0	155.0	164.0	0.0	0.0	4679.0	0.0	0.0	11480.0
223	755.0	438.0	196.0	815.0	1288.0	90.0	0.0	317.0	0.0	0.0	528.0	0.0	0.0	85.0	0.0	0.0	58.0	2326.0	241.0	0.0	0.0	0.0	0.0	0.0	196.0	90.0	0.0	75.0	0.0	0.0	0.0	0.0	574.0	0.0	0.0	0.0	0.0	0.0	271.0	0.0	0.0	60.0	0.0	0.0	75.0	75.0	134.0	90.0	0.0
224	2463.0	8805.0	355.0	18239.0	886.0	5019.0	3528.0	314.0	67.0	0.0	1505.0	37.0	30.0	0.0	146.0	4355.0	87.0	427.0	0.0	100.0	0.0	26.0	8019.0	86.0	9912.0	206.0	0.0	2034.0	874.0	67.0	172.0	753.0	2422.0	0.0	2936.0	0.0	81.0	4173.0	3671.0	317.0	46.0	51.0	34.0	0.0	596.0	167.0	92.0	447.0	0.0
225	461.0	58.0	112.0	142.0	0.0	29.0	0.0	44.0	0.0	5079.0	44.0	0.0	0.0	196.0	0.0	0.0	1766.0	49.0	161.0	0.0	0.0	0.0	0.0	0.0	44.0	93.0	0.0	0.0	0.0	48.0	0.0	0.0	78.0	34.0	0.0	290.0	0.0	0.0	0.0	34.0	0.0	245.0	0.0	0.0	0.0	24.0	175.0	0.0	0.0
226	2861.0	86.0	481.0	40.0	33.0	46.0	0.0	73.0	26.0	548.0	0.0	0.0	0.0	0.0	0.0	0.0	4639.0	0.0	568.0	0.0	0.0	0.0	0.0	0.0	0.0	207.0	0.0	0.0	0.0	67.0	0.0	0.0	80.0	354.0	0.0	1036.0	0.0	0.0	33.0	40.0	33.0	7326.0	0.0	0.0	26.0	93.0	33.0	0.0	33.0
227	1997.0	985.0	492.0	2101.0	212.0	233.0	0.0	0.0	0.0	84.0	285.0	0.0	0.0	570.0	0.0	0.0	58.0	804.0	492.0	0.0	113.0	0.0	0.0	0.0	363.0	441.0	0.0	0.0	0.0	0.0	0.0	0.0	1971.0	0.0	0.0	126.0	0.0	0.0	0.0	0.0	65.0	77.0	0.0	0.0	337.0	222.0	1634.0	0.0	133.0
228	3250.0	28935.0	790.0	10385.0	803.0	5995.0	1109.0	2295.0	134.0	16.0	2047.0	37.0	42.0	209.0	73.0	8878.0	87.0	686.0	686.0	114.0	0.0	56.0	1744.0	303.0	18022.0	766.0	0.0	1000.0	54144.0	203.0	161.0	376.0	2228.0	89.0	2378.0	151.0	81.0	20373.0	3066.0	449.0	102.0	116.0	99.0	0.0	644.0	584.0	526.0	223.0	88.0
229	944.0	4069.0	203.0	653.0	0.0	5576.0	82.0	203.0	0.0	0.0	0.0	0.0	0.0	0.0	0.0	2275.0	0.0	0.0	188.0	0.0	0.0	0.0	0.0	0.0	3414.0	159.0	0.0	200.0	988.0	0.0	0.0	0.0	232.0	0.0	3494.0	0.0	16.0	3073.0	264.0	0.0	0.0	0.0	0.0	0.0	0.0	167.0	0.0	0.0	0.0
230	161.0	73.0	66.0	102.0	0.0	0.0	0.0	0.0	0.0	183.0	0.0	0.0	0.0	308.0	0.0	0.0	44.0	132.0	29.0	0.0	0.0	0.0	0.0	0.0	22.0	36.0	0.0	0.0	22.0	0.0	0.0	0.0	66.0	0.0	0.0	14.0	0.0	0.0	0.0	0.0	0.0	0.0	0.0	0.0	0.0	154.0	95.0	0.0	0.0
231	175.0	83.0	0.0	368.0	0.0	0.0	0.0	0.0	0.0	0.0	0.0	0.0	0.0	0.0	805.0	0.0	0.0	0.0	0.0	0.0	362.0	0.0	83.0	0.0	0.0	0.0	0.0	184.0	0.0	0.0	23.0	360.0	134.0	0.0	0.0	0.0	929.0	0.0	0.0	0.0	0.0	0.0	0.0	0.0	0.0	0.0	0.0	946.0	0.0
232	7096.0	5844.0	1461.0	13462.0	1584.0	4696.0	215.0	1878.0	280.0	67.0	501.0	89.0	39.0	268.0	146.0	674.0	243.0	503.0	1147.0	165.0	1392.0	113.0	0.0	188.0	1356.0	1356.0	0.0	4135.0	922.0	164.0	184.0	1171.0	4650.0	167.0	643.0	366.0	97.0	834.0	1476.0	793.0	167.0	400.0	134.0	0.0	405.0	501.0	268.0	1117.0	199.0
233	144.0	44.0	100.0	100.0	28.0	32.0	0.0	0.0	0.0	156.0	60.0	0.0	0.0	1428.0	0.0	0.0	48.0	132.0	28.0	0.0	0.0	0.0	0.0	0.0	0.0	0.0	0.0	0.0	0.0	0.0	0.0	0.0	140.0	0.0	0.0	0.0	0.0	0.0	20.0	0.0	0.0	0.0	0.0	0.0	24.0	16.0	618.0	0.0	0.0
234	10806.0	5290.0	2588.0	10581.0	31033.0	1350.0	182.0	2138.0	224.0	553.0	5065.0	74.0	84.0	2026.0	0.0	561.0	1089.0	67532.0	2588.0	179.0	667.0	156.0	0.0	390.0	1688.0	2138.0	0.0	833.0	898.0	174.0	92.0	292.0	11819.0	308.0	412.0	605.0	0.0	569.0	2251.0	1004.0	204.0	1136.0	159.0	0.0	978.0	863.0	3827.0	715.0	273.0
235	1123.0	516.0	197.0	1472.0	166.0	258.0	0.0	227.0	0.0	28.0	0.0	0.0	0.0	637.0	0.0	0.0	68.0	500.0	379.0	0.0	135.0	0.0	0.0	0.0	0.0	364.0	0.0	0.0	0.0	0.0	0.0	0.0	3066.0	0.0	0.0	75.0	0.0	0.0	0.0	0.0	0.0	0.0	0.0	0.0	182.0	136.0	1290.0	0.0	44.0
236	235.0	298.0	0.0	817.0	177.0	204.0	0.0	86.0	0.0	0.0	0.0	0.0	0.0	0.0	0.0	0.0	0.0	0.0	0.0	0.0	0.0	0.0	0.0	0.0	78.0	0.0	0.0	433.0	78.0	0.0	34.0	125.0	243.0	0.0	70.0	0.0	32.0	0.0	117.0	0.0	0.0	0.0	0.0	0.0	0.0	0.0	0.0	402.0	0.0
237	1173.0	602.0	253.0	1269.0	2612.0	0.0	66.0	412.0	0.0	73.0	920.0	0.0	0.0	308.0	0.0	0.0	126.0	17830.0	190.0	64.0	79.0	0.0	0.0	57.0	158.0	190.0	0.0	0.0	0.0	0.0	0.0	0.0	1427.0	0.0	0.0	0.0	0.0	0.0	444.0	158.0	0.0	64.0	0.0	0.0	119.0	139.0	381.0	222.0	66.0
238	300.0	261.0	65.0	653.0	0.0	91.0	0.0	65.0	0.0	0.0	0.0	0.0	0.0	0.0	0.0	0.0	0.0	0.0	0.0	0.0	90.0	0.0	117.0	0.0	117.0	0.0	0.0	2868.0	0.0	0.0	0.0	1423.0	117.0	0.0	0.0	0.0	0.0	0.0	65.0	0.0	0.0	0.0	0.0	0.0	0.0	0.0	0.0	268.0	0.0
239	0.0	0.0	0.0	1561.0	1075.0	0.0	0.0	0.0	0.0	22.0	140.0	0.0	0.0	65.0	0.0	112.0	0.0	183.0	242.0	0.0	0.0	0.0	0.0	0.0	0.0	0.0	0.0	633.0	141.0	0.0	0.0	167.0	0.0	0.0	48.0	0.0	0.0	0.0	454.0	0.0	0.0	0.0	34.0	0.0	119.0	0.0	0.0	625.0	0.0
240	684.0	228.0	126.0	1192.0	212.0	253.0	0.0	88.0	0.0	0.0	0.0	0.0	0.0	0.0	0.0	0.0	0.0	0.0	0.0	0.0	0.0	0.0	0.0	0.0	152.0	0.0	0.0	366.0	76.0	0.0	0.0	76.0	367.0	0.0	0.0	0.0	32.0	0.0	152.0	0.0	0.0	0.0	0.0	0.0	0.0	0.0	0.0	447.0	0.0
241	1491.0	99.0	542.0	108.0	248.0	0.0	0.0	180.0	0.0	67.0	0.0	0.0	0.0	0.0	0.0	0.0	486.0	36.0	1944.0	0.0	0.0	0.0	36.0	72.0	72.0	524.0	0.0	0.0	0.0	0.0	0.0	0.0	108.0	0.0	0.0	100.0	0.0	0.0	63.0	36.0	0.0	3833.0	0.0	0.0	0.0	139.0	0.0	0.0	96.0
242	1630.0	602.0	531.0	460.0	0.0	88.0	0.0	19193.0	0.0	0.0	0.0	0.0	0.0	39.0	0.0	106.0	0.0	91.0	407.0	21.0	0.0	0.0	0.0	106.0	212.0	283.0	0.0	0.0	159.0	0.0	0.0	0.0	301.0	0.0	0.0	0.0	0.0	0.0	0.0	0.0	0.0	51.0	0.0	0.0	0.0	159.0	0.0	106.0	51.0
243	205.0	263.0	0.0	309.0	0.0	108.0	41.0	0.0	0.0	0.0	0.0	0.0	0.0	0.0	0.0	0.0	0.0	0.0	62.0	0.0	0.0	0.0	100.0	0.0	50.0	0.0	0.0	96.0	0.0	0.0	0.0	62.0	62.0	0.0	33.0	0.0	0.0	0.0	83.0	0.0	0.0	0.0	0.0	0.0	0.0	0.0	0.0	62.0	0.0
244	3004.0	2741.0	540.0	672.0	141.0	210.0	0.0	645.0	0.0	0.0	0.0	0.0	0.0	0.0	0.0	263.0	0.0	0.0	224.0	0.0	0.0	0.0	0.0	0.0	698.0	0.0	0.0	158.0	434.0	0.0	0.0	125.0	316.0	0.0	118.0	0.0	0.0	224.0	158.0	0.0	0.0	0.0	0.0	0.0	0.0	131.0	0.0	938.0	0.0
245	6919.0	276.0	2583.0	322.0	283.0	0.0	0.0	869.0	100.0	28.0	0.0	42.0	21.0	45.0	0.0	0.0	68.0	0.0	3592.0	0.0	113.0	0.0	0.0	564.0	107.0	2447.0	0.0	0.0	0.0	67.0	0.0	0.0	123.0	385.0	0.0	151.0	0.0	0.0	92.0	0.0	65.0	155.0	0.0	0.0	0.0	2646.0	0.0	0.0	169.0
246	1604.0	4219.0	222.0	312.0	0.0	348.0	0.0	386.0	0.0	0.0	89.0	0.0	15.0	0.0	0.0	2500.0	0.0	0.0	178.0	0.0	0.0	0.0	0.0	115.0	853.0	148.0	0.0	0.0	2303.0	0.0	0.0	0.0	282.0	0.0	230.0	0.0	0.0	2504.0	0.0	0.0	0.0	0.0	0.0	0.0	0.0	194.0	0.0	0.0	88.0
247	815.0	2665.0	163.0	199.0	0.0	888.0	0.0	145.0	0.0	0.0	0.0	0.0	0.0	0.0	0.0	16698.0	38.0	0.0	108.0	0.0	0.0	0.0	0.0	115.0	4553.0	163.0	0.0	0.0	580.0	0.0	0.0	0.0	108.0	0.0	327.0	0.0	0.0	2846.0	108.0	0.0	0.0	0.0	0.0	0.0	0.0	139.0	0.0	90.0	51.0
248	3304.0	5246.0	731.0	1084.0	236.0	836.0	66.0	314.0	100.0	33.0	180.0	0.0	51.0	59.0	0.0	1994.0	87.0	274.0	554.0	28.0	0.0	34.0	0.0	202.0	1944.0	529.0	0.0	0.0	2364.0	96.0	0.0	0.0	775.0	89.0	776.0	151.0	0.0	1593.0	264.0	252.0	55.0	77.0	59.0	0.0	143.0	835.0	92.0	0.0	310.0
249	1242.0	517.0	236.0	576.0	88.0	88.0	0.0	1212.0	0.0	0.0	0.0	0.0	0.0	0.0	0.0	118.0	0.0	0.0	266.0	0.0	67.0	0.0	0.0	0.0	266.0	118.0	0.0	88.0	147.0	0.0	0.0	0.0	207.0	0.0	0.0	0.0	0.0	0.0	133.0	0.0	0.0	0.0	0.0	0.0	0.0	0.0	0.0	147.0	0.0
250	286.0	4233.0	75.0	404.0	0.0	1484.0	99.0	0.0	0.0	0.0	0.0	0.0	0.0	0.0	0.0	691.0	0.0	0.0	0.0	21.0	0.0	0.0	134.0	0.0	1281.0	101.0	0.0	118.0	4014.0	0.0	0.0	0.0	92.0	0.0	1020.0	0.0	0.0	877.0	126.0	0.0	0.0	0.0	0.0	0.0	0.0	0.0	0.0	0.0	0.0
251	39.0	54.0	14.0	1140.0	0.0	0.0	0.0	0.0	0.0	0.0	240.0	0.0	0.0	0.0	0.0	0.0	0.0	0.0	14.0	0.0	29.0	0.0	34.0	0.0	0.0	0.0	14.0	19.0	14.0	0.0	0.0	0.0	25383.0	0.0	0.0	0.0	0.0	0.0	154.0	0.0	0.0	0.0	0.0	0.0	936.0	0.0	14.0	14.0	0.0
252	4242.0	1855.0	1401.0	730.0	189.0	296.0	0.0	459.0	315.0	39.0	200.0	153.0	190.0	65.0	0.0	196.0	77.0	122.0	730.0	0.0	0.0	195.0	0.0	2806.0	1144.0	1026.0	0.0	0.0	236.0	203.0	0.0	0.0	532.0	167.0	84.0	434.0	32.0	113.0	0.0	4124.0	256.0	193.0	315.0	0.0	71.0	3175.0	72.0	0.0	2072.0
253	455.0	117.0	94.0	533.0	331.0	0.0	0.0	141.0	0.0	47.0	47.0	0.0	0.0	0.0	0.0	0.0	86.0	753.0	70.0	0.0	0.0	0.0	0.0	0.0	0.0	149.0	0.0	0.0	0.0	0.0	0.0	47.0	188.0	0.0	0.0	0.0	0.0	0.0	78.0	0.0	0.0	0.0	0.0	0.0	0.0	78.0	72.0	0.0	78.0
254	1224.0	13814.0	431.0	586.0	0.0	592.0	0.0	265.0	0.0	0.0	120.0	21.0	15.0	0.0	0.0	646.0	0.0	0.0	172.0	0.0	0.0	0.0	0.0	173.0	616.0	241.0	0.0	0.0	3501.0	48.0	23.0	0.0	500.0	51.0	218.0	75.0	16.0	1024.0	155.0	0.0	0.0	0.0	0.0	0.0	0.0	194.0	247.0	0.0	147.0
255	1292.0	6882.0	258.0	1054.0	0.0	801.0	66.0	198.0	0.0	0.0	0.0	0.0	0.0	0.0	0.0	2332.0	0.0	167.0	0.0	35.0	0.0	26.0	198.0	86.0	2229.0	238.0	0.0	0.0	3659.0	0.0	0.0	0.0	437.0	0.0	254.0	0.0	0.0	9712.0	0.0	0.0	0.0	77.0	0.0	0.0	0.0	194.0	61.0	0.0	96.0
256	147.0	0.0	0.0	1922.0	0.0	0.0	82.0	0.0	0.0	0.0	0.0	0.0	0.0	0.0	3561.0	0.0	0.0	0.0	0.0	0.0	396.0	0.0	95.0	0.0	0.0	0.0	0.0	154.0	0.0	0.0	57.0	346.0	162.0	0.0	0.0	0.0	1957.0	0.0	103.0	0.0	0.0	0.0	0.0	0.0	0.0	0.0	0.0	1385.0	0.0
257	849.0	84.0	297.0	71.0	75.0	22.0	0.0	845.0	22.0	0.0	0.0	0.0	0.0	0.0	0.0	0.0	48.0	22.0	524.0	0.0	31.0	0.0	0.0	0.0	0.0	240.0	0.0	0.0	0.0	0.0	0.0	0.0	44.0	22.0	0.0	0.0	0.0	0.0	0.0	22.0	0.0	400.0	0.0	0.0	22.0	115.0	0.0	0.0	0.0
258	449.0	83.0	110.0	20.0	0.0	0.0	0.0	0.0	39.0	0.0	0.0	20.0	7.0	0.0	0.0	0.0	0.0	0.0	13.0	0.0	0.0	7.0	0.0	3.0	0.0	16.0	0.0	0.0	3.0	26.0	0.0	3.0	33.0	7.0	0.0	29.0	0.0	0.0	0.0	158.0	362.0	0.0	48.0	0.0	0.0	7.0	0.0	0.0	0.0
259	452.0	410.0	0.0	10698.0	99.0	0.0	165.0	0.0	0.0	0.0	742.0	0.0	0.0	0.0	56.0	0.0	0.0	0.0	56.0	43.0	0.0	0.0	806.0	0.0	0.0	0.0	0.0	70.0	0.0	0.0	0.0	0.0	20787.0	0.0	0.0	0.0	0.0	0.0	1135.0	0.0	0.0	0.0	0.0	0.0	1301.0	0.0	0.0	183.0	0.0
260	1137.0	651.0	0.0	9527.0	198.0	187.0	0.0	165.0	0.0	0.0	198.0	0.0	21.0	0.0	0.0	0.0	0.0	110.0	276.0	0.0	0.0	0.0	0.0	0.0	0.0	220.0	0.0	1126.0	0.0	0.0	23.0	110.0	850.0	0.0	0.0	0.0	0.0	0.0	320.0	0.0	0.0	0.0	0.0	0.0	95.0	0.0	0.0	320.0	0.0
261	487.0	916.0	0.0	1123.0	153.0	443.0	149.0	0.0	0.0	0.0	0.0	0.0	0.0	0.0	48.0	0.0	0.0	0.0	0.0	0.0	0.0	0.0	340.0	0.0	192.0	0.0	0.0	500.0	0.0	0.0	46.0	460.0	251.0	0.0	206.0	0.0	48.0	113.0	192.0	0.0	0.0	0.0	0.0	0.0	0.0	0.0	0.0	581.0	0.0
262	224.0	137.0	0.0	1109.0	0.0	87.0	0.0	0.0	0.0	0.0	0.0	0.0	0.0	0.0	0.0	0.0	0.0	0.0	0.0	0.0	0.0	0.0	74.0	0.0	0.0	0.0	0.0	15263.0	0.0	0.0	11.0	795.0	124.0	0.0	0.0	0.0	65.0	0.0	112.0	0.0	0.0	0.0	0.0	0.0	0.0	0.0	0.0	536.0	0.0
263	2183.0	865.0	350.0	906.0	0.0	0.0	0.0	267.0	0.0	927.0	0.0	21.0	0.0	1421.0	0.0	0.0	329.0	721.0	473.0	0.0	0.0	0.0	0.0	72.0	432.0	638.0	0.0	0.0	0.0	48.0	0.0	0.0	865.0	89.0	0.0	151.0	0.0	0.0	0.0	0.0	46.0	206.0	0.0	0.0	119.0	226.0	824.0	0.0	0.0
264	165.0	354.0	56.0	214.0	0.0	63.0	0.0	0.0	0.0	0.0	0.0	0.0	0.0	0.0	0.0	59.0	0.0	0.0	0.0	0.0	0.0	0.0	35.0	0.0	38.0	0.0	0.0	87.0	45.0	0.0	0.0	42.0	59.0	0.0	52.0	0.0	0.0	0.0	59.0	0.0	0.0	0.0	0.0	0.0	0.0	0.0	0.0	59.0	0.0
265	1219.0	267.0	387.0	98.0	0.0	0.0	0.0	0.0	12504.0	0.0	0.0	253.0	118.0	0.0	0.0	0.0	0.0	0.0	162.0	0.0	0.0	733.0	0.0	0.0	42.0	267.0	0.0	0.0	35.0	1248.0	0.0	0.0	84.0	140.0	0.0	775.0	0.0	0.0	0.0	10509.0	232.0	0.0	810.0	0.0	0.0	98.0	0.0	0.0	0.0
266	253.0	221.0	0.0	822.0	0.0	84.0	82.0	0.0	0.0	0.0	0.0	0.0	0.0	0.0	170.0	0.0	0.0	0.0	0.0	28.0	0.0	0.0	158.0	0.0	0.0	0.0	0.0	1360.0	0.0	0.0	0.0	12089.0	158.0	0.0	0.0	0.0	97.0	0.0	210.0	0.0	0.0	0.0	0.0	0.0	0.0	0.0	0.0	2413.0	0.0
267	1139.0	187.0	273.0	389.0	472.0	0.0	0.0	216.0	0.0	634.0	0.0	0.0	21.0	295.0	0.0	0.0	1586.0	1081.0	519.0	0.0	0.0	0.0	0.0	57.0	0.0	447.0	0.0	0.0	0.0	0.0	0.0	0.0	360.0	0.0	0.0	187.0	0.0	0.0	0.0	86.0	46.0	677.0	0.0	0.0	0.0	115.0	134.0	0.0	100.0
268	138.0	80.0	0.0	784.0	0.0	0.0	66.0	0.0	0.0	0.0	0.0	0.0	0.0	0.0	2195.0	0.0	0.0	0.0	0.0	0.0	5214.0	0.0	92.0	0.0	115.0	0.0	0.0	149.0	0.0	0.0	23.0	138.0	253.0	0.0	0.0	0.0	1060.0	0.0	138.0	0.0	0.0	0.0	0.0	80.0	71.0	0.0	0.0	1430.0	0.0
269	229.0	143.0	0.0	1282.0	0.0	47.0	220.0	67.0	0.0	0.0	0.0	0.0	0.0	0.0	76.0	0.0	0.0	47.0	0.0	423.0	38.0	0.0	985.0	0.0	0.0	0.0	0.0	67.0	28.0	0.0	0.0	0.0	574.0	0.0	0.0	0.0	0.0	0.0	162.0	0.0	0.0	0.0	0.0	0.0	124.0	0.0	0.0	38.0	0.0
270	557.0	387.0	0.0	976.0	0.0	185.0	82.0	108.0	0.0	0.0	0.0	0.0	0.0	0.0	73.0	92.0	0.0	0.0	0.0	0.0	0.0	0.0	139.0	0.0	0.0	0.0	0.0	4936.0	92.0	0.0	23.0	1004.0	263.0	0.0	0.0	0.0	65.0	0.0	454.0	0.0	0.0	0.0	0.0	0.0	0.0	0.0	0.0	715.0	0.0
271	61.0	84.0	0.0	336.0	0.0	38.0	0.0	0.0	0.0	0.0	0.0	0.0	0.0	0.0	561.0	0.0	0.0	0.0	38.0	0.0	90.0	0.0	30.0	0.0	0.0	0.0	0.0	130.0	0.0	0.0	68.0	283.0	114.0	0.0	0.0	0.0	473.0	0.0	107.0	0.0	0.0	0.0	0.0	0.0	0.0	0.0	0.0	1576.0	0.0
272	2018.0	442.0	471.0	432.0	177.0	0.0	0.0	604.0	0.0	16.0	280.0	0.0	0.0	0.0	0.0	0.0	87.0	183.0	346.0	0.0	67.0	0.0	0.0	0.0	211.0	192.0	0.0	0.0	118.0	0.0	0.0	0.0	451.0	38.0	0.0	0.0	0.0	0.0	105.0	96.0	0.0	471.0	0.0	0.0	0.0	194.0	72.0	86.0	0.0
273	972.0	778.0	309.0	106.0	0.0	79.0	0.0	97.0	0.0	0.0	0.0	0.0	0.0	0.0	0.0	238.0	0.0	0.0	159.0	0.0	0.0	0.0	0.0	347.0	212.0	176.0	0.0	0.0	291.0	0.0	0.0	0.0	123.0	0.0	0.0	0.0	0.0	114.0	0.0	44.0	0.0	0.0	0.0	0.0	0.0	724.0	0.0	0.0	199.0
274	666.0	850.0	269.0	1658.0	0.0	0.0	115.0	0.0	0.0	0.0	0.0	0.0	0.0	0.0	1610.0	0.0	0.0	0.0	0.0	21.0	4527.0	0.0	212.0	0.0	0.0	0.0	0.0	311.0	0.0	0.0	149.0	283.0	524.0	0.0	0.0	0.0	619.0	0.0	605.0	0.0	0.0	0.0	0.0	255.0	0.0	0.0	0.0	2369.0	0.0
275	246.0	309.0	73.0	1070.0	0.0	47.0	47.0	41.0	0.0	0.0	78.0	0.0	0.0	0.0	0.0	0.0	0.0	0.0	57.0	0.0	0.0	0.0	141.0	0.0	0.0	0.0	0.0	10737.0	0.0	0.0	34.0	209.0	89.0	0.0	0.0	0.0	16.0	0.0	136.0	0.0	0.0	0.0	0.0	0.0	0.0	0.0	0.0	204.0	0.0
276	40504.0	432.0	3446.0	221.0	0.0	0.0	0.0	265.0	56.0	175.0	0.0	31.0	42.0	0.0	0.0	0.0	690.0	0.0	5491.0	0.0	0.0	26.0	0.0	159.0	73.0	1238.0	0.0	0.0	0.0	77.0	0.0	0.0	242.0	2171.0	0.0	391.0	0.0	0.0	0.0	0.0	0.0	7349.0	34.0	0.0	0.0	334.0	0.0	0.0	59.0
277	217.0	75.0	30.0	111.0	47.0	0.0	0.0	0.0	0.0	51.0	40.0	0.0	0.0	385.0	0.0	0.0	0.0	51.0	61.0	0.0	0.0	0.0	0.0	0.0	40.0	0.0	0.0	0.0	0.0	0.0	0.0	0.0	174.0	0.0	0.0	0.0	0.0	0.0	0.0	0.0	0.0	0.0	0.0	0.0	0.0	0.0	515.0	0.0	0.0
278	408.0	550.0	0.0	2704.0	0.0	314.0	347.0	0.0	0.0	0.0	180.0	0.0	0.0	0.0	97.0	267.0	0.0	0.0	0.0	86.0	0.0	0.0	393.0	0.0	424.0	0.0	0.0	333.0	172.0	0.0	3549.0	418.0	314.0	0.0	84.0	0.0	48.0	75.0	492.0	0.0	0.0	0.0	34.0	0.0	0.0	0.0	0.0	402.0	0.0
279	5044.0	1816.0	1844.0	720.0	0.0	278.0	0.0	289.0	980.0	79.0	0.0	12239.0	6238.0	72.0	0.0	112.0	184.0	0.0	749.0	0.0	294.0	403.0	0.0	217.0	237.0	1037.0	0.0	0.0	0.0	576.0	34.0	0.0	775.0	259.0	121.0	1181.0	0.0	0.0	0.0	2767.0	2309.0	142.0	634.0	0.0	0.0	696.0	0.0	0.0	147.0
280	5311.0	3166.0	1123.0	6026.0	508.0	1123.0	347.0	817.0	145.0	28.0	341.0	79.0	69.0	196.0	170.0	393.0	184.0	335.0	919.0	158.0	645.0	95.0	817.0	159.0	616.0	707.0	0.0	82616.0	331.0	106.0	253.0	23063.0	2712.0	89.0	218.0	214.0	179.0	417.0	757.0	356.0	102.0	167.0	109.0	0.0	238.0	334.0	113.0	1877.0	96.0
281	1688.0	255.0	387.0	354.0	153.0	123.0	0.0	4277.0	0.0	16.0	0.0	0.0	0.0	0.0	0.0	0.0	77.0	0.0	280.0	0.0	0.0	0.0	0.0	144.0	131.0	411.0	0.0	0.0	0.0	0.0	0.0	0.0	189.0	0.0	0.0	0.0	0.0	0.0	0.0	90.0	0.0	708.0	0.0	0.0	0.0	222.0	0.0	0.0	155.0
282	189.0	94.0	0.0	4445.0	0.0	0.0	460.0	0.0	0.0	0.0	176.0	0.0	0.0	0.0	67.0	0.0	0.0	0.0	0.0	271.0	0.0	26.0	20287.0	0.0	0.0	0.0	0.0	135.0	81.0	0.0	0.0	0.0	2913.0	0.0	0.0	0.0	0.0	0.0	311.0	0.0	0.0	0.0	0.0	0.0	284.0	0.0	0.0	94.0	0.0
283	214.0	178.0	0.0	2433.0	0.0	125.0	115.0	0.0	0.0	0.0	0.0	0.0	0.0	0.0	1707.0	0.0	0.0	0.0	0.0	107.0	192.0	0.0	232.0	0.0	0.0	0.0	0.0	823.0	0.0	0.0	288.0	1932.0	429.0	0.0	0.0	0.0	489.0	0.0	529.0	0.0	0.0	0.0	0.0	0.0	0.0	0.0	0.0	2771.0	0.0
284	721.0	6224.0	0.0	1057.0	0.0	1219.0	0.0	314.0	0.0	0.0	321.0	0.0	0.0	0.0	0.0	3287.0	0.0	91.0	0.0	28.0	0.0	21.0	408.0	0.0	3746.0	0.0	0.0	366.0	25019.0	0.0	0.0	0.0	456.0	0.0	667.0	0.0	0.0	9978.0	302.0	145.0	0.0	0.0	0.0	0.0	71.0	167.0	82.0	0.0	0.0
285	8903.0	3871.0	1677.0	4258.0	697.0	2064.0	132.0	45359.0	145.0	84.0	461.0	116.0	54.0	216.0	48.0	702.0	213.0	930.0	1548.0	215.0	758.0	43.0	0.0	332.0	2064.0	1419.0	0.0	733.0	638.0	183.0	299.0	209.0	2809.0	269.0	218.0	340.0	81.0	531.0	681.0	674.0	158.0	374.0	169.0	0.0	286.0	774.0	247.0	670.0	199.0
286	838.0	704.0	0.0	11921.0	555.0	627.0	563.0	241.0	0.0	0.0	923.0	21.0	0.0	0.0	10221.0	168.0	0.0	198.0	0.0	244.0	1822.0	0.0	1117.0	0.0	331.0	0.0	0.0	5494.0	0.0	0.0	1693.0	13504.0	1743.0	0.0	109.0	0.0	5694.0	113.0	2271.0	0.0	0.0	0.0	0.0	0.0	405.0	0.0	0.0	8195.0	0.0
287	127.0	45.0	33.0	132.0	0.0	0.0	0.0	20.0	0.0	61.0	0.0	0.0	0.0	1873.0	0.0	0.0	70.0	90.0	24.0	0.0	0.0	0.0	0.0	0.0	0.0	49.0	0.0	16.0	16.0	0.0	0.0	0.0	78.0	0.0	0.0	0.0	0.0	0.0	33.0	0.0	0.0	0.0	0.0	0.0	0.0	16.0	148.0	0.0	0.0
288	619.0	8996.0	217.0	490.0	0.0	697.0	0.0	128.0	0.0	0.0	0.0	0.0	0.0	0.0	0.0	477.0	0.0	0.0	0.0	0.0	0.0	0.0	0.0	0.0	1327.0	0.0	0.0	0.0	217.0	0.0	0.0	0.0	185.0	0.0	182.0	0.0	0.0	834.0	0.0	185.0	0.0	0.0	39.0	0.0	0.0	0.0	0.0	0.0	0.0
289	3310.0	1897.0	838.0	419.0	248.0	264.0	0.0	1302.0	0.0	0.0	0.0	0.0	0.0	0.0	0.0	507.0	0.0	0.0	397.0	0.0	0.0	0.0	0.0	57.0	9864.0	198.0	0.0	0.0	286.0	48.0	0.0	0.0	264.0	38.0	0.0	0.0	0.0	331.0	132.0	145.0	0.0	0.0	0.0	0.0	0.0	220.0	0.0	447.0	73.0
290	2248.0	1729.0	648.0	5491.0	177.0	348.0	132.0	314.0	56.0	16.0	180.0	0.0	33.0	0.0	2195.0	84.0	116.0	167.0	0.0	107.0	860.0	47.0	0.0	0.0	0.0	0.0	0.0	3113.0	118.0	0.0	1140.0	5837.0	1743.0	0.0	84.0	88.0	864.0	75.0	643.0	317.0	65.0	51.0	44.0	389.0	166.0	0.0	0.0	4917.0	0.0
291	570.0	503.0	100.0	1125.0	0.0	151.0	0.0	0.0	0.0	0.0	0.0	0.0	0.0	0.0	48.0	0.0	0.0	0.0	0.0	43.0	79.0	0.0	184.0	0.0	0.0	0.0	0.0	4235.0	0.0	0.0	34.0	6069.0	302.0	0.0	60.0	0.0	32.0	75.0	0.0	0.0	0.0	0.0	0.0	0.0	0.0	0.0	0.0	491.0	0.0
292	2459.0	1537.0	666.0	785.0	248.0	222.0	0.0	1076.0	0.0	0.0	0.0	0.0	0.0	0.0	0.0	273.0	0.0	0.0	392.0	0.0	0.0	0.0	0.0	0.0	597.0	0.0	0.0	170.0	0.0	0.0	23.0	209.0	290.0	38.0	0.0	0.0	0.0	136.0	222.0	0.0	0.0	38.0	0.0	0.0	0.0	0.0	0.0	670.0	66.0
293	90.0	80.0	30.0	14416.0	50.0	20.0	50.0	0.0	0.0	0.0	422.0	0.0	0.0	0.0	0.0	0.0	0.0	0.0	60.0	0.0	0.0	0.0	140.0	0.0	0.0	0.0	0.0	40.0	0.0	0.0	0.0	0.0	42505.0	0.0	0.0	0.0	0.0	0.0	653.0	0.0	0.0	0.0	20.0	0.0	2505.0	0.0	0.0	40.0	0.0
294	2417.0	619.0	906.0	513.0	0.0	181.0	0.0	241.0	105.0	0.0	321.0	26.0	69.0	0.0	0.0	0.0	58.0	0.0	498.0	0.0	0.0	0.0	0.0	28804.0	135.0	846.0	0.0	0.0	166.0	105.0	0.0	0.0	181.0	89.0	0.0	151.0	0.0	135.0	0.0	211.0	0.0	77.0	0.0	0.0	0.0	3593.0	0.0	0.0	6068.0
295	109.0	73.0	36.0	6487.0	45.0	0.0	18.0	0.0	0.0	0.0	260.0	0.0	0.0	0.0	27.0	0.0	0.0	0.0	0.0	0.0	27.0	0.0	173.0	0.0	0.0	0.0	0.0	0.0	0.0	0.0	0.0	0.0	16419.0	0.0	0.0	0.0	0.0	0.0	567.0	0.0	0.0	0.0	0.0	0.0	739.0	27.0	0.0	73.0	0.0
296	726.0	726.0	0.0	36322.0	295.0	0.0	3130.0	0.0	0.0	0.0	277.0	0.0	0.0	0.0	256.0	0.0	0.0	0.0	0.0	79.0	234.0	0.0	22421.0	0.0	0.0	0.0	0.0	576.0	0.0	0.0	0.0	0.0	2754.0	0.0	0.0	0.0	65.0	0.0	1067.0	0.0	0.0	0.0	0.0	0.0	277.0	0.0	0.0	384.0	0.0
297	53.0	0.0	0.0	810.0	68.0	29.0	0.0	0.0	0.0	0.0	102.0	0.0	0.0	19.0	4.0	0.0	0.0	0.0	4.0	0.0	0.0	0.0	0.0	0.0	0.0	0.0	0.0	9.0	0.0	0.0	0.0	0.0	32843.0	0.0	0.0	0.0	0.0	0.0	146.0	4.0	0.0	0.0	0.0	0.0	996.0	0.0	19.0	0.0	0.0
298	179.0	89.0	57.0	601.0	0.0	52.0	0.0	57.0	0.0	0.0	63.0	0.0	0.0	131.0	0.0	0.0	0.0	105.0	179.0	0.0	0.0	0.0	0.0	0.0	52.0	57.0	0.0	0.0	0.0	0.0	0.0	0.0	564.0	0.0	0.0	0.0	0.0	0.0	121.0	0.0	46.0	0.0	0.0	0.0	52.0	0.0	295.0	0.0	79.0
299	16.0	12.0	20.0	100.0	0.0	8.0	4.0	0.0	0.0	0.0	0.0	0.0	0.0	16.0	0.0	0.0	0.0	0.0	0.0	0.0	0.0	0.0	0.0	0.0	0.0	0.0	0.0	4.0	0.0	0.0	0.0	0.0	31.0	0.0	0.0	12.0	0.0	0.0	8.0	0.0	0.0	0.0	0.0	0.0	8.0	8.0	58.0	0.0	0.0
300	145.0	106.0	48.0	222.0	0.0	0.0	0.0	38.0	0.0	0.0	38.0	0.0	0.0	96.0	0.0	0.0	38.0	126.0	0.0	0.0	0.0	0.0	0.0	0.0	29.0	0.0	0.0	0.0	0.0	0.0	0.0	0.0	213.0	0.0	0.0	0.0	0.0	0.0	0.0	0.0	0.0	0.0	0.0	0.0	38.0	0.0	358.0	0.0	0.0
301	37.0	69.0	69.0	941.0	50.0	44.0	145.0	0.0	0.0	0.0	31.0	0.0	0.0	0.0	69.0	0.0	0.0	0.0	0.0	688.0	0.0	0.0	227.0	0.0	0.0	0.0	0.0	31.0	0.0	0.0	0.0	0.0	581.0	0.0	0.0	0.0	0.0	0.0	44.0	0.0	0.0	0.0	0.0	0.0	63.0	0.0	0.0	0.0	0.0
302	504.0	336.0	126.0	1681.0	0.0	0.0	199.0	0.0	0.0	0.0	0.0	0.0	0.0	0.0	84.0	0.0	0.0	0.0	63.0	7831.0	52.0	0.0	399.0	0.0	73.0	0.0	63.0	0.0	0.0	0.0	0.0	0.0	1187.0	0.0	0.0	0.0	32.0	0.0	63.0	0.0	0.0	0.0	0.0	0.0	126.0	0.0	0.0	73.0	0.0
303	118.0	175.0	43.0	908.0	0.0	30.0	61.0	0.0	0.0	0.0	0.0	0.0	0.0	0.0	78.0	0.0	0.0	0.0	0.0	21994.0	0.0	0.0	140.0	0.0	30.0	0.0	0.0	39.0	0.0	0.0	0.0	43.0	333.0	0.0	0.0	0.0	0.0	0.0	78.0	0.0	0.0	0.0	0.0	0.0	0.0	0.0	0.0	0.0	0.0
304	12.0	0.0	16.0	265.0	12.0	4.0	8.0	0.0	0.0	0.0	4.0	0.0	0.0	0.0	12.0	0.0	0.0	0.0	0.0	217.0	0.0	0.0	16.0	0.0	0.0	4.0	296.0	8.0	0.0	0.0	0.0	0.0	137.0	0.0	0.0	0.0	0.0	0.0	16.0	0.0	0.0	0.0	0.0	0.0	0.0	0.0	0.0	4.0	0.0
305	247.0	294.0	77.0	23613.0	0.0	69.0	0.0	0.0	0.0	0.0	220.0	0.0	0.0	0.0	0.0	0.0	0.0	0.0	0.0	0.0	0.0	0.0	185.0	0.0	0.0	0.0	0.0	1234.0	85.0	0.0	0.0	69.0	775.0	0.0	0.0	0.0	0.0	54.0	567.0	0.0	0.0	0.0	0.0	0.0	54.0	0.0	0.0	216.0	0.0
306	0.0	12.0	7.0	106.0	7.0	0.0	0.0	0.0	0.0	29.0	22.0	0.0	0.0	156.0	2.0	0.0	7.0	39.0	7.0	2.0	0.0	0.0	2.0	0.0	0.0	0.0	0.0	12.0	0.0	0.0	0.0	0.0	347.0	0.0	0.0	0.0	0.0	0.0	0.0	0.0	0.0	0.0	0.0	0.0	24.0	0.0	3054.0	0.0	0.0
307	16.0	0.0	20.0	552.0	33.0	0.0	0.0	0.0	0.0	0.0	88.0	0.0	0.0	0.0	0.0	0.0	0.0	16.0	0.0	0.0	10.0	0.0	20.0	0.0	0.0	0.0	1277.0	23.0	0.0	0.0	0.0	0.0	13467.0	0.0	0.0	0.0	0.0	0.0	115.0	0.0	0.0	0.0	0.0	0.0	467.0	0.0	0.0	0.0	0.0
308	8.0	4.0	0.0	17.0	0.0	0.0	0.0	8.0	0.0	0.0	0.0	0.0	0.0	0.0	0.0	0.0	0.0	4.0	12.0	0.0	0.0	0.0	0.0	0.0	8.0	4.0	8.0	17.0	0.0	0.0	0.0	0.0	51.0	0.0	0.0	0.0	0.0	0.0	4.0	0.0	0.0	0.0	0.0	0.0	0.0	0.0	4.0	0.0	0.0
309	8.0	3.0	12.0	8.0	0.0	0.0	0.0	0.0	0.0	3.0	0.0	0.0	0.0	3.0	0.0	0.0	3.0	0.0	3.0	0.0	3.0	0.0	3.0	0.0	0.0	3.0	3.0	8.0	0.0	0.0	0.0	8.0	26.0	0.0	0.0	3.0	0.0	0.0	3.0	0.0	0.0	0.0	0.0	0.0	3.0	0.0	17.0	8.0	0.0
310	34.0	0.0	21.0	34.0	0.0	21.0	0.0	7.0	0.0	0.0	0.0	0.0	0.0	12.0	0.0	0.0	3.0	0.0	3.0	0.0	24.0	0.0	0.0	0.0	0.0	0.0	0.0	0.0	0.0	0.0	0.0	0.0	56.0	7.0	0.0	0.0	0.0	12.0	7.0	0.0	0.0	3.0	0.0	0.0	3.0	0.0	29.0	21.0	0.0
311	85.0	0.0	25.0	165.0	0.0	0.0	0.0	41.0	0.0	19.0	28.0	0.0	0.0	162.0	0.0	0.0	0.0	85.0	73.0	0.0	0.0	0.0	0.0	0.0	28.0	19.0	0.0	0.0	0.0	0.0	0.0	0.0	321.0	0.0	0.0	0.0	0.0	0.0	0.0	0.0	0.0	0.0	0.0	0.0	82.0	0.0	229.0	0.0	0.0
312	120.0	87.0	0.0	3243.0	0.0	0.0	230.0	0.0	0.0	0.0	65.0	0.0	0.0	0.0	329.0	0.0	0.0	0.0	0.0	494.0	131.0	0.0	593.0	0.0	0.0	0.0	0.0	142.0	0.0	0.0	0.0	65.0	604.0	0.0	0.0	0.0	48.0	0.0	98.0	0.0	0.0	0.0	0.0	0.0	0.0	0.0	0.0	87.0	0.0
313	3.0	0.0	0.0	21.0	0.0	0.0	0.0	3.0	0.0	0.0	0.0	0.0	0.0	3.0	0.0	0.0	0.0	17.0	0.0	0.0	0.0	0.0	0.0	0.0	0.0	0.0	0.0	0.0	0.0	0.0	0.0	0.0	62.0	0.0	0.0	0.0	0.0	0.0	0.0	0.0	0.0	0.0	0.0	0.0	8.0	3.0	12.0	0.0	0.0
314	66.0	0.0	0.0	20.0	10.0	0.0	0.0	0.0	0.0	0.0	5.0	0.0	0.0	2.0	0.0	0.0	0.0	5.0	0.0	0.0	0.0	0.0	0.0	0.0	0.0	0.0	0.0	0.0	0.0	2.0	0.0	0.0	59.0	0.0	0.0	0.0	0.0	0.0	2.0	5.0	0.0	0.0	0.0	0.0	10.0	0.0	16.0	0.0	2.0
315	240.0	207.0	87.0	2763.0	65.0	43.0	54.0	0.0	0.0	0.0	273.0	0.0	0.0	0.0	54.0	0.0	0.0	0.0	0.0	28.0	0.0	0.0	65.0	0.0	0.0	0.0	0.0	87.0	0.0	0.0	0.0	0.0	21504.0	0.0	0.0	0.0	0.0	0.0	480.0	0.0	0.0	0.0	0.0	0.0	1529.0	0.0	0.0	327.0	0.0
316	158.0	120.0	55.0	111.0	0.0	21.0	0.0	0.0	0.0	0.0	0.0	0.0	0.0	609.0	0.0	0.0	0.0	68.0	0.0	0.0	12.0	0.0	0.0	0.0	25.0	0.0	0.0	0.0	0.0	0.0	0.0	0.0	214.0	0.0	0.0	0.0	0.0	0.0	0.0	0.0	0.0	0.0	0.0	0.0	0.0	0.0	7369.0	34.0	0.0
317	44.0	8.0	4.0	245.0	4.0	13.0	8.0	0.0	8.0	0.0	0.0	0.0	0.0	0.0	8.0	0.0	0.0	0.0	8.0	4505.0	0.0	0.0	22.0	0.0	0.0	0.0	0.0	26.0	0.0	0.0	0.0	4.0	80.0	0.0	0.0	0.0	0.0	4.0	0.0	0.0	0.0	0.0	0.0	0.0	0.0	0.0	0.0	4.0	0.0
318	127.0	214.0	0.0	2276.0	0.0	78.0	1260.0	0.0	0.0	0.0	0.0	0.0	0.0	0.0	214.0	0.0	0.0	0.0	0.0	50.0	146.0	0.0	1915.0	0.0	0.0	0.0	0.0	322.0	0.0	0.0	46.0	244.0	517.0	0.0	0.0	0.0	0.0	0.0	302.0	0.0	0.0	0.0	0.0	0.0	0.0	0.0	0.0	342.0	0.0
319	188.0	251.0	0.0	4214.0	0.0	94.0	10000.0	0.0	0.0	0.0	110.0	0.0	0.0	0.0	487.0	0.0	0.0	0.0	0.0	43.0	141.0	0.0	5644.0	0.0	0.0	0.0	0.0	408.0	0.0	0.0	0.0	141.0	974.0	0.0	0.0	0.0	81.0	0.0	330.0	0.0	0.0	0.0	0.0	0.0	220.0	0.0	0.0	204.0	0.0
320	153.0	161.0	0.0	2522.0	59.0	68.0	11566.0	0.0	0.0	0.0	0.0	0.0	0.0	0.0	7432.0	0.0	0.0	0.0	0.0	28.0	59.0	0.0	2548.0	0.0	0.0	51.0	0.0	281.0	0.0	0.0	0.0	110.0	630.0	0.0	0.0	0.0	48.0	0.0	187.0	0.0	0.0	0.0	0.0	0.0	0.0	0.0	0.0	213.0	0.0
321	0.0	0.0	0.0	1300.0	0.0	68.0	123.0	41.0	0.0	0.0	0.0	0.0	0.0	0.0	8960.0	0.0	0.0	0.0	0.0	321.0	102.0	0.0	355.0	0.0	0.0	0.0	0.0	82.0	0.0	0.0	0.0	61.0	212.0	0.0	0.0	0.0	164.0	0.0	61.0	0.0	0.0	0.0	0.0	0.0	0.0	0.0	0.0	177.0	0.0
322	477.0	404.0	178.0	2362.0	0.0	0.0	113.0	56.0	0.0	0.0	0.0	0.0	0.0	0.0	153.0	0.0	0.0	0.0	0.0	574.0	0.0	0.0	275.0	0.0	0.0	56.0	0.0	89.0	0.0	0.0	0.0	0.0	1440.0	0.0	0.0	0.0	0.0	0.0	97.0	0.0	0.0	0.0	0.0	0.0	113.0	0.0	0.0	0.0	0.0
323	172.0	148.0	0.0	6621.0	94.0	101.0	132.0	0.0	0.0	0.0	94.0	0.0	0.0	0.0	0.0	0.0	0.0	0.0	47.0	28.0	0.0	0.0	219.0	0.0	0.0	0.0	0.0	2923.0	0.0	0.0	34.0	274.0	195.0	0.0	0.0	0.0	0.0	0.0	101.0	0.0	0.0	0.0	0.0	0.0	47.0	0.0	0.0	156.0	0.0
324	847.0	306.0	167.0	60.0	0.0	0.0	0.0	0.0	56.0	0.0	0.0	338.0	2060.0	0.0	0.0	0.0	0.0	0.0	71.0	0.0	0.0	39.0	0.0	0.0	53.0	99.0	0.0	0.0	0.0	60.0	0.0	0.0	106.0	0.0	0.0	99.0	0.0	0.0	0.0	462.0	251.0	0.0	295.0	0.0	0.0	71.0	0.0	28.0	39.0
325	219.0	93.0	0.0	461.0	0.0	0.0	0.0	0.0	0.0	0.0	0.0	0.0	0.0	49.0	0.0	0.0	0.0	60.0	54.0	0.0	0.0	0.0	0.0	0.0	43.0	76.0	0.0	0.0	76.0	0.0	0.0	0.0	197.0	0.0	0.0	0.0	0.0	0.0	76.0	0.0	0.0	0.0	0.0	0.0	38.0	65.0	159.0	0.0	0.0
326	4.0	0.0	0.0	17.0	0.0	0.0	0.0	0.0	0.0	0.0	0.0	0.0	0.0	13.0	0.0	0.0	0.0	4.0	0.0	0.0	0.0	0.0	0.0	0.0	0.0	0.0	549.0	4.0	0.0	0.0	0.0	0.0	89.0	0.0	0.0	0.0	0.0	0.0	0.0	0.0	0.0	0.0	0.0	0.0	0.0	0.0	0.0	4.0	0.0
327	91.0	106.0	45.0	764.0	65.0	0.0	0.0	80.0	0.0	28.0	60.0	0.0	0.0	131.0	0.0	0.0	0.0	80.0	0.0	0.0	0.0	0.0	0.0	0.0	0.0	50.0	0.0	0.0	0.0	0.0	0.0	0.0	678.0	0.0	0.0	0.0	0.0	0.0	197.0	0.0	0.0	0.0	0.0	0.0	86.0	35.0	394.0	0.0	0.0
328	22.0	8.0	18.0	58.0	4.0	0.0	8.0	0.0	0.0	8.0	0.0	0.0	0.0	12.0	0.0	0.0	12.0	8.0	0.0	0.0	0.0	4.0	0.0	0.0	0.0	0.0	0.0	22.0	8.0	0.0	0.0	0.0	30.0	0.0	0.0	8.0	0.0	0.0	0.0	0.0	0.0	8.0	0.0	0.0	0.0	0.0	26.0	8.0	4.0
329	8.0	0.0	0.0	31.0	0.0	4.0	0.0	4.0	0.0	0.0	0.0	0.0	0.0	0.0	0.0	0.0	0.0	0.0	0.0	0.0	0.0	0.0	0.0	0.0	0.0	0.0	4.0	0.0	0.0	0.0	0.0	0.0	17.0	0.0	0.0	0.0	0.0	0.0	8.0	0.0	0.0	0.0	0.0	0.0	0.0	0.0	0.0	0.0	0.0
330	157.0	25.0	56.0	0.0	0.0	0.0	0.0	0.0	12.0	0.0	0.0	48.0	0.0	0.0	0.0	0.0	0.0	0.0	25.0	0.0	17.0	0.0	0.0	3.0	0.0	0.0	0.0	0.0	0.0	0.0	0.0	0.0	34.0	0.0	0.0	25.0	0.0	0.0	0.0	145.0	277.0	8.0	39.0	0.0	0.0	17.0	0.0	0.0	0.0
331	146.0	0.0	17.0	272.0	0.0	0.0	0.0	0.0	0.0	13.0	0.0	0.0	0.0	44.0	0.0	0.0	0.0	31.0	0.0	0.0	0.0	0.0	22.0	0.0	17.0	31.0	0.0	0.0	0.0	0.0	0.0	0.0	277.0	0.0	0.0	0.0	0.0	0.0	31.0	0.0	0.0	0.0	0.0	0.0	0.0	0.0	75.0	0.0	0.0
332	297.0	175.0	0.0	438.0	38.0	0.0	0.0	0.0	0.0	0.0	0.0	0.0	0.0	126.0	0.0	0.0	0.0	73.0	43.0	0.0	0.0	0.0	0.0	0.0	0.0	0.0	0.0	0.0	0.0	0.0	0.0	0.0	775.0	0.0	0.0	63.0	0.0	0.0	73.0	0.0	0.0	43.0	0.0	0.0	0.0	0.0	272.0	0.0	58.0
333	69.0	39.0	0.0	118.0	0.0	0.0	0.0	0.0	0.0	0.0	9.0	0.0	0.0	9.0	0.0	0.0	0.0	19.0	0.0	0.0	0.0	0.0	19.0	0.0	0.0	0.0	0.0	0.0	0.0	0.0	0.0	0.0	79.0	4.0	0.0	0.0	0.0	0.0	14.0	0.0	0.0	4.0	0.0	0.0	14.0	4.0	88.0	0.0	0.0
334	275.0	17.0	26.0	63.0	0.0	0.0	0.0	0.0	0.0	1835.0	0.0	0.0	0.0	1436.0	0.0	0.0	327.0	63.0	20.0	0.0	0.0	0.0	0.0	0.0	43.0	17.0	0.0	0.0	26.0	0.0	0.0	0.0	37.0	17.0	0.0	63.0	0.0	0.0	0.0	0.0	0.0	55.0	0.0	0.0	0.0	14.0	144.0	0.0	0.0
335	2138.0	103.0	340.0	30.0	0.0	49.0	0.0	22.0	56.0	110.0	0.0	58.0	24.0	19.0	0.0	0.0	857.0	0.0	367.0	0.0	0.0	0.0	0.0	0.0	0.0	440.0	0.0	0.0	0.0	145.0	0.0	0.0	49.0	1381.0	0.0	7032.0	0.0	0.0	0.0	49.0	37.0	386.0	30.0	0.0	0.0	91.0	0.0	0.0	22.0
336	662.0	63.0	247.0	33.0	16.0	0.0	0.0	20.0	168.0	46.0	0.0	7426.0	21.0	0.0	0.0	0.0	123.0	0.0	60.0	0.0	0.0	39.0	0.0	0.0	0.0	53.0	0.0	0.0	0.0	116.0	0.0	0.0	30.0	117.0	0.0	1378.0	0.0	10.0	0.0	277.0	186.0	43.0	34.0	0.0	0.0	63.0	0.0	16.0	0.0
[truncated: 288 more columns]
