# Supplementary material for: Estimation of Human Mobility Patterns for Forecasting the Early Spread of Disease
Source: Healthcare (Basel). 2021 Sep 16;9(9):1224. doi: 10.3390/healthcare9091224 (PMC8468459; doi:10.3390/healthcare9091224)
Supplement: Supplementary file 1 [file healthcare-09-01224-s001.zip › Supplementary Material/Matrix/2020-01-20.csv]

	0	1	2	3	4	5	6	7	8	9	10	11	12	13	14	15	16	17	18	19	20	21	22	23	24	25	26	27	28	29	30	31	32	33	34	35	36	37	38	39	40	41	42	43	44	45	46	47	48
0	0.0	25055.0	84251.0	23127.0	2135.0	7158.0	487.0	20374.0	6607.0	3160.0	5076.0	2704.0	2100.0	1965.0	422.0	3112.0	8535.0	5781.0	168228.0	480.0	2079.0	2224.0	0.0	7158.0	6883.0	48183.0	0.0	4268.0	3172.0	10187.0	347.0	1450.0	20374.0	67456.0	1782.0	22852.0	399.0	2376.0	4380.0	14041.0	6332.0	22852.0	4867.0	0.0	1391.0	33865.0	2298.0	1250.0	3844.0
1	27335.0	0.0	6571.0	42678.0	2703.0	39742.0	1147.0	5518.0	1316.0	340.0	12148.0	400.0	968.0	1039.0	492.0	35130.0	1236.0	3751.0	2759.0	852.0	1010.0	577.0	0.0	1465.0	50005.0	3137.0	0.0	5233.0	23308.0	748.0	823.0	2595.0	14720.0	841.0	14588.0	1535.0	549.0	47787.0	6650.0	5227.0	1295.0	1491.0	953.0	0.0	2679.0	3664.0	2622.0	1478.0	861.0
2	75559.0	4058.0	0.0	3713.0	922.0	1986.0	109.0	6217.0	1381.0	765.0	543.0	979.0	619.0	773.0	70.0	681.0	1468.0	946.0	25733.0	24.0	232.0	795.0	0.0	11225.0	3022.0	64333.0	0.0	927.0	749.0	3367.0	0.0	190.0	2849.0	9067.0	460.0	7944.0	0.0	583.0	756.0	2676.0	1727.0	6044.0	1219.0	0.0	463.0	43608.0	831.0	265.0	1468.0
3	7746.0	6598.0	2008.0	0.0	3155.0	1269.0	2103.0	769.0	161.0	163.0	13770.0	72.0	69.0	508.0	680.0	385.0	306.0	1428.0	1434.0	596.0	2964.0	64.0	6694.0	354.0	455.0	1304.0	0.0	2868.0	859.0	134.0	244.0	877.0	70957.0	206.0	315.0	205.0	233.0	542.0	66367.0	695.0	147.0	422.0	147.0	0.0	6981.0	505.0	727.0	2582.0	284.0
4	235.0	117.0	89.0	2082.0	0.0	0.0	0.0	117.0	0.0	0.0	224.0	0.0	0.0	0.0	0.0	0.0	30.0	864.0	151.0	0.0	0.0	0.0	78.0	0.0	72.0	0.0	0.0	112.0	101.0	0.0	0.0	0.0	488.0	0.0	0.0	0.0	0.0	0.0	2110.0	0.0	0.0	0.0	0.0	0.0	117.0	0.0	0.0	117.0	0.0
5	795.0	2275.0	201.0	582.0	0.0	0.0	0.0	112.0	0.0	0.0	0.0	0.0	0.0	0.0	0.0	1031.0	0.0	0.0	112.0	0.0	0.0	0.0	112.0	0.0	1265.0	112.0	0.0	190.0	358.0	0.0	0.0	0.0	179.0	0.0	10756.0	0.0	16.0	1292.0	0.0	0.0	0.0	0.0	0.0	0.0	0.0	0.0	0.0	134.0	89.0
6	180.0	108.0	0.0	2938.0	60.0	108.0	0.0	0.0	0.0	0.0	0.0	0.0	0.0	0.0	168.0	0.0	0.0	0.0	0.0	33.0	0.0	0.0	17838.0	0.0	0.0	0.0	0.0	180.0	0.0	0.0	0.0	72.0	505.0	0.0	0.0	0.0	16.0	0.0	204.0	0.0	0.0	0.0	0.0	0.0	96.0	0.0	0.0	60.0	0.0
7	2583.0	440.0	880.0	340.0	85.0	0.0	0.0	0.0	0.0	0.0	0.0	0.0	0.0	0.0	0.0	85.0	70.0	0.0	411.0	0.0	127.0	0.0	0.0	141.0	113.0	340.0	0.0	0.0	85.0	0.0	0.0	0.0	298.0	141.0	0.0	0.0	0.0	0.0	0.0	0.0	0.0	113.0	0.0	0.0	0.0	227.0	0.0	0.0	70.0
8	1478.0	306.0	591.0	158.0	0.0	52.0	0.0	73.0	0.0	0.0	0.0	244.0	103.0	0.0	0.0	0.0	0.0	0.0	221.0	0.0	0.0	1296.0	0.0	52.0	73.0	179.0	0.0	0.0	0.0	1843.0	0.0	0.0	168.0	116.0	0.0	601.0	0.0	0.0	0.0	5839.0	255.0	0.0	3018.0	0.0	0.0	126.0	0.0	42.0	0.0
9	759.0	43.0	259.0	127.0	48.0	0.0	0.0	0.0	0.0	0.0	0.0	0.0	0.0	121.0	0.0	0.0	11899.0	30.0	245.0	0.0	0.0	0.0	0.0	0.0	35.0	114.0	0.0	0.0	0.0	0.0	0.0	0.0	140.0	83.0	0.0	289.0	0.0	0.0	39.0	0.0	0.0	254.0	0.0	0.0	0.0	39.0	415.0	0.0	0.0
10	230.0	379.0	0.0	5750.0	113.0	0.0	0.0	0.0	0.0	0.0	0.0	0.0	0.0	0.0	0.0	0.0	0.0	120.0	74.0	0.0	0.0	0.0	81.0	0.0	0.0	0.0	0.0	0.0	104.0	0.0	0.0	0.0	14282.0	0.0	0.0	0.0	0.0	37.0	16156.0	0.0	0.0	0.0	0.0	0.0	885.0	0.0	0.0	96.0	0.0
11	442.0	54.0	226.0	36.0	0.0	0.0	0.0	0.0	179.0	0.0	0.0	0.0	95.0	0.0	0.0	0.0	0.0	0.0	73.0	0.0	0.0	29.0	0.0	0.0	0.0	51.0	0.0	0.0	10.0	51.0	0.0	0.0	25.0	43.0	0.0	175.0	0.0	0.0	0.0	486.0	805.0	0.0	51.0	0.0	0.0	36.0	0.0	0.0	36.0
12	377.0	454.0	137.0	34.0	0.0	0.0	0.0	0.0	79.0	0.0	0.0	127.0	0.0	0.0	0.0	0.0	0.0	0.0	30.0	0.0	0.0	146.0	0.0	0.0	25.0	16.0	0.0	0.0	16.0	34.0	0.0	0.0	62.0	25.0	0.0	20.0	0.0	0.0	0.0	430.0	34.0	0.0	228.0	0.0	0.0	11.0	0.0	16.0	0.0
13	215.0	135.0	46.0	206.0	0.0	0.0	0.0	0.0	0.0	51.0	37.0	0.0	0.0	0.0	0.0	0.0	46.0	154.0	28.0	0.0	0.0	0.0	0.0	0.0	0.0	0.0	0.0	0.0	0.0	0.0	0.0	0.0	154.0	0.0	0.0	0.0	0.0	0.0	32.0	0.0	0.0	0.0	0.0	0.0	0.0	23.0	4389.0	0.0	0.0
14	73.0	0.0	0.0	648.0	0.0	0.0	157.0	0.0	0.0	0.0	0.0	0.0	0.0	0.0	0.0	0.0	0.0	0.0	0.0	0.0	867.0	0.0	100.0	0.0	0.0	0.0	0.0	54.0	0.0	0.0	25.0	100.0	182.0	0.0	0.0	0.0	5113.0	0.0	109.0	0.0	0.0	0.0	0.0	0.0	0.0	0.0	0.0	383.0	0.0
15	498.0	2379.0	161.0	236.0	74.0	1375.0	0.0	149.0	0.0	0.0	0.0	0.0	0.0	0.0	0.0	0.0	0.0	0.0	0.0	0.0	0.0	0.0	62.0	0.0	11134.0	0.0	0.0	0.0	398.0	0.0	0.0	0.0	149.0	0.0	375.0	0.0	0.0	25269.0	0.0	0.0	0.0	0.0	0.0	0.0	0.0	87.0	0.0	0.0	0.0
16	3165.0	312.0	686.0	457.0	84.0	0.0	0.0	265.0	150.0	15172.0	0.0	44.0	0.0	83.0	0.0	0.0	0.0	0.0	950.0	0.0	0.0	17.0	0.0	0.0	96.0	794.0	0.0	0.0	0.0	122.0	0.0	0.0	385.0	228.0	0.0	3207.0	0.0	0.0	0.0	120.0	0.0	2130.0	0.0	132.0	0.0	221.0	161.0	0.0	37.0
17	584.0	265.0	115.0	753.0	1099.0	106.0	0.0	141.0	0.0	45.0	381.0	0.0	0.0	227.0	0.0	0.0	30.0	0.0	132.0	0.0	0.0	0.0	0.0	0.0	0.0	97.0	0.0	0.0	0.0	0.0	0.0	0.0	682.0	0.0	0.0	0.0	0.0	0.0	124.0	0.0	0.0	56.0	0.0	0.0	88.0	0.0	438.0	70.0	37.0
18	84364.0	640.0	10633.0	1377.0	379.0	176.0	0.0	1087.0	381.0	228.0	249.0	111.0	59.0	128.0	0.0	148.0	296.0	309.0	0.0	41.0	336.0	145.0	0.0	956.0	1012.0	24293.0	0.0	0.0	132.0	569.0	0.0	0.0	877.0	4695.0	0.0	1932.0	33.0	166.0	278.0	389.0	284.0	2969.0	221.0	0.0	128.0	2242.0	127.0	0.0	284.0
19	217.0	217.0	43.0	992.0	0.0	43.0	105.0	37.0	0.0	0.0	0.0	0.0	0.0	0.0	62.0	0.0	0.0	37.0	31.0	0.0	0.0	0.0	155.0	0.0	0.0	0.0	0.0	43.0	0.0	0.0	0.0	37.0	682.0	0.0	0.0	0.0	0.0	0.0	0.0	0.0	0.0	0.0	0.0	0.0	31.0	0.0	0.0	55.0	0.0
20	617.0	488.0	230.0	1621.0	0.0	0.0	78.0	138.0	0.0	0.0	0.0	0.0	0.0	0.0	1172.0	0.0	0.0	0.0	175.0	0.0	0.0	0.0	322.0	0.0	0.0	0.0	0.0	221.0	0.0	0.0	0.0	110.0	1462.0	0.0	0.0	0.0	1315.0	0.0	0.0	0.0	0.0	0.0	0.0	0.0	0.0	0.0	0.0	230.0	0.0
21	682.0	138.0	181.0	39.0	0.0	69.0	0.0	0.0	1017.0	0.0	0.0	50.0	49.0	0.0	0.0	0.0	0.0	14.0	50.0	0.0	0.0	0.0	0.0	25.0	0.0	43.0	0.0	0.0	0.0	413.0	0.0	0.0	47.0	0.0	29.0	174.0	0.0	0.0	0.0	1209.0	39.0	25.0	3318.0	0.0	0.0	25.0	0.0	0.0	0.0
22	0.0	0.0	0.0	5877.0	0.0	0.0	16640.0	0.0	0.0	0.0	181.0	0.0	0.0	0.0	117.0	0.0	0.0	0.0	0.0	41.0	69.0	0.0	0.0	0.0	0.0	0.0	0.0	296.0	0.0	0.0	0.0	0.0	1754.0	0.0	0.0	0.0	0.0	0.0	517.0	0.0	0.0	0.0	0.0	0.0	206.0	0.0	0.0	0.0	0.0
23	1962.0	229.0	2574.0	165.0	89.0	0.0	0.0	178.0	76.0	13.0	63.0	38.0	43.0	0.0	0.0	63.0	0.0	0.0	841.0	41.0	0.0	0.0	0.0	0.0	76.0	4396.0	0.0	0.0	140.0	63.0	0.0	0.0	89.0	76.0	0.0	178.0	0.0	0.0	0.0	152.0	0.0	76.0	34.0	0.0	0.0	8691.0	0.0	0.0	17294.0
24	769.0	2262.0	256.0	211.0	105.0	995.0	0.0	165.0	0.0	0.0	0.0	0.0	0.0	0.0	0.0	9624.0	0.0	0.0	120.0	0.0	0.0	0.0	0.0	0.0	0.0	0.0	0.0	90.0	437.0	0.0	0.0	0.0	135.0	0.0	206.0	0.0	0.0	1538.0	0.0	0.0	0.0	0.0	0.0	0.0	0.0	90.0	0.0	0.0	0.0
25	17411.0	364.0	32376.0	404.0	0.0	0.0	0.0	397.0	277.0	52.0	0.0	50.0	53.0	0.0	0.0	0.0	143.0	120.0	19069.0	0.0	81.0	51.0	0.0	4181.0	354.0	0.0	0.0	0.0	176.0	268.0	0.0	0.0	242.0	1536.0	0.0	767.0	0.0	83.0	0.0	222.0	137.0	464.0	102.0	0.0	77.0	15764.0	0.0	0.0	921.0
26	0.0	0.0	0.0	0.0	0.0	0.0	0.0	0.0	0.0	0.0	0.0	0.0	0.0	0.0	0.0	0.0	0.0	0.0	0.0	0.0	0.0	0.0	0.0	0.0	0.0	0.0	0.0	0.0	0.0	0.0	0.0	0.0	877.0	0.0	0.0	0.0	0.0	0.0	0.0	0.0	0.0	0.0	0.0	0.0	0.0	0.0	0.0	0.0	0.0
27	616.0	500.0	0.0	2235.0	0.0	205.0	94.0	0.0	0.0	0.0	102.0	0.0	0.0	0.0	0.0	0.0	0.0	0.0	0.0	0.0	92.0	0.0	192.0	0.0	115.0	0.0	0.0	0.0	0.0	0.0	25.0	1106.0	385.0	0.0	0.0	0.0	16.0	0.0	358.0	0.0	0.0	0.0	0.0	0.0	0.0	0.0	0.0	833.0	0.0
28	2113.0	16148.0	581.0	5578.0	922.0	4690.0	471.0	848.0	80.0	13.0	4600.0	27.0	43.0	166.0	70.0	7204.0	0.0	464.0	339.0	82.0	197.0	34.0	822.0	0.0	12602.0	372.0	0.0	482.0	0.0	134.0	51.0	267.0	1657.0	103.0	3347.0	109.0	33.0	14969.0	836.0	319.0	98.0	239.0	0.0	0.0	412.0	347.0	334.0	0.0	0.0
29	1975.0	93.0	522.0	36.0	0.0	0.0	0.0	31.0	796.0	20.0	0.0	50.0	33.0	0.0	0.0	0.0	20.0	0.0	227.0	0.0	0.0	227.0	0.0	36.0	0.0	160.0	0.0	0.0	0.0	0.0	0.0	0.0	41.0	2803.0	0.0	13923.0	0.0	0.0	0.0	1515.0	117.0	31.0	253.0	0.0	0.0	87.0	0.0	0.0	0.0
30	118.0	219.0	0.0	2182.0	0.0	0.0	141.0	0.0	0.0	0.0	0.0	0.0	0.0	0.0	234.0	73.0	0.0	0.0	0.0	0.0	0.0	0.0	301.0	0.0	584.0	0.0	0.0	1260.0	0.0	0.0	0.0	657.0	155.0	0.0	0.0	0.0	283.0	0.0	557.0	0.0	0.0	0.0	0.0	0.0	309.0	0.0	0.0	474.0	0.0
31	235.0	224.0	0.0	737.0	64.0	74.0	0.0	0.0	0.0	0.0	0.0	0.0	0.0	0.0	0.0	0.0	0.0	0.0	74.0	0.0	0.0	0.0	106.0	0.0	85.0	0.0	0.0	1389.0	0.0	0.0	51.0	0.0	160.0	0.0	0.0	0.0	33.0	0.0	192.0	0.0	0.0	0.0	0.0	0.0	0.0	0.0	0.0	3070.0	0.0
32	11399.0	7124.0	2646.0	123970.0	1692.0	1269.0	942.0	1246.0	231.0	307.0	63823.0	111.0	116.0	887.0	961.0	503.0	827.0	2271.0	1832.0	836.0	3053.0	106.0	3053.0	339.0	556.0	1424.0	0.0	1424.0	925.0	212.0	360.0	419.0	0.0	383.0	351.0	342.0	116.0	416.0	74508.0	1028.0	274.0	647.0	260.0	0.0	150026.0	695.0	1282.0	1212.0	337.0
33	23641.0	94.0	3117.0	145.0	58.0	0.0	0.0	123.0	103.0	19.0	0.0	33.0	23.0	0.0	0.0	0.0	0.0	0.0	2194.0	0.0	0.0	34.0	0.0	92.0	0.0	1025.0	0.0	0.0	0.0	3083.0	0.0	0.0	94.0	0.0	0.0	4277.0	0.0	0.0	0.0	101.0	0.0	126.0	45.0	0.0	0.0	315.0	0.0	0.0	0.0
34	194.0	866.0	61.0	205.0	35.0	12020.0	0.0	0.0	0.0	0.0	0.0	0.0	0.0	0.0	0.0	374.0	0.0	0.0	35.0	0.0	0.0	0.0	51.0	0.0	420.0	0.0	0.0	102.0	317.0	0.0	0.0	0.0	56.0	0.0	0.0	0.0	0.0	456.0	41.0	0.0	0.0	0.0	0.0	0.0	0.0	0.0	0.0	0.0	0.0
35	6763.0	347.0	1160.0	83.0	0.0	0.0	0.0	83.0	288.0	111.0	0.0	166.0	0.0	0.0	0.0	0.0	479.0	0.0	702.0	0.0	0.0	98.0	0.0	77.0	62.0	521.0	0.0	0.0	0.0	14700.0	0.0	0.0	83.0	4824.0	0.0	0.0	0.0	0.0	0.0	695.0	98.0	118.0	209.0	0.0	0.0	284.0	0.0	0.0	0.0
36	111.0	55.0	0.0	334.0	0.0	34.0	0.0	0.0	0.0	0.0	0.0	0.0	0.0	0.0	5109.0	0.0	0.0	0.0	34.0	0.0	836.0	0.0	62.0	0.0	0.0	34.0	0.0	76.0	0.0	0.0	25.0	83.0	90.0	0.0	0.0	0.0	0.0	0.0	0.0	0.0	0.0	0.0	0.0	0.0	0.0	0.0	0.0	237.0	0.0
37	393.0	2789.0	114.0	541.0	0.0	1919.0	0.0	147.0	0.0	0.0	0.0	0.0	19.0	0.0	0.0	25366.0	0.0	0.0	0.0	0.0	0.0	0.0	98.0	0.0	3391.0	0.0	0.0	0.0	1148.0	98.0	25.0	0.0	131.0	0.0	472.0	0.0	0.0	0.0	0.0	0.0	0.0	0.0	0.0	0.0	0.0	114.0	0.0	0.0	0.0
38	289.0	275.0	0.0	39227.0	1288.0	0.0	125.0	0.0	0.0	0.0	18494.0	0.0	0.0	0.0	0.0	0.0	0.0	0.0	110.0	16.0	0.0	0.0	206.0	0.0	0.0	0.0	0.0	193.0	68.0	0.0	25.0	110.0	20448.0	0.0	0.0	0.0	33.0	0.0	0.0	0.0	0.0	0.0	0.0	0.0	841.0	0.0	0.0	814.0	0.0
39	5443.0	2520.0	1743.0	1206.0	0.0	423.0	0.0	344.0	11390.0	71.0	271.0	2504.0	1148.0	60.0	0.0	0.0	265.0	137.0	777.0	0.0	0.0	3392.0	0.0	293.0	455.0	965.0	0.0	0.0	264.0	10622.0	0.0	0.0	974.0	369.0	194.0	3754.0	0.0	0.0	358.0	0.0	3505.0	375.0	10915.0	0.0	0.0	695.0	0.0	0.0	224.0
40	1760.0	372.0	496.0	72.0	0.0	0.0	0.0	0.0	196.0	0.0	0.0	1242.0	72.0	0.0	0.0	0.0	0.0	0.0	124.0	0.0	62.0	62.0	0.0	61.0	0.0	196.0	0.0	0.0	0.0	62.0	0.0	0.0	134.0	51.0	0.0	186.0	0.0	0.0	0.0	973.0	0.0	0.0	113.0	0.0	0.0	82.0	0.0	0.0	44.0
41	6541.0	239.0	1206.0	299.0	89.0	0.0	0.0	344.0	0.0	65.0	0.0	0.0	0.0	0.0	0.0	0.0	930.0	59.0	2632.0	0.0	0.0	29.0	0.0	0.0	119.0	438.0	0.0	0.0	0.0	0.0	0.0	0.0	139.0	99.0	0.0	82.0	0.0	0.0	89.0	79.0	0.0	0.0	34.0	0.0	0.0	157.0	0.0	0.0	0.0
42	939.0	197.0	240.0	60.0	0.0	0.0	0.0	0.0	2911.0	0.0	0.0	105.0	183.0	0.0	0.0	21.0	21.0	0.0	96.0	0.0	0.0	3162.0	0.0	0.0	0.0	96.0	0.0	0.0	21.0	469.0	0.0	0.0	46.0	28.0	0.0	150.0	0.0	0.0	0.0	5992.0	137.0	0.0	0.0	0.0	0.0	0.0	0.0	28.0	21.0
43	0.0	0.0	0.0	0.0	0.0	0.0	0.0	0.0	0.0	0.0	0.0	0.0	0.0	0.0	0.0	0.0	0.0	0.0	0.0	0.0	127.0	0.0	0.0	0.0	0.0	0.0	0.0	0.0	0.0	0.0	0.0	0.0	0.0	0.0	0.0	0.0	0.0	0.0	0.0	0.0	0.0	0.0	0.0	0.0	0.0	0.0	0.0	0.0	0.0
44	333.0	175.0	0.0	5494.0	105.0	52.0	0.0	70.0	0.0	19.0	1790.0	0.0	0.0	45.0	87.0	0.0	0.0	103.0	105.0	0.0	122.0	0.0	122.0	0.0	0.0	87.0	0.0	0.0	0.0	0.0	0.0	0.0	86419.0	0.0	0.0	0.0	0.0	0.0	1792.0	0.0	0.0	0.0	0.0	0.0	0.0	0.0	0.0	52.0	52.0
45	4900.0	363.0	5791.0	280.0	0.0	0.0	0.0	148.0	57.0	0.0	135.0	33.0	49.0	0.0	0.0	82.0	0.0	0.0	1303.0	0.0	0.0	21.0	0.0	7359.0	148.0	15031.0	0.0	0.0	0.0	66.0	0.0	0.0	198.0	198.0	0.0	231.0	0.0	82.0	0.0	115.0	58.0	99.0	34.0	0.0	0.0	0.0	0.0	0.0	1881.0
46	142.0	111.0	37.0	278.0	24.0	24.0	0.0	30.0	0.0	130.0	0.0	0.0	0.0	4195.0	0.0	0.0	49.0	241.0	24.0	0.0	0.0	0.0	0.0	0.0	0.0	0.0	0.0	0.0	0.0	0.0	0.0	0.0	347.0	0.0	0.0	0.0	0.0	0.0	0.0	0.0	0.0	0.0	0.0	0.0	0.0	0.0	0.0	0.0	0.0
47	1927.0	1720.0	0.0	48692.0	4649.0	4923.0	2922.0	663.0	57.0	26.0	1881.0	0.0	36.0	144.0	26783.0	741.0	61.0	1307.0	382.0	1829.0	5842.0	25.0	6565.0	61.0	2581.0	279.0	0.0	32278.0	264.0	78.0	6211.0	78235.0	7701.0	59.0	909.0	137.0	16357.0	625.0	29030.0	291.0	88.0	84.0	85.0	0.0	2035.0	157.0	300.0	0.0	0.0
48	2212.0	495.0	1136.0	398.0	0.0	0.0	0.0	193.0	0.0	0.0	0.0	33.0	53.0	0.0	0.0	0.0	0.0	96.0	447.0	0.0	0.0	0.0	0.0	25163.0	0.0	1088.0	0.0	0.0	0.0	0.0	0.0	0.0	193.0	96.0	0.0	157.0	0.0	0.0	0.0	278.0	120.0	56.0	0.0	0.0	0.0	6255.0	0.0	0.0	0.0
49	2457.0	209.0	438.0	381.0	0.0	0.0	0.0	371.0	103.0	12424.0	0.0	27.0	19.0	326.0	0.0	0.0	25032.0	103.0	628.0	16.0	0.0	25.0	0.0	123.0	0.0	476.0	0.0	0.0	0.0	145.0	0.0	0.0	152.0	285.0	0.0	2705.0	0.0	0.0	0.0	0.0	68.0	3333.0	34.0	0.0	0.0	252.0	346.0	0.0	0.0
50	125.0	151.0	0.0	385.0	33.0	176.0	0.0	58.0	0.0	0.0	0.0	0.0	0.0	0.0	0.0	0.0	0.0	0.0	33.0	0.0	0.0	0.0	0.0	0.0	92.0	41.0	0.0	100.0	0.0	0.0	0.0	41.0	151.0	0.0	67.0	0.0	0.0	67.0	83.0	0.0	0.0	0.0	0.0	0.0	0.0	0.0	0.0	0.0	0.0
51	178.0	102.0	0.0	809.0	0.0	0.0	0.0	130.0	46.0	0.0	0.0	0.0	0.0	0.0	1078.0	0.0	0.0	0.0	75.0	0.0	4315.0	0.0	0.0	0.0	0.0	0.0	0.0	130.0	82.0	0.0	25.0	116.0	294.0	0.0	0.0	0.0	3448.0	0.0	82.0	0.0	0.0	0.0	0.0	0.0	0.0	0.0	0.0	219.0	0.0
52	2601.0	1626.0	0.0	19675.0	859.0	1463.0	1068.0	397.0	103.0	26.0	1405.0	38.0	59.0	98.0	14634.0	237.0	40.0	240.0	382.0	372.0	3089.0	25.0	1788.0	61.0	1366.0	465.0	0.0	6829.0	286.0	67.0	5040.0	16261.0	4094.0	0.0	206.0	95.0	6829.0	416.0	5853.0	222.0	78.0	56.0	39.0	0.0	901.0	126.0	92.0	11220.0	44.0
53	2804.0	3675.0	580.0	16344.0	480.0	2562.0	408.0	477.0	80.0	0.0	1563.0	16.0	43.0	121.0	257.0	592.0	91.0	258.0	254.0	182.0	220.0	25.0	2079.0	77.0	1450.0	279.0	0.0	1336.0	462.0	78.0	450.0	2175.0	3022.0	0.0	242.0	123.0	199.0	375.0	18557.0	291.0	39.0	112.0	136.0	0.0	850.0	252.0	392.0	530.0	74.0
54	713.0	329.0	298.0	53.0	0.0	0.0	0.0	26.0	856.0	0.0	0.0	55.0	173.0	0.0	0.0	0.0	0.0	26.0	63.0	0.0	0.0	2545.0	0.0	31.0	0.0	117.0	0.0	0.0	31.0	536.0	0.0	0.0	85.0	26.0	0.0	170.0	0.0	0.0	0.0	1362.0	58.0	0.0	692.0	0.0	0.0	117.0	0.0	0.0	26.0
55	438.0	1003.0	0.0	501.0	138.0	349.0	0.0	0.0	0.0	0.0	0.0	0.0	0.0	0.0	0.0	125.0	0.0	0.0	98.0	0.0	0.0	0.0	107.0	0.0	152.0	0.0	0.0	152.0	0.0	0.0	51.0	152.0	134.0	0.0	89.0	0.0	33.0	0.0	143.0	0.0	0.0	0.0	0.0	0.0	0.0	0.0	0.0	265.0	0.0
56	776.0	135.0	218.0	17.0	0.0	17.0	0.0	0.0	594.0	0.0	0.0	33.0	36.0	0.0	0.0	0.0	10.0	0.0	96.0	0.0	0.0	189.0	0.0	0.0	25.0	71.0	0.0	0.0	0.0	2010.0	0.0	0.0	35.0	78.0	0.0	411.0	0.0	0.0	0.0	1084.0	39.0	0.0	207.0	0.0	0.0	71.0	0.0	17.0	35.0
57	2272.0	5530.0	878.0	600.0	0.0	1607.0	0.0	344.0	0.0	0.0	0.0	0.0	0.0	0.0	0.0	4501.0	0.0	0.0	278.0	0.0	0.0	0.0	0.0	61.0	40945.0	0.0	0.0	0.0	1114.0	0.0	51.0	114.0	235.0	0.0	679.0	0.0	0.0	1843.0	0.0	0.0	0.0	0.0	0.0	0.0	0.0	252.0	0.0	568.0	59.0
58	813.0	862.0	0.0	1644.0	202.0	602.0	78.0	0.0	0.0	0.0	0.0	22.0	0.0	0.0	140.0	0.0	0.0	0.0	0.0	41.0	0.0	0.0	0.0	0.0	276.0	0.0	0.0	890.0	0.0	0.0	462.0	2710.0	504.0	0.0	121.0	68.0	99.0	125.0	438.0	0.0	0.0	0.0	0.0	0.0	77.0	0.0	0.0	2501.0	0.0
59	116.0	58.0	38.0	89.0	15.0	34.0	0.0	0.0	0.0	62.0	15.0	0.0	0.0	520.0	0.0	0.0	0.0	217.0	11.0	0.0	0.0	0.0	0.0	0.0	23.0	11.0	0.0	0.0	0.0	0.0	0.0	0.0	54.0	0.0	0.0	0.0	0.0	0.0	0.0	0.0	0.0	0.0	0.0	0.0	0.0	11.0	108.0	0.0	0.0
60	85.0	97.0	36.0	49705.0	189.0	0.0	78.0	0.0	0.0	0.0	1269.0	0.0	0.0	0.0	48.0	0.0	0.0	0.0	36.0	0.0	0.0	0.0	292.0	0.0	0.0	0.0	0.0	73.0	0.0	0.0	0.0	0.0	11447.0	0.0	0.0	0.0	0.0	0.0	14057.0	0.0	0.0	0.0	0.0	0.0	939.0	0.0	0.0	256.0	0.0
61	338.0	196.0	55.0	3322.0	151.0	0.0	39.0	110.0	0.0	0.0	7569.0	0.0	0.0	39.0	0.0	0.0	0.0	240.0	62.0	0.0	0.0	0.0	149.0	0.0	0.0	47.0	0.0	39.0	0.0	0.0	0.0	0.0	15178.0	0.0	0.0	0.0	0.0	0.0	756.0	0.0	0.0	0.0	0.0	0.0	1826.0	0.0	69.0	70.0	0.0
62	9471.0	7036.0	1899.0	30039.0	1566.0	3247.0	1319.0	1459.0	369.0	65.0	2357.0	127.0	289.0	326.0	10624.0	1037.0	214.0	946.0	1188.0	711.0	6097.0	115.0	0.0	215.0	1417.0	931.0	0.0	19214.0	749.0	279.0	27493.0	50065.0	9456.0	265.0	788.0	411.0	7062.0	667.0	8084.0	1306.0	274.0	351.0	221.0	0.0	1159.0	379.0	334.0	58071.0	187.0
63	60.0	70.0	0.0	405.0	0.0	0.0	60.0	0.0	0.0	0.0	0.0	0.0	0.0	0.0	1805.0	0.0	0.0	0.0	0.0	0.0	1093.0	0.0	111.0	0.0	50.0	0.0	0.0	192.0	0.0	0.0	38.0	131.0	182.0	0.0	0.0	0.0	832.0	0.0	70.0	0.0	0.0	0.0	0.0	0.0	0.0	0.0	0.0	1002.0	0.0
64	1955.0	1479.0	422.0	20505.0	303.0	528.0	41405.0	0.0	0.0	19.0	422.0	0.0	19.0	45.0	634.0	118.0	30.0	206.0	369.0	157.0	1004.0	0.0	109131.0	61.0	0.0	372.0	0.0	1321.0	330.0	0.0	51.0	381.0	6500.0	59.0	60.0	0.0	83.0	125.0	1691.0	0.0	49.0	56.0	0.0	0.0	634.0	126.0	127.0	227.0	0.0
65	1597.0	865.0	299.0	1913.0	0.0	0.0	188.0	0.0	46.0	19.0	0.0	0.0	26.0	0.0	1829.0	148.0	40.0	0.0	698.0	0.0	3298.0	25.0	432.0	77.0	0.0	0.0	0.0	715.0	154.0	0.0	90.0	715.0	974.0	0.0	0.0	0.0	1082.0	0.0	238.0	0.0	0.0	42.0	56.0	0.0	77.0	0.0	0.0	1014.0	44.0
66	7633.0	3033.0	2577.0	587.0	0.0	0.0	0.0	0.0	848.0	19.0	0.0	946.0	326.0	53.0	0.0	88.0	183.0	0.0	685.0	33.0	197.0	260.0	0.0	169.0	759.0	913.0	0.0	0.0	198.0	652.0	38.0	0.0	974.0	162.0	0.0	782.0	16.0	0.0	0.0	3457.0	22758.0	225.0	652.0	0.0	0.0	758.0	0.0	227.0	119.0
67	0.0	0.0	0.0	0.0	0.0	0.0	0.0	0.0	0.0	45.0	0.0	0.0	0.0	235.0	0.0	0.0	0.0	103.0	0.0	0.0	0.0	0.0	0.0	0.0	0.0	0.0	0.0	0.0	0.0	0.0	0.0	0.0	0.0	0.0	0.0	0.0	0.0	0.0	0.0	0.0	0.0	0.0	0.0	0.0	0.0	0.0	473.0	0.0	0.0
68	0.0	0.0	0.0	0.0	0.0	0.0	0.0	0.0	0.0	0.0	0.0	0.0	0.0	83.0	0.0	0.0	0.0	0.0	0.0	0.0	0.0	0.0	0.0	0.0	0.0	0.0	0.0	0.0	0.0	0.0	0.0	0.0	0.0	0.0	0.0	0.0	0.0	0.0	0.0	0.0	0.0	0.0	0.0	0.0	0.0	0.0	219.0	0.0	0.0
69	2371.0	1136.0	454.0	3540.0	0.0	649.0	0.0	212.0	69.0	13.0	3898.0	0.0	0.0	60.0	389.0	118.0	122.0	0.0	0.0	0.0	584.0	29.0	0.0	0.0	454.0	389.0	0.0	1039.0	0.0	44.0	180.0	324.0	1559.0	88.0	60.0	68.0	233.0	0.0	557.0	208.0	98.0	140.0	0.0	19555.0	128.0	0.0	0.0	357.0	0.0
70	11255.0	447.0	9859.0	590.0	505.0	211.0	0.0	17589.0	184.0	19.0	0.0	33.0	23.0	60.0	0.0	0.0	81.0	137.0	4500.0	41.0	81.0	25.0	0.0	678.0	0.0	2547.0	0.0	0.0	0.0	44.0	0.0	0.0	393.0	531.0	60.0	233.0	0.0	83.0	196.0	152.0	58.0	281.0	51.0	0.0	0.0	1074.0	0.0	0.0	172.0
71	309.0	242.0	151.0	1542.0	5925.0	72.0	0.0	121.0	0.0	0.0	2368.0	0.0	0.0	83.0	0.0	0.0	0.0	2769.0	97.0	0.0	0.0	0.0	0.0	0.0	0.0	0.0	0.0	72.0	0.0	0.0	0.0	0.0	1949.0	0.0	0.0	0.0	0.0	0.0	1980.0	0.0	0.0	0.0	0.0	0.0	321.0	0.0	92.0	188.0	0.0
72	10109.0	38560.0	2210.0	21807.0	2160.0	21899.0	1885.0	1883.0	427.0	137.0	997.0	161.0	369.0	470.0	351.0	13103.0	398.0	1376.0	1358.0	314.0	638.0	231.0	3466.0	431.0	25610.0	1180.0	0.0	2561.0	4043.0	379.0	308.0	1526.0	5361.0	339.0	7215.0	644.0	133.0	13969.0	5893.0	1487.0	608.0	717.0	334.0	0.0	772.0	947.0	2910.0	758.0	277.0
73	3844.0	9792.0	870.0	2683.0	303.0	63052.0	94.0	557.0	69.0	26.0	249.0	89.0	36.0	75.0	0.0	29438.0	40.0	412.0	580.0	24.0	92.0	0.0	0.0	231.0	37149.0	652.0	0.0	556.0	1813.0	111.0	102.0	229.0	1657.0	88.0	13363.0	123.0	16.0	46035.0	358.0	347.0	107.0	112.0	45.0	0.0	154.0	473.0	161.0	341.0	89.0
74	67.0	47.0	0.0	920.0	0.0	57.0	125.0	0.0	0.0	0.0	0.0	0.0	0.0	0.0	10792.0	0.0	0.0	0.0	47.0	0.0	901.0	0.0	249.0	0.0	0.0	0.0	0.0	115.0	0.0	0.0	0.0	134.0	316.0	0.0	0.0	0.0	1016.0	0.0	86.0	0.0	0.0	0.0	0.0	0.0	0.0	0.0	0.0	546.0	0.0
75	0.0	0.0	0.0	1143.0	105.0	153.0	0.0	0.0	0.0	0.0	0.0	0.0	0.0	0.0	187.0	0.0	0.0	0.0	0.0	24.0	92.0	0.0	153.0	0.0	0.0	0.0	0.0	586.0	0.0	0.0	385.0	1230.0	0.0	0.0	0.0	0.0	133.0	0.0	995.0	0.0	0.0	0.0	0.0	0.0	0.0	0.0	0.0	4207.0	0.0
76	3535.0	1005.0	1100.0	455.0	0.0	188.0	0.0	1114.0	69.0	0.0	0.0	0.0	16.0	0.0	0.0	251.0	40.0	0.0	660.0	0.0	0.0	0.0	0.0	785.0	880.0	581.0	0.0	0.0	251.0	0.0	0.0	0.0	172.0	88.0	0.0	95.0	0.0	204.0	0.0	110.0	39.0	84.0	0.0	0.0	0.0	1461.0	0.0	125.0	1100.0
77	88.0	0.0	0.0	266.0	0.0	0.0	0.0	0.0	0.0	13.0	0.0	0.0	0.0	0.0	469.0	44.0	0.0	0.0	0.0	0.0	167.0	0.0	0.0	0.0	0.0	0.0	0.0	88.0	0.0	0.0	25.0	355.0	59.0	0.0	0.0	0.0	199.0	0.0	113.0	0.0	0.0	0.0	0.0	0.0	0.0	0.0	0.0	498.0	0.0
78	610.0	99.0	161.0	130.0	0.0	0.0	0.0	21934.0	0.0	0.0	31.0	0.0	0.0	0.0	0.0	0.0	0.0	26.0	62.0	0.0	26.0	0.0	0.0	0.0	31.0	93.0	0.0	0.0	26.0	0.0	0.0	46.0	26.0	0.0	0.0	0.0	0.0	20.0	26.0	0.0	0.0	26.0	0.0	0.0	0.0	20.0	0.0	0.0	0.0
79	227.0	44.0	135.0	0.0	0.0	0.0	0.0	8.0	25.0	0.0	0.0	0.0	0.0	0.0	0.0	0.0	0.0	0.0	25.0	0.0	0.0	8.0	0.0	0.0	44.0	25.0	0.0	0.0	0.0	0.0	0.0	0.0	36.0	0.0	0.0	12.0	0.0	0.0	8.0	152.0	206.0	0.0	36.0	0.0	0.0	8.0	0.0	8.0	0.0
80	478.0	213.0	210.0	26.0	0.0	0.0	0.0	0.0	35.0	0.0	0.0	106.0	17.0	0.0	0.0	0.0	0.0	0.0	65.0	0.0	20.0	0.0	0.0	0.0	0.0	38.0	0.0	0.0	17.0	29.0	0.0	0.0	0.0	11.0	0.0	26.0	0.0	0.0	0.0	389.0	1019.0	0.0	35.0	0.0	0.0	47.0	0.0	0.0	0.0
81	9009.0	194.0	3922.0	194.0	126.0	0.0	0.0	238.0	127.0	0.0	55.0	0.0	0.0	0.0	0.0	0.0	30.0	0.0	9729.0	0.0	0.0	21.0	0.0	617.0	83.0	21289.0	0.0	0.0	0.0	67.0	0.0	0.0	152.0	956.0	0.0	178.0	0.0	0.0	0.0	83.0	0.0	154.0	0.0	0.0	0.0	23188.0	0.0	0.0	277.0
82	463.0	431.0	0.0	1375.0	164.0	175.0	0.0	0.0	0.0	0.0	0.0	22.0	0.0	0.0	211.0	0.0	51.0	0.0	0.0	33.0	139.0	0.0	223.0	0.0	0.0	0.0	0.0	2486.0	0.0	0.0	0.0	16871.0	287.0	0.0	60.0	0.0	33.0	0.0	255.0	0.0	0.0	0.0	0.0	0.0	0.0	0.0	0.0	1971.0	0.0
83	7437.0	635.0	1147.0	512.0	0.0	0.0	0.0	265.0	103.0	13994.0	0.0	111.0	0.0	98.0	0.0	0.0	24348.0	0.0	1721.0	0.0	127.0	29.0	0.0	107.0	253.0	942.0	0.0	0.0	0.0	145.0	0.0	0.0	584.0	594.0	0.0	10706.0	0.0	0.0	0.0	389.0	78.0	3708.0	73.0	0.0	0.0	347.0	115.0	0.0	44.0
84	2090.0	338.0	421.0	0.0	0.0	0.0	0.0	0.0	115.0	117.0	0.0	395.0	23.0	0.0	0.0	0.0	103.0	0.0	147.0	0.0	0.0	0.0	0.0	0.0	0.0	127.0	0.0	0.0	24.0	67.0	0.0	0.0	58.0	73.0	0.0	1403.0	0.0	0.0	0.0	500.0	1207.0	34.0	96.0	0.0	0.0	107.0	0.0	0.0	0.0
85	3020.0	160.0	991.0	103.0	0.0	51.0	0.0	83.0	888.0	0.0	0.0	94.0	93.0	0.0	0.0	0.0	0.0	0.0	302.0	0.0	0.0	244.0	0.0	92.0	0.0	302.0	0.0	0.0	0.0	6104.0	0.0	0.0	103.0	360.0	0.0	476.0	0.0	0.0	0.0	1487.0	127.0	45.0	386.0	0.0	0.0	126.0	0.0	0.0	82.0
86	496.0	10185.0	0.0	3825.0	214.0	5078.0	534.0	291.0	46.0	0.0	226.0	16.0	33.0	0.0	93.0	1838.0	0.0	223.0	0.0	74.0	81.0	0.0	1912.0	61.0	5618.0	0.0	0.0	334.0	1714.0	44.0	25.0	152.0	584.0	0.0	933.0	0.0	16.0	3085.0	915.0	0.0	68.0	0.0	51.0	0.0	515.0	126.0	127.0	0.0	0.0
87	488.0	202.0	0.0	2825.0	0.0	154.0	314.0	0.0	0.0	0.0	95.0	0.0	0.0	0.0	70.0	0.0	0.0	0.0	0.0	33.0	104.0	0.0	596.0	0.0	0.0	0.0	0.0	6365.0	0.0	0.0	38.0	715.0	333.0	0.0	0.0	0.0	66.0	0.0	178.0	0.0	0.0	0.0	0.0	0.0	0.0	0.0	0.0	606.0	0.0
88	673.0	3799.0	215.0	487.0	114.0	493.0	0.0	143.0	0.0	0.0	0.0	0.0	23.0	0.0	0.0	1096.0	0.0	0.0	172.0	0.0	0.0	0.0	0.0	77.0	708.0	0.0	0.0	0.0	2265.0	0.0	0.0	0.0	301.0	0.0	218.0	0.0	0.0	6213.0	143.0	0.0	0.0	0.0	0.0	0.0	0.0	0.0	0.0	0.0	104.0
89	336.0	960.0	99.0	108.0	49.0	352.0	0.0	49.0	0.0	0.0	0.0	0.0	0.0	0.0	0.0	3078.0	0.0	39.0	69.0	0.0	0.0	0.0	0.0	0.0	14019.0	89.0	0.0	59.0	128.0	0.0	0.0	0.0	69.0	0.0	157.0	0.0	0.0	1334.0	39.0	0.0	0.0	0.0	0.0	0.0	0.0	89.0	0.0	0.0	0.0
90	461.0	3940.0	130.0	201.0	0.0	1410.0	0.0	94.0	0.0	0.0	0.0	0.0	0.0	0.0	0.0	9642.0	0.0	0.0	153.0	0.0	0.0	0.0	0.0	0.0	9211.0	0.0	0.0	47.0	295.0	0.0	0.0	0.0	94.0	0.0	472.0	0.0	0.0	4461.0	0.0	0.0	0.0	0.0	0.0	0.0	0.0	59.0	0.0	0.0	0.0
91	630.0	929.0	220.0	1591.0	214.0	4159.0	0.0	0.0	0.0	13.0	158.0	0.0	0.0	0.0	0.0	189.0	0.0	0.0	0.0	0.0	0.0	0.0	0.0	0.0	330.0	0.0	0.0	482.0	204.0	0.0	0.0	190.0	283.0	0.0	141.0	0.0	16.0	204.0	278.0	0.0	0.0	0.0	0.0	0.0	0.0	0.0	0.0	833.0	44.0
92	500.0	1748.0	64.0	431.0	0.0	1858.0	0.0	0.0	0.0	0.0	0.0	0.0	0.0	0.0	0.0	541.0	0.0	0.0	0.0	0.0	0.0	0.0	105.0	0.0	556.0	0.0	0.0	0.0	220.0	0.0	25.0	0.0	114.0	0.0	2061.0	0.0	0.0	458.0	0.0	0.0	0.0	0.0	0.0	0.0	0.0	0.0	0.0	0.0	0.0
93	259.0	359.0	0.0	619.0	69.0	469.0	0.0	109.0	0.0	0.0	0.0	0.0	0.0	0.0	0.0	0.0	0.0	0.0	99.0	0.0	0.0	0.0	69.0	0.0	159.0	0.0	0.0	259.0	0.0	0.0	0.0	79.0	159.0	0.0	149.0	0.0	0.0	0.0	89.0	0.0	0.0	0.0	0.0	0.0	0.0	0.0	0.0	139.0	0.0
94	0.0	0.0	0.0	15711.0	821.0	1348.0	1068.0	344.0	0.0	0.0	521.0	16.0	0.0	0.0	4948.0	266.0	0.0	309.0	0.0	513.0	952.0	0.0	1428.0	61.0	607.0	0.0	0.0	7855.0	0.0	0.0	2571.0	15711.0	1462.0	0.0	339.0	68.0	2282.0	166.0	6451.0	0.0	68.0	0.0	0.0	0.0	283.0	0.0	138.0	45031.0	0.0
95	557.0	155.0	128.0	24.0	0.0	0.0	0.0	0.0	29.0	0.0	0.0	33.0	33.0	0.0	0.0	0.0	0.0	0.0	29.0	0.0	47.0	29.0	0.0	0.0	0.0	24.0	0.0	0.0	0.0	11.0	0.0	0.0	24.0	15.0	0.0	0.0	0.0	0.0	0.0	375.0	402.0	6.0	69.0	0.0	0.0	29.0	0.0	33.0	0.0
96	542.0	664.0	0.0	776.0	0.0	234.0	0.0	0.0	0.0	0.0	0.0	0.0	0.0	0.0	46.0	0.0	0.0	0.0	0.0	0.0	0.0	0.0	121.0	0.0	0.0	0.0	0.0	519.0	0.0	0.0	51.0	1526.0	205.0	0.0	102.0	0.0	0.0	0.0	149.0	0.0	0.0	0.0	0.0	0.0	0.0	0.0	0.0	985.0	0.0
97	1849.0	728.0	556.0	204.0	0.0	0.0	0.0	0.0	261.0	0.0	0.0	1235.0	1491.0	0.0	0.0	0.0	0.0	0.0	98.0	0.0	0.0	212.0	0.0	46.0	0.0	147.0	0.0	0.0	0.0	139.0	0.0	0.0	188.0	0.0	0.0	171.0	0.0	0.0	0.0	1153.0	422.0	0.0	253.0	0.0	0.0	126.0	0.0	0.0	0.0
98	8001.0	2192.0	2959.0	2082.0	227.0	712.0	125.0	1034.0	254.0	98.0	1042.0	150.0	233.0	144.0	0.0	296.0	173.0	240.0	1479.0	66.0	185.0	213.0	0.0	21352.0	986.0	3014.0	0.0	185.0	330.0	323.0	90.0	0.0	1657.0	280.0	230.0	712.0	16.0	383.0	0.0	657.0	333.0	438.0	192.0	0.0	103.0	72281.0	207.0	0.0	6205.0
99	3316.0	1213.0	1334.0	546.0	0.0	141.0	0.0	504.0	69.0	26.0	0.0	0.0	39.0	0.0	0.0	262.0	51.0	154.0	525.0	0.0	0.0	21.0	0.0	1295.0	424.0	586.0	0.0	0.0	303.0	55.0	0.0	0.0	222.0	88.0	60.0	109.0	0.0	222.0	0.0	222.0	49.0	84.0	56.0	0.0	0.0	2242.0	0.0	0.0	970.0
100	788.0	188.0	289.0	35.0	0.0	0.0	0.0	0.0	55.0	0.0	0.0	76.0	30.0	0.0	0.0	0.0	20.0	0.0	66.0	0.0	0.0	45.0	0.0	25.0	25.0	30.0	0.0	0.0	0.0	66.0	0.0	0.0	81.0	20.0	0.0	50.0	0.0	0.0	0.0	417.0	620.0	0.0	40.0	0.0	0.0	66.0	0.0	45.0	20.0
101	1711.0	40164.0	0.0	14646.0	517.0	5395.0	927.0	530.0	196.0	0.0	611.0	77.0	53.0	91.0	46.0	5277.0	51.0	326.0	594.0	256.0	139.0	34.0	3070.0	107.0	7490.0	279.0	0.0	1187.0	1862.0	44.0	77.0	992.0	1754.0	103.0	2025.0	123.0	66.0	6171.0	2030.0	319.0	98.0	112.0	34.0	0.0	309.0	315.0	462.0	303.0	44.0
102	95.0	20.0	11.0	121.0	25.0	0.0	0.0	0.0	0.0	17.0	0.0	0.0	0.0	257.0	0.0	0.0	17.0	46.0	34.0	0.0	0.0	0.0	0.0	0.0	37.0	34.0	0.0	0.0	20.0	0.0	0.0	11.0	92.0	0.0	0.0	0.0	0.0	0.0	11.0	0.0	0.0	0.0	0.0	0.0	25.0	0.0	485.0	0.0	0.0
103	397.0	0.0	0.0	5829.0	0.0	0.0	141.0	0.0	0.0	0.0	294.0	0.0	0.0	0.0	8443.0	88.0	0.0	137.0	0.0	91.0	627.0	0.0	364.0	0.0	253.0	0.0	0.0	2020.0	0.0	0.0	334.0	3544.0	682.0	0.0	60.0	0.0	4414.0	0.0	716.0	0.0	0.0	0.0	0.0	0.0	154.0	0.0	0.0	3601.0	0.0
104	809.0	358.0	208.0	416.0	0.0	69.0	0.0	3493.0	0.0	0.0	0.0	0.0	0.0	0.0	0.0	0.0	40.0	120.0	185.0	0.0	0.0	0.0	0.0	0.0	173.0	138.0	0.0	80.0	0.0	0.0	0.0	0.0	300.0	0.0	0.0	0.0	0.0	80.0	0.0	0.0	0.0	0.0	0.0	0.0	0.0	0.0	0.0	0.0	44.0
105	0.0	181.0	0.0	1535.0	0.0	0.0	78.0	0.0	0.0	0.0	135.0	0.0	0.0	0.0	539.0	88.0	0.0	0.0	0.0	0.0	81.0	0.0	302.0	0.0	1607.0	0.0	0.0	398.0	0.0	0.0	7386.0	701.0	205.0	0.0	0.0	0.0	183.0	0.0	796.0	0.0	0.0	0.0	0.0	0.0	0.0	0.0	0.0	2816.0	0.0
106	123.0	73.0	30.0	43.0	12.0	0.0	0.0	12.0	0.0	21.0	0.0	0.0	0.0	273.0	0.0	0.0	0.0	83.0	0.0	0.0	0.0	0.0	0.0	0.0	0.0	0.0	0.0	7.0	12.0	0.0	0.0	16.0	92.0	0.0	0.0	0.0	0.0	0.0	0.0	0.0	0.0	12.0	0.0	0.0	0.0	0.0	438.0	0.0	0.0
107	1323.0	8274.0	387.0	8108.0	720.0	2926.0	6521.0	504.0	0.0	0.0	453.0	0.0	66.0	60.0	211.0	3616.0	51.0	361.0	382.0	157.0	197.0	38.0	8550.0	61.0	11995.0	372.0	0.0	1187.0	1103.0	55.0	257.0	801.0	1169.0	0.0	1443.0	109.0	166.0	7797.0	1353.0	208.0	68.0	140.0	68.0	0.0	463.0	410.0	219.0	303.0	37.0
108	1770.0	181.0	798.0	107.0	0.0	41.0	0.0	0.0	2668.0	0.0	0.0	189.0	59.0	0.0	0.0	0.0	0.0	0.0	156.0	0.0	0.0	518.0	0.0	138.0	0.0	172.0	0.0	0.0	0.0	5104.0	0.0	0.0	115.0	164.0	0.0	980.0	0.0	0.0	0.0	2182.0	147.0	0.0	485.0	0.0	0.0	115.0	0.0	0.0	0.0
109	816.0	174.0	135.0	360.0	151.0	73.0	0.0	1565.0	0.0	0.0	61.0	0.0	0.0	0.0	0.0	0.0	0.0	67.0	219.0	0.0	0.0	0.0	0.0	0.0	129.0	281.0	0.0	0.0	0.0	0.0	0.0	0.0	157.0	0.0	0.0	0.0	0.0	45.0	0.0	0.0	0.0	287.0	0.0	0.0	0.0	106.0	0.0	0.0	0.0
110	2042.0	232.0	788.0	322.0	214.0	107.0	0.0	1034.0	0.0	85.0	0.0	0.0	0.0	0.0	0.0	0.0	306.0	206.0	1702.0	0.0	0.0	0.0	0.0	77.0	53.0	1200.0	0.0	0.0	0.0	33.0	0.0	0.0	322.0	250.0	0.0	0.0	0.0	0.0	107.0	0.0	0.0	1720.0	0.0	0.0	0.0	221.0	0.0	0.0	0.0
111	399.0	308.0	66.0	1882.0	189.0	91.0	0.0	91.0	0.0	0.0	135.0	0.0	0.0	0.0	0.0	0.0	0.0	0.0	74.0	0.0	0.0	0.0	0.0	0.0	0.0	0.0	0.0	519.0	91.0	0.0	0.0	152.0	233.0	0.0	0.0	0.0	0.0	0.0	166.0	0.0	0.0	0.0	0.0	0.0	0.0	0.0	0.0	265.0	0.0
112	614.0	614.0	132.0	4300.0	176.0	298.0	0.0	199.0	0.0	0.0	0.0	0.0	0.0	0.0	46.0	0.0	0.0	0.0	0.0	0.0	0.0	0.0	0.0	0.0	116.0	0.0	0.0	12991.0	132.0	0.0	0.0	190.0	498.0	0.0	97.0	0.0	0.0	0.0	318.0	0.0	0.0	0.0	0.0	0.0	0.0	0.0	0.0	720.0	0.0
113	277.0	662.0	0.0	269.0	0.0	423.0	0.0	61.0	0.0	0.0	0.0	0.0	0.0	0.0	0.0	177.0	0.0	0.0	0.0	0.0	0.0	0.0	61.0	0.0	130.0	0.0	0.0	123.0	77.0	0.0	38.0	61.0	169.0	0.0	331.0	0.0	0.0	100.0	0.0	0.0	0.0	0.0	0.0	0.0	0.0	0.0	0.0	0.0	0.0
114	744.0	1402.0	200.0	1459.0	126.0	4922.0	94.0	0.0	0.0	0.0	0.0	0.0	0.0	0.0	0.0	257.0	0.0	0.0	0.0	0.0	92.0	0.0	214.0	0.0	457.0	0.0	0.0	445.0	243.0	0.0	51.0	267.0	372.0	44.0	1130.0	0.0	16.0	257.0	238.0	0.0	0.0	0.0	34.0	0.0	0.0	0.0	0.0	568.0	0.0
115	326.0	163.0	100.0	196.0	0.0	0.0	0.0	0.0	0.0	58.0	0.0	0.0	0.0	535.0	0.0	0.0	0.0	79.0	75.0	0.0	0.0	0.0	0.0	0.0	0.0	0.0	0.0	0.0	0.0	29.0	0.0	0.0	493.0	0.0	0.0	37.0	0.0	0.0	0.0	33.0	0.0	0.0	0.0	0.0	121.0	0.0	1143.0	0.0	0.0
116	1101.0	469.0	226.0	615.0	0.0	0.0	0.0	1883.0	0.0	0.0	0.0	16.0	0.0	0.0	0.0	129.0	0.0	80.0	291.0	0.0	0.0	0.0	0.0	0.0	485.0	194.0	0.0	0.0	129.0	0.0	0.0	0.0	226.0	0.0	0.0	0.0	0.0	129.0	0.0	0.0	0.0	0.0	0.0	0.0	0.0	97.0	0.0	113.0	37.0
117	280.0	124.0	28.0	215.0	28.0	0.0	0.0	28.0	0.0	0.0	0.0	0.0	0.0	87.0	0.0	0.0	0.0	112.0	24.0	0.0	0.0	0.0	0.0	0.0	0.0	18.0	0.0	18.0	0.0	0.0	0.0	0.0	249.0	0.0	0.0	0.0	0.0	0.0	18.0	18.0	0.0	0.0	0.0	0.0	24.0	18.0	199.0	0.0	31.0
118	3601.0	2035.0	939.0	23801.0	214.0	782.0	2818.0	424.0	46.0	39.0	939.0	0.0	33.0	91.0	1017.0	148.0	132.0	326.0	626.0	13774.0	704.0	64.0	10099.0	123.0	354.0	626.0	0.0	1330.0	352.0	67.0	192.0	496.0	8534.0	59.0	109.0	109.0	233.0	125.0	1409.0	278.0	88.0	98.0	79.0	0.0	1096.0	252.0	161.0	454.0	67.0
119	326.0	179.0	56.0	1916.0	0.0	50.0	0.0	39.0	0.0	0.0	61.0	0.0	0.0	98.0	0.0	0.0	0.0	103.0	44.0	0.0	0.0	0.0	0.0	0.0	39.0	39.0	1230.0	0.0	106.0	0.0	0.0	0.0	4063.0	0.0	0.0	0.0	0.0	0.0	191.0	0.0	0.0	0.0	0.0	0.0	258.0	0.0	69.0	0.0	0.0
120	0.0	0.0	0.0	311.0	0.0	0.0	0.0	0.0	0.0	0.0	0.0	0.0	0.0	0.0	1169.0	0.0	0.0	0.0	69.0	0.0	372.0	0.0	51.0	0.0	0.0	0.0	0.0	95.0	0.0	0.0	0.0	95.0	164.0	0.0	0.0	0.0	483.0	0.0	51.0	0.0	0.0	0.0	0.0	0.0	0.0	0.0	0.0	233.0	0.0
121	1978.0	1119.0	416.0	2030.0	234.0	0.0	0.0	208.0	0.0	163.0	203.0	0.0	0.0	32891.0	0.0	0.0	143.0	1327.0	468.0	0.0	260.0	17.0	0.0	46.0	0.0	338.0	0.0	0.0	132.0	0.0	0.0	0.0	2628.0	0.0	0.0	95.0	0.0	0.0	0.0	0.0	0.0	126.0	0.0	0.0	180.0	189.0	41042.0	0.0	0.0
122	199753.0	626.0	55849.0	1409.0	227.0	846.0	0.0	1591.0	554.0	320.0	317.0	550.0	209.0	128.0	0.0	207.0	439.0	240.0	29281.0	0.0	162.0	166.0	0.0	755.0	2935.0	25158.0	0.0	259.0	176.0	1306.0	0.0	0.0	877.0	9238.0	206.0	3769.0	0.0	166.0	318.0	583.0	726.0	1421.0	351.0	0.0	154.0	5307.0	127.0	0.0	307.0
123	198.0	233.0	93.0	4344.0	70.0	0.0	35.0	0.0	0.0	0.0	747.0	0.0	0.0	0.0	46.0	0.0	0.0	120.0	70.0	66.0	46.0	0.0	245.0	0.0	0.0	0.0	0.0	93.0	0.0	0.0	0.0	0.0	40268.0	0.0	0.0	0.0	0.0	0.0	915.0	0.0	0.0	0.0	0.0	0.0	1950.0	0.0	46.0	81.0	0.0
124	394.0	317.0	140.0	1416.0	0.0	0.0	98.0	0.0	0.0	0.0	0.0	0.0	0.0	0.0	63.0	0.0	0.0	0.0	56.0	669.0	0.0	0.0	204.0	0.0	0.0	0.0	0.0	63.0	0.0	0.0	0.0	0.0	1169.0	0.0	0.0	0.0	0.0	0.0	56.0	63.0	0.0	0.0	0.0	0.0	112.0	0.0	0.0	119.0	0.0
125	173.0	1476.0	0.0	790.0	0.0	317.0	157.0	103.0	0.0	0.0	0.0	0.0	0.0	0.0	0.0	296.0	0.0	0.0	0.0	0.0	0.0	0.0	755.0	0.0	354.0	0.0	0.0	117.0	131.0	0.0	25.0	0.0	145.0	0.0	218.0	0.0	0.0	250.0	228.0	0.0	0.0	0.0	0.0	0.0	0.0	0.0	0.0	0.0	0.0
126	1103.0	2646.0	372.0	385.0	0.0	211.0	0.0	212.0	0.0	0.0	0.0	0.0	33.0	0.0	0.0	385.0	0.0	0.0	159.0	0.0	0.0	17.0	0.0	185.0	404.0	265.0	0.0	0.0	1369.0	0.0	0.0	0.0	305.0	0.0	84.0	0.0	0.0	458.0	0.0	305.0	0.0	0.0	56.0	0.0	0.0	284.0	0.0	0.0	202.0
127	532.0	134.0	128.0	70.0	0.0	0.0	0.0	19.0	22200.0	0.0	19.0	133.0	53.0	0.0	0.0	0.0	0.0	0.0	89.0	0.0	0.0	2532.0	0.0	32.0	51.0	38.0	0.0	0.0	0.0	793.0	0.0	0.0	83.0	19.0	0.0	198.0	0.0	0.0	0.0	1654.0	78.0	0.0	654.0	0.0	0.0	57.0	0.0	0.0	0.0
128	296.0	95.0	141.0	25.0	0.0	0.0	0.0	0.0	157.0	0.0	0.0	66.0	252.0	0.0	0.0	0.0	0.0	0.0	46.0	0.0	0.0	77.0	0.0	0.0	12.0	20.0	0.0	0.0	15.0	33.0	0.0	0.0	41.0	7.0	0.0	59.0	0.0	0.0	0.0	347.0	33.0	7.0	56.0	0.0	0.0	15.0	0.0	0.0	0.0
129	3373.0	324.0	1154.0	324.0	0.0	194.0	0.0	716.0	46.0	0.0	90.0	27.0	19.0	0.0	0.0	129.0	0.0	0.0	817.0	0.0	0.0	0.0	0.0	1234.0	168.0	1012.0	0.0	0.0	129.0	0.0	0.0	0.0	155.0	44.0	0.0	103.0	0.0	103.0	0.0	194.0	0.0	84.0	34.0	0.0	0.0	12456.0	0.0	0.0	960.0
130	0.0	0.0	0.0	0.0	0.0	0.0	0.0	0.0	0.0	0.0	0.0	0.0	0.0	0.0	0.0	0.0	0.0	0.0	0.0	0.0	0.0	0.0	0.0	0.0	0.0	0.0	0.0	0.0	0.0	0.0	0.0	0.0	584.0	0.0	0.0	0.0	0.0	0.0	0.0	0.0	0.0	0.0	0.0	0.0	0.0	0.0	0.0	0.0	0.0
131	97.0	25.0	0.0	645.0	0.0	33.0	59.0	0.0	0.0	0.0	0.0	0.0	0.0	0.0	37.0	0.0	0.0	0.0	50.0	8139.0	0.0	0.0	156.0	0.0	33.0	0.0	0.0	46.0	0.0	0.0	0.0	0.0	388.0	0.0	0.0	0.0	0.0	0.0	16.0	0.0	0.0	0.0	0.0	0.0	54.0	0.0	0.0	0.0	0.0
132	2230.0	331.0	535.0	360.0	240.0	0.0	0.0	1087.0	0.0	32.0	0.0	0.0	0.0	0.0	0.0	0.0	61.0	223.0	292.0	0.0	81.0	34.0	0.0	61.0	77.0	214.0	0.0	0.0	0.0	0.0	0.0	0.0	389.0	44.0	0.0	0.0	0.0	0.0	0.0	0.0	0.0	808.0	0.0	0.0	0.0	189.0	0.0	0.0	59.0
133	3020.0	2973.0	889.0	515.0	138.0	421.0	0.0	344.0	103.0	19.0	0.0	55.0	187.0	68.0	0.0	608.0	0.0	120.0	585.0	0.0	0.0	38.0	0.0	1604.0	585.0	679.0	0.0	0.0	398.0	134.0	38.0	0.0	351.0	187.0	121.0	109.0	0.0	515.0	0.0	444.0	88.0	98.0	39.0	0.0	0.0	2337.0	0.0	0.0	1779.0
134	699.0	371.0	0.0	1791.0	0.0	174.0	109.0	0.0	0.0	0.0	0.0	0.0	0.0	0.0	2579.0	0.0	0.0	0.0	174.0	0.0	1382.0	0.0	218.0	0.0	0.0	0.0	0.0	524.0	0.0	0.0	51.0	393.0	611.0	0.0	97.0	0.0	1565.0	0.0	196.0	0.0	0.0	0.0	0.0	0.0	0.0	0.0	0.0	458.0	0.0
135	620.0	4368.0	84.0	605.0	84.0	4594.0	0.0	126.0	0.0	0.0	0.0	0.0	0.0	0.0	0.0	1832.0	0.0	0.0	98.0	0.0	0.0	0.0	0.0	61.0	2884.0	0.0	0.0	140.0	1028.0	0.0	38.0	0.0	225.0	0.0	982.0	0.0	0.0	1733.0	0.0	0.0	0.0	0.0	0.0	0.0	0.0	0.0	0.0	84.0	0.0
136	117.0	131.0	78.0	3066.0	0.0	52.0	14063.0	0.0	0.0	0.0	65.0	0.0	0.0	0.0	157.0	0.0	0.0	0.0	78.0	99.0	0.0	0.0	39133.0	0.0	0.0	0.0	0.0	209.0	0.0	0.0	0.0	0.0	602.0	0.0	0.0	0.0	0.0	0.0	104.0	0.0	0.0	0.0	0.0	0.0	52.0	0.0	0.0	0.0	0.0
137	159.0	224.0	0.0	726.0	0.0	141.0	0.0	0.0	0.0	0.0	0.0	0.0	0.0	0.0	0.0	0.0	0.0	0.0	64.0	0.0	0.0	0.0	106.0	0.0	88.0	0.0	0.0	0.0	64.0	0.0	321.0	152.0	159.0	0.0	0.0	0.0	0.0	0.0	318.0	0.0	0.0	0.0	0.0	0.0	0.0	0.0	0.0	124.0	0.0
138	342.0	118.0	114.0	380.0	126.0	46.0	0.0	118.0	0.0	0.0	59.0	0.0	0.0	532.0	0.0	0.0	0.0	2226.0	33.0	0.0	0.0	0.0	0.0	0.0	0.0	0.0	0.0	0.0	0.0	0.0	0.0	0.0	1267.0	0.0	0.0	0.0	0.0	0.0	80.0	0.0	0.0	0.0	0.0	0.0	135.0	0.0	2082.0	38.0	0.0
139	295.0	227.0	0.0	738.0	0.0	113.0	157.0	0.0	0.0	0.0	0.0	0.0	0.0	0.0	70.0	0.0	0.0	0.0	68.0	0.0	0.0	0.0	193.0	0.0	0.0	0.0	0.0	2384.0	0.0	0.0	0.0	1124.0	158.0	0.0	56.0	0.0	0.0	0.0	215.0	0.0	0.0	0.0	0.0	0.0	0.0	0.0	0.0	606.0	0.0
140	294.0	232.0	62.0	29389.0	0.0	0.0	251.0	0.0	0.0	0.0	679.0	0.0	0.0	0.0	0.0	0.0	0.0	0.0	62.0	0.0	93.0	0.0	5775.0	0.0	0.0	0.0	0.0	93.0	0.0	0.0	25.0	0.0	13926.0	0.0	0.0	0.0	0.0	0.0	1194.0	0.0	0.0	0.0	0.0	46.0	1133.0	0.0	0.0	232.0	0.0
141	1981.0	1188.0	458.0	1146.0	290.0	208.0	0.0	2387.0	0.0	0.0	0.0	0.0	0.0	128.0	0.0	118.0	30.0	464.0	521.0	0.0	0.0	0.0	0.0	77.0	521.0	291.0	0.0	259.0	208.0	67.0	38.0	114.0	779.0	44.0	60.0	0.0	0.0	83.0	0.0	166.0	0.0	84.0	34.0	0.0	103.0	187.0	103.0	0.0	89.0
142	607.0	308.0	133.0	288.0	102.0	41.0	0.0	586.0	0.0	0.0	0.0	0.0	0.0	0.0	0.0	51.0	0.0	0.0	133.0	0.0	0.0	0.0	0.0	0.0	174.0	0.0	0.0	72.0	0.0	0.0	0.0	51.0	123.0	0.0	0.0	0.0	0.0	61.0	0.0	0.0	0.0	0.0	0.0	0.0	0.0	0.0	0.0	154.0	0.0
143	1122.0	161.0	381.0	254.0	151.0	0.0	0.0	636.0	69.0	65.0	34.0	0.0	0.0	0.0	0.0	0.0	654.0	0.0	312.0	0.0	0.0	0.0	0.0	138.0	0.0	289.0	0.0	46.0	0.0	0.0	0.0	0.0	185.0	0.0	0.0	46.0	0.0	0.0	0.0	0.0	0.0	1064.0	0.0	0.0	0.0	126.0	0.0	0.0	74.0
144	477.0	1797.0	91.0	386.0	0.0	1763.0	0.0	91.0	0.0	0.0	0.0	0.0	0.0	0.0	0.0	1160.0	0.0	0.0	0.0	0.0	0.0	0.0	0.0	0.0	3441.0	91.0	0.0	102.0	796.0	0.0	0.0	0.0	79.0	0.0	836.0	0.0	0.0	4503.0	0.0	0.0	0.0	0.0	0.0	0.0	0.0	0.0	0.0	0.0	0.0
145	58.0	70.0	0.0	716.0	0.0	0.0	0.0	0.0	0.0	0.0	0.0	0.0	0.0	0.0	2110.0	0.0	0.0	0.0	0.0	24.0	871.0	0.0	0.0	0.0	0.0	0.0	0.0	187.0	0.0	0.0	90.0	270.0	117.0	0.0	0.0	0.0	433.0	0.0	223.0	0.0	0.0	0.0	0.0	70.0	0.0	0.0	0.0	4169.0	0.0
146	173.0	204.0	0.0	4727.0	47.0	47.0	0.0	0.0	0.0	0.0	815.0	0.0	0.0	0.0	47.0	0.0	0.0	78.0	0.0	57.0	47.0	0.0	173.0	0.0	0.0	0.0	0.0	0.0	47.0	0.0	0.0	0.0	80482.0	0.0	0.0	0.0	0.0	0.0	1274.0	0.0	0.0	0.0	0.0	0.0	2584.0	0.0	0.0	0.0	0.0
147	148.0	62.0	0.0	587.0	0.0	86.0	0.0	0.0	0.0	0.0	0.0	0.0	0.0	0.0	70.0	0.0	0.0	0.0	0.0	0.0	0.0	0.0	78.0	0.0	86.0	0.0	0.0	258.0	0.0	0.0	2456.0	414.0	86.0	0.0	0.0	0.0	33.0	0.0	238.0	0.0	0.0	0.0	0.0	0.0	0.0	0.0	0.0	3221.0	0.0
148	821.0	627.0	194.0	8433.0	290.0	0.0	94.0	129.0	0.0	0.0	4124.0	0.0	0.0	75.0	0.0	0.0	0.0	309.0	129.0	33.0	0.0	0.0	237.0	0.0	0.0	0.0	0.0	151.0	108.0	0.0	0.0	0.0	54968.0	0.0	0.0	0.0	0.0	0.0	3305.0	0.0	0.0	0.0	0.0	0.0	30727.0	0.0	115.0	172.0	0.0
149	1038.0	266.0	362.0	47.0	0.0	0.0	0.0	23.0	87.0	0.0	0.0	83.0	83.0	0.0	0.0	0.0	0.0	0.0	0.0	0.0	0.0	47.0	0.0	0.0	15.0	43.0	0.0	0.0	55.0	75.0	0.0	0.0	75.0	19.0	0.0	27.0	0.0	0.0	0.0	931.0	812.0	0.0	103.0	0.0	0.0	0.0	0.0	0.0	0.0
150	0.0	0.0	0.0	0.0	0.0	0.0	0.0	0.0	0.0	0.0	0.0	0.0	0.0	0.0	0.0	0.0	0.0	0.0	0.0	0.0	0.0	0.0	0.0	0.0	0.0	0.0	0.0	0.0	0.0	0.0	0.0	0.0	0.0	0.0	0.0	0.0	0.0	0.0	0.0	0.0	0.0	0.0	0.0	0.0	0.0	0.0	0.0	0.0	0.0
151	3070.0	3267.0	0.0	2401.0	176.0	1850.0	94.0	291.0	46.0	0.0	181.0	0.0	23.0	68.0	46.0	354.0	0.0	137.0	393.0	41.0	243.0	17.0	354.0	77.0	865.0	354.0	0.0	779.0	286.0	55.0	167.0	496.0	1267.0	44.0	351.0	164.0	33.0	250.0	318.0	194.0	0.0	0.0	39.0	0.0	128.0	189.0	92.0	568.0	44.0
152	434.0	539.0	86.0	19294.0	328.0	121.0	141.0	0.0	0.0	0.0	11422.0	0.0	0.0	91.0	0.0	0.0	0.0	137.0	104.0	24.0	0.0	0.0	330.0	0.0	0.0	0.0	0.0	191.0	0.0	0.0	0.0	0.0	41581.0	0.0	0.0	0.0	0.0	0.0	9517.0	0.0	0.0	0.0	0.0	0.0	2922.0	0.0	69.0	417.0	0.0
153	9148.0	20999.0	1916.0	5402.0	517.0	9380.0	235.0	1432.0	485.0	143.0	543.0	150.0	143.0	364.0	70.0	14289.0	429.0	825.0	1061.0	190.0	174.0	166.0	0.0	632.0	21156.0	1306.0	0.0	1224.0	18814.0	245.0	180.0	458.0	3704.0	280.0	3541.0	411.0	116.0	57294.0	637.0	1306.0	235.0	464.0	187.0	0.0	283.0	979.0	381.0	379.0	352.0
154	2198.0	1256.0	439.0	4585.0	126.0	565.0	172.0	238.0	0.0	26.0	249.0	16.0	19.0	53.0	50260.0	0.0	122.0	258.0	424.0	115.0	18909.0	42.0	0.0	92.0	0.0	439.0	0.0	1193.0	154.0	44.0	321.0	690.0	2047.0	103.0	97.0	109.0	66563.0	125.0	716.0	194.0	117.0	0.0	56.0	0.0	231.0	157.0	0.0	1570.0	44.0
155	292.0	995.0	59.0	696.0	0.0	99.0	0.0	0.0	0.0	0.0	66.0	0.0	0.0	0.0	0.0	0.0	0.0	0.0	0.0	24.0	0.0	0.0	86.0	0.0	92.0	0.0	0.0	66.0	73.0	0.0	64.0	0.0	205.0	0.0	0.0	0.0	0.0	92.0	238.0	0.0	0.0	0.0	0.0	0.0	0.0	0.0	0.0	79.0	0.0
156	1585.0	37118.0	0.0	2984.0	715.0	1678.0	219.0	528.0	80.0	0.0	271.0	50.0	26.0	45.0	0.0	3948.0	40.0	223.0	297.0	66.0	0.0	0.0	0.0	169.0	7927.0	435.0	0.0	466.0	3388.0	134.0	77.0	0.0	590.0	0.0	466.0	137.0	0.0	5751.0	278.0	333.0	78.0	112.0	85.0	0.0	128.0	466.0	115.0	0.0	89.0
157	2444.0	1139.0	644.0	1387.0	631.0	214.0	0.0	1205.0	0.0	0.0	0.0	0.0	0.0	0.0	0.0	88.0	0.0	206.0	313.0	0.0	127.0	0.0	0.0	107.0	445.0	186.0	0.0	482.0	176.0	0.0	25.0	190.0	462.0	44.0	60.0	0.0	0.0	166.0	557.0	166.0	0.0	70.0	0.0	0.0	103.0	94.0	0.0	1061.0	67.0
158	80.0	67.0	94.0	17122.0	80.0	0.0	109.0	0.0	0.0	0.0	543.0	0.0	0.0	0.0	0.0	0.0	0.0	67.0	0.0	0.0	40.0	0.0	256.0	0.0	0.0	0.0	0.0	0.0	0.0	0.0	0.0	26.0	32694.0	0.0	0.0	0.0	0.0	0.0	955.0	0.0	0.0	0.0	0.0	0.0	1739.0	0.0	0.0	94.0	0.0
159	4106.0	26112.0	1163.0	24848.0	5975.0	15551.0	3017.0	1963.0	173.0	104.0	7819.0	94.0	159.0	273.0	187.0	14645.0	173.0	1290.0	764.0	215.0	139.0	98.0	13266.0	308.0	32088.0	590.0	0.0	2858.0	2225.0	223.0	257.0	1030.0	3314.0	88.0	3771.0	342.0	166.0	18597.0	5376.0	597.0	215.0	281.0	153.0	0.0	1571.0	568.0	566.0	454.0	112.0
160	354.0	1081.0	0.0	885.0	0.0	167.0	0.0	371.0	0.0	0.0	158.0	0.0	0.0	0.0	0.0	0.0	0.0	0.0	0.0	41.0	0.0	0.0	0.0	0.0	195.0	0.0	0.0	149.0	0.0	0.0	102.0	152.0	214.0	0.0	60.0	0.0	0.0	0.0	318.0	0.0	0.0	0.0	0.0	0.0	0.0	0.0	0.0	195.0	0.0
161	32.0	32.0	0.0	1661.0	21.0	58.0	42.0	0.0	0.0	0.0	249.0	0.0	0.0	0.0	21.0	0.0	0.0	16.0	42.0	99.0	21.0	0.0	10.0	0.0	0.0	0.0	0.0	0.0	16.0	0.0	0.0	0.0	7183.0	0.0	0.0	0.0	0.0	0.0	398.0	0.0	0.0	0.0	0.0	0.0	437.0	0.0	0.0	10.0	0.0
162	1146.0	90.0	444.0	111.0	0.0	97.0	0.0	83.0	9029.0	0.0	0.0	127.0	106.0	0.0	0.0	0.0	0.0	0.0	152.0	0.0	0.0	354.0	0.0	61.0	104.0	305.0	0.0	0.0	0.0	2613.0	0.0	0.0	173.0	159.0	0.0	820.0	0.0	0.0	0.0	2419.0	294.0	0.0	493.0	0.0	0.0	83.0	0.0	0.0	82.0
163	837.0	491.0	260.0	462.0	315.0	0.0	0.0	1061.0	0.0	0.0	0.0	0.0	0.0	0.0	0.0	101.0	0.0	86.0	187.0	0.0	0.0	0.0	0.0	0.0	231.0	101.0	0.0	130.0	86.0	0.0	0.0	0.0	202.0	0.0	0.0	0.0	0.0	115.0	115.0	0.0	0.0	56.0	0.0	0.0	0.0	0.0	0.0	115.0	0.0
164	202.0	139.0	88.0	130.0	29.0	0.0	0.0	0.0	0.0	25.0	38.0	0.0	0.0	1448.0	0.0	0.0	0.0	2744.0	33.0	0.0	0.0	0.0	0.0	0.0	0.0	38.0	0.0	29.0	0.0	0.0	0.0	0.0	228.0	0.0	0.0	0.0	0.0	0.0	21.0	0.0	0.0	0.0	0.0	0.0	21.0	25.0	1478.0	0.0	0.0
165	240.0	255.0	0.0	355.0	0.0	135.0	0.0	0.0	0.0	0.0	0.0	0.0	0.0	0.0	46.0	0.0	0.0	0.0	0.0	0.0	0.0	0.0	70.0	0.0	0.0	0.0	0.0	371.0	0.0	0.0	0.0	229.0	115.0	0.0	0.0	0.0	0.0	0.0	50.0	0.0	0.0	0.0	0.0	0.0	0.0	0.0	0.0	303.0	0.0
166	296.0	411.0	0.0	4110.0	454.0	331.0	408.0	291.0	0.0	0.0	362.0	0.0	0.0	0.0	211.0	88.0	0.0	0.0	0.0	331.0	0.0	0.0	2203.0	0.0	331.0	0.0	0.0	593.0	0.0	0.0	167.0	190.0	353.0	0.0	60.0	0.0	16.0	83.0	1831.0	0.0	0.0	0.0	0.0	0.0	0.0	0.0	0.0	227.0	0.0
167	2290.0	343.0	728.0	385.0	0.0	0.0	0.0	18740.0	0.0	0.0	0.0	0.0	0.0	0.0	0.0	0.0	0.0	0.0	426.0	0.0	0.0	0.0	0.0	229.0	156.0	270.0	0.0	72.0	0.0	0.0	0.0	0.0	218.0	0.0	0.0	0.0	0.0	0.0	239.0	0.0	0.0	0.0	0.0	0.0	0.0	395.0	0.0	0.0	249.0
168	0.0	0.0	0.0	0.0	0.0	0.0	157.0	0.0	0.0	0.0	0.0	0.0	0.0	0.0	46.0	0.0	0.0	0.0	0.0	480.0	0.0	0.0	0.0	0.0	0.0	0.0	0.0	0.0	0.0	0.0	0.0	0.0	0.0	0.0	0.0	0.0	0.0	0.0	0.0	0.0	0.0	0.0	0.0	0.0	0.0	0.0	0.0	0.0	0.0
169	221.0	72.0	49.0	0.0	0.0	0.0	0.0	0.0	25.0	0.0	0.0	12.0	0.0	0.0	0.0	3.0	0.0	0.0	12.0	0.0	0.0	25.0	0.0	0.0	17.0	8.0	0.0	0.0	8.0	0.0	0.0	0.0	0.0	12.0	0.0	30.0	0.0	0.0	0.0	94.0	117.0	0.0	35.0	12.0	0.0	8.0	0.0	0.0	0.0
170	1831.0	295.0	1055.0	73.0	0.0	0.0	0.0	0.0	177.0	19.0	0.0	1808.0	22.0	0.0	0.0	0.0	0.0	0.0	66.0	0.0	29.0	73.0	0.0	0.0	0.0	103.0	0.0	0.0	22.0	66.0	0.0	0.0	118.0	44.0	0.0	243.0	0.0	0.0	0.0	1306.0	8885.0	0.0	118.0	0.0	0.0	103.0	0.0	66.0	59.0
171	125.0	152.0	44.0	448.0	0.0	0.0	0.0	53.0	0.0	0.0	0.0	0.0	0.0	0.0	1852.0	0.0	0.0	0.0	44.0	0.0	11231.0	0.0	71.0	0.0	0.0	53.0	0.0	152.0	0.0	0.0	25.0	53.0	179.0	0.0	0.0	0.0	1599.0	0.0	0.0	0.0	0.0	0.0	0.0	0.0	0.0	0.0	0.0	1256.0	0.0
172	8310.0	345.0	4655.0	158.0	0.0	0.0	0.0	205.0	265.0	39.0	0.0	161.0	153.0	0.0	0.0	0.0	163.0	0.0	1995.0	0.0	0.0	98.0	0.0	262.0	102.0	2143.0	0.0	0.0	0.0	781.0	0.0	0.0	401.0	3189.0	0.0	589.0	0.0	0.0	0.0	542.0	196.0	351.0	158.0	0.0	0.0	568.0	0.0	0.0	119.0
173	8220.0	3816.0	3112.0	2348.0	379.0	1350.0	0.0	1565.0	473.0	117.0	997.0	822.0	1409.0	447.0	0.0	355.0	439.0	567.0	1937.0	41.0	0.0	235.0	0.0	7590.0	1115.0	2583.0	0.0	482.0	528.0	681.0	0.0	0.0	1852.0	443.0	254.0	1350.0	16.0	500.0	278.0	2231.0	1056.0	763.0	763.0	0.0	206.0	17059.0	462.0	227.0	4638.0
174	196.0	180.0	0.0	1210.0	0.0	147.0	94.0	0.0	0.0	0.0	0.0	0.0	0.0	0.0	562.0	0.0	0.0	0.0	0.0	0.0	150.0	0.0	0.0	0.0	0.0	0.0	0.0	1276.0	0.0	0.0	334.0	4942.0	229.0	0.0	0.0	0.0	249.0	0.0	398.0	0.0	0.0	0.0	0.0	0.0	0.0	0.0	0.0	3525.0	0.0
175	452.0	105.0	228.0	250.0	61.0	0.0	0.0	0.0	0.0	0.0	105.0	0.0	0.0	452.0	0.0	0.0	0.0	500.0	105.0	0.0	0.0	0.0	0.0	0.0	30.0	65.0	0.0	0.0	0.0	0.0	0.0	0.0	193.0	0.0	0.0	0.0	0.0	0.0	65.0	39.0	0.0	0.0	0.0	0.0	35.0	0.0	311.0	92.0	0.0
176	238.0	1586.0	0.0	554.0	0.0	317.0	141.0	138.0	0.0	0.0	0.0	0.0	0.0	0.0	0.0	296.0	0.0	0.0	0.0	0.0	0.0	0.0	346.0	0.0	404.0	0.0	0.0	138.0	200.0	0.0	25.0	115.0	154.0	0.0	194.0	0.0	0.0	166.0	0.0	0.0	0.0	0.0	0.0	0.0	0.0	0.0	0.0	0.0	0.0
177	128.0	145.0	0.0	3705.0	0.0	64.0	725.0	0.0	0.0	0.0	0.0	0.0	0.0	0.0	1450.0	0.0	0.0	64.0	0.0	869.0	0.0	0.0	9956.0	0.0	0.0	0.0	0.0	145.0	0.0	0.0	0.0	80.0	837.0	0.0	0.0	0.0	0.0	0.0	193.0	0.0	0.0	0.0	0.0	0.0	145.0	0.0	0.0	96.0	0.0
178	998.0	2055.0	348.0	40928.0	555.0	5637.0	3818.0	318.0	69.0	0.0	4260.0	0.0	0.0	0.0	1055.0	1644.0	0.0	0.0	0.0	364.0	0.0	0.0	11450.0	0.0	3288.0	0.0	0.0	2635.0	176.0	0.0	784.0	1030.0	1559.0	0.0	630.0	0.0	266.0	416.0	9238.0	0.0	49.0	0.0	34.0	0.0	592.0	126.0	80.0	758.0	0.0
179	0.0	0.0	0.0	0.0	0.0	0.0	0.0	0.0	0.0	0.0	0.0	0.0	0.0	0.0	0.0	0.0	0.0	0.0	0.0	0.0	0.0	0.0	0.0	0.0	0.0	0.0	0.0	0.0	0.0	0.0	0.0	0.0	0.0	0.0	0.0	0.0	0.0	0.0	0.0	0.0	0.0	0.0	0.0	0.0	0.0	0.0	0.0	0.0	0.0
180	915.0	396.0	308.0	114.0	0.0	52.0	0.0	451.0	96.0	0.0	0.0	0.0	211.0	0.0	0.0	0.0	0.0	0.0	272.0	0.0	0.0	34.0	0.0	694.0	140.0	220.0	0.0	0.0	61.0	52.0	0.0	0.0	105.0	70.0	0.0	70.0	0.0	0.0	0.0	264.0	88.0	61.0	39.0	0.0	0.0	663.0	0.0	0.0	519.0
181	538.0	234.0	75.0	449.0	214.0	0.0	0.0	386.0	0.0	0.0	203.0	0.0	0.0	45.0	0.0	44.0	0.0	120.0	107.0	0.0	37.0	0.0	0.0	0.0	63.0	44.0	0.0	0.0	0.0	0.0	0.0	0.0	284.0	0.0	0.0	0.0	0.0	0.0	132.0	0.0	0.0	0.0	0.0	0.0	0.0	0.0	0.0	0.0	0.0
182	149.0	447.0	0.0	916.0	0.0	113.0	0.0	0.0	0.0	0.0	0.0	0.0	0.0	0.0	0.0	78.0	0.0	0.0	0.0	24.0	0.0	0.0	177.0	0.0	134.0	0.0	0.0	163.0	0.0	0.0	90.0	92.0	142.0	0.0	0.0	0.0	0.0	0.0	318.0	0.0	0.0	0.0	0.0	0.0	0.0	0.0	0.0	71.0	0.0
183	0.0	0.0	0.0	0.0	0.0	0.0	0.0	0.0	0.0	0.0	0.0	0.0	0.0	0.0	0.0	0.0	0.0	0.0	0.0	0.0	0.0	0.0	0.0	0.0	0.0	0.0	0.0	0.0	0.0	0.0	0.0	0.0	0.0	0.0	0.0	0.0	0.0	0.0	0.0	0.0	0.0	0.0	0.0	0.0	0.0	0.0	0.0	0.0	0.0
184	4814.0	2093.0	1561.0	2141.0	0.0	257.0	0.0	0.0	103.0	39.0	135.0	38.0	0.0	0.0	93.0	0.0	122.0	0.0	563.0	0.0	322.0	0.0	0.0	138.0	0.0	354.0	0.0	338.0	110.0	0.0	25.0	177.0	2632.0	132.0	0.0	0.0	66.0	125.0	597.0	241.0	88.0	84.0	51.0	5200.0	103.0	0.0	0.0	338.0	67.0
185	3060.0	3843.0	996.0	15374.0	656.0	1494.0	1162.0	530.0	138.0	26.0	2130.0	50.0	43.0	98.0	422.0	1352.0	163.0	275.0	297.0	264.0	162.0	34.0	2918.0	107.0	1067.0	217.0	0.0	1299.0	396.0	78.0	1363.0	1030.0	2339.0	162.0	339.0	164.0	199.0	667.0	2588.0	417.0	88.0	140.0	68.0	0.0	953.0	252.0	196.0	871.0	59.0
186	0.0	0.0	0.0	0.0	0.0	0.0	0.0	0.0	0.0	0.0	0.0	0.0	0.0	0.0	0.0	0.0	0.0	0.0	0.0	0.0	0.0	0.0	0.0	0.0	0.0	0.0	0.0	0.0	0.0	0.0	0.0	0.0	0.0	0.0	0.0	0.0	0.0	0.0	0.0	0.0	0.0	0.0	0.0	0.0	0.0	0.0	0.0	0.0	0.0
187	388.0	685.0	0.0	2557.0	0.0	0.0	78.0	0.0	0.0	0.0	1903.0	0.0	0.0	0.0	1665.0	685.0	0.0	0.0	0.0	49.0	104.0	0.0	548.0	0.0	1529.0	0.0	0.0	730.0	0.0	0.0	35466.0	799.0	388.0	0.0	0.0	0.0	632.0	0.0	2070.0	0.0	0.0	0.0	0.0	0.0	154.0	0.0	0.0	1402.0	0.0
188	0.0	64.0	0.0	2172.0	0.0	59.0	78.0	0.0	0.0	0.0	0.0	0.0	0.0	0.0	375.0	0.0	0.0	0.0	0.0	0.0	0.0	0.0	0.0	0.0	47.0	0.0	0.0	165.0	0.0	0.0	475.0	944.0	94.0	0.0	0.0	0.0	33.0	0.0	1075.0	0.0	0.0	0.0	0.0	0.0	0.0	0.0	0.0	2009.0	0.0
189	104.0	86.0	22.0	150.0	1586.0	22.0	0.0	22.0	0.0	0.0	31.0	0.0	0.0	27.0	0.0	0.0	0.0	722.0	18.0	0.0	0.0	0.0	0.0	0.0	13.0	0.0	0.0	0.0	0.0	0.0	0.0	0.0	140.0	13.0	0.0	0.0	0.0	0.0	50.0	13.0	0.0	27.0	0.0	0.0	22.0	27.0	50.0	18.0	0.0
190	1681.0	1345.0	523.0	597.0	151.0	242.0	0.0	1681.0	0.0	19.0	0.0	0.0	0.0	0.0	0.0	896.0	0.0	189.0	392.0	0.0	0.0	0.0	0.0	0.0	14071.0	186.0	0.0	0.0	298.0	0.0	0.0	0.0	261.0	44.0	60.0	0.0	0.0	336.0	168.0	0.0	0.0	56.0	0.0	0.0	0.0	224.0	0.0	186.0	37.0
191	425.0	2399.0	0.0	911.0	113.0	835.0	125.0	0.0	0.0	0.0	0.0	0.0	0.0	0.0	0.0	242.0	0.0	0.0	0.0	24.0	0.0	0.0	303.0	0.0	425.0	0.0	0.0	334.0	258.0	0.0	38.0	190.0	242.0	0.0	1427.0	0.0	0.0	258.0	136.0	0.0	0.0	0.0	0.0	0.0	0.0	0.0	0.0	303.0	0.0
192	158.0	0.0	0.0	861.0	0.0	79.0	0.0	0.0	0.0	0.0	0.0	0.0	0.0	0.0	117.0	0.0	0.0	0.0	0.0	0.0	0.0	0.0	0.0	0.0	0.0	0.0	0.0	673.0	0.0	0.0	128.0	11578.0	207.0	0.0	0.0	0.0	99.0	0.0	198.0	0.0	0.0	0.0	0.0	0.0	0.0	0.0	0.0	2388.0	0.0
193	352.0	338.0	0.0	1516.0	0.0	0.0	204.0	0.0	0.0	0.0	113.0	0.0	0.0	0.0	140.0	0.0	0.0	0.0	0.0	57.0	92.0	0.0	406.0	0.0	0.0	0.0	0.0	2301.0	0.0	0.0	0.0	1908.0	189.0	0.0	0.0	0.0	99.0	0.0	216.0	0.0	0.0	0.0	0.0	0.0	0.0	0.0	0.0	2236.0	0.0
194	965.0	11830.0	387.0	9293.0	416.0	2362.0	958.0	397.0	115.0	13.0	317.0	166.0	19.0	45.0	70.0	2994.0	0.0	223.0	0.0	132.0	0.0	38.0	2644.0	0.0	5567.0	248.0	0.0	705.0	750.0	0.0	25.0	763.0	974.0	0.0	1030.0	0.0	33.0	3252.0	1234.0	0.0	0.0	84.0	0.0	0.0	180.0	221.0	115.0	0.0	0.0
195	11839.0	9327.0	2365.0	57402.0	4017.0	8251.0	1869.0	1857.0	346.0	137.0	2878.0	133.0	219.0	538.0	27463.0	1927.0	470.0	2374.0	1358.0	1448.0	8734.0	252.0	9327.0	262.0	3542.0	776.0	0.0	31571.0	1079.0	234.0	19340.0	58120.0	13648.0	354.0	1746.0	562.0	24819.0	1459.0	20548.0	1529.0	373.0	492.0	374.0	0.0	1932.0	726.0	542.0	137408.0	194.0
196	6043.0	2030.0	2030.0	1291.0	0.0	1269.0	0.0	530.0	23093.0	78.0	271.0	2225.0	1574.0	113.0	0.0	88.0	275.0	103.0	1245.0	0.0	139.0	16086.0	0.0	462.0	607.0	1937.0	0.0	0.0	220.0	27802.0	64.0	0.0	1364.0	645.0	278.0	5859.0	0.0	166.0	0.0	16502.0	2317.0	197.0	14155.0	0.0	0.0	1674.0	69.0	0.0	142.0
197	496.0	392.0	125.0	1897.0	5495.0	155.0	0.0	133.0	0.0	0.0	135.0	0.0	0.0	0.0	0.0	0.0	0.0	154.0	81.0	0.0	0.0	0.0	0.0	0.0	0.0	0.0	0.0	185.0	140.0	0.0	0.0	114.0	266.0	0.0	0.0	0.0	0.0	0.0	398.0	0.0	0.0	0.0	0.0	0.0	0.0	0.0	0.0	214.0	0.0
198	22471.0	1479.0	7108.0	1908.0	720.0	493.0	0.0	2228.0	265.0	91.0	430.0	72.0	86.0	166.0	0.0	237.0	347.0	258.0	60760.0	33.0	673.0	111.0	0.0	987.0	607.0	19447.0	0.0	222.0	198.0	312.0	0.0	114.0	1657.0	8358.0	60.0	1055.0	0.0	208.0	318.0	611.0	147.0	1182.0	181.0	0.0	128.0	3285.0	127.0	0.0	614.0
199	121.0	50.0	29.0	87.0	16.0	0.0	0.0	29.0	0.0	401.0	0.0	0.0	0.0	146.0	0.0	0.0	146.0	62.0	125.0	0.0	0.0	0.0	0.0	0.0	37.0	62.0	0.0	25.0	71.0	0.0	0.0	0.0	100.0	0.0	0.0	16.0	0.0	0.0	37.0	0.0	0.0	16.0	0.0	0.0	0.0	29.0	66.0	0.0	0.0
200	282.0	70.0	102.0	11.0	0.0	0.0	8.0	0.0	20.0	0.0	0.0	29.0	11.0	20.0	0.0	11.0	0.0	0.0	17.0	0.0	17.0	11.0	0.0	0.0	26.0	47.0	0.0	0.0	0.0	35.0	0.0	0.0	17.0	17.0	0.0	26.0	0.0	0.0	0.0	152.0	245.0	8.0	35.0	0.0	0.0	11.0	0.0	29.0	0.0
201	1540.0	34.0	367.0	115.0	81.0	40.0	0.0	149.0	20.0	26.0	0.0	16.0	0.0	0.0	0.0	0.0	357.0	34.0	551.0	0.0	0.0	0.0	0.0	27.0	0.0	197.0	0.0	0.0	0.0	0.0	0.0	0.0	177.0	34.0	0.0	54.0	0.0	0.0	0.0	40.0	0.0	30352.0	0.0	0.0	0.0	126.0	0.0	0.0	0.0
202	714.0	202.0	255.0	70.0	0.0	35.0	0.0	26.0	335.0	0.0	0.0	907.0	452.0	0.0	0.0	26.0	0.0	0.0	123.0	0.0	26.0	96.0	0.0	0.0	0.0	96.0	0.0	26.0	0.0	141.0	0.0	0.0	44.0	52.0	0.0	158.0	0.0	0.0	0.0	722.0	235.0	0.0	132.0	0.0	0.0	88.0	0.0	0.0	0.0
203	735.0	95.0	159.0	38.0	0.0	51.0	0.0	0.0	115.0	0.0	0.0	7801.0	198.0	0.0	0.0	12.0	19.0	0.0	70.0	0.0	0.0	25.0	0.0	19.0	0.0	25.0	0.0	0.0	12.0	89.0	0.0	0.0	51.0	25.0	0.0	198.0	0.0	0.0	0.0	403.0	3122.0	0.0	44.0	0.0	0.0	38.0	12.0	0.0	0.0
204	6935.0	167260.0	1822.0	18153.0	5091.0	19077.0	989.0	4218.0	358.0	71.0	3014.0	178.0	193.0	940.0	281.0	18706.0	224.0	6745.0	1358.0	405.0	348.0	98.0	0.0	555.0	36441.0	1522.0	0.0	4788.0	19581.0	469.0	205.0	1832.0	4679.0	280.0	7700.0	575.0	349.0	49288.0	7287.0	1181.0	481.0	745.0	198.0	0.0	1133.0	1484.0	2310.0	758.0	164.0
205	806.0	275.0	456.0	21.0	0.0	0.0	0.0	0.0	159.0	0.0	0.0	148.0	21.0	0.0	0.0	0.0	0.0	0.0	106.0	0.0	0.0	21.0	0.0	0.0	0.0	21.0	0.0	0.0	21.0	84.0	0.0	0.0	53.0	21.0	0.0	95.0	0.0	0.0	0.0	987.0	23913.0	0.0	84.0	0.0	0.0	31.0	0.0	21.0	31.0
206	328.0	172.0	0.0	518.0	290.0	83.0	0.0	78.0	0.0	0.0	0.0	0.0	0.0	0.0	0.0	0.0	0.0	0.0	105.0	0.0	0.0	0.0	0.0	0.0	83.0	0.0	0.0	144.0	0.0	0.0	0.0	152.0	111.0	0.0	0.0	0.0	16.0	0.0	111.0	0.0	0.0	0.0	0.0	0.0	0.0	0.0	0.0	178.0	0.0
207	197.0	174.0	34.0	15844.0	116.0	34.0	78.0	0.0	0.0	0.0	1042.0	0.0	0.0	0.0	0.0	34.0	0.0	58.0	58.0	0.0	0.0	0.0	174.0	0.0	0.0	0.0	0.0	58.0	0.0	0.0	0.0	34.0	33281.0	0.0	0.0	0.0	0.0	0.0	2110.0	0.0	0.0	0.0	0.0	0.0	5451.0	0.0	0.0	92.0	0.0
208	1151.0	8457.0	0.0	10041.0	1124.0	1974.0	2105.0	371.0	0.0	0.0	385.0	33.0	53.0	60.0	93.0	7026.0	0.0	378.0	0.0	124.0	0.0	21.0	4030.0	0.0	10679.0	0.0	0.0	779.0	899.0	55.0	128.0	343.0	1364.0	0.0	2025.0	0.0	99.0	6046.0	1115.0	208.0	49.0	0.0	0.0	0.0	231.0	126.0	103.0	0.0	0.0
209	6312.0	1565.0	1565.0	1712.0	315.0	423.0	0.0	3342.0	196.0	143.0	407.0	50.0	49.0	144.0	0.0	0.0	521.0	258.0	2250.0	41.0	185.0	102.0	0.0	215.0	455.0	1272.0	0.0	0.0	176.0	167.0	51.0	0.0	1462.0	236.0	181.0	246.0	0.0	125.0	318.0	347.0	68.0	16027.0	90.0	0.0	128.0	695.0	69.0	0.0	59.0
210	2770.0	595.0	973.0	332.0	0.0	137.0	0.0	183.0	57.0	39.0	80.0	0.0	16.0	0.0	0.0	125.0	0.0	0.0	480.0	0.0	0.0	25.0	0.0	1465.0	171.0	320.0	0.0	0.0	114.0	44.0	0.0	0.0	148.0	59.0	0.0	0.0	0.0	0.0	0.0	91.0	0.0	0.0	0.0	0.0	0.0	2685.0	0.0	0.0	870.0
211	768.0	8998.0	237.0	1005.0	176.0	670.0	109.0	1140.0	0.0	0.0	0.0	0.0	23.0	68.0	0.0	1067.0	0.0	0.0	0.0	57.0	0.0	17.0	182.0	0.0	2226.0	237.0	0.0	185.0	5669.0	44.0	0.0	0.0	310.0	0.0	242.0	0.0	0.0	2501.0	0.0	0.0	0.0	0.0	0.0	0.0	0.0	94.0	0.0	0.0	37.0
212	23898.0	702.0	41228.0	599.0	290.0	0.0	0.0	875.0	889.0	104.0	135.0	189.0	106.0	0.0	0.0	0.0	296.0	0.0	6114.0	0.0	0.0	171.0	0.0	570.0	506.0	5840.0	0.0	0.0	0.0	1809.0	0.0	0.0	433.0	13511.0	0.0	2220.0	0.0	0.0	0.0	722.0	314.0	999.0	198.0	0.0	0.0	1642.0	69.0	0.0	209.0
213	429.0	322.0	79.0	457.0	107.0	0.0	0.0	0.0	0.0	19.0	84.0	0.0	0.0	1023.0	0.0	0.0	56.0	3136.0	79.0	0.0	0.0	0.0	0.0	0.0	0.0	0.0	0.0	0.0	0.0	0.0	0.0	0.0	401.0	0.0	0.0	0.0	0.0	0.0	62.0	0.0	0.0	0.0	0.0	0.0	50.0	0.0	8767.0	39.0	0.0
214	640.0	113.0	280.0	40.0	0.0	0.0	20.0	0.0	847.0	0.0	0.0	166.0	66.0	0.0	0.0	0.0	13.0	0.0	80.0	0.0	0.0	507.0	0.0	26.0	20.0	86.0	0.0	0.0	0.0	614.0	0.0	0.0	66.0	66.0	0.0	267.0	0.0	0.0	0.0	1181.0	137.0	0.0	387.0	0.0	0.0	46.0	0.0	26.0	0.0
215	665.0	150.0	416.0	28.0	20.0	32.0	16.0	20.0	293.0	0.0	0.0	322.0	5573.0	0.0	0.0	0.0	0.0	0.0	97.0	0.0	36.0	742.0	0.0	0.0	36.0	89.0	0.0	0.0	0.0	122.0	0.0	0.0	57.0	0.0	0.0	61.0	0.0	0.0	0.0	750.0	65.0	0.0	718.0	0.0	0.0	48.0	0.0	0.0	0.0
216	2005.0	108.0	649.0	44.0	0.0	0.0	0.0	57.0	346.0	150.0	0.0	1018.0	56.0	0.0	0.0	0.0	235.0	0.0	235.0	0.0	0.0	106.0	0.0	61.0	0.0	178.0	0.0	0.0	0.0	804.0	0.0	0.0	89.0	248.0	0.0	9117.0	0.0	0.0	0.0	681.0	274.0	44.0	147.0	0.0	0.0	347.0	0.0	0.0	0.0
217	50.0	33.0	0.0	193.0	151.0	0.0	0.0	16.0	0.0	0.0	91.0	0.0	0.0	0.0	0.0	0.0	0.0	378.0	20.0	0.0	0.0	0.0	0.0	0.0	16.0	44.0	0.0	0.0	20.0	0.0	0.0	0.0	105.0	0.0	0.0	0.0	0.0	0.0	16.0	0.0	0.0	10.0	0.0	0.0	0.0	0.0	47.0	30.0	0.0
218	126.0	1111.0	40.0	184.0	0.0	11707.0	0.0	28.0	23.0	0.0	0.0	0.0	0.0	0.0	0.0	529.0	0.0	0.0	0.0	0.0	0.0	0.0	0.0	0.0	404.0	0.0	0.0	0.0	512.0	0.0	0.0	0.0	0.0	0.0	8767.0	0.0	0.0	500.0	0.0	0.0	0.0	0.0	0.0	0.0	0.0	0.0	0.0	0.0	0.0
219	0.0	0.0	0.0	18527.0	0.0	0.0	769.0	0.0	0.0	0.0	0.0	0.0	0.0	0.0	46.0	0.0	0.0	0.0	0.0	0.0	0.0	0.0	0.0	0.0	0.0	0.0	0.0	668.0	0.0	0.0	0.0	114.0	0.0	0.0	0.0	0.0	16.0	0.0	0.0	0.0	0.0	0.0	0.0	0.0	0.0	0.0	0.0	0.0	0.0
220	0.0	0.0	0.0	0.0	0.0	0.0	0.0	0.0	0.0	0.0	0.0	0.0	0.0	98.0	0.0	0.0	0.0	0.0	0.0	0.0	0.0	0.0	0.0	0.0	0.0	0.0	0.0	0.0	0.0	0.0	0.0	0.0	0.0	0.0	0.0	0.0	0.0	0.0	0.0	0.0	0.0	0.0	0.0	0.0	0.0	0.0	207.0	0.0	0.0
221	1937.0	703.0	611.0	322.0	0.0	0.0	0.0	318.0	184.0	0.0	0.0	100.0	196.0	0.0	0.0	0.0	61.0	0.0	415.0	0.0	0.0	111.0	0.0	1157.0	876.0	576.0	0.0	0.0	0.0	145.0	0.0	0.0	322.0	0.0	0.0	196.0	0.0	83.0	0.0	3990.0	426.0	70.0	357.0	0.0	0.0	2495.0	0.0	0.0	542.0
222	3203.0	1005.0	1589.0	748.0	0.0	303.0	0.0	451.0	115.0	45.0	339.0	350.0	189.0	60.0	0.0	118.0	91.0	103.0	935.0	0.0	0.0	81.0	0.0	6618.0	350.0	1613.0	0.0	0.0	233.0	178.0	0.0	0.0	444.0	177.0	84.0	374.0	0.0	166.0	0.0	514.0	127.0	112.0	187.0	0.0	0.0	5718.0	92.0	0.0	10802.0
223	652.0	261.0	87.0	841.0	1440.0	0.0	0.0	275.0	0.0	0.0	464.0	0.0	0.0	68.0	0.0	0.0	40.0	2030.0	203.0	0.0	0.0	0.0	0.0	0.0	116.0	130.0	0.0	58.0	0.0	0.0	0.0	0.0	536.0	0.0	0.0	0.0	0.0	0.0	217.0	0.0	0.0	58.0	0.0	0.0	58.0	0.0	127.0	130.0	0.0
224	1893.0	8808.0	387.0	14224.0	758.0	4372.0	2592.0	238.0	69.0	26.0	1269.0	16.0	93.0	60.0	70.0	3765.0	51.0	395.0	254.0	115.0	127.0	34.0	5593.0	61.0	9413.0	0.0	0.0	1670.0	903.0	55.0	154.0	610.0	2437.0	44.0	2364.0	82.0	49.0	3711.0	2429.0	250.0	58.0	56.0	45.0	0.0	695.0	221.0	254.0	454.0	0.0
225	429.0	84.0	139.0	64.0	0.0	0.0	0.0	69.0	0.0	6195.0	29.0	0.0	0.0	204.0	0.0	0.0	1866.0	84.0	129.0	0.0	24.0	0.0	0.0	0.0	39.0	124.0	0.0	0.0	0.0	34.0	0.0	0.0	129.0	24.0	0.0	411.0	0.0	0.0	0.0	0.0	0.0	234.0	0.0	0.0	0.0	29.0	138.0	0.0	0.0
226	2753.0	102.0	480.0	61.0	27.0	0.0	0.0	82.0	34.0	679.0	0.0	0.0	0.0	0.0	0.0	0.0	5080.0	0.0	556.0	0.0	0.0	0.0	0.0	34.0	0.0	254.0	0.0	0.0	0.0	78.0	0.0	0.0	116.0	315.0	0.0	1064.0	0.0	0.0	61.0	48.0	0.0	7867.0	0.0	0.0	0.0	505.0	0.0	0.0	0.0
227	3024.0	1644.0	675.0	2994.0	322.0	0.0	0.0	212.0	46.0	104.0	411.0	16.0	0.0	822.0	0.0	0.0	153.0	998.0	587.0	0.0	0.0	0.0	0.0	61.0	440.0	352.0	0.0	0.0	110.0	44.0	0.0	0.0	3200.0	73.0	0.0	150.0	0.0	0.0	278.0	0.0	68.0	112.0	0.0	0.0	469.0	252.0	2466.0	0.0	149.0
228	3028.0	28051.0	852.0	12272.0	1035.0	5818.0	1115.0	2546.0	138.0	19.0	2470.0	89.0	93.0	220.0	46.0	8686.0	102.0	757.0	679.0	157.0	92.0	68.0	1115.0	246.0	18271.0	931.0	0.0	927.0	49966.0	156.0	244.0	381.0	2534.0	103.0	2231.0	164.0	133.0	21516.0	2907.0	528.0	176.0	281.0	56.0	0.0	669.0	600.0	542.0	227.0	112.0
229	857.0	3982.0	168.0	674.0	0.0	6594.0	0.0	153.0	0.0	0.0	0.0	0.0	0.0	0.0	0.0	3083.0	0.0	0.0	183.0	0.0	0.0	0.0	0.0	0.0	4150.0	168.0	0.0	0.0	873.0	0.0	0.0	0.0	214.0	0.0	4499.0	0.0	0.0	3669.0	153.0	0.0	0.0	0.0	0.0	0.0	0.0	0.0	69.0	0.0	0.0
230	150.0	97.0	30.0	97.0	30.0	0.0	0.0	0.0	0.0	158.0	15.0	0.0	0.0	467.0	0.0	0.0	82.0	188.0	37.0	0.0	0.0	0.0	0.0	0.0	0.0	52.0	0.0	0.0	0.0	0.0	0.0	0.0	75.0	0.0	0.0	15.0	0.0	0.0	0.0	0.0	0.0	22.0	0.0	0.0	22.0	60.0	105.0	0.0	0.0
231	169.0	56.0	0.0	436.0	0.0	0.0	0.0	48.0	0.0	0.0	0.0	0.0	0.0	0.0	820.0	0.0	0.0	0.0	0.0	0.0	441.0	0.0	48.0	0.0	0.0	0.0	0.0	169.0	0.0	0.0	48.0	266.0	186.0	0.0	0.0	0.0	749.0	0.0	0.0	0.0	0.0	0.0	0.0	0.0	0.0	0.0	0.0	906.0	0.0
232	6488.0	5330.0	1274.0	14716.0	1339.0	4982.0	298.0	1969.0	219.0	78.0	634.0	105.0	83.0	220.0	140.0	859.0	255.0	671.0	1390.0	157.0	1568.0	72.0	0.0	231.0	1622.0	1274.0	0.0	4454.0	925.0	145.0	244.0	1412.0	4191.0	236.0	679.0	356.0	149.0	833.0	1393.0	987.0	127.0	478.0	164.0	0.0	412.0	568.0	323.0	1099.0	172.0
233	149.0	74.0	97.0	161.0	0.0	0.0	0.0	29.0	0.0	161.0	0.0	0.0	0.0	1505.0	0.0	0.0	37.0	97.0	0.0	0.0	0.0	0.0	0.0	0.0	0.0	26.0	0.0	14.0	0.0	0.0	0.0	0.0	209.0	0.0	0.0	0.0	0.0	0.0	0.0	0.0	0.0	0.0	0.0	0.0	0.0	0.0	808.0	0.0	0.0
234	9042.0	4345.0	2348.0	11156.0	34478.0	1174.0	125.0	2113.0	277.0	608.0	5049.0	50.0	36.0	2701.0	0.0	652.0	1001.0	77316.0	2231.0	223.0	801.0	94.0	0.0	401.0	1644.0	2231.0	0.0	965.0	682.0	268.0	141.0	267.0	10921.0	383.0	485.0	575.0	33.0	542.0	2466.0	1056.0	206.0	1174.0	226.0	0.0	1004.0	663.0	4227.0	720.0	307.0
235	1190.0	534.0	213.0	1617.0	167.0	274.0	0.0	167.0	46.0	45.0	135.0	0.0	0.0	900.0	0.0	0.0	71.0	869.0	335.0	0.0	127.0	17.0	0.0	92.0	0.0	305.0	0.0	0.0	198.0	0.0	0.0	0.0	3188.0	88.0	0.0	0.0	0.0	0.0	0.0	0.0	0.0	0.0	0.0	0.0	305.0	0.0	1525.0	0.0	0.0
236	314.0	390.0	0.0	984.0	0.0	280.0	0.0	144.0	0.0	0.0	93.0	0.0	0.0	0.0	0.0	84.0	0.0	0.0	0.0	0.0	0.0	0.0	101.0	0.0	0.0	0.0	0.0	482.0	0.0	0.0	0.0	190.0	212.0	0.0	0.0	0.0	0.0	110.0	178.0	0.0	0.0	0.0	0.0	0.0	0.0	0.0	0.0	416.0	0.0
237	863.0	512.0	215.0	1430.0	2501.0	0.0	0.0	323.0	0.0	65.0	755.0	0.0	0.0	326.0	0.0	0.0	91.0	17085.0	215.0	0.0	0.0	0.0	0.0	61.0	161.0	0.0	0.0	0.0	0.0	44.0	0.0	0.0	1052.0	0.0	60.0	95.0	0.0	0.0	323.0	0.0	0.0	112.0	45.0	0.0	103.0	94.0	462.0	188.0	52.0
238	398.0	185.0	79.0	770.0	0.0	119.0	66.0	79.0	0.0	0.0	0.0	0.0	0.0	0.0	0.0	0.0	0.0	0.0	0.0	0.0	81.0	0.0	212.0	0.0	146.0	0.0	0.0	3006.0	0.0	0.0	0.0	1641.0	146.0	0.0	0.0	0.0	0.0	0.0	0.0	0.0	0.0	0.0	0.0	0.0	0.0	0.0	0.0	341.0	0.0
239	0.0	0.0	0.0	1661.0	1263.0	0.0	0.0	0.0	0.0	0.0	113.0	0.0	0.0	0.0	0.0	0.0	0.0	154.0	297.0	0.0	104.0	0.0	0.0	0.0	0.0	0.0	0.0	630.0	132.0	0.0	0.0	229.0	0.0	0.0	0.0	0.0	0.0	83.0	517.0	0.0	0.0	0.0	0.0	0.0	154.0	0.0	69.0	758.0	0.0
240	545.0	387.0	143.0	1435.0	189.0	358.0	0.0	157.0	0.0	0.0	0.0	0.0	0.0	0.0	0.0	0.0	0.0	0.0	0.0	0.0	0.0	0.0	0.0	0.0	172.0	0.0	0.0	482.0	86.0	0.0	0.0	152.0	301.0	0.0	0.0	0.0	0.0	86.0	172.0	0.0	0.0	0.0	0.0	0.0	0.0	0.0	0.0	341.0	0.0
241	1675.0	114.0	476.0	193.0	227.0	61.0	0.0	185.0	0.0	85.0	26.0	0.0	0.0	0.0	0.0	0.0	572.0	52.0	1754.0	0.0	0.0	0.0	52.0	123.0	70.0	493.0	0.0	0.0	0.0	0.0	0.0	0.0	141.0	0.0	0.0	82.0	0.0	0.0	35.0	0.0	0.0	4169.0	0.0	0.0	0.0	88.0	0.0	0.0	44.0
242	1557.0	579.0	561.0	669.0	0.0	108.0	0.0	20749.0	0.0	0.0	0.0	0.0	16.0	0.0	0.0	0.0	0.0	0.0	398.0	0.0	104.0	0.0	0.0	77.0	271.0	344.0	0.0	0.0	144.0	0.0	0.0	0.0	307.0	59.0	0.0	0.0	0.0	0.0	0.0	0.0	0.0	70.0	0.0	0.0	0.0	144.0	0.0	0.0	37.0
243	153.0	298.0	38.0	149.0	0.0	140.0	34.0	0.0	0.0	0.0	0.0	0.0	0.0	0.0	0.0	0.0	0.0	0.0	0.0	0.0	0.0	0.0	63.0	0.0	55.0	0.0	0.0	149.0	0.0	0.0	0.0	80.0	97.0	0.0	0.0	0.0	16.0	0.0	0.0	0.0	0.0	0.0	0.0	0.0	0.0	0.0	0.0	106.0	0.0
244	2526.0	1904.0	393.0	507.0	0.0	355.0	0.0	571.0	0.0	0.0	0.0	0.0	0.0	0.0	0.0	330.0	0.0	0.0	228.0	0.0	0.0	17.0	0.0	0.0	736.0	0.0	0.0	152.0	355.0	0.0	0.0	114.0	279.0	44.0	84.0	0.0	0.0	190.0	0.0	114.0	0.0	0.0	0.0	0.0	0.0	0.0	0.0	720.0	0.0
245	6900.0	258.0	2559.0	396.0	252.0	0.0	0.0	981.0	57.0	13.0	91.0	0.0	0.0	0.0	0.0	0.0	102.0	0.0	4161.0	0.0	81.0	34.0	0.0	401.0	121.0	2702.0	0.0	0.0	0.0	55.0	0.0	0.0	258.0	531.0	60.0	82.0	0.0	0.0	106.0	0.0	0.0	225.0	0.0	0.0	0.0	2622.0	0.0	0.0	104.0
246	739.0	3711.0	231.0	400.0	0.0	352.0	0.0	184.0	0.0	0.0	0.0	0.0	0.0	0.0	0.0	2282.0	0.0	103.0	184.0	0.0	0.0	0.0	0.0	61.0	860.0	138.0	0.0	107.0	2171.0	0.0	0.0	0.0	246.0	44.0	206.0	82.0	0.0	2543.0	123.0	0.0	0.0	0.0	0.0	0.0	0.0	92.0	0.0	0.0	37.0
247	695.0	2202.0	173.0	367.0	0.0	830.0	0.0	154.0	0.0	0.0	0.0	0.0	0.0	0.0	0.0	18644.0	0.0	77.0	135.0	0.0	0.0	0.0	0.0	92.0	5415.0	0.0	0.0	96.0	598.0	0.0	0.0	0.0	135.0	0.0	315.0	0.0	0.0	2627.0	96.0	0.0	0.0	0.0	0.0	0.0	0.0	115.0	0.0	0.0	52.0
248	2589.0	4929.0	672.0	1020.0	164.0	775.0	94.0	424.0	69.0	0.0	181.0	27.0	19.0	113.0	0.0	2104.0	61.0	172.0	373.0	0.0	0.0	0.0	224.0	215.0	2226.0	497.0	0.0	0.0	2423.0	100.0	25.0	0.0	584.0	73.0	303.0	95.0	0.0	1667.0	0.0	180.0	98.0	112.0	45.0	0.0	0.0	537.0	69.0	0.0	172.0
249	1087.0	407.0	226.0	483.0	164.0	90.0	0.0	1465.0	0.0	0.0	0.0	0.0	0.0	0.0	0.0	90.0	0.0	120.0	256.0	0.0	127.0	0.0	0.0	0.0	196.0	135.0	0.0	75.0	90.0	0.0	0.0	0.0	256.0	44.0	0.0	0.0	0.0	0.0	120.0	0.0	0.0	0.0	0.0	0.0	0.0	120.0	0.0	196.0	37.0
250	178.0	4204.0	0.0	429.0	0.0	1646.0	0.0	0.0	0.0	0.0	0.0	0.0	0.0	0.0	0.0	858.0	0.0	0.0	0.0	0.0	0.0	0.0	143.0	0.0	1234.0	89.0	0.0	0.0	4562.0	0.0	0.0	0.0	89.0	0.0	1118.0	0.0	0.0	1082.0	116.0	0.0	0.0	0.0	0.0	0.0	0.0	0.0	0.0	0.0	0.0
251	65.0	40.0	0.0	1288.0	15.0	0.0	40.0	15.0	0.0	0.0	226.0	0.0	0.0	0.0	0.0	0.0	0.0	0.0	20.0	0.0	0.0	0.0	65.0	0.0	0.0	0.0	40.0	25.0	0.0	0.0	0.0	0.0	25541.0	0.0	0.0	0.0	15.0	0.0	263.0	20.0	0.0	0.0	0.0	0.0	994.0	0.0	0.0	10.0	0.0
252	4261.0	1859.0	1504.0	960.0	252.0	355.0	0.0	848.0	292.0	32.0	226.0	161.0	250.0	53.0	0.0	148.0	61.0	137.0	1023.0	0.0	0.0	209.0	0.0	2576.0	898.0	919.0	0.0	0.0	154.0	212.0	25.0	0.0	584.0	221.0	72.0	313.0	0.0	83.0	0.0	4156.0	157.0	182.0	355.0	0.0	77.0	3790.0	138.0	0.0	2339.0
253	396.0	123.0	107.0	363.0	315.0	0.0	0.0	115.0	0.0	19.0	66.0	0.0	0.0	60.0	0.0	0.0	99.0	957.0	99.0	0.0	0.0	0.0	0.0	0.0	0.0	82.0	0.0	0.0	0.0	0.0	0.0	0.0	181.0	0.0	0.0	0.0	0.0	0.0	0.0	0.0	0.0	82.0	0.0	0.0	0.0	33.0	57.0	0.0	74.0
254	1260.0	10985.0	420.0	726.0	0.0	493.0	0.0	318.0	0.0	0.0	158.0	0.0	0.0	0.0	0.0	563.0	0.0	103.0	226.0	0.0	0.0	21.0	0.0	200.0	708.0	210.0	0.0	0.0	3085.0	0.0	25.0	0.0	468.0	0.0	121.0	0.0	0.0	1209.0	0.0	152.0	39.0	56.0	0.0	0.0	0.0	284.0	0.0	0.0	112.0
255	1156.0	6535.0	289.0	1098.0	0.0	987.0	94.0	265.0	0.0	0.0	0.0	27.0	0.0	0.0	0.0	2312.0	30.0	137.0	212.0	41.0	0.0	0.0	0.0	107.0	2581.0	212.0	0.0	173.0	3682.0	0.0	25.0	0.0	308.0	0.0	351.0	0.0	0.0	9882.0	0.0	152.0	0.0	56.0	0.0	0.0	0.0	126.0	103.0	0.0	37.0
256	139.0	69.0	0.0	1400.0	0.0	0.0	188.0	0.0	0.0	0.0	0.0	0.0	0.0	0.0	2579.0	0.0	0.0	0.0	0.0	0.0	441.0	0.0	83.0	0.0	0.0	0.0	0.0	174.0	0.0	0.0	90.0	341.0	188.0	0.0	0.0	0.0	1665.0	0.0	83.0	0.0	0.0	0.0	0.0	0.0	0.0	0.0	0.0	1705.0	0.0
257	970.0	82.0	209.0	61.0	0.0	24.0	0.0	928.0	24.0	0.0	0.0	0.0	0.0	0.0	0.0	0.0	71.0	20.0	571.0	0.0	0.0	0.0	0.0	61.0	74.0	143.0	0.0	0.0	0.0	0.0	0.0	0.0	69.0	0.0	37.0	0.0	0.0	0.0	28.0	28.0	0.0	411.0	0.0	0.0	0.0	157.0	0.0	0.0	0.0
258	391.0	76.0	84.0	7.0	0.0	0.0	0.0	0.0	30.0	0.0	0.0	7.0	0.0	0.0	0.0	0.0	0.0	0.0	26.0	0.0	13.0	0.0	0.0	0.0	7.0	17.0	0.0	0.0	0.0	13.0	0.0	0.0	17.0	13.0	0.0	13.0	0.0	0.0	0.0	278.0	360.0	3.0	21.0	0.0	0.0	17.0	0.0	7.0	0.0
259	249.0	338.0	0.0	10350.0	0.0	0.0	157.0	0.0	0.0	0.0	679.0	0.0	0.0	0.0	46.0	0.0	0.0	0.0	0.0	41.0	117.0	0.0	882.0	0.0	0.0	0.0	0.0	102.0	58.0	0.0	0.0	0.0	21464.0	0.0	0.0	0.0	0.0	0.0	1115.0	0.0	0.0	0.0	0.0	0.0	1205.0	0.0	0.0	161.0	0.0
260	919.0	621.0	143.0	10354.0	0.0	310.0	0.0	179.0	0.0	0.0	0.0	0.0	0.0	53.0	0.0	0.0	0.0	0.0	214.0	0.0	127.0	0.0	131.0	0.0	0.0	155.0	0.0	1230.0	132.0	0.0	0.0	114.0	859.0	0.0	0.0	0.0	0.0	0.0	286.0	0.0	0.0	0.0	0.0	0.0	0.0	0.0	0.0	298.0	0.0
261	582.0	904.0	0.0	827.0	113.0	459.0	125.0	168.0	0.0	0.0	0.0	0.0	0.0	0.0	93.0	0.0	0.0	0.0	0.0	33.0	0.0	0.0	367.0	0.0	260.0	0.0	0.0	556.0	110.0	0.0	64.0	496.0	291.0	0.0	121.0	0.0	49.0	0.0	199.0	0.0	0.0	0.0	0.0	0.0	0.0	0.0	0.0	796.0	0.0
262	231.0	295.0	0.0	1091.0	0.0	77.0	0.0	0.0	0.0	0.0	64.0	0.0	0.0	0.0	0.0	0.0	0.0	0.0	0.0	0.0	0.0	0.0	141.0	0.0	0.0	0.0	0.0	16015.0	0.0	0.0	0.0	839.0	154.0	0.0	0.0	0.0	0.0	0.0	128.0	0.0	0.0	0.0	0.0	0.0	0.0	0.0	0.0	568.0	0.0
263	1738.0	756.0	306.0	1002.0	0.0	0.0	0.0	204.0	0.0	818.0	158.0	0.0	0.0	1758.0	0.0	0.0	511.0	920.0	593.0	0.0	0.0	0.0	0.0	0.0	388.0	531.0	0.0	0.0	0.0	0.0	0.0	0.0	797.0	73.0	0.0	164.0	0.0	0.0	0.0	0.0	0.0	204.0	0.0	0.0	128.0	204.0	858.0	0.0	37.0
264	104.0	415.0	56.0	179.0	0.0	108.0	94.0	0.0	0.0	0.0	0.0	0.0	0.0	0.0	0.0	0.0	0.0	0.0	0.0	0.0	0.0	0.0	41.0	0.0	41.0	0.0	0.0	56.0	44.0	0.0	0.0	71.0	71.0	0.0	44.0	0.0	0.0	44.0	0.0	0.0	0.0	0.0	0.0	0.0	0.0	0.0	0.0	52.0	0.0
265	1025.0	254.0	353.0	49.0	0.0	0.0	0.0	0.0	12593.0	0.0	0.0	228.0	139.0	0.0	0.0	0.0	0.0	0.0	91.0	0.0	0.0	749.0	0.0	35.0	56.0	127.0	0.0	0.0	0.0	1675.0	0.0	0.0	0.0	84.0	0.0	877.0	0.0	0.0	0.0	10357.0	314.0	0.0	983.0	0.0	0.0	106.0	0.0	0.0	0.0
266	202.0	166.0	0.0	1033.0	0.0	106.0	78.0	0.0	0.0	0.0	0.0	0.0	0.0	0.0	187.0	0.0	0.0	0.0	0.0	33.0	162.0	0.0	106.0	0.0	0.0	0.0	0.0	1473.0	0.0	0.0	0.0	13417.0	178.0	0.0	0.0	0.0	133.0	0.0	225.0	0.0	0.0	0.0	0.0	0.0	0.0	0.0	0.0	3146.0	0.0
267	1280.0	185.0	323.0	431.0	416.0	0.0	0.0	246.0	0.0	817.0	0.0	0.0	0.0	273.0	0.0	0.0	1835.0	1110.0	370.0	0.0	0.0	0.0	0.0	77.0	0.0	339.0	0.0	0.0	0.0	33.0	0.0	0.0	323.0	59.0	0.0	185.0	0.0	0.0	0.0	77.0	78.0	894.0	0.0	0.0	0.0	246.0	127.0	0.0	67.0
268	106.0	94.0	70.0	851.0	0.0	0.0	70.0	0.0	0.0	0.0	0.0	0.0	0.0	0.0	1923.0	0.0	0.0	0.0	0.0	0.0	5784.0	0.0	94.0	0.0	118.0	70.0	0.0	153.0	0.0	0.0	0.0	153.0	248.0	0.0	0.0	0.0	1199.0	0.0	141.0	94.0	0.0	0.0	0.0	94.0	0.0	0.0	0.0	1656.0	0.0
269	84.0	56.0	0.0	1336.0	0.0	0.0	252.0	0.0	0.0	0.0	56.0	0.0	0.0	0.0	130.0	0.0	0.0	0.0	0.0	529.0	84.0	0.0	869.0	0.0	0.0	0.0	0.0	65.0	0.0	0.0	0.0	37.0	448.0	0.0	0.0	0.0	0.0	0.0	149.0	0.0	0.0	0.0	0.0	0.0	56.0	0.0	0.0	84.0	0.0
270	558.0	351.0	0.0	1276.0	0.0	175.0	0.0	0.0	0.0	0.0	0.0	0.0	0.0	0.0	46.0	0.0	0.0	0.0	0.0	0.0	0.0	0.0	207.0	0.0	111.0	0.0	0.0	5159.0	0.0	0.0	0.0	1068.0	255.0	44.0	0.0	0.0	33.0	0.0	358.0	0.0	0.0	0.0	0.0	0.0	0.0	0.0	0.0	758.0	0.0
271	50.0	0.0	0.0	303.0	0.0	0.0	28.0	0.0	0.0	0.0	0.0	0.0	0.0	0.0	492.0	0.0	0.0	0.0	0.0	0.0	104.0	0.0	57.0	0.0	0.0	0.0	0.0	115.0	0.0	0.0	43.0	346.0	122.0	0.0	0.0	0.0	383.0	0.0	122.0	0.0	0.0	0.0	0.0	0.0	0.0	0.0	0.0	1423.0	0.0
272	1939.0	424.0	484.0	606.0	176.0	0.0	0.0	477.0	0.0	0.0	203.0	0.0	0.0	0.0	0.0	0.0	40.0	240.0	404.0	16.0	127.0	0.0	0.0	46.0	202.0	131.0	0.0	0.0	101.0	0.0	0.0	0.0	444.0	44.0	0.0	0.0	0.0	0.0	0.0	0.0	0.0	616.0	0.0	0.0	0.0	111.0	0.0	111.0	0.0
273	1111.0	909.0	272.0	121.0	0.0	60.0	0.0	90.0	0.0	0.0	0.0	0.0	0.0	0.0	0.0	222.0	0.0	0.0	60.0	0.0	0.0	0.0	0.0	370.0	192.0	161.0	0.0	0.0	212.0	0.0	0.0	0.0	101.0	0.0	0.0	0.0	0.0	131.0	0.0	40.0	0.0	0.0	0.0	0.0	0.0	821.0	0.0	0.0	209.0
274	724.0	653.0	0.0	1875.0	0.0	0.0	125.0	0.0	0.0	0.0	0.0	0.0	0.0	0.0	1501.0	0.0	0.0	0.0	0.0	24.0	4123.0	17.0	170.0	0.0	0.0	0.0	0.0	284.0	0.0	0.0	141.0	369.0	525.0	0.0	0.0	0.0	616.0	0.0	597.0	0.0	0.0	0.0	0.0	326.0	0.0	0.0	0.0	2236.0	0.0
275	216.0	144.0	0.0	1264.0	0.0	0.0	78.0	66.0	0.0	0.0	83.0	0.0	0.0	0.0	0.0	0.0	0.0	0.0	0.0	0.0	55.0	0.0	116.0	0.0	44.0	0.0	0.0	11966.0	0.0	0.0	25.0	267.0	127.0	0.0	0.0	0.0	0.0	0.0	144.0	0.0	0.0	0.0	0.0	0.0	0.0	0.0	0.0	210.0	0.0
276	39100.0	472.0	3175.0	267.0	0.0	71.0	0.0	238.0	69.0	183.0	0.0	33.0	39.0	0.0	0.0	0.0	766.0	0.0	5384.0	0.0	0.0	29.0	0.0	107.0	61.0	1491.0	0.0	0.0	0.0	156.0	0.0	0.0	195.0	2141.0	0.0	397.0	0.0	0.0	0.0	236.0	0.0	8105.0	39.0	0.0	0.0	442.0	0.0	0.0	89.0
277	130.0	21.0	0.0	118.0	0.0	0.0	0.0	0.0	0.0	30.0	26.0	0.0	0.0	401.0	0.0	0.0	0.0	92.0	26.0	0.0	0.0	0.0	0.0	0.0	21.0	0.0	0.0	0.0	0.0	0.0	0.0	0.0	154.0	0.0	0.0	0.0	0.0	0.0	0.0	0.0	0.0	0.0	0.0	0.0	0.0	0.0	519.0	0.0	0.0
278	329.0	589.0	0.0	2949.0	0.0	294.0	518.0	0.0	0.0	0.0	181.0	0.0	0.0	0.0	187.0	260.0	0.0	0.0	0.0	24.0	0.0	0.0	416.0	0.0	589.0	0.0	0.0	296.0	0.0	0.0	3137.0	305.0	399.0	0.0	133.0	0.0	66.0	208.0	597.0	0.0	0.0	0.0	0.0	0.0	103.0	0.0	0.0	341.0	0.0
279	4652.0	2039.0	1402.0	573.0	0.0	211.0	0.0	265.0	956.0	71.0	0.0	14518.0	7962.0	0.0	0.0	0.0	112.0	0.0	637.0	0.0	301.0	605.0	0.0	200.0	253.0	796.0	0.0	0.0	0.0	796.0	25.0	0.0	974.0	286.0	169.0	1274.0	0.0	0.0	0.0	2836.0	2562.0	140.0	956.0	0.0	77.0	758.0	0.0	0.0	67.0
280	5004.0	2661.0	958.0	6282.0	416.0	1171.0	377.0	745.0	92.0	137.0	430.0	50.0	83.0	182.0	187.0	326.0	163.0	344.0	745.0	173.0	871.0	85.0	0.0	262.0	657.0	745.0	0.0	93758.0	374.0	67.0	372.0	23551.0	2534.0	103.0	206.0	205.0	99.0	333.0	836.0	361.0	68.0	211.0	153.0	0.0	257.0	315.0	127.0	2084.0	127.0
281	1667.0	276.0	528.0	406.0	113.0	113.0	0.0	5173.0	0.0	0.0	0.0	22.0	0.0	0.0	0.0	0.0	61.0	0.0	406.0	0.0	0.0	0.0	0.0	61.0	170.0	439.0	0.0	0.0	0.0	0.0	0.0	0.0	122.0	0.0	0.0	0.0	0.0	0.0	0.0	0.0	0.0	618.0	0.0	73.0	0.0	157.0	0.0	0.0	112.0
282	158.0	115.0	0.0	4983.0	72.0	72.0	505.0	0.0	0.0	0.0	187.0	0.0	0.0	0.0	57.0	0.0	0.0	57.0	57.0	346.0	0.0	0.0	24107.0	0.0	0.0	0.0	0.0	101.0	57.0	0.0	0.0	0.0	2787.0	0.0	0.0	0.0	0.0	0.0	260.0	0.0	0.0	0.0	0.0	0.0	173.0	0.0	0.0	57.0	0.0
283	170.0	0.0	0.0	2113.0	0.0	0.0	141.0	0.0	0.0	0.0	0.0	0.0	0.0	0.0	1852.0	0.0	0.0	0.0	0.0	33.0	185.0	0.0	187.0	0.0	0.0	0.0	0.0	801.0	0.0	0.0	270.0	1517.0	375.0	0.0	0.0	0.0	433.0	0.0	398.0	0.0	0.0	0.0	0.0	0.0	128.0	0.0	0.0	2160.0	0.0
284	832.0	6258.0	0.0	1618.0	138.0	1163.0	141.0	477.0	69.0	0.0	294.0	0.0	49.0	0.0	0.0	3438.0	0.0	103.0	0.0	49.0	0.0	0.0	452.0	0.0	3644.0	0.0	0.0	222.0	24296.0	33.0	0.0	0.0	571.0	44.0	666.0	0.0	0.0	9382.0	238.0	194.0	0.0	0.0	34.0	0.0	0.0	0.0	80.0	0.0	74.0
285	7891.0	3076.0	1605.0	4280.0	656.0	1605.0	109.0	53112.0	161.0	104.0	362.0	83.0	93.0	220.0	0.0	668.0	132.0	860.0	1605.0	190.0	847.0	98.0	0.0	277.0	2006.0	1471.0	0.0	705.0	484.0	178.0	154.0	381.0	3022.0	236.0	157.0	397.0	33.0	500.0	716.0	611.0	88.0	337.0	119.0	0.0	283.0	802.0	277.0	530.0	232.0
286	978.0	0.0	0.0	12188.0	606.0	670.0	439.0	0.0	0.0	0.0	1087.0	0.0	0.0	0.0	8982.0	148.0	0.0	189.0	0.0	240.0	1893.0	0.0	1334.0	0.0	506.0	0.0	0.0	7028.0	0.0	0.0	2134.0	12900.0	1754.0	0.0	157.0	0.0	5413.0	208.0	2110.0	0.0	0.0	42.0	0.0	0.0	515.0	0.0	0.0	6138.0	0.0
287	142.0	46.0	25.0	167.0	20.0	20.0	0.0	50.0	0.0	58.0	0.0	0.0	0.0	2004.0	0.0	0.0	46.0	83.0	0.0	0.0	0.0	0.0	0.0	0.0	20.0	58.0	0.0	0.0	0.0	0.0	0.0	12.0	96.0	0.0	0.0	20.0	0.0	0.0	0.0	0.0	0.0	0.0	0.0	0.0	0.0	0.0	138.0	0.0	0.0
288	364.0	10259.0	210.0	389.0	0.0	634.0	0.0	0.0	0.0	0.0	0.0	0.0	0.0	0.0	0.0	385.0	0.0	0.0	0.0	0.0	0.0	0.0	0.0	0.0	1265.0	0.0	0.0	0.0	218.0	0.0	0.0	0.0	162.0	0.0	109.0	0.0	0.0	667.0	0.0	194.0	58.0	0.0	0.0	0.0	0.0	0.0	0.0	0.0	67.0
289	2935.0	1837.0	605.0	403.0	126.0	201.0	0.0	1411.0	0.0	0.0	0.0	0.0	0.0	0.0	0.0	605.0	0.0	0.0	425.0	0.0	0.0	0.0	0.0	77.0	10509.0	156.0	0.0	0.0	291.0	0.0	0.0	114.0	246.0	59.0	97.0	0.0	0.0	246.0	156.0	0.0	0.0	70.0	0.0	0.0	0.0	126.0	0.0	303.0	0.0
290	2236.0	1312.0	465.0	7002.0	202.0	423.0	141.0	0.0	0.0	19.0	181.0	16.0	49.0	0.0	2673.0	148.0	153.0	223.0	0.0	115.0	1149.0	21.0	0.0	0.0	0.0	0.0	0.0	4571.0	132.0	0.0	1414.0	6759.0	1657.0	59.0	84.0	0.0	1132.0	83.0	756.0	347.0	68.0	56.0	68.0	0.0	231.0	0.0	0.0	4738.0	59.0
291	713.0	417.0	0.0	1236.0	113.0	191.0	125.0	0.0	0.0	0.0	0.0	0.0	0.0	0.0	0.0	88.0	0.0	0.0	139.0	49.0	127.0	0.0	191.0	0.0	0.0	0.0	0.0	5122.0	0.0	0.0	0.0	6909.0	226.0	0.0	0.0	0.0	33.0	0.0	0.0	0.0	0.0	0.0	0.0	0.0	0.0	0.0	0.0	530.0	0.0
292	2184.0	1268.0	563.0	598.0	214.0	0.0	0.0	986.0	0.0	0.0	0.0	0.0	0.0	0.0	46.0	334.0	30.0	0.0	281.0	0.0	81.0	0.0	0.0	0.0	687.0	0.0	0.0	185.0	0.0	0.0	0.0	190.0	281.0	0.0	0.0	0.0	0.0	229.0	229.0	0.0	0.0	0.0	0.0	0.0	0.0	0.0	0.0	644.0	44.0
293	90.0	158.0	33.0	16866.0	22.0	22.0	33.0	0.0	0.0	0.0	599.0	0.0	0.0	0.0	0.0	0.0	0.0	45.0	11.0	74.0	0.0	0.0	192.0	0.0	0.0	0.0	0.0	33.0	0.0	0.0	0.0	0.0	44966.0	0.0	0.0	0.0	0.0	0.0	904.0	0.0	0.0	0.0	0.0	0.0	2895.0	0.0	0.0	33.0	0.0
294	2111.0	641.0	1016.0	563.0	0.0	187.0	0.0	318.0	93.0	0.0	317.0	27.0	73.0	0.0	0.0	109.0	61.0	0.0	484.0	0.0	0.0	25.0	0.0	30254.0	125.0	907.0	0.0	0.0	156.0	93.0	0.0	0.0	281.0	73.0	0.0	218.0	0.0	0.0	0.0	250.0	0.0	0.0	79.0	0.0	0.0	4359.0	0.0	0.0	6040.0
295	76.0	96.0	19.0	6900.0	0.0	0.0	38.0	0.0	0.0	0.0	385.0	0.0	0.0	0.0	28.0	0.0	0.0	28.0	0.0	24.0	0.0	0.0	221.0	0.0	0.0	0.0	0.0	28.0	48.0	0.0	0.0	0.0	16981.0	0.0	0.0	0.0	0.0	0.0	756.0	0.0	0.0	0.0	0.0	0.0	875.0	38.0	0.0	86.0	0.0
296	485.0	555.0	0.0	42239.0	189.0	0.0	3362.0	0.0	0.0	0.0	393.0	0.0	0.0	0.0	161.0	0.0	0.0	0.0	0.0	33.0	300.0	0.0	23432.0	0.0	0.0	0.0	0.0	555.0	0.0	0.0	0.0	0.0	3099.0	0.0	0.0	0.0	49.0	0.0	1156.0	0.0	0.0	0.0	0.0	0.0	323.0	0.0	0.0	485.0	0.0
297	36.0	20.0	31.0	1007.0	41.0	0.0	0.0	5.0	0.0	0.0	155.0	0.0	0.0	10.0	0.0	0.0	0.0	5.0	15.0	0.0	0.0	0.0	15.0	0.0	0.0	0.0	5.0	5.0	0.0	0.0	0.0	0.0	35289.0	0.0	0.0	0.0	0.0	0.0	134.0	0.0	0.0	0.0	0.0	0.0	856.0	0.0	15.0	0.0	0.0
298	560.0	157.0	73.0	749.0	62.0	0.0	0.0	62.0	0.0	47.0	115.0	0.0	0.0	193.0	0.0	0.0	0.0	146.0	131.0	0.0	0.0	0.0	0.0	0.0	57.0	89.0	0.0	0.0	0.0	0.0	0.0	0.0	974.0	0.0	0.0	0.0	0.0	0.0	89.0	0.0	0.0	0.0	0.0	0.0	68.0	0.0	539.0	0.0	104.0
299	21.0	7.0	21.0	98.0	0.0	0.0	0.0	11.0	0.0	0.0	7.0	0.0	0.0	17.0	0.0	0.0	0.0	7.0	0.0	3.0	0.0	0.0	0.0	0.0	11.0	25.0	0.0	3.0	0.0	0.0	0.0	0.0	77.0	0.0	0.0	0.0	3.0	0.0	7.0	7.0	0.0	0.0	0.0	0.0	0.0	0.0	77.0	7.0	0.0
300	241.0	146.0	73.0	283.0	0.0	0.0	0.0	73.0	0.0	26.0	62.0	0.0	0.0	209.0	0.0	0.0	0.0	83.0	62.0	0.0	0.0	0.0	0.0	0.0	62.0	52.0	0.0	41.0	0.0	0.0	0.0	0.0	346.0	0.0	0.0	0.0	0.0	0.0	0.0	0.0	0.0	0.0	0.0	0.0	83.0	62.0	598.0	0.0	0.0
301	49.0	78.0	85.0	1214.0	0.0	35.0	92.0	0.0	0.0	0.0	35.0	0.0	0.0	0.0	78.0	0.0	0.0	0.0	0.0	888.0	0.0	0.0	241.0	0.0	0.0	0.0	0.0	56.0	0.0	0.0	0.0	0.0	596.0	0.0	0.0	0.0	0.0	0.0	35.0	0.0	0.0	0.0	0.0	0.0	113.0	0.0	0.0	63.0	0.0
302	461.0	393.0	90.0	1788.0	0.0	56.0	135.0	0.0	0.0	0.0	0.0	0.0	0.0	0.0	112.0	0.0	0.0	0.0	90.0	8359.0	56.0	0.0	506.0	0.0	0.0	0.0	56.0	56.0	0.0	0.0	0.0	0.0	1181.0	0.0	0.0	0.0	0.0	0.0	146.0	0.0	0.0	0.0	0.0	0.0	135.0	0.0	0.0	67.0	0.0
303	101.0	101.0	0.0	1147.0	0.0	0.0	106.0	0.0	0.0	0.0	0.0	0.0	0.0	0.0	67.0	0.0	0.0	0.0	0.0	26038.0	0.0	0.0	121.0	0.0	0.0	43.0	0.0	29.0	29.0	0.0	0.0	0.0	329.0	0.0	0.0	0.0	16.0	0.0	0.0	0.0	0.0	0.0	0.0	0.0	38.0	0.0	0.0	0.0	0.0
304	0.0	12.0	0.0	273.0	0.0	16.0	29.0	0.0	0.0	0.0	0.0	4.0	0.0	0.0	0.0	0.0	0.0	0.0	0.0	129.0	0.0	0.0	37.0	0.0	4.0	12.0	402.0	0.0	0.0	0.0	0.0	0.0	137.0	0.0	0.0	0.0	0.0	0.0	12.0	0.0	0.0	0.0	0.0	0.0	0.0	0.0	0.0	20.0	0.0
305	168.0	154.0	0.0	22908.0	95.0	0.0	78.0	73.0	0.0	0.0	249.0	0.0	0.0	0.0	0.0	0.0	0.0	0.0	0.0	0.0	0.0	0.0	198.0	0.0	0.0	0.0	0.0	1150.0	73.0	0.0	0.0	102.0	584.0	0.0	0.0	0.0	0.0	0.0	637.0	0.0	0.0	0.0	0.0	0.0	0.0	0.0	0.0	265.0	0.0
306	24.0	35.0	16.0	161.0	21.0	24.0	0.0	0.0	0.0	0.0	2.0	0.0	0.0	210.0	0.0	0.0	2.0	35.0	8.0	0.0	0.0	0.0	0.0	0.0	0.0	0.0	0.0	0.0	0.0	0.0	0.0	0.0	467.0	0.0	0.0	2.0	0.0	0.0	0.0	0.0	0.0	0.0	0.0	0.0	16.0	0.0	3666.0	0.0	0.0
307	20.0	10.0	0.0	622.0	30.0	10.0	3.0	10.0	0.0	0.0	85.0	0.0	0.0	6.0	0.0	10.0	0.0	6.0	6.0	0.0	0.0	0.0	20.0	0.0	0.0	0.0	1544.0	17.0	0.0	0.0	0.0	0.0	13355.0	0.0	0.0	0.0	0.0	0.0	88.0	6.0	0.0	0.0	0.0	0.0	343.0	0.0	3.0	3.0	0.0
308	12.0	4.0	4.0	34.0	0.0	0.0	0.0	0.0	0.0	0.0	0.0	0.0	0.0	4.0	0.0	0.0	0.0	0.0	0.0	0.0	0.0	0.0	0.0	0.0	4.0	8.0	0.0	4.0	0.0	0.0	4.0	0.0	56.0	0.0	0.0	0.0	0.0	0.0	0.0	0.0	0.0	0.0	0.0	0.0	0.0	0.0	8.0	0.0	0.0
309	11.0	15.0	3.0	15.0	0.0	0.0	0.0	0.0	0.0	0.0	0.0	0.0	0.0	11.0	0.0	0.0	0.0	0.0	0.0	0.0	0.0	0.0	0.0	0.0	0.0	0.0	0.0	0.0	0.0	0.0	0.0	0.0	11.0	0.0	0.0	3.0	0.0	0.0	15.0	0.0	0.0	0.0	0.0	0.0	0.0	7.0	11.0	7.0	0.0
310	26.0	8.0	8.0	39.0	0.0	26.0	0.0	3.0	0.0	3.0	0.0	0.0	0.0	48.0	0.0	0.0	0.0	12.0	8.0	0.0	17.0	0.0	0.0	3.0	0.0	39.0	0.0	0.0	0.0	0.0	0.0	0.0	92.0	0.0	0.0	3.0	0.0	0.0	0.0	0.0	0.0	0.0	0.0	0.0	0.0	8.0	74.0	3.0	0.0
311	109.0	21.0	0.0	209.0	34.0	0.0	0.0	0.0	0.0	0.0	28.0	0.0	0.0	224.0	0.0	0.0	0.0	68.0	74.0	0.0	0.0	0.0	0.0	0.0	43.0	28.0	0.0	0.0	0.0	0.0	0.0	0.0	302.0	0.0	0.0	15.0	0.0	0.0	0.0	0.0	0.0	0.0	0.0	0.0	74.0	0.0	206.0	0.0	0.0
312	187.0	88.0	0.0	3450.0	0.0	55.0	242.0	0.0	0.0	0.0	0.0	0.0	0.0	0.0	341.0	0.0	0.0	0.0	143.0	484.0	110.0	0.0	771.0	0.0	0.0	0.0	0.0	176.0	0.0	0.0	0.0	0.0	529.0	0.0	0.0	0.0	66.0	0.0	121.0	0.0	0.0	0.0	0.0	0.0	110.0	0.0	0.0	88.0	0.0
313	7.0	0.0	3.0	11.0	0.0	0.0	0.0	0.0	0.0	0.0	0.0	0.0	0.0	15.0	0.0	0.0	0.0	7.0	0.0	3.0	0.0	0.0	0.0	0.0	0.0	0.0	0.0	0.0	0.0	0.0	0.0	0.0	23.0	0.0	0.0	0.0	0.0	0.0	0.0	0.0	0.0	0.0	0.0	0.0	0.0	0.0	23.0	0.0	0.0
314	35.0	7.0	0.0	57.0	0.0	7.0	0.0	0.0	0.0	0.0	12.0	0.0	0.0	21.0	0.0	7.0	0.0	7.0	0.0	0.0	0.0	0.0	0.0	0.0	7.0	0.0	0.0	0.0	0.0	3.0	0.0	0.0	62.0	3.0	0.0	7.0	0.0	0.0	3.0	0.0	3.0	3.0	0.0	0.0	3.0	7.0	40.0	3.0	0.0
315	207.0	87.0	65.0	2938.0	0.0	32.0	32.0	0.0	0.0	0.0	218.0	0.0	0.0	0.0	43.0	0.0	0.0	0.0	0.0	41.0	0.0	0.0	120.0	0.0	0.0	0.0	0.0	32.0	0.0	0.0	0.0	0.0	20921.0	0.0	0.0	0.0	0.0	0.0	415.0	0.0	0.0	0.0	0.0	0.0	1365.0	0.0	0.0	142.0	0.0
316	80.0	156.0	40.0	187.0	0.0	13.0	0.0	13.0	0.0	0.0	0.0	0.0	0.0	666.0	0.0	13.0	0.0	44.0	31.0	0.0	0.0	0.0	0.0	0.0	26.0	0.0	0.0	0.0	22.0	0.0	0.0	0.0	259.0	0.0	0.0	0.0	0.0	0.0	0.0	0.0	0.0	0.0	0.0	0.0	17.0	0.0	7563.0	40.0	0.0
317	21.0	8.0	25.0	162.0	0.0	8.0	4.0	0.0	0.0	0.0	0.0	0.0	0.0	0.0	4.0	0.0	0.0	0.0	4.0	4235.0	0.0	0.0	64.0	0.0	0.0	0.0	0.0	34.0	0.0	0.0	0.0	0.0	68.0	0.0	0.0	8.0	0.0	0.0	0.0	0.0	0.0	0.0	0.0	0.0	0.0	0.0	0.0	4.0	0.0
318	122.0	153.0	0.0	2624.0	0.0	81.0	1654.0	0.0	0.0	0.0	0.0	0.0	0.0	0.0	153.0	0.0	0.0	0.0	0.0	24.0	91.0	0.0	2287.0	0.0	0.0	0.0	0.0	398.0	0.0	0.0	51.0	163.0	459.0	0.0	0.0	0.0	16.0	0.0	255.0	0.0	0.0	0.0	0.0	0.0	0.0	0.0	0.0	357.0	0.0
319	218.0	150.0	0.0	4395.0	0.0	167.0	10619.0	0.0	0.0	0.0	150.0	0.0	0.0	0.0	436.0	0.0	0.0	0.0	100.0	33.0	150.0	0.0	6442.0	0.0	0.0	0.0	0.0	469.0	0.0	0.0	51.0	117.0	872.0	0.0	0.0	0.0	33.0	0.0	335.0	0.0	0.0	0.0	0.0	0.0	150.0	0.0	0.0	234.0	0.0
320	141.0	132.0	0.0	2683.0	0.0	53.0	11202.0	0.0	0.0	0.0	0.0	0.0	0.0	0.0	7996.0	0.0	0.0	0.0	53.0	57.0	53.0	0.0	3418.0	0.0	0.0	0.0	0.0	318.0	0.0	0.0	0.0	88.0	566.0	0.0	0.0	0.0	49.0	0.0	159.0	0.0	0.0	0.0	0.0	0.0	0.0	0.0	0.0	194.0	0.0
321	55.0	55.0	0.0	1349.0	0.0	76.0	221.0	48.0	0.0	0.0	0.0	0.0	0.0	0.0	9375.0	0.0	0.0	0.0	0.0	339.0	117.0	0.0	339.0	0.0	0.0	0.0	0.0	110.0	0.0	0.0	0.0	0.0	380.0	0.0	0.0	0.0	172.0	0.0	83.0	0.0	0.0	0.0	0.0	0.0	0.0	0.0	0.0	166.0	0.0
322	439.0	287.0	255.0	2044.0	0.0	0.0	183.0	95.0	0.0	0.0	0.0	0.0	0.0	0.0	103.0	0.0	0.0	0.0	95.0	622.0	0.0	0.0	231.0	0.0	0.0	55.0	0.0	111.0	0.0	0.0	0.0	0.0	1341.0	0.0	0.0	0.0	0.0	0.0	95.0	63.0	0.0	0.0	0.0	0.0	95.0	0.0	0.0	0.0	0.0
323	159.0	119.0	0.0	6676.0	0.0	55.0	47.0	0.0	0.0	0.0	71.0	0.0	0.0	0.0	47.0	0.0	0.0	0.0	55.0	0.0	63.0	0.0	215.0	0.0	0.0	0.0	0.0	3126.0	0.0	0.0	25.0	303.0	151.0	0.0	0.0	0.0	0.0	0.0	119.0	0.0	0.0	0.0	0.0	0.0	0.0	0.0	0.0	119.0	0.0
324	912.0	288.0	308.0	54.0	0.0	0.0	0.0	0.0	120.0	0.0	0.0	339.0	2086.0	0.0	0.0	0.0	0.0	0.0	93.0	0.0	31.0	31.0	0.0	0.0	50.0	97.0	0.0	0.0	0.0	70.0	0.0	0.0	97.0	0.0	0.0	179.0	0.0	0.0	0.0	542.0	314.0	0.0	191.0	31.0	0.0	97.0	0.0	74.0	0.0
325	279.0	184.0	125.0	428.0	0.0	0.0	0.0	0.0	0.0	0.0	0.0	0.0	0.0	71.0	0.0	0.0	0.0	41.0	0.0	0.0	0.0	0.0	0.0	0.0	35.0	95.0	0.0	0.0	0.0	0.0	0.0	0.0	428.0	0.0	0.0	0.0	0.0	0.0	47.0	0.0	0.0	0.0	0.0	0.0	71.0	59.0	267.0	0.0	0.0
326	8.0	0.0	3.0	24.0	0.0	0.0	0.0	0.0	0.0	0.0	0.0	0.0	0.0	0.0	0.0	0.0	0.0	0.0	0.0	0.0	0.0	0.0	0.0	0.0	0.0	0.0	424.0	41.0	0.0	0.0	0.0	0.0	124.0	0.0	0.0	0.0	0.0	0.0	0.0	0.0	0.0	0.0	0.0	0.0	0.0	3.0	0.0	0.0	0.0
327	199.0	43.0	0.0	710.0	51.0	0.0	0.0	56.0	0.0	13.0	86.0	0.0	0.0	116.0	0.0	0.0	0.0	64.0	51.0	0.0	0.0	0.0	0.0	0.0	0.0	103.0	0.0	0.0	0.0	0.0	0.0	0.0	584.0	0.0	0.0	0.0	0.0	0.0	103.0	0.0	0.0	0.0	0.0	0.0	164.0	34.0	303.0	0.0	0.0
328	40.0	22.0	4.0	77.0	0.0	0.0	0.0	26.0	0.0	12.0	8.0	0.0	0.0	40.0	0.0	0.0	0.0	16.0	0.0	0.0	0.0	0.0	0.0	0.0	0.0	0.0	0.0	34.0	0.0	0.0	0.0	0.0	48.0	0.0	0.0	8.0	0.0	0.0	0.0	0.0	0.0	0.0	0.0	0.0	0.0	8.0	40.0	0.0	0.0
329	0.0	0.0	0.0	16.0	4.0	0.0	0.0	0.0	0.0	0.0	0.0	0.0	0.0	0.0	0.0	4.0	0.0	0.0	0.0	4.0	0.0	0.0	0.0	0.0	0.0	0.0	0.0	0.0	0.0	0.0	0.0	0.0	8.0	0.0	0.0	0.0	0.0	0.0	4.0	0.0	0.0	0.0	0.0	0.0	8.0	0.0	0.0	0.0	0.0
330	282.0	26.0	40.0	13.0	0.0	0.0	0.0	8.0	0.0	0.0	0.0	36.0	0.0	0.0	0.0	0.0	4.0	0.0	49.0	0.0	0.0	0.0	0.0	0.0	4.0	4.0	0.0	0.0	0.0	13.0	0.0	8.0	0.0	0.0	0.0	31.0	0.0	0.0	0.0	135.0	323.0	0.0	13.0	0.0	0.0	4.0	0.0	0.0	8.0
331	140.0	13.0	122.0	213.0	0.0	0.0	0.0	0.0	0.0	0.0	0.0	0.0	0.0	35.0	0.0	0.0	0.0	16.0	0.0	0.0	0.0	0.0	0.0	0.0	13.0	0.0	0.0	0.0	13.0	0.0	0.0	0.0	220.0	0.0	0.0	0.0	0.0	0.0	23.0	0.0	0.0	0.0	0.0	0.0	20.0	20.0	99.0	0.0	0.0
332	115.0	207.0	32.0	691.0	0.0	36.0	0.0	64.0	0.0	0.0	50.0	0.0	0.0	193.0	0.0	0.0	0.0	124.0	36.0	0.0	0.0	0.0	0.0	0.0	0.0	50.0	0.0	0.0	0.0	0.0	0.0	0.0	682.0	0.0	0.0	36.0	0.0	0.0	119.0	0.0	0.0	55.0	0.0	0.0	0.0	0.0	414.0	0.0	0.0
333	67.0	15.0	25.0	165.0	0.0	0.0	0.0	0.0	0.0	10.0	15.0	0.0	0.0	25.0	0.0	0.0	0.0	51.0	20.0	0.0	0.0	0.0	0.0	10.0	0.0	15.0	0.0	0.0	0.0	0.0	0.0	0.0	154.0	0.0	0.0	0.0	0.0	0.0	20.0	10.0	0.0	0.0	0.0	0.0	15.0	20.0	134.0	0.0	0.0
334	265.0	48.0	82.0	106.0	0.0	0.0	0.0	20.0	0.0	2142.0	0.0	0.0	0.0	1843.0	0.0	0.0	376.0	65.0	72.0	0.0	0.0	0.0	0.0	20.0	48.0	37.0	0.0	0.0	20.0	0.0	0.0	0.0	55.0	0.0	0.0	58.0	0.0	20.0	0.0	0.0	0.0	96.0	0.0	0.0	17.0	48.0	115.0	0.0	0.0
335	2907.0	99.0	345.0	64.0	0.0	0.0	0.0	47.0	0.0	371.0	0.0	77.0	0.0	0.0	0.0	0.0	838.0	0.0	375.0	0.0	0.0	0.0	0.0	25.0	0.0	228.0	0.0	0.0	0.0	167.0	0.0	0.0	64.0	1658.0	0.0	8285.0	0.0	0.0	0.0	77.0	78.0	397.0	21.0	0.0	0.0	90.0	0.0	0.0	0.0
336	586.0	56.0	172.0	45.0	0.0	0.0	0.0	14.0	80.0	80.0	0.0	7490.0	19.0	0.0	0.0	0.0	115.0	0.0	133.0	0.0	0.0	21.0	0.0	24.0	0.0	59.0	0.0	0.0	0.0	100.0	10.0	0.0	63.0	42.0	0.0	1465.0	0.0	0.0	0.0	319.0	245.0	0.0	51.0	0.0	0.0	42.0	0.0	0.0	0.0
[truncated: 288 more columns]
