# Supplementary material for: Estimation of Human Mobility Patterns for Forecasting the Early Spread of Disease
Source: Healthcare (Basel). 2021 Sep 16;9(9):1224. doi: 10.3390/healthcare9091224 (PMC8468459; doi:10.3390/healthcare9091224)
Supplement: Supplementary file 1 [file healthcare-09-01224-s001.zip › Supplementary Material/Matrix/2020-01-21.csv]

	0	1	2	3	4	5	6	7	8	9	10	11	12	13	14	15	16	17	18	19	20	21	22	23	24	25	26	27	28	29	30	31	32	33	34	35	36	37	38	39	40	41	42	43	44	45	46	47	48
0	0.0	24727.0	104916.0	28260.0	3209.0	10950.0	723.0	25081.0	9891.0	4562.0	5237.0	3827.0	2613.0	2430.0	455.0	3930.0	10244.0	6239.0	232795.0	504.0	2843.0	3767.0	0.0	10950.0	8124.0	67825.0	0.0	5613.0	4269.0	16603.0	468.0	1705.0	23314.0	98558.0	3020.0	35325.0	360.0	3304.0	5137.0	17309.0	7771.0	30026.0	7418.0	0.0	1638.0	46276.0	2920.0	1809.0	5502.0
1	29537.0	0.0	7808.0	48401.0	3328.0	54612.0	1484.0	6879.0	1583.0	299.0	13516.0	377.0	952.0	1283.0	505.0	43518.0	1289.0	4103.0	3622.0	960.0	1717.0	638.0	0.0	2202.0	56373.0	3730.0	0.0	6850.0	26697.0	1180.0	872.0	3157.0	16906.0	1064.0	20275.0	1886.0	396.0	63749.0	7628.0	6804.0	1419.0	1987.0	1258.0	0.0	3014.0	4940.0	2738.0	2005.0	1066.0
2	77883.0	4104.0	0.0	4309.0	1059.0	2975.0	111.0	6772.0	2257.0	962.0	571.0	1394.0	795.0	979.0	0.0	842.0	1526.0	1099.0	33862.0	106.0	222.0	906.0	0.0	15802.0	3283.0	81577.0	0.0	903.0	711.0	4617.0	32.0	217.0	2873.0	11903.0	682.0	10261.0	0.0	670.0	1089.0	3386.0	2257.0	8106.0	1530.0	0.0	360.0	56232.0	1095.0	0.0	1949.0
3	8952.0	7603.0	2452.0	0.0	3801.0	1839.0	2820.0	1086.0	211.0	113.0	18272.0	85.0	66.0	891.0	1213.0	526.0	319.0	1438.0	2330.0	737.0	3924.0	91.0	8461.0	240.0	723.0	1335.0	0.0	3678.0	932.0	223.0	258.0	1233.0	77013.0	225.0	333.0	408.0	342.0	574.0	88418.0	947.0	249.0	453.0	201.0	0.0	9074.0	617.0	772.0	2820.0	246.0
4	434.0	187.0	113.0	2286.0	0.0	73.0	0.0	113.0	0.0	24.0	314.0	0.0	0.0	58.0	0.0	0.0	0.0	1270.0	234.0	0.0	0.0	0.0	80.0	0.0	80.0	0.0	0.0	106.0	0.0	0.0	0.0	0.0	581.0	0.0	0.0	0.0	0.0	0.0	2708.0	0.0	0.0	0.0	0.0	0.0	66.0	0.0	0.0	207.0	0.0
5	864.0	2266.0	275.0	864.0	0.0	0.0	0.0	0.0	0.0	0.0	0.0	0.0	0.0	0.0	0.0	1389.0	0.0	0.0	137.0	0.0	0.0	0.0	175.0	0.0	1446.0	0.0	0.0	200.0	538.0	0.0	0.0	0.0	200.0	0.0	11503.0	0.0	0.0	1532.0	137.0	0.0	0.0	0.0	0.0	0.0	0.0	0.0	0.0	175.0	0.0
6	238.0	238.0	0.0	3278.0	0.0	134.0	0.0	0.0	0.0	0.0	0.0	0.0	0.0	0.0	253.0	0.0	0.0	0.0	0.0	19.0	0.0	0.0	22370.0	0.0	0.0	0.0	0.0	268.0	0.0	0.0	0.0	104.0	685.0	0.0	0.0	0.0	0.0	0.0	268.0	0.0	0.0	0.0	0.0	0.0	74.0	0.0	0.0	119.0	0.0
7	2652.0	444.0	873.0	476.0	111.0	0.0	0.0	0.0	0.0	0.0	0.0	0.0	0.0	0.0	0.0	0.0	0.0	0.0	492.0	0.0	0.0	0.0	0.0	127.0	158.0	412.0	0.0	0.0	0.0	0.0	0.0	0.0	301.0	61.0	0.0	0.0	0.0	0.0	0.0	0.0	0.0	87.0	0.0	0.0	0.0	222.0	0.0	0.0	52.0
8	1470.0	580.0	592.0	118.0	0.0	82.0	0.0	59.0	0.0	0.0	0.0	291.0	144.0	0.0	0.0	0.0	0.0	0.0	296.0	0.0	0.0	1613.0	0.0	0.0	59.0	248.0	0.0	0.0	0.0	2440.0	0.0	0.0	260.0	130.0	0.0	794.0	0.0	0.0	0.0	7137.0	236.0	0.0	3254.0	0.0	0.0	130.0	0.0	0.0	0.0
9	943.0	90.0	186.0	131.0	0.0	0.0	0.0	60.0	0.0	0.0	0.0	0.0	0.0	244.0	0.0	0.0	13698.0	65.0	332.0	0.0	0.0	0.0	0.0	45.0	35.0	206.0	0.0	0.0	0.0	0.0	0.0	0.0	131.0	60.0	0.0	519.0	0.0	0.0	0.0	0.0	0.0	373.0	0.0	0.0	0.0	70.0	603.0	0.0	0.0
10	293.0	312.0	39.0	7338.0	194.0	0.0	0.0	0.0	0.0	0.0	0.0	0.0	0.0	0.0	0.0	0.0	0.0	190.0	127.0	0.0	0.0	0.0	166.0	0.0	0.0	0.0	0.0	48.0	107.0	0.0	0.0	0.0	18643.0	0.0	0.0	0.0	0.0	0.0	20490.0	0.0	0.0	0.0	0.0	0.0	1250.0	0.0	0.0	117.0	0.0
11	674.0	83.0	133.0	0.0	0.0	0.0	0.0	0.0	198.0	0.0	0.0	0.0	133.0	0.0	0.0	0.0	0.0	0.0	50.0	0.0	0.0	36.0	0.0	0.0	18.0	78.0	0.0	0.0	0.0	87.0	0.0	0.0	50.0	55.0	0.0	212.0	0.0	0.0	0.0	771.0	1058.0	0.0	78.0	0.0	0.0	18.0	0.0	0.0	0.0
12	474.0	510.0	141.0	25.0	0.0	17.0	0.0	0.0	87.0	0.0	0.0	120.0	0.0	0.0	0.0	0.0	0.0	0.0	51.0	0.0	45.0	175.0	0.0	0.0	11.0	31.0	0.0	0.0	0.0	36.0	0.0	0.0	53.0	62.0	0.0	11.0	0.0	0.0	0.0	491.0	17.0	0.0	235.0	0.0	0.0	17.0	0.0	0.0	0.0
13	324.0	178.0	97.0	487.0	27.0	0.0	0.0	0.0	0.0	119.0	48.0	0.0	0.0	0.0	0.0	0.0	32.0	157.0	32.0	0.0	0.0	0.0	0.0	0.0	37.0	32.0	0.0	0.0	0.0	0.0	0.0	0.0	259.0	0.0	0.0	32.0	0.0	0.0	37.0	0.0	0.0	0.0	0.0	0.0	48.0	0.0	4914.0	0.0	0.0
14	72.0	0.0	0.0	768.0	0.0	72.0	185.0	0.0	0.0	0.0	60.0	0.0	0.0	0.0	0.0	0.0	0.0	0.0	60.0	0.0	1116.0	0.0	216.0	0.0	0.0	0.0	0.0	168.0	0.0	0.0	0.0	132.0	264.0	0.0	0.0	0.0	6503.0	0.0	96.0	0.0	0.0	0.0	0.0	0.0	0.0	0.0	0.0	372.0	0.0
15	834.0	3176.0	192.0	320.0	0.0	1896.0	0.0	272.0	0.0	0.0	0.0	0.0	0.0	0.0	0.0	0.0	0.0	0.0	112.0	0.0	0.0	0.0	0.0	80.0	13745.0	112.0	0.0	0.0	769.0	0.0	0.0	0.0	112.0	0.0	531.0	0.0	0.0	23373.0	0.0	0.0	0.0	0.0	0.0	0.0	0.0	164.0	0.0	0.0	0.0
16	3595.0	409.0	759.0	379.0	102.0	0.0	0.0	204.0	135.0	16875.0	0.0	35.0	20.0	117.0	0.0	0.0	0.0	102.0	1154.0	0.0	0.0	0.0	0.0	0.0	0.0	818.0	0.0	0.0	0.0	111.0	0.0	0.0	306.0	204.0	0.0	4765.0	0.0	0.0	0.0	175.0	0.0	2659.0	62.0	0.0	0.0	288.0	210.0	0.0	0.0
17	973.0	433.0	105.0	899.0	1522.0	0.0	0.0	84.0	0.0	64.0	677.0	0.0	0.0	401.0	0.0	0.0	70.0	0.0	158.0	0.0	0.0	0.0	0.0	0.0	137.0	84.0	0.0	0.0	0.0	0.0	0.0	0.0	994.0	0.0	0.0	0.0	0.0	0.0	148.0	0.0	0.0	105.0	0.0	0.0	105.0	0.0	505.0	0.0	44.0
18	89597.0	807.0	11723.0	2075.0	403.0	284.0	0.0	1184.0	603.0	177.0	421.0	99.0	124.0	137.0	0.0	105.0	508.0	211.0	0.0	19.0	577.0	131.0	0.0	860.0	723.0	29769.0	0.0	0.0	0.0	893.0	0.0	0.0	1104.0	6222.0	60.0	2198.0	36.0	191.0	363.0	403.0	311.0	3714.0	318.0	0.0	163.0	2593.0	126.0	0.0	449.0
19	402.0	100.0	0.0	935.0	0.0	0.0	93.0	0.0	0.0	0.0	35.0	0.0	0.0	0.0	50.0	0.0	0.0	0.0	35.0	0.0	0.0	0.0	194.0	0.0	0.0	0.0	0.0	57.0	0.0	0.0	0.0	0.0	575.0	0.0	0.0	0.0	35.0	0.0	57.0	0.0	0.0	0.0	0.0	0.0	0.0	0.0	0.0	64.0	0.0
20	925.0	616.0	194.0	1895.0	0.0	0.0	0.0	0.0	0.0	0.0	0.0	0.0	0.0	0.0	1592.0	0.0	0.0	0.0	228.0	38.0	0.0	0.0	171.0	0.0	0.0	0.0	0.0	194.0	0.0	0.0	0.0	0.0	1325.0	0.0	0.0	0.0	1837.0	0.0	159.0	0.0	0.0	69.0	0.0	0.0	131.0	0.0	0.0	319.0	0.0
21	585.0	223.0	185.0	47.0	0.0	38.0	0.0	0.0	1480.0	0.0	0.0	42.0	144.0	0.0	0.0	0.0	0.0	0.0	47.0	0.0	0.0	0.0	0.0	25.0	0.0	90.0	0.0	0.0	0.0	574.0	0.0	0.0	55.0	0.0	0.0	116.0	0.0	0.0	0.0	1385.0	74.0	0.0	4249.0	0.0	0.0	25.0	0.0	0.0	0.0
22	0.0	0.0	0.0	7182.0	0.0	0.0	19428.0	0.0	0.0	0.0	240.0	0.0	0.0	0.0	176.0	0.0	0.0	0.0	0.0	87.0	0.0	0.0	0.0	0.0	0.0	0.0	0.0	523.0	0.0	0.0	32.0	0.0	1988.0	0.0	0.0	0.0	36.0	0.0	467.0	0.0	0.0	0.0	0.0	0.0	163.0	0.0	0.0	0.0	0.0
23	2089.0	337.0	2877.0	337.0	80.0	112.0	0.0	329.0	96.0	0.0	80.0	64.0	33.0	0.0	0.0	0.0	35.0	0.0	771.0	0.0	0.0	22.0	0.0	0.0	96.0	5224.0	0.0	0.0	112.0	176.0	0.0	0.0	128.0	96.0	0.0	225.0	0.0	80.0	0.0	192.0	62.0	128.0	54.0	0.0	0.0	10063.0	0.0	0.0	20641.0
24	966.0	2788.0	371.0	427.0	130.0	1505.0	0.0	204.0	0.0	0.0	0.0	0.0	0.0	0.0	0.0	11564.0	0.0	0.0	130.0	0.0	0.0	0.0	0.0	0.0	0.0	130.0	0.0	111.0	725.0	0.0	48.0	0.0	111.0	0.0	379.0	0.0	0.0	2138.0	111.0	0.0	0.0	0.0	0.0	0.0	0.0	0.0	0.0	0.0	52.0
25	16792.0	350.0	35162.0	526.0	0.0	0.0	0.0	394.0	150.0	56.0	0.0	113.0	57.0	0.0	0.0	0.0	177.0	105.0	20803.0	0.0	0.0	79.0	0.0	5185.0	445.0	0.0	0.0	0.0	196.0	350.0	0.0	0.0	284.0	1797.0	0.0	758.0	0.0	95.0	175.0	263.0	112.0	540.0	85.0	0.0	0.0	18280.0	0.0	0.0	811.0
26	0.0	0.0	0.0	0.0	0.0	0.0	0.0	0.0	0.0	0.0	0.0	0.0	0.0	0.0	0.0	0.0	0.0	0.0	0.0	0.0	0.0	0.0	0.0	0.0	0.0	0.0	0.0	0.0	0.0	0.0	0.0	0.0	1325.0	0.0	0.0	0.0	0.0	0.0	0.0	0.0	0.0	0.0	0.0	0.0	0.0	0.0	0.0	0.0	0.0
27	1157.0	505.0	0.0	2804.0	164.0	163.0	167.0	163.0	0.0	0.0	150.0	0.0	0.0	0.0	126.0	0.0	0.0	0.0	0.0	0.0	118.0	0.0	342.0	0.0	0.0	0.0	0.0	0.0	0.0	0.0	64.0	1197.0	391.0	0.0	0.0	0.0	54.0	0.0	518.0	0.0	0.0	0.0	0.0	0.0	0.0	0.0	0.0	1337.0	0.0
28	1766.0	15180.0	669.0	5758.0	776.0	5878.0	593.0	987.0	75.0	0.0	6682.0	71.0	33.0	137.0	0.0	7299.0	35.0	549.0	390.0	106.0	0.0	17.0	785.0	180.0	14079.0	667.0	0.0	713.0	0.0	175.0	80.0	362.0	1767.0	61.0	4659.0	116.0	54.0	16428.0	1141.0	403.0	186.0	139.0	54.0	0.0	491.0	494.0	407.0	0.0	0.0
29	2375.0	131.0	550.0	37.0	0.0	0.0	0.0	18.0	931.0	0.0	0.0	99.0	0.0	0.0	0.0	0.0	0.0	0.0	250.0	0.0	18.0	306.0	0.0	62.0	0.0	300.0	0.0	0.0	0.0	0.0	0.0	0.0	68.0	3144.0	0.0	16336.0	0.0	0.0	0.0	2069.0	136.0	25.0	400.0	0.0	0.0	106.0	0.0	0.0	0.0
30	161.0	228.0	0.0	2810.0	0.0	0.0	129.0	0.0	0.0	0.0	0.0	0.0	0.0	0.0	278.0	0.0	0.0	0.0	0.0	0.0	0.0	0.0	400.0	0.0	676.0	0.0	0.0	1352.0	0.0	0.0	0.0	409.0	181.0	0.0	0.0	0.0	288.0	0.0	570.0	0.0	0.0	0.0	0.0	0.0	425.0	0.0	0.0	590.0	0.0
31	1028.0	278.0	0.0	1056.0	0.0	83.0	0.0	0.0	0.0	0.0	0.0	0.0	0.0	0.0	75.0	0.0	0.0	0.0	0.0	0.0	148.0	0.0	125.0	0.0	83.0	0.0	0.0	2210.0	0.0	0.0	32.0	0.0	278.0	0.0	0.0	0.0	18.0	0.0	166.0	0.0	0.0	0.0	0.0	0.0	0.0	0.0	0.0	4050.0	0.0
32	13134.0	7994.0	2855.0	174175.0	2463.0	1713.0	1206.0	1316.0	376.0	299.0	97351.0	99.0	115.0	1342.0	1643.0	596.0	863.0	2855.0	2569.0	1076.0	4568.0	148.0	4283.0	360.0	612.0	1610.0	0.0	1713.0	1055.0	239.0	258.0	580.0	0.0	429.0	470.0	700.0	198.0	478.0	114633.0	947.0	398.0	784.0	287.0	0.0	196337.0	946.0	1713.0	1455.0	343.0
33	27127.0	153.0	3661.0	126.0	54.0	45.0	0.0	117.0	120.0	0.0	0.0	28.0	0.0	0.0	0.0	0.0	47.0	0.0	3344.0	0.0	0.0	74.0	0.0	63.0	0.0	1453.0	0.0	0.0	0.0	4130.0	0.0	0.0	99.0	0.0	0.0	5894.0	0.0	0.0	0.0	144.0	0.0	156.0	62.0	0.0	0.0	329.0	0.0	0.0	52.0
34	218.0	1146.0	59.0	336.0	59.0	12772.0	0.0	0.0	0.0	0.0	0.0	0.0	0.0	0.0	0.0	472.0	0.0	0.0	0.0	0.0	0.0	0.0	0.0	0.0	508.0	0.0	0.0	100.0	330.0	0.0	0.0	0.0	88.0	0.0	0.0	0.0	0.0	632.0	0.0	0.0	0.0	0.0	0.0	0.0	0.0	47.0	0.0	0.0	0.0
35	7628.0	211.0	1566.0	110.0	0.0	0.0	0.0	50.0	482.0	153.0	0.0	192.0	0.0	0.0	0.0	0.0	601.0	0.0	821.0	0.0	0.0	79.0	0.0	80.0	67.0	609.0	0.0	0.0	0.0	17559.0	0.0	0.0	152.0	6129.0	0.0	0.0	0.0	0.0	0.0	982.0	186.0	126.0	201.0	0.0	0.0	370.0	0.0	0.0	44.0
36	106.0	73.0	0.0	286.0	0.0	0.0	0.0	0.0	0.0	0.0	0.0	0.0	0.0	0.0	5950.0	0.0	0.0	0.0	0.0	0.0	1211.0	0.0	40.0	40.0	0.0	0.0	0.0	155.0	0.0	0.0	0.0	40.0	139.0	0.0	0.0	0.0	0.0	0.0	0.0	0.0	0.0	0.0	0.0	0.0	0.0	40.0	0.0	196.0	0.0
37	881.0	3586.0	180.0	561.0	0.0	2404.0	0.0	220.0	0.0	0.0	0.0	0.0	0.0	0.0	0.0	31360.0	0.0	0.0	0.0	0.0	0.0	0.0	0.0	0.0	4340.0	0.0	0.0	0.0	1583.0	0.0	0.0	0.0	180.0	0.0	667.0	0.0	0.0	0.0	0.0	0.0	0.0	0.0	0.0	0.0	0.0	164.0	0.0	0.0	52.0
38	427.0	205.0	102.0	47152.0	1477.0	0.0	167.0	0.0	0.0	0.0	23058.0	0.0	0.0	0.0	0.0	0.0	0.0	102.0	119.0	0.0	0.0	0.0	341.0	0.0	0.0	0.0	0.0	324.0	0.0	0.0	0.0	0.0	24576.0	0.0	0.0	0.0	0.0	0.0	0.0	0.0	0.0	0.0	0.0	0.0	1127.0	0.0	0.0	922.0	0.0
39	5038.0	2552.0	1914.0	1209.0	0.0	568.0	0.0	362.0	18696.0	88.0	361.0	3627.0	1813.0	58.0	0.0	0.0	248.0	0.0	839.0	0.0	0.0	4400.0	0.0	500.0	612.0	1343.0	0.0	0.0	220.0	17655.0	0.0	0.0	994.0	537.0	212.0	5710.0	0.0	143.0	363.0	0.0	5031.0	436.0	15535.0	0.0	0.0	988.0	0.0	0.0	308.0
40	2010.0	777.0	737.0	93.0	0.0	0.0	0.0	0.0	241.0	0.0	0.0	1366.0	53.0	0.0	0.0	0.0	0.0	0.0	201.0	0.0	118.0	53.0	0.0	120.0	0.0	241.0	0.0	0.0	0.0	107.0	0.0	0.0	294.0	120.0	0.0	308.0	0.0	0.0	0.0	1420.0	0.0	0.0	241.0	0.0	0.0	147.0	0.0	0.0	0.0
41	6398.0	350.0	1051.0	373.0	0.0	0.0	0.0	460.0	0.0	113.0	79.0	0.0	0.0	0.0	0.0	101.0	1135.0	0.0	3176.0	0.0	0.0	0.0	0.0	0.0	67.0	497.0	0.0	0.0	0.0	63.0	0.0	0.0	135.0	237.0	0.0	155.0	0.0	0.0	79.0	113.0	0.0	0.0	0.0	0.0	0.0	146.0	0.0	0.0	0.0
42	1039.0	273.0	327.0	80.0	0.0	0.0	0.0	0.0	3933.0	0.0	0.0	106.0	186.0	0.0	0.0	0.0	0.0	0.0	98.0	0.0	0.0	3861.0	0.0	0.0	0.0	98.0	0.0	0.0	0.0	813.0	0.0	0.0	58.0	31.0	0.0	174.0	0.0	0.0	0.0	7804.0	112.0	0.0	0.0	0.0	0.0	116.0	0.0	0.0	0.0
43	0.0	0.0	0.0	0.0	0.0	0.0	0.0	0.0	0.0	0.0	0.0	0.0	0.0	0.0	0.0	0.0	0.0	0.0	0.0	0.0	0.0	0.0	0.0	0.0	0.0	0.0	0.0	0.0	0.0	0.0	0.0	0.0	0.0	0.0	0.0	0.0	0.0	0.0	0.0	0.0	0.0	0.0	0.0	0.0	0.0	0.0	0.0	0.0	0.0
44	361.0	255.0	0.0	7962.0	127.0	106.0	0.0	0.0	0.0	0.0	2287.0	0.0	0.0	68.0	149.0	0.0	0.0	148.0	149.0	38.0	234.0	0.0	191.0	0.0	0.0	0.0	0.0	0.0	0.0	0.0	48.0	0.0	96682.0	0.0	0.0	0.0	0.0	0.0	2594.0	0.0	0.0	0.0	0.0	0.0	0.0	0.0	0.0	85.0	0.0
45	4774.0	512.0	6313.0	434.0	0.0	0.0	0.0	296.0	75.0	24.0	150.0	49.0	24.0	0.0	0.0	0.0	47.0	0.0	1696.0	0.0	0.0	34.0	0.0	9509.0	138.0	18170.0	0.0	0.0	138.0	118.0	0.0	0.0	217.0	157.0	0.0	295.0	0.0	138.0	0.0	157.0	0.0	138.0	77.0	0.0	0.0	0.0	0.0	0.0	2032.0
46	285.0	126.0	39.0	278.0	0.0	0.0	0.0	0.0	0.0	145.0	26.0	0.0	0.0	4809.0	0.0	0.0	39.0	278.0	33.0	0.0	26.0	0.0	0.0	0.0	53.0	0.0	0.0	0.0	26.0	0.0	0.0	0.0	338.0	0.0	0.0	0.0	0.0	0.0	0.0	0.0	0.0	39.0	0.0	0.0	0.0	0.0	0.0	0.0	0.0
47	1887.0	1837.0	0.0	54157.0	5194.0	4745.0	3451.0	658.0	120.0	24.0	2137.0	35.0	70.0	166.0	21615.0	772.0	59.0	1353.0	445.0	1833.0	5257.0	45.0	7816.0	80.0	2392.0	353.0	0.0	34057.0	220.0	111.0	7549.0	59740.0	6850.0	102.0	819.0	233.0	13727.0	526.0	32693.0	263.0	124.0	191.0	85.0	0.0	1998.0	205.0	280.0	0.0	0.0
48	2630.0	631.0	1262.0	481.0	0.0	150.0	0.0	263.0	60.0	0.0	0.0	56.0	62.0	88.0	0.0	0.0	0.0	0.0	556.0	0.0	0.0	0.0	0.0	30610.0	180.0	1367.0	0.0	0.0	105.0	63.0	0.0	0.0	285.0	90.0	0.0	120.0	0.0	0.0	105.0	315.0	105.0	69.0	0.0	0.0	0.0	8028.0	0.0	0.0	0.0
49	2208.0	226.0	474.0	330.0	0.0	0.0	0.0	493.0	120.0	16883.0	0.0	21.0	33.0	411.0	0.0	0.0	26888.0	169.0	742.0	0.0	0.0	0.0	0.0	160.0	0.0	515.0	0.0	0.0	0.0	191.0	0.0	0.0	185.0	247.0	0.0	3033.0	0.0	0.0	0.0	0.0	0.0	3487.0	54.0	0.0	0.0	370.0	308.0	0.0	70.0
50	140.0	193.0	79.0	589.0	0.0	193.0	0.0	35.0	0.0	0.0	0.0	0.0	0.0	0.0	0.0	35.0	0.0	0.0	0.0	0.0	0.0	0.0	0.0	0.0	61.0	0.0	0.0	105.0	0.0	0.0	0.0	43.0	149.0	0.0	43.0	0.0	0.0	70.0	96.0	0.0	0.0	0.0	0.0	0.0	0.0	0.0	0.0	79.0	0.0
51	186.0	170.0	121.0	827.0	0.0	0.0	0.0	137.0	0.0	0.0	0.0	0.0	0.0	0.0	1390.0	0.0	0.0	0.0	81.0	0.0	5612.0	0.0	72.0	0.0	0.0	0.0	0.0	162.0	0.0	0.0	0.0	81.0	283.0	0.0	0.0	0.0	3603.0	0.0	81.0	0.0	0.0	0.0	0.0	0.0	89.0	0.0	0.0	170.0	0.0
52	2831.0	1769.0	446.0	25483.0	865.0	1592.0	1150.0	658.0	105.0	0.0	1535.0	42.0	62.0	107.0	13803.0	315.0	35.0	317.0	501.0	252.0	3539.0	28.0	2654.0	0.0	1224.0	392.0	0.0	8848.0	220.0	95.0	6724.0	14334.0	4198.0	102.0	349.0	155.0	6017.0	383.0	6901.0	350.0	0.0	122.0	54.0	0.0	1015.0	0.0	84.0	10618.0	44.0
53	3312.0	3252.0	782.0	19815.0	507.0	2529.0	575.0	460.0	150.0	0.0	1896.0	42.0	0.0	127.0	252.0	561.0	106.0	317.0	390.0	281.0	162.0	17.0	2288.0	160.0	1385.0	353.0	0.0	2093.0	466.0	0.0	630.0	2431.0	2872.0	102.0	349.0	194.0	144.0	383.0	22677.0	385.0	99.0	156.0	77.0	0.0	982.0	288.0	617.0	589.0	141.0
54	830.0	323.0	372.0	79.0	0.0	36.0	0.0	0.0	995.0	0.0	0.0	149.0	190.0	0.0	0.0	0.0	30.0	30.0	85.0	0.0	0.0	3135.0	0.0	0.0	0.0	109.0	0.0	0.0	36.0	765.0	0.0	0.0	171.0	0.0	0.0	336.0	0.0	0.0	0.0	1490.0	112.0	0.0	761.0	0.0	0.0	164.0	0.0	0.0	0.0
55	462.0	945.0	0.0	551.0	0.0	374.0	0.0	0.0	0.0	0.0	0.0	0.0	0.0	0.0	0.0	167.0	0.0	0.0	0.0	0.0	0.0	0.0	0.0	0.0	137.0	98.0	0.0	216.0	0.0	0.0	80.0	181.0	177.0	0.0	137.0	0.0	54.0	137.0	0.0	0.0	0.0	0.0	0.0	0.0	0.0	0.0	0.0	511.0	0.0
56	789.0	157.0	290.0	29.0	0.0	0.0	0.0	0.0	636.0	0.0	0.0	85.0	20.0	0.0	0.0	0.0	0.0	0.0	98.0	0.0	29.0	298.0	0.0	21.0	0.0	98.0	0.0	0.0	0.0	2567.0	0.0	0.0	21.0	76.0	0.0	593.0	0.0	0.0	0.0	1297.0	112.0	59.0	213.0	0.0	0.0	110.0	0.0	0.0	17.0
57	2370.0	6163.0	1132.0	816.0	238.0	2423.0	0.0	329.0	0.0	0.0	0.0	0.0	0.0	0.0	0.0	5583.0	0.0	0.0	342.0	0.0	0.0	0.0	0.0	0.0	47079.0	0.0	0.0	0.0	1764.0	0.0	64.0	0.0	0.0	61.0	667.0	0.0	0.0	2712.0	0.0	0.0	0.0	0.0	0.0	0.0	0.0	247.0	0.0	589.0	79.0
58	769.0	943.0	0.0	1905.0	0.0	904.0	129.0	0.0	0.0	0.0	0.0	0.0	0.0	0.0	126.0	105.0	0.0	0.0	0.0	48.0	118.0	17.0	0.0	0.0	0.0	0.0	0.0	999.0	0.0	0.0	501.0	3193.0	673.0	0.0	106.0	0.0	54.0	95.0	518.0	0.0	0.0	0.0	0.0	0.0	0.0	0.0	0.0	2831.0	0.0
59	69.0	23.0	27.0	148.0	0.0	18.0	0.0	0.0	0.0	64.0	0.0	0.0	0.0	875.0	0.0	0.0	13.0	342.0	27.0	0.0	0.0	0.0	0.0	0.0	0.0	13.0	0.0	18.0	23.0	0.0	0.0	0.0	83.0	0.0	0.0	0.0	0.0	0.0	0.0	0.0	0.0	0.0	0.0	0.0	0.0	13.0	171.0	13.0	0.0
60	119.0	119.0	0.0	59331.0	238.0	0.0	92.0	0.0	0.0	0.0	1595.0	0.0	0.0	0.0	0.0	0.0	0.0	0.0	0.0	29.0	0.0	0.0	374.0	0.0	0.0	0.0	0.0	134.0	0.0	0.0	0.0	74.0	12773.0	0.0	0.0	0.0	0.0	0.0	17747.0	0.0	0.0	0.0	0.0	0.0	1168.0	0.0	0.0	449.0	0.0
61	385.0	266.0	49.0	4059.0	223.0	0.0	49.0	88.0	0.0	0.0	10686.0	0.0	0.0	97.0	0.0	0.0	0.0	274.0	59.0	0.0	0.0	0.0	227.0	0.0	0.0	0.0	0.0	69.0	0.0	0.0	0.0	0.0	16109.0	0.0	0.0	0.0	0.0	0.0	1245.0	0.0	0.0	0.0	0.0	0.0	2044.0	0.0	126.0	108.0	0.0
62	10513.0	7884.0	2276.0	38110.0	1940.0	3942.0	1391.0	2238.0	648.0	113.0	2709.0	99.0	236.0	293.0	10972.0	1052.0	272.0	1036.0	1671.0	688.0	7671.0	159.0	0.0	340.0	1836.0	1138.0	0.0	25625.0	907.0	271.0	35063.0	46652.0	11602.0	388.0	834.0	603.0	7368.0	718.0	9704.0	1297.0	311.0	401.0	209.0	0.0	1244.0	411.0	519.0	59894.0	193.0
63	105.0	0.0	0.0	635.0	0.0	0.0	0.0	0.0	0.0	0.0	0.0	0.0	0.0	0.0	1946.0	0.0	0.0	0.0	0.0	0.0	1000.0	0.0	223.0	0.0	0.0	0.0	0.0	235.0	0.0	0.0	0.0	211.0	200.0	0.0	0.0	0.0	1188.0	0.0	82.0	0.0	0.0	0.0	0.0	0.0	0.0	0.0	0.0	1000.0	0.0
64	2284.0	1713.0	446.0	25626.0	313.0	571.0	52904.0	296.0	60.0	0.0	713.0	28.0	0.0	78.0	927.0	140.0	47.0	338.0	445.0	126.0	1213.0	22.0	155758.0	100.0	0.0	392.0	0.0	1784.0	294.0	79.0	96.0	471.0	6995.0	61.0	75.0	136.0	126.0	143.0	2284.0	157.0	49.0	87.0	46.0	0.0	785.0	0.0	140.0	499.0	0.0
65	1765.0	955.0	560.0	2305.0	0.0	332.0	408.0	0.0	60.0	0.0	0.0	0.0	0.0	0.0	2553.0	0.0	94.0	0.0	539.0	77.0	4783.0	34.0	560.0	0.0	0.0	0.0	0.0	1183.0	122.0	0.0	145.0	913.0	1325.0	0.0	0.0	116.0	1351.0	0.0	363.0	0.0	0.0	0.0	46.0	0.0	0.0	0.0	0.0	1162.0	0.0
66	9279.0	4109.0	3049.0	795.0	0.0	0.0	0.0	0.0	1325.0	56.0	0.0	1414.0	441.0	0.0	0.0	105.0	236.0	0.0	707.0	0.0	370.0	486.0	0.0	220.0	667.0	795.0	0.0	0.0	245.0	795.0	32.0	0.0	1215.0	353.0	0.0	1060.0	0.0	0.0	0.0	4374.0	31198.0	139.0	707.0	0.0	0.0	782.0	0.0	275.0	132.0
67	0.0	0.0	0.0	0.0	0.0	0.0	0.0	0.0	0.0	64.0	0.0	0.0	0.0	254.0	0.0	0.0	0.0	0.0	0.0	0.0	0.0	0.0	0.0	0.0	0.0	0.0	0.0	0.0	0.0	0.0	0.0	0.0	0.0	0.0	0.0	0.0	0.0	0.0	0.0	0.0	0.0	0.0	0.0	0.0	0.0	0.0	603.0	0.0	0.0
68	0.0	0.0	0.0	0.0	0.0	0.0	0.0	0.0	0.0	24.0	0.0	0.0	0.0	195.0	0.0	0.0	0.0	0.0	0.0	0.0	0.0	0.0	0.0	0.0	0.0	0.0	0.0	0.0	0.0	0.0	0.0	0.0	0.0	0.0	0.0	0.0	0.0	0.0	0.0	0.0	0.0	0.0	0.0	0.0	0.0	0.0	252.0	0.0	0.0
69	2093.0	1221.0	654.0	3838.0	0.0	741.0	0.0	0.0	90.0	24.0	3702.0	42.0	37.0	58.0	523.0	140.0	70.0	0.0	0.0	48.0	697.0	57.0	0.0	80.0	278.0	348.0	0.0	1177.0	171.0	0.0	210.0	567.0	1546.0	102.0	0.0	0.0	324.0	0.0	726.0	245.0	74.0	0.0	85.0	28093.0	163.0	0.0	56.0	275.0	61.0
70	11176.0	673.0	10095.0	836.0	537.0	285.0	0.0	19913.0	180.0	24.0	0.0	28.0	0.0	0.0	0.0	0.0	106.0	0.0	6186.0	0.0	236.0	57.0	0.0	580.0	222.0	2906.0	0.0	0.0	171.0	111.0	0.0	0.0	448.0	675.0	0.0	291.0	0.0	95.0	0.0	280.0	62.0	296.0	62.0	0.0	0.0	1276.0	0.0	0.0	167.0
71	531.0	237.0	83.0	1739.0	6538.0	139.0	0.0	153.0	0.0	24.0	2760.0	0.0	0.0	107.0	0.0	0.0	0.0	3640.0	118.0	19.0	0.0	0.0	0.0	0.0	0.0	132.0	0.0	104.0	90.0	0.0	0.0	0.0	1767.0	0.0	0.0	0.0	0.0	0.0	2236.0	0.0	0.0	0.0	0.0	0.0	314.0	0.0	154.0	272.0	0.0
72	10932.0	40816.0	2544.0	26056.0	2507.0	28538.0	2022.0	2764.0	497.0	210.0	1204.0	227.0	244.0	754.0	455.0	15301.0	461.0	1480.0	1727.0	329.0	547.0	279.0	3644.0	640.0	26656.0	1570.0	0.0	3044.0	5102.0	446.0	468.0	1741.0	6077.0	532.0	9485.0	875.0	180.0	16524.0	5915.0	1858.0	622.0	767.0	357.0	0.0	786.0	1523.0	3117.0	904.0	343.0
73	3879.0	9607.0	1016.0	3418.0	447.0	101308.0	92.0	888.0	60.0	64.0	301.0	56.0	16.0	127.0	75.0	38183.0	82.0	338.0	739.0	29.0	148.0	51.0	0.0	240.0	47636.0	831.0	0.0	713.0	2124.0	143.0	113.0	181.0	1878.0	225.0	19380.0	155.0	54.0	51440.0	467.0	526.0	124.0	156.0	77.0	0.0	163.0	1029.0	252.0	235.0	96.0
74	87.0	87.0	0.0	881.0	0.0	97.0	167.0	0.0	0.0	0.0	0.0	0.0	0.0	0.0	11223.0	0.0	0.0	0.0	0.0	0.0	1055.0	0.0	239.0	0.0	0.0	0.0	0.0	185.0	0.0	0.0	0.0	130.0	304.0	0.0	0.0	0.0	1549.0	0.0	97.0	0.0	0.0	0.0	0.0	0.0	0.0	0.0	0.0	359.0	0.0
75	0.0	0.0	0.0	1280.0	0.0	129.0	0.0	0.0	0.0	0.0	0.0	0.0	0.0	0.0	176.0	0.0	0.0	0.0	0.0	0.0	118.0	0.0	107.0	0.0	0.0	0.0	0.0	763.0	0.0	0.0	468.0	860.0	139.0	0.0	60.0	0.0	90.0	0.0	1401.0	0.0	0.0	0.0	0.0	0.0	0.0	0.0	0.0	4758.0	0.0
76	4089.0	1337.0	1317.0	688.0	164.0	196.0	0.0	1349.0	90.0	0.0	150.0	0.0	37.0	0.0	0.0	412.0	70.0	169.0	668.0	0.0	0.0	0.0	0.0	1061.0	943.0	747.0	0.0	0.0	275.0	79.0	0.0	0.0	275.0	81.0	0.0	136.0	0.0	255.0	157.0	0.0	87.0	122.0	0.0	0.0	0.0	1867.0	0.0	0.0	1219.0
77	118.0	0.0	0.0	448.0	0.0	68.0	0.0	0.0	0.0	0.0	0.0	0.0	0.0	0.0	467.0	0.0	0.0	0.0	0.0	0.0	268.0	0.0	124.0	0.0	0.0	0.0	0.0	180.0	0.0	0.0	32.0	405.0	105.0	0.0	0.0	0.0	288.0	0.0	62.0	0.0	0.0	0.0	0.0	0.0	0.0	0.0	0.0	455.0	0.0
78	562.0	118.0	118.0	269.0	33.0	0.0	0.0	23475.0	0.0	0.0	0.0	0.0	0.0	0.0	0.0	22.0	0.0	0.0	89.0	0.0	22.0	0.0	0.0	0.0	22.0	73.0	0.0	0.0	22.0	0.0	0.0	28.0	73.0	0.0	0.0	22.0	0.0	22.0	0.0	0.0	0.0	0.0	0.0	0.0	0.0	28.0	0.0	0.0	0.0
79	487.0	102.0	125.0	7.0	0.0	0.0	0.0	0.0	12.0	0.0	0.0	7.0	0.0	0.0	0.0	0.0	0.0	0.0	28.0	0.0	12.0	12.0	0.0	0.0	7.0	30.0	0.0	0.0	7.0	23.0	0.0	0.0	41.0	7.0	0.0	28.0	0.0	0.0	0.0	315.0	336.0	0.0	12.0	0.0	0.0	30.0	0.0	7.0	0.0
80	568.0	277.0	223.0	88.0	0.0	0.0	0.0	7.0	60.0	0.0	0.0	60.0	10.0	0.0	0.0	0.0	0.0	0.0	39.0	0.0	7.0	21.0	0.0	0.0	0.0	24.0	0.0	0.0	0.0	39.0	0.0	0.0	10.0	10.0	0.0	49.0	0.0	17.0	0.0	561.0	1136.0	0.0	74.0	0.0	0.0	53.0	0.0	0.0	0.0
81	8695.0	189.0	4165.0	451.0	131.0	0.0	0.0	329.0	60.0	0.0	0.0	0.0	0.0	0.0	0.0	0.0	47.0	72.0	10923.0	0.0	0.0	0.0	0.0	600.0	116.0	22662.0	0.0	0.0	0.0	95.0	0.0	0.0	145.0	873.0	0.0	233.0	0.0	0.0	72.0	87.0	0.0	122.0	0.0	0.0	0.0	25114.0	0.0	0.0	335.0
82	901.0	721.0	0.0	1844.0	149.0	0.0	129.0	0.0	0.0	0.0	0.0	0.0	0.0	0.0	278.0	0.0	0.0	0.0	0.0	0.0	177.0	0.0	320.0	0.0	0.0	0.0	0.0	3567.0	0.0	0.0	48.0	19270.0	380.0	0.0	0.0	0.0	162.0	0.0	300.0	0.0	0.0	0.0	0.0	0.0	0.0	0.0	0.0	2359.0	0.0
83	7433.0	615.0	1461.0	589.0	0.0	0.0	0.0	329.0	120.0	18266.0	0.0	128.0	37.0	195.0	0.0	0.0	27894.0	0.0	1948.0	0.0	162.0	34.0	0.0	120.0	278.0	1204.0	0.0	0.0	0.0	303.0	0.0	0.0	662.0	922.0	0.0	17001.0	0.0	0.0	153.0	333.0	149.0	4946.0	69.0	0.0	0.0	576.0	154.0	0.0	0.0
84	1818.0	270.0	535.0	58.0	0.0	0.0	0.0	35.0	180.0	64.0	0.0	497.0	0.0	0.0	0.0	0.0	223.0	0.0	111.0	0.0	35.0	28.0	0.0	0.0	0.0	152.0	0.0	0.0	0.0	95.0	0.0	0.0	105.0	64.0	0.0	2047.0	0.0	0.0	0.0	911.0	1581.0	41.0	85.0	0.0	0.0	147.0	0.0	0.0	0.0
85	2939.0	255.0	1167.0	123.0	0.0	0.0	0.0	0.0	1299.0	0.0	0.0	113.0	70.0	0.0	0.0	46.0	0.0	0.0	247.0	0.0	0.0	309.0	0.0	160.0	46.0	324.0	0.0	0.0	0.0	7858.0	0.0	0.0	185.0	409.0	0.0	804.0	0.0	0.0	0.0	1771.0	161.0	54.0	348.0	0.0	0.0	85.0	0.0	0.0	61.0
86	588.0	10065.0	0.0	4818.0	268.0	6020.0	705.0	493.0	60.0	0.0	150.0	35.0	28.0	0.0	227.0	2070.0	0.0	190.0	0.0	29.0	0.0	0.0	1954.0	0.0	6344.0	0.0	0.0	523.0	2034.0	0.0	32.0	181.0	662.0	61.0	1320.0	0.0	0.0	3113.0	1089.0	0.0	49.0	0.0	0.0	0.0	655.0	205.0	126.0	0.0	0.0
87	869.0	397.0	0.0	3787.0	0.0	191.0	259.0	0.0	0.0	0.0	0.0	0.0	0.0	0.0	75.0	0.0	0.0	0.0	0.0	58.0	222.0	0.0	736.0	0.0	0.0	0.0	0.0	7824.0	0.0	0.0	0.0	957.0	338.0	0.0	0.0	0.0	54.0	0.0	363.0	0.0	0.0	0.0	0.0	0.0	0.0	0.0	98.0	629.0	0.0
88	799.0	4555.0	185.0	483.0	0.0	711.0	0.0	0.0	0.0	0.0	0.0	0.0	0.0	0.0	0.0	1509.0	0.0	148.0	148.0	0.0	0.0	17.0	0.0	100.0	1001.0	241.0	0.0	0.0	2882.0	0.0	0.0	0.0	390.0	0.0	242.0	0.0	0.0	5986.0	167.0	0.0	0.0	0.0	0.0	0.0	0.0	205.0	0.0	0.0	141.0
89	505.0	1373.0	144.0	228.0	0.0	711.0	0.0	72.0	0.0	0.0	0.0	0.0	0.0	0.0	0.0	3602.0	0.0	84.0	84.0	0.0	0.0	0.0	0.0	0.0	15581.0	60.0	0.0	60.0	252.0	0.0	0.0	0.0	60.0	0.0	136.0	0.0	0.0	1149.0	0.0	0.0	0.0	0.0	0.0	0.0	0.0	108.0	0.0	0.0	0.0
90	660.0	4158.0	98.0	196.0	0.0	1991.0	0.0	0.0	0.0	0.0	0.0	0.0	0.0	0.0	0.0	10016.0	0.0	0.0	70.0	0.0	0.0	0.0	0.0	0.0	10629.0	112.0	0.0	0.0	393.0	0.0	0.0	0.0	84.0	0.0	561.0	0.0	0.0	4119.0	0.0	0.0	0.0	0.0	0.0	0.0	0.0	84.0	0.0	0.0	0.0
91	604.0	1098.0	256.0	1574.0	223.0	4850.0	0.0	0.0	0.0	0.0	0.0	0.0	0.0	0.0	0.0	237.0	0.0	0.0	0.0	0.0	0.0	0.0	0.0	0.0	384.0	0.0	0.0	570.0	183.0	0.0	48.0	217.0	420.0	0.0	201.0	0.0	0.0	201.0	311.0	0.0	0.0	0.0	0.0	0.0	0.0	0.0	0.0	983.0	0.0
92	495.0	1834.0	137.0	352.0	0.0	2412.0	0.0	0.0	0.0	0.0	0.0	0.0	0.0	0.0	0.0	567.0	0.0	0.0	60.0	0.0	0.0	0.0	60.0	0.0	612.0	0.0	0.0	0.0	374.0	0.0	0.0	0.0	143.0	0.0	2215.0	0.0	0.0	526.0	0.0	0.0	0.0	0.0	0.0	0.0	0.0	0.0	0.0	0.0	0.0
93	207.0	370.0	0.0	795.0	108.0	555.0	0.0	0.0	0.0	0.0	0.0	0.0	0.0	0.0	0.0	108.0	0.0	0.0	87.0	0.0	0.0	0.0	0.0	0.0	174.0	0.0	0.0	380.0	0.0	0.0	0.0	98.0	141.0	0.0	185.0	0.0	0.0	0.0	130.0	0.0	0.0	0.0	0.0	0.0	0.0	0.0	0.0	108.0	0.0
94	0.0	0.0	0.0	22477.0	880.0	1736.0	1410.0	362.0	0.0	0.0	421.0	0.0	0.0	88.0	4727.0	350.0	35.0	444.0	0.0	630.0	932.0	0.0	1827.0	160.0	612.0	0.0	0.0	10873.0	0.0	0.0	3572.0	10507.0	1657.0	0.0	242.0	0.0	1855.0	239.0	8925.0	0.0	62.0	52.0	0.0	0.0	262.0	0.0	140.0	42630.0	0.0
95	667.0	150.0	139.0	45.0	0.0	0.0	0.0	11.0	25.0	0.0	0.0	17.0	0.0	0.0	0.0	0.0	0.0	0.0	0.0	0.0	17.0	31.0	0.0	0.0	0.0	31.0	0.0	0.0	0.0	36.0	0.0	0.0	17.0	45.0	0.0	36.0	0.0	0.0	0.0	491.0	485.0	0.0	156.0	0.0	0.0	68.0	0.0	11.0	0.0
96	609.0	832.0	0.0	1090.0	0.0	445.0	0.0	0.0	0.0	0.0	0.0	0.0	0.0	0.0	75.0	0.0	0.0	0.0	0.0	0.0	0.0	0.0	222.0	0.0	0.0	0.0	0.0	761.0	0.0	0.0	80.0	2068.0	175.0	0.0	136.0	0.0	90.0	95.0	164.0	0.0	0.0	0.0	0.0	0.0	0.0	0.0	0.0	1297.0	0.0
97	2191.0	851.0	820.0	197.0	0.0	0.0	0.0	0.0	425.0	0.0	0.0	1714.0	1768.0	0.0	0.0	0.0	0.0	0.0	166.0	0.0	0.0	207.0	0.0	51.0	51.0	197.0	0.0	0.0	62.0	353.0	0.0	0.0	155.0	83.0	0.0	311.0	0.0	0.0	0.0	1350.0	473.0	0.0	508.0	0.0	0.0	124.0	0.0	62.0	61.0
98	8721.0	2414.0	3270.0	2647.0	268.0	856.0	129.0	1349.0	286.0	97.0	1324.0	170.0	281.0	244.0	0.0	545.0	272.0	211.0	2258.0	38.0	177.0	114.0	0.0	29989.0	1323.0	4127.0	0.0	0.0	467.0	430.0	80.0	145.0	1546.0	545.0	288.0	1090.0	0.0	335.0	363.0	934.0	348.0	700.0	271.0	0.0	163.0	100252.0	210.0	0.0	8253.0
99	3019.0	1153.0	1350.0	564.0	0.0	196.0	0.0	592.0	60.0	24.0	0.0	0.0	41.0	0.0	0.0	319.0	70.0	0.0	540.0	0.0	0.0	45.0	0.0	1561.0	515.0	785.0	0.0	0.0	319.0	111.0	0.0	0.0	343.0	143.0	0.0	122.0	0.0	270.0	0.0	245.0	0.0	87.0	0.0	0.0	0.0	2799.0	0.0	0.0	1080.0
100	1580.0	196.0	288.0	45.0	0.0	0.0	0.0	0.0	72.0	0.0	0.0	52.0	32.0	0.0	0.0	13.0	0.0	0.0	59.0	0.0	39.0	65.0	0.0	0.0	32.0	32.0	0.0	0.0	0.0	59.0	0.0	0.0	59.0	0.0	0.0	39.0	0.0	0.0	0.0	806.0	806.0	0.0	45.0	0.0	0.0	45.0	0.0	32.0	26.0
101	1402.0	40214.0	0.0	17611.0	537.0	5878.0	946.0	1020.0	180.0	16.0	872.0	113.0	28.0	68.0	126.0	6001.0	82.0	401.0	780.0	213.0	192.0	45.0	3533.0	120.0	7234.0	432.0	0.0	1189.0	2355.0	111.0	64.0	979.0	1546.0	61.0	2579.0	155.0	54.0	7471.0	2594.0	263.0	99.0	139.0	38.0	0.0	393.0	411.0	421.0	0.0	0.0
102	166.0	63.0	27.0	96.0	18.0	0.0	0.0	18.0	0.0	45.0	12.0	0.0	0.0	411.0	0.0	39.0	30.0	48.0	0.0	0.0	0.0	0.0	0.0	0.0	12.0	18.0	0.0	12.0	0.0	0.0	0.0	0.0	115.0	0.0	0.0	0.0	0.0	0.0	0.0	0.0	0.0	0.0	0.0	0.0	12.0	12.0	645.0	0.0	0.0
103	547.0	0.0	0.0	7333.0	179.0	331.0	241.0	0.0	0.0	0.0	331.0	0.0	0.0	0.0	6927.0	0.0	0.0	0.0	0.0	48.0	740.0	0.0	401.0	0.0	0.0	0.0	0.0	2407.0	0.0	0.0	533.0	3101.0	773.0	0.0	0.0	0.0	3603.0	0.0	1037.0	0.0	0.0	0.0	0.0	0.0	196.0	0.0	0.0	3696.0	0.0
104	1031.0	423.0	237.0	528.0	0.0	0.0	0.0	4348.0	0.0	16.0	0.0	0.0	28.0	0.0	0.0	79.0	0.0	169.0	185.0	0.0	103.0	0.0	0.0	79.0	237.0	171.0	0.0	0.0	0.0	0.0	0.0	0.0	290.0	0.0	0.0	0.0	0.0	105.0	79.0	0.0	0.0	0.0	0.0	0.0	0.0	92.0	0.0	0.0	92.0
105	124.0	235.0	0.0	2040.0	179.0	0.0	148.0	0.0	0.0	0.0	240.0	0.0	0.0	0.0	455.0	0.0	0.0	0.0	0.0	0.0	0.0	0.0	582.0	0.0	1762.0	0.0	0.0	721.0	0.0	0.0	9049.0	513.0	235.0	0.0	0.0	0.0	144.0	0.0	830.0	0.0	0.0	0.0	0.0	0.0	0.0	0.0	0.0	2692.0	0.0
106	115.0	57.0	24.0	128.0	11.0	0.0	0.0	0.0	11.0	36.0	0.0	0.0	0.0	372.0	0.0	0.0	28.0	44.0	19.0	0.0	0.0	0.0	0.0	0.0	0.0	28.0	0.0	0.0	0.0	0.0	0.0	0.0	107.0	0.0	0.0	16.0	0.0	0.0	0.0	0.0	0.0	0.0	0.0	0.0	0.0	11.0	491.0	0.0	0.0
107	1598.0	8280.0	446.0	8280.0	492.0	3271.0	5659.0	460.0	105.0	0.0	421.0	0.0	37.0	107.0	101.0	3965.0	47.0	338.0	445.0	164.0	162.0	0.0	8109.0	120.0	10239.0	314.0	0.0	1141.0	1142.0	79.0	274.0	834.0	1104.0	0.0	1623.0	155.0	180.0	7280.0	1401.0	192.0	74.0	69.0	46.0	0.0	262.0	452.0	112.0	314.0	61.0
108	1839.0	342.0	968.0	107.0	0.0	48.0	0.0	39.0	3278.0	16.0	0.0	177.0	111.0	0.0	0.0	0.0	0.0	0.0	195.0	0.0	0.0	655.0	0.0	80.0	39.0	166.0	0.0	0.0	0.0	6299.0	0.0	0.0	88.0	283.0	0.0	1282.0	0.0	0.0	0.0	2613.0	211.0	88.0	841.0	0.0	0.0	205.0	0.0	0.0	0.0
109	956.0	249.0	140.0	481.0	208.0	0.0	0.0	2106.0	0.0	0.0	0.0	0.0	0.0	0.0	0.0	0.0	0.0	60.0	219.0	0.0	60.0	0.0	0.0	0.0	146.0	292.0	0.0	0.0	0.0	0.0	0.0	0.0	164.0	0.0	0.0	0.0	0.0	67.0	85.0	0.0	0.0	463.0	0.0	0.0	0.0	85.0	0.0	0.0	0.0
110	2534.0	269.0	695.0	628.0	208.0	0.0	0.0	1514.0	0.0	72.0	134.0	0.0	0.0	0.0	0.0	0.0	319.0	112.0	2803.0	0.0	0.0	0.0	0.0	100.0	134.0	1435.0	0.0	0.0	0.0	0.0	0.0	0.0	403.0	448.0	0.0	0.0	0.0	0.0	89.0	134.0	0.0	3229.0	0.0	0.0	0.0	205.0	0.0	0.0	0.0
111	377.0	318.0	0.0	2307.0	208.0	198.0	89.0	99.0	0.0	0.0	99.0	0.0	0.0	0.0	0.0	0.0	0.0	0.0	188.0	0.0	0.0	0.0	0.0	0.0	119.0	0.0	0.0	523.0	0.0	0.0	0.0	145.0	278.0	0.0	0.0	0.0	0.0	0.0	298.0	0.0	0.0	0.0	0.0	0.0	0.0	0.0	0.0	275.0	0.0
112	839.0	881.0	0.0	6193.0	268.0	356.0	92.0	0.0	0.0	0.0	180.0	0.0	0.0	0.0	75.0	0.0	0.0	0.0	188.0	0.0	0.0	0.0	188.0	0.0	167.0	0.0	0.0	14842.0	147.0	0.0	0.0	326.0	692.0	0.0	91.0	0.0	0.0	0.0	467.0	0.0	0.0	0.0	0.0	0.0	0.0	0.0	0.0	1061.0	0.0
113	299.0	870.0	131.0	337.0	0.0	758.0	0.0	0.0	0.0	0.0	0.0	0.0	0.0	0.0	0.0	149.0	0.0	0.0	65.0	0.0	0.0	0.0	84.0	0.0	196.0	0.0	0.0	140.0	187.0	0.0	32.0	0.0	140.0	0.0	393.0	0.0	0.0	177.0	93.0	0.0	0.0	0.0	0.0	0.0	0.0	0.0	0.0	131.0	0.0
114	734.0	1535.0	0.0	1853.0	164.0	6060.0	129.0	0.0	0.0	0.0	150.0	0.0	0.0	0.0	0.0	267.0	0.0	0.0	0.0	0.0	103.0	0.0	250.0	0.0	450.0	0.0	0.0	713.0	250.0	0.0	129.0	362.0	333.0	0.0	1335.0	0.0	0.0	143.0	317.0	0.0	0.0	0.0	0.0	0.0	0.0	0.0	0.0	747.0	0.0
115	505.0	97.0	63.0	305.0	33.0	0.0	0.0	0.0	0.0	67.0	43.0	0.0	0.0	879.0	0.0	0.0	67.0	199.0	48.0	0.0	29.0	0.0	0.0	0.0	0.0	0.0	0.0	0.0	0.0	0.0	0.0	0.0	543.0	0.0	0.0	0.0	0.0	0.0	0.0	67.0	0.0	0.0	0.0	0.0	165.0	0.0	1376.0	0.0	0.0
116	1393.0	534.0	267.0	668.0	114.0	114.0	0.0	2666.0	0.0	0.0	0.0	0.0	20.0	0.0	0.0	190.0	0.0	169.0	362.0	0.0	0.0	0.0	0.0	0.0	553.0	248.0	0.0	0.0	0.0	0.0	0.0	0.0	324.0	0.0	0.0	0.0	0.0	152.0	0.0	0.0	0.0	69.0	0.0	0.0	0.0	171.0	0.0	114.0	44.0
117	281.0	44.0	27.0	325.0	0.0	0.0	0.0	24.0	0.0	0.0	0.0	0.0	0.0	65.0	0.0	27.0	0.0	99.0	20.0	0.0	0.0	0.0	0.0	0.0	41.0	37.0	0.0	51.0	0.0	0.0	0.0	0.0	171.0	0.0	0.0	0.0	0.0	0.0	27.0	0.0	0.0	0.0	0.0	0.0	0.0	54.0	133.0	0.0	37.0
118	4124.0	2514.0	804.0	28968.0	238.0	905.0	3218.0	427.0	90.0	32.0	1307.0	42.0	28.0	205.0	1709.0	105.0	94.0	380.0	804.0	19400.0	1005.0	51.0	12774.0	100.0	333.0	706.0	0.0	1508.0	466.0	63.0	177.0	580.0	9455.0	163.0	166.0	116.0	342.0	95.0	1408.0	280.0	112.0	139.0	54.0	0.0	1307.0	247.0	154.0	471.0	70.0
119	285.0	172.0	46.0	1485.0	0.0	66.0	0.0	79.0	0.0	0.0	66.0	0.0	0.0	58.0	0.0	0.0	0.0	92.0	72.0	0.0	0.0	0.0	0.0	0.0	0.0	46.0	1777.0	0.0	159.0	0.0	0.0	0.0	5524.0	0.0	0.0	0.0	0.0	0.0	185.0	0.0	0.0	0.0	0.0	0.0	397.0	0.0	84.0	0.0	0.0
120	0.0	0.0	0.0	451.0	0.0	0.0	77.0	0.0	0.0	0.0	0.0	0.0	0.0	0.0	1441.0	0.0	0.0	0.0	99.0	0.0	550.0	0.0	77.0	0.0	0.0	0.0	0.0	110.0	0.0	0.0	0.0	176.0	165.0	0.0	0.0	0.0	738.0	0.0	77.0	0.0	0.0	0.0	0.0	0.0	0.0	0.0	0.0	407.0	0.0
121	2278.0	1296.0	560.0	2383.0	208.0	0.0	0.0	0.0	0.0	202.0	210.0	0.0	0.0	44278.0	0.0	0.0	248.0	1997.0	630.0	19.0	315.0	0.0	0.0	80.0	0.0	420.0	0.0	0.0	147.0	0.0	0.0	0.0	3680.0	81.0	0.0	0.0	0.0	0.0	0.0	0.0	0.0	122.0	0.0	0.0	280.0	164.0	53614.0	0.0	44.0
122	191574.0	916.0	62960.0	1775.0	313.0	1090.0	0.0	1645.0	738.0	323.0	331.0	576.0	231.0	186.0	0.0	315.0	626.0	401.0	36206.0	0.0	325.0	159.0	0.0	1221.0	2114.0	28587.0	0.0	333.0	196.0	1834.0	0.0	145.0	994.0	12546.0	303.0	5252.0	0.0	143.0	363.0	859.0	909.0	1848.0	419.0	0.0	131.0	6258.0	196.0	0.0	361.0
123	235.0	249.0	0.0	5776.0	96.0	0.0	55.0	0.0	0.0	0.0	903.0	0.0	0.0	68.0	110.0	0.0	0.0	96.0	96.0	0.0	96.0	0.0	346.0	0.0	0.0	55.0	0.0	69.0	0.0	0.0	0.0	0.0	43791.0	0.0	0.0	0.0	0.0	0.0	1297.0	0.0	0.0	0.0	0.0	0.0	1939.0	0.0	0.0	0.0	0.0
124	583.0	406.0	265.0	1670.0	0.0	0.0	141.0	0.0	0.0	0.0	61.0	0.0	0.0	0.0	61.0	0.0	0.0	0.0	53.0	822.0	0.0	0.0	247.0	0.0	0.0	0.0	0.0	70.0	0.0	0.0	0.0	0.0	1325.0	0.0	0.0	0.0	0.0	0.0	61.0	0.0	0.0	0.0	0.0	0.0	159.0	0.0	0.0	176.0	0.0
125	306.0	1404.0	0.0	710.0	0.0	331.0	148.0	0.0	0.0	0.0	0.0	0.0	0.0	0.0	0.0	245.0	0.0	0.0	0.0	0.0	0.0	0.0	564.0	0.0	278.0	0.0	0.0	145.0	137.0	0.0	0.0	0.0	145.0	0.0	197.0	0.0	0.0	191.0	129.0	0.0	0.0	0.0	0.0	0.0	0.0	0.0	0.0	0.0	0.0
126	1237.0	2963.0	423.0	537.0	0.0	616.0	0.0	296.0	0.0	0.0	0.0	0.0	0.0	68.0	0.0	596.0	0.0	148.0	162.0	0.0	0.0	0.0	0.0	220.0	612.0	390.0	0.0	0.0	2247.0	0.0	0.0	0.0	341.0	61.0	151.0	0.0	0.0	670.0	0.0	227.0	0.0	69.0	46.0	0.0	0.0	370.0	0.0	0.0	193.0
127	562.0	124.0	248.0	58.0	0.0	0.0	0.0	0.0	23547.0	0.0	0.0	184.0	33.0	0.0	0.0	0.0	0.0	0.0	146.0	0.0	0.0	2971.0	0.0	0.0	102.0	73.0	0.0	0.0	0.0	1307.0	0.0	0.0	87.0	65.0	0.0	270.0	0.0	0.0	0.0	1876.0	149.0	0.0	1058.0	0.0	0.0	87.0	0.0	0.0	36.0
128	439.0	56.0	208.0	22.0	0.0	6.0	0.0	0.0	161.0	0.0	0.0	192.0	385.0	0.0	0.0	0.0	0.0	0.0	15.0	0.0	6.0	85.0	0.0	0.0	0.0	47.0	0.0	0.0	12.0	31.0	0.0	0.0	25.0	12.0	0.0	78.0	0.0	0.0	0.0	350.0	49.0	0.0	75.0	0.0	0.0	6.0	0.0	0.0	0.0
129	3406.0	452.0	1296.0	301.0	0.0	271.0	0.0	921.0	60.0	0.0	135.0	0.0	0.0	48.0	0.0	120.0	0.0	0.0	919.0	0.0	0.0	34.0	0.0	2722.0	241.0	1401.0	0.0	0.0	105.0	63.0	0.0	0.0	180.0	81.0	0.0	120.0	0.0	90.0	90.0	150.0	0.0	0.0	38.0	0.0	0.0	14922.0	0.0	0.0	949.0
130	0.0	0.0	0.0	0.0	0.0	0.0	0.0	0.0	0.0	0.0	0.0	0.0	0.0	0.0	0.0	0.0	0.0	0.0	0.0	0.0	0.0	0.0	0.0	0.0	0.0	0.0	0.0	0.0	0.0	0.0	0.0	0.0	883.0	0.0	0.0	0.0	0.0	0.0	0.0	0.0	0.0	0.0	0.0	0.0	0.0	0.0	0.0	0.0	0.0
131	95.0	53.0	0.0	813.0	0.0	53.0	69.0	0.0	0.0	0.0	0.0	0.0	0.0	0.0	53.0	0.0	0.0	0.0	31.0	9660.0	0.0	0.0	186.0	0.0	0.0	0.0	0.0	79.0	0.0	0.0	0.0	26.0	457.0	0.0	0.0	0.0	26.0	0.0	42.0	0.0	0.0	0.0	0.0	0.0	0.0	0.0	0.0	0.0	0.0
132	2403.0	368.0	671.0	454.0	194.0	0.0	0.0	1415.0	0.0	48.0	0.0	0.0	0.0	0.0	0.0	0.0	82.0	211.0	454.0	0.0	0.0	0.0	0.0	0.0	162.0	292.0	0.0	0.0	97.0	0.0	0.0	0.0	400.0	0.0	0.0	0.0	0.0	0.0	108.0	0.0	0.0	996.0	0.0	0.0	0.0	151.0	0.0	0.0	52.0
133	3572.0	3659.0	1008.0	633.0	149.0	489.0	0.0	427.0	180.0	32.0	0.0	78.0	259.0	0.0	0.0	633.0	47.0	0.0	576.0	0.0	0.0	17.0	0.0	2182.0	806.0	835.0	0.0	0.0	547.0	95.0	48.0	0.0	489.0	143.0	136.0	230.0	36.0	720.0	0.0	403.0	99.0	87.0	77.0	0.0	0.0	2799.0	0.0	0.0	2132.0
134	698.0	418.0	0.0	2039.0	0.0	391.0	129.0	0.0	0.0	0.0	0.0	0.0	0.0	0.0	3842.0	0.0	0.0	0.0	195.0	0.0	1940.0	0.0	251.0	0.0	0.0	0.0	0.0	642.0	0.0	0.0	64.0	474.0	726.0	0.0	91.0	0.0	1927.0	0.0	251.0	0.0	0.0	0.0	0.0	0.0	0.0	0.0	0.0	418.0	0.0
135	1139.0	4963.0	140.0	631.0	105.0	5366.0	0.0	227.0	0.0	0.0	0.0	0.0	0.0	0.0	0.0	2244.0	0.0	0.0	0.0	0.0	0.0	0.0	122.0	0.0	2782.0	0.0	0.0	122.0	1332.0	0.0	0.0	0.0	227.0	0.0	1047.0	0.0	0.0	2613.0	0.0	0.0	0.0	0.0	0.0	0.0	0.0	0.0	0.0	0.0	0.0
136	111.0	127.0	79.0	3903.0	0.0	143.0	17313.0	0.0	0.0	0.0	95.0	0.0	0.0	0.0	159.0	0.0	0.0	0.0	79.0	87.0	95.0	0.0	47031.0	0.0	0.0	0.0	0.0	223.0	0.0	0.0	0.0	0.0	764.0	0.0	0.0	0.0	0.0	0.0	175.0	0.0	0.0	0.0	0.0	0.0	111.0	0.0	0.0	0.0	0.0
137	224.0	189.0	0.0	1037.0	0.0	140.0	0.0	0.0	0.0	0.0	0.0	0.0	0.0	0.0	0.0	0.0	0.0	0.0	91.0	0.0	0.0	0.0	105.0	0.0	126.0	0.0	0.0	0.0	0.0	0.0	371.0	126.0	196.0	0.0	0.0	0.0	0.0	0.0	415.0	0.0	0.0	0.0	0.0	0.0	0.0	0.0	0.0	275.0	0.0
138	417.0	99.0	66.0	569.0	123.0	61.0	0.0	33.0	0.0	0.0	118.0	0.0	0.0	498.0	0.0	0.0	0.0	2658.0	42.0	0.0	0.0	0.0	33.0	0.0	33.0	0.0	0.0	0.0	0.0	0.0	0.0	0.0	1215.0	0.0	0.0	0.0	0.0	0.0	66.0	0.0	0.0	0.0	0.0	0.0	227.0	0.0	2563.0	0.0	0.0
139	961.0	315.0	0.0	1140.0	0.0	109.0	111.0	0.0	0.0	0.0	0.0	0.0	0.0	0.0	75.0	0.0	0.0	0.0	0.0	29.0	0.0	0.0	247.0	0.0	0.0	0.0	0.0	3378.0	0.0	0.0	0.0	1387.0	206.0	0.0	0.0	0.0	18.0	0.0	96.0	0.0	0.0	0.0	0.0	0.0	0.0	0.0	0.0	707.0	0.0
140	322.0	265.0	0.0	36379.0	132.0	0.0	296.0	0.0	0.0	0.0	963.0	0.0	0.0	0.0	113.0	0.0	0.0	75.0	0.0	29.0	75.0	0.0	7351.0	0.0	0.0	0.0	0.0	75.0	0.0	0.0	0.0	0.0	17033.0	0.0	0.0	0.0	36.0	0.0	1712.0	0.0	0.0	0.0	0.0	0.0	1113.0	0.0	0.0	189.0	0.0
141	2180.0	1294.0	499.0	2044.0	373.0	249.0	0.0	3488.0	0.0	0.0	0.0	0.0	24.0	107.0	0.0	227.0	0.0	528.0	635.0	0.0	0.0	28.0	0.0	100.0	499.0	272.0	0.0	285.0	0.0	63.0	0.0	145.0	883.0	81.0	106.0	116.0	0.0	204.0	249.0	192.0	0.0	139.0	38.0	0.0	163.0	204.0	140.0	0.0	149.0
142	698.0	385.0	108.0	409.0	108.0	84.0	0.0	807.0	0.0	0.0	0.0	0.0	0.0	0.0	0.0	120.0	0.0	0.0	132.0	0.0	0.0	0.0	0.0	0.0	144.0	84.0	0.0	84.0	0.0	0.0	0.0	0.0	132.0	0.0	0.0	0.0	0.0	60.0	60.0	0.0	0.0	0.0	0.0	0.0	0.0	0.0	0.0	168.0	0.0
143	1201.0	185.0	500.0	343.0	208.0	0.0	0.0	757.0	0.0	40.0	0.0	0.0	0.0	0.0	0.0	0.0	544.0	71.0	500.0	0.0	0.0	0.0	0.0	100.0	0.0	214.0	0.0	0.0	0.0	0.0	0.0	0.0	157.0	0.0	0.0	57.0	0.0	0.0	71.0	57.0	0.0	1530.0	0.0	0.0	57.0	205.0	0.0	0.0	0.0
144	697.0	1859.0	82.0	341.0	0.0	2796.0	0.0	0.0	0.0	0.0	0.0	0.0	0.0	0.0	0.0	1708.0	0.0	0.0	82.0	0.0	0.0	0.0	0.0	0.0	4396.0	0.0	0.0	95.0	1298.0	0.0	0.0	0.0	109.0	0.0	1016.0	0.0	0.0	5172.0	82.0	0.0	0.0	0.0	0.0	0.0	0.0	0.0	0.0	0.0	0.0
145	201.0	86.0	100.0	922.0	0.0	0.0	0.0	0.0	0.0	0.0	0.0	0.0	0.0	0.0	2148.0	0.0	0.0	0.0	0.0	0.0	1155.0	0.0	144.0	0.0	0.0	0.0	0.0	144.0	0.0	0.0	145.0	201.0	144.0	0.0	0.0	0.0	504.0	0.0	216.0	0.0	0.0	0.0	0.0	129.0	0.0	0.0	0.0	4601.0	0.0
146	316.0	242.0	55.0	5308.0	74.0	74.0	55.0	0.0	0.0	0.0	1204.0	0.0	0.0	0.0	0.0	0.0	0.0	55.0	0.0	67.0	55.0	0.0	260.0	0.0	0.0	0.0	0.0	93.0	55.0	0.0	0.0	0.0	89109.0	0.0	0.0	0.0	0.0	0.0	1556.0	0.0	0.0	0.0	0.0	0.0	2924.0	0.0	0.0	55.0	0.0
147	173.0	145.0	0.0	829.0	0.0	109.0	0.0	0.0	0.0	0.0	0.0	0.0	0.0	0.0	0.0	0.0	0.0	0.0	0.0	0.0	0.0	0.0	109.0	0.0	154.0	0.0	0.0	428.0	0.0	0.0	3265.0	464.0	0.0	0.0	0.0	0.0	162.0	0.0	227.0	0.0	0.0	0.0	0.0	0.0	0.0	0.0	0.0	3303.0	0.0
148	837.0	729.0	216.0	11241.0	283.0	0.0	129.0	0.0	0.0	16.0	5207.0	0.0	0.0	78.0	50.0	105.0	47.0	423.0	216.0	29.0	216.0	0.0	270.0	0.0	0.0	0.0	0.0	135.0	0.0	0.0	32.0	0.0	62234.0	0.0	0.0	0.0	0.0	0.0	4047.0	0.0	0.0	69.0	0.0	0.0	38940.0	0.0	224.0	216.0	0.0
149	1512.0	367.0	461.0	46.0	0.0	0.0	0.0	0.0	72.0	0.0	0.0	98.0	176.0	0.0	0.0	0.0	0.0	0.0	98.0	0.0	25.0	46.0	0.0	0.0	25.0	108.0	0.0	0.0	0.0	139.0	0.0	0.0	82.0	36.0	0.0	46.0	0.0	0.0	0.0	1227.0	1056.0	0.0	248.0	0.0	0.0	72.0	0.0	41.0	0.0
150	0.0	0.0	0.0	0.0	0.0	0.0	0.0	0.0	0.0	0.0	0.0	0.0	0.0	0.0	0.0	0.0	0.0	0.0	0.0	0.0	0.0	0.0	0.0	0.0	0.0	0.0	0.0	0.0	0.0	0.0	0.0	0.0	0.0	0.0	0.0	0.0	0.0	0.0	0.0	0.0	0.0	0.0	0.0	0.0	0.0	0.0	0.0	0.0	0.0
151	3589.0	3786.0	491.0	2950.0	179.0	2753.0	185.0	427.0	90.0	0.0	210.0	28.0	28.0	137.0	50.0	421.0	47.0	211.0	590.0	48.0	266.0	62.0	0.0	140.0	983.0	353.0	0.0	1094.0	318.0	79.0	96.0	616.0	1325.0	81.0	540.0	233.0	18.0	491.0	467.0	245.0	87.0	69.0	54.0	0.0	131.0	247.0	126.0	786.0	61.0
152	511.0	422.0	0.0	24513.0	328.0	111.0	129.0	0.0	0.0	0.0	15864.0	0.0	0.0	0.0	0.0	0.0	0.0	190.0	177.0	0.0	0.0	0.0	600.0	0.0	0.0	0.0	0.0	200.0	0.0	0.0	111.0	0.0	50361.0	0.0	0.0	0.0	54.0	0.0	12921.0	0.0	0.0	0.0	0.0	0.0	3403.0	0.0	98.0	511.0	0.0
153	8328.0	20225.0	2022.0	6781.0	582.0	14696.0	334.0	1777.0	422.0	88.0	571.0	113.0	132.0	460.0	75.0	19162.0	485.0	740.0	1546.0	232.0	444.0	171.0	0.0	760.0	25821.0	1546.0	0.0	1189.0	22305.0	318.0	161.0	653.0	3977.0	429.0	4977.0	641.0	126.0	68826.0	934.0	1665.0	386.0	575.0	287.0	0.0	458.0	1564.0	337.0	353.0	396.0
154	2451.0	1690.0	535.0	5241.0	0.0	591.0	296.0	329.0	0.0	0.0	331.0	21.0	33.0	97.0	66086.0	0.0	106.0	169.0	501.0	145.0	26316.0	22.0	591.0	100.0	0.0	591.0	0.0	1690.0	220.0	63.0	501.0	1014.0	2209.0	81.0	182.0	116.0	82832.0	95.0	830.0	0.0	99.0	0.0	85.0	0.0	327.0	205.0	84.0	1521.0	52.0
155	276.0	1006.0	76.0	914.0	0.0	0.0	0.0	0.0	0.0	0.0	76.0	0.0	0.0	0.0	0.0	99.0	0.0	0.0	0.0	0.0	0.0	0.0	153.0	0.0	138.0	0.0	0.0	0.0	161.0	0.0	32.0	0.0	145.0	0.0	0.0	0.0	0.0	0.0	276.0	0.0	0.0	0.0	0.0	0.0	0.0	0.0	0.0	107.0	0.0
156	2183.0	36111.0	537.0	2888.0	839.0	2116.0	278.0	671.0	75.0	32.0	361.0	21.0	0.0	68.0	0.0	3863.0	0.0	190.0	436.0	77.0	0.0	34.0	0.0	180.0	7658.0	432.0	0.0	380.0	4199.0	63.0	48.0	0.0	470.0	81.0	470.0	116.0	0.0	5408.0	363.0	210.0	74.0	156.0	38.0	0.0	163.0	604.0	154.0	0.0	96.0
157	3389.0	1363.0	534.0	1934.0	865.0	313.0	0.0	1234.0	0.0	0.0	0.0	0.0	0.0	0.0	0.0	210.0	0.0	232.0	478.0	0.0	162.0	0.0	0.0	80.0	331.0	0.0	0.0	570.0	220.0	0.0	32.0	181.0	571.0	0.0	0.0	0.0	18.0	239.0	830.0	0.0	0.0	0.0	0.0	0.0	0.0	164.0	0.0	1258.0	88.0
158	146.0	146.0	48.0	21234.0	65.0	0.0	148.0	0.0	0.0	0.0	782.0	0.0	0.0	0.0	0.0	0.0	0.0	48.0	48.0	0.0	0.0	0.0	391.0	0.0	0.0	0.0	0.0	48.0	0.0	0.0	0.0	0.0	37066.0	0.0	0.0	0.0	0.0	0.0	1453.0	0.0	0.0	0.0	0.0	0.0	2040.0	0.0	0.0	97.0	0.0
159	4877.0	26530.0	1160.0	28196.0	5015.0	16924.0	3284.0	2007.0	150.0	64.0	9030.0	78.0	240.0	244.0	126.0	14003.0	141.0	1713.0	835.0	116.0	459.0	114.0	12967.0	340.0	31553.0	864.0	0.0	2997.0	2617.0	239.0	387.0	1124.0	3314.0	245.0	4401.0	350.0	144.0	23181.0	6279.0	596.0	323.0	348.0	124.0	0.0	1670.0	617.0	674.0	353.0	114.0
160	359.0	1007.0	154.0	1048.0	0.0	236.0	0.0	493.0	0.0	0.0	154.0	0.0	0.0	0.0	0.0	0.0	0.0	0.0	0.0	29.0	0.0	0.0	184.0	0.0	184.0	0.0	0.0	0.0	0.0	0.0	96.0	290.0	174.0	0.0	0.0	0.0	0.0	154.0	363.0	0.0	0.0	0.0	0.0	0.0	0.0	0.0	0.0	314.0	0.0
161	108.0	36.0	0.0	2498.0	21.0	36.0	64.0	0.0	0.0	0.0	331.0	0.0	0.0	0.0	14.0	0.0	0.0	0.0	21.0	87.0	36.0	0.0	43.0	0.0	0.0	0.0	0.0	43.0	0.0	0.0	0.0	14.0	9566.0	0.0	0.0	0.0	0.0	0.0	570.0	0.0	0.0	0.0	0.0	0.0	655.0	0.0	0.0	0.0	0.0
162	1081.0	125.0	461.0	134.0	0.0	109.0	0.0	0.0	11524.0	0.0	0.0	78.0	115.0	0.0	0.0	0.0	0.0	0.0	142.0	0.0	0.0	511.0	0.0	100.0	83.0	335.0	0.0	0.0	0.0	3955.0	0.0	0.0	167.0	218.0	0.0	1023.0	0.0	0.0	50.0	3279.0	423.0	0.0	830.0	0.0	0.0	142.0	0.0	0.0	79.0
163	1254.0	676.0	280.0	808.0	208.0	99.0	0.0	1415.0	0.0	0.0	0.0	0.0	0.0	0.0	0.0	148.0	0.0	0.0	165.0	19.0	0.0	0.0	0.0	0.0	264.0	132.0	0.0	132.0	0.0	0.0	0.0	0.0	297.0	0.0	0.0	0.0	0.0	99.0	132.0	0.0	0.0	0.0	0.0	0.0	0.0	0.0	0.0	148.0	0.0
164	314.0	103.0	73.0	137.0	24.0	19.0	0.0	0.0	0.0	78.0	68.0	0.0	0.0	1956.0	0.0	0.0	0.0	3204.0	0.0	0.0	0.0	0.0	0.0	0.0	0.0	73.0	0.0	0.0	0.0	0.0	0.0	0.0	231.0	0.0	0.0	0.0	0.0	0.0	44.0	0.0	0.0	0.0	0.0	0.0	39.0	0.0	1600.0	0.0	0.0
165	151.0	292.0	0.0	506.0	0.0	118.0	0.0	0.0	0.0	0.0	0.0	0.0	0.0	0.0	50.0	0.0	0.0	0.0	0.0	0.0	0.0	0.0	129.0	0.0	0.0	0.0	0.0	333.0	0.0	0.0	0.0	290.0	90.0	0.0	0.0	0.0	0.0	0.0	90.0	0.0	0.0	0.0	0.0	0.0	0.0	0.0	0.0	275.0	0.0
166	355.0	604.0	0.0	4063.0	537.0	355.0	482.0	0.0	0.0	0.0	451.0	0.0	0.0	0.0	101.0	0.0	0.0	0.0	0.0	591.0	0.0	0.0	2353.0	0.0	328.0	0.0	0.0	523.0	0.0	0.0	129.0	254.0	447.0	0.0	0.0	0.0	90.0	95.0	2127.0	0.0	0.0	0.0	0.0	0.0	0.0	0.0	0.0	210.0	0.0
167	2216.0	391.0	1028.0	269.0	85.0	0.0	0.0	22078.0	0.0	0.0	0.0	0.0	0.0	0.0	0.0	0.0	0.0	0.0	416.0	0.0	73.0	0.0	0.0	183.0	122.0	538.0	0.0	0.0	97.0	0.0	0.0	0.0	220.0	0.0	0.0	0.0	0.0	0.0	232.0	0.0	0.0	0.0	0.0	0.0	0.0	416.0	0.0	0.0	281.0
168	0.0	0.0	0.0	0.0	0.0	0.0	204.0	0.0	0.0	0.0	0.0	0.0	0.0	0.0	75.0	0.0	0.0	0.0	0.0	620.0	0.0	0.0	0.0	0.0	0.0	0.0	0.0	0.0	0.0	0.0	0.0	0.0	0.0	0.0	0.0	0.0	0.0	0.0	0.0	0.0	0.0	0.0	0.0	0.0	131.0	0.0	0.0	0.0	0.0
169	192.0	92.0	28.0	14.0	0.0	0.0	0.0	0.0	36.0	0.0	0.0	36.0	42.0	0.0	0.0	0.0	0.0	0.0	28.0	0.0	8.0	18.0	0.0	0.0	8.0	0.0	0.0	0.0	8.0	22.0	0.0	0.0	18.0	14.0	0.0	32.0	0.0	0.0	0.0	192.0	196.0	0.0	78.0	8.0	0.0	4.0	0.0	0.0	0.0
170	2222.0	389.0	1016.0	94.0	0.0	0.0	0.0	0.0	218.0	0.0	0.0	2203.0	28.0	0.0	0.0	0.0	37.0	0.0	132.0	0.0	0.0	56.0	0.0	0.0	0.0	170.0	0.0	0.0	0.0	94.0	0.0	0.0	161.0	47.0	0.0	512.0	0.0	0.0	0.0	1946.0	11258.0	0.0	237.0	0.0	0.0	123.0	0.0	94.0	28.0
171	134.0	144.0	51.0	517.0	0.0	0.0	111.0	0.0	0.0	0.0	93.0	0.0	0.0	0.0	2452.0	0.0	0.0	0.0	0.0	0.0	13982.0	0.0	134.0	0.0	0.0	0.0	0.0	258.0	0.0	0.0	0.0	93.0	124.0	0.0	0.0	0.0	1909.0	0.0	62.0	0.0	0.0	0.0	0.0	0.0	0.0	0.0	0.0	962.0	0.0
172	8833.0	614.0	5031.0	216.0	0.0	0.0	0.0	227.0	437.0	97.0	0.0	177.0	153.0	0.0	0.0	0.0	130.0	105.0	3121.0	0.0	0.0	102.0	0.0	280.0	0.0	2827.0	0.0	0.0	0.0	1004.0	0.0	0.0	341.0	4011.0	0.0	758.0	0.0	0.0	0.0	648.0	286.0	401.0	271.0	0.0	0.0	699.0	0.0	0.0	61.0
173	8955.0	3815.0	3348.0	2881.0	403.0	2258.0	167.0	2073.0	778.0	145.0	1505.0	725.0	1479.0	401.0	75.0	666.0	520.0	613.0	2102.0	97.0	103.0	296.0	0.0	12432.0	1479.0	3504.0	0.0	428.0	613.0	797.0	64.0	0.0	1767.0	573.0	485.0	1868.0	36.0	574.0	415.0	3348.0	1090.0	934.0	753.0	0.0	294.0	25196.0	589.0	0.0	5996.0
174	250.0	231.0	0.0	1813.0	0.0	173.0	92.0	0.0	0.0	0.0	210.0	0.0	0.0	0.0	480.0	0.0	0.0	0.0	0.0	0.0	310.0	0.0	154.0	0.0	0.0	0.0	0.0	1543.0	0.0	0.0	290.0	5305.0	250.0	0.0	0.0	0.0	162.0	0.0	467.0	0.0	0.0	0.0	0.0	0.0	0.0	0.0	0.0	3932.0	0.0
175	524.0	155.0	155.0	294.0	90.0	0.0	0.0	69.0	0.0	37.0	139.0	0.0	0.0	406.0	0.0	0.0	0.0	518.0	64.0	0.0	0.0	0.0	0.0	0.0	0.0	53.0	0.0	0.0	0.0	0.0	0.0	0.0	203.0	0.0	0.0	0.0	0.0	0.0	80.0	0.0	0.0	0.0	0.0	0.0	0.0	48.0	477.0	112.0	0.0
176	330.0	1296.0	0.0	831.0	0.0	568.0	92.0	0.0	0.0	0.0	0.0	0.0	0.0	0.0	0.0	350.0	0.0	0.0	0.0	0.0	0.0	0.0	259.0	0.0	445.0	0.0	0.0	160.0	259.0	0.0	0.0	0.0	151.0	0.0	303.0	0.0	0.0	239.0	0.0	0.0	0.0	0.0	0.0	0.0	0.0	0.0	0.0	0.0	0.0
177	129.0	167.0	0.0	4527.0	0.0	111.0	946.0	0.0	0.0	0.0	0.0	0.0	0.0	0.0	1855.0	0.0	0.0	0.0	0.0	776.0	74.0	0.0	12210.0	0.0	0.0	0.0	0.0	185.0	0.0	0.0	0.0	0.0	946.0	0.0	0.0	0.0	0.0	0.0	278.0	0.0	0.0	0.0	0.0	0.0	111.0	0.0	0.0	0.0	0.0
178	1130.0	1844.0	0.0	38784.0	492.0	5770.0	3766.0	0.0	0.0	0.0	4184.0	0.0	0.0	0.0	935.0	1368.0	0.0	0.0	0.0	320.0	0.0	0.0	11421.0	0.0	3093.0	0.0	0.0	2378.0	171.0	0.0	695.0	979.0	1104.0	0.0	892.0	0.0	270.0	383.0	9340.0	0.0	49.0	0.0	0.0	0.0	524.0	0.0	126.0	747.0	0.0
179	0.0	0.0	0.0	0.0	0.0	0.0	0.0	0.0	0.0	0.0	0.0	0.0	0.0	0.0	0.0	0.0	0.0	0.0	0.0	0.0	0.0	0.0	0.0	0.0	0.0	0.0	0.0	0.0	0.0	0.0	0.0	0.0	0.0	0.0	0.0	0.0	0.0	0.0	0.0	0.0	0.0	0.0	0.0	0.0	0.0	0.0	0.0	0.0	0.0
180	1377.0	493.0	380.0	236.0	0.0	133.0	0.0	296.0	82.0	0.0	0.0	0.0	164.0	0.0	0.0	82.0	0.0	71.0	185.0	0.0	0.0	0.0	0.0	760.0	174.0	246.0	0.0	0.0	102.0	63.0	0.0	0.0	154.0	0.0	0.0	92.0	0.0	113.0	0.0	298.0	82.0	113.0	0.0	0.0	0.0	946.0	0.0	0.0	668.0
181	615.0	275.0	94.0	723.0	253.0	0.0	0.0	513.0	0.0	0.0	180.0	0.0	0.0	0.0	0.0	0.0	0.0	169.0	115.0	0.0	0.0	0.0	0.0	0.0	180.0	0.0	0.0	57.0	0.0	0.0	0.0	57.0	282.0	0.0	0.0	0.0	0.0	0.0	108.0	0.0	0.0	0.0	0.0	0.0	0.0	65.0	0.0	0.0	0.0
182	403.0	540.0	0.0	967.0	0.0	129.0	0.0	0.0	0.0	0.0	0.0	0.0	0.0	0.0	0.0	120.0	0.0	0.0	0.0	0.0	0.0	0.0	169.0	0.0	112.0	0.0	0.0	88.0	0.0	0.0	32.0	145.0	137.0	0.0	64.0	0.0	0.0	0.0	415.0	0.0	0.0	0.0	0.0	0.0	0.0	0.0	0.0	104.0	0.0
183	0.0	0.0	0.0	0.0	0.0	0.0	0.0	0.0	0.0	0.0	0.0	0.0	0.0	0.0	0.0	0.0	0.0	0.0	0.0	0.0	0.0	0.0	0.0	0.0	0.0	0.0	0.0	0.0	0.0	0.0	0.0	0.0	0.0	0.0	0.0	0.0	0.0	0.0	0.0	0.0	0.0	0.0	0.0	0.0	0.0	0.0	0.0	0.0	0.0
184	5803.0	2912.0	1563.0	2891.0	0.0	299.0	0.0	214.0	150.0	40.0	240.0	28.0	24.0	0.0	101.0	0.0	106.0	148.0	578.0	0.0	513.0	39.0	0.0	100.0	235.0	0.0	0.0	471.0	256.0	47.0	96.0	342.0	2651.0	61.0	0.0	136.0	162.0	0.0	674.0	299.0	199.0	0.0	100.0	7516.0	131.0	0.0	0.0	321.0	61.0
185	4187.0	4378.0	1237.0	19892.0	925.0	1903.0	1391.0	888.0	120.0	32.0	2438.0	42.0	62.0	88.0	556.0	1427.0	118.0	401.0	501.0	252.0	162.0	45.0	4092.0	100.0	1142.0	235.0	0.0	1902.0	564.0	95.0	1729.0	1306.0	2762.0	122.0	576.0	136.0	216.0	718.0	2957.0	526.0	112.0	139.0	69.0	0.0	1179.0	164.0	252.0	1061.0	52.0
186	0.0	0.0	0.0	0.0	0.0	0.0	0.0	0.0	0.0	0.0	0.0	0.0	0.0	0.0	0.0	0.0	0.0	0.0	0.0	0.0	0.0	0.0	0.0	0.0	0.0	0.0	0.0	0.0	0.0	0.0	0.0	0.0	773.0	0.0	0.0	0.0	0.0	0.0	0.0	0.0	0.0	0.0	0.0	0.0	0.0	0.0	0.0	0.0	0.0
187	420.0	840.0	0.0	3261.0	0.0	0.0	129.0	0.0	0.0	0.0	2468.0	0.0	0.0	0.0	1061.0	642.0	0.0	0.0	0.0	67.0	118.0	0.0	691.0	0.0	1630.0	0.0	0.0	543.0	0.0	0.0	44859.0	741.0	444.0	0.0	0.0	0.0	324.0	0.0	2231.0	0.0	0.0	0.0	0.0	0.0	262.0	0.0	0.0	1651.0	0.0
188	78.0	124.0	0.0	2966.0	0.0	58.0	78.0	65.0	0.0	0.0	0.0	0.0	0.0	0.0	278.0	0.0	0.0	0.0	0.0	0.0	0.0	0.0	52.0	0.0	98.0	0.0	0.0	241.0	0.0	0.0	614.0	699.0	111.0	0.0	0.0	0.0	54.0	0.0	1245.0	0.0	0.0	0.0	0.0	0.0	0.0	0.0	0.0	2044.0	0.0
189	288.0	94.0	36.0	246.0	1829.0	36.0	0.0	36.0	0.0	0.0	47.0	0.0	0.0	36.0	0.0	0.0	0.0	1273.0	73.0	0.0	0.0	0.0	0.0	0.0	0.0	0.0	0.0	0.0	0.0	0.0	0.0	20.0	204.0	0.0	0.0	0.0	0.0	0.0	94.0	0.0	0.0	0.0	0.0	0.0	41.0	26.0	52.0	26.0	0.0
190	2027.0	1744.0	589.0	848.0	149.0	424.0	0.0	1650.0	0.0	0.0	0.0	0.0	0.0	0.0	0.0	1037.0	35.0	148.0	424.0	0.0	0.0	0.0	0.0	100.0	18369.0	282.0	0.0	0.0	400.0	0.0	0.0	0.0	400.0	0.0	75.0	0.0	0.0	542.0	212.0	0.0	49.0	69.0	0.0	0.0	0.0	306.0	98.0	0.0	105.0
191	549.0	2461.0	0.0	1193.0	0.0	1287.0	185.0	0.0	0.0	0.0	0.0	0.0	0.0	0.0	0.0	246.0	0.0	0.0	0.0	0.0	0.0	0.0	359.0	0.0	359.0	0.0	0.0	475.0	227.0	0.0	48.0	326.0	303.0	0.0	1761.0	0.0	36.0	321.0	303.0	0.0	0.0	0.0	0.0	0.0	0.0	0.0	0.0	314.0	0.0
192	161.0	123.0	0.0	1190.0	0.0	0.0	0.0	0.0	0.0	0.0	0.0	0.0	0.0	0.0	176.0	0.0	0.0	0.0	0.0	0.0	0.0	0.0	123.0	0.0	0.0	0.0	0.0	1115.0	0.0	0.0	242.0	12298.0	173.0	0.0	60.0	0.0	72.0	0.0	185.0	0.0	0.0	0.0	0.0	0.0	0.0	0.0	0.0	2752.0	0.0
193	454.0	387.0	0.0	2071.0	0.0	134.0	241.0	0.0	0.0	0.0	151.0	0.0	0.0	0.0	227.0	0.0	0.0	0.0	0.0	0.0	177.0	0.0	336.0	0.0	0.0	0.0	0.0	3092.0	0.0	0.0	32.0	1887.0	202.0	0.0	0.0	0.0	108.0	0.0	311.0	0.0	0.0	0.0	0.0	0.0	0.0	0.0	0.0	2910.0	0.0
194	1070.0	10957.0	0.0	9779.0	358.0	2512.0	1057.0	493.0	75.0	0.0	240.0	142.0	0.0	0.0	75.0	3439.0	0.0	148.0	0.0	87.0	118.0	28.0	2391.0	120.0	5286.0	0.0	0.0	713.0	856.0	63.0	48.0	544.0	994.0	0.0	1092.0	0.0	36.0	3352.0	1141.0	0.0	62.0	52.0	0.0	0.0	196.0	247.0	140.0	0.0	0.0
195	12927.0	10099.0	2232.0	71103.0	5045.0	9291.0	2022.0	2304.0	542.0	129.0	3943.0	128.0	294.0	499.0	24497.0	1824.0	544.0	2939.0	1504.0	1338.0	8885.0	205.0	11311.0	440.0	3338.0	864.0	0.0	39187.0	1177.0	414.0	23941.0	46459.0	14696.0	552.0	1836.0	641.0	21221.0	1532.0	24182.0	1894.0	535.0	557.0	535.0	0.0	1932.0	823.0	716.0	135284.0	273.0
196	6809.0	2762.0	2634.0	1413.0	0.0	1659.0	0.0	658.0	30774.0	40.0	391.0	2980.0	2203.0	88.0	0.0	0.0	307.0	0.0	1670.0	38.0	236.0	23063.0	0.0	560.0	723.0	2184.0	0.0	0.0	147.0	42456.0	48.0	0.0	1878.0	963.0	364.0	9122.0	36.0	191.0	0.0	20799.0	3163.0	401.0	20499.0	0.0	131.0	1976.0	0.0	235.0	176.0
197	634.0	469.0	229.0	2234.0	6448.0	183.0	0.0	193.0	0.0	0.0	180.0	0.0	0.0	0.0	0.0	0.0	0.0	253.0	147.0	0.0	0.0	0.0	0.0	0.0	0.0	0.0	0.0	285.0	165.0	0.0	0.0	0.0	275.0	0.0	60.0	0.0	0.0	0.0	518.0	0.0	0.0	0.0	0.0	0.0	0.0	0.0	0.0	235.0	0.0
198	22944.0	1835.0	8382.0	2325.0	835.0	568.0	0.0	2567.0	316.0	137.0	602.0	128.0	99.0	244.0	0.0	350.0	603.0	359.0	82094.0	38.0	814.0	96.0	0.0	1281.0	834.0	27609.0	0.0	380.0	318.0	446.0	0.0	0.0	1546.0	11953.0	197.0	1225.0	36.0	143.0	415.0	543.0	236.0	1551.0	256.0	0.0	163.0	3664.0	196.0	0.0	387.0
199	144.0	78.0	74.0	74.0	20.0	0.0	0.0	53.0	0.0	462.0	0.0	0.0	0.0	185.0	0.0	0.0	119.0	49.0	70.0	0.0	0.0	0.0	0.0	0.0	70.0	78.0	0.0	0.0	28.0	0.0	0.0	0.0	66.0	0.0	0.0	28.0	0.0	0.0	37.0	0.0	0.0	33.0	0.0	0.0	0.0	0.0	152.0	0.0	0.0
200	631.0	105.0	175.0	0.0	0.0	0.0	0.0	0.0	14.0	7.0	0.0	59.0	35.0	0.0	0.0	0.0	0.0	0.0	45.0	0.0	0.0	28.0	0.0	0.0	42.0	21.0	0.0	0.0	0.0	31.0	0.0	0.0	21.0	14.0	0.0	35.0	0.0	0.0	0.0	280.0	435.0	0.0	28.0	0.0	0.0	0.0	0.0	0.0	0.0
201	1345.0	73.0	275.0	141.0	134.0	40.0	0.0	215.0	0.0	56.0	0.0	0.0	0.0	0.0	0.0	0.0	414.0	53.0	706.0	0.0	0.0	0.0	0.0	40.0	53.0	168.0	0.0	0.0	40.0	0.0	0.0	0.0	121.0	40.0	0.0	80.0	0.0	0.0	33.0	0.0	0.0	29563.0	0.0	0.0	40.0	141.0	0.0	0.0	0.0
202	982.0	185.0	371.0	76.0	0.0	32.0	0.0	0.0	371.0	0.0	0.0	1259.0	559.0	0.0	0.0	0.0	0.0	0.0	130.0	0.0	0.0	130.0	0.0	0.0	43.0	98.0	0.0	0.0	0.0	196.0	0.0	0.0	87.0	32.0	0.0	229.0	0.0	0.0	0.0	1069.0	311.0	0.0	185.0	0.0	0.0	98.0	0.0	0.0	0.0
203	808.0	93.0	373.0	38.0	0.0	0.0	0.0	0.0	132.0	0.0	0.0	8707.0	380.0	0.0	0.0	0.0	0.0	0.0	77.0	0.0	31.0	23.0	0.0	0.0	0.0	69.0	0.0	0.0	0.0	116.0	0.0	0.0	46.0	31.0	0.0	411.0	0.0	0.0	0.0	683.0	3275.0	0.0	101.0	23.0	0.0	31.0	0.0	23.0	15.0
204	7432.0	160537.0	2098.0	21058.0	5209.0	24935.0	927.0	6352.0	452.0	64.0	3461.0	227.0	211.0	1097.0	353.0	21759.0	283.0	6725.0	1449.0	407.0	429.0	136.0	0.0	900.0	38899.0	1688.0	0.0	4662.0	21801.0	478.0	290.0	1669.0	5414.0	327.0	9545.0	739.0	270.0	62073.0	9704.0	1192.0	460.0	871.0	295.0	0.0	1375.0	2182.0	2934.0	825.0	211.0
205	1259.0	279.0	572.0	50.0	0.0	0.0	0.0	0.0	229.0	0.0	0.0	190.0	25.0	0.0	0.0	0.0	0.0	0.0	38.0	0.0	50.0	50.0	0.0	0.0	0.0	89.0	0.0	0.0	0.0	89.0	0.0	0.0	25.0	25.0	0.0	101.0	0.0	0.0	0.0	1297.0	27965.0	0.0	89.0	0.0	0.0	63.0	0.0	25.0	0.0
206	519.0	337.0	103.0	675.0	328.0	129.0	0.0	0.0	0.0	0.0	0.0	0.0	0.0	0.0	0.0	64.0	0.0	0.0	71.0	0.0	0.0	0.0	77.0	0.0	77.0	0.0	0.0	142.0	0.0	0.0	0.0	97.0	103.0	0.0	0.0	0.0	0.0	0.0	149.0	0.0	0.0	0.0	0.0	0.0	0.0	0.0	0.0	233.0	0.0
207	188.0	275.0	0.0	20453.0	115.0	0.0	72.0	0.0	0.0	0.0	1444.0	0.0	0.0	0.0	0.0	0.0	0.0	57.0	86.0	0.0	43.0	0.0	231.0	0.0	43.0	0.0	0.0	57.0	0.0	0.0	0.0	0.0	37592.0	0.0	0.0	0.0	0.0	0.0	2490.0	0.0	0.0	0.0	0.0	0.0	7179.0	0.0	43.0	72.0	0.0
208	1177.0	8458.0	0.0	9529.0	925.0	2417.0	1818.0	493.0	0.0	0.0	391.0	35.0	53.0	0.0	101.0	6597.0	0.0	317.0	0.0	87.0	0.0	17.0	3069.0	0.0	9571.0	235.0	0.0	808.0	892.0	63.0	145.0	290.0	1215.0	81.0	2200.0	0.0	54.0	5699.0	1089.0	0.0	49.0	0.0	0.0	0.0	262.0	164.0	98.0	275.0	0.0
209	6694.0	1855.0	1855.0	2850.0	477.0	568.0	0.0	4904.0	211.0	145.0	451.0	56.0	74.0	127.0	0.0	140.0	485.0	465.0	3247.0	77.0	192.0	74.0	0.0	240.0	445.0	1922.0	0.0	237.0	196.0	207.0	0.0	0.0	1988.0	397.0	394.0	466.0	0.0	95.0	518.0	403.0	74.0	22546.0	155.0	0.0	196.0	864.0	154.0	0.0	96.0
210	2769.0	573.0	961.0	344.0	0.0	114.0	0.0	229.0	71.0	0.0	129.0	0.0	33.0	0.0	0.0	100.0	0.0	0.0	344.0	0.0	0.0	34.0	0.0	1761.0	200.0	746.0	0.0	0.0	200.0	71.0	0.0	0.0	172.0	0.0	0.0	71.0	0.0	86.0	0.0	157.0	0.0	69.0	0.0	0.0	0.0	3005.0	0.0	0.0	1248.0
211	836.0	8347.0	230.0	1359.0	208.0	853.0	0.0	1349.0	0.0	0.0	0.0	0.0	20.0	0.0	0.0	1158.0	0.0	126.0	230.0	19.0	0.0	0.0	0.0	120.0	2170.0	355.0	0.0	0.0	6652.0	63.0	32.0	0.0	355.0	81.0	288.0	0.0	0.0	2251.0	251.0	0.0	112.0	0.0	46.0	0.0	0.0	164.0	112.0	0.0	61.0
212	26126.0	705.0	46292.0	778.0	343.0	0.0	0.0	658.0	934.0	64.0	180.0	291.0	182.0	0.0	0.0	0.0	295.0	126.0	7356.0	19.0	0.0	239.0	0.0	740.0	389.0	7108.0	0.0	0.0	171.0	2025.0	0.0	0.0	583.0	16845.0	0.0	2937.0	0.0	0.0	0.0	754.0	311.0	976.0	295.0	0.0	0.0	1935.0	70.0	0.0	308.0
213	766.0	406.0	117.0	543.0	150.0	91.0	0.0	85.0	0.0	24.0	98.0	0.0	0.0	1500.0	0.0	0.0	45.0	3602.0	117.0	0.0	0.0	0.0	0.0	0.0	0.0	65.0	0.0	0.0	58.0	0.0	0.0	0.0	491.0	0.0	0.0	0.0	0.0	0.0	52.0	0.0	0.0	0.0	0.0	0.0	58.0	0.0	9085.0	65.0	0.0
214	686.0	140.0	249.0	46.0	0.0	0.0	0.0	0.0	959.0	0.0	0.0	248.0	128.0	0.0	0.0	0.0	0.0	0.0	78.0	0.0	31.0	717.0	0.0	23.0	0.0	148.0	0.0	0.0	0.0	909.0	0.0	0.0	93.0	46.0	0.0	327.0	0.0	0.0	0.0	1560.0	87.0	23.0	507.0	0.0	0.0	70.0	0.0	0.0	0.0
215	838.0	88.0	508.0	69.0	0.0	29.0	0.0	0.0	291.0	0.0	0.0	512.0	6165.0	0.0	0.0	0.0	0.0	0.0	123.0	0.0	29.0	1178.0	0.0	24.0	29.0	133.0	0.0	0.0	0.0	123.0	0.0	0.0	83.0	78.0	0.0	93.0	0.0	0.0	0.0	1104.0	123.0	0.0	1144.0	0.0	0.0	78.0	0.0	19.0	0.0
216	2002.0	102.0	654.0	39.0	0.0	0.0	0.0	55.0	497.0	169.0	0.0	1244.0	62.0	0.0	0.0	0.0	268.0	0.0	275.0	0.0	0.0	171.0	0.0	80.0	0.0	220.0	0.0	0.0	0.0	1212.0	0.0	0.0	55.0	425.0	0.0	13451.0	0.0	0.0	0.0	1017.0	236.0	55.0	201.0	0.0	0.0	288.0	0.0	0.0	0.0
217	223.0	79.0	21.0	164.0	283.0	0.0	0.0	25.0	0.0	0.0	75.0	0.0	0.0	37.0	0.0	0.0	0.0	549.0	58.0	0.0	16.0	0.0	0.0	0.0	21.0	37.0	0.0	0.0	0.0	0.0	0.0	0.0	101.0	0.0	0.0	0.0	0.0	0.0	50.0	0.0	0.0	0.0	0.0	0.0	37.0	0.0	25.0	0.0	0.0
218	216.0	985.0	65.0	210.0	32.0	13842.0	0.0	0.0	0.0	0.0	0.0	0.0	0.0	0.0	0.0	663.0	0.0	0.0	45.0	0.0	0.0	0.0	0.0	0.0	500.0	0.0	0.0	45.0	591.0	0.0	0.0	0.0	0.0	0.0	8134.0	0.0	0.0	526.0	0.0	0.0	0.0	0.0	0.0	0.0	0.0	0.0	0.0	65.0	0.0
219	0.0	0.0	0.0	22483.0	0.0	0.0	1020.0	0.0	0.0	0.0	0.0	0.0	0.0	0.0	0.0	0.0	0.0	0.0	0.0	0.0	103.0	0.0	0.0	0.0	0.0	0.0	0.0	999.0	0.0	0.0	32.0	0.0	0.0	0.0	0.0	0.0	0.0	0.0	363.0	0.0	0.0	0.0	0.0	0.0	0.0	0.0	0.0	0.0	0.0
220	0.0	0.0	0.0	0.0	0.0	0.0	0.0	0.0	0.0	16.0	0.0	0.0	0.0	137.0	0.0	0.0	0.0	0.0	0.0	0.0	0.0	0.0	0.0	0.0	0.0	0.0	0.0	0.0	0.0	0.0	0.0	0.0	0.0	0.0	0.0	0.0	0.0	0.0	0.0	0.0	0.0	0.0	0.0	0.0	0.0	0.0	238.0	0.0	0.0
221	2648.0	868.0	733.0	374.0	0.0	0.0	0.0	329.0	239.0	0.0	0.0	85.0	254.0	0.0	0.0	0.0	94.0	0.0	329.0	0.0	0.0	224.0	0.0	1301.0	1047.0	613.0	0.0	0.0	0.0	111.0	0.0	0.0	389.0	61.0	0.0	314.0	0.0	0.0	0.0	5103.0	434.0	69.0	314.0	0.0	0.0	3293.0	0.0	0.0	808.0
222	3271.0	1040.0	1932.0	1011.0	0.0	446.0	0.0	954.0	256.0	129.0	391.0	356.0	297.0	68.0	0.0	175.0	153.0	126.0	1070.0	0.0	0.0	74.0	0.0	7927.0	446.0	1932.0	0.0	0.0	220.0	191.0	0.0	0.0	446.0	225.0	0.0	297.0	0.0	237.0	0.0	683.0	149.0	156.0	194.0	0.0	0.0	7822.0	0.0	0.0	12341.0
223	1114.0	282.0	149.0	1314.0	1701.0	0.0	0.0	316.0	0.0	0.0	615.0	0.0	0.0	78.0	0.0	0.0	83.0	2612.0	232.0	0.0	0.0	0.0	0.0	0.0	83.0	149.0	0.0	0.0	0.0	0.0	0.0	0.0	582.0	0.0	0.0	0.0	0.0	0.0	432.0	0.0	0.0	83.0	0.0	0.0	133.0	83.0	168.0	99.0	0.0
224	2563.0	8086.0	580.0	13522.0	701.0	4693.0	2560.0	296.0	60.0	48.0	963.0	0.0	57.0	97.0	101.0	3474.0	47.0	444.0	0.0	67.0	162.0	17.0	4286.0	100.0	7957.0	0.0	0.0	1617.0	1016.0	63.0	210.0	580.0	1988.0	0.0	2671.0	0.0	72.0	3592.0	2594.0	315.0	74.0	0.0	54.0	0.0	589.0	164.0	140.0	471.0	44.0
225	490.0	96.0	188.0	91.0	0.0	0.0	0.0	45.0	0.0	7539.0	68.0	0.0	0.0	225.0	0.0	0.0	2109.0	74.0	210.0	0.0	28.0	0.0	0.0	0.0	79.0	136.0	0.0	0.0	0.0	34.0	0.0	0.0	159.0	34.0	0.0	447.0	0.0	0.0	0.0	28.0	0.0	364.0	0.0	0.0	0.0	68.0	224.0	0.0	0.0
226	2557.0	158.0	530.0	87.0	0.0	0.0	0.0	63.0	0.0	847.0	0.0	0.0	0.0	0.0	0.0	0.0	5566.0	0.0	593.0	0.0	0.0	0.0	0.0	60.0	0.0	427.0	0.0	0.0	0.0	63.0	0.0	0.0	110.0	467.0	0.0	2351.0	0.0	0.0	87.0	55.0	0.0	9636.0	0.0	0.0	0.0	247.0	0.0	0.0	0.0
227	2819.0	1534.0	678.0	3997.0	283.0	284.0	0.0	0.0	0.0	105.0	428.0	0.0	0.0	1035.0	0.0	0.0	94.0	999.0	571.0	29.0	222.0	0.0	0.0	100.0	428.0	571.0	0.0	0.0	147.0	0.0	0.0	0.0	3247.0	81.0	0.0	213.0	0.0	0.0	0.0	0.0	0.0	156.0	62.0	0.0	428.0	247.0	3105.0	0.0	149.0
228	2537.0	27536.0	982.0	12969.0	1000.0	7822.0	1076.0	3192.0	180.0	0.0	2980.0	64.0	33.0	205.0	0.0	9475.0	130.0	803.0	668.0	126.0	0.0	57.0	1409.0	340.0	18197.0	903.0	0.0	951.0	49885.0	223.0	129.0	508.0	2872.0	163.0	3156.0	233.0	108.0	23516.0	3476.0	771.0	224.0	313.0	46.0	0.0	687.0	658.0	744.0	0.0	96.0
229	1442.0	4161.0	247.0	927.0	0.0	10287.0	0.0	526.0	60.0	0.0	0.0	0.0	0.0	0.0	0.0	4000.0	0.0	105.0	267.0	0.0	0.0	0.0	0.0	0.0	5286.0	185.0	0.0	285.0	1174.0	0.0	48.0	0.0	247.0	0.0	5205.0	0.0	0.0	4789.0	0.0	0.0	0.0	0.0	0.0	0.0	0.0	329.0	0.0	0.0	0.0
230	214.0	66.0	57.0	115.0	33.0	0.0	0.0	0.0	0.0	99.0	0.0	0.0	0.0	553.0	0.0	0.0	74.0	206.0	57.0	0.0	0.0	0.0	0.0	0.0	0.0	49.0	0.0	24.0	0.0	0.0	0.0	0.0	123.0	0.0	0.0	0.0	0.0	0.0	16.0	0.0	0.0	41.0	0.0	0.0	0.0	24.0	123.0	0.0	33.0
231	180.0	66.0	0.0	416.0	0.0	75.0	0.0	0.0	0.0	16.0	0.0	0.0	0.0	0.0	1061.0	0.0	0.0	0.0	0.0	0.0	577.0	0.0	66.0	0.0	0.0	0.0	0.0	142.0	0.0	0.0	0.0	255.0	236.0	0.0	0.0	0.0	810.0	0.0	56.0	0.0	0.0	0.0	0.0	0.0	0.0	0.0	0.0	957.0	0.0
232	7574.0	5318.0	1450.0	20144.0	1537.0	8057.0	296.0	2739.0	241.0	56.0	872.0	106.0	53.0	382.0	227.0	1158.0	295.0	655.0	1611.0	155.0	1392.0	131.0	0.0	280.0	1611.0	1450.0	0.0	6612.0	858.0	287.0	242.0	1850.0	5193.0	286.0	1001.0	583.0	162.0	1053.0	2075.0	1122.0	249.0	505.0	178.0	0.0	589.0	658.0	393.0	1376.0	202.0
233	350.0	109.0	62.0	132.0	0.0	0.0	0.0	0.0	0.0	116.0	0.0	0.0	0.0	1553.0	0.0	0.0	62.0	85.0	27.0	0.0	0.0	0.0	0.0	0.0	0.0	0.0	0.0	0.0	0.0	0.0	0.0	19.0	202.0	0.0	0.0	0.0	0.0	0.0	0.0	0.0	0.0	0.0	0.0	0.0	31.0	0.0	786.0	0.0	0.0
234	9593.0	5177.0	2893.0	13096.0	44947.0	1522.0	204.0	3045.0	331.0	873.0	7005.0	113.0	57.0	3654.0	75.0	807.0	1253.0	104526.0	2741.0	261.0	858.0	153.0	0.0	560.0	1827.0	2284.0	0.0	1094.0	637.0	318.0	161.0	399.0	12791.0	573.0	455.0	817.0	18.0	478.0	3502.0	999.0	211.0	1522.0	201.0	0.0	1522.0	1152.0	5265.0	747.0	255.0
235	1052.0	566.0	0.0	1603.0	226.0	323.0	0.0	161.0	0.0	40.0	178.0	0.0	0.0	1165.0	0.0	0.0	106.0	777.0	356.0	0.0	242.0	0.0	0.0	0.0	0.0	275.0	0.0	0.0	171.0	0.0	0.0	0.0	4031.0	61.0	0.0	155.0	0.0	0.0	0.0	0.0	0.0	0.0	0.0	0.0	307.0	0.0	2509.0	0.0	0.0
236	348.0	409.0	0.0	1290.0	92.0	276.0	0.0	163.0	0.0	0.0	0.0	0.0	0.0	0.0	0.0	0.0	0.0	0.0	0.0	0.0	0.0	0.0	122.0	0.0	112.0	0.0	0.0	903.0	102.0	0.0	0.0	217.0	266.0	0.0	0.0	0.0	0.0	122.0	225.0	0.0	0.0	0.0	0.0	0.0	0.0	0.0	0.0	668.0	0.0
237	978.0	550.0	244.0	1529.0	2955.0	0.0	0.0	428.0	0.0	56.0	1070.0	0.0	24.0	509.0	0.0	0.0	118.0	20400.0	275.0	29.0	133.0	0.0	0.0	120.0	0.0	183.0	0.0	0.0	0.0	0.0	0.0	122.0	1223.0	61.0	0.0	0.0	0.0	0.0	367.0	0.0	0.0	104.0	0.0	0.0	131.0	0.0	631.0	214.0	79.0
238	393.0	377.0	0.0	880.0	0.0	125.0	78.0	0.0	0.0	0.0	0.0	0.0	0.0	0.0	75.0	0.0	0.0	0.0	0.0	0.0	0.0	0.0	220.0	0.0	110.0	0.0	0.0	4186.0	0.0	0.0	0.0	2068.0	157.0	0.0	0.0	0.0	18.0	0.0	188.0	0.0	0.0	0.0	0.0	0.0	0.0	0.0	0.0	432.0	0.0
239	0.0	0.0	0.0	2342.0	1373.0	0.0	0.0	0.0	0.0	0.0	0.0	0.0	0.0	0.0	0.0	140.0	0.0	169.0	334.0	0.0	0.0	0.0	0.0	0.0	222.0	0.0	0.0	951.0	0.0	0.0	0.0	290.0	0.0	0.0	60.0	0.0	36.0	95.0	674.0	0.0	0.0	0.0	0.0	0.0	196.0	0.0	0.0	747.0	0.0
240	620.0	325.0	201.0	1955.0	139.0	310.0	0.0	186.0	0.0	0.0	0.0	0.0	0.0	0.0	0.0	0.0	0.0	0.0	124.0	0.0	0.0	0.0	0.0	0.0	170.0	0.0	0.0	570.0	0.0	0.0	0.0	217.0	403.0	0.0	0.0	0.0	0.0	108.0	311.0	0.0	0.0	0.0	0.0	0.0	0.0	108.0	0.0	471.0	0.0
241	1931.0	142.0	477.0	172.0	149.0	0.0	0.0	213.0	0.0	137.0	0.0	0.0	0.0	0.0	0.0	0.0	603.0	0.0	1616.0	0.0	0.0	0.0	0.0	60.0	71.0	650.0	0.0	0.0	0.0	40.0	0.0	0.0	172.0	81.0	0.0	71.0	0.0	0.0	0.0	0.0	0.0	5204.0	0.0	0.0	0.0	164.0	0.0	50.0	44.0
242	1868.0	713.0	440.0	818.0	0.0	0.0	0.0	24978.0	60.0	16.0	0.0	0.0	0.0	0.0	0.0	125.0	59.0	0.0	482.0	0.0	0.0	22.0	0.0	167.0	293.0	272.0	0.0	0.0	209.0	0.0	0.0	0.0	461.0	61.0	0.0	0.0	0.0	0.0	0.0	0.0	0.0	69.0	0.0	0.0	0.0	272.0	0.0	0.0	88.0
243	138.0	225.0	0.0	230.0	0.0	153.0	0.0	0.0	0.0	0.0	0.0	0.0	0.0	0.0	0.0	0.0	0.0	0.0	0.0	0.0	0.0	0.0	92.0	0.0	46.0	0.0	0.0	143.0	0.0	0.0	0.0	61.0	92.0	0.0	0.0	0.0	0.0	0.0	51.0	0.0	0.0	0.0	0.0	0.0	0.0	0.0	0.0	92.0	0.0
244	3449.0	2337.0	435.0	676.0	0.0	628.0	0.0	999.0	0.0	0.0	0.0	28.0	0.0	0.0	0.0	467.0	0.0	0.0	193.0	0.0	0.0	0.0	0.0	0.0	918.0	0.0	0.0	241.0	499.0	0.0	0.0	181.0	402.0	0.0	91.0	0.0	0.0	338.0	241.0	0.0	0.0	0.0	0.0	0.0	0.0	0.0	0.0	1101.0	0.0
245	6816.0	362.0	2486.0	526.0	298.0	0.0	0.0	1086.0	0.0	32.0	148.0	0.0	28.0	0.0	0.0	0.0	94.0	0.0	4737.0	0.0	103.0	34.0	0.0	400.0	115.0	3456.0	0.0	115.0	0.0	47.0	0.0	0.0	230.0	614.0	0.0	213.0	0.0	0.0	98.0	0.0	0.0	278.0	0.0	0.0	0.0	3293.0	0.0	0.0	114.0
246	823.0	4373.0	235.0	529.0	0.0	711.0	0.0	362.0	0.0	0.0	0.0	28.0	20.0	0.0	0.0	2702.0	0.0	105.0	215.0	0.0	0.0	0.0	0.0	140.0	1279.0	156.0	0.0	0.0	2726.0	63.0	0.0	0.0	274.0	0.0	166.0	0.0	0.0	2730.0	0.0	0.0	0.0	0.0	0.0	0.0	0.0	247.0	0.0	0.0	61.0
247	1270.0	2590.0	273.0	423.0	124.0	1419.0	0.0	224.0	0.0	0.0	0.0	0.0	0.0	0.0	0.0	23510.0	0.0	0.0	149.0	0.0	0.0	0.0	0.0	80.0	6956.0	174.0	0.0	99.0	871.0	0.0	0.0	0.0	124.0	0.0	515.0	99.0	0.0	3710.0	0.0	0.0	0.0	0.0	0.0	0.0	0.0	247.0	0.0	0.0	79.0
248	2855.0	5307.0	1175.0	1343.0	268.0	1517.0	0.0	559.0	90.0	32.0	301.0	28.0	33.0	156.0	0.0	2597.0	59.0	338.0	739.0	29.0	0.0	0.0	0.0	280.0	2615.0	772.0	0.0	0.0	2723.0	0.0	32.0	0.0	883.0	184.0	349.0	136.0	0.0	1963.0	311.0	298.0	87.0	156.0	54.0	0.0	0.0	658.0	112.0	0.0	238.0
249	1372.0	487.0	252.0	722.0	134.0	144.0	0.0	1553.0	0.0	0.0	0.0	0.0	0.0	0.0	0.0	252.0	0.0	126.0	289.0	0.0	0.0	0.0	0.0	0.0	307.0	162.0	0.0	108.0	0.0	0.0	0.0	90.0	343.0	0.0	0.0	0.0	0.0	0.0	108.0	0.0	0.0	0.0	0.0	0.0	0.0	108.0	0.0	198.0	52.0
250	488.0	4696.0	0.0	488.0	0.0	2078.0	0.0	0.0	0.0	0.0	0.0	0.0	0.0	0.0	0.0	947.0	0.0	0.0	0.0	0.0	0.0	0.0	132.0	0.0	1232.0	112.0	0.0	0.0	5103.0	0.0	0.0	0.0	0.0	0.0	1181.0	0.0	0.0	1263.0	122.0	0.0	0.0	0.0	0.0	0.0	0.0	0.0	0.0	0.0	0.0
251	89.0	41.0	17.0	1961.0	35.0	0.0	11.0	17.0	0.0	0.0	391.0	0.0	0.0	0.0	0.0	0.0	0.0	23.0	11.0	29.0	0.0	0.0	59.0	0.0	0.0	17.0	17.0	0.0	0.0	0.0	0.0	0.0	28949.0	0.0	0.0	0.0	0.0	0.0	412.0	0.0	0.0	0.0	0.0	0.0	1315.0	0.0	0.0	11.0	0.0
252	4510.0	2198.0	1747.0	902.0	343.0	535.0	0.0	691.0	338.0	0.0	180.0	227.0	182.0	97.0	0.0	0.0	141.0	169.0	1014.0	0.0	0.0	239.0	0.0	4444.0	1465.0	1381.0	0.0	0.0	245.0	394.0	0.0	0.0	883.0	225.0	151.0	620.0	0.0	191.0	0.0	6822.0	338.0	191.0	394.0	0.0	131.0	5599.0	112.0	0.0	3241.0
253	496.0	208.0	148.0	337.0	537.0	0.0	0.0	148.0	0.0	49.0	119.0	0.0	0.0	0.0	0.0	0.0	35.0	1022.0	79.0	0.0	0.0	0.0	0.0	0.0	0.0	129.0	0.0	0.0	0.0	0.0	0.0	0.0	248.0	0.0	0.0	0.0	0.0	0.0	69.0	0.0	0.0	59.0	0.0	0.0	0.0	119.0	39.0	0.0	49.0
254	1358.0	12466.0	668.0	932.0	0.0	711.0	0.0	296.0	75.0	0.0	0.0	28.0	16.0	0.0	0.0	701.0	0.0	190.0	222.0	0.0	0.0	0.0	0.0	220.0	1057.0	263.0	0.0	0.0	3588.0	79.0	32.0	0.0	405.0	61.0	182.0	0.0	0.0	1245.0	0.0	0.0	62.0	0.0	100.0	0.0	0.0	370.0	0.0	0.0	96.0
255	1377.0	7190.0	300.0	1377.0	0.0	1279.0	0.0	362.0	0.0	0.0	0.0	42.0	0.0	88.0	0.0	2983.0	0.0	126.0	300.0	58.0	0.0	17.0	0.0	160.0	3005.0	250.0	0.0	237.0	4158.0	0.0	48.0	0.0	501.0	0.0	303.0	0.0	0.0	10010.0	0.0	350.0	0.0	69.0	69.0	0.0	0.0	288.0	84.0	0.0	141.0
256	126.0	95.0	0.0	1387.0	0.0	0.0	148.0	0.0	0.0	0.0	0.0	0.0	0.0	0.0	1794.0	0.0	0.0	0.0	0.0	0.0	459.0	0.0	126.0	0.0	0.0	0.0	0.0	253.0	0.0	0.0	96.0	420.0	182.0	0.0	0.0	0.0	1279.0	0.0	87.0	0.0	0.0	0.0	0.0	0.0	0.0	0.0	0.0	1651.0	0.0
257	1031.0	174.0	244.0	164.0	61.0	32.0	0.0	987.0	0.0	0.0	0.0	0.0	0.0	0.0	0.0	32.0	0.0	0.0	852.0	0.0	0.0	0.0	0.0	80.0	37.0	296.0	0.0	0.0	0.0	0.0	0.0	0.0	122.0	37.0	60.0	42.0	0.0	0.0	0.0	0.0	0.0	602.0	0.0	0.0	0.0	164.0	0.0	0.0	52.0
258	313.0	189.0	126.0	0.0	0.0	8.0	0.0	0.0	61.0	0.0	0.0	21.0	12.0	0.0	0.0	0.0	0.0	0.0	16.0	0.0	0.0	8.0	0.0	0.0	0.0	21.0	8.0	0.0	8.0	12.0	0.0	4.0	21.0	8.0	0.0	16.0	0.0	0.0	0.0	210.0	471.0	0.0	25.0	0.0	0.0	0.0	8.0	8.0	8.0
259	246.0	335.0	0.0	12803.0	0.0	0.0	259.0	0.0	0.0	0.0	993.0	0.0	0.0	0.0	123.0	0.0	0.0	0.0	0.0	58.0	123.0	0.0	934.0	0.0	0.0	0.0	0.0	70.0	0.0	0.0	0.0	70.0	23507.0	0.0	0.0	0.0	0.0	0.0	1453.0	0.0	0.0	0.0	0.0	0.0	1410.0	0.0	70.0	193.0	0.0
260	1353.0	654.0	0.0	13607.0	223.0	401.0	92.0	208.0	0.0	0.0	163.0	0.0	20.0	68.0	0.0	0.0	0.0	0.0	163.0	0.0	118.0	0.0	0.0	0.0	0.0	163.0	0.0	1620.0	0.0	0.0	48.0	0.0	1115.0	0.0	0.0	0.0	0.0	0.0	386.0	0.0	0.0	0.0	0.0	0.0	98.0	0.0	0.0	431.0	0.0
261	534.0	977.0	0.0	1309.0	0.0	590.0	111.0	0.0	0.0	0.0	0.0	0.0	0.0	0.0	75.0	105.0	0.0	0.0	0.0	29.0	0.0	0.0	331.0	0.0	221.0	0.0	0.0	713.0	0.0	0.0	48.0	580.0	295.0	0.0	136.0	0.0	72.0	95.0	239.0	0.0	0.0	0.0	0.0	0.0	0.0	0.0	0.0	983.0	0.0
262	507.0	285.0	0.0	1333.0	0.0	79.0	0.0	0.0	0.0	0.0	0.0	0.0	0.0	0.0	75.0	0.0	0.0	0.0	79.0	0.0	0.0	0.0	222.0	0.0	0.0	0.0	0.0	20477.0	0.0	0.0	0.0	943.0	206.0	0.0	0.0	0.0	0.0	0.0	222.0	0.0	0.0	0.0	0.0	0.0	0.0	0.0	0.0	943.0	0.0
263	2208.0	552.0	446.0	1235.0	236.0	0.0	0.0	289.0	0.0	1209.0	236.0	0.0	20.0	2497.0	0.0	0.0	552.0	1340.0	552.0	0.0	103.0	0.0	0.0	100.0	368.0	604.0	0.0	0.0	0.0	63.0	0.0	0.0	1025.0	81.0	0.0	236.0	0.0	0.0	0.0	0.0	49.0	289.0	0.0	0.0	0.0	315.0	1498.0	0.0	52.0
264	70.0	426.0	0.0	253.0	0.0	168.0	0.0	0.0	0.0	0.0	51.0	0.0	0.0	0.0	0.0	0.0	0.0	0.0	0.0	0.0	0.0	0.0	51.0	0.0	65.0	0.0	0.0	150.0	0.0	0.0	0.0	60.0	75.0	0.0	65.0	0.0	0.0	51.0	0.0	0.0	0.0	0.0	0.0	0.0	0.0	0.0	0.0	89.0	0.0
265	1276.0	299.0	402.0	51.0	0.0	0.0	0.0	59.0	14981.0	0.0	0.0	241.0	157.0	0.0	0.0	0.0	0.0	0.0	102.0	0.0	0.0	925.0	0.0	80.0	68.0	145.0	0.0	0.0	34.0	2248.0	0.0	0.0	102.0	94.0	0.0	1079.0	0.0	0.0	0.0	12960.0	286.0	0.0	1250.0	0.0	0.0	128.0	0.0	0.0	0.0
266	705.0	260.0	0.0	1503.0	0.0	138.0	111.0	0.0	0.0	0.0	0.0	0.0	0.0	0.0	429.0	0.0	0.0	0.0	0.0	0.0	103.0	0.0	276.0	0.0	0.0	0.0	0.0	2010.0	0.0	0.0	32.0	17310.0	337.0	0.0	0.0	0.0	162.0	0.0	230.0	0.0	0.0	0.0	0.0	0.0	0.0	0.0	0.0	3932.0	0.0
267	1101.0	283.0	200.0	417.0	626.0	0.0	0.0	133.0	0.0	917.0	100.0	0.0	0.0	431.0	0.0	0.0	2235.0	1568.0	483.0	0.0	0.0	0.0	0.0	100.0	0.0	483.0	0.0	0.0	0.0	0.0	0.0	0.0	233.0	0.0	0.0	133.0	0.0	0.0	100.0	100.0	74.0	950.0	0.0	0.0	0.0	166.0	154.0	0.0	70.0
268	148.0	74.0	0.0	773.0	0.0	0.0	74.0	0.0	0.0	0.0	0.0	0.0	0.0	0.0	2604.0	0.0	0.0	0.0	0.0	0.0	6769.0	0.0	163.0	0.0	89.0	0.0	0.0	208.0	0.0	0.0	48.0	208.0	282.0	0.0	0.0	0.0	1116.0	0.0	104.0	0.0	0.0	0.0	0.0	89.0	0.0	0.0	0.0	1591.0	0.0
269	115.0	173.0	0.0	1685.0	0.0	69.0	323.0	57.0	0.0	0.0	0.0	0.0	0.0	0.0	150.0	0.0	0.0	57.0	0.0	659.0	80.0	0.0	1396.0	0.0	0.0	0.0	0.0	115.0	0.0	0.0	0.0	0.0	773.0	0.0	0.0	0.0	0.0	0.0	207.0	0.0	0.0	0.0	0.0	0.0	115.0	0.0	0.0	0.0	0.0
270	911.0	562.0	0.0	1706.0	0.0	213.0	92.0	0.0	0.0	0.0	0.0	0.0	0.0	0.0	75.0	0.0	0.0	0.0	0.0	77.0	0.0	0.0	232.0	0.0	0.0	0.0	0.0	6850.0	0.0	0.0	0.0	1451.0	290.0	0.0	75.0	0.0	54.0	0.0	363.0	0.0	0.0	0.0	0.0	0.0	0.0	0.0	0.0	1101.0	0.0
271	32.0	48.0	0.0	422.0	0.0	81.0	0.0	0.0	0.0	0.0	0.0	0.0	0.0	0.0	429.0	0.0	0.0	0.0	0.0	0.0	133.0	0.0	0.0	0.0	0.0	0.0	0.0	121.0	0.0	0.0	48.0	243.0	105.0	0.0	0.0	0.0	288.0	0.0	89.0	0.0	0.0	0.0	0.0	0.0	0.0	0.0	0.0	1455.0	0.0
272	2287.0	513.0	457.0	613.0	298.0	0.0	0.0	493.0	0.0	0.0	361.0	0.0	0.0	0.0	0.0	0.0	47.0	274.0	424.0	19.0	103.0	0.0	0.0	80.0	200.0	256.0	0.0	0.0	0.0	0.0	0.0	0.0	491.0	0.0	0.0	0.0	0.0	0.0	189.0	0.0	0.0	814.0	0.0	0.0	0.0	0.0	0.0	0.0	44.0
273	965.0	1058.0	238.0	166.0	51.0	124.0	0.0	114.0	0.0	0.0	0.0	0.0	0.0	0.0	0.0	269.0	0.0	0.0	166.0	0.0	0.0	0.0	0.0	520.0	228.0	207.0	0.0	0.0	166.0	0.0	0.0	0.0	114.0	0.0	0.0	41.0	0.0	155.0	41.0	41.0	0.0	0.0	0.0	0.0	0.0	1070.0	0.0	0.0	308.0
274	587.0	695.0	0.0	1855.0	0.0	0.0	0.0	0.0	0.0	0.0	180.0	0.0	0.0	0.0	1466.0	0.0	0.0	0.0	0.0	29.0	5805.0	0.0	0.0	0.0	0.0	0.0	0.0	494.0	0.0	0.0	258.0	355.0	634.0	0.0	0.0	0.0	684.0	0.0	622.0	0.0	0.0	0.0	0.0	309.0	0.0	0.0	0.0	2202.0	0.0
275	544.0	246.0	0.0	1711.0	65.0	65.0	65.0	0.0	0.0	0.0	65.0	0.0	0.0	0.0	0.0	0.0	0.0	0.0	87.0	0.0	103.0	0.0	137.0	0.0	0.0	0.0	0.0	16060.0	0.0	0.0	0.0	362.0	152.0	0.0	0.0	0.0	0.0	0.0	232.0	0.0	0.0	0.0	0.0	0.0	0.0	0.0	0.0	275.0	0.0
276	41394.0	619.0	3597.0	340.0	0.0	133.0	0.0	267.0	135.0	194.0	0.0	42.0	0.0	0.0	0.0	0.0	993.0	0.0	7717.0	0.0	0.0	0.0	0.0	220.0	85.0	2317.0	0.0	0.0	0.0	191.0	0.0	0.0	182.0	3111.0	0.0	719.0	0.0	0.0	0.0	145.0	0.0	9764.0	69.0	0.0	0.0	576.0	0.0	0.0	88.0
277	320.0	124.0	65.0	236.0	0.0	0.0	0.0	0.0	0.0	27.0	0.0	0.0	0.0	461.0	0.0	0.0	21.0	73.0	32.0	0.0	0.0	0.0	0.0	0.0	35.0	0.0	0.0	0.0	35.0	0.0	0.0	0.0	241.0	0.0	0.0	0.0	0.0	0.0	0.0	0.0	0.0	0.0	0.0	0.0	27.0	0.0	674.0	35.0	0.0
278	401.0	662.0	0.0	3011.0	0.0	501.0	575.0	0.0	0.0	0.0	180.0	0.0	0.0	0.0	151.0	301.0	0.0	0.0	0.0	29.0	0.0	0.0	582.0	0.0	501.0	0.0	0.0	380.0	0.0	0.0	3895.0	290.0	461.0	0.0	182.0	0.0	54.0	143.0	570.0	0.0	0.0	0.0	0.0	0.0	131.0	0.0	0.0	393.0	0.0
279	5663.0	2206.0	1998.0	916.0	0.0	379.0	0.0	296.0	1249.0	64.0	0.0	20963.0	11252.0	0.0	0.0	0.0	130.0	0.0	749.0	0.0	207.0	624.0	0.0	240.0	222.0	874.0	0.0	0.0	171.0	1207.0	0.0	0.0	1104.0	333.0	227.0	2082.0	0.0	0.0	0.0	3789.0	3823.0	156.0	1249.0	0.0	0.0	823.0	0.0	0.0	141.0
280	5737.0	3236.0	1029.0	8826.0	537.0	1618.0	482.0	757.0	150.0	72.0	451.0	64.0	86.0	215.0	328.0	315.0	153.0	571.0	1029.0	164.0	977.0	85.0	882.0	240.0	667.0	746.0	0.0	131539.0	417.0	143.0	210.0	31717.0	2541.0	163.0	288.0	330.0	306.0	478.0	882.0	403.0	286.0	226.0	155.0	0.0	262.0	329.0	182.0	2398.0	132.0
281	1954.0	336.0	577.0	481.0	164.0	154.0	0.0	6220.0	0.0	0.0	0.0	21.0	0.0	0.0	0.0	0.0	59.0	0.0	548.0	0.0	77.0	0.0	0.0	80.0	134.0	510.0	0.0	0.0	0.0	0.0	0.0	0.0	154.0	0.0	0.0	86.0	0.0	0.0	0.0	77.0	0.0	895.0	0.0	0.0	0.0	164.0	0.0	0.0	70.0
282	158.0	123.0	0.0	5933.0	52.0	0.0	633.0	0.0	0.0	0.0	211.0	0.0	0.0	0.0	88.0	0.0	0.0	0.0	0.0	316.0	0.0	0.0	28415.0	0.0	0.0	0.0	0.0	228.0	52.0	0.0	0.0	0.0	3309.0	0.0	0.0	0.0	0.0	0.0	352.0	0.0	0.0	0.0	0.0	0.0	281.0	0.0	0.0	105.0	0.0
283	302.0	0.0	0.0	3120.0	0.0	161.0	111.0	0.0	0.0	0.0	0.0	0.0	0.0	0.0	1567.0	0.0	0.0	0.0	0.0	48.0	222.0	0.0	342.0	0.0	0.0	0.0	0.0	1046.0	0.0	0.0	387.0	2295.0	362.0	0.0	0.0	0.0	432.0	0.0	311.0	0.0	0.0	0.0	0.0	0.0	131.0	0.0	0.0	2438.0	0.0
284	813.0	5336.0	355.0	1854.0	134.0	1564.0	185.0	559.0	0.0	0.0	331.0	21.0	24.0	0.0	0.0	3790.0	0.0	126.0	330.0	48.0	0.0	0.0	355.0	0.0	3728.0	279.0	0.0	285.0	24545.0	0.0	0.0	0.0	355.0	0.0	667.0	0.0	0.0	10201.0	279.0	0.0	0.0	0.0	0.0	0.0	131.0	0.0	0.0	0.0	61.0
285	8922.0	4104.0	1963.0	5889.0	761.0	2141.0	222.0	73630.0	361.0	113.0	722.0	85.0	62.0	264.0	0.0	842.0	283.0	1120.0	2319.0	203.0	1066.0	114.0	0.0	500.0	2319.0	1784.0	0.0	856.0	539.0	207.0	145.0	725.0	3646.0	409.0	364.0	661.0	72.0	670.0	1193.0	806.0	211.0	470.0	132.0	0.0	327.0	1070.0	351.0	747.0	229.0
286	1243.0	0.0	0.0	15692.0	746.0	900.0	408.0	0.0	0.0	0.0	1113.0	0.0	20.0	58.0	8267.0	175.0	0.0	190.0	0.0	194.0	2176.0	0.0	1339.0	0.0	500.0	0.0	0.0	8420.0	0.0	0.0	3184.0	11195.0	2209.0	102.0	151.0	0.0	5062.0	0.0	2387.0	0.0	0.0	0.0	38.0	0.0	393.0	0.0	0.0	6410.0	0.0
287	180.0	40.0	34.0	209.0	0.0	0.0	0.0	40.0	0.0	139.0	0.0	0.0	0.0	3137.0	0.0	0.0	52.0	215.0	58.0	0.0	0.0	0.0	0.0	34.0	0.0	69.0	0.0	23.0	0.0	0.0	0.0	0.0	163.0	0.0	0.0	0.0	0.0	0.0	0.0	23.0	0.0	40.0	0.0	0.0	0.0	0.0	221.0	34.0	0.0
288	368.0	9882.0	166.0	543.0	0.0	568.0	0.0	0.0	0.0	0.0	0.0	0.0	0.0	0.0	0.0	350.0	0.0	0.0	0.0	0.0	0.0	0.0	149.0	0.0	1224.0	0.0	0.0	0.0	368.0	0.0	0.0	0.0	122.0	0.0	136.0	0.0	0.0	766.0	0.0	315.0	0.0	0.0	0.0	0.0	0.0	0.0	0.0	0.0	0.0
289	3803.0	2066.0	771.0	688.0	194.0	358.0	0.0	1736.0	0.0	0.0	0.0	0.0	0.0	0.0	0.0	633.0	0.0	0.0	551.0	0.0	0.0	0.0	0.0	80.0	12263.0	275.0	0.0	0.0	330.0	0.0	0.0	108.0	385.0	61.0	136.0	0.0	0.0	330.0	192.0	192.0	0.0	0.0	0.0	0.0	0.0	275.0	0.0	353.0	61.0
290	2326.0	1702.0	625.0	9759.0	358.0	616.0	241.0	329.0	0.0	24.0	301.0	0.0	20.0	78.0	3261.0	140.0	130.0	359.0	334.0	155.0	1436.0	34.0	0.0	0.0	0.0	0.0	0.0	6354.0	196.0	0.0	2133.0	6241.0	1878.0	81.0	106.0	116.0	1531.0	0.0	1037.0	298.0	112.0	139.0	54.0	0.0	262.0	0.0	0.0	5033.0	0.0
291	1221.0	497.0	0.0	1741.0	0.0	293.0	92.0	0.0	0.0	0.0	0.0	0.0	0.0	0.0	101.0	0.0	0.0	0.0	135.0	38.0	177.0	28.0	0.0	0.0	0.0	0.0	0.0	7278.0	0.0	0.0	32.0	8491.0	339.0	0.0	75.0	0.0	18.0	0.0	203.0	0.0	0.0	0.0	0.0	0.0	0.0	0.0	0.0	668.0	0.0
292	2658.0	1119.0	619.0	999.0	194.0	179.0	0.0	1119.0	0.0	0.0	0.0	0.0	0.0	0.0	0.0	299.0	0.0	0.0	459.0	29.0	192.0	0.0	0.0	0.0	839.0	219.0	0.0	179.0	159.0	0.0	32.0	145.0	239.0	0.0	0.0	0.0	0.0	179.0	259.0	0.0	0.0	0.0	0.0	0.0	0.0	0.0	0.0	707.0	52.0
293	140.0	112.0	0.0	21390.0	56.0	0.0	129.0	0.0	0.0	0.0	757.0	0.0	0.0	0.0	0.0	0.0	0.0	56.0	56.0	0.0	28.0	0.0	182.0	0.0	0.0	0.0	0.0	0.0	0.0	0.0	0.0	0.0	53861.0	0.0	0.0	0.0	0.0	0.0	1360.0	0.0	0.0	0.0	0.0	0.0	3576.0	0.0	0.0	56.0	0.0
294	2537.0	716.0	1145.0	695.0	0.0	245.0	0.0	296.0	75.0	24.0	270.0	21.0	120.0	0.0	0.0	143.0	70.0	0.0	511.0	0.0	0.0	22.0	0.0	33413.0	225.0	1104.0	0.0	0.0	143.0	143.0	0.0	0.0	245.0	61.0	106.0	204.0	0.0	95.0	0.0	245.0	0.0	52.0	62.0	0.0	0.0	5722.0	0.0	0.0	6692.0
295	106.0	83.0	0.0	8119.0	83.0	59.0	59.0	0.0	0.0	0.0	511.0	0.0	0.0	0.0	47.0	0.0	0.0	47.0	0.0	0.0	47.0	0.0	356.0	0.0	0.0	35.0	0.0	35.0	35.0	0.0	0.0	23.0	19466.0	0.0	0.0	0.0	0.0	0.0	882.0	0.0	0.0	0.0	0.0	0.0	1048.0	0.0	0.0	71.0	0.0
296	683.0	736.0	184.0	47496.0	208.0	236.0	3340.0	0.0	0.0	0.0	473.0	0.0	0.0	0.0	262.0	0.0	0.0	0.0	0.0	77.0	368.0	0.0	29691.0	0.0	0.0	0.0	0.0	604.0	0.0	0.0	32.0	157.0	3155.0	0.0	0.0	0.0	36.0	0.0	1525.0	0.0	0.0	0.0	0.0	0.0	394.0	0.0	0.0	552.0	0.0
297	6.0	18.0	12.0	1016.0	18.0	0.0	0.0	0.0	0.0	0.0	234.0	0.0	0.0	12.0	18.0	0.0	18.0	0.0	0.0	6.0	6.0	0.0	18.0	0.0	0.0	0.0	0.0	36.0	0.0	0.0	0.0	12.0	42319.0	0.0	0.0	6.0	0.0	0.0	123.0	0.0	0.0	0.0	0.0	0.0	1220.0	0.0	12.0	0.0	0.0
298	351.0	132.0	97.0	742.0	0.0	0.0	0.0	0.0	0.0	0.0	132.0	0.0	0.0	184.0	0.0	0.0	0.0	132.0	149.0	0.0	0.0	0.0	0.0	0.0	0.0	86.0	0.0	0.0	0.0	0.0	0.0	0.0	644.0	0.0	0.0	0.0	0.0	0.0	166.0	0.0	0.0	0.0	0.0	0.0	115.0	57.0	379.0	0.0	74.0
299	26.0	10.0	0.0	149.0	0.0	0.0	0.0	7.0	0.0	0.0	0.0	0.0	0.0	22.0	0.0	0.0	0.0	0.0	0.0	0.0	0.0	0.0	0.0	0.0	0.0	10.0	0.0	0.0	0.0	0.0	0.0	0.0	50.0	7.0	0.0	0.0	3.0	0.0	7.0	0.0	0.0	7.0	0.0	0.0	15.0	7.0	70.0	0.0	0.0
300	422.0	164.0	117.0	399.0	0.0	0.0	0.0	58.0	0.0	0.0	0.0	0.0	0.0	223.0	0.0	0.0	0.0	164.0	70.0	0.0	0.0	0.0	0.0	0.0	70.0	0.0	0.0	0.0	0.0	0.0	0.0	0.0	316.0	0.0	0.0	0.0	0.0	0.0	0.0	0.0	0.0	0.0	0.0	0.0	82.0	58.0	716.0	0.0	0.0
301	24.0	91.0	49.0	1652.0	49.0	58.0	182.0	0.0	0.0	0.0	0.0	0.0	0.0	0.0	49.0	0.0	0.0	0.0	41.0	863.0	0.0	0.0	448.0	0.0	0.0	0.0	0.0	83.0	0.0	0.0	0.0	0.0	647.0	0.0	0.0	0.0	0.0	0.0	24.0	0.0	0.0	0.0	0.0	0.0	149.0	0.0	0.0	0.0	0.0
302	571.0	272.0	103.0	1741.0	0.0	64.0	259.0	0.0	0.0	0.0	0.0	0.0	0.0	0.0	142.0	0.0	0.0	0.0	90.0	9515.0	116.0	0.0	545.0	0.0	0.0	0.0	0.0	129.0	0.0	0.0	0.0	0.0	1546.0	0.0	0.0	0.0	0.0	0.0	142.0	0.0	0.0	0.0	0.0	0.0	142.0	0.0	0.0	129.0	0.0
303	153.0	0.0	53.0	969.0	0.0	41.0	124.0	0.0	0.0	0.0	41.0	0.0	0.0	0.0	82.0	0.0	0.0	0.0	0.0	30775.0	0.0	0.0	100.0	0.0	0.0	41.0	0.0	53.0	0.0	0.0	0.0	0.0	490.0	0.0	0.0	0.0	0.0	0.0	0.0	0.0	0.0	0.0	0.0	0.0	47.0	0.0	0.0	53.0	0.0
304	0.0	18.0	13.0	343.0	7.0	2.0	18.0	7.0	0.0	0.0	2.0	0.0	0.0	0.0	0.0	0.0	0.0	7.0	7.0	91.0	0.0	2.0	36.0	0.0	0.0	0.0	330.0	13.0	0.0	0.0	0.0	0.0	174.0	0.0	0.0	0.0	0.0	0.0	0.0	13.0	0.0	0.0	0.0	0.0	0.0	0.0	0.0	2.0	0.0
305	397.0	428.0	0.0	30684.0	152.0	152.0	92.0	0.0	0.0	0.0	331.0	0.0	0.0	0.0	0.0	0.0	0.0	0.0	0.0	0.0	0.0	0.0	275.0	0.0	112.0	0.0	0.0	1332.0	132.0	0.0	32.0	145.0	773.0	0.0	0.0	0.0	0.0	0.0	726.0	0.0	0.0	0.0	0.0	0.0	101.0	0.0	0.0	353.0	0.0
306	53.0	6.0	12.0	122.0	12.0	15.0	0.0	0.0	0.0	0.0	6.0	3.0	0.0	346.0	0.0	0.0	0.0	88.0	12.0	0.0	0.0	0.0	0.0	3.0	0.0	6.0	0.0	0.0	3.0	0.0	0.0	0.0	447.0	0.0	0.0	0.0	0.0	0.0	0.0	0.0	0.0	3.0	0.0	0.0	40.0	0.0	4233.0	0.0	0.0
307	7.0	7.0	0.0	864.0	0.0	15.0	0.0	0.0	0.0	0.0	114.0	0.0	0.0	15.0	11.0	0.0	0.0	0.0	0.0	0.0	7.0	0.0	7.0	0.0	0.0	0.0	1637.0	15.0	0.0	0.0	0.0	0.0	14916.0	0.0	0.0	7.0	0.0	0.0	103.0	11.0	0.0	0.0	0.0	0.0	396.0	0.0	11.0	0.0	0.0
308	8.0	0.0	0.0	0.0	0.0	0.0	0.0	0.0	0.0	0.0	0.0	0.0	0.0	3.0	0.0	0.0	0.0	0.0	0.0	0.0	0.0	0.0	0.0	0.0	0.0	0.0	0.0	16.0	0.0	0.0	0.0	0.0	62.0	0.0	0.0	0.0	0.0	0.0	8.0	0.0	0.0	0.0	0.0	0.0	8.0	3.0	0.0	0.0	0.0
309	0.0	17.0	0.0	31.0	0.0	12.0	0.0	0.0	0.0	0.0	3.0	0.0	0.0	21.0	0.0	3.0	0.0	0.0	0.0	0.0	0.0	3.0	3.0	0.0	0.0	0.0	0.0	3.0	0.0	0.0	0.0	0.0	43.0	3.0	0.0	0.0	0.0	0.0	7.0	0.0	0.0	7.0	0.0	0.0	0.0	0.0	31.0	12.0	0.0
310	16.0	8.0	0.0	50.0	8.0	54.0	4.0	8.0	0.0	4.0	4.0	0.0	0.0	31.0	0.0	8.0	0.0	8.0	0.0	0.0	8.0	0.0	0.0	0.0	8.0	0.0	0.0	0.0	0.0	0.0	0.0	0.0	82.0	0.0	0.0	0.0	0.0	0.0	0.0	0.0	0.0	0.0	0.0	0.0	0.0	0.0	139.0	0.0	0.0
311	73.0	47.0	36.0	154.0	0.0	0.0	0.0	47.0	0.0	25.0	47.0	0.0	0.0	363.0	0.0	0.0	0.0	124.0	99.0	0.0	0.0	0.0	0.0	0.0	44.0	22.0	0.0	0.0	0.0	0.0	0.0	0.0	337.0	0.0	0.0	0.0	0.0	0.0	40.0	0.0	0.0	0.0	0.0	0.0	77.0	0.0	249.0	0.0	0.0
312	134.0	134.0	0.0	4371.0	0.0	134.0	364.0	0.0	0.0	0.0	0.0	0.0	0.0	0.0	553.0	0.0	0.0	0.0	0.0	688.0	121.0	0.0	931.0	0.0	0.0	0.0	0.0	175.0	0.0	0.0	0.0	121.0	742.0	0.0	0.0	0.0	94.0	0.0	121.0	0.0	0.0	0.0	0.0	0.0	80.0	0.0	0.0	94.0	0.0
313	0.0	3.0	0.0	20.0	3.0	0.0	0.0	0.0	0.0	8.0	0.0	0.0	0.0	8.0	0.0	0.0	0.0	20.0	0.0	0.0	0.0	0.0	0.0	0.0	0.0	3.0	0.0	8.0	0.0	0.0	0.0	0.0	80.0	3.0	0.0	3.0	0.0	0.0	3.0	0.0	0.0	0.0	0.0	0.0	3.0	0.0	24.0	0.0	0.0
314	77.0	12.0	3.0	80.0	0.0	8.0	0.0	0.0	0.0	0.0	8.0	0.0	0.0	8.0	0.0	0.0	0.0	3.0	0.0	0.0	0.0	3.0	0.0	0.0	0.0	0.0	0.0	3.0	0.0	0.0	0.0	0.0	72.0	0.0	0.0	0.0	0.0	0.0	12.0	0.0	0.0	0.0	3.0	0.0	3.0	0.0	43.0	0.0	0.0
315	293.0	89.0	0.0	4215.0	38.0	76.0	92.0	0.0	0.0	0.0	383.0	0.0	0.0	0.0	0.0	0.0	0.0	38.0	51.0	67.0	76.0	0.0	140.0	0.0	0.0	0.0	0.0	0.0	0.0	0.0	0.0	0.0	22342.0	0.0	0.0	0.0	0.0	0.0	753.0	0.0	0.0	0.0	0.0	0.0	1737.0	0.0	0.0	127.0	0.0
316	63.0	63.0	11.0	88.0	0.0	0.0	0.0	8.0	0.0	0.0	13.0	0.0	0.0	454.0	0.0	0.0	19.0	27.0	0.0	0.0	22.0	0.0	0.0	0.0	0.0	8.0	0.0	0.0	0.0	0.0	0.0	0.0	99.0	0.0	0.0	0.0	8.0	0.0	0.0	0.0	0.0	0.0	0.0	0.0	0.0	0.0	5088.0	24.0	0.0
317	12.0	7.0	7.0	188.0	0.0	0.0	17.0	2.0	0.0	0.0	0.0	0.0	0.0	0.0	0.0	0.0	0.0	0.0	0.0	4728.0	7.0	0.0	57.0	0.0	0.0	0.0	30.0	22.0	0.0	0.0	0.0	12.0	50.0	0.0	0.0	0.0	0.0	0.0	7.0	0.0	0.0	0.0	0.0	0.0	0.0	0.0	0.0	0.0	0.0
318	177.0	139.0	0.0	3052.0	0.0	139.0	1874.0	0.0	0.0	0.0	0.0	0.0	0.0	0.0	139.0	0.0	0.0	0.0	0.0	77.0	215.0	0.0	3292.0	0.0	0.0	0.0	0.0	569.0	0.0	0.0	48.0	189.0	557.0	0.0	60.0	0.0	36.0	0.0	265.0	0.0	0.0	0.0	0.0	0.0	151.0	0.0	0.0	430.0	0.0
319	196.0	178.0	0.0	4729.0	0.0	214.0	9833.0	0.0	0.0	0.0	107.0	0.0	0.0	0.0	428.0	0.0	0.0	0.0	124.0	0.0	178.0	0.0	7334.0	0.0	0.0	0.0	0.0	517.0	0.0	0.0	32.0	142.0	981.0	0.0	0.0	0.0	90.0	0.0	463.0	0.0	0.0	0.0	0.0	0.0	285.0	0.0	0.0	196.0	0.0
320	159.0	148.0	0.0	3122.0	0.0	116.0	13106.0	0.0	0.0	0.0	53.0	0.0	0.0	0.0	9187.0	0.0	0.0	0.0	0.0	87.0	74.0	0.0	3643.0	0.0	0.0	0.0	0.0	361.0	0.0	0.0	0.0	63.0	552.0	0.0	0.0	0.0	53.0	0.0	286.0	0.0	0.0	0.0	0.0	0.0	74.0	0.0	0.0	127.0	0.0
321	50.0	75.0	0.0	2029.0	0.0	117.0	159.0	0.0	0.0	0.0	0.0	0.0	0.0	0.0	11339.0	0.0	0.0	0.0	0.0	394.0	293.0	0.0	461.0	0.0	0.0	0.0	0.0	83.0	0.0	0.0	0.0	58.0	394.0	0.0	0.0	0.0	234.0	0.0	58.0	0.0	0.0	0.0	0.0	0.0	50.0	0.0	0.0	234.0	0.0
322	504.0	535.0	282.0	2342.0	0.0	80.0	262.0	0.0	0.0	0.0	0.0	0.0	0.0	0.0	121.0	0.0	0.0	0.0	100.0	979.0	0.0	0.0	292.0	0.0	0.0	0.0	0.0	131.0	60.0	0.0	0.0	0.0	1574.0	0.0	0.0	0.0	36.0	0.0	90.0	0.0	0.0	0.0	0.0	0.0	141.0	0.0	0.0	0.0	0.0
323	435.0	261.0	0.0	8183.0	0.0	96.0	92.0	0.0	0.0	0.0	67.0	0.0	0.0	0.0	0.0	0.0	0.0	0.0	67.0	0.0	0.0	0.0	271.0	0.0	0.0	0.0	0.0	3961.0	0.0	0.0	0.0	474.0	203.0	0.0	0.0	0.0	0.0	0.0	203.0	0.0	0.0	0.0	0.0	0.0	0.0	0.0	0.0	203.0	0.0
324	780.0	556.0	253.0	109.0	0.0	0.0	0.0	0.0	139.0	0.0	0.0	705.0	2823.0	0.0	0.0	0.0	0.0	0.0	59.0	0.0	44.0	54.0	0.0	39.0	59.0	164.0	0.0	0.0	0.0	134.0	0.0	0.0	109.0	0.0	0.0	173.0	0.0	0.0	0.0	631.0	448.0	0.0	198.0	0.0	0.0	79.0	0.0	54.0	0.0
325	280.0	136.0	123.0	657.0	0.0	0.0	0.0	0.0	0.0	24.0	45.0	0.0	0.0	78.0	0.0	0.0	45.0	52.0	45.0	0.0	0.0	0.0	0.0	0.0	45.0	71.0	0.0	0.0	0.0	0.0	0.0	0.0	449.0	0.0	0.0	0.0	0.0	0.0	71.0	0.0	0.0	0.0	0.0	0.0	65.0	0.0	267.0	0.0	0.0
326	4.0	0.0	0.0	39.0	0.0	0.0	0.0	0.0	0.0	0.0	0.0	0.0	0.0	4.0	0.0	4.0	0.0	0.0	4.0	0.0	0.0	0.0	0.0	4.0	4.0	0.0	574.0	8.0	0.0	0.0	0.0	0.0	97.0	0.0	0.0	0.0	0.0	0.0	0.0	0.0	0.0	0.0	0.0	0.0	4.0	0.0	0.0	0.0	0.0
327	257.0	91.0	0.0	1004.0	85.0	0.0	0.0	37.0	0.0	16.0	69.0	0.0	0.0	102.0	0.0	0.0	0.0	48.0	48.0	0.0	0.0	0.0	0.0	0.0	0.0	0.0	0.0	0.0	0.0	0.0	0.0	0.0	773.0	0.0	0.0	0.0	0.0	0.0	263.0	0.0	0.0	0.0	0.0	0.0	91.0	59.0	440.0	0.0	0.0
328	49.0	8.0	18.0	41.0	0.0	0.0	0.0	0.0	0.0	18.0	0.0	0.0	0.0	63.0	0.0	0.0	0.0	8.0	8.0	0.0	0.0	0.0	0.0	0.0	12.0	0.0	0.0	69.0	8.0	0.0	0.0	0.0	69.0	0.0	0.0	0.0	0.0	0.0	8.0	0.0	0.0	0.0	0.0	0.0	8.0	0.0	30.0	0.0	0.0
329	0.0	0.0	0.0	8.0	0.0	0.0	0.0	0.0	0.0	0.0	0.0	0.0	0.0	0.0	0.0	0.0	0.0	0.0	0.0	0.0	0.0	0.0	0.0	4.0	0.0	0.0	4.0	0.0	0.0	0.0	0.0	0.0	8.0	0.0	0.0	0.0	0.0	0.0	4.0	0.0	0.0	0.0	0.0	0.0	0.0	0.0	0.0	0.0	0.0
330	171.0	94.0	44.0	0.0	0.0	0.0	0.0	0.0	13.0	0.0	0.0	67.0	0.0	0.0	0.0	0.0	0.0	0.0	26.0	0.0	3.0	0.0	0.0	13.0	0.0	3.0	0.0	0.0	0.0	8.0	0.0	8.0	26.0	0.0	0.0	35.0	0.0	0.0	0.0	315.0	356.0	16.0	8.0	0.0	0.0	8.0	0.0	0.0	13.0
331	121.0	19.0	93.0	262.0	0.0	15.0	0.0	0.0	0.0	0.0	0.0	0.0	0.0	0.0	0.0	0.0	0.0	0.0	0.0	0.0	0.0	0.0	25.0	0.0	0.0	19.0	0.0	0.0	0.0	0.0	0.0	0.0	158.0	15.0	0.0	25.0	0.0	0.0	0.0	0.0	0.0	0.0	0.0	0.0	25.0	0.0	51.0	0.0	0.0
332	360.0	200.0	0.0	739.0	0.0	50.0	0.0	50.0	0.0	0.0	50.0	0.0	0.0	73.0	0.0	0.0	0.0	68.0	0.0	0.0	0.0	0.0	0.0	0.0	0.0	54.0	0.0	0.0	0.0	0.0	0.0	0.0	666.0	0.0	0.0	45.0	0.0	0.0	73.0	45.0	0.0	0.0	0.0	0.0	45.0	0.0	251.0	0.0	0.0
333	56.0	22.0	33.0	162.0	0.0	0.0	0.0	0.0	0.0	0.0	0.0	0.0	0.0	33.0	0.0	0.0	0.0	72.0	0.0	0.0	0.0	0.0	11.0	16.0	11.0	28.0	0.0	0.0	0.0	0.0	0.0	0.0	84.0	0.0	0.0	0.0	0.0	0.0	0.0	0.0	0.0	0.0	0.0	0.0	22.0	28.0	162.0	0.0	16.0
334	415.0	42.0	30.0	107.0	0.0	0.0	0.0	0.0	0.0	3120.0	0.0	0.0	0.0	1763.0	0.0	0.0	480.0	57.0	69.0	0.0	0.0	0.0	0.0	0.0	65.0	42.0	0.0	0.0	26.0	0.0	0.0	0.0	65.0	0.0	0.0	73.0	0.0	0.0	0.0	0.0	0.0	80.0	0.0	0.0	0.0	0.0	98.0	0.0	0.0
335	2438.0	82.0	418.0	47.0	0.0	0.0	0.0	41.0	41.0	424.0	0.0	113.0	0.0	0.0	0.0	0.0	1142.0	0.0	535.0	0.0	0.0	17.0	0.0	0.0	29.0	441.0	0.0	0.0	0.0	223.0	0.0	0.0	70.0	1996.0	0.0	11189.0	0.0	0.0	0.0	35.0	29.0	583.0	0.0	0.0	0.0	164.0	0.0	0.0	0.0
336	752.0	40.0	238.0	52.0	0.0	16.0	0.0	20.0	135.0	80.0	0.0	8287.0	20.0	0.0	0.0	0.0	149.0	0.0	109.0	0.0	0.0	57.0	0.0	20.0	0.0	72.0	0.0	0.0	0.0	143.0	20.0	0.0	52.0	56.0	0.0	1910.0	0.0	16.0	0.0	368.0	398.0	16.0	54.0	0.0	0.0	24.0	0.0	0.0	0.0
[truncated: 288 more columns]
