# Supplementary material for: Estimation of Human Mobility Patterns for Forecasting the Early Spread of Disease
Source: Healthcare (Basel). 2021 Sep 16;9(9):1224. doi: 10.3390/healthcare9091224 (PMC8468459; doi:10.3390/healthcare9091224)
Supplement: Supplementary file 1 [file healthcare-09-01224-s001.zip › Supplementary Material/Matrix/2020-01-22.csv]

	0	1	2	3	4	5	6	7	8	9	10	11	12	13	14	15	16	17	18	19	20	21	22	23	24	25	26	27	28	29	30	31	32	33	34	35	36	37	38	39	40	41	42	43	44	45	46	47	48
0	0.0	23147.0	124223.0	25076.0	3107.0	10416.0	772.0	25461.0	11959.0	5482.0	5217.0	3958.0	2969.0	2654.0	339.0	4302.0	13116.0	7715.0	287797.0	746.0	2438.0	4551.0	0.0	12730.0	7715.0	88345.0	0.0	5508.0	5119.0	20446.0	440.0	2072.0	20446.0	117279.0	2697.0	40507.0	350.0	4045.0	5581.0	20060.0	8487.0	37421.0	8487.0	0.0	2028.0	50152.0	3197.0	1788.0	6350.0
1	28331.0	0.0	8744.0	39868.0	3371.0	56364.0	1710.0	7341.0	1770.0	480.0	10344.0	478.0	969.0	1321.0	429.0	50188.0	1238.0	4180.0	3921.0	756.0	1196.0	743.0	0.0	2140.0	50275.0	4146.0	0.0	6068.0	35620.0	1176.0	933.0	3335.0	16357.0	1231.0	22741.0	1680.0	428.0	79775.0	6577.0	6296.0	1423.0	2259.0	1371.0	0.0	2871.0	5411.0	2647.0	1751.0	1152.0
2	69836.0	4164.0	0.0	4057.0	916.0	2669.0	73.0	6834.0	2242.0	1096.0	479.0	1339.0	745.0	963.0	0.0	927.0	1708.0	903.0	39830.0	63.0	318.0	1008.0	0.0	17405.0	3203.0	108812.0	0.0	700.0	816.0	5125.0	35.0	291.0	3203.0	13241.0	370.0	10891.0	77.0	626.0	847.0	3417.0	2135.0	9717.0	1601.0	0.0	344.0	63002.0	1049.0	223.0	1815.0
3	8903.0	7824.0	2158.0	0.0	4586.0	1888.0	2832.0	823.0	180.0	104.0	22123.0	78.0	62.0	864.0	1198.0	482.0	352.0	1888.0	1888.0	756.0	4047.0	66.0	9173.0	349.0	491.0	1171.0	0.0	3912.0	1007.0	179.0	211.0	1295.0	74330.0	341.0	573.0	485.0	311.0	512.0	103738.0	902.0	191.0	673.0	153.0	1888.0	11331.0	746.0	965.0	2563.0	234.0
4	524.0	236.0	70.0	2596.0	0.0	95.0	0.0	108.0	0.0	0.0	281.0	0.0	0.0	0.0	0.0	0.0	0.0	1247.0	108.0	0.0	0.0	0.0	115.0	0.0	0.0	0.0	0.0	70.0	63.0	0.0	0.0	0.0	588.0	0.0	0.0	0.0	0.0	0.0	3037.0	0.0	0.0	0.0	0.0	0.0	134.0	83.0	0.0	236.0	0.0
5	786.0	2358.0	199.0	666.0	0.0	0.0	0.0	0.0	0.0	0.0	0.0	0.0	0.0	0.0	0.0	1012.0	0.0	0.0	106.0	0.0	0.0	0.0	0.0	0.0	1130.0	0.0	0.0	106.0	466.0	0.0	52.0	0.0	226.0	0.0	15458.0	0.0	0.0	1652.0	0.0	0.0	0.0	0.0	0.0	0.0	0.0	0.0	0.0	335.0	0.0
6	137.0	106.0	76.0	3521.0	0.0	152.0	0.0	0.0	0.0	0.0	0.0	0.0	0.0	0.0	243.0	0.0	0.0	0.0	0.0	0.0	152.0	0.0	24394.0	0.0	0.0	0.0	0.0	274.0	76.0	0.0	0.0	91.0	716.0	0.0	0.0	0.0	0.0	0.0	228.0	0.0	0.0	0.0	0.0	0.0	0.0	0.0	0.0	137.0	0.0
7	2231.0	542.0	805.0	340.0	77.0	0.0	0.0	0.0	0.0	0.0	0.0	0.0	0.0	0.0	0.0	0.0	52.0	92.0	418.0	0.0	77.0	0.0	0.0	139.0	108.0	325.0	0.0	0.0	92.0	0.0	0.0	0.0	216.0	0.0	0.0	0.0	0.0	0.0	0.0	0.0	0.0	92.0	0.0	0.0	0.0	325.0	0.0	0.0	45.0
8	1389.0	535.0	522.0	114.0	0.0	63.0	0.0	0.0	0.0	0.0	0.0	234.0	192.0	0.0	0.0	0.0	39.0	0.0	267.0	0.0	0.0	1656.0	0.0	50.0	76.0	242.0	0.0	0.0	0.0	2673.0	0.0	0.0	242.0	127.0	0.0	828.0	0.0	0.0	0.0	7736.0	287.0	0.0	3736.0	0.0	0.0	101.0	0.0	0.0	0.0
9	781.0	30.0	204.0	153.0	0.0	0.0	0.0	66.0	0.0	0.0	30.0	0.0	0.0	209.0	0.0	0.0	13410.0	66.0	357.0	0.0	0.0	0.0	0.0	25.0	0.0	158.0	0.0	0.0	25.0	0.0	0.0	0.0	132.0	0.0	0.0	678.0	0.0	0.0	25.0	0.0	0.0	188.0	0.0	0.0	0.0	0.0	482.0	0.0	0.0
10	279.0	257.0	53.0	8311.0	248.0	42.0	53.0	0.0	0.0	0.0	0.0	0.0	0.0	0.0	42.0	0.0	0.0	283.0	96.0	0.0	0.0	0.0	150.0	0.0	0.0	0.0	0.0	53.0	0.0	0.0	0.0	0.0	21874.0	0.0	0.0	0.0	0.0	0.0	22615.0	0.0	0.0	0.0	0.0	0.0	1353.0	0.0	53.0	0.0	0.0
11	564.0	61.0	317.0	23.0	0.0	0.0	0.0	0.0	104.0	0.0	0.0	0.0	199.0	0.0	0.0	0.0	0.0	0.0	56.0	0.0	9.0	28.0	0.0	0.0	0.0	142.0	0.0	0.0	0.0	75.0	0.0	0.0	14.0	61.0	0.0	279.0	0.0	0.0	0.0	787.0	1314.0	0.0	118.0	0.0	0.0	9.0	0.0	23.0	0.0
12	459.0	643.0	217.0	29.0	0.0	0.0	0.0	17.0	122.0	0.0	0.0	130.0	0.0	0.0	0.0	0.0	0.0	0.0	71.0	0.0	35.0	253.0	0.0	23.0	0.0	35.0	0.0	0.0	17.0	29.0	0.0	0.0	17.0	29.0	0.0	44.0	0.0	0.0	0.0	479.0	41.0	0.0	301.0	0.0	0.0	8.0	0.0	29.0	0.0
13	203.0	140.0	62.0	239.0	26.0	0.0	0.0	26.0	0.0	46.0	46.0	0.0	0.0	0.0	0.0	0.0	41.0	125.0	36.0	0.0	0.0	0.0	0.0	0.0	0.0	26.0	0.0	0.0	0.0	0.0	0.0	0.0	198.0	0.0	0.0	0.0	0.0	0.0	20.0	0.0	0.0	0.0	0.0	0.0	46.0	0.0	6678.0	0.0	0.0
14	56.0	56.0	0.0	588.0	0.0	79.0	147.0	0.0	0.0	0.0	45.0	0.0	0.0	0.0	0.0	0.0	0.0	0.0	0.0	0.0	1289.0	0.0	180.0	0.0	0.0	0.0	0.0	135.0	0.0	0.0	17.0	101.0	203.0	0.0	0.0	0.0	7854.0	0.0	56.0	0.0	0.0	0.0	0.0	0.0	0.0	0.0	0.0	316.0	0.0
15	964.0	2945.0	172.0	344.0	86.0	2287.0	0.0	172.0	0.0	0.0	0.0	0.0	0.0	0.0	0.0	0.0	0.0	0.0	103.0	0.0	0.0	0.0	0.0	65.0	15333.0	120.0	0.0	0.0	826.0	0.0	0.0	0.0	155.0	0.0	573.0	0.0	0.0	34873.0	0.0	0.0	0.0	0.0	0.0	0.0	0.0	0.0	0.0	0.0	0.0
16	3219.0	471.0	596.0	534.0	0.0	0.0	0.0	286.0	108.0	23121.0	0.0	52.0	57.0	160.0	0.0	0.0	0.0	103.0	1193.0	0.0	0.0	0.0	0.0	87.0	0.0	675.0	0.0	0.0	0.0	119.0	0.0	0.0	581.0	235.0	0.0	4332.0	0.0	0.0	94.0	172.0	41.0	2999.0	40.0	0.0	0.0	233.0	183.0	0.0	36.0
17	811.0	405.0	109.0	778.0	1911.0	0.0	0.0	175.0	0.0	31.0	745.0	0.0	0.0	345.0	0.0	0.0	0.0	0.0	230.0	52.0	0.0	0.0	0.0	0.0	87.0	153.0	0.0	76.0	0.0	0.0	0.0	0.0	909.0	0.0	0.0	0.0	0.0	0.0	219.0	0.0	0.0	0.0	0.0	0.0	131.0	0.0	666.0	76.0	0.0
18	80147.0	723.0	10669.0	1446.0	295.0	0.0	0.0	859.0	415.0	261.0	359.0	130.0	83.0	86.0	0.0	0.0	521.0	154.0	0.0	21.0	469.0	147.0	0.0	698.0	491.0	29208.0	0.0	0.0	0.0	758.0	0.0	0.0	773.0	6543.0	0.0	1983.0	38.0	113.0	249.0	422.0	219.0	2893.0	194.0	0.0	0.0	2939.0	149.0	0.0	198.0
19	138.0	110.0	103.0	1018.0	0.0	27.0	103.0	0.0	0.0	0.0	0.0	0.0	0.0	0.0	0.0	0.0	0.0	0.0	0.0	0.0	41.0	0.0	201.0	0.0	0.0	0.0	0.0	62.0	0.0	0.0	0.0	34.0	547.0	0.0	0.0	0.0	0.0	0.0	41.0	0.0	0.0	0.0	0.0	0.0	76.0	34.0	0.0	0.0	0.0
20	757.0	606.0	151.0	2033.0	0.0	0.0	73.0	0.0	0.0	31.0	0.0	0.0	15.0	0.0	1650.0	0.0	39.0	0.0	315.0	21.0	0.0	14.0	227.0	0.0	0.0	0.0	0.0	265.0	0.0	0.0	17.0	113.0	1547.0	0.0	0.0	0.0	2319.0	0.0	176.0	0.0	0.0	0.0	0.0	0.0	76.0	0.0	0.0	290.0	27.0
21	577.0	200.0	195.0	46.0	0.0	18.0	0.0	0.0	1793.0	0.0	0.0	86.0	114.0	0.0	0.0	0.0	0.0	0.0	55.0	0.0	18.0	0.0	0.0	13.0	0.0	32.0	0.0	0.0	0.0	837.0	0.0	0.0	83.0	0.0	0.0	163.0	0.0	0.0	0.0	2226.0	68.0	0.0	5149.0	0.0	0.0	55.0	0.0	0.0	0.0
22	0.0	0.0	0.0	5916.0	0.0	0.0	19094.0	0.0	0.0	0.0	179.0	0.0	0.0	0.0	180.0	0.0	0.0	0.0	0.0	21.0	106.0	0.0	0.0	0.0	0.0	0.0	0.0	280.0	0.0	0.0	0.0	0.0	1657.0	0.0	0.0	0.0	0.0	0.0	448.0	0.0	0.0	0.0	0.0	0.0	229.0	0.0	0.0	0.0	0.0
23	2098.0	341.0	3054.0	238.0	0.0	68.0	0.0	136.0	0.0	10.0	85.0	26.0	20.0	0.0	0.0	68.0	0.0	0.0	716.0	0.0	0.0	14.0	0.0	0.0	68.0	5955.0	0.0	0.0	0.0	102.0	0.0	0.0	85.0	0.0	0.0	119.0	0.0	68.0	0.0	153.0	0.0	68.0	51.0	0.0	0.0	11740.0	0.0	0.0	22422.0
24	906.0	2405.0	296.0	259.0	0.0	1239.0	0.0	129.0	0.0	0.0	0.0	0.0	0.0	0.0	0.0	12506.0	0.0	0.0	166.0	0.0	0.0	14.0	0.0	0.0	0.0	111.0	0.0	0.0	592.0	0.0	0.0	0.0	0.0	0.0	387.0	0.0	0.0	2072.0	0.0	0.0	0.0	0.0	0.0	0.0	0.0	111.0	0.0	111.0	0.0
25	12311.0	506.0	35243.0	316.0	0.0	147.0	0.0	286.0	126.0	41.0	0.0	34.0	46.0	0.0	0.0	0.0	104.0	0.0	21813.0	0.0	0.0	58.0	0.0	4891.0	196.0	0.0	0.0	0.0	326.0	239.0	0.0	0.0	274.0	1647.0	0.0	769.0	0.0	0.0	0.0	211.0	95.0	396.0	40.0	0.0	0.0	19594.0	0.0	0.0	486.0
26	0.0	0.0	0.0	0.0	0.0	0.0	0.0	0.0	0.0	0.0	0.0	0.0	0.0	0.0	0.0	0.0	0.0	0.0	0.0	0.0	0.0	0.0	0.0	0.0	0.0	0.0	0.0	0.0	0.0	0.0	0.0	0.0	884.0	0.0	0.0	0.0	0.0	0.0	0.0	0.0	0.0	0.0	0.0	0.0	0.0	0.0	0.0	0.0	0.0
27	1118.0	660.0	169.0	2659.0	139.0	254.0	202.0	169.0	0.0	0.0	0.0	0.0	0.0	0.0	0.0	0.0	0.0	0.0	135.0	0.0	90.0	0.0	288.0	0.0	0.0	0.0	0.0	0.0	0.0	0.0	105.0	1327.0	423.0	0.0	0.0	0.0	19.0	0.0	348.0	0.0	0.0	0.0	0.0	0.0	0.0	0.0	0.0	1117.0	0.0
28	1525.0	13592.0	729.0	4177.0	652.0	5110.0	349.0	1289.0	126.0	0.0	4677.0	17.0	36.0	160.0	0.0	6602.0	52.0	412.0	379.0	84.0	0.0	44.0	663.0	109.0	11106.0	450.0	0.0	466.0	0.0	59.0	52.0	291.0	1547.0	0.0	4332.0	101.0	58.0	14245.0	896.0	287.0	109.0	118.0	61.0	0.0	382.0	326.0	283.0	0.0	54.0
29	1773.0	122.0	660.0	45.0	0.0	0.0	0.0	38.0	1184.0	0.0	0.0	43.0	72.0	0.0	0.0	0.0	19.0	0.0	181.0	0.0	0.0	433.0	0.0	32.0	38.0	245.0	0.0	0.0	0.0	0.0	0.0	0.0	77.0	3669.0	0.0	17151.0	0.0	0.0	0.0	2265.0	68.0	0.0	550.0	0.0	0.0	110.0	0.0	0.0	19.0
30	135.0	313.0	0.0	1972.0	0.0	93.0	91.0	0.0	0.0	0.0	0.0	0.0	0.0	0.0	158.0	0.0	0.0	0.0	0.0	0.0	0.0	0.0	220.0	0.0	389.0	0.0	0.0	1007.0	0.0	0.0	0.0	270.0	76.0	0.0	0.0	0.0	116.0	0.0	448.0	0.0	0.0	0.0	0.0	0.0	267.0	0.0	0.0	474.0	0.0
31	739.0	177.0	0.0	834.0	0.0	82.0	0.0	0.0	0.0	0.0	0.0	0.0	0.0	0.0	67.0	0.0	0.0	0.0	0.0	0.0	82.0	0.0	82.0	0.0	0.0	0.0	0.0	2367.0	0.0	0.0	0.0	0.0	164.0	0.0	0.0	0.0	97.0	0.0	150.0	0.0	0.0	0.0	0.0	0.0	0.0	0.0	0.0	3427.0	0.0
32	11815.0	7519.0	2864.0	206599.0	2967.0	1790.0	1453.0	1360.0	343.0	198.0	116251.0	78.0	119.0	1790.0	2148.0	556.0	560.0	3690.0	2506.0	1019.0	5012.0	132.0	5728.0	327.0	638.0	1622.0	0.0	2148.0	1034.0	319.0	176.0	615.0	0.0	341.0	455.0	708.0	272.0	683.0	132904.0	979.0	547.0	773.0	225.0	0.0	241103.0	793.0	2148.0	1378.0	468.0
33	24723.0	112.0	3507.0	138.0	0.0	86.0	0.0	95.0	126.0	20.0	34.0	34.0	0.0	0.0	0.0	0.0	52.0	0.0	3455.0	0.0	0.0	29.0	0.0	87.0	60.0	1487.0	0.0	0.0	0.0	4228.0	0.0	0.0	86.0	0.0	0.0	5384.0	0.0	0.0	0.0	172.0	0.0	198.0	71.0	0.0	0.0	466.0	0.0	0.0	0.0
34	201.0	851.0	46.0	247.0	63.0	13432.0	0.0	0.0	0.0	0.0	0.0	0.0	0.0	0.0	0.0	466.0	0.0	0.0	0.0	0.0	0.0	0.0	0.0	0.0	339.0	0.0	0.0	51.0	282.0	0.0	0.0	46.0	0.0	0.0	0.0	0.0	0.0	569.0	0.0	0.0	0.0	0.0	0.0	0.0	0.0	0.0	0.0	28.0	0.0
35	6472.0	215.0	1251.0	120.0	0.0	0.0	0.0	51.0	325.0	177.0	0.0	200.0	36.0	0.0	0.0	0.0	724.0	0.0	724.0	0.0	0.0	117.0	0.0	51.0	0.0	707.0	0.0	0.0	0.0	19329.0	0.0	0.0	60.0	6593.0	0.0	0.0	0.0	0.0	0.0	940.0	123.0	181.0	184.0	0.0	0.0	326.0	0.0	0.0	0.0
36	103.0	60.0	0.0	223.0	0.0	60.0	0.0	0.0	0.0	0.0	0.0	0.0	0.0	0.0	6798.0	0.0	0.0	0.0	0.0	0.0	1652.0	0.0	0.0	0.0	0.0	0.0	0.0	129.0	0.0	0.0	35.0	86.0	0.0	0.0	0.0	0.0	0.0	43.0	0.0	0.0	0.0	0.0	0.0	0.0	0.0	0.0	0.0	197.0	0.0
37	729.0	3463.0	222.0	567.0	101.0	2734.0	0.0	101.0	0.0	0.0	0.0	0.0	0.0	0.0	0.0	33136.0	0.0	0.0	0.0	0.0	0.0	0.0	0.0	0.0	3538.0	101.0	0.0	0.0	1519.0	0.0	0.0	0.0	202.0	0.0	775.0	0.0	0.0	0.0	0.0	0.0	0.0	0.0	0.0	0.0	0.0	101.0	0.0	0.0	0.0
38	493.0	347.0	91.0	50011.0	1553.0	91.0	128.0	0.0	0.0	0.0	24227.0	0.0	0.0	0.0	45.0	0.0	0.0	0.0	0.0	0.0	0.0	0.0	402.0	0.0	0.0	0.0	0.0	201.0	91.0	0.0	35.0	0.0	27428.0	0.0	0.0	0.0	19.0	0.0	0.0	0.0	0.0	0.0	0.0	0.0	1499.0	0.0	0.0	859.0	0.0
39	5092.0	2983.0	1989.0	1233.0	0.0	438.0	0.0	358.0	25797.0	83.0	149.0	3819.0	2188.0	74.0	0.0	148.0	299.0	129.0	1153.0	0.0	106.0	7121.0	0.0	676.0	442.0	1432.0	0.0	0.0	245.0	24555.0	0.0	0.0	994.0	676.0	252.0	6325.0	0.0	170.0	0.0	0.0	4763.0	477.0	22482.0	0.0	0.0	1166.0	0.0	0.0	477.0
40	2132.0	976.0	683.0	97.0	0.0	0.0	0.0	48.0	211.0	0.0	0.0	1692.0	97.0	0.0	0.0	0.0	0.0	0.0	130.0	0.0	0.0	65.0	0.0	87.0	0.0	260.0	0.0	0.0	0.0	358.0	0.0	0.0	374.0	97.0	0.0	292.0	0.0	0.0	0.0	1497.0	0.0	0.0	260.0	0.0	0.0	233.0	0.0	65.0	0.0
41	5917.0	327.0	1271.0	377.0	0.0	88.0	0.0	286.0	0.0	156.0	0.0	0.0	0.0	0.0	0.0	0.0	990.0	75.0	3701.0	0.0	0.0	22.0	0.0	109.0	113.0	553.0	0.0	0.0	0.0	59.0	0.0	0.0	138.0	239.0	0.0	202.0	0.0	0.0	0.0	125.0	0.0	0.0	51.0	0.0	0.0	139.0	0.0	0.0	0.0
42	924.0	338.0	272.0	60.0	0.0	0.0	0.0	0.0	5171.0	0.0	0.0	156.0	224.0	0.0	0.0	0.0	0.0	0.0	136.0	0.0	0.0	4621.0	0.0	45.0	0.0	55.0	0.0	0.0	30.0	957.0	0.0	0.0	65.0	30.0	0.0	222.0	0.0	0.0	25.0	8964.0	136.0	0.0	0.0	0.0	0.0	90.0	0.0	45.0	0.0
43	0.0	0.0	0.0	0.0	0.0	0.0	0.0	0.0	0.0	0.0	0.0	0.0	0.0	0.0	0.0	0.0	0.0	0.0	0.0	0.0	121.0	0.0	0.0	0.0	0.0	0.0	0.0	0.0	0.0	0.0	0.0	0.0	0.0	0.0	0.0	0.0	0.0	0.0	0.0	0.0	0.0	0.0	0.0	0.0	0.0	0.0	0.0	0.0	0.0
44	419.0	302.0	0.0	8311.0	116.0	69.0	0.0	0.0	0.0	0.0	2728.0	0.0	0.0	86.0	232.0	0.0	0.0	154.0	162.0	42.0	162.0	0.0	232.0	0.0	0.0	0.0	0.0	0.0	0.0	0.0	0.0	0.0	99601.0	0.0	0.0	0.0	0.0	0.0	2690.0	0.0	0.0	0.0	0.0	0.0	0.0	0.0	83.0	0.0	0.0
45	3962.0	298.0	5336.0	298.0	99.0	99.0	0.0	250.0	0.0	31.0	119.0	26.0	46.0	0.0	0.0	119.0	0.0	0.0	1374.0	0.0	0.0	29.0	0.0	9237.0	219.0	21267.0	0.0	0.0	0.0	39.0	0.0	0.0	278.0	139.0	0.0	139.0	0.0	0.0	0.0	119.0	0.0	99.0	71.0	0.0	0.0	0.0	0.0	0.0	2310.0
46	238.0	175.0	56.0	463.0	35.0	0.0	0.0	0.0	0.0	77.0	42.0	0.0	0.0	6030.0	0.0	0.0	49.0	344.0	0.0	0.0	28.0	0.0	0.0	0.0	35.0	28.0	0.0	0.0	0.0	0.0	0.0	0.0	414.0	0.0	0.0	0.0	0.0	0.0	21.0	0.0	0.0	0.0	0.0	0.0	70.0	0.0	0.0	0.0	0.0
47	1683.0	1653.0	444.0	35136.0	4614.0	2945.0	2041.0	608.0	90.0	10.0	1349.0	26.0	31.0	111.0	13384.0	556.0	78.0	1135.0	316.0	1061.0	3847.0	0.0	5259.0	65.0	1376.0	225.0	0.0	25458.0	190.0	79.0	7324.0	43131.0	5415.0	68.0	640.0	80.0	9238.0	455.0	21079.0	268.0	82.0	99.0	112.0	0.0	1339.0	186.0	166.0	0.0	36.0
48	1712.0	549.0	1083.0	408.0	0.0	0.0	0.0	157.0	54.0	10.0	0.0	78.0	36.0	0.0	0.0	0.0	0.0	78.0	376.0	0.0	0.0	0.0	0.0	35463.0	157.0	1837.0	0.0	0.0	0.0	94.0	0.0	0.0	267.0	78.0	0.0	125.0	0.0	0.0	0.0	172.0	78.0	59.0	0.0	0.0	0.0	11570.0	0.0	0.0	0.0
49	2117.0	211.0	376.0	352.0	141.0	0.0	0.0	214.0	54.0	21909.0	0.0	17.0	31.0	506.0	0.0	0.0	32374.0	0.0	823.0	0.0	0.0	14.0	0.0	0.0	0.0	282.0	0.0	0.0	0.0	139.0	0.0	0.0	282.0	258.0	0.0	2893.0	0.0	0.0	0.0	141.0	54.0	3199.0	0.0	0.0	0.0	233.0	383.0	0.0	27.0
50	125.0	170.0	0.0	456.0	80.0	259.0	0.0	89.0	0.0	0.0	0.0	0.0	20.0	0.0	0.0	0.0	0.0	0.0	0.0	0.0	0.0	0.0	0.0	0.0	44.0	0.0	0.0	143.0	0.0	0.0	0.0	71.0	98.0	0.0	44.0	0.0	0.0	62.0	44.0	0.0	0.0	0.0	0.0	0.0	0.0	0.0	0.0	98.0	0.0
51	170.0	74.0	0.0	557.0	0.0	0.0	0.0	89.0	0.0	0.0	0.0	0.0	0.0	0.0	1537.0	0.0	0.0	0.0	52.0	0.0	5825.0	0.0	52.0	0.0	0.0	0.0	0.0	111.0	0.0	0.0	35.0	66.0	282.0	0.0	0.0	0.0	4482.0	0.0	126.0	52.0	0.0	0.0	0.0	0.0	59.0	0.0	0.0	81.0	0.0
52	2338.0	1169.0	0.0	18125.0	683.0	1119.0	993.0	358.0	0.0	20.0	1169.0	43.0	46.0	98.0	8478.0	185.0	52.0	387.0	316.0	199.0	2923.0	29.0	2046.0	65.0	638.0	315.0	0.0	5554.0	163.0	59.0	6285.0	10524.0	3205.0	0.0	303.0	80.0	4092.0	284.0	4385.0	287.0	95.0	79.0	51.0	0.0	727.0	0.0	99.0	9501.0	0.0
53	2917.0	2851.0	729.0	15316.0	497.0	2188.0	496.0	429.0	108.0	0.0	1289.0	26.0	31.0	111.0	271.0	482.0	65.0	335.0	442.0	252.0	212.0	51.0	1657.0	87.0	994.0	270.0	0.0	1493.0	490.0	39.0	774.0	1716.0	2873.0	91.0	421.0	80.0	77.0	398.0	16544.0	326.0	41.0	118.0	102.0	0.0	803.0	139.0	349.0	484.0	36.0
54	1084.0	420.0	446.0	39.0	0.0	0.0	0.0	0.0	1346.0	0.0	0.0	78.0	265.0	0.0	0.0	0.0	0.0	0.0	111.0	0.0	0.0	2997.0	0.0	39.0	0.0	216.0	0.0	0.0	0.0	957.0	0.0	0.0	78.0	164.0	0.0	387.0	0.0	0.0	26.0	2207.0	177.0	0.0	1167.0	0.0	0.0	72.0	0.0	0.0	0.0
55	338.0	1064.0	0.0	547.0	119.0	377.0	0.0	0.0	0.0	0.0	0.0	0.0	0.0	0.0	0.0	109.0	0.0	0.0	0.0	0.0	0.0	0.0	0.0	0.0	119.0	0.0	0.0	208.0	119.0	0.0	88.0	161.0	0.0	0.0	84.0	0.0	0.0	0.0	99.0	0.0	0.0	0.0	0.0	0.0	0.0	0.0	0.0	558.0	0.0
56	875.0	143.0	226.0	0.0	0.0	0.0	0.0	21.0	783.0	0.0	0.0	95.0	41.0	0.0	0.0	0.0	0.0	0.0	113.0	0.0	17.0	296.0	0.0	17.0	0.0	161.0	0.0	0.0	43.0	3091.0	0.0	0.0	30.0	195.0	0.0	622.0	0.0	0.0	0.0	1458.0	109.0	17.0	370.0	0.0	0.0	100.0	0.0	0.0	17.0
57	2467.0	5860.0	757.0	560.0	124.0	2691.0	0.0	286.0	0.0	0.0	0.0	0.0	20.0	0.0	0.0	5243.0	0.0	0.0	252.0	0.0	0.0	0.0	0.0	87.0	50963.0	0.0	0.0	0.0	1458.0	39.0	52.0	0.0	308.0	0.0	640.0	0.0	0.0	3056.0	0.0	0.0	0.0	0.0	0.0	0.0	0.0	139.0	0.0	521.0	27.0
58	805.0	966.0	0.0	1485.0	201.0	769.0	0.0	0.0	0.0	0.0	0.0	0.0	0.0	0.0	180.0	111.0	0.0	0.0	0.0	21.0	0.0	0.0	0.0	0.0	0.0	0.0	0.0	886.0	0.0	0.0	510.0	2882.0	232.0	0.0	168.0	0.0	58.0	113.0	348.0	0.0	0.0	59.0	0.0	0.0	0.0	0.0	0.0	2459.0	0.0
59	106.0	83.0	18.0	129.0	0.0	18.0	0.0	0.0	0.0	23.0	0.0	0.0	0.0	950.0	0.0	0.0	23.0	250.0	60.0	0.0	0.0	0.0	0.0	0.0	13.0	18.0	0.0	0.0	0.0	0.0	0.0	0.0	50.0	0.0	0.0	0.0	0.0	0.0	13.0	0.0	0.0	23.0	0.0	0.0	0.0	0.0	134.0	0.0	0.0
60	125.0	125.0	0.0	62549.0	357.0	0.0	165.0	0.0	0.0	0.0	1259.0	0.0	0.0	0.0	0.0	0.0	0.0	62.0	62.0	31.0	0.0	0.0	313.0	0.0	0.0	0.0	0.0	125.0	0.0	0.0	0.0	0.0	12960.0	0.0	0.0	62.0	0.0	0.0	19335.0	0.0	0.0	0.0	0.0	0.0	1142.0	0.0	0.0	281.0	0.0
61	422.0	260.0	43.0	4789.0	279.0	0.0	91.0	75.0	0.0	0.0	10314.0	0.0	0.0	0.0	0.0	0.0	0.0	283.0	0.0	0.0	0.0	0.0	130.0	0.0	0.0	0.0	0.0	0.0	43.0	0.0	0.0	0.0	18086.0	0.0	0.0	0.0	0.0	0.0	1295.0	0.0	0.0	0.0	0.0	0.0	2828.0	0.0	99.0	86.0	0.0
62	10435.0	8854.0	2267.0	31939.0	1864.0	4111.0	1324.0	1826.0	560.0	125.0	1919.0	86.0	296.0	370.0	8184.0	1112.0	273.0	1109.0	1391.0	546.0	7982.0	213.0	3478.0	327.0	1474.0	991.0	0.0	21187.0	789.0	179.0	40231.0	41110.0	10720.0	341.0	960.0	465.0	5905.0	797.0	7425.0	1497.0	260.0	436.0	829.0	0.0	1493.0	466.0	399.0	58834.0	135.0
63	73.0	48.0	0.0	428.0	0.0	0.0	0.0	0.0	0.0	0.0	85.0	0.0	0.0	0.0	1718.0	0.0	0.0	0.0	0.0	0.0	1273.0	0.0	110.0	0.0	0.0	0.0	0.0	146.0	0.0	0.0	0.0	122.0	195.0	0.0	0.0	0.0	916.0	0.0	0.0	0.0	0.0	0.0	0.0	0.0	0.0	0.0	0.0	759.0	0.0
64	2006.0	1922.0	585.0	27171.0	233.0	585.0	65212.0	286.0	72.0	10.0	585.0	34.0	0.0	86.0	1421.0	0.0	65.0	309.0	501.0	462.0	1504.0	29.0	189949.0	131.0	0.0	315.0	0.0	1755.0	217.0	79.0	70.0	585.0	6437.0	68.0	67.0	101.0	136.0	113.0	2340.0	230.0	0.0	59.0	0.0	0.0	919.0	186.0	99.0	501.0	45.0
65	2033.0	1215.0	464.0	1989.0	0.0	287.0	404.0	286.0	126.0	31.0	119.0	0.0	15.0	0.0	2984.0	111.0	91.0	0.0	618.0	31.0	4544.0	0.0	530.0	0.0	0.0	225.0	0.0	1038.0	136.0	39.0	70.0	994.0	1215.0	0.0	118.0	161.0	2085.0	0.0	298.0	0.0	0.0	0.0	61.0	0.0	191.0	0.0	0.0	1525.0	0.0
66	9919.0	3978.0	2811.0	848.0	0.0	0.0	0.0	214.0	1485.0	62.0	0.0	1750.0	636.0	0.0	0.0	0.0	182.0	0.0	742.0	0.0	287.0	583.0	0.0	240.0	540.0	954.0	0.0	0.0	272.0	1167.0	17.0	0.0	1436.0	227.0	0.0	1007.0	0.0	113.0	0.0	5304.0	40301.0	297.0	901.0	0.0	0.0	606.0	0.0	298.0	144.0
67	0.0	0.0	0.0	0.0	0.0	0.0	0.0	0.0	0.0	31.0	0.0	0.0	0.0	259.0	0.0	0.0	0.0	0.0	0.0	0.0	0.0	0.0	0.0	0.0	0.0	0.0	0.0	0.0	0.0	0.0	0.0	0.0	0.0	45.0	0.0	0.0	0.0	0.0	0.0	0.0	0.0	0.0	0.0	0.0	0.0	0.0	566.0	0.0	0.0
68	0.0	0.0	0.0	0.0	0.0	0.0	0.0	0.0	0.0	0.0	0.0	0.0	0.0	209.0	0.0	0.0	0.0	0.0	0.0	0.0	0.0	0.0	0.0	0.0	0.0	0.0	0.0	0.0	0.0	0.0	0.0	0.0	0.0	0.0	0.0	0.0	0.0	0.0	0.0	0.0	0.0	0.0	0.0	0.0	0.0	0.0	383.0	0.0	0.0
69	2136.0	1259.0	602.0	3067.0	0.0	602.0	73.0	0.0	0.0	10.0	2638.0	34.0	0.0	86.0	339.0	111.0	52.0	154.0	316.0	0.0	766.0	73.0	0.0	87.0	0.0	383.0	0.0	1095.0	108.0	0.0	328.0	383.0	1436.0	0.0	101.0	0.0	383.0	113.0	597.0	172.0	136.0	198.0	51.0	35494.0	191.0	0.0	0.0	223.0	0.0
70	8417.0	575.0	8489.0	719.0	435.0	179.0	0.0	21558.0	144.0	20.0	119.0	34.0	0.0	49.0	0.0	0.0	156.0	0.0	6008.0	0.0	242.0	14.0	0.0	414.0	294.0	3290.0	0.0	0.0	136.0	79.0	0.0	0.0	575.0	706.0	0.0	161.0	0.0	113.0	0.0	0.0	0.0	218.0	0.0	0.0	0.0	1073.0	0.0	0.0	81.0
71	734.0	420.0	126.0	1327.0	7287.0	80.0	0.0	113.0	0.0	0.0	3002.0	0.0	0.0	98.0	0.0	0.0	52.0	3676.0	180.0	0.0	0.0	0.0	0.0	0.0	0.0	66.0	0.0	86.0	0.0	0.0	0.0	0.0	1641.0	0.0	0.0	0.0	0.0	0.0	2195.0	0.0	0.0	0.0	0.0	0.0	313.0	0.0	149.0	226.0	0.0
72	9126.0	34752.0	2578.0	18780.0	2268.0	25115.0	1692.0	2757.0	541.0	219.0	869.0	173.0	270.0	679.0	293.0	13910.0	586.0	1522.0	1581.0	315.0	863.0	287.0	2808.0	807.0	20247.0	1712.0	0.0	2707.0	5616.0	438.0	492.0	1716.0	5305.0	547.0	9490.0	749.0	175.0	18063.0	3787.0	1516.0	643.0	1189.0	399.0	0.0	803.0	1679.0	2814.0	931.0	405.0
73	4692.0	10792.0	821.0	4223.0	295.0	126747.0	91.0	859.0	180.0	52.0	269.0	34.0	67.0	185.0	45.0	48370.0	117.0	516.0	703.0	42.0	181.0	58.0	0.0	152.0	49685.0	1055.0	0.0	560.0	2346.0	99.0	123.0	259.0	1436.0	205.0	26314.0	242.0	38.0	78294.0	348.0	703.0	109.0	237.0	81.0	0.0	114.0	653.0	149.0	335.0	117.0
74	63.0	73.0	0.0	842.0	0.0	63.0	128.0	0.0	0.0	0.0	0.0	0.0	0.0	0.0	12379.0	0.0	0.0	0.0	0.0	0.0	873.0	0.0	189.0	0.0	0.0	0.0	0.0	136.0	0.0	0.0	0.0	126.0	221.0	0.0	0.0	0.0	1364.0	0.0	115.0	0.0	0.0	0.0	0.0	0.0	0.0	0.0	0.0	305.0	0.0
75	90.0	0.0	0.0	914.0	90.0	180.0	0.0	0.0	0.0	0.0	0.0	0.0	0.0	0.0	135.0	0.0	0.0	0.0	0.0	0.0	106.0	0.0	80.0	0.0	70.0	0.0	0.0	542.0	0.0	0.0	404.0	693.0	130.0	0.0	0.0	0.0	136.0	0.0	1146.0	0.0	0.0	0.0	0.0	0.0	0.0	0.0	0.0	4732.0	0.0
76	3109.0	1190.0	1036.0	806.0	115.0	172.0	0.0	1074.0	0.0	20.0	0.0	0.0	0.0	0.0	0.0	345.0	78.0	0.0	479.0	0.0	0.0	0.0	0.0	1017.0	1036.0	671.0	0.0	0.0	172.0	59.0	0.0	0.0	287.0	68.0	67.0	80.0	0.0	191.0	0.0	172.0	68.0	0.0	0.0	0.0	0.0	1689.0	0.0	0.0	959.0
77	95.0	35.0	0.0	334.0	0.0	0.0	0.0	0.0	0.0	0.0	0.0	0.0	0.0	0.0	394.0	0.0	0.0	0.0	41.0	0.0	215.0	0.0	89.0	0.0	0.0	0.0	0.0	119.0	0.0	0.0	0.0	436.0	71.0	0.0	0.0	0.0	409.0	0.0	0.0	0.0	0.0	0.0	0.0	0.0	0.0	47.0	0.0	394.0	0.0
78	464.0	148.0	111.0	80.0	0.0	0.0	0.0	27831.0	0.0	0.0	0.0	0.0	0.0	24.0	0.0	0.0	0.0	24.0	123.0	0.0	24.0	0.0	0.0	0.0	55.0	68.0	0.0	0.0	0.0	0.0	0.0	24.0	68.0	0.0	0.0	24.0	0.0	24.0	0.0	0.0	0.0	24.0	0.0	0.0	0.0	49.0	0.0	0.0	0.0
79	571.0	179.0	163.0	7.0	0.0	0.0	0.0	0.0	18.0	0.0	0.0	28.0	0.0	0.0	0.0	0.0	2.0	0.0	33.0	0.0	0.0	7.0	0.0	0.0	0.0	23.0	0.0	0.0	0.0	18.0	0.0	0.0	44.0	18.0	0.0	23.0	0.0	0.0	0.0	345.0	314.0	0.0	12.0	0.0	0.0	23.0	0.0	0.0	0.0
80	529.0	224.0	253.0	69.0	0.0	0.0	0.0	14.0	18.0	0.0	0.0	121.0	18.0	0.0	0.0	0.0	7.0	7.0	33.0	0.0	0.0	0.0	0.0	0.0	0.0	22.0	0.0	0.0	0.0	29.0	0.0	0.0	33.0	14.0	0.0	47.0	0.0	0.0	0.0	518.0	1411.0	0.0	33.0	0.0	7.0	40.0	7.0	14.0	0.0
81	7204.0	230.0	3052.0	339.0	54.0	54.0	0.0	189.0	36.0	0.0	0.0	0.0	0.0	0.0	0.0	0.0	0.0	0.0	10691.0	0.0	0.0	0.0	0.0	349.0	176.0	22889.0	0.0	0.0	0.0	0.0	0.0	0.0	108.0	610.0	0.0	101.0	0.0	0.0	54.0	54.0	0.0	158.0	0.0	0.0	0.0	24259.0	0.0	0.0	207.0
82	803.0	591.0	0.0	1902.0	0.0	253.0	73.0	0.0	0.0	0.0	0.0	0.0	0.0	0.0	158.0	0.0	0.0	0.0	0.0	0.0	181.0	0.0	190.0	0.0	0.0	0.0	0.0	4201.0	0.0	0.0	17.0	20628.0	338.0	0.0	50.0	0.0	136.0	0.0	249.0	0.0	0.0	0.0	0.0	0.0	0.0	0.0	0.0	2682.0	0.0
83	6695.0	737.0	1351.0	737.0	170.0	0.0	0.0	215.0	126.0	25167.0	0.0	60.0	0.0	222.0	0.0	0.0	33508.0	180.0	2088.0	0.0	106.0	66.0	0.0	131.0	294.0	1290.0	0.0	0.0	0.0	279.0	0.0	0.0	583.0	829.0	0.0	18563.0	0.0	0.0	0.0	460.0	95.0	6050.0	122.0	0.0	0.0	653.0	116.0	0.0	0.0
84	2070.0	258.0	602.0	73.0	0.0	0.0	0.0	0.0	162.0	104.0	0.0	791.0	15.0	0.0	0.0	0.0	276.0	0.0	122.0	0.0	0.0	29.0	0.0	0.0	0.0	147.0	0.0	0.0	0.0	119.0	0.0	0.0	172.0	36.0	0.0	2143.0	0.0	0.0	0.0	767.0	1848.0	0.0	163.0	0.0	0.0	116.0	0.0	0.0	0.0
85	2558.0	146.0	1088.0	40.0	0.0	186.0	0.0	48.0	1583.0	0.0	0.0	95.0	114.0	0.0	0.0	0.0	56.0	0.0	349.0	0.0	0.0	527.0	0.0	87.0	0.0	316.0	0.0	0.0	0.0	8251.0	0.0	0.0	146.0	462.0	0.0	828.0	0.0	0.0	0.0	2111.0	177.0	89.0	576.0	0.0	0.0	121.0	0.0	0.0	36.0
86	603.0	9074.0	0.0	4061.0	170.0	4770.0	496.0	286.0	0.0	0.0	0.0	0.0	0.0	0.0	45.0	1446.0	0.0	206.0	0.0	31.0	0.0	29.0	1763.0	0.0	3931.0	0.0	0.0	280.0	1531.0	0.0	0.0	129.0	649.0	0.0	859.0	0.0	0.0	2849.0	747.0	0.0	0.0	0.0	0.0	0.0	612.0	186.0	116.0	0.0	0.0
87	791.0	424.0	0.0	3883.0	0.0	131.0	257.0	0.0	0.0	0.0	117.0	0.0	0.0	0.0	90.0	0.0	0.0	0.0	0.0	73.0	121.0	0.0	556.0	0.0	0.0	0.0	0.0	8338.0	0.0	0.0	35.0	967.0	337.0	0.0	0.0	0.0	77.0	0.0	249.0	0.0	0.0	0.0	0.0	0.0	0.0	0.0	0.0	707.0	0.0
88	704.0	4711.0	181.0	523.0	140.0	778.0	0.0	221.0	0.0	0.0	0.0	0.0	0.0	0.0	0.0	1632.0	0.0	129.0	0.0	0.0	0.0	0.0	0.0	87.0	884.0	181.0	0.0	0.0	2878.0	0.0	17.0	0.0	281.0	0.0	286.0	0.0	0.0	8034.0	0.0	0.0	0.0	0.0	0.0	0.0	0.0	186.0	0.0	0.0	126.0
89	507.0	1493.0	123.0	205.0	0.0	778.0	0.0	41.0	0.0	0.0	0.0	0.0	0.0	0.0	0.0	4687.0	0.0	54.0	41.0	0.0	0.0	0.0	0.0	54.0	16758.0	68.0	0.0	41.0	301.0	0.0	0.0	0.0	41.0	0.0	168.0	0.0	0.0	1481.0	0.0	0.0	0.0	0.0	0.0	0.0	0.0	82.0	0.0	0.0	27.0
90	650.0	3620.0	147.0	310.0	0.0	2092.0	0.0	73.0	0.0	0.0	0.0	0.0	0.0	0.0	0.0	11808.0	0.0	0.0	88.0	0.0	0.0	0.0	0.0	0.0	11794.0	73.0	0.0	88.0	428.0	0.0	0.0	0.0	133.0	0.0	640.0	0.0	0.0	6211.0	0.0	0.0	0.0	0.0	0.0	0.0	0.0	0.0	0.0	0.0	0.0
91	729.0	1044.0	0.0	1558.0	217.0	5271.0	0.0	0.0	0.0	0.0	0.0	0.0	0.0	0.0	0.0	198.0	0.0	0.0	165.0	0.0	0.0	0.0	0.0	0.0	331.0	0.0	0.0	653.0	149.0	0.0	0.0	226.0	232.0	0.0	265.0	0.0	19.0	198.0	249.0	0.0	0.0	0.0	0.0	0.0	0.0	0.0	0.0	856.0	0.0
92	743.0	2350.0	126.0	334.0	0.0	2528.0	0.0	0.0	0.0	0.0	0.0	0.0	0.0	0.0	0.0	512.0	0.0	0.0	0.0	0.0	0.0	0.0	57.0	0.0	589.0	57.0	0.0	57.0	345.0	0.0	0.0	0.0	167.0	0.0	2562.0	0.0	0.0	797.0	0.0	74.0	0.0	0.0	0.0	0.0	0.0	0.0	0.0	69.0	0.0
93	304.0	468.0	0.0	561.0	93.0	585.0	0.0	0.0	0.0	0.0	0.0	0.0	0.0	0.0	0.0	0.0	0.0	0.0	0.0	0.0	0.0	0.0	0.0	0.0	81.0	0.0	0.0	373.0	0.0	0.0	0.0	93.0	198.0	0.0	117.0	0.0	0.0	0.0	105.0	0.0	0.0	0.0	0.0	0.0	0.0	0.0	0.0	223.0	0.0
94	0.0	0.0	0.0	14179.0	699.0	1324.0	882.0	358.0	36.0	0.0	419.0	26.0	15.0	61.0	2893.0	370.0	0.0	335.0	0.0	357.0	893.0	0.0	1168.0	0.0	442.0	0.0	0.0	7401.0	108.0	0.0	3732.0	8102.0	1215.0	0.0	185.0	0.0	1091.0	170.0	6478.0	0.0	68.0	59.0	0.0	0.0	267.0	0.0	0.0	40614.0	0.0
95	788.0	79.0	193.0	12.0	0.0	0.0	0.0	0.0	91.0	0.0	0.0	38.0	38.0	0.0	0.0	0.0	0.0	0.0	19.0	0.0	44.0	69.0	0.0	0.0	0.0	19.0	0.0	0.0	0.0	44.0	0.0	0.0	44.0	9.0	0.0	19.0	0.0	0.0	0.0	326.0	506.0	0.0	101.0	0.0	0.0	28.0	0.0	0.0	9.0
96	558.0	848.0	0.0	837.0	0.0	312.0	91.0	0.0	0.0	0.0	0.0	0.0	0.0	0.0	0.0	0.0	0.0	0.0	0.0	0.0	0.0	0.0	290.0	0.0	0.0	0.0	0.0	746.0	0.0	0.0	88.0	2752.0	145.0	0.0	101.0	0.0	38.0	0.0	133.0	0.0	0.0	0.0	0.0	0.0	0.0	0.0	0.0	1341.0	0.0
97	2403.0	1190.0	725.0	204.0	0.0	0.0	0.0	0.0	464.0	31.0	0.0	2288.0	2459.0	0.0	0.0	0.0	52.0	0.0	170.0	0.0	56.0	283.0	0.0	0.0	0.0	283.0	0.0	0.0	0.0	419.0	0.0	0.0	113.0	68.0	0.0	294.0	0.0	0.0	0.0	1689.0	533.0	0.0	408.0	0.0	0.0	93.0	0.0	56.0	36.0
98	6869.0	2227.0	2970.0	2227.0	310.0	928.0	91.0	1396.0	270.0	73.0	1649.0	130.0	302.0	296.0	0.0	556.0	286.0	309.0	1949.0	0.0	181.0	191.0	0.0	37122.0	1113.0	4270.0	0.0	0.0	464.0	556.0	70.0	0.0	1768.0	464.0	252.0	1021.0	0.0	398.0	398.0	928.0	383.0	649.0	245.0	0.0	229.0	128763.0	349.0	0.0	10358.0
99	3023.0	1127.0	1079.0	575.0	0.0	143.0	0.0	537.0	36.0	0.0	0.0	0.0	83.0	37.0	0.0	239.0	52.0	0.0	623.0	0.0	0.0	29.0	0.0	1899.0	455.0	743.0	0.0	0.0	311.0	119.0	0.0	0.0	359.0	68.0	0.0	101.0	0.0	215.0	0.0	191.0	54.0	59.0	30.0	0.0	0.0	3359.0	0.0	0.0	1079.0
100	1349.0	288.0	339.0	36.0	0.0	0.0	0.0	0.0	72.0	0.0	0.0	108.0	28.0	0.0	0.0	0.0	0.0	0.0	72.0	0.0	36.0	0.0	0.0	0.0	0.0	64.0	0.0	0.0	0.0	57.0	0.0	0.0	86.0	0.0	0.0	0.0	0.0	0.0	0.0	902.0	909.0	0.0	72.0	0.0	0.0	64.0	0.0	43.0	21.0
101	1312.0	32277.0	0.0	11181.0	543.0	4283.0	938.0	465.0	90.0	10.0	599.0	60.0	0.0	86.0	90.0	5156.0	52.0	361.0	442.0	94.0	212.0	14.0	2308.0	174.0	4668.0	360.0	0.0	746.0	1946.0	79.0	52.0	582.0	1436.0	45.0	2427.0	60.0	0.0	6723.0	1744.0	0.0	68.0	138.0	61.0	0.0	344.0	326.0	449.0	0.0	27.0
102	96.0	32.0	14.0	85.0	10.0	0.0	0.0	21.0	0.0	14.0	0.0	0.0	0.0	469.0	0.0	0.0	14.0	78.0	14.0	0.0	0.0	0.0	0.0	0.0	21.0	0.0	0.0	0.0	0.0	0.0	0.0	0.0	139.0	0.0	0.0	0.0	0.0	0.0	0.0	21.0	0.0	0.0	0.0	0.0	0.0	0.0	899.0	25.0	0.0
103	629.0	0.0	0.0	5196.0	139.0	292.0	147.0	0.0	0.0	0.0	269.0	0.0	0.0	0.0	4318.0	0.0	0.0	0.0	0.0	52.0	696.0	0.0	0.0	0.0	0.0	0.0	0.0	2015.0	0.0	0.0	686.0	2645.0	884.0	0.0	0.0	0.0	2709.0	0.0	647.0	0.0	0.0	0.0	0.0	0.0	191.0	0.0	0.0	3278.0	0.0
104	1073.0	490.0	198.0	477.0	0.0	0.0	0.0	5434.0	0.0	0.0	0.0	17.0	0.0	0.0	0.0	132.0	0.0	0.0	265.0	0.0	92.0	0.0	0.0	66.0	212.0	92.0	0.0	0.0	0.0	0.0	0.0	0.0	265.0	0.0	0.0	79.0	0.0	79.0	0.0	0.0	41.0	0.0	0.0	0.0	0.0	145.0	0.0	79.0	27.0
105	154.0	130.0	0.0	1381.0	0.0	0.0	128.0	0.0	0.0	0.0	119.0	0.0	0.0	0.0	180.0	0.0	0.0	0.0	0.0	0.0	0.0	0.0	250.0	0.0	893.0	0.0	0.0	345.0	0.0	0.0	9455.0	345.0	166.0	0.0	0.0	0.0	77.0	0.0	597.0	0.0	0.0	0.0	0.0	0.0	0.0	0.0	0.0	2512.0	0.0
106	145.0	86.0	47.0	97.0	26.0	0.0	0.0	0.0	0.0	54.0	0.0	0.0	0.0	580.0	0.0	0.0	0.0	91.0	10.0	0.0	0.0	0.0	0.0	0.0	15.0	0.0	0.0	0.0	0.0	0.0	0.0	0.0	177.0	0.0	0.0	0.0	0.0	0.0	0.0	0.0	0.0	0.0	0.0	0.0	0.0	0.0	716.0	0.0	0.0
107	1167.0	6270.0	0.0	5362.0	341.0	2287.0	3274.0	393.0	72.0	20.0	209.0	26.0	0.0	123.0	135.0	2448.0	0.0	206.0	316.0	136.0	272.0	29.0	5102.0	0.0	6536.0	225.0	0.0	560.0	762.0	0.0	193.0	518.0	773.0	0.0	1213.0	101.0	97.0	5185.0	896.0	0.0	0.0	59.0	71.0	0.0	153.0	279.0	83.0	298.0	27.0
108	1983.0	241.0	829.0	115.0	0.0	52.0	0.0	41.0	3127.0	0.0	0.0	200.0	166.0	0.0	0.0	0.0	41.0	0.0	325.0	0.0	0.0	797.0	0.0	41.0	31.0	241.0	0.0	0.0	0.0	7660.0	0.0	0.0	73.0	209.0	0.0	1700.0	0.0	41.0	0.0	3033.0	205.0	73.0	902.0	0.0	0.0	139.0	0.0	0.0	36.0
109	809.0	102.0	193.0	314.0	295.0	132.0	0.0	2256.0	0.0	0.0	54.0	0.0	0.0	0.0	0.0	0.0	0.0	90.0	350.0	0.0	60.0	0.0	0.0	43.0	120.0	253.0	0.0	0.0	0.0	0.0	0.0	0.0	102.0	0.0	0.0	0.0	0.0	0.0	72.0	0.0	0.0	465.0	0.0	0.0	0.0	72.0	0.0	0.0	0.0
110	1753.0	326.0	550.0	446.0	170.0	0.0	0.0	1718.0	0.0	0.0	209.0	0.0	0.0	0.0	0.0	0.0	117.0	85.0	1306.0	0.0	0.0	0.0	0.0	87.0	0.0	721.0	0.0	0.0	0.0	0.0	0.0	0.0	309.0	189.0	0.0	0.0	0.0	0.0	85.0	0.0	0.0	2767.0	51.0	0.0	0.0	186.0	0.0	0.0	0.0
111	394.0	365.0	0.0	2435.0	170.0	105.0	0.0	105.0	0.0	0.0	86.0	0.0	0.0	0.0	0.0	0.0	0.0	0.0	77.0	21.0	0.0	0.0	0.0	0.0	105.0	0.0	0.0	653.0	0.0	0.0	0.0	129.0	279.0	0.0	0.0	0.0	0.0	0.0	221.0	0.0	0.0	0.0	0.0	0.0	0.0	0.0	0.0	298.0	0.0
112	914.0	665.0	145.0	6363.0	279.0	353.0	0.0	0.0	0.0	0.0	0.0	0.0	0.0	0.0	45.0	0.0	0.0	0.0	0.0	0.0	106.0	0.0	0.0	0.0	0.0	0.0	0.0	16664.0	136.0	0.0	0.0	291.0	623.0	0.0	67.0	0.0	0.0	0.0	398.0	0.0	0.0	0.0	0.0	0.0	0.0	0.0	0.0	931.0	0.0
113	288.0	756.0	108.0	324.0	0.0	702.0	0.0	0.0	0.0	0.0	0.0	0.0	0.0	0.0	0.0	108.0	0.0	0.0	0.0	0.0	0.0	0.0	63.0	0.0	108.0	0.0	0.0	0.0	90.0	0.0	35.0	54.0	99.0	0.0	405.0	0.0	0.0	81.0	0.0	0.0	0.0	0.0	0.0	0.0	0.0	0.0	0.0	0.0	0.0
114	964.0	1437.0	0.0	1353.0	0.0	6630.0	91.0	0.0	0.0	0.0	0.0	0.0	0.0	0.0	0.0	270.0	0.0	0.0	0.0	0.0	0.0	0.0	0.0	0.0	321.0	0.0	0.0	653.0	236.0	0.0	105.0	259.0	507.0	45.0	1285.0	0.0	19.0	170.0	236.0	0.0	0.0	0.0	0.0	0.0	76.0	0.0	0.0	633.0	0.0
115	508.0	127.0	106.0	356.0	45.0	30.0	0.0	45.0	0.0	40.0	0.0	0.0	0.0	1175.0	0.0	0.0	0.0	172.0	50.0	0.0	0.0	0.0	0.0	0.0	0.0	30.0	0.0	0.0	0.0	0.0	0.0	0.0	442.0	0.0	0.0	0.0	0.0	0.0	0.0	0.0	0.0	0.0	0.0	0.0	127.0	0.0	1648.0	0.0	0.0
116	1143.0	590.0	276.0	497.0	129.0	110.0	0.0	3187.0	0.0	0.0	0.0	0.0	0.0	0.0	0.0	129.0	0.0	0.0	295.0	0.0	0.0	0.0	0.0	87.0	553.0	221.0	0.0	0.0	0.0	0.0	0.0	0.0	313.0	68.0	0.0	0.0	0.0	165.0	0.0	0.0	0.0	0.0	0.0	0.0	0.0	147.0	0.0	129.0	36.0
117	175.0	158.0	33.0	275.0	62.0	0.0	0.0	41.0	0.0	25.0	29.0	0.0	0.0	108.0	0.0	0.0	0.0	125.0	0.0	0.0	0.0	0.0	0.0	33.0	25.0	0.0	0.0	0.0	0.0	0.0	0.0	0.0	663.0	0.0	0.0	0.0	0.0	0.0	0.0	0.0	0.0	0.0	0.0	0.0	83.0	33.0	137.0	0.0	25.0
118	4133.0	2552.0	972.0	27716.0	310.0	972.0	3646.0	286.0	90.0	31.0	1094.0	0.0	26.0	148.0	1701.0	0.0	104.0	283.0	850.0	22393.0	1215.0	73.0	13493.0	174.0	245.0	405.0	0.0	1580.0	462.0	59.0	193.0	518.0	9117.0	159.0	134.0	141.0	506.0	170.0	1701.0	441.0	95.0	118.0	61.0	0.0	1215.0	233.0	99.0	447.0	36.0
119	233.0	180.0	0.0	1556.0	0.0	53.0	0.0	86.0	0.0	0.0	60.0	0.0	0.0	123.0	0.0	0.0	0.0	86.0	40.0	0.0	0.0	0.0	0.0	0.0	40.0	0.0	1142.0	0.0	106.0	0.0	0.0	0.0	3647.0	0.0	0.0	0.0	0.0	0.0	126.0	0.0	0.0	0.0	0.0	0.0	233.0	0.0	99.0	0.0	0.0
120	57.0	0.0	0.0	452.0	0.0	0.0	57.0	0.0	0.0	0.0	0.0	0.0	0.0	0.0	1231.0	0.0	0.0	0.0	96.0	0.0	558.0	0.0	115.0	0.0	0.0	48.0	0.0	192.0	0.0	0.0	0.0	125.0	173.0	0.0	0.0	0.0	779.0	0.0	57.0	0.0	0.0	0.0	0.0	0.0	0.0	0.0	0.0	173.0	0.0
121	2544.0	1681.0	590.0	2817.0	272.0	0.0	0.0	227.0	0.0	229.0	363.0	0.0	15.0	61771.0	0.0	0.0	272.0	2317.0	863.0	21.0	318.0	44.0	0.0	87.0	196.0	408.0	0.0	0.0	0.0	0.0	0.0	0.0	3726.0	113.0	0.0	161.0	0.0	0.0	0.0	0.0	0.0	158.0	0.0	0.0	318.0	233.0	71095.0	0.0	36.0
122	176577.0	796.0	58434.0	1273.0	248.0	876.0	0.0	1145.0	704.0	313.0	239.0	408.0	177.0	123.0	0.0	259.0	586.0	387.0	39433.0	10.0	181.0	139.0	0.0	1091.0	1179.0	30995.0	0.0	0.0	163.0	1735.0	0.0	0.0	663.0	13427.0	252.0	4797.0	0.0	170.0	249.0	902.0	629.0	1704.0	399.0	0.0	114.0	6018.0	133.0	0.0	333.0
123	256.0	226.0	120.0	6480.0	105.0	0.0	45.0	0.0	0.0	0.0	929.0	0.0	0.0	0.0	135.0	0.0	0.0	0.0	90.0	63.0	90.0	0.0	226.0	0.0	0.0	0.0	0.0	60.0	0.0	0.0	0.0	0.0	44758.0	0.0	0.0	0.0	0.0	0.0	1494.0	0.0	0.0	0.0	0.0	0.0	2160.0	0.0	0.0	0.0	0.0
124	546.0	519.0	114.0	1497.0	0.0	0.0	61.0	0.0	0.0	0.0	0.0	0.0	0.0	0.0	61.0	0.0	0.0	0.0	70.0	792.0	61.0	0.0	202.0	0.0	0.0	0.0	0.0	0.0	52.0	0.0	0.0	0.0	1215.0	0.0	0.0	0.0	0.0	0.0	88.0	0.0	0.0	0.0	0.0	0.0	79.0	0.0	0.0	140.0	36.0
125	258.0	1256.0	0.0	400.0	0.0	292.0	91.0	0.0	0.0	0.0	0.0	0.0	0.0	0.0	0.0	148.0	0.0	0.0	0.0	10.0	0.0	0.0	292.0	0.0	245.0	0.0	0.0	0.0	122.0	0.0	0.0	0.0	101.0	0.0	269.0	0.0	0.0	113.0	0.0	0.0	0.0	0.0	0.0	0.0	0.0	0.0	0.0	0.0	0.0
126	1105.0	2919.0	276.0	535.0	0.0	632.0	0.0	250.0	0.0	31.0	0.0	26.0	36.0	74.0	0.0	593.0	0.0	0.0	207.0	0.0	0.0	0.0	0.0	262.0	589.0	276.0	0.0	0.0	1952.0	59.0	0.0	0.0	328.0	0.0	202.0	0.0	0.0	683.0	0.0	345.0	54.0	0.0	40.0	0.0	0.0	279.0	66.0	0.0	306.0
127	500.0	242.0	234.0	60.0	0.0	30.0	0.0	15.0	24832.0	10.0	0.0	156.0	57.0	0.0	0.0	0.0	0.0	0.0	75.0	0.0	30.0	3697.0	0.0	30.0	22.0	37.0	0.0	0.0	0.0	1535.0	0.0	0.0	53.0	113.0	0.0	234.0	0.0	45.0	0.0	2303.0	109.0	0.0	1341.0	0.0	0.0	30.0	0.0	0.0	0.0
128	383.0	76.0	143.0	3.0	0.0	10.0	10.0	20.0	113.0	0.0	0.0	139.0	541.0	0.0	0.0	0.0	10.0	0.0	56.0	0.0	3.0	66.0	0.0	0.0	0.0	40.0	0.0	0.0	0.0	96.0	0.0	0.0	40.0	30.0	0.0	46.0	0.0	0.0	0.0	460.0	41.0	10.0	56.0	0.0	0.0	33.0	0.0	20.0	0.0
129	2702.0	384.0	981.0	213.0	113.0	184.0	0.0	823.0	54.0	20.0	0.0	0.0	0.0	0.0	0.0	85.0	0.0	85.0	796.0	0.0	0.0	22.0	0.0	2467.0	312.0	924.0	0.0	0.0	0.0	59.0	0.0	0.0	170.0	99.0	0.0	85.0	0.0	0.0	99.0	99.0	41.0	0.0	0.0	0.0	0.0	15803.0	0.0	0.0	938.0
130	0.0	0.0	0.0	0.0	0.0	0.0	0.0	0.0	0.0	0.0	0.0	0.0	0.0	0.0	0.0	0.0	0.0	0.0	0.0	0.0	0.0	0.0	0.0	0.0	0.0	0.0	0.0	0.0	0.0	0.0	0.0	0.0	663.0	0.0	0.0	0.0	0.0	0.0	0.0	0.0	0.0	0.0	0.0	0.0	0.0	0.0	0.0	0.0	0.0
131	31.0	31.0	0.0	668.0	0.0	103.0	67.0	0.0	0.0	0.0	15.0	0.0	0.0	0.0	25.0	0.0	0.0	0.0	0.0	10375.0	0.0	0.0	134.0	0.0	41.0	15.0	0.0	51.0	0.0	0.0	0.0	15.0	342.0	0.0	0.0	0.0	0.0	0.0	62.0	0.0	0.0	0.0	0.0	0.0	57.0	0.0	0.0	0.0	0.0
132	2666.0	413.0	516.0	485.0	357.0	0.0	0.0	1396.0	0.0	0.0	0.0	0.0	0.0	0.0	0.0	0.0	52.0	154.0	444.0	0.0	0.0	0.0	0.0	0.0	72.0	310.0	0.0	93.0	0.0	39.0	0.0	0.0	558.0	0.0	0.0	0.0	0.0	0.0	93.0	0.0	0.0	1353.0	0.0	0.0	0.0	186.0	0.0	0.0	45.0
133	2790.0	2711.0	930.0	531.0	0.0	372.0	0.0	358.0	108.0	0.0	0.0	17.0	114.0	0.0	0.0	372.0	0.0	0.0	558.0	0.0	0.0	0.0	0.0	1899.0	611.0	531.0	0.0	0.0	425.0	139.0	0.0	0.0	318.0	113.0	0.0	186.0	19.0	664.0	0.0	345.0	41.0	79.0	71.0	0.0	0.0	2705.0	0.0	0.0	1887.0
134	563.0	497.0	0.0	1922.0	0.0	298.0	183.0	0.0	0.0	0.0	0.0	0.0	0.0	0.0	5132.0	0.0	0.0	0.0	0.0	42.0	2590.0	0.0	331.0	0.0	0.0	0.0	0.0	563.0	0.0	0.0	52.0	497.0	629.0	0.0	67.0	0.0	3235.0	0.0	249.0	0.0	0.0	0.0	0.0	0.0	0.0	0.0	0.0	331.0	0.0
135	1012.0	4400.0	104.0	646.0	0.0	6252.0	0.0	250.0	0.0	0.0	0.0	0.0	0.0	0.0	0.0	2113.0	0.0	0.0	192.0	0.0	0.0	0.0	0.0	0.0	2653.0	0.0	0.0	104.0	1309.0	0.0	0.0	87.0	139.0	0.0	977.0	0.0	0.0	2322.0	0.0	0.0	0.0	0.0	0.0	0.0	0.0	0.0	0.0	0.0	0.0
136	273.0	160.0	64.0	3521.0	0.0	96.0	16316.0	0.0	0.0	0.0	160.0	0.0	0.0	0.0	176.0	0.0	0.0	0.0	0.0	94.0	96.0	0.0	52443.0	0.0	0.0	0.0	0.0	305.0	0.0	0.0	0.0	64.0	691.0	0.0	0.0	0.0	0.0	0.0	160.0	0.0	0.0	0.0	0.0	0.0	128.0	0.0	0.0	64.0	0.0
137	208.0	221.0	0.0	586.0	0.0	117.0	0.0	71.0	0.0	0.0	0.0	0.0	0.0	0.0	0.0	0.0	0.0	0.0	0.0	0.0	0.0	0.0	0.0	0.0	71.0	0.0	0.0	97.0	0.0	0.0	352.0	110.0	104.0	0.0	0.0	0.0	19.0	0.0	249.0	0.0	0.0	0.0	0.0	0.0	0.0	0.0	0.0	182.0	0.0
138	535.0	145.0	63.0	649.0	149.0	68.0	0.0	0.0	0.0	0.0	163.0	0.0	0.0	672.0	0.0	0.0	0.0	2230.0	22.0	0.0	0.0	0.0	0.0	0.0	0.0	27.0	0.0	27.0	0.0	0.0	0.0	0.0	994.0	0.0	0.0	0.0	0.0	0.0	113.0	0.0	0.0	0.0	0.0	0.0	249.0	0.0	2452.0	0.0	0.0
139	1071.0	390.0	0.0	1056.0	0.0	0.0	73.0	0.0	0.0	0.0	72.0	0.0	0.0	0.0	45.0	0.0	0.0	0.0	0.0	0.0	72.0	0.0	275.0	0.0	0.0	0.0	0.0	3633.0	0.0	0.0	0.0	1462.0	130.0	0.0	0.0	0.0	0.0	0.0	173.0	0.0	0.0	0.0	0.0	0.0	0.0	0.0	0.0	707.0	0.0
140	392.0	371.0	82.0	38600.0	123.0	0.0	257.0	0.0	0.0	0.0	1169.0	0.0	0.0	37.0	82.0	0.0	0.0	103.0	0.0	21.0	206.0	0.0	7707.0	0.0	0.0	0.0	0.0	82.0	0.0	0.0	35.0	0.0	15911.0	0.0	0.0	0.0	0.0	0.0	2043.0	0.0	0.0	0.0	0.0	0.0	1301.0	0.0	0.0	144.0	0.0
141	2001.0	1085.0	409.0	1494.0	403.0	241.0	0.0	4333.0	0.0	20.0	0.0	0.0	0.0	148.0	0.0	265.0	0.0	670.0	578.0	0.0	227.0	29.0	0.0	109.0	578.0	313.0	0.0	241.0	136.0	59.0	0.0	129.0	994.0	68.0	0.0	0.0	0.0	170.0	217.0	153.0	41.0	138.0	0.0	0.0	114.0	337.0	166.0	0.0	72.0
142	740.0	370.0	140.0	216.0	0.0	102.0	0.0	778.0	0.0	0.0	0.0	0.0	0.0	0.0	0.0	0.0	0.0	0.0	63.0	0.0	0.0	0.0	0.0	0.0	191.0	0.0	0.0	76.0	0.0	0.0	0.0	0.0	140.0	0.0	0.0	0.0	0.0	0.0	102.0	0.0	0.0	0.0	0.0	0.0	0.0	51.0	0.0	127.0	0.0
143	797.0	196.0	283.0	272.0	155.0	0.0	0.0	572.0	0.0	52.0	0.0	0.0	0.0	0.0	0.0	0.0	378.0	87.0	360.0	0.0	0.0	0.0	0.0	65.0	0.0	218.0	0.0	0.0	0.0	0.0	0.0	0.0	152.0	43.0	0.0	0.0	0.0	0.0	0.0	43.0	0.0	1190.0	0.0	0.0	0.0	139.0	0.0	0.0	45.0
144	786.0	1866.0	66.0	200.0	0.0	3650.0	0.0	0.0	0.0	0.0	0.0	0.0	0.0	0.0	0.0	1600.0	0.0	0.0	66.0	0.0	0.0	0.0	0.0	0.0	3980.0	66.0	0.0	146.0	1026.0	0.0	0.0	0.0	80.0	0.0	1382.0	0.0	77.0	6439.0	0.0	0.0	0.0	0.0	0.0	0.0	0.0	0.0	0.0	0.0	0.0
145	239.0	84.0	56.0	521.0	0.0	0.0	0.0	0.0	0.0	0.0	0.0	0.0	0.0	0.0	1379.0	0.0	0.0	0.0	56.0	0.0	954.0	0.0	84.0	0.0	0.0	0.0	0.0	98.0	0.0	0.0	140.0	211.0	169.0	0.0	0.0	0.0	428.0	0.0	155.0	0.0	0.0	0.0	0.0	98.0	0.0	0.0	0.0	3912.0	0.0
146	276.0	138.0	0.0	5212.0	98.0	59.0	59.0	0.0	0.0	0.0	1199.0	0.0	0.0	0.0	78.0	0.0	0.0	98.0	59.0	21.0	59.0	0.0	236.0	0.0	0.0	0.0	0.0	59.0	0.0	0.0	0.0	0.0	89460.0	0.0	0.0	0.0	0.0	0.0	1594.0	0.0	0.0	0.0	0.0	0.0	3277.0	0.0	0.0	39.0	0.0
147	165.0	73.0	0.0	479.0	0.0	110.0	0.0	0.0	0.0	0.0	0.0	0.0	0.0	0.0	45.0	0.0	0.0	0.0	0.0	0.0	0.0	0.0	0.0	0.0	0.0	73.0	0.0	211.0	0.0	0.0	3486.0	414.0	73.0	0.0	0.0	0.0	58.0	0.0	138.0	0.0	0.0	0.0	0.0	0.0	0.0	0.0	0.0	3055.0	0.0
148	845.0	815.0	0.0	13101.0	279.0	0.0	128.0	150.0	0.0	0.0	5907.0	0.0	15.0	74.0	45.0	0.0	0.0	387.0	211.0	105.0	271.0	44.0	332.0	0.0	0.0	0.0	0.0	181.0	0.0	0.0	0.0	0.0	59983.0	0.0	0.0	0.0	0.0	0.0	4584.0	0.0	0.0	79.0	0.0	0.0	45644.0	0.0	233.0	0.0	0.0
149	1419.0	301.0	357.0	72.0	0.0	0.0	0.0	0.0	128.0	0.0	0.0	89.0	122.0	0.0	0.0	0.0	0.0	0.0	33.0	0.0	0.0	50.0	0.0	22.0	0.0	111.0	0.0	0.0	0.0	128.0	0.0	0.0	78.0	0.0	0.0	61.0	0.0	0.0	0.0	883.0	1285.0	0.0	167.0	0.0	16.0	72.0	0.0	27.0	36.0
150	0.0	0.0	0.0	0.0	0.0	0.0	0.0	0.0	0.0	0.0	0.0	0.0	0.0	0.0	0.0	0.0	0.0	0.0	0.0	0.0	0.0	0.0	0.0	0.0	0.0	0.0	0.0	0.0	0.0	0.0	0.0	0.0	0.0	0.0	0.0	0.0	0.0	0.0	0.0	0.0	0.0	0.0	0.0	0.0	0.0	0.0	0.0	0.0	0.0
151	2974.0	3194.0	495.0	2864.0	155.0	3139.0	165.0	214.0	54.0	0.0	209.0	34.0	31.0	160.0	45.0	495.0	39.0	154.0	379.0	63.0	242.0	73.0	0.0	109.0	771.0	270.0	0.0	1213.0	354.0	79.0	176.0	647.0	1326.0	68.0	661.0	141.0	38.0	440.0	348.0	268.0	0.0	118.0	81.0	0.0	0.0	186.0	149.0	670.0	0.0
152	579.0	555.0	0.0	26907.0	435.0	96.0	0.0	120.0	0.0	0.0	15232.0	0.0	0.0	0.0	0.0	0.0	0.0	206.0	96.0	0.0	0.0	0.0	386.0	0.0	0.0	0.0	0.0	217.0	0.0	0.0	0.0	0.0	53091.0	0.0	0.0	0.0	0.0	0.0	14501.0	0.0	0.0	0.0	0.0	0.0	4488.0	0.0	99.0	386.0	0.0
153	7485.0	18918.0	2177.0	6941.0	605.0	18593.0	349.0	2005.0	469.0	208.0	599.0	147.0	192.0	518.0	113.0	22441.0	365.0	799.0	1361.0	157.0	408.0	125.0	0.0	829.0	24277.0	1497.0	0.0	1306.0	30446.0	359.0	228.0	518.0	3757.0	387.0	7029.0	587.0	136.0	95958.0	747.0	1497.0	396.0	654.0	235.0	0.0	421.0	1819.0	566.0	335.0	459.0
154	2139.0	1458.0	583.0	4862.0	0.0	486.0	257.0	286.0	54.0	20.0	269.0	43.0	15.0	123.0	73161.0	148.0	65.0	129.0	442.0	73.0	31492.0	36.0	583.0	131.0	245.0	315.0	0.0	1653.0	217.0	59.0	404.0	875.0	1989.0	91.0	337.0	101.0	111893.0	227.0	597.0	0.0	54.0	118.0	51.0	0.0	267.0	139.0	0.0	1556.0	36.0
155	509.0	926.0	0.0	611.0	0.0	195.0	0.0	0.0	0.0	0.0	0.0	0.0	0.0	0.0	0.0	84.0	0.0	0.0	0.0	31.0	0.0	0.0	0.0	0.0	84.0	0.0	0.0	93.0	76.0	0.0	52.0	84.0	178.0	0.0	76.0	0.0	0.0	0.0	249.0	0.0	0.0	0.0	0.0	0.0	0.0	0.0	0.0	144.0	0.0
156	1499.0	29930.0	397.0	2387.0	581.0	2111.0	220.0	459.0	90.0	0.0	149.0	52.0	15.0	61.0	0.0	3182.0	0.0	180.0	379.0	63.0	0.0	36.0	397.0	65.0	5477.0	397.0	0.0	280.0	3702.0	79.0	70.0	0.0	612.0	0.0	428.0	0.0	0.0	4559.0	0.0	326.0	95.0	79.0	122.0	0.0	114.0	581.0	133.0	0.0	63.0
157	3266.0	1481.0	606.0	2160.0	839.0	196.0	0.0	1196.0	36.0	0.0	0.0	0.0	0.0	0.0	0.0	148.0	0.0	258.0	428.0	42.0	378.0	0.0	0.0	87.0	303.0	0.0	0.0	606.0	190.0	0.0	35.0	194.0	571.0	68.0	0.0	0.0	19.0	113.0	597.0	0.0	0.0	59.0	0.0	0.0	76.0	0.0	0.0	1006.0	0.0
158	125.0	125.0	71.0	23526.0	35.0	0.0	91.0	0.0	0.0	0.0	899.0	0.0	0.0	0.0	0.0	0.0	0.0	35.0	0.0	0.0	89.0	0.0	376.0	0.0	0.0	0.0	0.0	0.0	0.0	0.0	0.0	0.0	37771.0	0.0	0.0	0.0	0.0	0.0	1644.0	0.0	0.0	0.0	0.0	0.0	2418.0	0.0	0.0	89.0	0.0
159	4235.0	20983.0	1155.0	17132.0	3480.0	13093.0	2538.0	2077.0	162.0	20.0	6296.0	52.0	140.0	246.0	135.0	11387.0	130.0	1419.0	569.0	210.0	302.0	169.0	9432.0	240.0	21574.0	585.0	0.0	2007.0	2213.0	159.0	404.0	647.0	2652.0	91.0	4012.0	202.0	155.0	20399.0	4136.0	671.0	287.0	257.0	143.0	0.0	995.0	513.0	666.0	447.0	243.0
160	272.0	779.0	0.0	911.0	0.0	216.0	0.0	169.0	0.0	0.0	0.0	0.0	0.0	0.0	0.0	0.0	0.0	0.0	0.0	0.0	0.0	14.0	122.0	0.0	178.0	0.0	0.0	206.0	187.0	0.0	52.0	103.0	216.0	0.0	0.0	0.0	38.0	0.0	298.0	0.0	0.0	0.0	0.0	0.0	0.0	0.0	0.0	187.0	0.0
161	74.0	44.0	0.0	2394.0	0.0	0.0	44.0	0.0	14.0	0.0	359.0	0.0	0.0	0.0	14.0	0.0	0.0	22.0	14.0	105.0	0.0	0.0	96.0	0.0	0.0	0.0	0.0	14.0	0.0	0.0	0.0	0.0	8843.0	0.0	14.0	0.0	0.0	0.0	498.0	0.0	0.0	0.0	0.0	0.0	842.0	0.0	0.0	14.0	0.0
162	960.0	127.0	411.0	127.0	0.0	97.0	0.0	58.0	14542.0	0.0	39.0	226.0	104.0	0.0	0.0	0.0	0.0	0.0	156.0	0.0	0.0	744.0	0.0	65.0	48.0	293.0	0.0	0.0	0.0	5525.0	0.0	0.0	186.0	215.0	0.0	1313.0	0.0	0.0	0.0	3743.0	410.0	48.0	1166.0	0.0	0.0	107.0	0.0	0.0	45.0
163	1391.0	653.0	201.0	570.0	186.0	201.0	0.0	1504.0	0.0	0.0	0.0	0.0	0.0	0.0	0.0	117.0	0.0	83.0	150.0	0.0	0.0	0.0	0.0	0.0	234.0	134.0	0.0	150.0	0.0	0.0	0.0	0.0	318.0	0.0	0.0	0.0	0.0	0.0	134.0	0.0	0.0	0.0	0.0	0.0	0.0	0.0	0.0	201.0	0.0
164	256.0	125.0	75.0	130.0	45.0	0.0	0.0	0.0	0.0	70.0	35.0	0.0	0.0	1873.0	0.0	0.0	45.0	3230.0	0.0	0.0	0.0	0.0	0.0	0.0	0.0	35.0	0.0	0.0	0.0	0.0	0.0	0.0	175.0	0.0	0.0	0.0	0.0	0.0	0.0	0.0	0.0	0.0	0.0	0.0	40.0	0.0	2381.0	0.0	0.0
165	161.0	236.0	0.0	537.0	0.0	144.0	0.0	0.0	0.0	0.0	0.0	0.0	0.0	0.0	0.0	51.0	0.0	0.0	0.0	0.0	0.0	0.0	57.0	0.0	0.0	0.0	0.0	373.0	0.0	0.0	0.0	453.0	92.0	0.0	0.0	0.0	0.0	51.0	57.0	0.0	0.0	0.0	0.0	0.0	0.0	0.0	0.0	335.0	0.0
166	451.0	526.0	172.0	2763.0	341.0	279.0	404.0	0.0	0.0	0.0	329.0	0.0	0.0	0.0	67.0	0.0	0.0	0.0	0.0	473.0	0.0	0.0	1677.0	0.0	387.0	0.0	0.0	326.0	0.0	0.0	123.0	0.0	365.0	0.0	67.0	0.0	77.0	0.0	1395.0	0.0	0.0	0.0	0.0	0.0	0.0	0.0	0.0	182.0	0.0
167	1869.0	351.0	702.0	439.0	0.0	87.0	0.0	25979.0	0.0	0.0	0.0	0.0	0.0	0.0	0.0	75.0	0.0	0.0	326.0	0.0	62.0	0.0	0.0	263.0	213.0	401.0	0.0	0.0	0.0	0.0	0.0	0.0	188.0	0.0	0.0	0.0	0.0	0.0	213.0	0.0	41.0	0.0	0.0	0.0	62.0	564.0	0.0	0.0	413.0
168	0.0	0.0	0.0	0.0	0.0	0.0	165.0	0.0	0.0	0.0	0.0	0.0	0.0	0.0	0.0	0.0	0.0	0.0	0.0	788.0	0.0	0.0	0.0	0.0	0.0	0.0	0.0	0.0	0.0	0.0	0.0	0.0	0.0	0.0	0.0	0.0	0.0	0.0	0.0	0.0	0.0	0.0	0.0	0.0	0.0	0.0	0.0	0.0	0.0
169	317.0	28.0	28.0	8.0	0.0	0.0	0.0	4.0	39.0	0.0	0.0	14.0	8.0	0.0	0.0	0.0	0.0	0.0	0.0	0.0	14.0	8.0	0.0	0.0	8.0	14.0	0.0	0.0	0.0	0.0	0.0	0.0	14.0	0.0	0.0	18.0	0.0	0.0	0.0	111.0	310.0	0.0	39.0	0.0	0.0	8.0	0.0	4.0	4.0
170	2018.0	482.0	1348.0	78.0	0.0	0.0	0.0	0.0	246.0	0.0	0.0	2490.0	29.0	0.0	0.0	0.0	29.0	0.0	127.0	0.0	0.0	88.0	0.0	39.0	0.0	98.0	0.0	0.0	0.0	177.0	0.0	0.0	157.0	59.0	0.0	452.0	0.0	0.0	0.0	1919.0	12730.0	0.0	127.0	0.0	0.0	49.0	0.0	78.0	63.0
171	90.0	159.0	0.0	443.0	0.0	56.0	45.0	0.0	0.0	0.0	0.0	0.0	0.0	0.0	2396.0	0.0	0.0	0.0	0.0	0.0	16232.0	0.0	0.0	0.0	0.0	0.0	0.0	136.0	0.0	0.0	17.0	227.0	159.0	0.0	0.0	0.0	2104.0	0.0	45.0	0.0	0.0	0.0	0.0	0.0	0.0	0.0	0.0	1068.0	0.0
172	7645.0	350.0	4693.0	145.0	0.0	0.0	0.0	181.0	560.0	10.0	0.0	200.0	104.0	0.0	0.0	0.0	117.0	129.0	3668.0	0.0	0.0	147.0	0.0	305.0	108.0	3786.0	0.0	0.0	0.0	1655.0	0.0	0.0	229.0	4286.0	0.0	951.0	0.0	0.0	0.0	883.0	287.0	396.0	235.0	0.0	0.0	793.0	0.0	0.0	72.0
173	7776.0	4068.0	3707.0	2079.0	279.0	2260.0	128.0	1898.0	686.0	198.0	1499.0	669.0	1627.0	456.0	0.0	704.0	469.0	619.0	2350.0	73.0	106.0	463.0	0.0	15067.0	1356.0	3616.0	0.0	373.0	599.0	777.0	35.0	129.0	1989.0	592.0	505.0	1537.0	0.0	512.0	0.0	3255.0	1175.0	1085.0	1175.0	0.0	191.0	30557.0	632.0	0.0	6719.0
174	157.0	122.0	0.0	1316.0	122.0	193.0	0.0	0.0	0.0	0.0	149.0	0.0	0.0	0.0	293.0	0.0	0.0	0.0	0.0	31.0	166.0	0.0	0.0	0.0	0.0	0.0	0.0	1298.0	0.0	0.0	440.0	4844.0	228.0	0.0	0.0	0.0	155.0	0.0	298.0	0.0	0.0	0.0	0.0	0.0	0.0	0.0	0.0	4098.0	0.0
175	422.0	303.0	75.0	204.0	66.0	28.0	0.0	61.0	0.0	0.0	151.0	0.0	0.0	517.0	0.0	0.0	0.0	512.0	118.0	0.0	23.0	0.0	0.0	0.0	33.0	0.0	0.0	28.0	0.0	0.0	0.0	0.0	256.0	0.0	0.0	0.0	0.0	0.0	52.0	23.0	0.0	0.0	0.0	0.0	33.0	0.0	499.0	61.0	0.0
176	397.0	1183.0	0.0	721.0	0.0	486.0	165.0	0.0	0.0	0.0	0.0	0.0	0.0	0.0	0.0	333.0	0.0	0.0	0.0	31.0	106.0	0.0	249.0	0.0	540.0	0.0	0.0	221.0	221.0	0.0	0.0	0.0	120.0	0.0	522.0	0.0	0.0	227.0	157.0	0.0	0.0	0.0	0.0	0.0	0.0	0.0	0.0	0.0	0.0
177	163.0	127.0	0.0	4226.0	0.0	72.0	856.0	0.0	0.0	0.0	0.0	0.0	0.0	0.0	1876.0	0.0	0.0	0.0	72.0	956.0	109.0	0.0	13189.0	0.0	0.0	0.0	0.0	236.0	0.0	0.0	0.0	91.0	874.0	0.0	0.0	0.0	0.0	0.0	236.0	0.0	0.0	0.0	0.0	0.0	109.0	0.0	0.0	72.0	0.0
178	1193.0	1812.0	0.0	18875.0	357.0	3403.0	1747.0	0.0	72.0	0.0	2458.0	0.0	0.0	98.0	429.0	972.0	0.0	0.0	0.0	136.0	0.0	0.0	5569.0	65.0	1723.0	0.0	0.0	1306.0	163.0	0.0	686.0	744.0	773.0	0.0	663.0	0.0	155.0	341.0	5431.0	0.0	0.0	0.0	30.0	0.0	421.0	0.0	66.0	856.0	0.0
179	0.0	0.0	0.0	0.0	0.0	0.0	0.0	0.0	0.0	0.0	0.0	0.0	0.0	0.0	0.0	0.0	0.0	0.0	0.0	0.0	0.0	0.0	0.0	0.0	0.0	0.0	0.0	0.0	0.0	0.0	0.0	0.0	0.0	0.0	0.0	0.0	0.0	0.0	0.0	0.0	0.0	0.0	0.0	0.0	0.0	0.0	0.0	0.0	0.0
180	762.0	508.0	402.0	158.0	0.0	52.0	0.0	358.0	0.0	0.0	0.0	0.0	127.0	0.0	0.0	74.0	0.0	0.0	201.0	0.0	0.0	63.0	0.0	764.0	105.0	307.0	0.0	0.0	74.0	63.0	0.0	0.0	116.0	0.0	0.0	95.0	0.0	63.0	0.0	307.0	0.0	0.0	30.0	0.0	0.0	1119.0	0.0	0.0	677.0
181	468.0	278.0	80.0	666.0	201.0	65.0	0.0	593.0	0.0	0.0	269.0	0.0	0.0	0.0	0.0	0.0	0.0	206.0	153.0	0.0	73.0	0.0	0.0	0.0	117.0	0.0	0.0	80.0	0.0	0.0	0.0	0.0	366.0	0.0	0.0	0.0	19.0	0.0	95.0	0.0	0.0	0.0	0.0	0.0	0.0	80.0	0.0	65.0	0.0
182	353.0	560.0	0.0	767.0	0.0	163.0	0.0	0.0	0.0	0.0	0.0	0.0	0.0	0.0	0.0	120.0	0.0	0.0	0.0	0.0	0.0	0.0	138.0	0.0	172.0	0.0	0.0	0.0	60.0	0.0	88.0	69.0	77.0	0.0	0.0	0.0	0.0	0.0	348.0	0.0	0.0	0.0	0.0	0.0	0.0	0.0	0.0	120.0	0.0
183	0.0	0.0	0.0	0.0	0.0	0.0	0.0	0.0	0.0	0.0	0.0	0.0	0.0	0.0	0.0	0.0	0.0	0.0	0.0	0.0	0.0	0.0	0.0	0.0	0.0	0.0	0.0	0.0	0.0	0.0	0.0	0.0	0.0	0.0	0.0	0.0	0.0	0.0	0.0	0.0	0.0	0.0	0.0	0.0	0.0	0.0	0.0	0.0	0.0
184	6565.0	3294.0	1405.0	2471.0	0.0	193.0	73.0	0.0	126.0	10.0	149.0	52.0	46.0	0.0	90.0	0.0	130.0	103.0	557.0	21.0	411.0	44.0	0.0	174.0	0.0	290.0	0.0	339.0	136.0	0.0	158.0	129.0	2763.0	68.0	0.0	101.0	58.0	0.0	448.0	436.0	95.0	158.0	0.0	9545.0	114.0	0.0	0.0	411.0	0.0
185	4257.0	5153.0	1120.0	15573.0	776.0	1792.0	993.0	608.0	126.0	0.0	1859.0	34.0	62.0	148.0	361.0	1232.0	143.0	464.0	379.0	252.0	196.0	73.0	2800.0	174.0	1008.0	270.0	0.0	1493.0	599.0	79.0	2711.0	1133.0	2320.0	68.0	640.0	101.0	116.0	797.0	2840.0	499.0	164.0	198.0	112.0	0.0	918.0	233.0	199.0	1304.0	117.0
186	0.0	0.0	0.0	0.0	0.0	0.0	0.0	0.0	0.0	0.0	0.0	0.0	0.0	0.0	0.0	0.0	0.0	0.0	0.0	0.0	0.0	0.0	0.0	0.0	0.0	0.0	0.0	0.0	0.0	0.0	0.0	0.0	0.0	0.0	0.0	0.0	0.0	0.0	0.0	0.0	0.0	0.0	0.0	0.0	0.0	0.0	0.0	0.0	0.0
187	438.0	761.0	0.0	2283.0	0.0	0.0	73.0	0.0	0.0	0.0	1109.0	0.0	0.0	0.0	542.0	345.0	0.0	0.0	0.0	63.0	0.0	0.0	484.0	0.0	945.0	0.0	0.0	484.0	0.0	0.0	52080.0	299.0	345.0	0.0	67.0	0.0	253.0	0.0	1694.0	0.0	0.0	0.0	0.0	0.0	191.0	0.0	0.0	1266.0	0.0
188	75.0	0.0	0.0	1690.0	0.0	40.0	0.0	34.0	0.0	0.0	0.0	0.0	0.0	0.0	180.0	0.0	0.0	0.0	0.0	0.0	0.0	0.0	75.0	0.0	52.0	0.0	0.0	227.0	0.0	0.0	757.0	326.0	81.0	0.0	34.0	0.0	38.0	0.0	647.0	0.0	0.0	0.0	0.0	0.0	0.0	0.0	0.0	1788.0	0.0
189	296.0	31.0	0.0	386.0	1967.0	21.0	0.0	31.0	0.0	21.0	126.0	0.0	0.0	26.0	0.0	31.0	0.0	1428.0	37.0	0.0	0.0	0.0	0.0	0.0	58.0	0.0	0.0	0.0	26.0	0.0	0.0	0.0	158.0	0.0	0.0	0.0	0.0	0.0	79.0	0.0	0.0	0.0	0.0	0.0	37.0	0.0	0.0	37.0	0.0
190	1839.0	1514.0	454.0	432.0	0.0	281.0	0.0	1752.0	36.0	0.0	119.0	0.0	20.0	0.0	0.0	735.0	0.0	0.0	324.0	0.0	0.0	0.0	0.0	0.0	18611.0	216.0	0.0	173.0	367.0	0.0	0.0	0.0	367.0	0.0	101.0	80.0	0.0	432.0	0.0	0.0	0.0	59.0	0.0	0.0	0.0	216.0	99.0	129.0	45.0
191	674.0	2352.0	0.0	1002.0	0.0	1221.0	183.0	0.0	0.0	0.0	0.0	0.0	0.0	0.0	0.0	200.0	0.0	0.0	0.0	0.0	0.0	0.0	237.0	0.0	346.0	0.0	0.0	373.0	218.0	0.0	105.0	259.0	273.0	0.0	1768.0	0.0	0.0	237.0	200.0	0.0	0.0	0.0	0.0	0.0	0.0	0.0	0.0	484.0	0.0
192	135.0	0.0	0.0	1134.0	0.0	111.0	0.0	0.0	0.0	0.0	0.0	0.0	0.0	0.0	67.0	0.0	0.0	0.0	0.0	0.0	0.0	0.0	98.0	0.0	86.0	0.0	0.0	863.0	0.0	0.0	316.0	13557.0	197.0	0.0	0.0	0.0	116.0	0.0	123.0	0.0	0.0	0.0	0.0	0.0	0.0	0.0	0.0	2533.0	0.0
193	467.0	450.0	0.0	1835.0	0.0	138.0	183.0	0.0	0.0	0.0	0.0	0.0	0.0	0.0	67.0	0.0	0.0	0.0	0.0	0.0	136.0	0.0	363.0	0.0	0.0	0.0	0.0	2987.0	0.0	0.0	52.0	1813.0	242.0	0.0	0.0	0.0	77.0	0.0	298.0	0.0	0.0	0.0	0.0	0.0	0.0	0.0	0.0	2869.0	0.0
194	893.0	8245.0	0.0	5909.0	217.0	1898.0	588.0	286.0	54.0	10.0	239.0	139.0	0.0	0.0	45.0	2151.0	0.0	103.0	316.0	42.0	151.0	36.0	1499.0	0.0	3145.0	0.0	0.0	373.0	864.0	0.0	35.0	388.0	773.0	0.0	927.0	0.0	38.0	2963.0	797.0	0.0	68.0	0.0	40.0	0.0	191.0	186.0	116.0	0.0	45.0
195	11292.0	9175.0	2489.0	50817.0	4863.0	7763.0	2115.0	1862.0	523.0	104.0	3028.0	156.0	213.0	567.0	16323.0	1520.0	482.0	2606.0	1518.0	1072.0	8558.0	316.0	8116.0	371.0	2604.0	856.0	0.0	30349.0	1089.0	438.0	24438.0	36701.0	12599.0	455.0	1702.0	485.0	14364.0	1538.0	16743.0	1420.0	465.0	654.0	419.0	0.0	2067.0	839.0	782.0	123929.0	225.0
196	7514.0	3624.0	2740.0	1414.0	124.0	1362.0	0.0	537.0	43537.0	177.0	239.0	4280.0	2662.0	61.0	0.0	148.0	430.0	129.0	1679.0	31.0	257.0	31703.0	0.0	371.0	737.0	2475.0	0.0	0.0	190.0	62377.0	0.0	0.0	1768.0	1237.0	404.0	12554.0	0.0	227.0	0.0	29064.0	3326.0	475.0	31666.0	0.0	0.0	1912.0	99.0	0.0	153.0
197	535.0	724.0	0.0	2173.0	6929.0	148.0	0.0	158.0	0.0	0.0	119.0	0.0	0.0	0.0	0.0	0.0	0.0	129.0	138.0	0.0	0.0	0.0	0.0	0.0	129.0	0.0	0.0	373.0	148.0	0.0	0.0	99.0	446.0	0.0	0.0	0.0	0.0	0.0	597.0	138.0	0.0	79.0	0.0	0.0	76.0	0.0	0.0	228.0	0.0
198	18764.0	1989.0	6829.0	1922.0	683.0	486.0	73.0	2757.0	343.0	208.0	509.0	130.0	161.0	123.0	0.0	185.0	625.0	361.0	96839.0	21.0	1120.0	132.0	0.0	829.0	786.0	35563.0	0.0	233.0	299.0	478.0	35.0	129.0	1215.0	13702.0	118.0	1174.0	0.0	284.0	398.0	364.0	301.0	2160.0	194.0	0.0	153.0	4152.0	233.0	0.0	333.0
199	172.0	117.0	40.0	36.0	0.0	0.0	0.0	45.0	0.0	494.0	0.0	0.0	0.0	367.0	0.0	0.0	117.0	99.0	72.0	0.0	0.0	0.0	0.0	0.0	22.0	45.0	0.0	0.0	0.0	0.0	0.0	0.0	81.0	0.0	0.0	22.0	0.0	0.0	22.0	0.0	0.0	0.0	0.0	0.0	0.0	49.0	181.0	0.0	0.0
200	561.0	208.0	112.0	23.0	0.0	0.0	0.0	0.0	29.0	0.0	0.0	13.0	23.0	0.0	0.0	13.0	0.0	0.0	0.0	0.0	13.0	9.0	0.0	0.0	13.0	13.0	0.0	0.0	0.0	39.0	0.0	0.0	23.0	3.0	0.0	72.0	0.0	0.0	0.0	403.0	301.0	0.0	29.0	0.0	0.0	0.0	0.0	9.0	0.0
201	1246.0	135.0	392.0	158.0	67.0	0.0	0.0	166.0	0.0	114.0	0.0	17.0	0.0	0.0	0.0	0.0	456.0	0.0	679.0	0.0	0.0	14.0	0.0	37.0	0.0	128.0	0.0	0.0	0.0	30.0	0.0	0.0	105.0	30.0	0.0	45.0	0.0	0.0	0.0	0.0	0.0	37322.0	0.0	0.0	37.0	120.0	0.0	0.0	0.0
202	1096.0	229.0	518.0	48.0	0.0	24.0	0.0	0.0	494.0	0.0	0.0	1600.0	1026.0	0.0	0.0	0.0	0.0	0.0	168.0	0.0	0.0	180.0	0.0	0.0	0.0	48.0	0.0	0.0	0.0	253.0	0.0	0.0	36.0	72.0	0.0	265.0	0.0	0.0	0.0	1036.0	314.0	24.0	241.0	0.0	0.0	120.0	0.0	0.0	0.0
203	869.0	132.0	279.0	38.0	0.0	0.0	0.0	0.0	163.0	0.0	0.0	10735.0	302.0	0.0	0.0	0.0	0.0	0.0	69.0	0.0	0.0	46.0	0.0	0.0	23.0	93.0	0.0	0.0	0.0	46.0	0.0	0.0	23.0	38.0	0.0	256.0	0.0	0.0	15.0	691.0	3039.0	0.0	100.0	0.0	0.0	31.0	0.0	15.0	23.0
204	6895.0	133239.0	2267.0	14777.0	3837.0	24191.0	735.0	5694.0	451.0	114.0	2608.0	200.0	244.0	938.0	248.0	22664.0	260.0	5625.0	1391.0	241.0	287.0	147.0	0.0	698.0	33615.0	1667.0	0.0	3734.0	24874.0	438.0	176.0	1457.0	4531.0	364.0	9929.0	627.0	292.0	65644.0	7823.0	1324.0	424.0	812.0	286.0	0.0	1071.0	2286.0	2697.0	819.0	288.0
205	1279.0	238.0	464.0	50.0	0.0	0.0	0.0	0.0	263.0	0.0	0.0	163.0	37.0	0.0	0.0	0.0	25.0	0.0	75.0	0.0	0.0	14.0	0.0	37.0	37.0	50.0	0.0	0.0	0.0	112.0	0.0	0.0	37.0	0.0	0.0	75.0	0.0	0.0	0.0	1266.0	29241.0	0.0	87.0	0.0	0.0	50.0	0.0	0.0	25.0
206	302.0	199.0	84.0	642.0	372.0	212.0	0.0	0.0	0.0	0.0	0.0	0.0	0.0	0.0	0.0	0.0	0.0	60.0	0.0	0.0	54.0	0.0	0.0	0.0	84.0	0.0	0.0	233.0	0.0	0.0	0.0	129.0	115.0	0.0	0.0	0.0	0.0	0.0	127.0	0.0	0.0	0.0	0.0	0.0	0.0	54.0	0.0	260.0	0.0
207	201.0	170.0	0.0	22399.0	170.0	61.0	61.0	0.0	0.0	0.0	1379.0	0.0	0.0	0.0	46.0	0.0	0.0	77.0	92.0	0.0	61.0	0.0	232.0	0.0	0.0	0.0	0.0	108.0	0.0	0.0	0.0	0.0	37430.0	0.0	0.0	0.0	0.0	0.0	2441.0	0.0	0.0	0.0	0.0	0.0	8405.0	61.0	0.0	92.0	0.0
208	1031.0	6008.0	0.0	5853.0	450.0	1800.0	846.0	0.0	0.0	0.0	299.0	17.0	0.0	0.0	0.0	4006.0	0.0	180.0	0.0	105.0	0.0	0.0	1856.0	0.0	5995.0	0.0	0.0	420.0	722.0	0.0	70.0	226.0	994.0	45.0	1770.0	0.0	38.0	4102.0	747.0	249.0	54.0	59.0	0.0	0.0	191.0	0.0	83.0	0.0	0.0
209	6273.0	2142.0	1530.0	2065.0	497.0	340.0	0.0	5944.0	180.0	292.0	419.0	34.0	31.0	135.0	0.0	111.0	651.0	696.0	3978.0	84.0	318.0	73.0	0.0	393.0	393.0	2295.0	0.0	326.0	217.0	139.0	0.0	0.0	1878.0	382.0	252.0	485.0	0.0	113.0	498.0	499.0	95.0	31673.0	112.0	0.0	153.0	839.0	149.0	0.0	99.0
210	2723.0	594.0	1056.0	346.0	0.0	198.0	0.0	231.0	0.0	0.0	179.0	0.0	31.0	0.0	0.0	115.0	0.0	0.0	445.0	0.0	0.0	0.0	0.0	1965.0	231.0	627.0	0.0	0.0	115.0	59.0	0.0	0.0	181.0	99.0	0.0	0.0	0.0	115.0	0.0	115.0	0.0	59.0	0.0	0.0	0.0	3685.0	0.0	0.0	1089.0
211	787.0	7314.0	191.0	710.0	155.0	973.0	128.0	823.0	0.0	0.0	0.0	0.0	31.0	0.0	0.0	1187.0	39.0	129.0	249.0	0.0	0.0	0.0	0.0	87.0	1916.0	364.0	0.0	0.0	6008.0	79.0	0.0	0.0	249.0	68.0	303.0	0.0	0.0	2450.0	0.0	172.0	54.0	0.0	0.0	0.0	0.0	233.0	0.0	0.0	0.0
212	21956.0	623.0	46600.0	695.0	139.0	0.0	0.0	644.0	867.0	83.0	149.0	182.0	187.0	0.0	0.0	0.0	208.0	129.0	8475.0	0.0	0.0	220.0	0.0	611.0	245.0	8609.0	0.0	0.0	0.0	1974.0	0.0	0.0	479.0	17304.0	0.0	3016.0	0.0	56.0	0.0	959.0	260.0	911.0	491.0	0.0	0.0	2146.0	0.0	0.0	216.0
213	629.0	281.0	113.0	414.0	87.0	0.0	0.0	66.0	0.0	20.0	73.0	0.0	0.0	2014.0	0.0	0.0	46.0	3547.0	60.0	0.0	0.0	0.0	0.0	0.0	0.0	120.0	0.0	0.0	0.0	0.0	0.0	0.0	334.0	0.0	0.0	0.0	0.0	0.0	113.0	0.0	0.0	0.0	0.0	0.0	60.0	0.0	10658.0	0.0	0.0
214	708.0	152.0	209.0	0.0	0.0	24.0	0.0	24.0	1255.0	0.0	0.0	182.0	109.0	0.0	0.0	0.0	0.0	0.0	72.0	0.0	32.0	917.0	0.0	0.0	40.0	64.0	0.0	0.0	24.0	977.0	0.0	0.0	64.0	48.0	0.0	450.0	0.0	24.0	24.0	1746.0	150.0	0.0	772.0	0.0	0.0	56.0	0.0	24.0	0.0
215	826.0	245.0	474.0	53.0	0.0	26.0	0.0	15.0	319.0	0.0	0.0	586.0	7428.0	0.0	0.0	0.0	0.0	0.0	69.0	0.0	26.0	1391.0	0.0	42.0	31.0	101.0	0.0	0.0	0.0	207.0	0.0	0.0	79.0	69.0	0.0	133.0	0.0	0.0	0.0	1151.0	133.0	0.0	1205.0	0.0	0.0	117.0	0.0	0.0	0.0
216	1844.0	113.0	471.0	48.0	0.0	0.0	0.0	0.0	487.0	104.0	0.0	1522.0	109.0	0.0	0.0	0.0	300.0	0.0	138.0	0.0	0.0	162.0	0.0	65.0	0.0	178.0	0.0	0.0	0.0	1256.0	0.0	0.0	0.0	446.0	0.0	13962.0	0.0	0.0	0.0	1113.0	355.0	40.0	245.0	0.0	0.0	279.0	0.0	0.0	0.0
217	211.0	54.0	29.0	190.0	310.0	0.0	0.0	38.0	0.0	0.0	33.0	0.0	0.0	33.0	0.0	0.0	0.0	799.0	29.0	0.0	16.0	0.0	0.0	12.0	0.0	0.0	0.0	16.0	0.0	0.0	0.0	0.0	164.0	25.0	0.0	0.0	0.0	0.0	16.0	0.0	0.0	0.0	0.0	0.0	0.0	29.0	29.0	0.0	0.0
218	371.0	873.0	61.0	110.0	0.0	14845.0	0.0	61.0	0.0	0.0	0.0	0.0	0.0	0.0	0.0	770.0	0.0	0.0	0.0	0.0	34.0	0.0	0.0	0.0	540.0	0.0	0.0	41.0	433.0	0.0	0.0	0.0	27.0	0.0	9676.0	0.0	0.0	626.0	34.0	0.0	0.0	0.0	0.0	0.0	0.0	27.0	0.0	41.0	0.0
219	0.0	0.0	0.0	24512.0	0.0	0.0	1011.0	0.0	0.0	0.0	0.0	0.0	0.0	0.0	45.0	0.0	0.0	0.0	0.0	0.0	0.0	0.0	0.0	0.0	0.0	0.0	0.0	980.0	0.0	0.0	0.0	129.0	0.0	0.0	0.0	0.0	0.0	0.0	0.0	0.0	0.0	0.0	0.0	0.0	0.0	0.0	0.0	0.0	0.0
220	0.0	0.0	0.0	0.0	0.0	0.0	0.0	0.0	0.0	0.0	0.0	0.0	0.0	98.0	0.0	0.0	0.0	0.0	0.0	0.0	0.0	0.0	0.0	0.0	0.0	0.0	0.0	0.0	0.0	0.0	0.0	0.0	0.0	0.0	0.0	0.0	0.0	0.0	0.0	0.0	0.0	0.0	0.0	0.0	0.0	0.0	233.0	0.0	0.0
221	2512.0	924.0	693.0	369.0	0.0	215.0	0.0	286.0	231.0	0.0	0.0	139.0	231.0	0.0	0.0	0.0	52.0	0.0	308.0	0.0	0.0	200.0	0.0	1572.0	863.0	786.0	0.0	0.0	0.0	262.0	0.0	0.0	339.0	68.0	0.0	121.0	19.0	0.0	0.0	4300.0	277.0	118.0	369.0	0.0	0.0	4245.0	0.0	0.0	724.0
222	3026.0	1049.0	1667.0	648.0	0.0	370.0	0.0	1217.0	216.0	31.0	599.0	173.0	308.0	86.0	0.0	148.0	130.0	0.0	1142.0	0.0	0.0	88.0	0.0	7686.0	370.0	2007.0	0.0	0.0	190.0	179.0	0.0	0.0	339.0	205.0	101.0	432.0	0.0	170.0	0.0	710.0	191.0	216.0	184.0	0.0	0.0	8537.0	99.0	0.0	12908.0
223	1292.0	425.0	177.0	1027.0	1771.0	0.0	0.0	230.0	0.0	0.0	832.0	0.0	0.0	86.0	0.0	0.0	39.0	3541.0	230.0	0.0	0.0	0.0	0.0	0.0	88.0	88.0	0.0	123.0	0.0	0.0	0.0	0.0	584.0	0.0	0.0	0.0	0.0	0.0	371.0	0.0	0.0	88.0	0.0	0.0	88.0	0.0	149.0	0.0	27.0
224	2451.0	6064.0	0.0	7580.0	388.0	2725.0	1324.0	0.0	0.0	0.0	659.0	26.0	31.0	0.0	67.0	2707.0	52.0	335.0	0.0	42.0	121.0	44.0	2483.0	87.0	4914.0	0.0	0.0	840.0	741.0	0.0	123.0	420.0	1657.0	0.0	2073.0	0.0	58.0	2906.0	1694.0	268.0	0.0	0.0	40.0	0.0	421.0	0.0	66.0	298.0	45.0
225	505.0	123.0	123.0	80.0	0.0	24.0	0.0	80.0	0.0	10192.0	30.0	0.0	0.0	246.0	0.0	0.0	2643.0	61.0	166.0	0.0	18.0	0.0	0.0	0.0	24.0	92.0	0.0	0.0	0.0	0.0	0.0	0.0	129.0	36.0	0.0	485.0	0.0	0.0	0.0	30.0	0.0	394.0	0.0	0.0	0.0	0.0	249.0	0.0	0.0
226	1909.0	134.0	419.0	110.0	0.0	0.0	0.0	198.0	0.0	887.0	39.0	0.0	0.0	0.0	0.0	0.0	6100.0	23.0	578.0	0.0	0.0	0.0	0.0	47.0	0.0	316.0	0.0	0.0	0.0	79.0	0.0	0.0	71.0	475.0	0.0	2131.0	0.0	0.0	63.0	102.0	0.0	9831.0	0.0	0.0	0.0	110.0	0.0	0.0	0.0
227	2387.0	1566.0	522.0	2722.0	279.0	0.0	91.0	0.0	0.0	135.0	522.0	0.0	0.0	969.0	0.0	111.0	169.0	932.0	708.0	0.0	90.0	0.0	0.0	109.0	335.0	484.0	0.0	233.0	217.0	39.0	0.0	0.0	3356.0	45.0	0.0	161.0	0.0	113.0	335.0	230.0	0.0	118.0	0.0	0.0	522.0	186.0	3021.0	0.0	45.0
228	2784.0	24069.0	755.0	9946.0	683.0	7690.0	809.0	2470.0	216.0	20.0	1859.0	69.0	52.0	259.0	90.0	9050.0	130.0	670.0	695.0	84.0	121.0	103.0	1094.0	414.0	14055.0	946.0	0.0	840.0	52913.0	139.0	52.0	356.0	2320.0	136.0	2983.0	121.0	77.0	21881.0	2989.0	614.0	68.0	178.0	92.0	0.0	497.0	699.0	666.0	260.0	72.0
229	1298.0	4006.0	156.0	738.0	0.0	12314.0	0.0	322.0	0.0	0.0	0.0	0.0	0.0	0.0	0.0	4970.0	0.0	103.0	246.0	0.0	0.0	0.0	0.0	65.0	5160.0	156.0	0.0	223.0	1096.0	0.0	0.0	0.0	313.0	45.0	6591.0	0.0	0.0	5926.0	0.0	0.0	0.0	0.0	30.0	0.0	0.0	373.0	0.0	0.0	27.0
230	127.0	77.0	0.0	63.0	0.0	0.0	0.0	0.0	0.0	176.0	0.0	0.0	0.0	458.0	0.0	0.0	84.0	91.0	28.0	0.0	0.0	0.0	0.0	0.0	0.0	28.0	0.0	0.0	0.0	0.0	0.0	0.0	70.0	0.0	0.0	0.0	0.0	21.0	0.0	0.0	0.0	21.0	0.0	0.0	0.0	21.0	134.0	0.0	14.0
231	203.0	67.0	0.0	309.0	0.0	48.0	0.0	0.0	0.0	0.0	0.0	0.0	0.0	0.0	1040.0	0.0	0.0	0.0	0.0	0.0	802.0	0.0	0.0	0.0	0.0	0.0	0.0	174.0	0.0	0.0	35.0	406.0	77.0	0.0	0.0	0.0	896.0	0.0	0.0	0.0	0.0	0.0	0.0	0.0	0.0	0.0	0.0	686.0	0.0
232	7456.0	5353.0	1338.0	19883.0	1615.0	9559.0	294.0	2485.0	234.0	114.0	599.0	121.0	104.0	395.0	226.0	816.0	378.0	799.0	1720.0	283.0	1741.0	88.0	0.0	524.0	1720.0	1338.0	0.0	7701.0	1171.0	199.0	246.0	2266.0	5526.0	364.0	1416.0	465.0	175.0	1253.0	2043.0	940.0	191.0	812.0	143.0	0.0	650.0	699.0	416.0	1863.0	270.0
233	334.0	85.0	0.0	153.0	0.0	0.0	0.0	0.0	0.0	156.0	21.0	0.0	0.0	1776.0	0.0	21.0	74.0	103.0	78.0	0.0	0.0	0.0	0.0	0.0	21.0	46.0	0.0	21.0	0.0	0.0	0.0	0.0	185.0	0.0	0.0	0.0	0.0	0.0	0.0	0.0	0.0	0.0	0.0	0.0	0.0	0.0	1115.0	0.0	0.0
234	9664.0	5652.0	2552.0	12764.0	55656.0	2005.0	239.0	3464.0	325.0	877.0	8205.0	156.0	104.0	4864.0	90.0	667.0	1356.0	145980.0	3099.0	210.0	954.0	125.0	0.0	655.0	1641.0	2370.0	0.0	1073.0	571.0	359.0	35.0	356.0	13493.0	569.0	606.0	769.0	58.0	683.0	3646.0	1036.0	301.0	2005.0	194.0	0.0	1416.0	1352.0	6494.0	558.0	342.0
235	1199.0	465.0	179.0	2005.0	268.0	214.0	0.0	161.0	0.0	73.0	0.0	0.0	0.0	1522.0	0.0	148.0	91.0	1163.0	429.0	0.0	250.0	0.0	0.0	65.0	0.0	214.0	0.0	0.0	0.0	0.0	17.0	0.0	4172.0	68.0	0.0	0.0	0.0	0.0	0.0	0.0	0.0	0.0	0.0	0.0	358.0	0.0	2990.0	0.0	0.0
236	401.0	507.0	0.0	956.0	105.0	258.0	0.0	0.0	0.0	0.0	0.0	0.0	0.0	0.0	0.0	0.0	0.0	0.0	0.0	0.0	0.0	0.0	0.0	0.0	114.0	0.0	0.0	793.0	0.0	0.0	0.0	226.0	200.0	0.0	67.0	0.0	0.0	0.0	191.0	0.0	0.0	0.0	0.0	0.0	0.0	0.0	0.0	670.0	0.0
237	1047.0	666.0	317.0	1492.0	3682.0	0.0	0.0	349.0	36.0	41.0	889.0	0.0	0.0	444.0	0.0	0.0	52.0	23435.0	285.0	0.0	136.0	14.0	0.0	0.0	190.0	158.0	0.0	0.0	0.0	0.0	0.0	0.0	1143.0	45.0	0.0	0.0	0.0	0.0	412.0	0.0	54.0	79.0	0.0	0.0	190.0	0.0	566.0	158.0	45.0
238	408.0	310.0	0.0	636.0	0.0	130.0	0.0	81.0	0.0	0.0	0.0	0.0	0.0	0.0	45.0	0.0	0.0	0.0	0.0	0.0	97.0	0.0	195.0	0.0	0.0	0.0	0.0	4714.0	0.0	0.0	35.0	2169.0	146.0	0.0	67.0	0.0	38.0	0.0	130.0	0.0	0.0	0.0	0.0	0.0	0.0	0.0	0.0	372.0	0.0
239	0.0	895.0	0.0	2535.0	1382.0	243.0	91.0	214.0	0.0	0.0	149.0	0.0	0.0	0.0	67.0	111.0	0.0	154.0	316.0	0.0	0.0	0.0	0.0	0.0	245.0	0.0	0.0	1073.0	0.0	0.0	0.0	291.0	0.0	0.0	101.0	0.0	58.0	170.0	797.0	0.0	0.0	0.0	0.0	0.0	0.0	0.0	83.0	782.0	0.0
240	720.0	360.0	245.0	1600.0	201.0	389.0	0.0	129.0	0.0	0.0	0.0	0.0	0.0	0.0	0.0	115.0	0.0	0.0	129.0	21.0	0.0	0.0	0.0	0.0	158.0	0.0	0.0	560.0	0.0	0.0	0.0	161.0	273.0	0.0	0.0	0.0	0.0	115.0	172.0	0.0	0.0	0.0	0.0	0.0	0.0	0.0	0.0	484.0	0.0
241	1627.0	190.0	397.0	119.0	139.0	0.0	0.0	150.0	0.0	93.0	0.0	0.0	0.0	0.0	0.0	0.0	404.0	0.0	1397.0	0.0	0.0	0.0	0.0	87.0	23.0	476.0	0.0	0.0	0.0	0.0	0.0	0.0	174.0	55.0	0.0	60.0	0.0	0.0	31.0	39.0	0.0	5010.0	0.0	0.0	0.0	139.0	0.0	0.0	0.0
242	1961.0	717.0	506.0	590.0	139.0	147.0	0.0	29175.0	0.0	0.0	0.0	0.0	0.0	0.0	0.0	105.0	0.0	129.0	421.0	0.0	0.0	44.0	0.0	0.0	274.0	210.0	0.0	0.0	105.0	39.0	0.0	0.0	379.0	45.0	0.0	0.0	0.0	168.0	0.0	0.0	0.0	99.0	0.0	0.0	0.0	232.0	0.0	0.0	36.0
243	129.0	394.0	0.0	275.0	0.0	145.0	43.0	0.0	0.0	0.0	0.0	0.0	0.0	0.0	0.0	43.0	0.0	0.0	0.0	0.0	0.0	0.0	43.0	0.0	0.0	0.0	0.0	183.0	0.0	0.0	0.0	102.0	64.0	0.0	0.0	0.0	0.0	43.0	0.0	0.0	0.0	0.0	0.0	0.0	0.0	0.0	0.0	118.0	0.0
244	3494.0	2402.0	390.0	826.0	0.0	421.0	0.0	998.0	0.0	0.0	0.0	0.0	0.0	0.0	0.0	343.0	0.0	0.0	249.0	31.0	151.0	0.0	0.0	0.0	811.0	0.0	0.0	218.0	405.0	0.0	17.0	0.0	374.0	0.0	101.0	0.0	0.0	312.0	156.0	0.0	0.0	0.0	0.0	0.0	0.0	0.0	0.0	894.0	0.0
245	5926.0	412.0	2443.0	478.0	248.0	0.0	0.0	966.0	0.0	20.0	0.0	0.0	20.0	0.0	0.0	0.0	78.0	0.0	4933.0	0.0	287.0	22.0	0.0	436.0	181.0	3245.0	0.0	0.0	0.0	0.0	0.0	0.0	231.0	661.0	0.0	80.0	0.0	0.0	99.0	0.0	0.0	158.0	0.0	0.0	0.0	2845.0	0.0	0.0	63.0
246	716.0	4192.0	195.0	347.0	0.0	584.0	0.0	501.0	0.0	0.0	0.0	0.0	0.0	0.0	0.0	3486.0	0.0	129.0	217.0	0.0	0.0	0.0	0.0	87.0	1277.0	195.0	0.0	0.0	2997.0	0.0	0.0	0.0	260.0	0.0	236.0	0.0	0.0	4216.0	130.0	0.0	0.0	0.0	0.0	0.0	0.0	139.0	66.0	0.0	81.0
247	1181.0	2568.0	231.0	333.0	102.0	1463.0	0.0	205.0	0.0	0.0	0.0	0.0	0.0	0.0	0.0	26194.0	0.0	77.0	0.0	0.0	0.0	0.0	0.0	131.0	6634.0	0.0	0.0	102.0	847.0	0.0	0.0	0.0	154.0	0.0	387.0	0.0	0.0	4057.0	0.0	0.0	0.0	0.0	0.0	0.0	0.0	186.0	0.0	0.0	0.0
248	2463.0	4962.0	749.0	1178.0	170.0	1265.0	0.0	465.0	72.0	31.0	149.0	52.0	57.0	111.0	0.0	2967.0	39.0	412.0	642.0	0.0	0.0	36.0	0.0	283.0	2752.0	856.0	0.0	0.0	2832.0	79.0	35.0	0.0	663.0	136.0	387.0	121.0	0.0	2051.0	0.0	268.0	54.0	198.0	61.0	0.0	76.0	746.0	149.0	0.0	261.0
249	1181.0	626.0	232.0	644.0	124.0	178.0	0.0	1717.0	54.0	0.0	0.0	0.0	0.0	0.0	0.0	143.0	0.0	89.0	322.0	0.0	89.0	0.0	0.0	0.0	214.0	161.0	0.0	107.0	0.0	0.0	0.0	0.0	250.0	0.0	0.0	0.0	0.0	0.0	0.0	0.0	0.0	0.0	0.0	0.0	0.0	107.0	0.0	125.0	27.0
250	372.0	4098.0	0.0	382.0	0.0	2398.0	0.0	0.0	0.0	0.0	0.0	0.0	0.0	0.0	0.0	936.0	0.0	0.0	0.0	0.0	0.0	0.0	66.0	0.0	1156.0	0.0	0.0	0.0	4824.0	0.0	17.0	0.0	0.0	0.0	1156.0	0.0	0.0	1251.0	66.0	0.0	0.0	0.0	0.0	0.0	0.0	0.0	0.0	66.0	0.0
251	102.0	38.0	19.0	1586.0	38.0	0.0	25.0	25.0	0.0	0.0	329.0	0.0	0.0	25.0	25.0	0.0	0.0	25.0	19.0	0.0	25.0	0.0	0.0	0.0	0.0	51.0	0.0	0.0	0.0	0.0	0.0	0.0	29509.0	0.0	0.0	0.0	0.0	0.0	377.0	0.0	0.0	0.0	0.0	0.0	1688.0	0.0	0.0	12.0	0.0
252	4465.0	1975.0	1602.0	715.0	341.0	400.0	0.0	572.0	372.0	31.0	209.0	130.0	229.0	123.0	0.0	185.0	65.0	180.0	1001.0	0.0	0.0	191.0	0.0	4607.0	915.0	1345.0	0.0	0.0	136.0	286.0	0.0	0.0	601.0	273.0	67.0	601.0	0.0	113.0	0.0	6411.0	219.0	198.0	457.0	0.0	76.0	6484.0	149.0	0.0	3120.0
253	565.0	71.0	143.0	370.0	652.0	0.0	0.0	133.0	0.0	41.0	133.0	0.0	0.0	111.0	0.0	0.0	71.0	1254.0	123.0	0.0	0.0	0.0	0.0	0.0	0.0	123.0	0.0	0.0	0.0	0.0	0.0	0.0	174.0	0.0	0.0	0.0	0.0	0.0	82.0	0.0	0.0	0.0	0.0	0.0	0.0	61.0	71.0	0.0	0.0
254	1245.0	11912.0	435.0	518.0	0.0	584.0	0.0	358.0	54.0	0.0	0.0	0.0	0.0	0.0	0.0	630.0	0.0	206.0	207.0	0.0	0.0	0.0	0.0	174.0	884.0	228.0	0.0	0.0	3839.0	0.0	35.0	0.0	435.0	136.0	202.0	0.0	0.0	1196.0	0.0	153.0	0.0	59.0	40.0	0.0	0.0	233.0	0.0	0.0	99.0
255	1504.0	6915.0	316.0	1240.0	0.0	1362.0	0.0	286.0	90.0	0.0	0.0	26.0	20.0	49.0	0.0	2633.0	0.0	206.0	290.0	31.0	106.0	0.0	0.0	65.0	2309.0	316.0	0.0	0.0	4460.0	0.0	0.0	0.0	448.0	0.0	505.0	0.0	0.0	13333.0	0.0	211.0	0.0	79.0	71.0	0.0	0.0	233.0	0.0	0.0	126.0
256	133.0	63.0	0.0	956.0	0.0	42.0	56.0	0.0	0.0	0.0	0.0	0.0	0.0	0.0	1085.0	0.0	0.0	0.0	0.0	0.0	393.0	0.0	0.0	0.0	0.0	0.0	0.0	288.0	0.0	0.0	88.0	246.0	161.0	0.0	0.0	0.0	838.0	0.0	105.0	0.0	0.0	0.0	0.0	0.0	0.0	0.0	0.0	1415.0	0.0
257	904.0	160.0	257.0	155.0	68.0	0.0	0.0	1002.0	0.0	0.0	0.0	0.0	0.0	0.0	0.0	0.0	39.0	0.0	948.0	0.0	0.0	0.0	0.0	38.0	24.0	189.0	0.0	0.0	0.0	0.0	0.0	0.0	141.0	29.0	0.0	0.0	0.0	24.0	29.0	0.0	0.0	734.0	29.0	0.0	0.0	139.0	0.0	0.0	36.0
258	385.0	119.0	166.0	0.0	0.0	0.0	0.0	0.0	28.0	0.0	0.0	28.0	0.0	0.0	0.0	0.0	14.0	0.0	23.0	0.0	0.0	4.0	0.0	19.0	0.0	28.0	0.0	0.0	0.0	33.0	0.0	0.0	14.0	0.0	0.0	14.0	0.0	0.0	0.0	307.0	573.0	9.0	19.0	0.0	0.0	0.0	0.0	0.0	14.0
259	372.0	409.0	55.0	12819.0	93.0	0.0	128.0	0.0	0.0	0.0	1049.0	0.0	0.0	0.0	130.0	0.0	0.0	55.0	111.0	21.0	111.0	0.0	930.0	0.0	0.0	0.0	0.0	111.0	0.0	0.0	0.0	0.0	23295.0	0.0	0.0	0.0	0.0	0.0	1594.0	0.0	0.0	0.0	0.0	0.0	1600.0	0.0	0.0	111.0	0.0
260	1336.0	859.0	238.0	14354.0	286.0	334.0	73.0	0.0	0.0	0.0	175.0	0.0	0.0	0.0	0.0	0.0	0.0	129.0	159.0	0.0	0.0	0.0	159.0	0.0	0.0	0.0	0.0	1766.0	0.0	0.0	88.0	238.0	1034.0	0.0	101.0	0.0	0.0	113.0	509.0	0.0	0.0	0.0	0.0	0.0	0.0	0.0	0.0	461.0	45.0
261	642.0	1230.0	0.0	1120.0	0.0	532.0	73.0	0.0	0.0	0.0	0.0	0.0	0.0	0.0	0.0	148.0	0.0	0.0	0.0	0.0	106.0	0.0	238.0	0.0	165.0	0.0	0.0	980.0	0.0	0.0	88.0	550.0	312.0	0.0	151.0	0.0	58.0	170.0	238.0	0.0	0.0	0.0	0.0	0.0	0.0	0.0	0.0	1155.0	0.0
262	458.0	344.0	0.0	1179.0	114.0	98.0	0.0	0.0	0.0	0.0	0.0	0.0	0.0	0.0	45.0	0.0	0.0	0.0	0.0	21.0	0.0	0.0	131.0	0.0	0.0	0.0	0.0	22794.0	0.0	0.0	0.0	1101.0	81.0	0.0	0.0	0.0	19.0	0.0	163.0	0.0	0.0	0.0	0.0	0.0	0.0	0.0	0.0	670.0	0.0
263	1985.0	892.0	374.0	834.0	172.0	0.0	0.0	201.0	36.0	1381.0	119.0	0.0	0.0	3309.0	0.0	0.0	633.0	1266.0	690.0	10.0	0.0	22.0	0.0	109.0	287.0	575.0	0.0	0.0	136.0	0.0	0.0	0.0	1151.0	45.0	0.0	259.0	0.0	0.0	0.0	0.0	0.0	201.0	51.0	0.0	76.0	287.0	1784.0	0.0	81.0
264	118.0	371.0	0.0	285.0	0.0	76.0	0.0	0.0	0.0	0.0	0.0	0.0	0.0	0.0	0.0	0.0	0.0	0.0	0.0	0.0	0.0	0.0	71.0	0.0	76.0	0.0	0.0	104.0	57.0	0.0	0.0	90.0	71.0	0.0	57.0	0.0	0.0	47.0	42.0	0.0	0.0	0.0	0.0	0.0	0.0	0.0	0.0	85.0	0.0
265	1143.0	294.0	437.0	44.0	0.0	35.0	0.0	0.0	16673.0	0.0	0.0	321.0	135.0	0.0	0.0	0.0	0.0	0.0	80.0	0.0	44.0	1303.0	0.0	53.0	0.0	214.0	0.0	0.0	0.0	3331.0	0.0	0.0	0.0	133.0	0.0	1250.0	0.0	0.0	0.0	13994.0	301.0	35.0	1455.0	0.0	0.0	139.0	0.0	0.0	0.0
266	706.0	230.0	0.0	1044.0	0.0	215.0	73.0	0.0	0.0	0.0	0.0	0.0	0.0	0.0	293.0	0.0	0.0	0.0	0.0	0.0	136.0	0.0	230.0	0.0	0.0	0.0	0.0	2043.0	0.0	0.0	0.0	18034.0	153.0	0.0	0.0	0.0	136.0	0.0	153.0	0.0	0.0	0.0	0.0	92.0	0.0	0.0	0.0	3986.0	0.0
267	982.0	153.0	199.0	337.0	512.0	0.0	0.0	215.0	0.0	952.0	0.0	0.0	0.0	370.0	0.0	0.0	2027.0	1351.0	430.0	0.0	0.0	0.0	0.0	0.0	0.0	476.0	0.0	0.0	0.0	0.0	0.0	0.0	168.0	0.0	0.0	184.0	0.0	0.0	92.0	153.0	0.0	767.0	30.0	0.0	0.0	107.0	133.0	0.0	0.0
268	106.0	76.0	0.0	657.0	0.0	0.0	0.0	0.0	0.0	0.0	0.0	0.0	0.0	0.0	2373.0	0.0	0.0	0.0	0.0	0.0	6341.0	0.0	91.0	0.0	76.0	61.0	0.0	275.0	0.0	0.0	76.0	290.0	336.0	0.0	0.0	0.0	1422.0	0.0	152.0	0.0	0.0	0.0	0.0	0.0	0.0	0.0	0.0	1573.0	0.0
269	103.0	126.0	0.0	1615.0	0.0	68.0	309.0	0.0	0.0	0.0	34.0	0.0	0.0	0.0	103.0	0.0	0.0	0.0	0.0	862.0	57.0	0.0	1856.0	0.0	0.0	0.0	0.0	103.0	0.0	0.0	0.0	80.0	584.0	0.0	0.0	0.0	0.0	0.0	160.0	0.0	0.0	0.0	0.0	0.0	91.0	0.0	0.0	45.0	0.0
270	878.0	343.0	0.0	1336.0	0.0	305.0	73.0	0.0	0.0	0.0	114.0	0.0	0.0	0.0	45.0	0.0	0.0	0.0	0.0	21.0	0.0	0.0	114.0	0.0	0.0	0.0	0.0	8028.0	114.0	0.0	35.0	1781.0	305.0	0.0	50.0	0.0	38.0	0.0	249.0	0.0	0.0	0.0	0.0	0.0	0.0	0.0	0.0	1043.0	0.0
271	127.0	39.0	0.0	151.0	0.0	39.0	0.0	0.0	0.0	0.0	39.0	0.0	0.0	0.0	226.0	0.0	0.0	0.0	0.0	0.0	90.0	0.0	0.0	0.0	0.0	0.0	0.0	119.0	0.0	0.0	63.0	206.0	111.0	0.0	0.0	0.0	292.0	0.0	39.0	0.0	0.0	0.0	0.0	0.0	0.0	0.0	0.0	1304.0	0.0
272	2312.0	366.0	439.0	627.0	310.0	0.0	0.0	608.0	0.0	0.0	329.0	0.0	0.0	37.0	0.0	0.0	0.0	309.0	429.0	0.0	151.0	0.0	0.0	0.0	125.0	167.0	0.0	0.0	0.0	0.0	0.0	0.0	663.0	68.0	0.0	0.0	0.0	0.0	188.0	136.0	0.0	858.0	0.0	0.0	0.0	139.0	83.0	0.0	0.0
273	951.0	963.0	317.0	139.0	0.0	139.0	0.0	152.0	0.0	0.0	0.0	0.0	0.0	0.0	0.0	278.0	0.0	0.0	177.0	0.0	0.0	0.0	0.0	524.0	329.0	240.0	0.0	0.0	278.0	0.0	0.0	0.0	88.0	0.0	0.0	0.0	0.0	228.0	50.0	0.0	0.0	0.0	0.0	0.0	0.0	1119.0	0.0	76.0	261.0
274	520.0	902.0	153.0	1178.0	0.0	0.0	0.0	0.0	0.0	0.0	0.0	0.0	0.0	0.0	1333.0	0.0	0.0	0.0	0.0	0.0	5619.0	0.0	0.0	0.0	0.0	0.0	0.0	321.0	0.0	0.0	264.0	413.0	459.0	0.0	0.0	0.0	721.0	0.0	448.0	0.0	0.0	0.0	0.0	413.0	0.0	0.0	0.0	2012.0	0.0
275	475.0	208.0	0.0	1769.0	0.0	81.0	52.0	0.0	0.0	0.0	44.0	0.0	0.0	0.0	0.0	0.0	0.0	0.0	81.0	0.0	0.0	0.0	111.0	0.0	0.0	0.0	0.0	16646.0	0.0	0.0	0.0	356.0	304.0	0.0	0.0	0.0	19.0	0.0	193.0	0.0	0.0	0.0	0.0	0.0	44.0	0.0	0.0	223.0	0.0
276	38612.0	383.0	3551.0	311.0	0.0	143.0	0.0	286.0	54.0	198.0	0.0	0.0	20.0	0.0	0.0	0.0	899.0	0.0	7499.0	0.0	0.0	0.0	0.0	152.0	119.0	2028.0	0.0	0.0	0.0	179.0	0.0	0.0	155.0	3419.0	0.0	769.0	0.0	0.0	0.0	131.0	0.0	9791.0	30.0	0.0	0.0	466.0	0.0	0.0	45.0
277	234.0	91.0	62.0	140.0	0.0	0.0	0.0	0.0	0.0	25.0	0.0	0.0	0.0	843.0	0.0	0.0	37.0	91.0	57.0	0.0	0.0	0.0	0.0	0.0	0.0	54.0	0.0	0.0	0.0	0.0	0.0	0.0	446.0	0.0	0.0	0.0	0.0	0.0	31.0	0.0	0.0	0.0	0.0	0.0	0.0	0.0	915.0	14.0	0.0
278	486.0	454.0	0.0	1946.0	0.0	243.0	220.0	0.0	0.0	0.0	0.0	0.0	0.0	0.0	67.0	162.0	0.0	0.0	0.0	21.0	0.0	0.0	340.0	0.0	194.0	0.0	0.0	210.0	136.0	0.0	3926.0	259.0	227.0	0.0	67.0	0.0	38.0	113.0	348.0	0.0	0.0	0.0	0.0	0.0	0.0	0.0	0.0	372.0	0.0
279	5917.0	2552.0	2030.0	638.0	0.0	243.0	0.0	250.0	2262.0	114.0	0.0	30049.0	16291.0	0.0	0.0	0.0	234.0	0.0	928.0	0.0	227.0	986.0	0.0	174.0	0.0	1044.0	0.0	0.0	0.0	1740.0	0.0	0.0	773.0	290.0	151.0	2552.0	0.0	56.0	0.0	4989.0	4668.0	237.0	2146.0	0.0	0.0	793.0	0.0	0.0	180.0
280	5417.0	3047.0	1015.0	7787.0	528.0	1692.0	515.0	1015.0	198.0	41.0	419.0	52.0	72.0	246.0	384.0	408.0	221.0	438.0	1015.0	210.0	969.0	58.0	846.0	262.0	442.0	676.0	0.0	157352.0	490.0	239.0	404.0	38569.0	2652.0	182.0	303.0	425.0	233.0	569.0	1046.0	364.0	136.0	237.0	204.0	0.0	382.0	326.0	166.0	2570.0	153.0
281	1784.0	319.0	498.0	418.0	186.0	129.0	0.0	6517.0	36.0	0.0	0.0	0.0	0.0	0.0	0.0	0.0	0.0	0.0	638.0	0.0	0.0	0.0	0.0	131.0	229.0	488.0	0.0	0.0	0.0	0.0	0.0	0.0	109.0	0.0	0.0	0.0	0.0	0.0	0.0	79.0	0.0	1126.0	0.0	0.0	0.0	186.0	0.0	0.0	27.0
282	173.0	104.0	0.0	4930.0	0.0	52.0	538.0	69.0	0.0	0.0	121.0	0.0	0.0	0.0	69.0	0.0	0.0	0.0	0.0	277.0	0.0	0.0	30868.0	0.0	0.0	0.0	0.0	173.0	52.0	0.0	0.0	0.0	2691.0	0.0	0.0	0.0	0.0	0.0	208.0	0.0	0.0	0.0	0.0	0.0	208.0	0.0	0.0	86.0	0.0
283	308.0	119.0	119.0	2121.0	124.0	0.0	73.0	0.0	0.0	0.0	0.0	0.0	0.0	0.0	972.0	0.0	0.0	0.0	0.0	21.0	166.0	0.0	273.0	0.0	0.0	0.0	0.0	770.0	0.0	0.0	563.0	1214.0	342.0	0.0	0.0	0.0	370.0	0.0	249.0	0.0	0.0	0.0	0.0	0.0	76.0	0.0	0.0	1900.0	0.0
284	630.0	4604.0	218.0	1308.0	0.0	1508.0	110.0	286.0	0.0	0.0	239.0	17.0	20.0	0.0	0.0	3523.0	0.0	129.0	0.0	31.0	0.0	0.0	193.0	109.0	3243.0	218.0	0.0	280.0	24670.0	0.0	0.0	0.0	411.0	0.0	910.0	0.0	0.0	9060.0	0.0	153.0	54.0	0.0	0.0	0.0	0.0	0.0	66.0	0.0	0.0
285	8349.0	4073.0	1832.0	5295.0	792.0	1832.0	147.0	92357.0	216.0	146.0	569.0	113.0	140.0	271.0	90.0	890.0	195.0	1316.0	2443.0	378.0	1317.0	88.0	0.0	349.0	2443.0	1832.0	0.0	746.0	544.0	319.0	123.0	518.0	3536.0	387.0	303.0	465.0	77.0	740.0	847.0	767.0	219.0	396.0	194.0	0.0	421.0	1018.0	383.0	707.0	198.0
286	1216.0	0.0	0.0	11097.0	512.0	584.0	423.0	0.0	0.0	0.0	689.0	0.0	0.0	0.0	5019.0	148.0	0.0	206.0	0.0	157.0	1620.0	0.0	988.0	65.0	344.0	0.0	0.0	5928.0	0.0	0.0	3415.0	8665.0	1547.0	45.0	101.0	0.0	3625.0	113.0	1644.0	0.0	0.0	59.0	30.0	0.0	344.0	0.0	0.0	5928.0	0.0
287	122.0	23.0	64.0	168.0	0.0	46.0	0.0	34.0	0.0	99.0	0.0	0.0	0.0	3105.0	0.0	0.0	75.0	180.0	23.0	0.0	0.0	0.0	0.0	0.0	0.0	34.0	0.0	0.0	0.0	0.0	0.0	0.0	110.0	0.0	0.0	23.0	0.0	0.0	40.0	0.0	0.0	23.0	0.0	0.0	0.0	0.0	273.0	0.0	0.0
288	339.0	8568.0	127.0	417.0	0.0	632.0	0.0	0.0	0.0	0.0	0.0	0.0	0.0	0.0	0.0	408.0	0.0	0.0	0.0	0.0	0.0	0.0	99.0	0.0	737.0	0.0	0.0	91.0	254.0	0.0	17.0	0.0	84.0	0.0	84.0	0.0	0.0	626.0	91.0	134.0	54.0	0.0	0.0	0.0	0.0	0.0	0.0	0.0	36.0
289	3018.0	1547.0	558.0	558.0	186.0	279.0	0.0	1318.0	0.0	10.0	0.0	0.0	0.0	0.0	0.0	558.0	0.0	0.0	228.0	0.0	0.0	0.0	0.0	0.0	12656.0	126.0	0.0	152.0	279.0	0.0	0.0	129.0	177.0	68.0	134.0	0.0	0.0	329.0	152.0	0.0	0.0	0.0	0.0	0.0	0.0	202.0	0.0	260.0	27.0
290	2780.0	2031.0	533.0	7379.0	388.0	438.0	239.0	214.0	36.0	0.0	269.0	0.0	0.0	86.0	2102.0	185.0	104.0	232.0	0.0	136.0	1242.0	0.0	0.0	43.0	0.0	225.0	0.0	4812.0	163.0	39.0	2077.0	4545.0	1878.0	0.0	84.0	0.0	1325.0	0.0	747.0	364.0	68.0	99.0	40.0	0.0	229.0	0.0	149.0	5998.0	0.0
291	1062.0	568.0	0.0	1581.0	0.0	370.0	110.0	0.0	0.0	0.0	0.0	0.0	0.0	0.0	113.0	0.0	0.0	0.0	0.0	21.0	181.0	0.0	197.0	0.0	0.0	0.0	0.0	9289.0	136.0	0.0	0.0	9715.0	321.0	0.0	0.0	0.0	38.0	113.0	197.0	0.0	0.0	0.0	0.0	0.0	0.0	0.0	0.0	819.0	0.0
292	3036.0	1151.0	460.0	963.0	139.0	125.0	0.0	984.0	0.0	10.0	0.0	0.0	0.0	0.0	0.0	251.0	0.0	0.0	355.0	0.0	0.0	0.0	0.0	87.0	586.0	188.0	0.0	146.0	108.0	0.0	17.0	129.0	376.0	68.0	0.0	0.0	0.0	146.0	298.0	0.0	0.0	0.0	0.0	0.0	0.0	0.0	0.0	558.0	0.0
293	144.0	64.0	0.0	25217.0	80.0	0.0	73.0	0.0	0.0	0.0	816.0	0.0	0.0	0.0	32.0	0.0	0.0	48.0	16.0	0.0	32.0	0.0	336.0	0.0	0.0	0.0	0.0	48.0	0.0	0.0	0.0	0.0	58999.0	0.0	16.0	0.0	0.0	0.0	1392.0	0.0	0.0	0.0	0.0	0.0	4563.0	0.0	32.0	16.0	0.0
294	2427.0	839.0	998.0	544.0	0.0	0.0	0.0	358.0	54.0	0.0	179.0	34.0	136.0	49.0	0.0	181.0	78.0	103.0	544.0	0.0	0.0	44.0	0.0	35900.0	226.0	1179.0	0.0	0.0	0.0	79.0	0.0	0.0	362.0	136.0	0.0	294.0	19.0	0.0	0.0	249.0	0.0	158.0	81.0	0.0	0.0	7651.0	0.0	0.0	6629.0
295	117.0	131.0	0.0	9156.0	52.0	0.0	65.0	0.0	0.0	0.0	599.0	0.0	0.0	0.0	26.0	0.0	0.0	0.0	0.0	0.0	39.0	0.0	288.0	0.0	0.0	0.0	0.0	0.0	0.0	0.0	0.0	0.0	18942.0	0.0	0.0	0.0	0.0	0.0	1046.0	0.0	0.0	0.0	0.0	0.0	1148.0	26.0	39.0	91.0	0.0
296	530.0	583.0	0.0	48138.0	170.0	291.0	3734.0	0.0	0.0	0.0	424.0	0.0	0.0	0.0	344.0	0.0	0.0	0.0	0.0	63.0	185.0	0.0	30421.0	0.0	0.0	0.0	0.0	716.0	0.0	0.0	0.0	159.0	2997.0	0.0	0.0	0.0	77.0	0.0	1458.0	0.0	0.0	0.0	0.0	0.0	318.0	0.0	0.0	397.0	0.0
297	67.0	33.0	13.0	1111.0	27.0	0.0	6.0	0.0	0.0	0.0	135.0	0.0	0.0	33.0	0.0	0.0	0.0	0.0	13.0	0.0	0.0	0.0	0.0	0.0	0.0	0.0	0.0	27.0	0.0	0.0	0.0	0.0	47082.0	0.0	0.0	0.0	0.0	0.0	142.0	0.0	0.0	0.0	0.0	0.0	1463.0	0.0	0.0	0.0	0.0
298	247.0	57.0	40.0	807.0	0.0	0.0	0.0	69.0	0.0	0.0	126.0	0.0	0.0	138.0	0.0	0.0	0.0	103.0	138.0	0.0	0.0	0.0	0.0	46.0	63.0	149.0	0.0	0.0	0.0	0.0	0.0	0.0	663.0	0.0	0.0	0.0	0.0	0.0	121.0	51.0	0.0	0.0	0.0	0.0	109.0	69.0	380.0	0.0	57.0
299	18.0	34.0	8.0	149.0	0.0	0.0	0.0	0.0	0.0	0.0	0.0	0.0	0.0	0.0	0.0	0.0	0.0	0.0	0.0	0.0	0.0	0.0	0.0	0.0	0.0	0.0	0.0	0.0	0.0	0.0	0.0	0.0	59.0	0.0	0.0	0.0	0.0	8.0	28.0	0.0	0.0	0.0	0.0	0.0	0.0	0.0	59.0	0.0	0.0
300	323.0	97.0	0.0	367.0	0.0	0.0	0.0	86.0	0.0	20.0	0.0	0.0	0.0	226.0	0.0	0.0	39.0	118.0	64.0	0.0	0.0	0.0	0.0	0.0	75.0	43.0	0.0	0.0	0.0	0.0	0.0	0.0	291.0	0.0	0.0	0.0	0.0	0.0	0.0	0.0	0.0	0.0	0.0	0.0	43.0	0.0	518.0	0.0	75.0
301	73.0	90.0	49.0	1297.0	24.0	32.0	172.0	0.0	0.0	0.0	0.0	0.0	0.0	0.0	41.0	0.0	0.0	0.0	41.0	1182.0	24.0	0.0	377.0	0.0	0.0	0.0	0.0	32.0	0.0	0.0	0.0	0.0	525.0	0.0	0.0	0.0	24.0	0.0	90.0	0.0	0.0	0.0	0.0	0.0	90.0	0.0	0.0	41.0	0.0
302	507.0	338.0	70.0	1972.0	0.0	56.0	309.0	0.0	0.0	0.0	0.0	0.0	0.0	0.0	126.0	0.0	0.0	0.0	70.0	12087.0	0.0	0.0	676.0	0.0	0.0	0.0	0.0	70.0	0.0	0.0	0.0	0.0	1591.0	0.0	0.0	0.0	0.0	0.0	70.0	0.0	0.0	0.0	0.0	0.0	140.0	0.0	0.0	70.0	0.0
303	184.0	154.0	0.0	677.0	0.0	49.0	55.0	0.0	0.0	0.0	0.0	0.0	0.0	0.0	0.0	0.0	0.0	0.0	30.0	35300.0	0.0	0.0	86.0	0.0	36.0	0.0	0.0	61.0	0.0	0.0	0.0	0.0	394.0	0.0	0.0	0.0	0.0	0.0	0.0	0.0	0.0	0.0	0.0	0.0	36.0	0.0	0.0	0.0	0.0
304	2.0	13.0	0.0	289.0	8.0	0.0	29.0	0.0	0.0	0.0	0.0	0.0	0.0	0.0	0.0	2.0	0.0	0.0	0.0	283.0	0.0	0.0	13.0	0.0	0.0	0.0	570.0	18.0	0.0	0.0	0.0	0.0	104.0	0.0	0.0	0.0	0.0	0.0	0.0	0.0	0.0	0.0	0.0	0.0	13.0	0.0	0.0	13.0	0.0
305	263.0	254.0	0.0	29796.0	81.0	109.0	128.0	0.0	0.0	0.0	239.0	0.0	0.0	0.0	0.0	0.0	0.0	0.0	0.0	0.0	0.0	0.0	163.0	0.0	0.0	0.0	0.0	1306.0	100.0	0.0	0.0	0.0	663.0	0.0	0.0	0.0	0.0	0.0	797.0	0.0	0.0	0.0	0.0	0.0	76.0	0.0	0.0	223.0	0.0
306	23.0	32.0	17.0	136.0	0.0	0.0	0.0	0.0	0.0	8.0	11.0	0.0	0.0	313.0	0.0	0.0	0.0	38.0	8.0	0.0	0.0	0.0	0.0	0.0	0.0	0.0	0.0	0.0	0.0	0.0	0.0	0.0	663.0	0.0	0.0	0.0	0.0	0.0	0.0	0.0	0.0	0.0	0.0	0.0	11.0	0.0	4076.0	0.0	0.0
307	3.0	0.0	0.0	706.0	3.0	15.0	0.0	0.0	0.0	0.0	116.0	0.0	0.0	3.0	0.0	0.0	0.0	0.0	3.0	0.0	3.0	0.0	7.0	0.0	0.0	0.0	1680.0	41.0	0.0	0.0	7.0	7.0	12709.0	0.0	0.0	0.0	0.0	0.0	101.0	0.0	0.0	0.0	0.0	0.0	488.0	0.0	3.0	3.0	0.0
308	4.0	0.0	0.0	4.0	0.0	0.0	0.0	0.0	0.0	0.0	0.0	0.0	0.0	23.0	0.0	0.0	0.0	0.0	0.0	0.0	0.0	0.0	0.0	0.0	4.0	0.0	0.0	9.0	0.0	0.0	0.0	4.0	37.0	0.0	0.0	0.0	0.0	0.0	0.0	0.0	0.0	0.0	0.0	0.0	4.0	9.0	4.0	0.0	0.0
309	3.0	0.0	0.0	9.0	0.0	0.0	0.0	3.0	0.0	0.0	9.0	0.0	0.0	25.0	3.0	0.0	0.0	3.0	0.0	0.0	0.0	0.0	0.0	0.0	0.0	0.0	0.0	9.0	0.0	3.0	0.0	0.0	30.0	3.0	0.0	0.0	0.0	0.0	3.0	0.0	0.0	0.0	0.0	0.0	0.0	14.0	57.0	0.0	0.0
310	18.0	0.0	0.0	57.0	0.0	8.0	0.0	14.0	0.0	4.0	0.0	0.0	0.0	28.0	0.0	0.0	0.0	14.0	0.0	0.0	14.0	0.0	0.0	0.0	0.0	0.0	0.0	18.0	18.0	0.0	0.0	0.0	125.0	0.0	0.0	0.0	0.0	0.0	0.0	0.0	0.0	0.0	0.0	0.0	0.0	4.0	61.0	0.0	0.0
311	93.0	26.0	0.0	149.0	0.0	0.0	0.0	42.0	0.0	0.0	21.0	0.0	0.0	258.0	0.0	0.0	0.0	53.0	45.0	0.0	0.0	0.0	0.0	0.0	23.0	21.0	0.0	13.0	0.0	0.0	0.0	0.0	348.0	0.0	0.0	0.0	0.0	0.0	13.0	0.0	0.0	0.0	0.0	0.0	45.0	0.0	231.0	0.0	0.0
312	67.0	107.0	0.0	2958.0	0.0	67.0	416.0	0.0	0.0	0.0	0.0	0.0	0.0	0.0	363.0	0.0	0.0	0.0	0.0	887.0	121.0	0.0	739.0	0.0	0.0	0.0	0.0	134.0	0.0	0.0	0.0	0.0	753.0	0.0	0.0	0.0	134.0	0.0	80.0	0.0	0.0	0.0	0.0	0.0	80.0	0.0	0.0	0.0	0.0
313	26.0	15.0	0.0	43.0	0.0	0.0	0.0	0.0	0.0	0.0	0.0	0.0	0.0	15.0	0.0	0.0	0.0	0.0	0.0	0.0	0.0	0.0	0.0	0.0	15.0	0.0	0.0	10.0	0.0	0.0	0.0	0.0	59.0	0.0	0.0	4.0	0.0	0.0	0.0	0.0	0.0	0.0	0.0	0.0	0.0	0.0	15.0	0.0	0.0
314	68.0	9.0	0.0	14.0	3.0	3.0	0.0	0.0	0.0	3.0	9.0	0.0	0.0	14.0	0.0	0.0	0.0	3.0	3.0	0.0	9.0	0.0	0.0	0.0	0.0	0.0	0.0	0.0	0.0	0.0	0.0	0.0	59.0	0.0	0.0	0.0	0.0	0.0	9.0	9.0	0.0	0.0	0.0	0.0	0.0	9.0	14.0	0.0	0.0
315	183.0	65.0	52.0	3521.0	0.0	52.0	65.0	0.0	0.0	0.0	314.0	0.0	0.0	0.0	26.0	0.0	0.0	39.0	0.0	73.0	0.0	0.0	117.0	0.0	26.0	0.0	0.0	26.0	26.0	0.0	0.0	0.0	21445.0	0.0	0.0	0.0	0.0	0.0	811.0	0.0	0.0	0.0	0.0	0.0	1361.0	0.0	0.0	78.0	0.0
316	204.0	116.0	22.0	143.0	44.0	0.0	0.0	0.0	0.0	27.0	0.0	0.0	0.0	1055.0	0.0	0.0	0.0	66.0	0.0	0.0	16.0	0.0	0.0	0.0	16.0	0.0	0.0	0.0	16.0	0.0	0.0	0.0	237.0	0.0	0.0	0.0	0.0	0.0	0.0	0.0	0.0	22.0	0.0	0.0	33.0	0.0	11098.0	49.0	0.0
317	19.0	0.0	0.0	186.0	4.0	14.0	29.0	0.0	0.0	0.0	0.0	0.0	0.0	9.0	9.0	0.0	0.0	0.0	0.0	4961.0	0.0	0.0	43.0	0.0	0.0	0.0	0.0	0.0	0.0	0.0	0.0	4.0	113.0	0.0	0.0	0.0	0.0	0.0	0.0	0.0	0.0	0.0	0.0	0.0	4.0	0.0	9.0	9.0	0.0
318	189.0	229.0	0.0	3376.0	0.0	162.0	1999.0	0.0	0.0	0.0	0.0	0.0	0.0	0.0	135.0	0.0	0.0	0.0	0.0	31.0	216.0	0.0	3727.0	0.0	0.0	0.0	0.0	621.0	0.0	0.0	35.0	229.0	607.0	0.0	0.0	0.0	58.0	0.0	283.0	0.0	0.0	0.0	0.0	0.0	189.0	0.0	0.0	432.0	0.0
319	348.0	201.0	0.0	5916.0	0.0	164.0	9855.0	0.0	0.0	0.0	128.0	0.0	0.0	0.0	531.0	0.0	0.0	0.0	0.0	21.0	274.0	0.0	8408.0	0.0	0.0	0.0	0.0	439.0	0.0	0.0	35.0	219.0	1117.0	0.0	0.0	0.0	77.0	0.0	366.0	0.0	0.0	0.0	0.0	0.0	201.0	0.0	0.0	164.0	0.0
320	244.0	148.0	0.0	2958.0	0.0	148.0	13717.0	0.0	0.0	0.0	0.0	0.0	0.0	0.0	10279.0	0.0	0.0	0.0	0.0	31.0	85.0	0.0	3841.0	0.0	0.0	0.0	0.0	319.0	0.0	0.0	0.0	127.0	574.0	0.0	0.0	0.0	63.0	0.0	223.0	0.0	0.0	0.0	0.0	0.0	95.0	0.0	0.0	53.0	0.0
321	53.0	0.0	0.0	1831.0	0.0	175.0	267.0	0.0	0.0	0.0	0.0	0.0	0.0	0.0	11690.0	0.0	0.0	0.0	0.0	305.0	244.0	0.0	358.0	0.0	0.0	0.0	0.0	68.0	0.0	0.0	0.0	61.0	167.0	0.0	0.0	0.0	320.0	0.0	61.0	0.0	0.0	0.0	0.0	0.0	38.0	0.0	0.0	129.0	0.0
322	601.0	397.0	224.0	2213.0	0.0	0.0	122.0	81.0	0.0	0.0	0.0	0.0	0.0	0.0	153.0	0.0	0.0	0.0	0.0	612.0	0.0	0.0	316.0	0.0	0.0	122.0	0.0	122.0	0.0	0.0	17.0	0.0	1907.0	0.0	0.0	0.0	19.0	0.0	102.0	0.0	0.0	0.0	0.0	0.0	234.0	0.0	0.0	61.0	0.0
323	424.0	161.0	0.0	9080.0	0.0	80.0	110.0	0.0	0.0	0.0	70.0	0.0	0.0	0.0	0.0	0.0	0.0	0.0	91.0	0.0	106.0	0.0	212.0	0.0	0.0	0.0	0.0	4914.0	0.0	0.0	0.0	404.0	171.0	0.0	0.0	0.0	0.0	0.0	242.0	0.0	0.0	0.0	0.0	0.0	0.0	0.0	0.0	161.0	0.0
324	1008.0	548.0	285.0	93.0	0.0	0.0	0.0	0.0	145.0	0.0	0.0	822.0	4024.0	0.0	0.0	0.0	0.0	0.0	64.0	0.0	0.0	163.0	0.0	0.0	34.0	116.0	0.0	0.0	0.0	110.0	0.0	0.0	93.0	0.0	0.0	250.0	0.0	0.0	0.0	921.0	520.0	0.0	268.0	0.0	0.0	69.0	0.0	0.0	0.0
325	211.0	81.0	0.0	592.0	0.0	0.0	0.0	0.0	0.0	0.0	0.0	0.0	0.0	156.0	0.0	0.0	0.0	81.0	0.0	0.0	0.0	0.0	0.0	0.0	0.0	68.0	0.0	0.0	40.0	0.0	0.0	0.0	395.0	0.0	0.0	0.0	0.0	0.0	81.0	0.0	0.0	0.0	0.0	0.0	47.0	136.0	252.0	0.0	0.0
326	0.0	0.0	0.0	42.0	0.0	0.0	0.0	4.0	0.0	4.0	0.0	0.0	0.0	10.0	0.0	0.0	0.0	0.0	0.0	0.0	0.0	0.0	0.0	0.0	0.0	0.0	863.0	31.0	0.0	0.0	0.0	0.0	116.0	0.0	0.0	0.0	0.0	0.0	0.0	0.0	0.0	0.0	0.0	0.0	0.0	0.0	0.0	4.0	0.0
327	156.0	47.0	0.0	625.0	89.0	0.0	0.0	37.0	0.0	0.0	89.0	0.0	0.0	170.0	0.0	0.0	0.0	56.0	33.0	0.0	0.0	0.0	0.0	0.0	0.0	28.0	0.0	0.0	0.0	0.0	0.0	0.0	473.0	0.0	0.0	0.0	0.0	0.0	198.0	0.0	0.0	0.0	0.0	0.0	75.0	0.0	340.0	0.0	0.0
328	52.0	19.0	19.0	71.0	0.0	0.0	0.0	0.0	0.0	0.0	0.0	0.0	0.0	15.0	0.0	0.0	0.0	15.0	15.0	0.0	3.0	0.0	0.0	0.0	3.0	0.0	0.0	19.0	3.0	0.0	0.0	0.0	39.0	0.0	0.0	0.0	0.0	0.0	0.0	0.0	0.0	0.0	0.0	0.0	0.0	0.0	47.0	0.0	0.0
329	5.0	5.0	0.0	37.0	0.0	0.0	0.0	0.0	0.0	0.0	0.0	0.0	0.0	16.0	0.0	0.0	0.0	5.0	0.0	0.0	0.0	0.0	0.0	0.0	0.0	0.0	0.0	0.0	0.0	0.0	0.0	0.0	64.0	0.0	0.0	0.0	0.0	0.0	0.0	0.0	5.0	0.0	0.0	0.0	5.0	0.0	0.0	0.0	0.0
330	170.0	34.0	34.0	14.0	0.0	0.0	0.0	0.0	9.0	0.0	0.0	79.0	14.0	0.0	0.0	0.0	0.0	0.0	9.0	0.0	0.0	0.0	0.0	0.0	0.0	0.0	0.0	0.0	0.0	9.0	0.0	4.0	29.0	4.0	0.0	34.0	0.0	0.0	0.0	230.0	391.0	0.0	19.0	0.0	0.0	25.0	0.0	0.0	0.0
331	218.0	28.0	49.0	260.0	0.0	0.0	0.0	0.0	0.0	0.0	19.0	0.0	0.0	34.0	0.0	0.0	0.0	49.0	0.0	0.0	0.0	0.0	0.0	0.0	13.0	19.0	0.0	0.0	0.0	0.0	0.0	0.0	249.0	0.0	0.0	0.0	0.0	0.0	0.0	0.0	0.0	0.0	0.0	0.0	19.0	0.0	34.0	0.0	0.0
332	287.0	129.0	0.0	338.0	74.0	0.0	0.0	0.0	0.0	0.0	37.0	0.0	0.0	134.0	0.0	0.0	37.0	111.0	27.0	0.0	0.0	0.0	0.0	0.0	0.0	51.0	0.0	0.0	0.0	0.0	0.0	0.0	529.0	0.0	0.0	0.0	0.0	0.0	111.0	0.0	0.0	0.0	0.0	0.0	32.0	37.0	264.0	0.0	0.0
333	53.0	42.0	0.0	95.0	0.0	0.0	0.0	0.0	0.0	0.0	0.0	0.0	0.0	42.0	0.0	10.0	0.0	26.0	0.0	0.0	0.0	0.0	0.0	15.0	37.0	0.0	0.0	0.0	0.0	0.0	0.0	0.0	117.0	0.0	0.0	0.0	0.0	0.0	31.0	10.0	0.0	26.0	0.0	0.0	0.0	26.0	143.0	0.0	0.0
334	214.0	57.0	19.0	133.0	22.0	0.0	0.0	0.0	0.0	3944.0	0.0	0.0	0.0	2296.0	0.0	0.0	573.0	38.0	38.0	0.0	22.0	0.0	0.0	0.0	26.0	42.0	0.0	0.0	0.0	0.0	0.0	0.0	88.0	0.0	0.0	172.0	0.0	0.0	0.0	19.0	0.0	99.0	19.0	0.0	0.0	0.0	66.0	0.0	0.0
335	2308.0	103.0	464.0	54.0	0.0	0.0	0.0	85.0	36.0	402.0	0.0	121.0	0.0	0.0	0.0	0.0	1166.0	0.0	555.0	0.0	0.0	0.0	0.0	48.0	30.0	488.0	0.0	0.0	0.0	199.0	0.0	0.0	36.0	2130.0	0.0	11967.0	0.0	0.0	0.0	67.0	0.0	659.0	0.0	0.0	0.0	97.0	0.0	0.0	0.0
336	801.0	205.0	297.0	0.0	0.0	0.0	0.0	0.0	198.0	17.0	0.0	9526.0	26.0	0.0	0.0	0.0	153.0	0.0	100.0	0.0	0.0	22.0	0.0	13.0	0.0	100.0	0.0	0.0	0.0	179.0	8.0	0.0	13.0	96.0	17.0	2274.0	0.0	0.0	0.0	403.0	383.0	0.0	102.0	0.0	0.0	92.0	0.0	0.0	0.0
[truncated: 288 more columns]
