# Supplementary material for: Estimation of Human Mobility Patterns for Forecasting the Early Spread of Disease
Source: Healthcare (Basel). 2021 Sep 16;9(9):1224. doi: 10.3390/healthcare9091224 (PMC8468459; doi:10.3390/healthcare9091224)
Supplement: Supplementary file 1 [file healthcare-09-01224-s001.zip › Supplementary Material/Matrix/2020-01-23.csv]

	0	1	2	3	4	5	6	7	8	9	10	11	12	13	14	15	16	17	18	19	20	21	22	23	24	25	26	27	28	29	30	31	32	33	34	35	36	37	38	39	40	41	42	43	44	45	46	47	48
0	0.0	21820.0	132537.0	22628.0	2975.0	10101.0	871.0	31922.0	12122.0	5418.0	5871.0	4924.0	3440.0	3031.0	253.0	4287.0	14950.0	8485.0	328110.0	556.0	2839.0	4687.0	0.0	15354.0	6832.0	104655.0	0.0	5252.0	5302.0	19395.0	591.0	2011.0	17375.0	121223.0	2570.0	36770.0	189.0	4058.0	5189.0	20203.0	8485.0	39599.0	7772.0	0.0	1801.0	59803.0	3282.0	2272.0	8485.0
1	27260.0	0.0	8413.0	35672.0	3302.0	48873.0	1529.0	7073.0	2005.0	355.0	8616.0	374.0	1146.0	1509.0	408.0	43972.0	1592.0	4619.0	3321.0	592.0	1736.0	894.0	0.0	2210.0	51832.0	3701.0	0.0	6219.0	37432.0	1182.0	960.0	2738.0	13621.0	1233.0	21229.0	1517.0	483.0	52458.0	5698.0	6600.0	1526.0	2345.0	1285.0	0.0	2555.0	5588.0	2773.0	2162.0	1456.0
2	53799.0	3680.0	0.0	3355.0	948.0	2273.0	106.0	6819.0	2273.0	944.0	416.0	1343.0	783.0	897.0	58.0	708.0	2056.0	879.0	46330.0	82.0	259.0	1069.0	0.0	21216.0	2273.0	112904.0	0.0	552.0	652.0	4871.0	0.0	167.0	3139.0	13314.0	582.0	8984.0	63.0	608.0	763.0	3139.0	1731.0	8335.0	1430.0	0.0	335.0	80862.0	905.0	256.0	2056.0
3	8855.0	7821.0	1918.0	0.0	3837.0	1918.0	2951.0	925.0	242.0	183.0	28336.0	121.0	97.0	1001.0	1771.0	496.0	447.0	1918.0	1771.0	840.0	5017.0	87.0	10330.0	285.0	667.0	832.0	0.0	3984.0	1049.0	215.0	203.0	1089.0	79695.0	314.0	462.0	374.0	483.0	811.0	117919.0	986.0	194.0	532.0	206.0	2361.0	13282.0	522.0	1320.0	2508.0	261.0
4	589.0	251.0	104.0	2800.0	0.0	67.0	0.0	165.0	0.0	0.0	319.0	0.0	0.0	0.0	0.0	0.0	0.0	1369.0	116.0	11.0	0.0	0.0	116.0	0.0	0.0	116.0	0.0	116.0	0.0	0.0	0.0	0.0	607.0	0.0	0.0	0.0	0.0	0.0	3334.0	0.0	0.0	0.0	0.0	0.0	202.0	0.0	0.0	159.0	0.0
5	795.0	2288.0	195.0	613.0	0.0	0.0	0.0	0.0	0.0	0.0	0.0	0.0	0.0	0.0	0.0	1562.0	0.0	0.0	0.0	0.0	0.0	0.0	125.0	0.0	1438.0	0.0	0.0	153.0	446.0	0.0	18.0	0.0	153.0	0.0	17493.0	0.0	0.0	2181.0	0.0	0.0	0.0	0.0	0.0	0.0	0.0	97.0	0.0	219.0	0.0
6	362.0	362.0	69.0	3726.0	0.0	209.0	0.0	0.0	0.0	0.0	0.0	0.0	0.0	0.0	195.0	0.0	0.0	0.0	0.0	0.0	111.0	0.0	23129.0	0.0	0.0	0.0	0.0	195.0	0.0	0.0	0.0	97.0	600.0	0.0	0.0	0.0	21.0	0.0	195.0	0.0	0.0	0.0	0.0	0.0	153.0	0.0	0.0	0.0	0.0
7	1749.0	444.0	597.0	291.0	138.0	0.0	0.0	0.0	22.0	0.0	0.0	0.0	0.0	0.0	0.0	0.0	0.0	0.0	291.0	0.0	194.0	0.0	0.0	0.0	97.0	194.0	0.0	0.0	0.0	0.0	0.0	0.0	319.0	55.0	0.0	0.0	0.0	0.0	97.0	0.0	0.0	55.0	0.0	0.0	0.0	263.0	0.0	83.0	28.0
8	1481.0	525.0	431.0	121.0	0.0	0.0	0.0	0.0	0.0	12.0	0.0	374.0	155.0	0.0	0.0	0.0	40.0	0.0	229.0	0.0	0.0	2411.0	0.0	40.0	67.0	188.0	0.0	0.0	0.0	2601.0	0.0	0.0	229.0	80.0	0.0	875.0	0.0	0.0	0.0	8190.0	209.0	0.0	4110.0	0.0	0.0	261.0	0.0	0.0	28.0
9	979.0	114.0	198.0	119.0	29.0	0.0	0.0	0.0	0.0	0.0	49.0	0.0	0.0	208.0	0.0	0.0	12419.0	49.0	203.0	0.0	0.0	0.0	0.0	54.0	34.0	159.0	0.0	0.0	0.0	0.0	0.0	0.0	114.0	39.0	0.0	512.0	0.0	0.0	0.0	0.0	0.0	358.0	0.0	0.0	0.0	34.0	433.0	0.0	0.0
10	289.0	468.0	66.0	8385.0	212.0	55.0	71.0	0.0	0.0	0.0	0.0	0.0	0.0	33.0	0.0	0.0	0.0	125.0	55.0	0.0	0.0	0.0	122.0	0.0	0.0	0.0	0.0	100.0	78.0	0.0	0.0	0.0	24711.0	0.0	0.0	0.0	0.0	0.0	23328.0	0.0	0.0	0.0	0.0	0.0	1728.0	0.0	55.0	66.0	0.0
11	602.0	84.0	163.0	18.0	0.0	0.0	0.0	0.0	126.0	0.0	0.0	0.0	200.0	0.0	0.0	0.0	0.0	0.0	102.0	0.0	0.0	42.0	9.0	0.0	0.0	32.0	0.0	0.0	0.0	60.0	0.0	0.0	28.0	46.0	0.0	214.0	0.0	0.0	9.0	784.0	1421.0	0.0	130.0	0.0	0.0	42.0	0.0	0.0	0.0
12	367.0	771.0	173.0	18.0	0.0	0.0	0.0	0.0	82.0	0.0	0.0	187.0	0.0	0.0	0.0	0.0	0.0	0.0	45.0	0.0	0.0	309.0	0.0	0.0	0.0	0.0	0.0	0.0	0.0	51.0	0.0	0.0	15.0	0.0	0.0	24.0	0.0	0.0	0.0	482.0	74.0	0.0	282.0	0.0	0.0	30.0	0.0	36.0	15.0
13	294.0	76.0	52.0	223.0	17.0	0.0	0.0	0.0	0.0	58.0	23.0	0.0	0.0	0.0	0.0	0.0	0.0	141.0	23.0	0.0	0.0	0.0	0.0	0.0	0.0	29.0	0.0	0.0	0.0	0.0	0.0	0.0	317.0	0.0	0.0	0.0	0.0	0.0	0.0	0.0	0.0	0.0	0.0	0.0	35.0	47.0	7396.0	0.0	0.0
14	0.0	0.0	0.0	472.0	0.0	56.0	124.0	0.0	0.0	0.0	56.0	0.0	0.0	0.0	0.0	0.0	0.0	0.0	0.0	0.0	1294.0	0.0	146.0	0.0	0.0	0.0	0.0	90.0	0.0	0.0	0.0	90.0	146.0	0.0	0.0	0.0	9212.0	0.0	56.0	0.0	0.0	0.0	0.0	0.0	0.0	0.0	0.0	101.0	0.0
15	896.0	3043.0	205.0	392.0	130.0	3415.0	0.0	259.0	0.0	0.0	0.0	0.0	0.0	0.0	0.0	0.0	0.0	0.0	0.0	0.0	0.0	0.0	0.0	0.0	17825.0	112.0	0.0	0.0	709.0	0.0	0.0	0.0	149.0	0.0	873.0	0.0	0.0	34802.0	0.0	0.0	0.0	0.0	0.0	0.0	0.0	156.0	0.0	0.0	37.0
16	2802.0	470.0	609.0	365.0	0.0	0.0	0.0	121.0	88.0	29668.0	0.0	0.0	0.0	195.0	0.0	0.0	0.0	104.0	1253.0	0.0	0.0	0.0	0.0	71.0	0.0	713.0	0.0	0.0	0.0	64.0	0.0	0.0	330.0	191.0	0.0	4034.0	0.0	0.0	0.0	139.0	89.0	2994.0	36.0	0.0	0.0	261.0	226.0	0.0	46.0
17	939.0	561.0	80.0	916.0	2108.0	80.0	0.0	114.0	0.0	24.0	778.0	0.0	0.0	325.0	0.0	0.0	41.0	0.0	183.0	35.0	0.0	0.0	0.0	0.0	0.0	0.0	0.0	0.0	0.0	0.0	0.0	0.0	1053.0	0.0	0.0	0.0	0.0	0.0	137.0	0.0	0.0	103.0	0.0	0.0	206.0	80.0	622.0	80.0	0.0
18	63527.0	649.0	8928.0	1402.0	408.0	384.0	0.0	1222.0	330.0	245.0	382.0	110.0	116.0	91.0	0.0	141.0	475.0	219.0	0.0	0.0	519.0	48.0	0.0	736.0	462.0	28639.0	0.0	0.0	198.0	688.0	0.0	0.0	750.0	5675.0	0.0	1588.0	0.0	202.0	0.0	342.0	194.0	2325.0	133.0	0.0	0.0	2820.0	113.0	0.0	261.0
19	316.0	174.0	33.0	907.0	0.0	47.0	100.0	0.0	0.0	0.0	0.0	0.0	0.0	0.0	53.0	0.0	0.0	26.0	0.0	0.0	26.0	0.0	134.0	0.0	0.0	0.0	0.0	47.0	0.0	0.0	0.0	26.0	497.0	0.0	0.0	0.0	0.0	0.0	53.0	33.0	0.0	0.0	0.0	0.0	53.0	0.0	0.0	47.0	0.0
20	852.0	864.0	300.0	2137.0	0.0	0.0	106.0	0.0	0.0	12.0	0.0	0.0	0.0	0.0	1908.0	0.0	83.0	0.0	312.0	23.0	0.0	0.0	216.0	0.0	0.0	0.0	0.0	132.0	0.0	0.0	18.0	0.0	1930.0	0.0	0.0	0.0	2460.0	0.0	0.0	0.0	0.0	0.0	0.0	156.0	83.0	0.0	0.0	228.0	37.0
21	656.0	192.0	293.0	45.0	0.0	35.0	0.0	0.0	2420.0	0.0	0.0	99.0	110.0	0.0	0.0	0.0	0.0	0.0	50.0	0.0	35.0	0.0	0.0	0.0	0.0	65.0	0.0	0.0	0.0	903.0	0.0	0.0	50.0	0.0	0.0	146.0	0.0	0.0	0.0	2273.0	44.0	0.0	6560.0	0.0	0.0	40.0	0.0	0.0	15.0
22	1921.0	0.0	0.0	6256.0	0.0	0.0	17496.0	0.0	0.0	0.0	0.0	0.0	0.0	0.0	214.0	0.0	0.0	0.0	0.0	47.0	0.0	0.0	0.0	0.0	0.0	0.0	0.0	414.0	0.0	0.0	0.0	0.0	1716.0	0.0	0.0	0.0	0.0	0.0	457.0	0.0	0.0	0.0	0.0	0.0	125.0	0.0	0.0	0.0	0.0
23	1338.0	261.0	1754.0	292.0	0.0	61.0	0.0	185.0	0.0	0.0	138.0	33.0	0.0	0.0	0.0	0.0	0.0	0.0	600.0	0.0	0.0	0.0	0.0	0.0	0.0	4939.0	0.0	0.0	46.0	46.0	0.0	0.0	76.0	61.0	0.0	76.0	0.0	0.0	46.0	261.0	0.0	138.0	0.0	0.0	0.0	12033.0	0.0	0.0	21636.0
24	845.0	3315.0	260.0	303.0	0.0	1733.0	0.0	195.0	0.0	0.0	0.0	0.0	0.0	0.0	0.0	12935.0	0.0	0.0	130.0	0.0	0.0	0.0	0.0	0.0	0.0	130.0	0.0	108.0	1083.0	0.0	0.0	0.0	0.0	0.0	599.0	0.0	0.0	2405.0	0.0	0.0	0.0	59.0	0.0	0.0	0.0	208.0	0.0	108.0	0.0
25	9055.0	347.0	26270.0	329.0	147.0	0.0	0.0	370.0	154.0	36.0	0.0	44.0	58.0	52.0	0.0	106.0	97.0	0.0	18001.0	0.0	0.0	77.0	0.0	4611.0	146.0	0.0	0.0	0.0	141.0	279.0	0.0	0.0	347.0	1317.0	0.0	571.0	0.0	0.0	0.0	201.0	89.0	354.0	48.0	0.0	0.0	18437.0	0.0	0.0	382.0
26	0.0	0.0	0.0	0.0	0.0	0.0	0.0	0.0	0.0	0.0	0.0	0.0	0.0	0.0	0.0	0.0	0.0	0.0	0.0	0.0	0.0	0.0	0.0	0.0	0.0	0.0	0.0	0.0	0.0	0.0	0.0	0.0	643.0	0.0	0.0	0.0	0.0	0.0	0.0	0.0	0.0	0.0	0.0	0.0	0.0	0.0	0.0	0.0	0.0
27	1129.0	398.0	0.0	2242.0	147.0	132.0	106.0	0.0	0.0	0.0	138.0	0.0	0.0	0.0	38.0	0.0	0.0	0.0	0.0	0.0	129.0	0.0	249.0	0.0	0.0	0.0	0.0	0.0	0.0	0.0	0.0	1424.0	298.0	0.0	0.0	0.0	42.0	0.0	305.0	0.0	0.0	0.0	0.0	0.0	125.0	0.0	0.0	1246.0	0.0
28	1479.0	11424.0	473.0	3255.0	719.0	5483.0	355.0	888.0	88.0	12.0	3717.0	99.0	38.0	130.0	0.0	5563.0	55.0	377.0	271.0	71.0	113.0	0.0	591.0	118.0	9708.0	591.0	0.0	460.0	0.0	64.0	18.0	139.0	1287.0	44.0	4626.0	107.0	42.0	9385.0	814.0	241.0	74.0	137.0	36.0	0.0	377.0	417.0	358.0	219.0	28.0
29	1550.0	150.0	420.0	54.0	0.0	30.0	0.0	90.0	1117.0	0.0	0.0	143.0	64.0	0.0	0.0	0.0	30.0	24.0	198.0	0.0	0.0	450.0	0.0	24.0	0.0	150.0	0.0	0.0	0.0	0.0	0.0	0.0	12.0	3329.0	0.0	14868.0	0.0	0.0	0.0	2253.0	44.0	42.0	462.0	0.0	0.0	72.0	0.0	0.0	0.0
30	78.0	285.0	0.0	1597.0	0.0	64.0	0.0	0.0	0.0	0.0	64.0	0.0	0.0	0.0	0.0	0.0	0.0	0.0	0.0	0.0	0.0	0.0	92.0	0.0	164.0	0.0	0.0	434.0	0.0	0.0	0.0	149.0	92.0	0.0	0.0	0.0	84.0	0.0	305.0	0.0	0.0	0.0	0.0	0.0	125.0	0.0	0.0	420.0	0.0
31	685.0	171.0	0.0	751.0	0.0	0.0	71.0	0.0	0.0	0.0	0.0	0.0	0.0	0.0	77.0	0.0	0.0	0.0	0.0	0.0	113.0	0.0	79.0	0.0	105.0	0.0	0.0	1924.0	0.0	0.0	36.0	0.0	171.0	0.0	0.0	0.0	0.0	0.0	131.0	0.0	0.0	0.0	0.0	0.0	0.0	0.0	0.0	3224.0	0.0
32	10943.0	7924.0	2641.0	215471.0	2926.0	1509.0	1938.0	1148.0	484.0	367.0	144114.0	110.0	155.0	1886.0	1886.0	602.0	1020.0	4148.0	2264.0	1397.0	5660.0	194.0	4905.0	475.0	667.0	1388.0	0.0	1886.0	879.0	301.0	221.0	698.0	0.0	403.0	479.0	660.0	273.0	507.0	155834.0	905.0	434.0	650.0	266.0	0.0	269086.0	574.0	2641.0	1685.0	345.0
33	17283.0	126.0	2901.0	105.0	0.0	49.0	0.0	133.0	132.0	0.0	0.0	33.0	25.0	0.0	0.0	0.0	0.0	0.0	3634.0	0.0	35.0	29.0	0.0	71.0	0.0	1804.0	0.0	0.0	0.0	3806.0	0.0	0.0	56.0	0.0	0.0	4819.0	0.0	0.0	0.0	140.0	35.0	118.0	36.0	0.0	0.0	522.0	0.0	0.0	0.0
34	255.0	820.0	47.0	166.0	47.0	12808.0	0.0	0.0	0.0	0.0	0.0	0.0	0.0	0.0	0.0	588.0	0.0	0.0	0.0	0.0	35.0	0.0	0.0	0.0	445.0	0.0	0.0	41.0	350.0	0.0	0.0	0.0	35.0	0.0	0.0	0.0	0.0	707.0	0.0	0.0	0.0	0.0	0.0	0.0	29.0	41.0	0.0	53.0	0.0
35	4467.0	399.0	965.0	120.0	0.0	0.0	0.0	67.0	374.0	220.0	0.0	209.0	38.0	0.0	0.0	0.0	573.0	0.0	581.0	0.0	0.0	68.0	0.0	71.0	0.0	535.0	0.0	0.0	0.0	18535.0	0.0	0.0	135.0	5478.0	0.0	0.0	0.0	0.0	0.0	1026.0	179.0	98.0	145.0	0.0	0.0	261.0	0.0	0.0	0.0
36	31.0	81.0	0.0	162.0	0.0	87.0	0.0	37.0	0.0	0.0	0.0	0.0	0.0	0.0	5264.0	0.0	0.0	31.0	0.0	0.0	1422.0	0.0	50.0	0.0	0.0	0.0	0.0	87.0	0.0	0.0	0.0	43.0	0.0	0.0	0.0	0.0	0.0	0.0	31.0	0.0	0.0	0.0	0.0	0.0	0.0	0.0	0.0	162.0	0.0
37	743.0	3432.0	133.0	438.0	0.0	3069.0	0.0	222.0	0.0	0.0	0.0	0.0	0.0	0.0	0.0	29211.0	0.0	0.0	190.0	11.0	0.0	0.0	95.0	0.0	4058.0	171.0	0.0	0.0	1430.0	0.0	18.0	0.0	152.0	0.0	925.0	0.0	0.0	0.0	0.0	0.0	0.0	0.0	0.0	0.0	0.0	114.0	0.0	0.0	28.0
38	482.0	315.0	0.0	48717.0	1471.0	0.0	124.0	0.0	0.0	0.0	29844.0	0.0	0.0	0.0	0.0	0.0	0.0	0.0	92.0	0.0	0.0	0.0	334.0	0.0	0.0	0.0	0.0	204.0	0.0	0.0	18.0	111.0	29805.0	0.0	0.0	0.0	0.0	0.0	0.0	0.0	0.0	0.0	0.0	0.0	1391.0	0.0	0.0	946.0	0.0
39	5696.0	3642.0	1867.0	980.0	0.0	384.0	0.0	333.0	35044.0	73.0	173.0	4108.0	2708.0	52.0	0.0	0.0	419.0	157.0	1214.0	47.0	178.0	9618.0	0.0	641.0	410.0	1447.0	0.0	0.0	198.0	24534.0	0.0	0.0	858.0	747.0	102.0	6583.0	0.0	152.0	0.0	0.0	4983.0	653.0	27502.0	0.0	0.0	1253.0	75.0	0.0	830.0
40	2454.0	525.0	662.0	194.0	0.0	0.0	0.0	58.0	233.0	0.0	0.0	1909.0	116.0	0.0	0.0	0.0	0.0	0.0	155.0	0.0	77.0	136.0	0.0	47.0	0.0	233.0	0.0	0.0	0.0	331.0	0.0	0.0	311.0	97.0	0.0	331.0	0.0	0.0	0.0	1831.0	0.0	0.0	253.0	0.0	0.0	156.0	0.0	58.0	56.0
41	4214.0	255.0	986.0	401.0	0.0	109.0	0.0	481.0	44.0	245.0	97.0	0.0	0.0	0.0	0.0	0.0	908.0	0.0	2850.0	0.0	0.0	0.0	0.0	95.0	0.0	621.0	0.0	0.0	0.0	43.0	0.0	0.0	194.0	170.0	0.0	142.0	0.0	0.0	48.0	121.0	0.0	0.0	0.0	0.0	0.0	261.0	0.0	0.0	28.0
42	1018.0	187.0	332.0	0.0	0.0	31.0	0.0	0.0	6723.0	0.0	0.0	99.0	272.0	0.0	0.0	0.0	0.0	31.0	77.0	0.0	0.0	4993.0	0.0	0.0	31.0	150.0	0.0	0.0	20.0	1010.0	0.0	0.0	83.0	62.0	20.0	218.0	0.0	0.0	0.0	9015.0	134.0	0.0	0.0	0.0	0.0	114.0	0.0	0.0	0.0
43	0.0	0.0	0.0	0.0	0.0	0.0	0.0	0.0	0.0	0.0	0.0	0.0	0.0	0.0	0.0	0.0	0.0	0.0	0.0	0.0	0.0	0.0	0.0	0.0	0.0	0.0	0.0	0.0	0.0	0.0	0.0	0.0	0.0	0.0	0.0	0.0	42.0	0.0	0.0	0.0	0.0	0.0	0.0	0.0	0.0	0.0	0.0	0.0	0.0
44	367.0	367.0	0.0	9849.0	179.0	0.0	0.0	0.0	0.0	0.0	3752.0	0.0	0.0	78.0	157.0	0.0	0.0	282.0	78.0	11.0	341.0	0.0	210.0	0.0	0.0	0.0	0.0	0.0	0.0	0.0	0.0	0.0	103910.0	0.0	0.0	0.0	0.0	0.0	3510.0	0.0	0.0	0.0	0.0	78.0	0.0	0.0	94.0	105.0	37.0
45	3004.0	273.0	3969.0	254.0	0.0	109.0	0.0	145.0	0.0	0.0	109.0	55.0	32.0	0.0	0.0	0.0	0.0	0.0	1128.0	0.0	0.0	29.0	0.0	9103.0	109.0	21159.0	0.0	0.0	109.0	64.0	0.0	0.0	254.0	182.0	0.0	236.0	0.0	0.0	0.0	91.0	44.0	127.0	60.0	0.0	0.0	0.0	0.0	0.0	1966.0
46	277.0	138.0	69.0	308.0	37.0	37.0	0.0	37.0	0.0	69.0	37.0	0.0	0.0	6117.0	0.0	0.0	0.0	415.0	0.0	0.0	0.0	0.0	0.0	0.0	0.0	0.0	0.0	0.0	0.0	0.0	0.0	0.0	434.0	0.0	0.0	0.0	0.0	0.0	31.0	0.0	0.0	0.0	0.0	0.0	37.0	0.0	0.0	25.0	0.0
47	1761.0	1254.0	408.0	24003.0	3596.0	1975.0	1315.0	444.0	88.0	0.0	1077.0	44.0	51.0	130.0	7885.0	389.0	0.0	1099.0	271.0	627.0	3245.0	0.0	3494.0	95.0	1027.0	0.0	0.0	15040.0	170.0	0.0	6502.0	27498.0	3539.0	0.0	411.0	71.0	6183.0	355.0	15212.0	201.0	74.0	98.0	84.0	0.0	1005.0	0.0	283.0	0.0	37.0
48	1491.0	464.0	845.0	447.0	0.0	82.0	0.0	222.0	0.0	0.0	82.0	33.0	51.0	65.0	0.0	0.0	0.0	0.0	298.0	0.0	0.0	0.0	0.0	41762.0	165.0	1508.0	0.0	0.0	0.0	43.0	0.0	0.0	281.0	116.0	0.0	132.0	0.0	0.0	0.0	281.0	59.0	82.0	60.0	0.0	0.0	14049.0	0.0	0.0	0.0
49	1415.0	287.0	221.0	376.0	163.0	0.0	0.0	154.0	66.0	25622.0	0.0	33.0	0.0	338.0	0.0	0.0	34953.0	125.0	553.0	0.0	0.0	29.0	0.0	47.0	0.0	265.0	0.0	0.0	0.0	107.0	0.0	0.0	110.0	89.0	0.0	2123.0	0.0	0.0	0.0	0.0	0.0	2566.0	36.0	0.0	0.0	261.0	339.0	0.0	46.0
50	88.0	224.0	56.0	456.0	56.0	288.0	0.0	0.0	0.0	0.0	0.0	0.0	0.0	0.0	0.0	0.0	0.0	0.0	0.0	0.0	0.0	0.0	0.0	0.0	0.0	0.0	0.0	184.0	0.0	0.0	0.0	0.0	32.0	0.0	48.0	0.0	0.0	0.0	0.0	0.0	0.0	0.0	0.0	0.0	0.0	0.0	0.0	96.0	0.0
51	101.0	138.0	72.0	428.0	0.0	0.0	0.0	65.0	0.0	0.0	0.0	0.0	0.0	0.0	1654.0	0.0	0.0	0.0	0.0	0.0	6494.0	0.0	50.0	0.0	0.0	0.0	0.0	65.0	0.0	0.0	0.0	58.0	108.0	0.0	0.0	0.0	5868.0	0.0	65.0	0.0	44.0	0.0	0.0	0.0	0.0	0.0	0.0	94.0	0.0
52	2401.0	1080.0	0.0	12487.0	457.0	721.0	551.0	296.0	132.0	0.0	833.0	55.0	51.0	52.0	5042.0	177.0	55.0	188.0	271.0	201.0	2401.0	29.0	1320.0	0.0	565.0	185.0	0.0	3962.0	0.0	43.0	6483.0	8885.0	2037.0	44.0	102.0	0.0	2881.0	304.0	3001.0	201.0	104.0	59.0	48.0	0.0	502.0	0.0	56.0	9125.0	0.0
53	2401.0	2717.0	568.0	10679.0	457.0	1706.0	408.0	296.0	66.0	24.0	1007.0	22.0	45.0	65.0	155.0	566.0	83.0	377.0	203.0	260.0	178.0	19.0	1200.0	118.0	821.0	0.0	0.0	1105.0	510.0	43.0	646.0	1480.0	2359.0	67.0	342.0	71.0	126.0	304.0	12769.0	281.0	29.0	78.0	133.0	0.0	796.0	208.0	396.0	623.0	84.0
54	998.0	384.0	370.0	53.0	0.0	20.0	0.0	40.0	1720.0	0.0	0.0	165.0	194.0	0.0	0.0	0.0	0.0	0.0	80.0	0.0	0.0	3413.0	0.0	0.0	0.0	128.0	0.0	0.0	0.0	1311.0	0.0	0.0	94.0	60.0	0.0	391.0	0.0	0.0	0.0	2414.0	119.0	0.0	1406.0	0.0	0.0	128.0	0.0	26.0	26.0
55	604.0	902.0	0.0	488.0	0.0	372.0	0.0	0.0	0.0	0.0	0.0	0.0	0.0	0.0	0.0	0.0	0.0	0.0	0.0	0.0	0.0	0.0	74.0	0.0	82.0	0.0	0.0	190.0	0.0	0.0	36.0	91.0	82.0	0.0	132.0	0.0	0.0	0.0	0.0	0.0	0.0	0.0	0.0	0.0	0.0	0.0	0.0	549.0	0.0
56	782.0	209.0	223.0	37.0	0.0	27.0	0.0	13.0	824.0	18.0	0.0	187.0	38.0	0.0	0.0	0.0	0.0	0.0	158.0	0.0	0.0	321.0	0.0	27.0	0.0	74.0	0.0	0.0	27.0	3655.0	0.0	0.0	51.0	93.0	0.0	610.0	0.0	0.0	0.0	1509.0	104.0	37.0	475.0	0.0	0.0	55.0	0.0	0.0	18.0
57	1828.0	6385.0	818.0	627.0	179.0	2837.0	0.0	703.0	0.0	0.0	0.0	0.0	0.0	0.0	0.0	4966.0	0.0	0.0	327.0	0.0	0.0	0.0	0.0	95.0	59075.0	0.0	0.0	0.0	1719.0	0.0	36.0	0.0	0.0	67.0	771.0	0.0	0.0	2892.0	0.0	0.0	0.0	0.0	36.0	0.0	0.0	208.0	0.0	696.0	37.0
58	691.0	938.0	0.0	1168.0	0.0	641.0	0.0	0.0	0.0	0.0	0.0	0.0	0.0	0.0	97.0	141.0	0.0	0.0	0.0	35.0	113.0	0.0	0.0	0.0	205.0	0.0	0.0	598.0	0.0	0.0	609.0	2374.0	427.0	0.0	137.0	0.0	105.0	0.0	457.0	0.0	0.0	0.0	0.0	0.0	0.0	0.0	0.0	2821.0	0.0
59	117.0	69.0	21.0	170.0	10.0	0.0	0.0	0.0	0.0	85.0	16.0	0.0	0.0	1179.0	0.0	0.0	42.0	250.0	21.0	0.0	0.0	0.0	0.0	0.0	0.0	0.0	0.0	0.0	0.0	0.0	0.0	0.0	74.0	0.0	0.0	0.0	0.0	26.0	0.0	0.0	0.0	0.0	0.0	0.0	37.0	26.0	218.0	0.0	0.0
60	243.0	162.0	0.0	63492.0	163.0	48.0	124.0	48.0	0.0	0.0	1737.0	0.0	0.0	0.0	48.0	0.0	0.0	64.0	48.0	35.0	48.0	0.0	227.0	0.0	0.0	0.0	0.0	64.0	0.0	0.0	0.0	64.0	12880.0	0.0	0.0	0.0	0.0	0.0	19790.0	0.0	0.0	0.0	0.0	0.0	1348.0	0.0	0.0	259.0	0.0
61	366.0	354.0	82.0	5590.0	196.0	59.0	0.0	0.0	0.0	0.0	12507.0	0.0	0.0	47.0	0.0	47.0	0.0	282.0	59.0	0.0	0.0	0.0	130.0	0.0	0.0	0.0	0.0	82.0	0.0	0.0	0.0	0.0	20293.0	0.0	0.0	0.0	0.0	0.0	1526.0	0.0	0.0	0.0	0.0	0.0	3415.0	0.0	150.0	106.0	0.0
62	10637.0	8624.0	2001.0	25011.0	1602.0	3449.0	1618.0	1740.0	418.0	61.0	1980.0	143.0	213.0	390.0	6717.0	1063.0	363.0	1194.0	1355.0	438.0	7707.0	282.0	3737.0	332.0	1746.0	786.0	0.0	17536.0	907.0	193.0	40398.0	32486.0	9974.0	403.0	839.0	392.0	5700.0	811.0	6206.0	1569.0	463.0	473.0	339.0	0.0	1257.0	678.0	584.0	56839.0	242.0
63	142.0	43.0	0.0	439.0	0.0	54.0	0.0	0.0	0.0	0.0	0.0	0.0	0.0	0.0	1830.0	0.0	0.0	0.0	0.0	0.0	1165.0	0.0	120.0	0.0	0.0	0.0	0.0	142.0	0.0	0.0	18.0	98.0	76.0	0.0	0.0	0.0	1219.0	0.0	43.0	0.0	0.0	0.0	0.0	0.0	0.0	0.0	0.0	593.0	0.0
64	1706.0	1990.0	449.0	27584.0	196.0	663.0	70129.0	222.0	66.0	73.0	758.0	33.0	32.0	156.0	1327.0	106.0	83.0	439.0	474.0	260.0	1611.0	29.0	226644.0	118.0	0.0	370.0	0.0	1516.0	283.0	0.0	92.0	663.0	6350.0	44.0	102.0	71.0	147.0	253.0	2085.0	201.0	44.0	98.0	48.0	0.0	947.0	208.0	94.0	568.0	46.0
65	1958.0	1103.0	450.0	2543.0	0.0	0.0	337.0	315.0	88.0	0.0	138.0	0.0	0.0	0.0	3212.0	106.0	0.0	0.0	585.0	23.0	4835.0	0.0	382.0	0.0	0.0	0.0	0.0	990.0	198.0	64.0	184.0	1080.0	965.0	0.0	0.0	0.0	2229.0	152.0	254.0	140.0	0.0	39.0	36.0	0.0	83.0	0.0	0.0	1620.0	28.0
66	9725.0	4802.0	3542.0	840.0	0.0	0.0	0.0	0.0	1440.0	61.0	0.0	1680.0	600.0	0.0	0.0	0.0	139.0	0.0	780.0	0.0	551.0	600.0	0.0	118.0	308.0	840.0	0.0	0.0	283.0	1200.0	36.0	0.0	1072.0	314.0	0.0	1260.0	0.0	101.0	0.0	6123.0	50988.0	118.0	1080.0	0.0	0.0	678.0	0.0	293.0	74.0
67	0.0	0.0	0.0	0.0	0.0	0.0	0.0	0.0	0.0	24.0	0.0	0.0	0.0	260.0	0.0	0.0	0.0	125.0	0.0	0.0	0.0	0.0	0.0	0.0	0.0	0.0	0.0	0.0	0.0	0.0	0.0	0.0	0.0	0.0	0.0	0.0	0.0	0.0	0.0	0.0	0.0	0.0	0.0	0.0	0.0	0.0	735.0	0.0	0.0
68	0.0	0.0	0.0	0.0	0.0	0.0	0.0	0.0	0.0	0.0	0.0	0.0	0.0	195.0	0.0	0.0	0.0	0.0	0.0	0.0	0.0	0.0	0.0	0.0	0.0	0.0	0.0	0.0	0.0	0.0	0.0	0.0	0.0	0.0	0.0	0.0	0.0	0.0	0.0	0.0	0.0	0.0	0.0	0.0	0.0	0.0	358.0	0.0	18.0
69	2138.0	1211.0	499.0	2423.0	0.0	570.0	124.0	0.0	44.0	12.0	1702.0	44.0	25.0	52.0	356.0	0.0	111.0	94.0	203.0	0.0	926.0	29.0	0.0	71.0	256.0	231.0	0.0	712.0	198.0	0.0	240.0	285.0	1179.0	0.0	51.0	0.0	273.0	0.0	559.0	261.0	119.0	59.0	48.0	47550.0	167.0	0.0	0.0	285.0	28.0
70	6777.0	516.0	8451.0	469.0	425.0	172.0	0.0	18738.0	44.0	61.0	0.0	0.0	0.0	0.0	0.0	0.0	125.0	0.0	5355.0	0.0	292.0	97.0	0.0	356.0	156.0	2683.0	0.0	0.0	0.0	86.0	0.0	0.0	422.0	717.0	0.0	178.0	0.0	101.0	140.0	140.0	0.0	295.0	0.0	0.0	0.0	887.0	0.0	0.0	56.0
71	554.0	270.0	0.0	1863.0	7193.0	156.0	0.0	0.0	0.0	0.0	3193.0	0.0	0.0	65.0	0.0	0.0	0.0	4601.0	92.0	0.0	0.0	0.0	0.0	0.0	0.0	0.0	0.0	71.0	64.0	0.0	0.0	0.0	1970.0	0.0	0.0	0.0	0.0	0.0	1835.0	0.0	0.0	0.0	0.0	0.0	320.0	0.0	150.0	184.0	0.0
72	8618.0	30079.0	2703.0	15377.0	1847.0	20877.0	1404.0	2296.0	617.0	183.0	903.0	264.0	356.0	611.0	253.0	12011.0	530.0	1571.0	1626.0	319.0	941.0	515.0	0.0	689.0	18955.0	1573.0	0.0	2211.0	4731.0	451.0	406.0	1285.0	4719.0	403.0	8635.0	660.0	147.0	10755.0	2747.0	1650.0	763.0	906.0	278.0	0.0	754.0	1671.0	3377.0	989.0	354.0
73	4337.0	9950.0	765.0	3699.0	310.0	143302.0	160.0	925.0	66.0	12.0	243.0	44.0	90.0	143.0	58.0	56870.0	55.0	345.0	637.0	23.0	292.0	68.0	0.0	285.0	69708.0	893.0	0.0	506.0	2041.0	150.0	92.0	167.0	1394.0	134.0	31029.0	160.0	42.0	94718.0	305.0	281.0	149.0	197.0	60.0	0.0	167.0	887.0	132.0	439.0	158.0
74	46.0	46.0	0.0	813.0	0.0	46.0	56.0	0.0	0.0	0.0	0.0	0.0	0.0	0.0	9627.0	0.0	0.0	0.0	0.0	0.0	673.0	0.0	140.0	0.0	0.0	0.0	0.0	168.0	0.0	0.0	18.0	140.0	243.0	0.0	0.0	0.0	1451.0	0.0	112.0	0.0	0.0	0.0	0.0	0.0	65.0	0.0	0.0	261.0	0.0
75	93.0	0.0	0.0	787.0	0.0	113.0	0.0	0.0	0.0	0.0	0.0	0.0	0.0	0.0	97.0	0.0	0.0	0.0	0.0	23.0	62.0	0.0	72.0	0.0	0.0	0.0	0.0	466.0	0.0	0.0	498.0	579.0	62.0	0.0	0.0	0.0	84.0	0.0	1271.0	0.0	0.0	0.0	0.0	0.0	0.0	0.0	0.0	5533.0	0.0
76	2683.0	1041.0	865.0	476.0	0.0	247.0	71.0	1222.0	0.0	0.0	0.0	0.0	0.0	0.0	0.0	194.0	41.0	0.0	370.0	0.0	0.0	0.0	0.0	829.0	812.0	423.0	0.0	141.0	229.0	0.0	0.0	0.0	247.0	44.0	0.0	71.0	0.0	158.0	0.0	0.0	0.0	78.0	0.0	0.0	0.0	1571.0	0.0	0.0	406.0
77	97.0	64.0	0.0	248.0	0.0	0.0	0.0	0.0	0.0	0.0	0.0	0.0	0.0	0.0	329.0	48.0	0.0	0.0	0.0	0.0	259.0	0.0	75.0	0.0	0.0	0.0	0.0	102.0	59.0	0.0	0.0	319.0	75.0	0.0	0.0	0.0	399.0	0.0	43.0	0.0	0.0	0.0	0.0	0.0	0.0	0.0	0.0	335.0	0.0
78	401.0	157.0	81.0	87.0	0.0	0.0	0.0	29404.0	0.0	0.0	0.0	0.0	0.0	0.0	0.0	0.0	0.0	23.0	87.0	0.0	23.0	0.0	0.0	0.0	52.0	58.0	0.0	0.0	17.0	0.0	0.0	0.0	52.0	29.0	0.0	29.0	0.0	0.0	29.0	0.0	0.0	52.0	0.0	0.0	0.0	52.0	0.0	0.0	0.0
79	655.0	48.0	122.0	0.0	0.0	0.0	0.0	0.0	96.0	0.0	0.0	30.0	0.0	0.0	0.0	0.0	0.0	0.0	35.0	0.0	5.0	0.0	0.0	0.0	10.0	20.0	0.0	0.0	10.0	15.0	0.0	0.0	30.0	10.0	0.0	20.0	0.0	0.0	0.0	362.0	478.0	0.0	58.0	0.0	0.0	20.0	0.0	20.0	15.0
80	482.0	69.0	165.0	29.0	0.0	0.0	0.0	0.0	14.0	0.0	0.0	95.0	29.0	3.0	0.0	0.0	14.0	0.0	14.0	0.0	7.0	36.0	0.0	0.0	0.0	18.0	0.0	0.0	0.0	14.0	0.0	0.0	14.0	18.0	0.0	40.0	0.0	0.0	7.0	563.0	1447.0	0.0	36.0	0.0	0.0	40.0	0.0	0.0	7.0
81	5265.0	228.0	2423.0	215.0	76.0	63.0	0.0	190.0	0.0	0.0	0.0	0.0	0.0	0.0	0.0	0.0	41.0	0.0	11405.0	0.0	0.0	0.0	0.0	308.0	101.0	22164.0	0.0	0.0	0.0	107.0	0.0	0.0	126.0	723.0	0.0	142.0	0.0	0.0	88.0	76.0	0.0	177.0	48.0	0.0	0.0	21257.0	0.0	0.0	93.0
82	818.0	552.0	0.0	1636.0	130.0	163.0	160.0	0.0	0.0	0.0	0.0	0.0	0.0	0.0	155.0	0.0	0.0	0.0	0.0	35.0	0.0	0.0	225.0	0.0	0.0	0.0	0.0	4561.0	0.0	0.0	36.0	18748.0	327.0	0.0	0.0	0.0	84.0	0.0	305.0	0.0	0.0	0.0	0.0	0.0	0.0	0.0	0.0	3224.0	0.0
83	4478.0	954.0	1218.0	559.0	0.0	0.0	0.0	333.0	110.0	28663.0	0.0	132.0	0.0	195.0	0.0	0.0	40199.0	94.0	2140.0	0.0	227.0	0.0	0.0	95.0	205.0	1284.0	0.0	0.0	0.0	172.0	0.0	0.0	592.0	823.0	0.0	15350.0	0.0	0.0	0.0	362.0	134.0	6256.0	84.0	0.0	0.0	522.0	169.0	0.0	28.0
84	1835.0	243.0	586.0	75.0	0.0	0.0	0.0	0.0	176.0	110.0	0.0	727.0	38.0	0.0	0.0	0.0	301.0	0.0	174.0	0.0	23.0	48.0	0.0	0.0	0.0	133.0	0.0	0.0	0.0	107.0	0.0	0.0	75.0	81.0	0.0	1881.0	0.0	0.0	0.0	865.0	2274.0	40.0	48.0	0.0	34.0	156.0	0.0	0.0	0.0
85	1977.0	220.0	906.0	63.0	0.0	78.0	0.0	0.0	1749.0	0.0	0.0	198.0	110.0	0.0	0.0	0.0	0.0	0.0	275.0	0.0	0.0	677.0	0.0	71.0	63.0	283.0	0.0	0.0	0.0	9653.0	0.0	0.0	78.0	244.0	0.0	669.0	0.0	0.0	0.0	2253.0	134.0	78.0	685.0	0.0	0.0	156.0	0.0	0.0	37.0
86	583.0	7306.0	0.0	3099.0	0.0	4569.0	320.0	0.0	0.0	0.0	0.0	0.0	0.0	0.0	0.0	1488.0	0.0	125.0	0.0	0.0	0.0	0.0	945.0	95.0	3595.0	0.0	0.0	0.0	1569.0	0.0	0.0	0.0	402.0	0.0	839.0	0.0	0.0	1978.0	407.0	0.0	0.0	0.0	0.0	0.0	586.0	104.0	113.0	0.0	0.0
87	1085.0	299.0	0.0	3212.0	0.0	99.0	177.0	0.0	0.0	0.0	0.0	0.0	0.0	0.0	136.0	0.0	0.0	0.0	0.0	23.0	210.0	0.0	514.0	0.0	0.0	0.0	0.0	8610.0	0.0	0.0	0.0	1170.0	356.0	0.0	0.0	0.0	126.0	0.0	171.0	0.0	0.0	0.0	0.0	0.0	0.0	0.0	0.0	696.0	0.0
88	758.0	3974.0	122.0	512.0	0.0	673.0	0.0	184.0	0.0	0.0	0.0	0.0	0.0	0.0	0.0	1665.0	0.0	0.0	143.0	0.0	0.0	0.0	0.0	95.0	770.0	163.0	0.0	0.0	3483.0	0.0	36.0	0.0	450.0	0.0	359.0	0.0	0.0	8320.0	0.0	0.0	0.0	0.0	0.0	0.0	0.0	208.0	0.0	0.0	158.0
89	545.0	1440.0	181.0	166.0	30.0	1298.0	0.0	106.0	0.0	0.0	0.0	0.0	0.0	0.0	0.0	4790.0	0.0	0.0	0.0	0.0	0.0	0.0	0.0	45.0	18904.0	75.0	0.0	0.0	166.0	0.0	0.0	0.0	60.0	0.0	291.0	0.0	0.0	2282.0	0.0	0.0	0.0	0.0	0.0	0.0	0.0	60.0	0.0	0.0	0.0
90	763.0	3865.0	183.0	244.0	61.0	3271.0	0.0	0.0	0.0	0.0	0.0	0.0	0.0	0.0	0.0	11993.0	0.0	0.0	122.0	0.0	0.0	0.0	0.0	0.0	13613.0	106.0	0.0	76.0	397.0	0.0	0.0	0.0	91.0	0.0	890.0	0.0	0.0	6595.0	0.0	0.0	0.0	0.0	0.0	0.0	0.0	61.0	0.0	106.0	46.0
91	750.0	1365.0	180.0	1305.0	179.0	5027.0	71.0	0.0	0.0	0.0	0.0	0.0	0.0	0.0	0.0	141.0	0.0	0.0	0.0	0.0	0.0	0.0	0.0	0.0	345.0	0.0	0.0	691.0	210.0	0.0	36.0	223.0	255.0	0.0	240.0	0.0	21.0	150.0	180.0	0.0	0.0	0.0	0.0	0.0	0.0	0.0	0.0	1099.0	0.0
92	645.0	2186.0	137.0	268.0	0.0	2808.0	0.0	0.0	0.0	0.0	0.0	0.0	0.0	0.0	0.0	553.0	0.0	0.0	0.0	0.0	0.0	0.0	85.0	0.0	873.0	62.0	0.0	0.0	234.0	0.0	0.0	0.0	137.0	0.0	2604.0	0.0	0.0	862.0	0.0	68.0	0.0	0.0	0.0	0.0	0.0	0.0	0.0	79.0	0.0
93	221.0	536.0	0.0	642.0	58.0	571.0	0.0	140.0	0.0	0.0	0.0	0.0	0.0	0.0	0.0	81.0	0.0	0.0	0.0	0.0	0.0	0.0	0.0	0.0	0.0	0.0	0.0	322.0	0.0	0.0	55.0	139.0	175.0	0.0	163.0	0.0	0.0	0.0	105.0	0.0	0.0	0.0	0.0	0.0	0.0	0.0	0.0	366.0	0.0
94	633.0	0.0	0.0	9378.0	604.0	950.0	640.0	222.0	0.0	0.0	347.0	22.0	0.0	78.0	1732.0	248.0	0.0	251.0	0.0	213.0	778.0	19.0	760.0	118.0	256.0	0.0	0.0	4942.0	0.0	43.0	3805.0	4879.0	1072.0	0.0	171.0	0.0	946.0	152.0	5087.0	0.0	104.0	0.0	36.0	0.0	125.0	0.0	94.0	38186.0	0.0
95	567.0	257.0	163.0	14.0	0.0	0.0	0.0	0.0	40.0	0.0	0.0	40.0	32.0	0.0	0.0	14.0	0.0	0.0	58.0	0.0	8.0	46.0	0.0	0.0	0.0	20.0	0.0	0.0	0.0	14.0	0.0	0.0	26.0	0.0	0.0	32.0	0.0	0.0	0.0	482.0	598.0	8.0	90.0	0.0	0.0	35.0	0.0	20.0	0.0
96	452.0	689.0	0.0	751.0	0.0	319.0	0.0	0.0	0.0	0.0	0.0	0.0	0.0	0.0	0.0	0.0	0.0	0.0	0.0	0.0	0.0	0.0	123.0	0.0	123.0	0.0	0.0	552.0	0.0	0.0	36.0	2123.0	277.0	0.0	102.0	0.0	21.0	50.0	144.0	0.0	0.0	0.0	0.0	0.0	0.0	0.0	0.0	1539.0	0.0
97	2292.0	1202.0	892.0	198.0	0.0	0.0	0.0	0.0	458.0	12.0	0.0	2853.0	2902.0	0.0	0.0	0.0	0.0	0.0	123.0	0.0	0.0	421.0	0.0	37.0	0.0	223.0	0.0	0.0	0.0	297.0	0.0	0.0	111.0	61.0	0.0	260.0	0.0	0.0	0.0	2032.0	718.0	0.0	520.0	0.0	0.0	156.0	0.0	0.0	0.0
98	6103.0	2001.0	2701.0	2101.0	343.0	900.0	0.0	1148.0	330.0	147.0	2015.0	231.0	298.0	338.0	0.0	600.0	209.0	439.0	1901.0	47.0	275.0	213.0	0.0	40954.0	900.0	3902.0	0.0	0.0	453.0	473.0	92.0	0.0	1394.0	500.0	394.0	900.0	21.0	507.0	356.0	800.0	374.0	500.0	363.0	0.0	0.0	157786.0	188.0	0.0	11342.0
99	2295.0	1087.0	821.0	604.0	0.0	217.0	0.0	407.0	66.0	12.0	173.0	22.0	77.0	65.0	0.0	217.0	0.0	0.0	459.0	0.0	0.0	19.0	0.0	1663.0	483.0	579.0	0.0	0.0	265.0	107.0	0.0	0.0	362.0	89.0	0.0	71.0	0.0	169.0	0.0	0.0	44.0	78.0	36.0	0.0	0.0	3290.0	0.0	0.0	894.0
100	1418.0	237.0	388.0	36.0	0.0	14.0	0.0	0.0	115.0	0.0	0.0	36.0	21.0	0.0	0.0	0.0	0.0	0.0	43.0	0.0	21.0	28.0	0.0	0.0	21.0	86.0	0.0	0.0	0.0	115.0	0.0	0.0	50.0	28.0	0.0	28.0	0.0	21.0	0.0	784.0	1317.0	0.0	50.0	14.0	0.0	57.0	0.0	0.0	0.0
101	1188.0	25034.0	0.0	7528.0	326.0	3511.0	675.0	296.0	88.0	0.0	451.0	44.0	38.0	65.0	58.0	3897.0	0.0	345.0	338.0	47.0	194.0	0.0	1692.0	47.0	3493.0	277.0	0.0	645.0	1584.0	43.0	110.0	447.0	965.0	0.0	1901.0	89.0	21.0	3297.0	1373.0	181.0	89.0	78.0	0.0	0.0	167.0	261.0	377.0	0.0	28.0
102	101.0	45.0	0.0	198.0	41.0	0.0	0.0	15.0	0.0	37.0	15.0	0.0	0.0	728.0	0.0	15.0	0.0	101.0	15.0	0.0	15.0	0.0	0.0	0.0	37.0	26.0	0.0	0.0	0.0	0.0	0.0	0.0	138.0	0.0	0.0	15.0	0.0	0.0	0.0	0.0	0.0	0.0	0.0	0.0	26.0	26.0	999.0	0.0	0.0
103	541.0	0.0	0.0	3398.0	0.0	0.0	195.0	0.0	0.0	0.0	208.0	0.0	0.0	0.0	2901.0	0.0	0.0	0.0	0.0	35.0	713.0	0.0	0.0	0.0	0.0	0.0	0.0	1132.0	0.0	0.0	812.0	1921.0	517.0	0.0	0.0	0.0	1640.0	0.0	407.0	0.0	0.0	0.0	0.0	0.0	83.0	0.0	0.0	3151.0	0.0
104	1251.0	429.0	159.0	331.0	163.0	0.0	0.0	6244.0	0.0	0.0	0.0	0.0	0.0	0.0	0.0	0.0	0.0	0.0	196.0	0.0	61.0	0.0	0.0	61.0	171.0	85.0	0.0	0.0	0.0	0.0	0.0	61.0	355.0	0.0	0.0	0.0	0.0	73.0	73.0	0.0	0.0	0.0	36.0	0.0	61.0	110.0	0.0	0.0	0.0
105	124.0	155.0	0.0	767.0	0.0	93.0	0.0	0.0	0.0	0.0	114.0	0.0	0.0	0.0	116.0	0.0	0.0	0.0	0.0	0.0	0.0	0.0	228.0	0.0	549.0	0.0	0.0	249.0	0.0	0.0	9111.0	238.0	83.0	0.0	0.0	0.0	84.0	0.0	356.0	0.0	0.0	0.0	0.0	0.0	0.0	0.0	0.0	2158.0	0.0
106	201.0	47.0	19.0	88.0	0.0	0.0	0.0	0.0	0.0	30.0	0.0	0.0	0.0	702.0	0.0	0.0	0.0	69.0	30.0	0.0	0.0	0.0	0.0	0.0	0.0	0.0	0.0	0.0	15.0	0.0	0.0	8.0	117.0	0.0	0.0	0.0	0.0	0.0	15.0	0.0	0.0	0.0	0.0	0.0	0.0	30.0	773.0	0.0	0.0
107	1281.0	5160.0	0.0	4017.0	294.0	1876.0	2364.0	222.0	0.0	12.0	243.0	44.0	45.0	0.0	58.0	2232.0	0.0	125.0	203.0	94.0	162.0	0.0	3117.0	95.0	5393.0	231.0	0.0	460.0	796.0	0.0	55.0	419.0	643.0	44.0	976.0	89.0	21.0	2942.0	559.0	0.0	44.0	0.0	60.0	0.0	83.0	313.0	94.0	219.0	0.0
108	1718.0	268.0	621.0	134.0	73.0	85.0	0.0	0.0	4192.0	0.0	0.0	297.0	64.0	0.0	0.0	0.0	0.0	0.0	243.0	0.0	0.0	1084.0	0.0	118.0	0.0	194.0	0.0	0.0	0.0	10299.0	0.0	0.0	121.0	194.0	0.0	1645.0	0.0	0.0	0.0	3461.0	209.0	60.0	1230.0	0.0	0.0	208.0	0.0	36.0	0.0
109	669.0	113.0	167.0	215.0	228.0	77.0	0.0	2851.0	0.0	0.0	47.0	0.0	0.0	0.0	0.0	0.0	0.0	77.0	274.0	23.0	59.0	0.0	0.0	0.0	167.0	179.0	0.0	59.0	0.0	0.0	0.0	0.0	143.0	0.0	0.0	0.0	0.0	0.0	59.0	0.0	0.0	603.0	0.0	0.0	0.0	107.0	0.0	0.0	0.0
110	1539.0	486.0	550.0	502.0	212.0	0.0	0.0	1814.0	0.0	12.0	208.0	0.0	0.0	0.0	0.0	0.0	97.0	157.0	1085.0	0.0	0.0	0.0	0.0	71.0	0.0	453.0	0.0	0.0	81.0	0.0	0.0	0.0	291.0	97.0	0.0	0.0	0.0	0.0	129.0	0.0	0.0	2819.0	0.0	0.0	0.0	208.0	0.0	0.0	37.0
111	362.0	416.0	0.0	2365.0	179.0	0.0	0.0	0.0	0.0	0.0	138.0	0.0	0.0	0.0	0.0	0.0	0.0	63.0	0.0	0.0	0.0	0.0	0.0	0.0	0.0	0.0	0.0	737.0	72.0	0.0	36.0	111.0	280.0	0.0	0.0	0.0	0.0	0.0	208.0	0.0	0.0	0.0	0.0	0.0	0.0	0.0	0.0	366.0	0.0
112	910.0	830.0	0.0	6429.0	147.0	316.0	0.0	138.0	0.0	0.0	0.0	0.0	0.0	0.0	0.0	0.0	0.0	94.0	0.0	0.0	0.0	0.0	158.0	0.0	0.0	0.0	0.0	16309.0	141.0	0.0	0.0	419.0	643.0	0.0	85.0	0.0	0.0	101.0	254.0	0.0	0.0	0.0	0.0	0.0	83.0	0.0	0.0	989.0	0.0
113	346.0	677.0	47.0	189.0	0.0	551.0	0.0	0.0	0.0	0.0	0.0	0.0	0.0	0.0	0.0	94.0	0.0	0.0	0.0	0.0	55.0	0.0	0.0	0.0	63.0	0.0	0.0	118.0	0.0	0.0	0.0	0.0	86.0	0.0	260.0	0.0	0.0	70.0	0.0	0.0	0.0	0.0	0.0	0.0	0.0	0.0	0.0	55.0	0.0
114	603.0	1419.0	0.0	1305.0	0.0	6215.0	71.0	0.0	0.0	0.0	0.0	0.0	0.0	0.0	0.0	261.0	41.0	0.0	0.0	0.0	0.0	0.0	0.0	47.0	391.0	0.0	0.0	598.0	195.0	0.0	55.0	279.0	277.0	0.0	1207.0	0.0	0.0	152.0	179.0	0.0	0.0	0.0	0.0	0.0	0.0	0.0	0.0	623.0	0.0
115	390.0	174.0	79.0	348.0	36.0	0.0	0.0	52.0	0.0	79.0	0.0	0.0	0.0	1324.0	0.0	0.0	0.0	137.0	47.0	0.0	89.0	0.0	0.0	0.0	0.0	31.0	0.0	0.0	31.0	0.0	0.0	0.0	601.0	0.0	0.0	0.0	0.0	0.0	31.0	0.0	0.0	36.0	0.0	0.0	110.0	0.0	2018.0	31.0	0.0
116	1061.0	549.0	146.0	402.0	128.0	91.0	0.0	3444.0	0.0	0.0	0.0	0.0	19.0	0.0	0.0	128.0	0.0	157.0	311.0	0.0	129.0	0.0	0.0	71.0	567.0	0.0	0.0	146.0	0.0	0.0	18.0	0.0	219.0	67.0	0.0	0.0	0.0	0.0	0.0	109.0	0.0	0.0	0.0	0.0	0.0	146.0	0.0	0.0	37.0
117	241.0	91.0	36.0	237.0	18.0	0.0	0.0	22.0	0.0	0.0	36.0	0.0	0.0	91.0	0.0	0.0	0.0	73.0	22.0	0.0	0.0	0.0	0.0	0.0	18.0	27.0	0.0	0.0	0.0	0.0	0.0	0.0	310.0	0.0	0.0	0.0	0.0	0.0	18.0	0.0	0.0	0.0	0.0	0.0	0.0	50.0	136.0	0.0	0.0
118	3251.0	2081.0	910.0	24974.0	326.0	577.0	3381.0	370.0	110.0	24.0	910.0	22.0	38.0	156.0	1430.0	212.0	111.0	314.0	610.0	26254.0	910.0	48.0	13787.0	190.0	359.0	323.0	0.0	1040.0	311.0	86.0	92.0	419.0	7804.0	179.0	205.0	107.0	315.0	253.0	1560.0	281.0	74.0	177.0	60.0	0.0	1170.0	365.0	150.0	549.0	74.0
119	235.0	264.0	0.0	1435.0	36.0	66.0	0.0	66.0	0.0	0.0	58.0	0.0	0.0	78.0	0.0	0.0	0.0	95.0	66.0	0.0	0.0	0.0	0.0	0.0	0.0	0.0	1140.0	0.0	0.0	0.0	0.0	0.0	4504.0	0.0	0.0	0.0	0.0	0.0	154.0	0.0	0.0	0.0	0.0	0.0	331.0	0.0	94.0	0.0	0.0
120	0.0	0.0	0.0	439.0	0.0	38.0	0.0	28.0	0.0	0.0	0.0	0.0	0.0	0.0	1080.0	28.0	0.0	0.0	0.0	0.0	497.0	0.0	95.0	0.0	0.0	0.0	0.0	76.0	0.0	0.0	0.0	133.0	105.0	0.0	0.0	0.0	862.0	0.0	47.0	0.0	0.0	0.0	0.0	0.0	0.0	0.0	0.0	172.0	0.0
121	2595.0	1800.0	582.0	2542.0	317.0	0.0	0.0	222.0	22.0	317.0	264.0	0.0	0.0	67924.0	0.0	0.0	317.0	2489.0	741.0	0.0	264.0	0.0	0.0	71.0	0.0	529.0	0.0	0.0	170.0	43.0	0.0	0.0	4078.0	89.0	0.0	89.0	0.0	101.0	203.0	160.0	0.0	137.0	36.0	0.0	423.0	208.0	89905.0	0.0	0.0
122	126677.0	692.0	49581.0	1246.0	294.0	673.0	0.0	1629.0	528.0	306.0	277.0	286.0	213.0	130.0	0.0	212.0	489.0	251.0	38824.0	0.0	162.0	204.0	0.0	1378.0	1027.0	31300.0	0.0	0.0	170.0	1548.0	0.0	0.0	553.0	12649.0	205.0	3445.0	21.0	152.0	0.0	784.0	493.0	1714.0	303.0	0.0	0.0	6580.0	113.0	0.0	438.0
123	249.0	232.0	0.0	7054.0	66.0	33.0	88.0	0.0	0.0	0.0	1320.0	0.0	0.0	0.0	133.0	0.0	0.0	83.0	0.0	35.0	183.0	0.0	316.0	0.0	0.0	0.0	0.0	0.0	0.0	0.0	0.0	0.0	43609.0	0.0	0.0	0.0	0.0	0.0	1475.0	0.0	0.0	0.0	0.0	0.0	2895.0	0.0	94.0	49.0	0.0
124	793.0	668.0	213.0	1762.0	0.0	0.0	174.0	0.0	0.0	0.0	0.0	0.0	0.0	0.0	67.0	0.0	0.0	0.0	67.0	997.0	0.0	0.0	135.0	0.0	0.0	0.0	0.0	67.0	48.0	0.0	36.0	0.0	1413.0	0.0	0.0	0.0	0.0	48.0	0.0	0.0	0.0	0.0	0.0	0.0	106.0	0.0	0.0	87.0	0.0
125	185.0	864.0	0.0	376.0	0.0	288.0	0.0	0.0	0.0	0.0	0.0	0.0	0.0	0.0	0.0	106.0	0.0	0.0	0.0	0.0	0.0	0.0	226.0	0.0	127.0	0.0	0.0	0.0	92.0	0.0	36.0	63.0	156.0	0.0	154.0	0.0	0.0	152.0	57.0	0.0	0.0	0.0	0.0	0.0	57.0	0.0	0.0	75.0	0.0
126	1250.0	2429.0	281.0	369.0	0.0	625.0	0.0	370.0	0.0	0.0	0.0	22.0	25.0	78.0	0.0	602.0	55.0	0.0	176.0	11.0	0.0	38.0	0.0	213.0	719.0	316.0	0.0	0.0	2253.0	64.0	0.0	0.0	281.0	0.0	51.0	71.0	0.0	862.0	0.0	281.0	89.0	0.0	48.0	0.0	0.0	261.0	75.0	0.0	102.0
127	647.0	227.0	205.0	58.0	0.0	0.0	0.0	0.0	23002.0	0.0	0.0	132.0	129.0	0.0	0.0	0.0	29.0	14.0	0.0	0.0	0.0	3926.0	0.0	29.0	36.0	36.0	0.0	0.0	0.0	1655.0	0.0	0.0	58.0	66.0	0.0	308.0	0.0	14.0	14.0	2595.0	44.0	0.0	1500.0	0.0	0.0	95.0	0.0	0.0	0.0
128	369.0	93.0	130.0	15.0	0.0	0.0	0.0	0.0	236.0	0.0	0.0	308.0	460.0	0.0	0.0	0.0	0.0	0.0	55.0	0.0	0.0	65.0	0.0	0.0	0.0	34.0	0.0	0.0	9.0	83.0	0.0	0.0	24.0	9.0	0.0	93.0	0.0	0.0	0.0	382.0	40.0	0.0	34.0	0.0	0.0	24.0	0.0	0.0	0.0
129	1881.0	376.0	655.0	254.0	84.0	157.0	0.0	555.0	0.0	24.0	0.0	0.0	0.0	0.0	0.0	97.0	0.0	0.0	619.0	0.0	0.0	0.0	0.0	1996.0	145.0	619.0	0.0	0.0	72.0	43.0	0.0	0.0	109.0	67.0	72.0	0.0	0.0	0.0	84.0	109.0	0.0	0.0	60.0	0.0	0.0	15393.0	0.0	0.0	655.0
130	0.0	0.0	0.0	0.0	0.0	0.0	0.0	0.0	0.0	0.0	0.0	0.0	0.0	0.0	0.0	0.0	0.0	0.0	0.0	0.0	0.0	0.0	0.0	0.0	0.0	0.0	0.0	0.0	0.0	0.0	0.0	0.0	0.0	0.0	0.0	0.0	0.0	0.0	0.0	0.0	0.0	0.0	0.0	0.0	0.0	0.0	0.0	0.0	0.0
131	47.0	47.0	0.0	553.0	0.0	37.0	74.0	0.0	0.0	0.0	15.0	0.0	0.0	0.0	21.0	0.0	0.0	0.0	0.0	11764.0	0.0	0.0	154.0	0.0	0.0	0.0	0.0	58.0	0.0	0.0	0.0	15.0	266.0	0.0	0.0	0.0	0.0	0.0	31.0	0.0	0.0	0.0	0.0	0.0	37.0	0.0	0.0	15.0	0.0
132	2599.0	484.0	513.0	533.0	310.0	0.0	0.0	1296.0	0.0	12.0	88.0	0.0	0.0	0.0	0.0	0.0	41.0	125.0	533.0	0.0	0.0	0.0	0.0	95.0	0.0	217.0	0.0	0.0	0.0	0.0	0.0	0.0	643.0	0.0	0.0	0.0	0.0	0.0	98.0	0.0	0.0	1413.0	0.0	0.0	0.0	108.0	0.0	0.0	0.0
133	2511.0	2221.0	821.0	434.0	0.0	241.0	0.0	222.0	88.0	0.0	0.0	22.0	144.0	0.0	0.0	313.0	0.0	0.0	507.0	0.0	0.0	29.0	0.0	1806.0	458.0	651.0	0.0	0.0	338.0	129.0	0.0	0.0	241.0	89.0	102.0	89.0	0.0	555.0	0.0	362.0	29.0	78.0	36.0	0.0	0.0	2820.0	0.0	0.0	1424.0
134	614.0	422.0	153.0	2151.0	0.0	230.0	124.0	0.0	0.0	0.0	0.0	0.0	0.0	0.0	5860.0	0.0	0.0	0.0	153.0	23.0	2855.0	0.0	268.0	0.0	0.0	0.0	0.0	653.0	0.0	0.0	18.0	422.0	576.0	0.0	68.0	0.0	3975.0	0.0	153.0	0.0	0.0	0.0	0.0	0.0	0.0	0.0	0.0	422.0	0.0
135	1265.0	4388.0	118.0	708.0	0.0	5840.0	0.0	168.0	0.0	0.0	0.0	0.0	0.0	0.0	0.0	2109.0	0.0	0.0	0.0	0.0	0.0	0.0	0.0	0.0	2876.0	0.0	0.0	135.0	1215.0	0.0	0.0	0.0	135.0	0.0	1096.0	0.0	0.0	2295.0	84.0	0.0	0.0	0.0	0.0	0.0	0.0	0.0	0.0	84.0	0.0
136	425.0	170.0	68.0	4525.0	0.0	119.0	15451.0	0.0	0.0	0.0	102.0	0.0	0.0	0.0	221.0	0.0	0.0	0.0	0.0	59.0	119.0	19.0	59292.0	0.0	0.0	0.0	0.0	374.0	0.0	0.0	0.0	0.0	731.0	0.0	0.0	0.0	0.0	0.0	204.0	0.0	0.0	0.0	0.0	0.0	153.0	0.0	0.0	0.0	0.0
137	183.0	234.0	56.0	531.0	0.0	94.0	0.0	0.0	0.0	0.0	0.0	0.0	0.0	0.0	0.0	50.0	0.0	0.0	0.0	23.0	0.0	0.0	82.0	0.0	120.0	0.0	0.0	75.0	0.0	0.0	387.0	167.0	120.0	0.0	0.0	0.0	0.0	0.0	254.0	0.0	0.0	0.0	0.0	0.0	0.0	0.0	0.0	158.0	0.0
138	320.0	115.0	73.0	722.0	123.0	53.0	0.0	28.0	0.0	0.0	193.0	0.0	0.0	484.0	0.0	0.0	0.0	2164.0	45.0	0.0	0.0	0.0	0.0	0.0	0.0	0.0	0.0	28.0	0.0	0.0	0.0	0.0	965.0	0.0	0.0	0.0	0.0	0.0	98.0	0.0	0.0	0.0	0.0	0.0	361.0	0.0	2830.0	0.0	0.0
139	891.0	365.0	0.0	920.0	0.0	73.0	160.0	0.0	0.0	0.0	0.0	0.0	0.0	0.0	0.0	0.0	0.0	0.0	0.0	0.0	0.0	0.0	306.0	0.0	0.0	0.0	0.0	3668.0	0.0	0.0	0.0	1271.0	116.0	0.0	0.0	0.0	42.0	0.0	102.0	0.0	0.0	0.0	0.0	0.0	0.0	0.0	0.0	806.0	0.0
140	387.0	344.0	0.0	41662.0	129.0	64.0	213.0	0.0	0.0	0.0	1181.0	0.0	0.0	0.0	64.0	0.0	0.0	64.0	64.0	35.0	64.0	0.0	7737.0	0.0	0.0	0.0	0.0	172.0	0.0	0.0	0.0	0.0	15884.0	0.0	0.0	0.0	21.0	0.0	1780.0	0.0	0.0	0.0	0.0	64.0	1508.0	0.0	0.0	172.0	0.0
141	1873.0	1464.0	504.0	1560.0	392.0	360.0	0.0	5147.0	0.0	36.0	138.0	0.0	25.0	130.0	0.0	141.0	41.0	754.0	744.0	23.0	146.0	19.0	0.0	95.0	504.0	360.0	0.0	276.0	170.0	86.0	0.0	111.0	965.0	44.0	102.0	71.0	0.0	101.0	254.0	160.0	0.0	177.0	0.0	0.0	83.0	240.0	132.0	0.0	84.0
142	754.0	307.0	111.0	265.0	97.0	83.0	0.0	893.0	0.0	0.0	0.0	0.0	0.0	0.0	0.0	69.0	0.0	83.0	69.0	0.0	0.0	0.0	0.0	0.0	223.0	97.0	0.0	69.0	55.0	0.0	0.0	0.0	195.0	0.0	0.0	0.0	0.0	83.0	69.0	0.0	0.0	0.0	0.0	0.0	0.0	0.0	0.0	97.0	0.0
143	954.0	172.0	459.0	287.0	179.0	0.0	0.0	555.0	0.0	24.0	0.0	0.0	0.0	0.0	0.0	0.0	223.0	80.0	287.0	0.0	0.0	0.0	0.0	71.0	80.0	172.0	0.0	0.0	0.0	0.0	0.0	45.0	252.0	0.0	0.0	57.0	0.0	0.0	91.0	0.0	0.0	1586.0	0.0	0.0	0.0	103.0	0.0	0.0	46.0
144	522.0	1525.0	0.0	316.0	0.0	4858.0	0.0	0.0	0.0	0.0	0.0	0.0	0.0	0.0	0.0	1841.0	0.0	0.0	68.0	0.0	0.0	0.0	0.0	0.0	4212.0	68.0	0.0	0.0	741.0	43.0	0.0	0.0	123.0	0.0	1507.0	0.0	0.0	6595.0	0.0	0.0	0.0	0.0	0.0	0.0	0.0	68.0	0.0	0.0	0.0
145	191.0	68.0	40.0	436.0	0.0	0.0	0.0	0.0	0.0	0.0	0.0	0.0	0.0	0.0	1148.0	0.0	0.0	0.0	0.0	0.0	989.0	0.0	0.0	0.0	0.0	0.0	0.0	136.0	0.0	0.0	110.0	177.0	122.0	0.0	0.0	0.0	336.0	0.0	81.0	0.0	0.0	0.0	0.0	109.0	0.0	0.0	0.0	3957.0	0.0
146	189.0	231.0	0.0	6122.0	126.0	42.0	71.0	0.0	0.0	12.0	1632.0	0.0	0.0	0.0	105.0	0.0	0.0	63.0	0.0	23.0	189.0	0.0	273.0	0.0	0.0	0.0	0.0	0.0	63.0	0.0	0.0	0.0	88035.0	0.0	0.0	0.0	0.0	0.0	1882.0	0.0	0.0	0.0	0.0	0.0	3703.0	0.0	0.0	63.0	0.0
147	269.0	121.0	0.0	416.0	0.0	86.0	0.0	0.0	0.0	0.0	0.0	0.0	0.0	0.0	0.0	0.0	0.0	0.0	0.0	0.0	0.0	0.0	69.0	0.0	43.0	0.0	0.0	199.0	0.0	0.0	3657.0	251.0	60.0	0.0	0.0	0.0	42.0	0.0	95.0	0.0	0.0	0.0	0.0	0.0	0.0	0.0	0.0	3994.0	0.0
148	679.0	679.0	0.0	13594.0	425.0	0.0	124.0	0.0	0.0	0.0	7365.0	0.0	0.0	65.0	0.0	0.0	41.0	502.0	247.0	47.0	185.0	0.0	370.0	0.0	0.0	0.0	0.0	123.0	113.0	0.0	36.0	0.0	55582.0	0.0	0.0	0.0	0.0	50.0	5189.0	0.0	0.0	59.0	0.0	0.0	48940.0	0.0	169.0	154.0	0.0
149	1339.0	404.0	450.0	63.0	28.0	0.0	0.0	0.0	121.0	0.0	0.0	150.0	109.0	0.0	0.0	0.0	0.0	0.0	69.0	0.0	34.0	28.0	0.0	0.0	34.0	57.0	0.0	0.0	0.0	92.0	0.0	0.0	57.0	34.0	0.0	75.0	0.0	0.0	0.0	1368.0	1218.0	0.0	150.0	0.0	0.0	28.0	0.0	34.0	0.0
150	0.0	0.0	0.0	0.0	0.0	0.0	0.0	0.0	0.0	0.0	0.0	0.0	0.0	0.0	0.0	0.0	0.0	0.0	0.0	0.0	0.0	0.0	0.0	0.0	0.0	0.0	0.0	0.0	0.0	0.0	0.0	0.0	0.0	0.0	0.0	0.0	0.0	0.0	0.0	0.0	0.0	0.0	0.0	0.0	0.0	0.0	0.0	0.0	0.0
151	2817.0	3663.0	450.0	2536.0	196.0	2930.0	106.0	333.0	44.0	0.0	208.0	55.0	0.0	117.0	0.0	507.0	69.0	0.0	450.0	35.0	454.0	68.0	0.0	118.0	732.0	185.0	0.0	1013.0	283.0	64.0	147.0	754.0	1179.0	112.0	563.0	107.0	21.0	456.0	356.0	261.0	29.0	157.0	97.0	0.0	125.0	208.0	169.0	806.0	46.0
152	503.0	503.0	150.0	27420.0	261.0	150.0	195.0	0.0	0.0	0.0	17614.0	0.0	0.0	0.0	77.0	0.0	0.0	219.0	150.0	0.0	0.0	0.0	427.0	0.0	0.0	0.0	0.0	327.0	100.0	0.0	0.0	0.0	54739.0	0.0	0.0	0.0	42.0	0.0	14499.0	0.0	0.0	0.0	0.0	0.0	4326.0	0.0	113.0	477.0	0.0
153	7615.0	17611.0	1903.0	6029.0	621.0	21983.0	391.0	1740.0	440.0	134.0	590.0	88.0	278.0	650.0	136.0	26149.0	447.0	974.0	1586.0	201.0	632.0	243.0	0.0	926.0	28202.0	1586.0	0.0	1382.0	34993.0	344.0	240.0	558.0	3753.0	471.0	8104.0	553.0	105.0	111511.0	712.0	1427.0	389.0	749.0	218.0	0.0	502.0	2036.0	509.0	623.0	448.0
154	2327.0	1586.0	528.0	4125.0	0.0	528.0	266.0	370.0	22.0	12.0	208.0	33.0	19.0	78.0	75039.0	141.0	55.0	157.0	338.0	153.0	35241.0	48.0	634.0	142.0	0.0	323.0	0.0	1586.0	170.0	64.0	443.0	1057.0	1716.0	44.0	205.0	71.0	134258.0	202.0	559.0	160.0	0.0	78.0	0.0	0.0	293.0	156.0	0.0	1269.0	0.0
155	449.0	875.0	64.0	658.0	0.0	144.0	0.0	0.0	0.0	0.0	120.0	0.0	0.0	0.0	0.0	0.0	0.0	0.0	0.0	0.0	0.0	0.0	72.0	0.0	72.0	0.0	0.0	56.0	56.0	0.0	73.0	72.0	128.0	0.0	0.0	0.0	0.0	0.0	254.0	0.0	0.0	0.0	0.0	0.0	0.0	0.0	0.0	144.0	0.0
156	1757.0	27111.0	0.0	1876.0	536.0	2234.0	195.0	387.0	88.0	24.0	138.0	33.0	0.0	0.0	0.0	3098.0	41.0	157.0	203.0	35.0	0.0	48.0	327.0	142.0	4319.0	277.0	0.0	357.0	3813.0	107.0	36.0	111.0	417.0	89.0	744.0	107.0	0.0	2889.0	203.0	241.0	74.0	78.0	48.0	0.0	0.0	417.0	94.0	0.0	56.0
157	3983.0	1443.0	401.0	2210.0	931.0	0.0	0.0	1607.0	0.0	0.0	0.0	0.0	0.0	0.0	0.0	177.0	0.0	345.0	383.0	23.0	308.0	0.0	0.0	0.0	420.0	0.0	0.0	737.0	219.0	0.0	36.0	139.0	643.0	0.0	0.0	0.0	0.0	101.0	864.0	0.0	0.0	0.0	0.0	0.0	83.0	0.0	56.0	879.0	0.0
158	117.0	156.0	0.0	25822.0	39.0	0.0	88.0	0.0	0.0	0.0	1111.0	0.0	0.0	0.0	0.0	0.0	0.0	19.0	39.0	35.0	39.0	0.0	292.0	0.0	0.0	0.0	0.0	0.0	0.0	0.0	0.0	0.0	39505.0	0.0	0.0	0.0	0.0	0.0	1780.0	0.0	0.0	0.0	0.0	0.0	2830.0	0.0	0.0	97.0	0.0
159	4541.0	16444.0	980.0	12607.0	2697.0	8899.0	1778.0	1370.0	88.0	36.0	4099.0	77.0	187.0	364.0	77.0	7547.0	195.0	1131.0	610.0	189.0	243.0	87.0	7595.0	213.0	16027.0	555.0	0.0	1520.0	2035.0	129.0	221.0	530.0	2359.0	112.0	3341.0	196.0	147.0	9842.0	3052.0	523.0	179.0	256.0	157.0	0.0	796.0	522.0	660.0	439.0	130.0
160	353.0	892.0	88.0	386.0	0.0	136.0	0.0	80.0	0.0	0.0	88.0	0.0	0.0	0.0	38.0	88.0	0.0	0.0	0.0	0.0	0.0	0.0	104.0	0.0	120.0	0.0	0.0	112.0	120.0	0.0	73.0	80.0	185.0	0.0	51.0	0.0	0.0	0.0	136.0	0.0	0.0	0.0	0.0	0.0	0.0	0.0	0.0	219.0	0.0
161	90.0	32.0	0.0	2662.0	8.0	24.0	57.0	16.0	40.0	0.0	486.0	0.0	0.0	0.0	0.0	0.0	24.0	24.0	32.0	142.0	16.0	0.0	57.0	0.0	0.0	16.0	0.0	24.0	0.0	0.0	0.0	0.0	8494.0	0.0	16.0	0.0	0.0	0.0	661.0	0.0	0.0	0.0	0.0	0.0	838.0	0.0	0.0	0.0	0.0
162	882.0	199.0	317.0	82.0	0.0	35.0	0.0	117.0	20559.0	0.0	0.0	253.0	161.0	0.0	0.0	0.0	0.0	0.0	199.0	0.0	0.0	1164.0	0.0	47.0	105.0	270.0	0.0	0.0	0.0	6966.0	0.0	0.0	94.0	152.0	0.0	1376.0	0.0	0.0	0.0	4246.0	448.0	35.0	1399.0	0.0	0.0	156.0	0.0	0.0	28.0
163	1166.0	753.0	251.0	735.0	310.0	89.0	0.0	1481.0	0.0	0.0	0.0	0.0	0.0	0.0	0.0	107.0	0.0	107.0	161.0	23.0	0.0	0.0	0.0	0.0	179.0	0.0	0.0	107.0	143.0	0.0	0.0	167.0	215.0	0.0	0.0	0.0	21.0	0.0	125.0	0.0	0.0	0.0	0.0	0.0	0.0	0.0	0.0	143.0	0.0
164	315.0	77.0	72.0	248.0	113.0	0.0	0.0	0.0	0.0	72.0	82.0	0.0	0.0	2537.0	0.0	0.0	0.0	3475.0	46.0	0.0	0.0	0.0	0.0	0.0	0.0	0.0	0.0	41.0	0.0	0.0	0.0	0.0	269.0	0.0	0.0	0.0	0.0	0.0	0.0	0.0	0.0	0.0	0.0	0.0	25.0	25.0	2792.0	20.0	0.0
165	133.0	224.0	0.0	341.0	53.0	138.0	0.0	0.0	0.0	0.0	0.0	0.0	0.0	0.0	0.0	0.0	0.0	0.0	0.0	0.0	0.0	0.0	58.0	0.0	0.0	0.0	0.0	460.0	58.0	0.0	0.0	391.0	128.0	0.0	0.0	0.0	0.0	0.0	117.0	0.0	0.0	0.0	0.0	0.0	0.0	0.0	0.0	219.0	0.0
166	353.0	291.0	141.0	1730.0	196.0	123.0	177.0	88.0	0.0	0.0	243.0	0.0	0.0	0.0	58.0	0.0	0.0	0.0	0.0	225.0	0.0	0.0	847.0	0.0	123.0	0.0	0.0	132.0	0.0	0.0	73.0	0.0	291.0	0.0	0.0	0.0	0.0	0.0	864.0	0.0	0.0	0.0	0.0	0.0	0.0	0.0	0.0	132.0	0.0
167	1544.0	358.0	358.0	247.0	0.0	86.0	0.0	31959.0	0.0	0.0	98.0	0.0	0.0	0.0	0.0	0.0	0.0	0.0	234.0	0.0	49.0	19.0	0.0	210.0	210.0	185.0	0.0	0.0	98.0	0.0	0.0	0.0	123.0	0.0	51.0	0.0	0.0	0.0	148.0	61.0	0.0	0.0	0.0	0.0	0.0	506.0	0.0	0.0	271.0
168	0.0	0.0	0.0	0.0	0.0	0.0	142.0	0.0	0.0	0.0	0.0	0.0	0.0	0.0	77.0	0.0	0.0	0.0	0.0	1030.0	0.0	0.0	0.0	0.0	0.0	0.0	0.0	0.0	0.0	0.0	0.0	0.0	0.0	0.0	0.0	0.0	0.0	0.0	0.0	0.0	0.0	0.0	0.0	0.0	0.0	0.0	0.0	0.0	0.0
169	204.0	82.0	30.0	0.0	0.0	0.0	0.0	4.0	24.0	0.0	0.0	24.0	10.0	0.0	0.0	0.0	0.0	0.0	10.0	0.0	4.0	24.0	0.0	0.0	4.0	20.0	0.0	0.0	4.0	0.0	0.0	0.0	4.0	10.0	0.0	14.0	0.0	0.0	0.0	126.0	225.0	0.0	24.0	14.0	0.0	0.0	0.0	4.0	0.0
170	2295.0	600.0	774.0	77.0	0.0	0.0	0.0	0.0	358.0	0.0	0.0	2586.0	67.0	0.0	0.0	0.0	0.0	0.0	77.0	0.0	0.0	48.0	0.0	29.0	0.0	193.0	0.0	0.0	0.0	67.0	0.0	0.0	96.0	67.0	0.0	290.0	0.0	0.0	0.0	2072.0	12930.0	38.0	174.0	0.0	0.0	106.0	0.0	106.0	56.0
171	114.0	83.0	0.0	301.0	0.0	0.0	31.0	31.0	0.0	0.0	0.0	0.0	0.0	0.0	2336.0	0.0	0.0	0.0	0.0	0.0	16373.0	0.0	62.0	0.0	0.0	0.0	0.0	83.0	0.0	0.0	18.0	124.0	104.0	0.0	0.0	0.0	2524.0	0.0	52.0	0.0	0.0	0.0	0.0	0.0	0.0	0.0	0.0	697.0	0.0
172	6502.0	346.0	4178.0	185.0	0.0	111.0	0.0	222.0	595.0	0.0	0.0	297.0	252.0	0.0	0.0	0.0	139.0	111.0	3592.0	0.0	0.0	184.0	0.0	404.0	0.0	3655.0	0.0	0.0	0.0	1182.0	0.0	0.0	309.0	4576.0	0.0	713.0	0.0	0.0	0.0	865.0	329.0	394.0	230.0	0.0	0.0	887.0	0.0	0.0	56.0
173	6702.0	3580.0	2846.0	2203.0	376.0	2111.0	124.0	1740.0	705.0	147.0	1563.0	594.0	1469.0	442.0	0.0	673.0	544.0	659.0	2203.0	59.0	0.0	437.0	0.0	15354.0	1101.0	3488.0	0.0	0.0	482.0	826.0	73.0	0.0	1394.0	560.0	342.0	918.0	0.0	456.0	254.0	2938.0	1009.0	826.0	739.0	0.0	125.0	27786.0	660.0	0.0	7374.0
174	154.0	154.0	0.0	1036.0	0.0	123.0	0.0	0.0	0.0	0.0	138.0	0.0	0.0	0.0	369.0	0.0	0.0	0.0	0.0	0.0	194.0	0.0	0.0	0.0	0.0	0.0	0.0	989.0	0.0	0.0	443.0	4608.0	170.0	0.0	0.0	0.0	252.0	0.0	356.0	0.0	0.0	0.0	0.0	0.0	0.0	0.0	0.0	3591.0	0.0
175	533.0	0.0	190.0	260.0	47.0	0.0	0.0	0.0	0.0	0.0	91.0	0.0	0.0	559.0	0.0	0.0	30.0	528.0	86.0	0.0	26.0	0.0	0.0	0.0	0.0	0.0	0.0	47.0	0.0	0.0	0.0	0.0	281.0	0.0	0.0	0.0	0.0	0.0	47.0	0.0	0.0	0.0	0.0	0.0	0.0	0.0	452.0	0.0	0.0
176	242.0	1079.0	0.0	535.0	0.0	384.0	71.0	0.0	0.0	0.0	0.0	0.0	0.0	0.0	0.0	318.0	0.0	0.0	0.0	0.0	0.0	0.0	167.0	0.0	359.0	0.0	0.0	175.0	192.0	0.0	0.0	111.0	142.0	0.0	428.0	0.0	0.0	253.0	0.0	0.0	0.0	0.0	0.0	0.0	0.0	0.0	0.0	0.0	0.0
177	214.0	160.0	0.0	3860.0	0.0	142.0	893.0	0.0	0.0	36.0	71.0	0.0	0.0	0.0	1483.0	0.0	0.0	0.0	0.0	971.0	71.0	0.0	14064.0	0.0	0.0	0.0	0.0	214.0	0.0	0.0	0.0	0.0	661.0	0.0	0.0	0.0	42.0	0.0	250.0	0.0	0.0	0.0	0.0	0.0	89.0	0.0	0.0	89.0	0.0
178	1075.0	1042.0	336.0	11161.0	294.0	2118.0	764.0	0.0	44.0	0.0	1528.0	22.0	25.0	65.0	292.0	537.0	41.0	125.0	0.0	94.0	0.0	0.0	2655.0	71.0	1143.0	0.0	0.0	829.0	141.0	0.0	831.0	474.0	643.0	0.0	376.0	0.0	105.0	304.0	2950.0	0.0	0.0	0.0	48.0	0.0	251.0	0.0	0.0	696.0	0.0
179	0.0	0.0	0.0	0.0	0.0	0.0	0.0	0.0	0.0	0.0	0.0	0.0	0.0	0.0	0.0	0.0	0.0	0.0	0.0	0.0	0.0	0.0	0.0	0.0	0.0	0.0	0.0	0.0	0.0	0.0	0.0	0.0	0.0	0.0	0.0	0.0	0.0	0.0	0.0	0.0	0.0	0.0	0.0	0.0	0.0	0.0	0.0	0.0	0.0
180	818.0	377.0	272.0	125.0	0.0	52.0	0.0	222.0	0.0	0.0	73.0	0.0	209.0	0.0	0.0	52.0	0.0	52.0	146.0	0.0	0.0	48.0	0.0	760.0	115.0	293.0	0.0	0.0	62.0	52.0	0.0	0.0	73.0	0.0	0.0	83.0	0.0	52.0	0.0	241.0	0.0	0.0	52.0	0.0	0.0	1201.0	0.0	0.0	734.0
181	578.0	435.0	78.0	900.0	343.0	0.0	0.0	614.0	0.0	0.0	173.0	0.0	0.0	0.0	0.0	0.0	0.0	219.0	128.0	0.0	71.0	0.0	0.0	0.0	0.0	50.0	0.0	114.0	0.0	0.0	0.0	0.0	514.0	0.0	0.0	0.0	0.0	0.0	42.0	0.0	0.0	57.0	0.0	0.0	0.0	0.0	0.0	71.0	0.0
182	343.0	470.0	0.0	632.0	0.0	90.0	0.0	0.0	0.0	0.0	0.0	0.0	0.0	0.0	0.0	171.0	0.0	0.0	0.0	0.0	0.0	0.0	117.0	0.0	135.0	0.0	0.0	99.0	108.0	0.0	55.0	54.0	180.0	0.0	0.0	0.0	0.0	0.0	305.0	0.0	0.0	0.0	0.0	0.0	0.0	0.0	0.0	54.0	0.0
183	0.0	0.0	0.0	0.0	0.0	0.0	0.0	0.0	0.0	0.0	0.0	0.0	0.0	0.0	0.0	0.0	0.0	0.0	0.0	0.0	0.0	0.0	0.0	0.0	0.0	0.0	0.0	0.0	0.0	0.0	0.0	0.0	0.0	0.0	0.0	0.0	0.0	0.0	0.0	0.0	0.0	0.0	0.0	0.0	0.0	0.0	0.0	0.0	0.0
184	7593.0	3371.0	1524.0	2668.0	0.0	0.0	0.0	0.0	132.0	36.0	138.0	22.0	32.0	0.0	97.0	0.0	83.0	0.0	615.0	11.0	439.0	48.0	0.0	190.0	0.0	234.0	0.0	205.0	263.0	43.0	184.0	0.0	3110.0	89.0	0.0	71.0	147.0	0.0	508.0	351.0	149.0	0.0	24.0	12724.0	125.0	0.0	0.0	586.0	56.0
185	4363.0	5640.0	957.0	12132.0	604.0	1383.0	1173.0	555.0	88.0	36.0	1563.0	121.0	110.0	156.0	486.0	1064.0	153.0	471.0	338.0	213.0	146.0	68.0	2234.0	142.0	770.0	323.0	0.0	1336.0	879.0	64.0	2733.0	894.0	1930.0	157.0	582.0	124.0	105.0	710.0	2289.0	503.0	149.0	118.0	97.0	0.0	838.0	313.0	301.0	1502.0	102.0
186	0.0	0.0	0.0	0.0	0.0	0.0	0.0	0.0	0.0	0.0	0.0	0.0	0.0	0.0	0.0	0.0	0.0	0.0	0.0	0.0	0.0	0.0	0.0	0.0	0.0	0.0	0.0	0.0	0.0	0.0	0.0	0.0	643.0	0.0	0.0	0.0	0.0	0.0	0.0	0.0	0.0	0.0	0.0	0.0	0.0	0.0	0.0	0.0	0.0
187	405.0	1193.0	0.0	1801.0	0.0	180.0	0.0	0.0	0.0	0.0	868.0	0.0	0.0	0.0	194.0	247.0	0.0	0.0	0.0	47.0	0.0	0.0	247.0	0.0	720.0	0.0	0.0	495.0	0.0	0.0	61234.0	315.0	360.0	0.0	85.0	0.0	147.0	0.0	1017.0	0.0	0.0	0.0	0.0	0.0	125.0	0.0	0.0	1502.0	0.0
188	78.0	0.0	0.0	1337.0	0.0	41.0	47.0	0.0	0.0	0.0	41.0	0.0	0.0	0.0	97.0	0.0	0.0	0.0	0.0	0.0	0.0	0.0	36.0	0.0	0.0	0.0	0.0	146.0	0.0	0.0	905.0	251.0	47.0	0.0	0.0	0.0	21.0	0.0	508.0	0.0	0.0	0.0	0.0	0.0	0.0	0.0	0.0	1612.0	0.0
189	278.0	28.0	0.0	282.0	2009.0	23.0	0.0	47.0	0.0	12.0	95.0	0.0	0.0	0.0	0.0	0.0	0.0	1443.0	67.0	0.0	0.0	0.0	0.0	0.0	0.0	0.0	0.0	81.0	28.0	0.0	0.0	0.0	71.0	0.0	0.0	0.0	0.0	0.0	129.0	0.0	0.0	0.0	0.0	0.0	0.0	0.0	19.0	28.0	0.0
190	1762.0	1854.0	526.0	572.0	196.0	366.0	0.0	1968.0	0.0	0.0	0.0	0.0	0.0	78.0	0.0	801.0	0.0	0.0	389.0	0.0	0.0	0.0	0.0	118.0	18427.0	297.0	0.0	0.0	366.0	0.0	0.0	0.0	251.0	0.0	85.0	0.0	0.0	480.0	0.0	0.0	0.0	78.0	0.0	0.0	0.0	366.0	94.0	0.0	56.0
191	405.0	1816.0	0.0	750.0	0.0	900.0	0.0	0.0	0.0	0.0	0.0	0.0	0.0	0.0	0.0	141.0	0.0	0.0	0.0	0.0	0.0	0.0	240.0	0.0	240.0	0.0	0.0	165.0	210.0	0.0	36.0	195.0	180.0	0.0	1665.0	0.0	42.0	225.0	0.0	0.0	0.0	0.0	0.0	0.0	0.0	0.0	0.0	293.0	0.0
192	128.0	128.0	0.0	839.0	0.0	139.0	0.0	0.0	0.0	0.0	0.0	22.0	0.0	0.0	97.0	0.0	0.0	0.0	0.0	0.0	0.0	0.0	0.0	0.0	0.0	0.0	0.0	745.0	0.0	0.0	295.0	12783.0	128.0	0.0	0.0	0.0	63.0	0.0	116.0	0.0	0.0	0.0	0.0	0.0	0.0	0.0	0.0	2748.0	0.0
193	353.0	369.0	0.0	1542.0	0.0	112.0	284.0	0.0	0.0	0.0	0.0	0.0	0.0	0.0	155.0	0.0	0.0	0.0	0.0	0.0	178.0	0.0	305.0	0.0	0.0	0.0	0.0	3086.0	0.0	0.0	36.0	1872.0	160.0	0.0	0.0	0.0	168.0	0.0	208.0	0.0	0.0	0.0	0.0	0.0	0.0	0.0	0.0	2638.0	0.0
194	1248.0	6459.0	0.0	4634.0	147.0	1827.0	622.0	0.0	66.0	24.0	138.0	55.0	25.0	52.0	0.0	2126.0	0.0	0.0	0.0	47.0	0.0	0.0	1152.0	95.0	2928.0	0.0	0.0	414.0	744.0	0.0	73.0	363.0	643.0	0.0	702.0	0.0	63.0	1521.0	508.0	140.0	0.0	0.0	0.0	0.0	125.0	365.0	0.0	0.0	0.0
195	9486.0	6818.0	2287.0	37947.0	3776.0	6225.0	1511.0	1481.0	595.0	98.0	3022.0	176.0	246.0	533.0	9832.0	1381.0	544.0	2451.0	1423.0	757.0	7771.0	320.0	5039.0	332.0	2157.0	879.0	0.0	22827.0	1219.0	279.0	24586.0	28757.0	10189.0	381.0	1250.0	553.0	10643.0	1217.0	12922.0	1489.0	478.0	611.0	375.0	0.0	1717.0	731.0	735.0	116501.0	186.0
196	6933.0	3992.0	2731.0	1365.0	0.0	1154.0	0.0	555.0	62484.0	159.0	277.0	4902.0	3524.0	130.0	0.0	141.0	377.0	188.0	1575.0	0.0	162.0	47227.0	0.0	380.0	410.0	2206.0	0.0	0.0	170.0	76012.0	18.0	0.0	1501.0	1155.0	274.0	12817.0	0.0	202.0	0.0	38757.0	3576.0	525.0	44648.0	0.0	83.0	1932.0	0.0	0.0	158.0
197	830.0	690.0	150.0	2071.0	6768.0	0.0	0.0	0.0	0.0	0.0	243.0	0.0	0.0	0.0	0.0	0.0	0.0	125.0	150.0	0.0	0.0	0.0	110.0	0.0	110.0	0.0	0.0	460.0	220.0	0.0	0.0	139.0	400.0	0.0	0.0	0.0	0.0	0.0	661.0	0.0	0.0	0.0	0.0	0.0	0.0	0.0	0.0	293.0	0.0
198	14274.0	1534.0	6070.0	2267.0	653.0	336.0	0.0	3110.0	330.0	159.0	590.0	66.0	71.0	143.0	0.0	177.0	503.0	502.0	107042.0	35.0	876.0	116.0	0.0	1069.0	616.0	39650.0	0.0	460.0	255.0	494.0	0.0	0.0	1287.0	13100.0	0.0	1124.0	42.0	253.0	407.0	643.0	329.0	2128.0	230.0	0.0	125.0	4596.0	169.0	0.0	252.0
199	232.0	73.0	36.0	116.0	18.0	0.0	0.0	30.0	0.0	635.0	18.0	0.0	0.0	379.0	0.0	0.0	232.0	134.0	110.0	0.0	0.0	0.0	0.0	0.0	42.0	67.0	0.0	0.0	0.0	0.0	0.0	0.0	134.0	0.0	0.0	0.0	0.0	0.0	61.0	0.0	0.0	67.0	0.0	0.0	0.0	36.0	244.0	0.0	0.0
200	590.0	95.0	82.0	25.0	0.0	0.0	0.0	9.0	35.0	0.0	0.0	41.0	35.0	0.0	0.0	0.0	9.0	0.0	51.0	0.0	15.0	41.0	0.0	9.0	0.0	25.0	0.0	0.0	0.0	0.0	0.0	0.0	19.0	15.0	0.0	35.0	0.0	0.0	0.0	261.0	374.0	0.0	51.0	0.0	0.0	15.0	0.0	0.0	0.0
201	803.0	103.0	297.0	90.0	27.0	0.0	0.0	145.0	0.0	36.0	48.0	0.0	0.0	48.0	0.0	0.0	363.0	20.0	471.0	0.0	0.0	0.0	0.0	0.0	34.0	103.0	0.0	0.0	0.0	0.0	0.0	0.0	103.0	34.0	0.0	27.0	0.0	0.0	0.0	0.0	0.0	36639.0	0.0	0.0	0.0	69.0	0.0	0.0	0.0
202	1042.0	263.0	318.0	43.0	0.0	0.0	0.0	0.0	384.0	0.0	0.0	1916.0	997.0	0.0	0.0	0.0	43.0	0.0	109.0	0.0	0.0	208.0	0.0	0.0	0.0	109.0	0.0	0.0	0.0	329.0	0.0	0.0	54.0	32.0	0.0	274.0	0.0	0.0	0.0	965.0	434.0	0.0	241.0	0.0	0.0	76.0	0.0	0.0	0.0
203	710.0	156.0	257.0	46.0	0.0	0.0	0.0	0.0	125.0	0.0	0.0	14430.0	374.0	0.0	0.0	31.0	0.0	0.0	70.0	0.0	0.0	54.0	0.0	15.0	0.0	101.0	0.0	0.0	0.0	62.0	0.0	0.0	54.0	31.0	0.0	140.0	0.0	0.0	0.0	664.0	2828.0	0.0	46.0	0.0	0.0	46.0	0.0	0.0	15.0
204	8423.0	107285.0	2246.0	13078.0	3645.0	21646.0	729.0	4962.0	506.0	183.0	2605.0	220.0	194.0	845.0	214.0	19169.0	279.0	6379.0	1288.0	284.0	292.0	106.0	0.0	808.0	30102.0	1295.0	0.0	3179.0	26378.0	473.0	147.0	949.0	3753.0	291.0	9440.0	517.0	210.0	38455.0	6359.0	965.0	419.0	650.0	278.0	0.0	1005.0	2089.0	2735.0	732.0	289.0
205	1123.0	183.0	309.0	80.0	0.0	0.0	0.0	0.0	217.0	0.0	0.0	183.0	22.0	0.0	0.0	34.0	0.0	0.0	68.0	0.0	22.0	57.0	0.0	0.0	0.0	126.0	0.0	0.0	0.0	68.0	0.0	0.0	34.0	22.0	0.0	80.0	0.0	0.0	0.0	1066.0	28463.0	0.0	103.0	0.0	0.0	34.0	0.0	0.0	22.0
206	490.0	285.0	64.0	512.0	359.0	107.0	0.0	48.0	0.0	0.0	0.0	0.0	0.0	0.0	0.0	0.0	0.0	75.0	75.0	0.0	59.0	0.0	0.0	0.0	59.0	0.0	0.0	322.0	0.0	0.0	0.0	111.0	134.0	0.0	0.0	0.0	0.0	0.0	107.0	0.0	0.0	0.0	0.0	0.0	0.0	0.0	0.0	293.0	0.0
207	82.0	181.0	0.0	24092.0	147.0	49.0	49.0	0.0	0.0	0.0	1945.0	0.0	0.0	32.0	65.0	0.0	0.0	49.0	49.0	0.0	49.0	0.0	197.0	0.0	0.0	0.0	0.0	49.0	0.0	0.0	0.0	0.0	37647.0	0.0	0.0	0.0	0.0	0.0	2798.0	0.0	0.0	0.0	0.0	0.0	9399.0	0.0	49.0	131.0	0.0
208	1177.0	4225.0	0.0	3241.0	326.0	1058.0	462.0	0.0	0.0	0.0	0.0	0.0	0.0	0.0	0.0	3401.0	0.0	282.0	0.0	47.0	0.0	0.0	945.0	0.0	5085.0	0.0	0.0	276.0	559.0	0.0	55.0	223.0	750.0	0.0	1439.0	0.0	42.0	1927.0	407.0	0.0	0.0	0.0	0.0	0.0	167.0	0.0	0.0	0.0	0.0
209	6156.0	2081.0	1647.0	2341.0	539.0	384.0	0.0	5814.0	198.0	171.0	382.0	77.0	25.0	182.0	0.0	177.0	698.0	628.0	4942.0	47.0	308.0	29.0	0.0	332.0	462.0	2688.0	0.0	368.0	198.0	215.0	0.0	0.0	1823.0	381.0	274.0	339.0	0.0	0.0	305.0	482.0	74.0	34868.0	145.0	0.0	125.0	992.0	132.0	0.0	56.0
210	2134.0	791.0	761.0	253.0	0.0	134.0	0.0	296.0	44.0	0.0	243.0	0.0	0.0	0.0	0.0	104.0	0.0	0.0	373.0	0.0	0.0	0.0	0.0	1782.0	119.0	597.0	0.0	0.0	179.0	74.0	0.0	0.0	164.0	74.0	51.0	104.0	0.0	74.0	0.0	104.0	29.0	0.0	0.0	0.0	0.0	4230.0	0.0	0.0	970.0
211	715.0	6435.0	238.0	794.0	0.0	769.0	88.0	555.0	0.0	0.0	0.0	44.0	0.0	78.0	0.0	1275.0	0.0	125.0	0.0	23.0	0.0	0.0	0.0	95.0	1900.0	317.0	0.0	0.0	6137.0	0.0	0.0	0.0	218.0	0.0	291.0	0.0	0.0	2080.0	0.0	0.0	74.0	59.0	0.0	0.0	0.0	156.0	0.0	0.0	37.0
212	19899.0	664.0	37652.0	509.0	163.0	0.0	0.0	703.0	749.0	98.0	138.0	209.0	110.0	52.0	0.0	0.0	223.0	125.0	8677.0	11.0	0.0	282.0	0.0	594.0	154.0	8328.0	0.0	0.0	0.0	1720.0	0.0	0.0	442.0	16308.0	0.0	2070.0	0.0	0.0	0.0	664.0	314.0	689.0	291.0	0.0	0.0	2350.0	0.0	0.0	196.0
213	658.0	313.0	75.0	414.0	163.0	0.0	0.0	62.0	0.0	24.0	119.0	0.0	0.0	1939.0	0.0	0.0	27.0	3043.0	69.0	0.0	0.0	0.0	0.0	0.0	56.0	69.0	0.0	0.0	94.0	0.0	0.0	0.0	527.0	0.0	0.0	0.0	0.0	0.0	37.0	0.0	0.0	0.0	0.0	0.0	81.0	0.0	10150.0	0.0	0.0
214	714.0	180.0	313.0	62.0	0.0	0.0	0.0	15.0	1114.0	0.0	0.0	253.0	187.0	0.0	0.0	0.0	47.0	0.0	102.0	0.0	15.0	973.0	0.0	0.0	0.0	102.0	0.0	15.0	0.0	1397.0	0.0	0.0	47.0	31.0	0.0	447.0	0.0	0.0	0.0	2032.0	149.0	0.0	1004.0	0.0	0.0	70.0	0.0	15.0	0.0
215	625.0	217.0	440.0	33.0	0.0	0.0	0.0	0.0	435.0	0.0	0.0	518.0	8761.0	0.0	0.0	0.0	0.0	0.0	27.0	0.0	0.0	1300.0	0.0	33.0	27.0	106.0	0.0	0.0	0.0	150.0	0.0	0.0	44.0	39.0	0.0	78.0	0.0	0.0	16.0	1328.0	133.0	22.0	1138.0	0.0	22.0	39.0	0.0	0.0	0.0
216	1728.0	106.0	371.0	37.0	0.0	0.0	0.0	0.0	396.0	110.0	0.0	1674.0	116.0	0.0	0.0	0.0	325.0	0.0	181.0	0.0	0.0	145.0	0.0	95.0	30.0	189.0	0.0	0.0	0.0	1161.0	0.0	0.0	53.0	523.0	0.0	13311.0	0.0	0.0	0.0	1106.0	344.0	0.0	254.0	0.0	0.0	261.0	0.0	0.0	0.0
217	263.0	90.0	30.0	185.0	425.0	21.0	0.0	64.0	0.0	0.0	129.0	0.0	0.0	25.0	0.0	0.0	0.0	722.0	25.0	0.0	21.0	0.0	0.0	0.0	0.0	21.0	0.0	21.0	0.0	0.0	0.0	0.0	86.0	0.0	0.0	0.0	0.0	0.0	21.0	0.0	0.0	0.0	0.0	0.0	0.0	73.0	43.0	0.0	0.0
218	296.0	1091.0	77.0	155.0	23.0	15682.0	0.0	70.0	0.0	0.0	0.0	0.0	0.0	0.0	0.0	733.0	0.0	0.0	0.0	0.0	0.0	0.0	0.0	31.0	667.0	0.0	0.0	0.0	569.0	0.0	0.0	0.0	0.0	0.0	9937.0	0.0	0.0	1014.0	0.0	0.0	0.0	31.0	0.0	0.0	0.0	0.0	0.0	38.0	0.0
219	0.0	0.0	0.0	23027.0	0.0	0.0	960.0	0.0	0.0	0.0	0.0	0.0	0.0	0.0	58.0	0.0	0.0	0.0	0.0	0.0	0.0	0.0	0.0	0.0	0.0	0.0	0.0	1290.0	0.0	0.0	0.0	167.0	0.0	0.0	0.0	0.0	0.0	0.0	254.0	0.0	0.0	0.0	0.0	0.0	0.0	0.0	0.0	0.0	0.0
220	0.0	0.0	0.0	0.0	0.0	0.0	0.0	0.0	0.0	0.0	0.0	0.0	0.0	156.0	0.0	0.0	0.0	0.0	0.0	0.0	0.0	0.0	0.0	0.0	0.0	0.0	0.0	0.0	0.0	0.0	0.0	0.0	0.0	0.0	0.0	0.0	0.0	0.0	0.0	0.0	0.0	0.0	0.0	0.0	0.0	0.0	245.0	0.0	0.0
221	2153.0	986.0	657.0	239.0	0.0	0.0	0.0	222.0	179.0	0.0	0.0	132.0	136.0	52.0	0.0	134.0	55.0	0.0	358.0	0.0	0.0	97.0	0.0	1616.0	553.0	822.0	0.0	0.0	0.0	129.0	0.0	0.0	284.0	67.0	0.0	124.0	0.0	0.0	0.0	3199.0	313.0	0.0	284.0	0.0	0.0	3447.0	0.0	0.0	792.0
222	2897.0	1024.0	1053.0	585.0	0.0	263.0	0.0	518.0	110.0	49.0	694.0	204.0	204.0	52.0	0.0	177.0	153.0	0.0	848.0	0.0	0.0	97.0	0.0	7796.0	380.0	1639.0	0.0	0.0	198.0	150.0	0.0	0.0	439.0	204.0	204.0	160.0	0.0	152.0	0.0	643.0	119.0	234.0	121.0	0.0	0.0	8409.0	0.0	0.0	11151.0
223	1293.0	419.0	151.0	974.0	2059.0	0.0	0.0	235.0	0.0	24.0	688.0	0.0	0.0	169.0	0.0	0.0	41.0	3829.0	218.0	0.0	0.0	0.0	0.0	0.0	100.0	83.0	0.0	100.0	0.0	0.0	0.0	0.0	654.0	0.0	0.0	0.0	0.0	0.0	487.0	0.0	0.0	59.0	0.0	0.0	100.0	100.0	283.0	83.0	0.0
224	2588.0	4701.0	501.0	4754.0	294.0	2405.0	942.0	0.0	0.0	0.0	416.0	0.0	58.0	65.0	38.0	1948.0	55.0	188.0	0.0	59.0	146.0	38.0	1954.0	47.0	4058.0	0.0	0.0	645.0	660.0	0.0	129.0	474.0	1287.0	0.0	1319.0	0.0	0.0	1775.0	1170.0	442.0	0.0	0.0	0.0	0.0	335.0	0.0	75.0	0.0	65.0
225	474.0	158.0	59.0	131.0	19.0	0.0	0.0	32.0	0.0	14233.0	26.0	0.0	0.0	169.0	0.0	0.0	3016.0	52.0	177.0	0.0	0.0	0.0	0.0	0.0	0.0	111.0	0.0	0.0	0.0	26.0	0.0	0.0	118.0	65.0	0.0	374.0	0.0	0.0	19.0	46.0	0.0	388.0	0.0	0.0	0.0	46.0	207.0	0.0	0.0
226	1799.0	82.0	481.0	82.0	22.0	0.0	0.0	112.0	0.0	865.0	0.0	0.0	0.0	0.0	0.0	0.0	6142.0	0.0	594.0	0.0	0.0	0.0	0.0	37.0	0.0	361.0	0.0	30.0	0.0	45.0	0.0	0.0	60.0	331.0	0.0	2009.0	0.0	0.0	75.0	60.0	37.0	8973.0	0.0	0.0	0.0	156.0	37.0	0.0	0.0
227	2452.0	1509.0	849.0	2830.0	261.0	0.0	88.0	330.0	44.0	98.0	566.0	0.0	0.0	1226.0	0.0	106.0	111.0	1084.0	1415.0	0.0	227.0	38.0	0.0	71.0	424.0	518.0	0.0	184.0	141.0	0.0	0.0	0.0	2264.0	67.0	51.0	196.0	0.0	101.0	254.0	140.0	0.0	216.0	0.0	0.0	377.0	208.0	2830.0	0.0	112.0
228	2785.0	20843.0	776.0	8740.0	670.0	6734.0	586.0	2147.0	176.0	98.0	1632.0	66.0	90.0	260.0	0.0	7972.0	111.0	597.0	542.0	106.0	227.0	68.0	1056.0	356.0	14023.0	960.0	0.0	737.0	54078.0	172.0	55.0	335.0	2145.0	157.0	3169.0	124.0	126.0	14408.0	2594.0	442.0	134.0	216.0	109.0	0.0	502.0	678.0	433.0	0.0	74.0
229	1187.0	3809.0	246.0	560.0	0.0	12747.0	0.0	259.0	0.0	0.0	0.0	0.0	0.0	0.0	0.0	4677.0	0.0	0.0	201.0	0.0	0.0	0.0	0.0	0.0	5188.0	179.0	0.0	156.0	1008.0	0.0	18.0	0.0	313.0	0.0	6905.0	0.0	0.0	6950.0	0.0	0.0	0.0	0.0	0.0	0.0	0.0	156.0	0.0	0.0	0.0
230	243.0	40.0	50.0	81.0	30.0	0.0	20.0	30.0	0.0	213.0	0.0	0.0	0.0	619.0	0.0	0.0	121.0	263.0	60.0	0.0	0.0	0.0	0.0	0.0	0.0	81.0	0.0	20.0	0.0	0.0	0.0	0.0	162.0	0.0	0.0	0.0	0.0	0.0	0.0	0.0	0.0	0.0	0.0	0.0	0.0	30.0	284.0	0.0	0.0
231	282.0	52.0	0.0	246.0	0.0	0.0	0.0	44.0	0.0	0.0	0.0	0.0	0.0	0.0	915.0	0.0	0.0	0.0	0.0	0.0	778.0	0.0	70.0	0.0	0.0	0.0	0.0	176.0	0.0	0.0	44.0	264.0	176.0	0.0	0.0	0.0	904.0	0.0	44.0	0.0	0.0	0.0	0.0	0.0	0.0	0.0	0.0	625.0	0.0
232	6771.0	5831.0	1128.0	18810.0	1405.0	7336.0	320.0	2445.0	154.0	110.0	903.0	121.0	77.0	351.0	214.0	1027.0	153.0	848.0	1128.0	130.0	1573.0	126.0	0.0	427.0	1504.0	1128.0	0.0	7463.0	935.0	172.0	147.0	1899.0	3861.0	291.0	959.0	464.0	126.0	1217.0	1780.0	623.0	224.0	611.0	157.0	0.0	544.0	678.0	433.0	2125.0	158.0
233	243.0	119.0	77.0	131.0	0.0	30.0	0.0	0.0	0.0	119.0	46.0	0.0	0.0	1960.0	0.0	0.0	34.0	146.0	73.0	0.0	0.0	0.0	0.0	0.0	0.0	34.0	0.0	30.0	0.0	0.0	0.0	0.0	305.0	0.0	0.0	0.0	0.0	0.0	0.0	0.0	0.0	0.0	0.0	0.0	0.0	0.0	981.0	0.0	0.0
234	9305.0	6203.0	2481.0	12407.0	68497.0	1447.0	248.0	3722.0	330.0	1017.0	7651.0	220.0	77.0	5725.0	97.0	708.0	1447.0	193377.0	3515.0	331.0	1265.0	116.0	0.0	665.0	1654.0	2274.0	0.0	1428.0	935.0	408.0	166.0	391.0	13234.0	605.0	736.0	821.0	42.0	710.0	3722.0	1167.0	254.0	1861.0	218.0	0.0	1447.0	992.0	7622.0	549.0	438.0
235	1262.0	681.0	300.0	1603.0	320.0	180.0	0.0	240.0	0.0	73.0	0.0	0.0	19.0	1823.0	0.0	0.0	97.0	1142.0	460.0	23.0	220.0	29.0	0.0	95.0	0.0	200.0	0.0	0.0	180.0	0.0	0.0	0.0	4749.0	44.0	0.0	0.0	0.0	101.0	0.0	0.0	0.0	118.0	60.0	0.0	420.0	0.0	3366.0	0.0	37.0
236	348.0	473.0	116.0	955.0	0.0	285.0	0.0	0.0	0.0	12.0	89.0	0.0	0.0	0.0	0.0	0.0	0.0	0.0	0.0	0.0	0.0	0.0	0.0	0.0	169.0	0.0	0.0	921.0	0.0	0.0	0.0	167.0	187.0	0.0	85.0	0.0	0.0	50.0	178.0	0.0	0.0	0.0	0.0	0.0	0.0	0.0	0.0	916.0	0.0
237	1042.0	619.0	197.0	1295.0	3645.0	0.0	0.0	366.0	0.0	61.0	760.0	0.0	0.0	520.0	0.0	0.0	83.0	26059.0	253.0	47.0	140.0	19.0	0.0	0.0	169.0	169.0	0.0	0.0	0.0	0.0	0.0	0.0	1211.0	0.0	0.0	0.0	0.0	0.0	422.0	140.0	0.0	98.0	0.0	0.0	83.0	0.0	622.0	197.0	46.0
238	506.0	279.0	0.0	821.0	69.0	174.0	71.0	0.0	0.0	0.0	0.0	0.0	0.0	0.0	0.0	0.0	0.0	0.0	0.0	0.0	113.0	0.0	157.0	0.0	0.0	0.0	0.0	5666.0	0.0	0.0	55.0	2402.0	139.0	0.0	0.0	0.0	0.0	0.0	69.0	0.0	0.0	0.0	0.0	0.0	0.0	0.0	0.0	476.0	0.0
239	0.0	940.0	0.0	2262.0	1340.0	336.0	0.0	333.0	0.0	0.0	0.0	0.0	0.0	0.0	38.0	106.0	0.0	157.0	271.0	0.0	129.0	0.0	0.0	0.0	205.0	0.0	0.0	1197.0	141.0	43.0	36.0	223.0	750.0	0.0	0.0	0.0	21.0	0.0	661.0	0.0	0.0	0.0	0.0	0.0	83.0	0.0	0.0	916.0	0.0
240	950.0	372.0	110.0	1653.0	228.0	454.0	0.0	137.0	0.0	0.0	110.0	0.0	0.0	0.0	0.0	0.0	0.0	0.0	0.0	47.0	113.0	0.0	0.0	0.0	124.0	0.0	0.0	645.0	0.0	0.0	0.0	223.0	509.0	0.0	68.0	0.0	0.0	124.0	165.0	0.0	0.0	0.0	0.0	0.0	0.0	0.0	0.0	476.0	0.0
241	1202.0	136.0	357.0	182.0	129.0	0.0	0.0	222.0	0.0	73.0	0.0	0.0	25.0	30.0	0.0	0.0	391.0	30.0	1080.0	0.0	0.0	0.0	0.0	0.0	68.0	464.0	0.0	0.0	0.0	0.0	0.0	0.0	159.0	53.0	0.0	68.0	0.0	0.0	0.0	30.0	0.0	5462.0	0.0	0.0	38.0	121.0	0.0	0.0	28.0
242	1540.0	513.0	355.0	533.0	0.0	118.0	0.0	31190.0	0.0	0.0	0.0	0.0	0.0	0.0	0.0	0.0	0.0	157.0	375.0	0.0	0.0	0.0	0.0	118.0	197.0	256.0	0.0	118.0	0.0	0.0	0.0	0.0	316.0	44.0	0.0	0.0	0.0	0.0	118.0	0.0	0.0	0.0	0.0	0.0	0.0	237.0	0.0	0.0	0.0
243	105.0	524.0	0.0	296.0	0.0	100.0	0.0	0.0	0.0	0.0	0.0	0.0	0.0	0.0	0.0	0.0	0.0	0.0	0.0	0.0	0.0	19.0	0.0	0.0	0.0	0.0	0.0	164.0	47.0	0.0	0.0	90.0	74.0	0.0	0.0	0.0	0.0	0.0	37.0	0.0	0.0	0.0	0.0	0.0	0.0	0.0	0.0	95.0	0.0
244	3069.0	2599.0	438.0	892.0	179.0	548.0	0.0	939.0	0.0	0.0	0.0	0.0	0.0	0.0	0.0	391.0	0.0	0.0	187.0	0.0	162.0	0.0	0.0	0.0	908.0	0.0	0.0	230.0	391.0	0.0	0.0	0.0	297.0	0.0	102.0	0.0	0.0	375.0	0.0	0.0	0.0	0.0	0.0	0.0	0.0	0.0	0.0	1062.0	0.0
245	4059.0	217.0	1449.0	302.0	228.0	0.0	0.0	999.0	44.0	0.0	138.0	0.0	0.0	0.0	0.0	72.0	55.0	0.0	4338.0	0.0	113.0	0.0	0.0	237.0	0.0	2914.0	0.0	0.0	0.0	0.0	0.0	0.0	157.0	538.0	0.0	160.0	0.0	0.0	0.0	0.0	0.0	197.0	0.0	0.0	0.0	2715.0	0.0	0.0	46.0
246	556.0	3872.0	247.0	288.0	0.0	625.0	88.0	296.0	0.0	0.0	0.0	0.0	0.0	0.0	0.0	3118.0	0.0	0.0	0.0	0.0	0.0	0.0	0.0	118.0	1181.0	185.0	0.0	0.0	3151.0	0.0	0.0	0.0	123.0	44.0	308.0	0.0	0.0	4261.0	0.0	0.0	0.0	0.0	0.0	0.0	0.0	208.0	0.0	0.0	0.0
247	1271.0	2543.0	162.0	405.0	108.0	2029.0	0.0	189.0	0.0	0.0	0.0	0.0	0.0	0.0	0.0	24218.0	0.0	125.0	162.0	0.0	0.0	0.0	0.0	71.0	7705.0	81.0	0.0	0.0	1028.0	0.0	0.0	0.0	135.0	0.0	668.0	0.0	0.0	4437.0	0.0	0.0	0.0	0.0	0.0	0.0	0.0	104.0	0.0	0.0	46.0
248	2603.0	4640.0	716.0	1471.0	310.0	1683.0	71.0	444.0	66.0	0.0	208.0	55.0	45.0	0.0	0.0	2834.0	0.0	408.0	565.0	0.0	0.0	0.0	0.0	380.0	3184.0	867.0	0.0	230.0	3488.0	64.0	18.0	0.0	750.0	134.0	394.0	142.0	0.0	2688.0	254.0	301.0	44.0	98.0	0.0	0.0	0.0	1149.0	150.0	0.0	270.0
249	1072.0	572.0	143.0	589.0	125.0	178.0	0.0	1573.0	0.0	0.0	89.0	0.0	38.0	0.0	0.0	107.0	0.0	107.0	196.0	0.0	129.0	58.0	0.0	0.0	303.0	143.0	0.0	107.0	0.0	43.0	0.0	0.0	250.0	0.0	0.0	0.0	21.0	0.0	143.0	0.0	0.0	0.0	0.0	0.0	0.0	0.0	0.0	107.0	0.0
250	441.0	3916.0	0.0	225.0	0.0	2657.0	0.0	0.0	0.0	0.0	0.0	0.0	0.0	0.0	0.0	826.0	0.0	0.0	0.0	0.0	0.0	0.0	140.0	0.0	1080.0	0.0	0.0	0.0	4742.0	0.0	0.0	0.0	84.0	0.0	1239.0	0.0	0.0	1389.0	56.0	0.0	0.0	0.0	0.0	0.0	0.0	0.0	0.0	0.0	0.0
251	77.0	51.0	0.0	1863.0	19.0	0.0	25.0	25.0	0.0	0.0	451.0	0.0	0.0	0.0	51.0	0.0	0.0	45.0	0.0	0.0	38.0	0.0	58.0	0.0	0.0	83.0	0.0	25.0	0.0	0.0	0.0	0.0	27597.0	0.0	0.0	0.0	0.0	0.0	567.0	0.0	0.0	0.0	0.0	0.0	1715.0	19.0	0.0	0.0	0.0
252	4401.0	1795.0	1447.0	926.0	212.0	260.0	0.0	481.0	347.0	24.0	138.0	99.0	260.0	156.0	0.0	177.0	195.0	157.0	810.0	11.0	0.0	145.0	0.0	4563.0	781.0	1216.0	0.0	0.0	198.0	260.0	0.0	0.0	750.0	231.0	188.0	376.0	0.0	50.0	0.0	4749.0	260.0	260.0	434.0	0.0	0.0	6789.0	132.0	0.0	3011.0
253	584.0	319.0	118.0	182.0	621.0	0.0	0.0	100.0	0.0	24.0	191.0	0.0	0.0	117.0	0.0	0.0	73.0	1305.0	82.0	0.0	54.0	0.0	0.0	0.0	0.0	164.0	0.0	45.0	0.0	0.0	0.0	0.0	328.0	0.0	0.0	0.0	0.0	0.0	73.0	0.0	0.0	0.0	0.0	0.0	36.0	45.0	56.0	0.0	0.0
254	1061.0	9836.0	420.0	641.0	0.0	769.0	0.0	259.0	0.0	0.0	0.0	0.0	32.0	0.0	0.0	460.0	0.0	157.0	200.0	0.0	0.0	19.0	0.0	237.0	719.0	220.0	0.0	0.0	4447.0	0.0	0.0	0.0	340.0	0.0	239.0	0.0	0.0	1217.0	0.0	0.0	0.0	59.0	0.0	0.0	0.0	313.0	94.0	0.0	102.0
255	1233.0	6561.0	392.0	1317.0	0.0	1587.0	0.0	0.0	0.0	0.0	0.0	0.0	25.0	0.0	0.0	3224.0	41.0	157.0	0.0	0.0	0.0	0.0	0.0	95.0	2876.0	252.0	0.0	0.0	4458.0	43.0	0.0	0.0	476.0	44.0	565.0	0.0	0.0	15473.0	0.0	0.0	0.0	59.0	60.0	0.0	0.0	261.0	0.0	0.0	112.0
256	140.0	53.0	0.0	840.0	0.0	0.0	0.0	0.0	0.0	0.0	0.0	0.0	0.0	0.0	525.0	0.0	0.0	0.0	0.0	0.0	259.0	0.0	40.0	0.0	0.0	0.0	0.0	213.0	0.0	0.0	92.0	306.0	140.0	0.0	0.0	0.0	504.0	0.0	73.0	0.0	0.0	0.0	0.0	46.0	33.0	0.0	0.0	1502.0	0.0
257	965.0	73.0	283.0	178.0	36.0	0.0	0.0	1407.0	0.0	0.0	0.0	0.0	0.0	0.0	0.0	0.0	41.0	36.0	1622.0	0.0	0.0	0.0	0.0	0.0	26.0	430.0	0.0	0.0	0.0	0.0	0.0	0.0	94.0	41.0	102.0	0.0	0.0	0.0	36.0	47.0	0.0	787.0	0.0	0.0	0.0	156.0	0.0	0.0	0.0
258	399.0	143.0	134.0	0.0	0.0	0.0	0.0	0.0	66.0	0.0	0.0	25.0	9.0	0.0	0.0	0.0	13.0	0.0	9.0	0.0	13.0	9.0	0.0	0.0	0.0	9.0	0.0	0.0	0.0	50.0	0.0	4.0	41.0	0.0	0.0	0.0	0.0	0.0	0.0	321.0	716.0	0.0	9.0	0.0	0.0	13.0	0.0	0.0	0.0
259	428.0	350.0	0.0	13310.0	116.0	0.0	160.0	0.0	0.0	0.0	1077.0	0.0	0.0	0.0	116.0	0.0	0.0	77.0	97.0	47.0	155.0	0.0	914.0	0.0	0.0	0.0	0.0	0.0	0.0	0.0	0.0	0.0	22320.0	0.0	0.0	0.0	0.0	0.0	1831.0	0.0	0.0	0.0	0.0	0.0	1965.0	0.0	0.0	155.0	0.0
260	977.0	656.0	0.0	12886.0	362.0	251.0	0.0	0.0	0.0	0.0	138.0	0.0	0.0	0.0	0.0	0.0	0.0	125.0	0.0	0.0	146.0	0.0	0.0	0.0	0.0	0.0	0.0	1605.0	141.0	0.0	55.0	125.0	712.0	44.0	0.0	0.0	0.0	101.0	335.0	0.0	0.0	0.0	0.0	0.0	83.0	0.0	0.0	502.0	28.0
261	668.0	1108.0	0.0	977.0	0.0	472.0	0.0	0.0	0.0	0.0	0.0	0.0	0.0	0.0	38.0	106.0	0.0	0.0	0.0	0.0	0.0	0.0	244.0	0.0	0.0	0.0	0.0	829.0	0.0	0.0	92.0	363.0	244.0	0.0	146.0	0.0	84.0	101.0	162.0	0.0	0.0	0.0	0.0	0.0	0.0	0.0	0.0	1246.0	0.0
262	452.0	226.0	0.0	1197.0	64.0	80.0	71.0	0.0	0.0	0.0	64.0	0.0	0.0	0.0	97.0	0.0	0.0	0.0	0.0	0.0	97.0	0.0	113.0	0.0	0.0	0.0	0.0	23538.0	0.0	0.0	0.0	1313.0	97.0	0.0	0.0	0.0	84.0	0.0	177.0	0.0	0.0	0.0	0.0	0.0	0.0	0.0	0.0	659.0	0.0
263	1890.0	630.0	370.0	1112.0	296.0	222.0	0.0	185.0	0.0	1557.0	185.0	0.0	19.0	4115.0	0.0	0.0	519.0	1816.0	741.0	0.0	0.0	0.0	0.0	47.0	222.0	519.0	0.0	0.0	113.0	0.0	0.0	0.0	889.0	44.0	0.0	185.0	0.0	0.0	0.0	0.0	44.0	370.0	24.0	0.0	0.0	296.0	2002.0	0.0	46.0
264	119.0	500.0	0.0	229.0	0.0	146.0	27.0	0.0	0.0	0.0	0.0	0.0	0.0	0.0	0.0	0.0	0.0	0.0	0.0	0.0	0.0	0.0	36.0	0.0	45.0	0.0	0.0	119.0	50.0	0.0	0.0	0.0	27.0	0.0	0.0	0.0	0.0	50.0	59.0	0.0	0.0	0.0	0.0	0.0	0.0	0.0	0.0	68.0	0.0
265	1181.0	481.0	444.0	75.0	0.0	0.0	0.0	37.0	19626.0	0.0	0.0	242.0	181.0	0.0	0.0	0.0	56.0	0.0	151.0	0.0	0.0	1710.0	0.0	47.0	0.0	217.0	0.0	0.0	0.0	3483.0	0.0	0.0	75.0	85.0	0.0	1077.0	0.0	0.0	0.0	14287.0	299.0	0.0	1691.0	0.0	0.0	208.0	0.0	0.0	28.0
266	568.0	199.0	0.0	1094.0	0.0	0.0	71.0	0.0	0.0	0.0	0.0	0.0	0.0	0.0	214.0	0.0	0.0	0.0	0.0	0.0	227.0	0.0	241.0	0.0	0.0	0.0	0.0	1905.0	0.0	0.0	0.0	16832.0	184.0	0.0	0.0	0.0	126.0	0.0	142.0	0.0	0.0	0.0	0.0	0.0	0.0	0.0	0.0	3774.0	0.0
267	885.0	256.0	154.0	192.0	670.0	0.0	0.0	192.0	0.0	834.0	51.0	0.0	0.0	143.0	0.0	0.0	1951.0	1193.0	308.0	0.0	0.0	19.0	0.0	0.0	0.0	320.0	0.0	0.0	0.0	0.0	0.0	0.0	218.0	44.0	0.0	115.0	0.0	0.0	51.0	102.0	0.0	667.0	0.0	0.0	51.0	89.0	150.0	0.0	51.0
268	194.0	69.0	0.0	417.0	0.0	41.0	0.0	0.0	0.0	0.0	0.0	0.0	0.0	0.0	1966.0	0.0	0.0	0.0	0.0	0.0	6342.0	0.0	83.0	0.0	0.0	0.0	0.0	125.0	0.0	0.0	55.0	166.0	180.0	0.0	0.0	0.0	1388.0	0.0	97.0	0.0	0.0	0.0	0.0	55.0	0.0	0.0	0.0	1307.0	0.0
269	149.0	126.0	57.0	1597.0	34.0	45.0	229.0	0.0	0.0	0.0	0.0	0.0	0.0	0.0	103.0	0.0	0.0	0.0	0.0	911.0	34.0	0.0	1275.0	0.0	0.0	0.0	0.0	45.0	0.0	0.0	0.0	0.0	482.0	0.0	0.0	0.0	0.0	0.0	80.0	0.0	0.0	0.0	0.0	0.0	68.0	0.0	0.0	0.0	0.0
270	1005.0	744.0	0.0	1507.0	130.0	241.0	71.0	0.0	0.0	0.0	0.0	0.0	0.0	0.0	58.0	0.0	0.0	0.0	0.0	0.0	0.0	0.0	130.0	0.0	0.0	0.0	0.0	8569.0	0.0	0.0	18.0	1648.0	204.0	0.0	102.0	0.0	42.0	0.0	356.0	0.0	0.0	0.0	0.0	0.0	0.0	0.0	0.0	1172.0	0.0
271	118.0	0.0	0.0	295.0	0.0	51.0	0.0	0.0	0.0	0.0	22.0	0.0	0.0	0.0	272.0	0.0	0.0	0.0	0.0	0.0	227.0	0.0	22.0	0.0	0.0	0.0	0.0	110.0	0.0	0.0	88.0	140.0	36.0	0.0	0.0	0.0	462.0	0.0	36.0	0.0	0.0	0.0	0.0	36.0	0.0	0.0	0.0	1380.0	0.0
272	2390.0	692.0	360.0	626.0	425.0	0.0	0.0	407.0	0.0	0.0	312.0	0.0	0.0	91.0	0.0	0.0	55.0	345.0	426.0	0.0	129.0	0.0	0.0	0.0	180.0	151.0	0.0	0.0	94.0	0.0	0.0	0.0	643.0	67.0	0.0	0.0	0.0	0.0	189.0	132.0	0.0	834.0	0.0	0.0	0.0	0.0	0.0	0.0	0.0
273	890.0	880.0	310.0	217.0	41.0	113.0	0.0	62.0	0.0	0.0	0.0	22.0	0.0	0.0	0.0	176.0	0.0	0.0	134.0	0.0	0.0	19.0	0.0	594.0	207.0	207.0	0.0	0.0	207.0	0.0	0.0	0.0	62.0	0.0	0.0	41.0	0.0	113.0	0.0	51.0	0.0	0.0	0.0	0.0	0.0	1096.0	0.0	0.0	373.0
274	574.0	677.0	191.0	1030.0	0.0	0.0	71.0	0.0	0.0	0.0	0.0	0.0	0.0	0.0	856.0	0.0	0.0	0.0	0.0	0.0	5970.0	0.0	0.0	0.0	0.0	0.0	0.0	397.0	0.0	0.0	295.0	456.0	441.0	0.0	0.0	0.0	694.0	0.0	508.0	0.0	0.0	0.0	0.0	353.0	83.0	0.0	0.0	2162.0	0.0
275	618.0	414.0	0.0	1725.0	67.0	61.0	71.0	0.0	0.0	0.0	0.0	0.0	0.0	0.0	0.0	0.0	0.0	0.0	0.0	0.0	47.0	0.0	74.0	0.0	0.0	0.0	0.0	14450.0	0.0	0.0	18.0	419.0	149.0	0.0	0.0	0.0	0.0	0.0	149.0	0.0	0.0	0.0	0.0	0.0	0.0	0.0	0.0	329.0	0.0
276	32019.0	676.0	2926.0	211.0	0.0	95.0	0.0	259.0	44.0	208.0	0.0	0.0	25.0	0.0	0.0	0.0	894.0	0.0	7151.0	0.0	0.0	29.0	0.0	190.0	0.0	2035.0	0.0	0.0	0.0	129.0	0.0	0.0	169.0	3028.0	0.0	499.0	0.0	0.0	0.0	63.0	0.0	8613.0	0.0	0.0	0.0	783.0	0.0	0.0	0.0
277	139.0	190.0	0.0	117.0	48.0	0.0	0.0	0.0	0.0	32.0	0.0	0.0	0.0	741.0	0.0	0.0	0.0	123.0	37.0	0.0	21.0	0.0	0.0	0.0	0.0	74.0	0.0	21.0	0.0	0.0	0.0	0.0	302.0	0.0	0.0	0.0	0.0	0.0	0.0	0.0	0.0	0.0	0.0	0.0	0.0	0.0	830.0	0.0	0.0
278	228.0	600.0	0.0	1486.0	0.0	285.0	248.0	0.0	0.0	0.0	0.0	0.0	0.0	0.0	77.0	128.0	0.0	0.0	0.0	0.0	0.0	0.0	285.0	0.0	157.0	0.0	0.0	230.0	0.0	0.0	3749.0	111.0	200.0	0.0	0.0	0.0	42.0	142.0	305.0	0.0	0.0	0.0	0.0	0.0	0.0	0.0	0.0	256.0	0.0
279	5880.0	2940.0	2035.0	527.0	0.0	226.0	0.0	259.0	2337.0	73.0	0.0	43105.0	23609.0	0.0	0.0	0.0	125.0	0.0	980.0	0.0	227.0	1055.0	0.0	142.0	205.0	1055.0	0.0	0.0	113.0	1809.0	0.0	0.0	750.0	301.0	154.0	2412.0	0.0	0.0	0.0	5654.0	5507.0	301.0	2186.0	0.0	0.0	992.0	0.0	0.0	93.0
280	4705.0	2895.0	723.0	7419.0	474.0	1447.0	622.0	666.0	154.0	61.0	312.0	0.0	71.0	117.0	233.0	389.0	237.0	502.0	745.0	142.0	1216.0	29.0	904.0	213.0	410.0	462.0	0.0	180466.0	510.0	64.0	332.0	40625.0	2145.0	134.0	239.0	267.0	294.0	405.0	864.0	281.0	134.0	295.0	48.0	0.0	293.0	313.0	113.0	3005.0	102.0
281	1379.0	261.0	423.0	369.0	228.0	0.0	0.0	7147.0	0.0	0.0	72.0	0.0	0.0	0.0	0.0	81.0	83.0	0.0	468.0	11.0	0.0	0.0	0.0	47.0	135.0	486.0	0.0	0.0	0.0	0.0	0.0	0.0	234.0	72.0	0.0	0.0	0.0	0.0	72.0	0.0	0.0	739.0	0.0	0.0	0.0	108.0	0.0	0.0	46.0
282	66.0	133.0	0.0	4525.0	33.0	50.0	567.0	50.0	0.0	0.0	217.0	0.0	0.0	0.0	66.0	0.0	0.0	0.0	33.0	384.0	0.0	0.0	28356.0	0.0	0.0	0.0	0.0	166.0	0.0	0.0	0.0	0.0	2137.0	0.0	0.0	0.0	0.0	0.0	233.0	0.0	0.0	0.0	0.0	0.0	250.0	0.0	0.0	50.0	0.0
283	386.0	128.0	0.0	1449.0	0.0	96.0	0.0	0.0	0.0	0.0	0.0	0.0	0.0	0.0	525.0	0.0	0.0	0.0	0.0	35.0	259.0	0.0	225.0	0.0	0.0	0.0	0.0	612.0	0.0	0.0	461.0	885.0	225.0	0.0	0.0	0.0	210.0	0.0	177.0	0.0	0.0	0.0	0.0	0.0	125.0	0.0	0.0	2382.0	0.0
284	625.0	3869.0	0.0	1112.0	196.0	1827.0	0.0	0.0	66.0	0.0	277.0	22.0	0.0	0.0	0.0	3047.0	0.0	125.0	0.0	23.0	0.0	0.0	208.0	0.0	3339.0	208.0	0.0	185.0	24771.0	0.0	36.0	0.0	417.0	0.0	771.0	0.0	21.0	7965.0	208.0	140.0	44.0	59.0	0.0	0.0	0.0	0.0	0.0	0.0	0.0
285	7996.0	4322.0	1512.0	4970.0	784.0	1728.0	71.0	95025.0	198.0	73.0	694.0	55.0	168.0	325.0	38.0	814.0	223.0	1414.0	2161.0	201.0	1411.0	116.0	0.0	332.0	2377.0	1080.0	0.0	921.0	652.0	215.0	92.0	391.0	2895.0	448.0	342.0	267.0	63.0	811.0	966.0	482.0	149.0	433.0	206.0	0.0	293.0	864.0	509.0	732.0	177.0
286	1112.0	0.0	0.0	7789.0	506.0	481.0	480.0	0.0	0.0	0.0	416.0	0.0	25.0	0.0	2959.0	0.0	0.0	251.0	0.0	130.0	1233.0	0.0	761.0	0.0	205.0	0.0	0.0	3924.0	0.0	0.0	2900.0	6442.0	1287.0	0.0	137.0	0.0	2460.0	101.0	1068.0	0.0	74.0	0.0	0.0	0.0	293.0	0.0	75.0	5505.0	0.0
287	178.0	0.0	29.0	154.0	0.0	0.0	0.0	17.0	0.0	149.0	0.0	0.0	0.0	3349.0	0.0	0.0	89.0	202.0	17.0	0.0	0.0	0.0	0.0	0.0	17.0	23.0	0.0	0.0	35.0	0.0	0.0	0.0	71.0	29.0	0.0	17.0	0.0	17.0	0.0	0.0	0.0	0.0	0.0	0.0	0.0	0.0	232.0	0.0	0.0
288	339.0	8093.0	115.0	172.0	0.0	673.0	0.0	0.0	0.0	0.0	0.0	0.0	0.0	0.0	0.0	212.0	0.0	0.0	0.0	0.0	0.0	0.0	0.0	0.0	616.0	0.0	0.0	0.0	128.0	0.0	0.0	0.0	0.0	0.0	137.0	0.0	0.0	304.0	0.0	281.0	0.0	0.0	0.0	0.0	0.0	0.0	0.0	0.0	0.0
289	3190.0	1646.0	437.0	823.0	294.0	385.0	0.0	1929.0	0.0	0.0	0.0	0.0	0.0	0.0	0.0	437.0	41.0	0.0	360.0	0.0	0.0	0.0	0.0	0.0	12427.0	154.0	0.0	205.0	283.0	0.0	0.0	0.0	231.0	0.0	154.0	0.0	0.0	308.0	0.0	0.0	0.0	0.0	0.0	0.0	0.0	104.0	0.0	219.0	0.0
290	3003.0	1620.0	715.0	5673.0	196.0	384.0	266.0	222.0	66.0	12.0	173.0	0.0	58.0	65.0	1616.0	0.0	83.0	219.0	271.0	165.0	1233.0	29.0	0.0	0.0	0.0	0.0	0.0	3480.0	170.0	0.0	2549.0	3718.0	1716.0	0.0	102.0	0.0	946.0	152.0	610.0	261.0	119.0	78.0	36.0	0.0	293.0	0.0	94.0	6339.0	0.0
291	1009.0	557.0	0.0	1274.0	0.0	345.0	106.0	0.0	0.0	12.0	0.0	0.0	0.0	0.0	77.0	0.0	0.0	0.0	0.0	0.0	243.0	0.0	159.0	0.0	0.0	0.0	0.0	11426.0	0.0	0.0	36.0	10561.0	265.0	0.0	0.0	0.0	42.0	0.0	159.0	0.0	0.0	59.0	0.0	0.0	0.0	0.0	0.0	842.0	0.0
292	2721.0	1260.0	380.0	880.0	261.0	240.0	0.0	1300.0	0.0	0.0	0.0	0.0	0.0	0.0	0.0	141.0	55.0	0.0	420.0	0.0	129.0	0.0	0.0	0.0	660.0	0.0	0.0	230.0	113.0	0.0	0.0	111.0	280.0	0.0	0.0	0.0	0.0	101.0	203.0	0.0	0.0	39.0	0.0	0.0	0.0	160.0	0.0	513.0	0.0
293	107.0	143.0	0.0	25822.0	71.0	0.0	71.0	0.0	0.0	0.0	768.0	0.0	0.0	0.0	0.0	0.0	0.0	35.0	0.0	0.0	17.0	0.0	196.0	0.0	0.0	0.0	0.0	71.0	0.0	0.0	0.0	0.0	66220.0	0.0	0.0	0.0	0.0	0.0	1627.0	0.0	0.0	0.0	0.0	0.0	5060.0	0.0	35.0	0.0	0.0
294	1788.0	760.0	737.0	424.0	0.0	178.0	0.0	178.0	66.0	12.0	555.0	33.0	97.0	0.0	0.0	111.0	55.0	0.0	469.0	0.0	0.0	29.0	0.0	40455.0	134.0	849.0	0.0	0.0	0.0	86.0	0.0	0.0	402.0	67.0	0.0	156.0	0.0	111.0	0.0	201.0	59.0	78.0	36.0	0.0	0.0	9296.0	0.0	0.0	7850.0
295	193.0	138.0	0.0	9317.0	41.0	0.0	106.0	0.0	0.0	0.0	729.0	0.0	0.0	0.0	41.0	0.0	0.0	41.0	27.0	0.0	83.0	0.0	318.0	0.0	0.0	0.0	0.0	55.0	27.0	0.0	0.0	0.0	18856.0	0.0	0.0	0.0	0.0	0.0	1068.0	0.0	0.0	0.0	0.0	0.0	1298.0	0.0	0.0	83.0	0.0
296	560.0	506.0	186.0	46132.0	359.0	213.0	4036.0	0.0	0.0	0.0	400.0	0.0	0.0	0.0	373.0	0.0	0.0	0.0	0.0	142.0	293.0	0.0	32258.0	0.0	0.0	0.0	0.0	853.0	0.0	0.0	0.0	139.0	2428.0	0.0	0.0	0.0	126.0	0.0	1307.0	0.0	0.0	0.0	0.0	0.0	373.0	0.0	0.0	400.0	0.0
297	37.0	43.0	16.0	1301.0	16.0	0.0	37.0	0.0	0.0	0.0	151.0	0.0	0.0	16.0	0.0	0.0	0.0	5.0	26.0	0.0	0.0	0.0	0.0	0.0	0.0	0.0	0.0	43.0	0.0	0.0	0.0	0.0	35286.0	0.0	0.0	0.0	0.0	0.0	161.0	0.0	0.0	0.0	0.0	0.0	1182.0	0.0	16.0	0.0	0.0
298	190.0	140.0	0.0	554.0	61.0	0.0	0.0	56.0	0.0	0.0	89.0	0.0	0.0	196.0	0.0	0.0	0.0	100.0	190.0	0.0	0.0	0.0	0.0	0.0	0.0	61.0	0.0	0.0	0.0	0.0	0.0	0.0	532.0	0.0	0.0	0.0	0.0	0.0	117.0	0.0	0.0	0.0	0.0	0.0	67.0	61.0	521.0	0.0	56.0
299	34.0	30.0	0.0	185.0	4.0	0.0	0.0	0.0	0.0	0.0	19.0	0.0	0.0	15.0	0.0	0.0	0.0	0.0	0.0	0.0	0.0	0.0	0.0	0.0	0.0	0.0	0.0	0.0	0.0	0.0	0.0	0.0	40.0	0.0	0.0	0.0	0.0	0.0	0.0	0.0	0.0	0.0	0.0	0.0	4.0	0.0	55.0	0.0	0.0
300	356.0	190.0	76.0	368.0	101.0	0.0	0.0	0.0	0.0	0.0	0.0	0.0	0.0	254.0	0.0	0.0	0.0	101.0	50.0	0.0	0.0	0.0	0.0	0.0	76.0	0.0	0.0	0.0	0.0	0.0	0.0	0.0	228.0	0.0	0.0	0.0	0.0	0.0	0.0	0.0	0.0	0.0	0.0	0.0	76.0	0.0	852.0	0.0	0.0
301	42.0	34.0	68.0	1185.0	0.0	42.0	170.0	0.0	0.0	0.0	34.0	0.0	0.0	0.0	76.0	0.0	0.0	25.0	25.0	1262.0	42.0	0.0	324.0	0.0	0.0	0.0	0.0	42.0	0.0	0.0	0.0	0.0	571.0	0.0	0.0	0.0	0.0	0.0	59.0	0.0	0.0	0.0	0.0	0.0	127.0	0.0	0.0	0.0	0.0
302	654.0	361.0	69.0	2129.0	0.0	69.0	320.0	0.0	0.0	0.0	0.0	0.0	0.0	0.0	125.0	0.0	0.0	0.0	55.0	11511.0	97.0	0.0	473.0	0.0	0.0	0.0	41.0	69.0	0.0	0.0	18.0	0.0	1447.0	0.0	0.0	0.0	0.0	0.0	97.0	0.0	0.0	0.0	0.0	0.0	167.0	0.0	0.0	111.0	0.0
303	66.0	93.0	26.0	998.0	0.0	73.0	53.0	0.0	0.0	0.0	0.0	0.0	0.0	0.0	26.0	0.0	0.0	0.0	0.0	41958.0	0.0	0.0	66.0	0.0	26.0	79.0	0.0	53.0	0.0	0.0	0.0	0.0	272.0	0.0	0.0	0.0	0.0	0.0	26.0	0.0	0.0	0.0	0.0	0.0	0.0	0.0	0.0	26.0	0.0
304	19.0	40.0	0.0	287.0	0.0	4.0	35.0	0.0	0.0	0.0	4.0	0.0	0.0	0.0	0.0	0.0	0.0	4.0	0.0	218.0	4.0	0.0	35.0	4.0	4.0	0.0	402.0	19.0	0.0	0.0	0.0	0.0	88.0	0.0	0.0	0.0	0.0	14.0	9.0	0.0	0.0	0.0	0.0	0.0	4.0	0.0	0.0	0.0	0.0
305	297.0	441.0	0.0	29455.0	147.0	189.0	88.0	0.0	0.0	0.0	208.0	0.0	0.0	0.0	0.0	0.0	0.0	0.0	0.0	0.0	0.0	0.0	189.0	0.0	90.0	0.0	0.0	1474.0	117.0	0.0	0.0	99.0	504.0	0.0	0.0	0.0	0.0	0.0	814.0	0.0	0.0	0.0	0.0	0.0	83.0	0.0	0.0	219.0	0.0
306	24.0	9.0	24.0	142.0	0.0	0.0	0.0	0.0	0.0	0.0	0.0	0.0	0.0	228.0	0.0	0.0	0.0	19.0	19.0	0.0	0.0	0.0	0.0	9.0	0.0	0.0	0.0	9.0	0.0	0.0	0.0	9.0	563.0	0.0	0.0	0.0	0.0	0.0	14.0	0.0	0.0	0.0	0.0	0.0	24.0	4.0	2808.0	0.0	0.0
307	37.0	18.0	0.0	821.0	9.0	9.0	0.0	0.0	0.0	0.0	96.0	0.0	0.0	3.0	0.0	0.0	0.0	40.0	0.0	0.0	46.0	0.0	3.0	0.0	0.0	0.0	1431.0	46.0	0.0	0.0	0.0	0.0	9760.0	0.0	0.0	0.0	0.0	0.0	155.0	0.0	0.0	0.0	0.0	3.0	426.0	0.0	15.0	0.0	0.0
308	0.0	0.0	0.0	5.0	0.0	0.0	0.0	0.0	0.0	0.0	0.0	0.0	0.0	5.0	0.0	0.0	0.0	10.0	0.0	0.0	0.0	0.0	0.0	0.0	0.0	0.0	0.0	5.0	0.0	0.0	0.0	0.0	51.0	0.0	0.0	0.0	0.0	0.0	0.0	0.0	0.0	0.0	0.0	0.0	0.0	0.0	15.0	0.0	0.0
309	19.0	0.0	0.0	35.0	0.0	0.0	4.0	0.0	0.0	0.0	0.0	0.0	0.0	24.0	0.0	0.0	0.0	9.0	9.0	0.0	0.0	0.0	0.0	0.0	0.0	0.0	0.0	9.0	9.0	9.0	0.0	0.0	67.0	0.0	0.0	0.0	0.0	0.0	0.0	0.0	0.0	0.0	0.0	0.0	4.0	0.0	50.0	0.0	0.0
310	9.0	0.0	0.0	40.0	14.0	0.0	0.0	3.0	9.0	0.0	0.0	0.0	0.0	40.0	0.0	0.0	0.0	9.0	14.0	0.0	3.0	0.0	0.0	0.0	14.0	0.0	0.0	57.0	0.0	0.0	0.0	9.0	57.0	0.0	0.0	0.0	0.0	0.0	9.0	0.0	0.0	0.0	0.0	0.0	3.0	0.0	104.0	0.0	0.0
311	33.0	20.0	0.0	141.0	13.0	0.0	0.0	23.0	0.0	12.0	40.0	0.0	0.0	271.0	0.0	0.0	0.0	70.0	50.0	0.0	0.0	0.0	0.0	20.0	0.0	0.0	0.0	33.0	0.0	0.0	0.0	0.0	261.0	0.0	0.0	0.0	0.0	0.0	13.0	0.0	0.0	30.0	0.0	0.0	30.0	0.0	355.0	0.0	0.0
312	109.0	96.0	0.0	3061.0	0.0	82.0	384.0	0.0	0.0	0.0	0.0	0.0	0.0	0.0	260.0	0.0	0.0	0.0	0.0	864.0	68.0	0.0	741.0	0.0	0.0	0.0	0.0	96.0	0.0	0.0	0.0	0.0	645.0	0.0	0.0	0.0	109.0	0.0	109.0	0.0	0.0	0.0	0.0	0.0	68.0	0.0	0.0	0.0	0.0
313	0.0	0.0	4.0	76.0	0.0	20.0	0.0	0.0	0.0	4.0	0.0	0.0	0.0	10.0	4.0	0.0	0.0	4.0	0.0	0.0	0.0	0.0	0.0	0.0	0.0	0.0	0.0	25.0	4.0	0.0	0.0	0.0	51.0	0.0	0.0	0.0	0.0	0.0	0.0	0.0	0.0	0.0	0.0	0.0	0.0	0.0	20.0	0.0	0.0
314	20.0	14.0	23.0	40.0	3.0	0.0	0.0	0.0	0.0	0.0	9.0	0.0	0.0	9.0	0.0	0.0	0.0	23.0	0.0	0.0	0.0	0.0	0.0	0.0	3.0	3.0	0.0	0.0	3.0	0.0	0.0	0.0	45.0	0.0	0.0	0.0	0.0	0.0	20.0	0.0	0.0	0.0	0.0	0.0	3.0	0.0	29.0	0.0	0.0
315	179.0	166.0	0.0	3593.0	25.0	51.0	64.0	0.0	0.0	0.0	513.0	0.0	0.0	0.0	64.0	0.0	0.0	51.0	38.0	47.0	0.0	0.0	192.0	0.0	0.0	0.0	0.0	38.0	0.0	0.0	0.0	0.0	19163.0	0.0	0.0	0.0	0.0	0.0	821.0	0.0	0.0	0.0	0.0	0.0	1411.0	0.0	25.0	166.0	0.0
316	170.0	106.0	68.0	238.0	14.0	0.0	0.0	24.0	0.0	0.0	34.0	0.0	0.0	1162.0	0.0	0.0	0.0	63.0	24.0	0.0	53.0	0.0	0.0	0.0	0.0	0.0	0.0	0.0	0.0	0.0	0.0	0.0	248.0	0.0	0.0	0.0	0.0	0.0	0.0	0.0	0.0	0.0	0.0	0.0	14.0	0.0	9551.0	34.0	0.0
317	0.0	0.0	9.0	186.0	4.0	14.0	9.0	0.0	0.0	0.0	4.0	0.0	0.0	0.0	14.0	0.0	0.0	4.0	0.0	5809.0	30.0	0.0	35.0	0.0	0.0	0.0	0.0	9.0	0.0	0.0	0.0	4.0	52.0	0.0	0.0	0.0	0.0	0.0	14.0	0.0	0.0	0.0	0.0	0.0	9.0	4.0	0.0	4.0	0.0
318	127.0	203.0	0.0	3438.0	0.0	292.0	2088.0	0.0	0.0	0.0	0.0	0.0	0.0	0.0	127.0	0.0	0.0	0.0	0.0	0.0	343.0	0.0	3463.0	0.0	0.0	0.0	0.0	649.0	0.0	0.0	0.0	241.0	585.0	0.0	51.0	0.0	42.0	0.0	229.0	0.0	0.0	0.0	0.0	0.0	127.0	0.0	0.0	267.0	0.0
319	0.0	245.0	0.0	6180.0	0.0	367.0	10646.0	0.0	0.0	0.0	0.0	0.0	0.0	0.0	402.0	0.0	0.0	0.0	0.0	35.0	280.0	0.0	8054.0	0.0	0.0	0.0	0.0	472.0	0.0	0.0	0.0	192.0	945.0	0.0	0.0	0.0	63.0	0.0	385.0	0.0	0.0	0.0	0.0	0.0	245.0	0.0	0.0	192.0	0.0
320	195.0	175.0	0.0	3327.0	0.0	175.0	12033.0	0.0	0.0	0.0	61.0	0.0	0.0	0.0	8489.0	0.0	0.0	0.0	0.0	47.0	72.0	0.0	3368.0	0.0	0.0	61.0	0.0	329.0	0.0	0.0	0.0	0.0	710.0	0.0	0.0	0.0	82.0	0.0	133.0	0.0	0.0	0.0	0.0	0.0	103.0	0.0	0.0	133.0	0.0
321	0.0	34.0	0.0	1863.0	0.0	152.0	305.0	0.0	0.0	0.0	0.0	0.0	0.0	0.0	8629.0	0.0	0.0	0.0	0.0	451.0	173.0	0.0	403.0	0.0	0.0	0.0	0.0	90.0	0.0	0.0	0.0	111.0	298.0	0.0	0.0	0.0	326.0	0.0	97.0	0.0	0.0	0.0	0.0	0.0	0.0	0.0	0.0	41.0	0.0
322	725.0	426.0	192.0	1835.0	0.0	0.0	181.0	0.0	22.0	0.0	0.0	0.0	0.0	0.0	128.0	0.0	0.0	53.0	85.0	864.0	0.0	0.0	288.0	0.0	0.0	0.0	0.0	96.0	53.0	0.0	0.0	0.0	1430.0	0.0	0.0	0.0	21.0	0.0	96.0	53.0	0.0	0.0	0.0	0.0	160.0	0.0	0.0	96.0	0.0
323	374.0	182.0	0.0	8045.0	0.0	73.0	71.0	0.0	0.0	0.0	73.0	0.0	0.0	0.0	0.0	0.0	0.0	0.0	0.0	0.0	146.0	0.0	210.0	0.0	0.0	0.0	0.0	4662.0	0.0	0.0	0.0	393.0	100.0	0.0	0.0	0.0	0.0	0.0	182.0	45.0	0.0	0.0	0.0	0.0	0.0	0.0	0.0	118.0	0.0
324	1012.0	609.0	230.0	59.0	0.0	0.0	0.0	0.0	147.0	0.0	0.0	893.0	3870.0	0.0	0.0	0.0	0.0	0.0	88.0	0.0	0.0	142.0	0.0	0.0	0.0	124.0	0.0	0.0	0.0	76.0	0.0	0.0	106.0	29.0	0.0	159.0	0.0	0.0	0.0	704.0	538.0	0.0	290.0	0.0	0.0	82.0	0.0	59.0	0.0
325	309.0	107.0	71.0	460.0	50.0	0.0	0.0	0.0	0.0	12.0	0.0	0.0	0.0	79.0	0.0	0.0	0.0	122.0	50.0	0.0	0.0	0.0	0.0	0.0	50.0	50.0	0.0	0.0	0.0	0.0	0.0	0.0	352.0	0.0	0.0	0.0	0.0	0.0	71.0	0.0	0.0	0.0	0.0	0.0	35.0	0.0	338.0	0.0	57.0
326	4.0	4.0	0.0	10.0	0.0	0.0	0.0	0.0	0.0	0.0	0.0	0.0	0.0	30.0	0.0	0.0	0.0	0.0	0.0	0.0	0.0	0.0	0.0	0.0	0.0	0.0	663.0	36.0	0.0	0.0	0.0	0.0	151.0	0.0	0.0	0.0	0.0	0.0	15.0	4.0	0.0	0.0	0.0	0.0	0.0	0.0	20.0	0.0	0.0
327	224.0	0.0	36.0	905.0	104.0	0.0	0.0	68.0	0.0	0.0	94.0	0.0	0.0	214.0	0.0	36.0	0.0	141.0	94.0	0.0	0.0	0.0	0.0	0.0	0.0	36.0	0.0	0.0	36.0	0.0	0.0	0.0	643.0	0.0	0.0	0.0	0.0	0.0	146.0	0.0	0.0	0.0	0.0	0.0	52.0	36.0	486.0	0.0	0.0
328	50.0	10.0	20.0	30.0	10.0	0.0	0.0	0.0	0.0	0.0	4.0	0.0	0.0	24.0	0.0	0.0	0.0	4.0	0.0	14.0	0.0	0.0	0.0	0.0	10.0	0.0	0.0	0.0	0.0	0.0	0.0	14.0	40.0	0.0	0.0	0.0	0.0	0.0	4.0	10.0	0.0	0.0	0.0	0.0	10.0	0.0	30.0	4.0	0.0
329	0.0	4.0	0.0	19.0	0.0	0.0	0.0	0.0	0.0	0.0	0.0	0.0	0.0	0.0	0.0	0.0	0.0	0.0	0.0	0.0	0.0	0.0	0.0	0.0	0.0	0.0	0.0	0.0	0.0	0.0	0.0	0.0	39.0	0.0	0.0	0.0	0.0	0.0	0.0	0.0	0.0	0.0	0.0	0.0	0.0	0.0	0.0	0.0	0.0
330	216.0	64.0	15.0	4.0	4.0	0.0	0.0	10.0	10.0	0.0	0.0	64.0	0.0	0.0	0.0	0.0	0.0	0.0	58.0	0.0	0.0	0.0	0.0	4.0	0.0	0.0	0.0	4.0	0.0	10.0	0.0	0.0	15.0	0.0	0.0	0.0	0.0	10.0	0.0	422.0	503.0	0.0	15.0	0.0	0.0	4.0	0.0	10.0	0.0
331	186.0	24.0	91.0	288.0	14.0	0.0	0.0	20.0	0.0	0.0	34.0	0.0	0.0	44.0	0.0	0.0	0.0	50.0	0.0	0.0	0.0	0.0	0.0	0.0	0.0	0.0	0.0	0.0	0.0	0.0	0.0	0.0	91.0	0.0	0.0	0.0	0.0	0.0	30.0	20.0	0.0	0.0	0.0	0.0	0.0	30.0	85.0	0.0	0.0
332	146.0	228.0	63.0	491.0	77.0	29.0	0.0	0.0	0.0	0.0	58.0	0.0	0.0	150.0	0.0	0.0	0.0	146.0	0.0	0.0	0.0	0.0	24.0	0.0	0.0	0.0	0.0	0.0	0.0	0.0	0.0	0.0	540.0	0.0	0.0	0.0	0.0	0.0	102.0	0.0	0.0	0.0	0.0	0.0	48.0	0.0	423.0	0.0	0.0
333	41.0	23.0	0.0	118.0	0.0	0.0	0.0	17.0	0.0	0.0	0.0	0.0	0.0	29.0	0.0	0.0	0.0	35.0	0.0	0.0	0.0	0.0	0.0	0.0	0.0	0.0	0.0	0.0	0.0	0.0	0.0	0.0	83.0	0.0	0.0	0.0	0.0	0.0	29.0	0.0	0.0	0.0	0.0	0.0	11.0	17.0	83.0	0.0	0.0
334	135.0	27.0	42.0	81.0	0.0	0.0	0.0	0.0	0.0	4475.0	0.0	0.0	0.0	1860.0	0.0	0.0	576.0	58.0	69.0	23.0	0.0	19.0	0.0	0.0	0.0	0.0	0.0	0.0	19.0	0.0	0.0	0.0	58.0	0.0	0.0	108.0	0.0	0.0	0.0	0.0	0.0	65.0	0.0	0.0	0.0	0.0	94.0	0.0	15.0
335	1726.0	136.0	413.0	59.0	0.0	0.0	0.0	49.0	0.0	413.0	0.0	55.0	38.0	0.0	0.0	0.0	1045.0	0.0	462.0	0.0	0.0	19.0	0.0	54.0	0.0	299.0	0.0	0.0	0.0	193.0	0.0	0.0	70.0	1731.0	0.0	9574.0	0.0	0.0	0.0	27.0	59.0	501.0	0.0	0.0	0.0	92.0	0.0	0.0	0.0
336	672.0	77.0	175.0	34.0	25.0	0.0	0.0	12.0	154.0	42.0	0.0	11577.0	25.0	0.0	0.0	0.0	128.0	0.0	94.0	0.0	0.0	126.0	0.0	25.0	0.0	94.0	0.0	0.0	0.0	150.0	0.0	0.0	77.0	111.0	0.0	2123.0	0.0	0.0	0.0	402.0	314.0	12.0	84.0	0.0	0.0	42.0	0.0	0.0	0.0
[truncated: 288 more columns]
