# Supplementary material for: Estimation of Human Mobility Patterns for Forecasting the Early Spread of Disease
Source: Healthcare (Basel). 2021 Sep 16;9(9):1224. doi: 10.3390/healthcare9091224 (PMC8468459; doi:10.3390/healthcare9091224)
Supplement: Supplementary file 1 [file healthcare-09-01224-s001.zip › Supplementary Material/Matrix/2020-01-24.csv]

	0	1	2	3	4	5	6	7	8	9	10	11	12	13	14	15	16	17	18	19	20	21	22	23	24	25	26	27	28	29	30	31	32	33	34	35	36	37	38	39	40	41	42	43	44	45	46	47	48
0	0.0	13392.0	85248.0	14165.0	1309.0	5666.0	393.0	20088.0	8499.0	3567.0	2922.0	2655.0	1969.0	1636.0	147.0	2748.0	9529.0	6181.0	212478.0	681.0	1603.0	3096.0	0.0	8241.0	4249.0	53055.0	0.0	2855.0	2777.0	9014.0	320.0	1087.0	11332.0	64129.0	1201.0	17770.0	165.0	2226.0	2877.0	13907.0	5666.0	23952.0	5408.0	0.0	1366.0	35284.0	2009.0	1361.0	5263.0
1	15914.0	0.0	5996.0	20275.0	1634.0	24133.0	1037.0	4151.0	1433.0	262.0	3643.0	302.0	769.0	1033.0	206.0	27318.0	1066.0	3078.0	2363.0	562.0	913.0	684.0	0.0	1311.0	26502.0	2124.0	0.0	3164.0	29111.0	669.0	653.0	1669.0	9502.0	465.0	9189.0	847.0	267.0	26620.0	2967.0	4427.0	1125.0	1313.0	962.0	0.0	1663.0	3440.0	1878.0	1534.0	1066.0
2	31684.0	2136.0	0.0	1993.0	585.0	1139.0	65.0	5624.0	1922.0	503.0	267.0	797.0	463.0	529.0	29.0	416.0	1424.0	746.0	28053.0	0.0	194.0	763.0	0.0	13314.0	2207.0	62087.0	0.0	309.0	391.0	2492.0	26.0	76.0	1922.0	7262.0	167.0	4628.0	0.0	463.0	389.0	2349.0	1139.0	4984.0	1139.0	0.0	297.0	55251.0	582.0	0.0	1566.0
3	6111.0	5398.0	1527.0	0.0	2546.0	1120.0	2241.0	535.0	134.0	70.0	18030.0	32.0	53.0	702.0	1222.0	333.0	217.0	1527.0	1181.0	903.0	4685.0	84.0	6926.0	230.0	447.0	610.0	0.0	2750.0	503.0	148.0	186.0	903.0	54091.0	201.0	242.0	263.0	292.0	432.0	77011.0	543.0	112.0	351.0	129.0	2139.0	9066.0	421.0	713.0	1731.0	144.0
4	516.0	73.0	109.0	2003.0	0.0	0.0	0.0	0.0	0.0	0.0	150.0	0.0	0.0	0.0	0.0	0.0	0.0	1211.0	69.0	0.0	0.0	0.0	56.0	0.0	48.0	0.0	0.0	394.0	0.0	0.0	0.0	0.0	394.0	0.0	0.0	0.0	0.0	0.0	1698.0	0.0	0.0	0.0	0.0	0.0	56.0	0.0	43.0	113.0	0.0
5	562.0	1180.0	64.0	461.0	0.0	0.0	0.0	0.0	0.0	0.0	0.0	0.0	0.0	0.0	0.0	608.0	0.0	0.0	0.0	0.0	0.0	0.0	0.0	0.0	782.0	0.0	0.0	129.0	230.0	0.0	26.0	0.0	119.0	0.0	15231.0	0.0	0.0	1143.0	64.0	0.0	0.0	0.0	0.0	0.0	0.0	0.0	0.0	123.0	0.0
6	201.0	45.0	0.0	3147.0	45.0	82.0	0.0	0.0	0.0	0.0	0.0	0.0	0.0	0.0	128.0	0.0	0.0	0.0	0.0	23.0	146.0	0.0	16873.0	0.0	0.0	0.0	0.0	283.0	0.0	0.0	0.0	36.0	530.0	0.0	0.0	0.0	0.0	0.0	109.0	0.0	0.0	0.0	0.0	0.0	45.0	0.0	0.0	100.0	0.0
7	1171.0	298.0	431.0	254.0	44.0	66.0	0.0	0.0	0.0	0.0	0.0	0.0	0.0	0.0	0.0	66.0	0.0	55.0	364.0	0.0	0.0	0.0	0.0	88.0	121.0	165.0	0.0	55.0	0.0	0.0	0.0	0.0	254.0	37.0	0.0	48.0	0.0	0.0	0.0	0.0	28.0	55.0	0.0	0.0	0.0	187.0	0.0	0.0	22.0
8	747.0	279.0	323.0	111.0	0.0	0.0	0.0	0.0	0.0	0.0	0.0	295.0	107.0	0.0	0.0	0.0	20.0	0.0	167.0	0.0	0.0	1848.0	0.0	0.0	33.0	122.0	0.0	0.0	0.0	1946.0	0.0	0.0	156.0	145.0	0.0	479.0	0.0	0.0	0.0	5826.0	215.0	78.0	2093.0	0.0	0.0	78.0	0.0	33.0	38.0
9	539.0	63.0	87.0	36.0	0.0	0.0	0.0	23.0	0.0	0.0	0.0	0.0	0.0	115.0	0.0	0.0	7607.0	16.0	167.0	0.0	0.0	0.0	0.0	26.0	23.0	70.0	0.0	0.0	20.0	0.0	0.0	0.0	120.0	0.0	0.0	274.0	0.0	0.0	0.0	16.0	0.0	301.0	0.0	0.0	0.0	33.0	252.0	0.0	0.0
10	254.0	179.0	0.0	5462.0	176.0	0.0	29.0	0.0	0.0	0.0	0.0	0.0	0.0	0.0	0.0	0.0	0.0	93.0	59.0	0.0	52.0	0.0	82.0	0.0	0.0	52.0	0.0	119.0	44.0	0.0	0.0	0.0	15593.0	0.0	0.0	0.0	0.0	0.0	15219.0	0.0	0.0	0.0	0.0	0.0	965.0	0.0	0.0	37.0	0.0
11	357.0	18.0	142.0	6.0	0.0	0.0	0.0	12.0	53.0	0.0	0.0	0.0	82.0	0.0	0.0	0.0	28.0	0.0	34.0	0.0	0.0	28.0	0.0	12.0	0.0	18.0	0.0	0.0	0.0	47.0	0.0	0.0	12.0	47.0	0.0	126.0	0.0	0.0	0.0	461.0	928.0	6.0	120.0	0.0	0.0	6.0	0.0	15.0	0.0
12	283.0	630.0	119.0	16.0	0.0	16.0	0.0	8.0	115.0	0.0	0.0	147.0	0.0	0.0	0.0	0.0	12.0	0.0	16.0	0.0	0.0	93.0	0.0	20.0	0.0	0.0	0.0	0.0	12.0	34.0	0.0	0.0	16.0	24.0	0.0	20.0	0.0	0.0	0.0	271.0	46.0	0.0	164.0	0.0	0.0	20.0	0.0	12.0	0.0
13	215.0	89.0	27.0	230.0	19.0	15.0	0.0	0.0	0.0	35.0	27.0	0.0	0.0	0.0	0.0	0.0	15.0	121.0	23.0	0.0	0.0	0.0	0.0	0.0	39.0	15.0	0.0	15.0	0.0	0.0	0.0	0.0	144.0	0.0	0.0	0.0	0.0	0.0	0.0	0.0	0.0	27.0	0.0	0.0	0.0	19.0	4030.0	0.0	0.0
14	58.0	19.0	0.0	477.0	0.0	0.0	98.0	0.0	0.0	0.0	0.0	0.0	0.0	0.0	0.0	0.0	0.0	0.0	0.0	15.0	615.0	0.0	85.0	0.0	0.0	0.0	0.0	189.0	0.0	0.0	0.0	65.0	65.0	0.0	0.0	0.0	5195.0	0.0	0.0	0.0	0.0	0.0	0.0	0.0	59.0	0.0	0.0	85.0	0.0
15	757.0	1894.0	130.0	391.0	78.0	2151.0	0.0	187.0	0.0	0.0	0.0	0.0	0.0	0.0	0.0	0.0	0.0	0.0	0.0	0.0	0.0	0.0	0.0	0.0	8750.0	52.0	0.0	0.0	483.0	0.0	0.0	0.0	130.0	0.0	484.0	0.0	0.0	27053.0	0.0	0.0	0.0	0.0	0.0	0.0	0.0	70.0	0.0	0.0	0.0
16	1656.0	366.0	421.0	258.0	54.0	0.0	0.0	108.0	59.0	26153.0	82.0	12.0	0.0	148.0	0.0	0.0	0.0	67.0	950.0	0.0	0.0	0.0	0.0	0.0	67.0	502.0	0.0	0.0	0.0	74.0	0.0	0.0	366.0	95.0	0.0	1997.0	0.0	0.0	0.0	149.0	0.0	2471.0	84.0	0.0	0.0	175.0	142.0	0.0	30.0
17	672.0	240.0	58.0	871.0	1291.0	58.0	0.0	149.0	0.0	0.0	406.0	0.0	0.0	115.0	0.0	0.0	0.0	0.0	141.0	31.0	0.0	0.0	0.0	0.0	0.0	0.0	0.0	0.0	0.0	0.0	0.0	0.0	581.0	0.0	0.0	0.0	0.0	0.0	124.0	0.0	0.0	74.0	0.0	0.0	74.0	0.0	351.0	0.0	0.0
18	31842.0	346.0	4930.0	876.0	269.0	0.0	0.0	964.0	328.0	191.0	267.0	77.0	53.0	41.0	0.0	83.0	310.0	139.0	0.0	0.0	281.0	36.0	0.0	513.0	391.0	14976.0	0.0	0.0	74.0	421.0	0.0	0.0	563.0	3634.0	0.0	1217.0	25.0	185.0	179.0	285.0	65.0	1339.0	168.0	0.0	59.0	1895.0	87.0	0.0	68.0
19	248.0	149.0	24.0	726.0	0.0	33.0	58.0	0.0	0.0	0.0	20.0	0.0	0.0	0.0	0.0	0.0	0.0	0.0	20.0	0.0	0.0	0.0	116.0	0.0	0.0	0.0	0.0	37.0	0.0	0.0	0.0	0.0	360.0	0.0	0.0	0.0	0.0	0.0	29.0	20.0	0.0	0.0	0.0	0.0	45.0	0.0	0.0	33.0	0.0
20	690.0	629.0	131.0	1773.0	0.0	0.0	87.0	0.0	0.0	0.0	0.0	0.0	0.0	0.0	1022.0	0.0	0.0	0.0	148.0	0.0	0.0	0.0	78.0	0.0	0.0	0.0	0.0	139.0	0.0	0.0	13.0	96.0	1970.0	0.0	0.0	0.0	1197.0	0.0	0.0	0.0	0.0	0.0	0.0	0.0	148.0	0.0	0.0	157.0	0.0
21	428.0	99.0	202.0	25.0	0.0	0.0	0.0	0.0	1822.0	0.0	0.0	102.0	43.0	0.0	0.0	14.0	0.0	0.0	81.0	0.0	25.0	0.0	0.0	0.0	14.0	33.0	0.0	0.0	0.0	706.0	0.0	0.0	14.0	11.0	14.0	154.0	0.0	0.0	0.0	1955.0	56.0	0.0	4545.0	0.0	0.0	44.0	0.0	0.0	0.0
22	1431.0	0.0	0.0	4906.0	0.0	209.0	6705.0	0.0	0.0	0.0	82.0	0.0	0.0	0.0	88.0	0.0	0.0	0.0	0.0	55.0	106.0	0.0	0.0	0.0	0.0	0.0	0.0	713.0	0.0	0.0	0.0	0.0	985.0	0.0	0.0	0.0	0.0	0.0	329.0	0.0	0.0	0.0	0.0	0.0	59.0	0.0	0.0	0.0	0.0
23	961.0	122.0	894.0	122.0	0.0	0.0	0.0	214.0	0.0	0.0	123.0	0.0	44.0	0.0	0.0	0.0	0.0	0.0	279.0	0.0	0.0	24.0	0.0	0.0	0.0	3454.0	0.0	0.0	44.0	78.0	0.0	0.0	167.0	37.0	0.0	78.0	0.0	67.0	0.0	78.0	0.0	78.0	33.0	0.0	0.0	7869.0	0.0	0.0	17214.0
24	871.0	1248.0	259.0	329.0	58.0	1036.0	0.0	187.0	0.0	0.0	0.0	0.0	0.0	0.0	0.0	6053.0	0.0	0.0	106.0	0.0	0.0	0.0	0.0	0.0	0.0	106.0	0.0	0.0	706.0	0.0	0.0	0.0	58.0	0.0	307.0	0.0	0.0	1460.0	0.0	0.0	0.0	0.0	0.0	0.0	0.0	82.0	0.0	82.0	0.0
25	5805.0	291.0	15591.0	164.0	0.0	0.0	0.0	241.0	104.0	0.0	0.0	51.0	32.0	0.0	0.0	0.0	41.0	0.0	13132.0	0.0	0.0	72.0	0.0	3137.0	167.0	0.0	0.0	0.0	0.0	123.0	0.0	0.0	164.0	849.0	0.0	457.0	0.0	30.0	0.0	190.0	56.0	208.0	15.0	0.0	0.0	10673.0	0.0	0.0	297.0
26	0.0	0.0	0.0	0.0	0.0	0.0	0.0	0.0	0.0	0.0	0.0	0.0	0.0	0.0	0.0	0.0	0.0	0.0	0.0	0.0	0.0	0.0	0.0	0.0	0.0	0.0	0.0	0.0	0.0	0.0	0.0	0.0	492.0	0.0	0.0	0.0	0.0	0.0	0.0	0.0	0.0	0.0	0.0	0.0	0.0	0.0	0.0	0.0	0.0
27	953.0	514.0	87.0	1856.0	195.0	163.0	76.0	0.0	0.0	0.0	0.0	0.0	0.0	0.0	39.0	0.0	0.0	0.0	0.0	0.0	0.0	0.0	213.0	0.0	0.0	0.0	0.0	0.0	0.0	0.0	26.0	1148.0	225.0	0.0	0.0	0.0	50.0	0.0	239.0	0.0	0.0	0.0	0.0	0.0	59.0	0.0	0.0	519.0	0.0
28	1001.0	6610.0	256.0	2203.0	334.0	2570.0	174.0	482.0	74.0	30.0	1831.0	32.0	0.0	90.0	39.0	3227.0	41.0	349.0	181.0	31.0	0.0	30.0	320.0	53.0	5032.0	360.0	0.0	0.0	0.0	61.0	0.0	0.0	703.0	50.0	1992.0	68.0	0.0	4575.0	329.0	0.0	65.0	104.0	0.0	0.0	178.0	245.0	109.0	148.0	38.0
29	702.0	78.0	266.0	39.0	0.0	0.0	0.0	21.0	890.0	0.0	0.0	32.0	14.0	0.0	0.0	0.0	0.0	21.0	109.0	0.0	0.0	326.0	0.0	53.0	0.0	92.0	0.0	0.0	0.0	0.0	0.0	0.0	24.0	2242.0	0.0	8227.0	0.0	0.0	0.0	1263.0	28.0	10.0	312.0	0.0	0.0	46.0	0.0	0.0	0.0
30	35.0	315.0	0.0	1049.0	0.0	0.0	50.0	0.0	0.0	0.0	30.0	0.0	0.0	0.0	0.0	0.0	0.0	0.0	0.0	0.0	0.0	0.0	91.0	0.0	96.0	0.0	0.0	188.0	0.0	0.0	0.0	101.0	45.0	0.0	0.0	0.0	0.0	0.0	112.0	0.0	0.0	0.0	0.0	0.0	45.0	0.0	0.0	300.0	0.0
31	588.0	110.0	0.0	486.0	59.0	0.0	54.0	0.0	0.0	0.0	0.0	0.0	0.0	0.0	58.0	0.0	0.0	0.0	0.0	0.0	59.0	0.0	0.0	0.0	0.0	0.0	0.0	1211.0	0.0	0.0	53.0	0.0	93.0	0.0	0.0	0.0	12.0	0.0	110.0	0.0	0.0	0.0	0.0	0.0	0.0	0.0	0.0	1534.0	0.0
32	6919.0	5125.0	1793.0	161192.0	1662.0	891.0	1102.0	803.0	268.0	161.0	81630.0	77.0	35.0	1281.0	1281.0	416.0	445.0	2962.0	1281.0	1537.0	4612.0	212.0	3331.0	283.0	279.0	716.0	0.0	1025.0	596.0	198.0	146.0	336.0	0.0	188.0	139.0	340.0	254.0	340.0	95576.0	760.0	384.0	689.0	160.0	0.0	187757.0	386.0	1537.0	1025.0	251.0
33	6255.0	87.0	1100.0	50.0	0.0	50.0	0.0	60.0	104.0	0.0	0.0	57.0	0.0	0.0	0.0	0.0	41.0	0.0	1774.0	0.0	23.0	18.0	0.0	53.0	0.0	982.0	0.0	0.0	0.0	2293.0	0.0	0.0	26.0	0.0	0.0	2562.0	0.0	0.0	0.0	50.0	0.0	117.0	0.0	0.0	0.0	526.0	0.0	0.0	0.0
34	72.0	459.0	21.0	119.0	0.0	8657.0	0.0	21.0	0.0	0.0	0.0	0.0	0.0	0.0	0.0	280.0	0.0	0.0	0.0	0.0	0.0	0.0	0.0	0.0	216.0	0.0	0.0	21.0	208.0	0.0	0.0	0.0	25.0	0.0	0.0	0.0	0.0	553.0	0.0	0.0	0.0	0.0	0.0	0.0	0.0	0.0	0.0	34.0	0.0
35	1936.0	192.0	549.0	91.0	0.0	0.0	0.0	22.0	283.0	191.0	0.0	180.0	17.0	0.0	0.0	0.0	393.0	0.0	270.0	0.0	0.0	36.0	0.0	0.0	0.0	123.0	0.0	0.0	0.0	13118.0	0.0	0.0	82.0	2504.0	0.0	0.0	0.0	0.0	0.0	407.0	46.0	54.0	183.0	0.0	0.0	175.0	0.0	0.0	0.0
36	74.0	27.0	0.0	86.0	0.0	0.0	15.0	0.0	0.0	0.0	0.0	0.0	0.0	0.0	2762.0	0.0	0.0	0.0	0.0	0.0	1000.0	0.0	0.0	0.0	0.0	0.0	0.0	54.0	0.0	0.0	0.0	19.0	54.0	0.0	0.0	0.0	0.0	0.0	0.0	0.0	0.0	0.0	0.0	0.0	0.0	0.0	0.0	133.0	0.0
37	779.0	1819.0	0.0	584.0	0.0	1962.0	0.0	77.0	0.0	0.0	0.0	0.0	0.0	0.0	0.0	18537.0	0.0	0.0	64.0	0.0	0.0	0.0	103.0	35.0	2208.0	0.0	0.0	90.0	1091.0	0.0	0.0	0.0	194.0	0.0	633.0	38.0	0.0	0.0	64.0	0.0	0.0	0.0	0.0	0.0	0.0	64.0	0.0	64.0	22.0
38	338.0	200.0	0.0	31560.0	1059.0	62.0	87.0	0.0	0.0	0.0	21838.0	0.0	0.0	0.0	0.0	0.0	0.0	93.0	0.0	0.0	100.0	0.0	200.0	0.0	0.0	0.0	0.0	275.0	0.0	0.0	0.0	0.0	18741.0	0.0	0.0	0.0	0.0	0.0	0.0	0.0	0.0	0.0	0.0	0.0	951.0	0.0	0.0	488.0	0.0
39	2935.0	1984.0	1313.0	894.0	0.0	209.0	0.0	241.0	20807.0	40.0	185.0	2655.0	1509.0	66.0	0.0	62.0	227.0	93.0	810.0	0.0	0.0	6429.0	0.0	301.0	279.0	782.0	0.0	0.0	111.0	13738.0	0.0	0.0	633.0	335.0	65.0	3159.0	0.0	123.0	149.0	0.0	3602.0	335.0	16171.0	0.0	0.0	772.0	0.0	0.0	274.0
40	1418.0	628.0	334.0	66.0	0.0	0.0	0.0	0.0	147.0	0.0	0.0	1244.0	66.0	0.0	0.0	0.0	0.0	0.0	80.0	0.0	0.0	40.0	0.0	35.0	0.0	93.0	0.0	0.0	0.0	160.0	0.0	0.0	214.0	40.0	0.0	173.0	0.0	0.0	0.0	909.0	0.0	0.0	147.0	0.0	0.0	53.0	0.0	26.0	30.0
41	2596.0	210.0	669.0	229.0	0.0	0.0	0.0	294.0	0.0	120.0	0.0	0.0	0.0	0.0	0.0	0.0	652.0	0.0	2128.0	0.0	27.0	24.0	0.0	53.0	55.0	330.0	0.0	0.0	0.0	86.0	0.0	0.0	146.0	192.0	0.0	58.0	0.0	0.0	0.0	64.0	0.0	0.0	0.0	0.0	0.0	105.0	0.0	0.0	0.0
42	646.0	212.0	167.0	28.0	0.0	0.0	0.0	0.0	4095.0	0.0	0.0	70.0	190.0	0.0	0.0	0.0	48.0	0.0	51.0	0.0	12.0	3018.0	0.0	25.0	0.0	57.0	0.0	0.0	0.0	719.0	0.0	0.0	48.0	48.0	12.0	109.0	0.0	0.0	0.0	4821.0	65.0	16.0	0.0	0.0	0.0	51.0	0.0	0.0	12.0
43	0.0	0.0	0.0	0.0	0.0	0.0	0.0	0.0	0.0	0.0	0.0	0.0	0.0	0.0	0.0	0.0	0.0	0.0	0.0	0.0	77.0	0.0	0.0	0.0	0.0	0.0	0.0	0.0	0.0	0.0	0.0	0.0	0.0	0.0	0.0	0.0	0.0	0.0	0.0	0.0	0.0	0.0	0.0	0.0	0.0	0.0	0.0	0.0	0.0
44	326.0	326.0	61.0	9350.0	148.0	0.0	98.0	0.0	0.0	0.0	2902.0	0.0	0.0	66.0	142.0	0.0	0.0	93.0	61.0	55.0	265.0	0.0	306.0	0.0	0.0	0.0	0.0	61.0	0.0	0.0	0.0	0.0	73622.0	0.0	0.0	0.0	0.0	0.0	2847.0	0.0	0.0	0.0	0.0	40.0	0.0	0.0	65.0	81.0	0.0
45	1762.0	210.0	2222.0	197.0	0.0	78.0	0.0	214.0	65.0	20.0	82.0	0.0	17.0	0.0	0.0	0.0	0.0	0.0	657.0	0.0	0.0	0.0	0.0	6540.0	78.0	16423.0	0.0	0.0	78.0	52.0	0.0	0.0	118.0	105.0	0.0	144.0	0.0	0.0	0.0	78.0	65.0	65.0	22.0	0.0	0.0	0.0	0.0	0.0	1512.0
46	180.0	77.0	25.0	269.0	0.0	18.0	0.0	29.0	0.0	84.0	44.0	0.0	0.0	3529.0	0.0	0.0	0.0	228.0	0.0	0.0	40.0	0.0	0.0	0.0	0.0	0.0	0.0	51.0	0.0	0.0	0.0	0.0	261.0	0.0	0.0	0.0	0.0	0.0	0.0	0.0	0.0	0.0	0.0	0.0	36.0	0.0	0.0	0.0	0.0
47	1171.0	937.0	282.0	10882.0	1607.0	1088.0	546.0	321.0	74.0	0.0	638.0	32.0	14.0	115.0	3106.0	312.0	51.0	746.0	181.0	237.0	1496.0	18.0	1841.0	0.0	559.0	0.0	0.0	6445.0	74.0	37.0	4281.0	13059.0	1759.0	0.0	232.0	0.0	2674.0	123.0	5574.0	162.0	28.0	65.0	53.0	0.0	475.0	105.0	175.0	0.0	0.0
48	911.0	373.0	612.0	313.0	0.0	0.0	0.0	160.0	74.0	0.0	59.0	32.0	17.0	0.0	0.0	0.0	0.0	0.0	343.0	0.0	0.0	0.0	0.0	37787.0	149.0	941.0	0.0	0.0	0.0	119.0	0.0	0.0	119.0	74.0	0.0	89.0	0.0	0.0	0.0	149.0	37.0	52.0	59.0	0.0	0.0	10918.0	0.0	0.0	0.0
49	670.0	131.0	92.0	276.0	0.0	0.0	0.0	131.0	0.0	18282.0	52.0	0.0	0.0	223.0	0.0	0.0	21038.0	116.0	381.0	0.0	0.0	24.0	0.0	0.0	0.0	170.0	0.0	0.0	0.0	37.0	0.0	0.0	118.0	52.0	0.0	907.0	0.0	0.0	0.0	0.0	0.0	1288.0	0.0	0.0	0.0	140.0	175.0	0.0	22.0
50	300.0	263.0	28.0	374.0	0.0	107.0	0.0	37.0	0.0	0.0	0.0	0.0	0.0	0.0	0.0	0.0	0.0	0.0	0.0	0.0	0.0	0.0	0.0	0.0	37.0	0.0	0.0	98.0	37.0	0.0	0.0	57.0	0.0	0.0	0.0	0.0	0.0	0.0	0.0	0.0	0.0	0.0	0.0	0.0	24.0	0.0	0.0	123.0	0.0
51	72.0	51.0	0.0	328.0	0.0	0.0	0.0	34.0	0.0	0.0	0.0	0.0	0.0	0.0	894.0	0.0	0.0	0.0	38.0	0.0	3705.0	0.0	59.0	0.0	0.0	0.0	0.0	42.0	0.0	0.0	0.0	21.0	102.0	0.0	0.0	0.0	3489.0	0.0	29.0	0.0	0.0	0.0	0.0	0.0	25.0	0.0	21.0	85.0	0.0
52	1526.0	832.0	0.0	5413.0	260.0	416.0	185.0	133.0	44.0	0.0	308.0	38.0	43.0	82.0	2290.0	83.0	31.0	233.0	181.0	110.0	1457.0	24.0	624.0	0.0	307.0	0.0	0.0	1665.0	93.0	37.0	4094.0	4303.0	1126.0	50.0	55.0	0.0	1388.0	154.0	1318.0	108.0	65.0	39.0	22.0	0.0	267.0	105.0	54.0	6385.0	0.0
53	1004.0	1183.0	322.0	6135.0	213.0	681.0	218.0	0.0	59.0	0.0	452.0	19.0	32.0	57.0	176.0	322.0	51.0	186.0	181.0	182.0	116.0	42.0	717.0	70.0	358.0	0.0	0.0	428.0	287.0	74.0	306.0	872.0	1196.0	50.0	176.0	38.0	63.0	185.0	6114.0	322.0	46.0	65.0	53.0	0.0	356.0	0.0	186.0	197.0	45.0
54	783.0	259.0	326.0	41.0	0.0	0.0	0.0	15.0	1411.0	0.0	15.0	90.0	183.0	0.0	0.0	0.0	0.0	0.0	57.0	0.0	31.0	1787.0	0.0	0.0	72.0	31.0	0.0	0.0	0.0	1004.0	0.0	20.0	62.0	31.0	0.0	243.0	0.0	0.0	0.0	1955.0	103.0	0.0	1092.0	0.0	0.0	105.0	0.0	20.0	0.0
55	337.0	663.0	0.0	264.0	0.0	236.0	0.0	0.0	0.0	0.0	0.0	0.0	0.0	0.0	0.0	106.0	0.0	0.0	0.0	0.0	0.0	0.0	67.0	0.0	0.0	0.0	0.0	142.0	0.0	0.0	26.0	76.0	67.0	0.0	84.0	0.0	0.0	0.0	56.0	0.0	0.0	0.0	0.0	0.0	0.0	0.0	0.0	296.0	0.0
56	499.0	147.0	147.0	0.0	10.0	0.0	0.0	0.0	763.0	0.0	0.0	70.0	32.0	0.0	0.0	0.0	0.0	0.0	77.0	0.0	21.0	306.0	0.0	0.0	35.0	59.0	0.0	0.0	0.0	2789.0	0.0	0.0	17.0	140.0	0.0	323.0	0.0	0.0	0.0	1466.0	84.0	35.0	277.0	0.0	0.0	80.0	0.0	0.0	0.0
57	1130.0	3318.0	412.0	609.0	167.0	1578.0	43.0	401.0	0.0	0.0	0.0	0.0	0.0	0.0	0.0	3103.0	0.0	93.0	197.0	0.0	0.0	0.0	0.0	53.0	39055.0	161.0	0.0	0.0	932.0	0.0	0.0	0.0	233.0	25.0	586.0	0.0	0.0	2080.0	0.0	0.0	0.0	0.0	22.0	0.0	0.0	0.0	0.0	321.0	22.0
58	496.0	461.0	0.0	727.0	83.0	301.0	0.0	133.0	0.0	20.0	0.0	0.0	0.0	0.0	58.0	83.0	0.0	0.0	0.0	0.0	0.0	0.0	0.0	0.0	0.0	0.0	0.0	356.0	0.0	0.0	253.0	1163.0	133.0	0.0	65.0	0.0	38.0	61.0	124.0	0.0	0.0	0.0	0.0	0.0	0.0	0.0	0.0	1311.0	0.0
59	63.0	49.0	14.0	10.0	7.0	0.0	0.0	14.0	0.0	49.0	7.0	0.0	0.0	626.0	0.0	0.0	10.0	94.0	38.0	0.0	0.0	0.0	0.0	0.0	0.0	7.0	0.0	0.0	0.0	0.0	0.0	0.0	31.0	0.0	0.0	0.0	0.0	0.0	0.0	0.0	0.0	0.0	0.0	0.0	0.0	0.0	94.0	0.0	0.0
60	112.0	101.0	0.0	44810.0	102.0	45.0	109.0	33.0	0.0	0.0	1132.0	0.0	0.0	0.0	0.0	0.0	0.0	0.0	33.0	47.0	0.0	0.0	304.0	0.0	0.0	0.0	0.0	90.0	0.0	0.0	0.0	0.0	8415.0	0.0	0.0	0.0	33.0	0.0	12947.0	0.0	0.0	0.0	0.0	33.0	834.0	0.0	0.0	304.0	0.0
61	293.0	243.0	0.0	4166.0	111.0	33.0	25.0	0.0	0.0	0.0	9118.0	0.0	0.0	0.0	0.0	0.0	0.0	116.0	50.0	0.0	0.0	0.0	83.0	0.0	0.0	0.0	0.0	92.0	0.0	0.0	0.0	0.0	12330.0	0.0	0.0	0.0	0.0	0.0	1198.0	0.0	0.0	0.0	0.0	0.0	2393.0	0.0	131.0	50.0	0.0
62	7826.0	6225.0	1600.0	15118.0	798.0	1600.0	829.0	991.0	358.0	40.0	864.0	64.0	125.0	264.0	3352.0	541.0	290.0	863.0	1045.0	309.0	4897.0	133.0	2845.0	265.0	810.0	531.0	0.0	7648.0	577.0	123.0	23128.0	16897.0	5630.0	125.0	242.0	204.0	3018.0	494.0	3116.0	1045.0	272.0	377.0	160.0	0.0	712.0	280.0	296.0	39425.0	159.0
63	67.0	26.0	0.0	228.0	0.0	20.0	0.0	0.0	0.0	0.0	0.0	0.0	0.0	0.0	855.0	0.0	0.0	0.0	0.0	0.0	611.0	0.0	80.0	0.0	0.0	26.0	0.0	67.0	0.0	0.0	47.0	114.0	73.0	0.0	0.0	0.0	674.0	0.0	20.0	0.0	0.0	0.0	0.0	0.0	0.0	0.0	0.0	382.0	0.0
64	1366.0	1561.0	256.0	19775.0	185.0	325.0	47908.0	160.0	44.0	0.0	520.0	0.0	17.0	66.0	650.0	104.0	0.0	163.0	272.0	253.0	1301.0	24.0	165103.0	124.0	0.0	106.0	0.0	1040.0	93.0	49.0	66.0	325.0	3903.0	25.0	0.0	0.0	101.0	61.0	1496.0	0.0	0.0	52.0	53.0	0.0	715.0	140.0	65.0	272.0	30.0
65	1584.0	700.0	490.0	1261.0	0.0	0.0	185.0	133.0	29.0	0.0	82.0	0.0	0.0	0.0	1680.0	0.0	41.0	93.0	238.0	15.0	2837.0	24.0	266.0	35.0	0.0	0.0	0.0	588.0	93.0	37.0	106.0	827.0	915.0	37.0	0.0	0.0	1591.0	92.0	149.0	95.0	0.0	0.0	22.0	0.0	59.0	140.0	0.0	1051.0	22.0
66	6158.0	3148.0	2041.0	622.0	0.0	0.0	0.0	0.0	830.0	10.0	0.0	1072.0	276.0	0.0	0.0	0.0	134.0	0.0	345.0	0.0	272.0	242.0	0.0	70.0	363.0	449.0	0.0	0.0	167.0	622.0	26.0	0.0	844.0	201.0	27.0	553.0	0.0	0.0	0.0	3632.0	29484.0	117.0	726.0	0.0	0.0	280.0	0.0	321.0	83.0
67	0.0	0.0	0.0	0.0	0.0	0.0	0.0	0.0	0.0	20.0	0.0	0.0	0.0	190.0	0.0	0.0	0.0	0.0	0.0	0.0	0.0	0.0	0.0	0.0	0.0	0.0	0.0	0.0	0.0	0.0	0.0	0.0	0.0	0.0	0.0	0.0	0.0	0.0	0.0	0.0	0.0	0.0	0.0	0.0	0.0	0.0	571.0	0.0	0.0
68	0.0	0.0	0.0	0.0	0.0	0.0	0.0	0.0	0.0	0.0	0.0	0.0	0.0	181.0	0.0	0.0	0.0	0.0	0.0	0.0	0.0	0.0	0.0	0.0	0.0	0.0	0.0	0.0	0.0	0.0	0.0	0.0	0.0	0.0	0.0	0.0	0.0	0.0	0.0	0.0	0.0	0.0	0.0	0.0	0.0	0.0	362.0	0.0	0.0
69	1444.0	594.0	424.0	1741.0	0.0	254.0	0.0	0.0	74.0	30.0	823.0	19.0	0.0	82.0	167.0	104.0	93.0	116.0	181.0	15.0	254.0	12.0	0.0	70.0	212.0	106.0	0.0	552.0	93.0	0.0	169.0	137.0	633.0	37.0	0.0	0.0	114.0	30.0	209.0	162.0	65.0	91.0	38.0	25746.0	89.0	0.0	0.0	254.0	22.0
70	4451.0	428.0	6974.0	466.0	269.0	0.0	0.0	13553.0	44.0	20.0	82.0	25.0	0.0	0.0	0.0	0.0	51.0	116.0	4772.0	55.0	194.0	24.0	0.0	194.0	100.0	2496.0	0.0	0.0	55.0	49.0	0.0	0.0	390.0	490.0	0.0	116.0	0.0	0.0	0.0	176.0	28.0	130.0	0.0	0.0	0.0	772.0	0.0	0.0	53.0
71	579.0	128.0	0.0	1351.0	4839.0	73.0	0.0	0.0	0.0	0.0	1875.0	0.0	0.0	66.0	0.0	0.0	0.0	2647.0	151.0	0.0	0.0	0.0	0.0	0.0	0.0	0.0	0.0	151.0	0.0	0.0	0.0	0.0	1038.0	0.0	0.0	0.0	0.0	0.0	730.0	0.0	0.0	0.0	0.0	0.0	225.0	0.0	76.0	91.0	0.0
72	4944.0	17759.0	1311.0	9182.0	1012.0	9181.0	829.0	1285.0	448.0	90.0	411.0	135.0	165.0	520.0	98.0	6392.0	393.0	1072.0	999.0	198.0	563.0	254.0	0.0	389.0	9421.0	770.0	0.0	832.0	2825.0	260.0	280.0	704.0	2745.0	163.0	3314.0	311.0	140.0	4668.0	1618.0	1168.0	459.0	611.0	198.0	0.0	534.0	1018.0	1922.0	544.0	220.0
73	2537.0	5227.0	538.0	2767.0	204.0	73632.0	76.0	562.0	89.0	60.0	102.0	19.0	46.0	66.0	29.0	28775.0	72.0	349.0	384.0	47.0	136.0	12.0	0.0	88.0	29745.0	691.0	0.0	214.0	1306.0	49.0	80.0	107.0	915.0	100.0	14635.0	146.0	0.0	59641.0	239.0	461.0	75.0	143.0	76.0	0.0	89.0	351.0	98.0	247.0	53.0
74	69.0	57.0	0.0	456.0	0.0	25.0	76.0	0.0	0.0	0.0	0.0	0.0	0.0	0.0	5734.0	0.0	0.0	0.0	0.0	0.0	405.0	0.0	69.0	0.0	0.0	0.0	0.0	190.0	0.0	0.0	0.0	82.0	120.0	0.0	0.0	0.0	980.0	0.0	63.0	0.0	0.0	0.0	0.0	25.0	0.0	0.0	0.0	114.0	0.0
75	0.0	0.0	0.0	428.0	0.0	81.0	0.0	0.0	0.0	0.0	0.0	0.0	0.0	0.0	98.0	0.0	0.0	0.0	0.0	0.0	0.0	0.0	0.0	0.0	75.0	0.0	0.0	252.0	0.0	0.0	253.0	308.0	88.0	0.0	0.0	0.0	50.0	0.0	479.0	0.0	0.0	0.0	0.0	0.0	0.0	0.0	0.0	2969.0	0.0
76	1844.0	701.0	776.0	258.0	92.0	194.0	0.0	883.0	0.0	0.0	123.0	0.0	0.0	0.0	0.0	118.0	41.0	93.0	302.0	0.0	0.0	0.0	0.0	701.0	463.0	377.0	0.0	0.0	140.0	0.0	0.0	0.0	161.0	50.0	27.0	0.0	0.0	118.0	0.0	0.0	0.0	39.0	0.0	0.0	0.0	1100.0	0.0	0.0	485.0
77	44.0	28.0	0.0	166.0	0.0	0.0	0.0	25.0	0.0	0.0	0.0	0.0	0.0	0.0	198.0	25.0	0.0	0.0	0.0	0.0	143.0	0.0	19.0	0.0	0.0	15.0	0.0	54.0	0.0	0.0	0.0	140.0	15.0	0.0	0.0	0.0	241.0	0.0	38.0	0.0	0.0	0.0	0.0	0.0	0.0	15.0	0.0	198.0	0.0
78	363.0	96.0	33.0	43.0	24.0	0.0	0.0	24926.0	0.0	0.0	0.0	0.0	0.0	0.0	0.0	14.0	0.0	29.0	77.0	23.0	33.0	0.0	0.0	0.0	24.0	48.0	0.0	0.0	0.0	0.0	0.0	0.0	29.0	24.0	19.0	0.0	0.0	38.0	29.0	0.0	0.0	0.0	0.0	19.0	14.0	14.0	0.0	0.0	0.0
79	369.0	124.0	73.0	7.0	0.0	0.0	0.0	0.0	21.0	0.0	0.0	12.0	7.0	0.0	0.0	12.0	0.0	0.0	0.0	0.0	0.0	7.0	0.0	0.0	12.0	37.0	0.0	0.0	0.0	0.0	0.0	0.0	24.0	16.0	0.0	0.0	0.0	12.0	0.0	176.0	234.0	0.0	16.0	0.0	0.0	42.0	0.0	0.0	12.0
80	273.0	96.0	66.0	16.0	0.0	0.0	0.0	0.0	35.0	0.0	0.0	87.0	11.0	0.0	0.0	0.0	0.0	2.0	21.0	0.0	0.0	11.0	0.0	0.0	0.0	7.0	0.0	0.0	0.0	16.0	0.0	0.0	25.0	16.0	0.0	11.0	0.0	0.0	0.0	325.0	824.0	0.0	11.0	11.0	0.0	0.0	0.0	16.0	11.0
81	3307.0	87.0	1390.0	159.0	0.0	0.0	0.0	214.0	44.0	20.0	0.0	12.0	0.0	0.0	0.0	0.0	0.0	39.0	7789.0	0.0	39.0	0.0	0.0	319.0	111.0	13214.0	0.0	0.0	0.0	49.0	0.0	0.0	47.0	455.0	0.0	77.0	0.0	0.0	47.0	0.0	0.0	117.0	0.0	0.0	0.0	11445.0	0.0	0.0	45.0
82	653.0	326.0	0.0	1085.0	0.0	0.0	76.0	0.0	0.0	0.0	0.0	0.0	0.0	0.0	88.0	0.0	0.0	0.0	0.0	0.0	77.0	0.0	91.0	0.0	0.0	0.0	0.0	2355.0	0.0	0.0	26.0	10688.0	287.0	0.0	0.0	0.0	76.0	0.0	117.0	0.0	0.0	0.0	0.0	0.0	0.0	0.0	0.0	1955.0	0.0
83	2802.0	523.0	890.0	314.0	0.0	0.0	0.0	241.0	44.0	23926.0	349.0	25.0	0.0	132.0	0.0	0.0	34792.0	93.0	1623.0	0.0	0.0	42.0	0.0	35.0	391.0	733.0	0.0	0.0	0.0	161.0	0.0	0.0	422.0	340.0	0.0	7891.0	0.0	0.0	0.0	366.0	65.0	4819.0	76.0	0.0	0.0	386.0	142.0	0.0	0.0
84	1209.0	152.0	433.0	0.0	0.0	0.0	21.0	0.0	89.0	60.0	0.0	392.0	14.0	0.0	0.0	0.0	234.0	0.0	163.0	0.0	0.0	0.0	0.0	0.0	0.0	96.0	0.0	0.0	0.0	24.0	0.0	0.0	56.0	32.0	0.0	1209.0	0.0	0.0	0.0	597.0	1341.0	24.0	53.0	21.0	0.0	105.0	0.0	0.0	0.0
85	1154.0	150.0	499.0	75.0	0.0	37.0	0.0	48.0	1084.0	0.0	0.0	102.0	25.0	0.0	0.0	0.0	42.0	0.0	247.0	0.0	0.0	435.0	0.0	53.0	0.0	198.0	0.0	0.0	48.0	5440.0	0.0	0.0	48.0	161.0	0.0	332.0	0.0	0.0	0.0	1412.0	112.0	48.0	413.0	0.0	0.0	140.0	0.0	0.0	30.0
86	390.0	4431.0	0.0	2013.0	83.0	2387.0	152.0	0.0	0.0	10.0	0.0	0.0	21.0	0.0	0.0	999.0	0.0	0.0	135.0	0.0	0.0	0.0	630.0	0.0	2292.0	0.0	0.0	0.0	946.0	0.0	0.0	91.0	422.0	0.0	456.0	0.0	0.0	1082.0	269.0	0.0	0.0	39.0	0.0	0.0	326.0	0.0	65.0	0.0	0.0
87	763.0	143.0	0.0	1723.0	0.0	107.0	109.0	0.0	0.0	0.0	0.0	0.0	0.0	0.0	68.0	0.0	0.0	0.0	0.0	0.0	106.0	0.0	305.0	0.0	0.0	0.0	0.0	5260.0	0.0	0.0	26.0	673.0	215.0	0.0	0.0	0.0	25.0	0.0	179.0	0.0	0.0	0.0	0.0	0.0	0.0	0.0	0.0	395.0	0.0
88	367.0	2015.0	117.0	441.0	0.0	550.0	0.0	0.0	29.0	0.0	0.0	12.0	0.0	0.0	0.0	1103.0	0.0	93.0	147.0	0.0	0.0	0.0	102.0	35.0	447.0	147.0	0.0	0.0	2353.0	0.0	0.0	0.0	176.0	0.0	130.0	0.0	0.0	5194.0	0.0	0.0	0.0	39.0	0.0	0.0	0.0	105.0	0.0	0.0	106.0
89	329.0	874.0	68.0	68.0	0.0	918.0	0.0	0.0	0.0	0.0	0.0	0.0	0.0	0.0	0.0	3488.0	0.0	0.0	56.0	0.0	0.0	0.0	0.0	0.0	10483.0	45.0	0.0	0.0	113.0	0.0	0.0	0.0	45.0	0.0	242.0	0.0	0.0	1453.0	0.0	0.0	0.0	0.0	0.0	0.0	0.0	56.0	0.0	0.0	0.0
90	434.0	2100.0	62.0	331.0	0.0	2387.0	0.0	62.0	0.0	0.0	0.0	0.0	0.0	0.0	0.0	9956.0	0.0	0.0	72.0	0.0	0.0	0.0	0.0	0.0	6765.0	72.0	0.0	72.0	258.0	0.0	0.0	0.0	124.0	0.0	502.0	0.0	0.0	4606.0	0.0	0.0	0.0	0.0	0.0	0.0	0.0	41.0	0.0	72.0	0.0
91	1492.0	2141.0	284.0	1343.0	0.0	3929.0	0.0	0.0	0.0	0.0	102.0	0.0	0.0	0.0	0.0	193.0	0.0	0.0	170.0	0.0	0.0	0.0	0.0	0.0	205.0	0.0	0.0	475.0	421.0	0.0	13.0	199.0	227.0	0.0	261.0	0.0	12.0	193.0	0.0	0.0	0.0	52.0	0.0	0.0	0.0	0.0	0.0	1484.0	0.0
92	457.0	1003.0	98.0	135.0	36.0	1731.0	0.0	0.0	0.0	0.0	0.0	0.0	0.0	0.0	0.0	237.0	0.0	0.0	0.0	0.0	0.0	0.0	47.0	0.0	419.0	0.0	0.0	0.0	113.0	0.0	13.0	0.0	131.0	0.0	1508.0	0.0	0.0	432.0	0.0	54.0	0.0	0.0	0.0	0.0	0.0	0.0	0.0	69.0	0.0
93	478.0	839.0	62.0	690.0	62.0	392.0	0.0	0.0	0.0	0.0	0.0	0.0	0.0	0.0	0.0	0.0	0.0	0.0	54.0	0.0	0.0	0.0	0.0	0.0	62.0	0.0	0.0	261.0	0.0	0.0	13.0	91.0	94.0	0.0	133.0	0.0	0.0	0.0	0.0	0.0	0.0	0.0	0.0	0.0	0.0	0.0	0.0	395.0	0.0
94	499.0	345.0	0.0	4497.0	260.0	538.0	196.0	0.0	0.0	10.0	164.0	0.0	14.0	41.0	540.0	83.0	51.0	139.0	0.0	110.0	417.0	0.0	499.0	53.0	223.0	0.0	0.0	2037.0	0.0	0.0	2560.0	2883.0	563.0	0.0	65.0	0.0	420.0	61.0	1858.0	0.0	46.0	91.0	0.0	0.0	0.0	0.0	0.0	24303.0	0.0
95	609.0	90.0	109.0	0.0	0.0	0.0	0.0	0.0	34.0	0.0	0.0	21.0	7.0	0.0	0.0	0.0	0.0	0.0	7.0	0.0	7.0	28.0	0.0	0.0	0.0	17.0	0.0	0.0	0.0	24.0	0.0	0.0	11.0	0.0	0.0	7.0	0.0	0.0	0.0	393.0	356.0	0.0	99.0	0.0	0.0	28.0	0.0	11.0	0.0
96	351.0	373.0	0.0	367.0	0.0	153.0	0.0	87.0	0.0	0.0	0.0	0.0	0.0	0.0	29.0	0.0	0.0	0.0	0.0	15.0	0.0	0.0	98.0	0.0	0.0	0.0	0.0	214.0	0.0	0.0	26.0	811.0	115.0	0.0	37.0	0.0	25.0	0.0	65.0	0.0	0.0	0.0	0.0	0.0	0.0	0.0	0.0	692.0	0.0
97	1578.0	1089.0	535.0	216.0	0.0	0.0	0.0	0.0	516.0	20.0	0.0	2057.0	2055.0	0.0	0.0	0.0	37.0	0.0	84.0	0.0	0.0	263.0	0.0	35.0	65.0	159.0	0.0	0.0	0.0	187.0	0.0	0.0	65.0	75.0	0.0	178.0	0.0	0.0	0.0	1249.0	337.0	0.0	385.0	0.0	0.0	0.0	0.0	56.0	0.0
98	4843.0	1470.0	1902.0	1470.0	185.0	691.0	87.0	964.0	268.0	90.0	1646.0	122.0	154.0	157.0	29.0	518.0	113.0	233.0	1902.0	55.0	126.0	151.0	0.0	25185.0	691.0	3546.0	0.0	0.0	186.0	260.0	40.0	0.0	1055.0	345.0	139.0	432.0	0.0	345.0	179.0	864.0	196.0	432.0	122.0	0.0	0.0	110698.0	109.0	0.0	8303.0
99	1714.0	780.0	560.0	441.0	0.0	152.0	0.0	321.0	0.0	0.0	102.0	19.0	35.0	0.0	0.0	135.0	0.0	0.0	305.0	0.0	0.0	0.0	0.0	1417.0	305.0	509.0	0.0	0.0	152.0	49.0	0.0	0.0	305.0	50.0	55.0	38.0	0.0	135.0	0.0	203.0	46.0	65.0	0.0	0.0	0.0	2352.0	0.0	0.0	797.0
100	924.0	318.0	172.0	26.0	0.0	0.0	0.0	10.0	41.0	0.0	0.0	41.0	31.0	0.0	0.0	0.0	26.0	0.0	31.0	0.0	10.0	20.0	0.0	0.0	31.0	26.0	0.0	0.0	0.0	57.0	0.0	0.0	41.0	10.0	0.0	20.0	0.0	0.0	0.0	611.0	940.0	0.0	67.0	0.0	0.0	31.0	0.0	0.0	0.0
101	762.0	16839.0	0.0	4572.0	148.0	1836.0	371.0	214.0	59.0	10.0	246.0	45.0	0.0	90.0	29.0	2623.0	31.0	186.0	0.0	63.0	165.0	0.0	909.0	70.0	2292.0	106.0	0.0	285.0	1007.0	24.0	26.0	199.0	703.0	0.0	996.0	0.0	0.0	1484.0	569.0	0.0	93.0	39.0	0.0	0.0	178.0	105.0	186.0	173.0	30.0
102	85.0	23.0	15.0	85.0	23.0	0.0	0.0	0.0	0.0	7.0	7.0	0.0	0.0	826.0	0.0	0.0	15.0	54.0	0.0	0.0	19.0	0.0	0.0	0.0	0.0	0.0	0.0	0.0	0.0	0.0	0.0	0.0	112.0	7.0	0.0	7.0	0.0	0.0	0.0	15.0	0.0	0.0	11.0	0.0	0.0	15.0	867.0	0.0	0.0
103	454.0	227.0	0.0	1998.0	0.0	136.0	98.0	0.0	0.0	0.0	82.0	19.0	0.0	0.0	1081.0	0.0	0.0	0.0	0.0	0.0	359.0	0.0	0.0	0.0	0.0	0.0	0.0	666.0	0.0	0.0	640.0	1408.0	302.0	0.0	0.0	0.0	878.0	0.0	179.0	0.0	0.0	0.0	0.0	0.0	0.0	0.0	0.0	1905.0	0.0
104	797.0	229.0	201.0	357.0	54.0	0.0	0.0	4984.0	0.0	0.0	0.0	0.0	0.0	0.0	0.0	54.0	0.0	73.0	100.0	0.0	73.0	0.0	0.0	53.0	54.0	73.0	0.0	54.0	0.0	0.0	0.0	0.0	229.0	0.0	0.0	0.0	0.0	73.0	0.0	0.0	0.0	39.0	0.0	0.0	0.0	54.0	0.0	0.0	0.0
105	58.0	145.0	0.0	457.0	0.0	43.0	0.0	0.0	0.0	0.0	79.0	0.0	10.0	0.0	68.0	0.0	0.0	0.0	0.0	0.0	0.0	0.0	145.0	0.0	348.0	0.0	0.0	167.0	0.0	0.0	6713.0	94.0	72.0	0.0	0.0	0.0	50.0	0.0	179.0	0.0	0.0	0.0	0.0	0.0	0.0	0.0	0.0	1293.0	0.0
106	130.0	41.0	11.0	41.0	19.0	0.0	0.0	0.0	0.0	23.0	0.0	0.0	0.0	487.0	0.0	7.0	11.0	71.0	33.0	0.0	0.0	0.0	0.0	11.0	11.0	0.0	0.0	11.0	15.0	0.0	0.0	0.0	75.0	0.0	0.0	0.0	0.0	0.0	29.0	0.0	0.0	0.0	0.0	0.0	15.0	0.0	593.0	0.0	0.0
107	687.0	2569.0	0.0	2104.0	148.0	970.0	1102.0	187.0	44.0	0.0	0.0	32.0	32.0	41.0	49.0	1332.0	20.0	139.0	136.0	47.0	106.0	24.0	1476.0	35.0	2935.0	132.0	0.0	214.0	343.0	0.0	66.0	214.0	422.0	0.0	428.0	0.0	0.0	1298.0	269.0	108.0	65.0	65.0	0.0	0.0	118.0	140.0	87.0	173.0	30.0
108	1064.0	191.0	482.0	118.0	0.0	27.0	0.0	0.0	2721.0	0.0	0.0	186.0	71.0	0.0	0.0	0.0	0.0	0.0	254.0	0.0	0.0	746.0	0.0	70.0	0.0	118.0	0.0	0.0	0.0	7290.0	0.0	0.0	27.0	191.0	0.0	1074.0	0.0	0.0	0.0	2594.0	243.0	54.0	937.0	0.0	0.0	175.0	0.0	18.0	0.0
109	404.0	90.0	55.0	223.0	278.0	0.0	0.0	1767.0	0.0	0.0	64.0	0.0	0.0	0.0	0.0	0.0	31.0	55.0	185.0	15.0	38.0	0.0	0.0	0.0	167.0	55.0	0.0	0.0	0.0	0.0	0.0	0.0	154.0	0.0	0.0	0.0	0.0	0.0	34.0	0.0	0.0	456.0	0.0	0.0	0.0	47.0	0.0	0.0	0.0
110	1013.0	275.0	319.0	495.0	77.0	0.0	0.0	964.0	0.0	20.0	82.0	0.0	0.0	0.0	0.0	0.0	82.0	93.0	793.0	0.0	77.0	18.0	0.0	0.0	55.0	165.0	0.0	0.0	0.0	0.0	0.0	0.0	242.0	37.0	0.0	0.0	0.0	0.0	99.0	0.0	0.0	2038.0	0.0	0.0	0.0	175.0	0.0	0.0	0.0
111	358.0	305.0	93.0	2398.0	130.0	119.0	0.0	73.0	0.0	0.0	73.0	0.0	0.0	0.0	0.0	0.0	0.0	0.0	0.0	0.0	0.0	0.0	73.0	0.0	0.0	0.0	0.0	475.0	0.0	0.0	0.0	107.0	232.0	0.0	37.0	0.0	0.0	0.0	149.0	0.0	0.0	0.0	0.0	0.0	0.0	0.0	0.0	272.0	0.0
112	847.0	938.0	0.0	4861.0	148.0	234.0	0.0	0.0	0.0	0.0	0.0	0.0	0.0	0.0	0.0	83.0	0.0	0.0	0.0	0.0	0.0	0.0	0.0	0.0	91.0	0.0	0.0	11731.0	104.0	0.0	0.0	183.0	492.0	0.0	104.0	0.0	0.0	0.0	239.0	0.0	0.0	0.0	0.0	0.0	0.0	0.0	0.0	767.0	0.0
113	268.0	437.0	0.0	215.0	0.0	314.0	0.0	0.0	0.0	0.0	0.0	0.0	0.0	0.0	0.0	64.0	0.0	0.0	0.0	0.0	0.0	12.0	34.0	0.0	52.0	0.0	0.0	46.0	46.0	0.0	0.0	0.0	34.0	0.0	303.0	0.0	0.0	46.0	0.0	0.0	0.0	0.0	0.0	0.0	0.0	0.0	0.0	46.0	0.0
114	449.0	818.0	0.0	853.0	83.0	4970.0	54.0	0.0	0.0	0.0	0.0	0.0	0.0	0.0	0.0	149.0	0.0	0.0	0.0	0.0	0.0	12.0	126.0	0.0	253.0	0.0	0.0	333.0	93.0	0.0	40.0	137.0	149.0	0.0	968.0	0.0	12.0	288.0	0.0	0.0	0.0	0.0	0.0	0.0	0.0	0.0	0.0	395.0	0.0
115	400.0	124.0	72.0	200.0	0.0	0.0	0.0	0.0	0.0	28.0	0.0	0.0	0.0	928.0	0.0	0.0	32.0	156.0	40.0	0.0	32.0	0.0	0.0	32.0	28.0	20.0	0.0	0.0	0.0	0.0	0.0	0.0	436.0	0.0	0.0	0.0	0.0	28.0	0.0	20.0	0.0	0.0	0.0	0.0	84.0	0.0	1526.0	0.0	0.0
116	1038.0	437.0	246.0	396.0	111.0	109.0	0.0	2946.0	0.0	0.0	0.0	0.0	10.0	0.0	0.0	123.0	0.0	116.0	314.0	15.0	0.0	0.0	0.0	53.0	464.0	0.0	0.0	0.0	0.0	0.0	0.0	0.0	246.0	37.0	27.0	0.0	0.0	95.0	82.0	0.0	0.0	0.0	0.0	0.0	0.0	150.0	0.0	123.0	22.0
117	157.0	55.0	12.0	106.0	0.0	0.0	0.0	25.0	0.0	0.0	0.0	0.0	0.0	68.0	0.0	0.0	0.0	89.0	42.0	0.0	0.0	0.0	0.0	0.0	0.0	12.0	0.0	0.0	0.0	0.0	0.0	0.0	187.0	0.0	0.0	0.0	0.0	0.0	34.0	0.0	0.0	0.0	0.0	0.0	0.0	0.0	144.0	0.0	0.0
118	2332.0	1704.0	627.0	19642.0	130.0	341.0	3049.0	187.0	104.0	30.0	717.0	19.0	25.0	148.0	986.0	124.0	82.0	326.0	358.0	18126.0	627.0	84.0	12915.0	141.0	139.0	238.0	0.0	807.0	186.0	0.0	106.0	321.0	5561.0	62.0	55.0	0.0	292.0	154.0	896.0	244.0	65.0	130.0	106.0	0.0	896.0	245.0	109.0	222.0	60.0
119	125.0	173.0	0.0	1152.0	0.0	29.0	0.0	41.0	0.0	0.0	83.0	0.0	0.0	90.0	0.0	0.0	0.0	77.0	59.0	15.0	0.0	0.0	0.0	0.0	0.0	35.0	782.0	29.0	0.0	0.0	0.0	0.0	3026.0	0.0	0.0	0.0	0.0	0.0	143.0	0.0	0.0	0.0	0.0	0.0	202.0	29.0	54.0	0.0	0.0
120	17.0	29.0	0.0	166.0	0.0	0.0	54.0	0.0	0.0	0.0	0.0	0.0	0.0	0.0	757.0	0.0	0.0	0.0	47.0	0.0	268.0	0.0	35.0	0.0	0.0	0.0	0.0	95.0	0.0	0.0	0.0	59.0	53.0	0.0	0.0	0.0	522.0	0.0	17.0	0.0	0.0	0.0	0.0	0.0	0.0	0.0	0.0	83.0	0.0
121	1529.0	1171.0	292.0	1855.0	195.0	0.0	0.0	133.0	0.0	195.0	195.0	12.0	0.0	43110.0	0.0	0.0	195.0	1822.0	423.0	0.0	260.0	24.0	0.0	88.0	139.0	260.0	0.0	0.0	130.0	24.0	26.0	0.0	2799.0	0.0	0.0	58.0	0.0	0.0	0.0	0.0	0.0	104.0	0.0	0.0	227.0	140.0	49060.0	0.0	0.0
122	77965.0	438.0	27565.0	876.0	148.0	341.0	0.0	883.0	418.0	211.0	102.0	199.0	147.0	57.0	0.0	145.0	372.0	209.0	25258.0	0.0	165.0	127.0	0.0	1010.0	838.0	17461.0	0.0	0.0	74.0	818.0	0.0	0.0	321.0	6978.0	121.0	2279.0	0.0	154.0	0.0	584.0	393.0	949.0	290.0	0.0	59.0	4599.0	0.0	0.0	274.0
123	228.0	164.0	38.0	6017.0	63.0	0.0	54.0	0.0	0.0	0.0	987.0	0.0	0.0	41.0	63.0	0.0	0.0	38.0	38.0	31.0	139.0	0.0	164.0	0.0	0.0	0.0	0.0	63.0	0.0	0.0	0.0	0.0	29227.0	0.0	0.0	0.0	0.0	0.0	1288.0	0.0	0.0	0.0	0.0	0.0	2356.0	0.0	0.0	0.0	0.0
124	724.0	468.0	131.0	1559.0	0.0	0.0	146.0	36.0	0.0	0.0	0.0	0.0	0.0	0.0	0.0	0.0	0.0	0.0	80.0	820.0	0.0	0.0	87.0	0.0	0.0	0.0	0.0	0.0	0.0	0.0	26.0	0.0	1112.0	0.0	0.0	0.0	0.0	0.0	0.0	43.0	0.0	0.0	0.0	0.0	109.0	0.0	0.0	183.0	0.0
125	145.0	558.0	0.0	276.0	0.0	131.0	0.0	0.0	0.0	0.0	0.0	0.0	0.0	0.0	0.0	104.0	0.0	0.0	0.0	15.0	0.0	0.0	158.0	0.0	87.0	0.0	0.0	0.0	96.0	0.0	0.0	0.0	70.0	0.0	55.0	0.0	0.0	92.0	43.0	0.0	0.0	0.0	0.0	0.0	0.0	0.0	0.0	39.0	0.0
126	724.0	1505.0	260.0	248.0	0.0	393.0	0.0	241.0	44.0	10.0	0.0	32.0	17.0	66.0	0.0	353.0	0.0	0.0	147.0	0.0	0.0	12.0	0.0	88.0	391.0	271.0	0.0	0.0	1573.0	24.0	0.0	0.0	282.0	0.0	65.0	0.0	0.0	618.0	0.0	135.0	0.0	0.0	15.0	0.0	0.0	210.0	43.0	0.0	60.0
127	311.0	153.0	173.0	15.0	0.0	0.0	0.0	0.0	15382.0	0.0	0.0	128.0	39.0	0.0	0.0	0.0	0.0	0.0	35.0	0.0	0.0	2421.0	0.0	20.0	30.0	66.0	0.0	0.0	0.0	892.0	0.0	0.0	66.0	66.0	0.0	127.0	0.0	0.0	0.0	2227.0	75.0	0.0	1190.0	0.0	0.0	25.0	0.0	25.0	0.0
128	267.0	30.0	128.0	0.0	0.0	0.0	4.0	8.0	141.0	0.0	0.0	167.0	345.0	0.0	0.0	0.0	0.0	0.0	39.0	0.0	0.0	47.0	0.0	0.0	0.0	26.0	0.0	0.0	0.0	43.0	0.0	0.0	0.0	26.0	0.0	26.0	0.0	0.0	0.0	217.0	37.0	0.0	106.0	0.0	0.0	0.0	0.0	4.0	4.0
129	1439.0	199.0	570.0	162.0	0.0	108.0	0.0	508.0	0.0	0.0	0.0	25.0	0.0	0.0	0.0	54.0	0.0	0.0	561.0	0.0	0.0	36.0	0.0	1293.0	208.0	507.0	0.0	0.0	0.0	24.0	0.0	0.0	117.0	45.0	0.0	54.0	0.0	0.0	63.0	81.0	28.0	0.0	30.0	0.0	0.0	12069.0	0.0	0.0	380.0
130	0.0	0.0	0.0	0.0	0.0	0.0	0.0	0.0	0.0	0.0	0.0	0.0	0.0	0.0	0.0	0.0	0.0	0.0	0.0	0.0	0.0	0.0	0.0	0.0	0.0	0.0	0.0	0.0	0.0	0.0	0.0	0.0	0.0	0.0	0.0	0.0	0.0	0.0	0.0	0.0	0.0	0.0	0.0	0.0	0.0	0.0	0.0	0.0	0.0
131	25.0	0.0	0.0	590.0	0.0	25.0	53.0	0.0	0.0	0.0	0.0	0.0	0.0	0.0	19.0	6.0	0.0	0.0	25.0	6850.0	0.0	0.0	63.0	0.0	0.0	0.0	0.0	41.0	0.0	0.0	0.0	15.0	165.0	0.0	0.0	0.0	0.0	0.0	31.0	0.0	0.0	0.0	0.0	0.0	15.0	0.0	0.0	12.0	0.0
132	1764.0	288.0	352.0	525.0	130.0	64.0	0.0	803.0	0.0	0.0	64.0	0.0	0.0	0.0	0.0	0.0	41.0	116.0	338.0	0.0	64.0	0.0	0.0	53.0	0.0	165.0	0.0	0.0	0.0	0.0	0.0	0.0	492.0	50.0	0.0	38.0	0.0	0.0	0.0	0.0	0.0	892.0	0.0	0.0	0.0	105.0	0.0	0.0	0.0
133	1628.0	1370.0	322.0	306.0	0.0	209.0	0.0	160.0	59.0	10.0	0.0	19.0	96.0	0.0	0.0	209.0	0.0	0.0	225.0	0.0	0.0	24.0	0.0	1098.0	274.0	387.0	0.0	0.0	177.0	37.0	0.0	0.0	241.0	25.0	0.0	112.0	0.0	403.0	0.0	258.0	0.0	0.0	30.0	0.0	0.0	1930.0	0.0	0.0	1048.0
134	366.0	262.0	0.0	1205.0	0.0	104.0	98.0	0.0	0.0	0.0	0.0	0.0	0.0	0.0	3361.0	0.0	0.0	0.0	0.0	0.0	1972.0	0.0	0.0	0.0	0.0	0.0	0.0	497.0	0.0	0.0	53.0	340.0	288.0	0.0	27.0	0.0	2687.0	0.0	78.0	0.0	0.0	39.0	0.0	0.0	59.0	0.0	0.0	262.0	0.0
135	889.0	1778.0	68.0	615.0	0.0	4275.0	0.0	136.0	0.0	0.0	0.0	0.0	0.0	0.0	0.0	1220.0	0.0	0.0	0.0	0.0	0.0	0.0	0.0	0.0	1258.0	0.0	0.0	57.0	729.0	0.0	0.0	0.0	239.0	0.0	735.0	0.0	0.0	1881.0	0.0	0.0	0.0	0.0	0.0	0.0	0.0	0.0	0.0	0.0	0.0
136	324.0	90.0	51.0	4073.0	0.0	77.0	9828.0	0.0	0.0	0.0	0.0	0.0	0.0	0.0	155.0	0.0	0.0	38.0	0.0	23.0	181.0	0.0	48572.0	0.0	0.0	0.0	0.0	402.0	0.0	0.0	0.0	90.0	726.0	0.0	0.0	0.0	0.0	0.0	129.0	0.0	0.0	0.0	0.0	0.0	116.0	0.0	0.0	51.0	0.0
137	108.0	199.0	0.0	399.0	0.0	33.0	0.0	0.0	0.0	0.0	29.0	0.0	0.0	0.0	0.0	0.0	0.0	0.0	0.0	15.0	0.0	0.0	33.0	0.0	58.0	0.0	0.0	0.0	0.0	0.0	133.0	58.0	74.0	0.0	0.0	0.0	0.0	0.0	87.0	0.0	0.0	0.0	0.0	0.0	0.0	0.0	0.0	128.0	0.0
138	243.0	47.0	60.0	478.0	67.0	38.0	0.0	0.0	0.0	10.0	189.0	0.0	0.0	198.0	0.0	20.0	0.0	791.0	0.0	0.0	0.0	0.0	0.0	0.0	20.0	0.0	0.0	164.0	0.0	0.0	0.0	0.0	426.0	0.0	0.0	0.0	0.0	0.0	42.0	0.0	0.0	0.0	0.0	0.0	207.0	0.0	1527.0	0.0	0.0
139	646.0	164.0	0.0	667.0	51.0	71.0	54.0	0.0	0.0	0.0	0.0	0.0	0.0	0.0	0.0	0.0	0.0	0.0	0.0	0.0	71.0	0.0	164.0	0.0	0.0	0.0	0.0	2145.0	0.0	0.0	0.0	1077.0	61.0	0.0	0.0	0.0	0.0	0.0	61.0	0.0	0.0	0.0	0.0	0.0	0.0	0.0	0.0	395.0	22.0
140	281.0	156.0	0.0	28330.0	74.0	0.0	87.0	0.0	0.0	0.0	740.0	0.0	0.0	0.0	109.0	0.0	0.0	0.0	0.0	0.0	78.0	0.0	5982.0	0.0	0.0	0.0	0.0	109.0	0.0	0.0	0.0	0.0	10163.0	0.0	0.0	0.0	0.0	0.0	1558.0	0.0	0.0	0.0	0.0	0.0	1069.0	0.0	0.0	109.0	0.0
141	1736.0	858.0	292.0	1307.0	269.0	273.0	0.0	3508.0	0.0	10.0	144.0	0.0	32.0	41.0	0.0	175.0	20.0	559.0	546.0	23.0	174.0	0.0	0.0	106.0	624.0	234.0	0.0	237.0	93.0	49.0	0.0	0.0	563.0	50.0	65.0	48.0	0.0	123.0	269.0	0.0	0.0	143.0	0.0	0.0	89.0	273.0	0.0	0.0	76.0
142	459.0	235.0	85.0	341.0	74.0	0.0	0.0	801.0	0.0	0.0	0.0	0.0	0.0	0.0	0.0	64.0	0.0	74.0	74.0	0.0	0.0	0.0	0.0	0.0	117.0	42.0	0.0	96.0	0.0	0.0	0.0	42.0	138.0	0.0	0.0	0.0	0.0	42.0	64.0	0.0	0.0	0.0	0.0	0.0	0.0	53.0	0.0	128.0	0.0
143	744.0	66.0	280.0	206.0	92.0	29.0	0.0	535.0	0.0	20.0	36.0	0.0	0.0	0.0	0.0	0.0	82.0	0.0	250.0	15.0	0.0	0.0	0.0	0.0	0.0	110.0	0.0	0.0	0.0	0.0	0.0	0.0	132.0	0.0	0.0	0.0	0.0	0.0	0.0	51.0	0.0	943.0	0.0	0.0	0.0	70.0	0.0	0.0	0.0
144	383.0	1030.0	50.0	393.0	0.0	2964.0	0.0	40.0	0.0	0.0	0.0	0.0	0.0	0.0	0.0	1110.0	0.0	0.0	50.0	0.0	0.0	0.0	0.0	0.0	2571.0	0.0	0.0	0.0	474.0	0.0	0.0	0.0	80.0	0.0	1052.0	0.0	0.0	5132.0	0.0	0.0	0.0	0.0	15.0	0.0	0.0	0.0	0.0	0.0	0.0
145	111.0	39.0	0.0	198.0	0.0	0.0	31.0	0.0	0.0	0.0	23.0	0.0	0.0	0.0	353.0	0.0	0.0	0.0	0.0	0.0	408.0	0.0	63.0	0.0	0.0	0.0	0.0	71.0	0.0	0.0	80.0	174.0	87.0	0.0	0.0	0.0	178.0	0.0	31.0	0.0	0.0	0.0	0.0	31.0	0.0	0.0	0.0	2004.0	0.0
146	166.0	90.0	0.0	5092.0	60.0	45.0	30.0	0.0	0.0	0.0	1214.0	0.0	0.0	0.0	60.0	0.0	0.0	30.0	0.0	47.0	196.0	0.0	271.0	0.0	0.0	0.0	0.0	45.0	45.0	0.0	0.0	0.0	57448.0	0.0	0.0	0.0	0.0	0.0	1468.0	0.0	0.0	0.0	0.0	0.0	2523.0	0.0	54.0	0.0	0.0
147	145.0	43.0	0.0	183.0	0.0	37.0	0.0	0.0	0.0	0.0	0.0	0.0	0.0	0.0	29.0	0.0	0.0	0.0	0.0	0.0	37.0	0.0	37.0	0.0	59.0	0.0	0.0	59.0	0.0	0.0	2160.0	215.0	48.0	0.0	0.0	0.0	50.0	0.0	37.0	0.0	0.0	0.0	0.0	0.0	0.0	0.0	0.0	2004.0	0.0
148	620.0	545.0	124.0	12776.0	315.0	99.0	0.0	0.0	0.0	0.0	4240.0	0.0	0.0	57.0	39.0	62.0	31.0	419.0	99.0	126.0	297.0	0.0	248.0	0.0	0.0	0.0	0.0	0.0	0.0	0.0	13.0	0.0	39048.0	0.0	0.0	0.0	12.0	0.0	3356.0	0.0	0.0	0.0	22.0	0.0	39421.0	0.0	98.0	0.0	45.0
149	1225.0	256.0	265.0	50.0	0.0	0.0	0.0	0.0	88.0	0.0	0.0	143.0	50.0	0.0	0.0	0.0	0.0	0.0	96.0	0.0	42.0	42.0	0.0	0.0	46.0	33.0	0.0	0.0	0.0	37.0	0.0	0.0	71.0	21.0	0.0	29.0	0.0	0.0	0.0	842.0	1191.0	21.0	185.0	0.0	0.0	29.0	0.0	0.0	0.0
150	0.0	0.0	0.0	0.0	0.0	0.0	0.0	0.0	0.0	0.0	0.0	0.0	0.0	0.0	0.0	0.0	0.0	0.0	0.0	0.0	0.0	0.0	0.0	0.0	0.0	0.0	0.0	0.0	0.0	0.0	0.0	0.0	0.0	0.0	0.0	0.0	0.0	0.0	0.0	0.0	0.0	0.0	0.0	0.0	0.0	0.0	0.0	0.0	0.0
151	1966.0	2185.0	256.0	1565.0	120.0	1602.0	141.0	214.0	59.0	0.0	82.0	0.0	25.0	82.0	29.0	364.0	41.0	0.0	227.0	63.0	281.0	0.0	0.0	70.0	400.0	132.0	0.0	547.0	149.0	24.0	120.0	413.0	844.0	50.0	364.0	48.0	0.0	185.0	179.0	254.0	0.0	65.0	61.0	0.0	89.0	105.0	98.0	618.0	22.0
152	393.0	375.0	0.0	19997.0	269.0	0.0	152.0	0.0	0.0	10.0	11032.0	0.0	0.0	0.0	71.0	0.0	0.0	139.0	143.0	31.0	71.0	0.0	286.0	0.0	0.0	0.0	0.0	196.0	0.0	0.0	0.0	0.0	34016.0	0.0	0.0	0.0	25.0	0.0	9320.0	0.0	0.0	0.0	0.0	0.0	2846.0	0.0	54.0	304.0	0.0
153	4528.0	12273.0	1191.0	5362.0	325.0	11069.0	273.0	1124.0	433.0	141.0	349.0	77.0	118.0	388.0	58.0	16782.0	300.0	629.0	1072.0	166.0	242.0	212.0	0.0	620.0	16829.0	953.0	0.0	666.0	24396.0	210.0	133.0	336.0	2252.0	150.0	4198.0	350.0	76.0	75718.0	389.0	953.0	290.0	364.0	198.0	0.0	326.0	1158.0	351.0	321.0	479.0
154	1614.0	837.0	358.0	2631.0	0.0	179.0	109.0	160.0	44.0	20.0	123.0	12.0	10.0	0.0	40037.0	0.0	41.0	93.0	181.0	23.0	18180.0	24.0	298.0	70.0	0.0	159.0	0.0	777.0	111.0	49.0	239.0	418.0	1055.0	0.0	55.0	0.0	86929.0	61.0	239.0	122.0	65.0	52.0	22.0	0.0	148.0	140.0	0.0	777.0	0.0
155	336.0	639.0	48.0	444.0	0.0	130.0	0.0	0.0	0.0	0.0	0.0	0.0	0.0	0.0	0.0	0.0	0.0	0.0	0.0	0.0	0.0	0.0	0.0	0.0	86.0	0.0	0.0	0.0	37.0	0.0	40.0	37.0	86.0	0.0	0.0	0.0	0.0	0.0	119.0	0.0	0.0	0.0	0.0	0.0	0.0	0.0	0.0	81.0	0.0
156	981.0	15213.0	0.0	1536.0	192.0	1088.0	141.0	213.0	29.0	30.0	123.0	0.0	39.0	41.0	0.0	3179.0	0.0	93.0	0.0	0.0	0.0	18.0	192.0	159.0	2795.0	277.0	0.0	0.0	3179.0	74.0	26.0	0.0	234.0	0.0	362.0	48.0	0.0	1792.0	149.0	135.0	37.0	39.0	30.0	0.0	118.0	213.0	54.0	0.0	30.0
157	2895.0	1063.0	410.0	2267.0	743.0	157.0	0.0	1076.0	0.0	0.0	123.0	0.0	0.0	0.0	39.0	166.0	0.0	233.0	320.0	0.0	174.0	0.0	0.0	35.0	269.0	132.0	0.0	380.0	205.0	0.0	40.0	137.0	492.0	62.0	0.0	0.0	12.0	92.0	539.0	135.0	0.0	39.0	0.0	0.0	0.0	0.0	54.0	618.0	30.0
158	101.0	101.0	0.0	19997.0	43.0	0.0	141.0	14.0	0.0	0.0	658.0	0.0	0.0	0.0	14.0	0.0	0.0	43.0	43.0	39.0	28.0	0.0	274.0	0.0	0.0	14.0	0.0	72.0	0.0	0.0	13.0	28.0	28196.0	0.0	0.0	0.0	0.0	0.0	1108.0	0.0	0.0	0.0	0.0	0.0	1980.0	0.0	43.0	101.0	0.0
159	2500.0	9388.0	744.0	5614.0	1309.0	4643.0	687.0	749.0	134.0	40.0	1893.0	32.0	68.0	181.0	58.0	4143.0	82.0	676.0	363.0	55.0	291.0	127.0	3679.0	124.0	8358.0	238.0	0.0	642.0	1226.0	61.0	253.0	260.0	1407.0	75.0	1247.0	77.0	101.0	4390.0	1408.0	624.0	121.0	104.0	106.0	0.0	475.0	245.0	307.0	222.0	114.0
160	215.0	336.0	0.0	415.0	0.0	68.0	0.0	0.0	0.0	0.0	0.0	0.0	0.0	0.0	0.0	57.0	0.0	0.0	0.0	0.0	0.0	0.0	52.0	0.0	84.0	0.0	0.0	0.0	0.0	0.0	53.0	0.0	136.0	0.0	0.0	0.0	0.0	0.0	84.0	0.0	0.0	0.0	0.0	0.0	0.0	0.0	0.0	89.0	0.0
161	90.0	19.0	0.0	3055.0	12.0	0.0	12.0	0.0	0.0	0.0	596.0	0.0	0.0	0.0	25.0	0.0	0.0	38.0	51.0	87.0	0.0	0.0	51.0	0.0	0.0	0.0	0.0	12.0	0.0	0.0	0.0	0.0	6803.0	0.0	0.0	0.0	12.0	0.0	689.0	0.0	0.0	0.0	0.0	0.0	623.0	0.0	0.0	19.0	0.0
162	656.0	120.0	249.0	27.0	0.0	27.0	0.0	0.0	18505.0	10.0	0.0	122.0	53.0	0.0	0.0	0.0	0.0	18.0	129.0	0.0	0.0	712.0	0.0	53.0	0.0	185.0	0.0	0.0	0.0	3967.0	0.0	0.0	83.0	194.0	0.0	869.0	0.0	0.0	0.0	2960.0	206.0	0.0	1184.0	0.0	0.0	64.0	0.0	0.0	0.0
163	890.0	515.0	153.0	737.0	167.0	153.0	0.0	1526.0	0.0	0.0	0.0	0.0	0.0	0.0	0.0	62.0	0.0	93.0	125.0	0.0	77.0	0.0	0.0	0.0	167.0	83.0	0.0	166.0	0.0	0.0	13.0	0.0	236.0	0.0	46.0	0.0	0.0	125.0	149.0	0.0	0.0	0.0	0.0	0.0	0.0	125.0	0.0	125.0	0.0
164	147.0	60.0	60.0	121.0	60.0	17.0	0.0	0.0	0.0	46.0	52.0	0.0	0.0	1400.0	0.0	0.0	0.0	1649.0	0.0	0.0	0.0	0.0	0.0	11.0	0.0	0.0	0.0	52.0	0.0	0.0	0.0	0.0	167.0	0.0	0.0	0.0	0.0	0.0	0.0	11.0	0.0	0.0	0.0	0.0	0.0	0.0	1383.0	0.0	0.0
165	150.0	178.0	0.0	230.0	0.0	67.0	39.0	0.0	0.0	0.0	0.0	0.0	0.0	0.0	0.0	0.0	0.0	0.0	0.0	0.0	31.0	0.0	59.0	0.0	0.0	0.0	0.0	285.0	0.0	0.0	0.0	168.0	87.0	0.0	0.0	0.0	12.0	0.0	71.0	0.0	0.0	0.0	15.0	0.0	0.0	0.0	0.0	126.0	0.0
166	192.0	213.0	0.0	698.0	92.0	52.0	98.0	0.0	0.0	0.0	102.0	0.0	0.0	0.0	29.0	46.0	0.0	0.0	0.0	118.0	0.0	0.0	375.0	0.0	88.0	0.0	0.0	52.0	0.0	0.0	53.0	0.0	109.0	0.0	0.0	0.0	38.0	0.0	359.0	0.0	0.0	0.0	0.0	0.0	0.0	0.0	0.0	57.0	22.0
167	882.0	212.0	329.0	170.0	53.0	0.0	0.0	29786.0	0.0	0.0	53.0	0.0	0.0	0.0	0.0	0.0	0.0	0.0	223.0	0.0	0.0	0.0	0.0	287.0	148.0	180.0	0.0	0.0	0.0	0.0	0.0	0.0	85.0	37.0	0.0	0.0	0.0	0.0	95.0	0.0	0.0	0.0	15.0	0.0	0.0	467.0	0.0	0.0	244.0
168	0.0	0.0	0.0	0.0	0.0	0.0	98.0	0.0	0.0	0.0	0.0	0.0	0.0	0.0	29.0	0.0	0.0	0.0	0.0	531.0	0.0	0.0	0.0	0.0	0.0	0.0	0.0	0.0	0.0	0.0	0.0	0.0	0.0	0.0	0.0	0.0	0.0	0.0	0.0	0.0	0.0	0.0	0.0	0.0	0.0	0.0	0.0	0.0	0.0
169	127.0	32.0	41.0	2.0	0.0	0.0	0.0	0.0	11.0	0.0	0.0	0.0	0.0	0.0	0.0	0.0	0.0	0.0	0.0	0.0	11.0	2.0	0.0	0.0	11.0	7.0	0.0	0.0	0.0	11.0	0.0	0.0	19.0	7.0	0.0	7.0	0.0	0.0	0.0	95.0	227.0	0.0	24.0	0.0	0.0	7.0	0.0	0.0	0.0
170	1641.0	334.0	761.0	52.0	0.0	0.0	0.0	0.0	144.0	0.0	0.0	1753.0	26.0	0.0	0.0	0.0	0.0	0.0	78.0	0.0	26.0	12.0	0.0	0.0	0.0	52.0	0.0	0.0	0.0	78.0	0.0	0.0	72.0	39.0	0.0	282.0	0.0	0.0	0.0	1195.0	9324.0	0.0	78.0	0.0	0.0	78.0	0.0	52.0	38.0
171	62.0	20.0	0.0	96.0	0.0	41.0	27.0	0.0	0.0	0.0	0.0	0.0	0.0	0.0	1297.0	0.0	0.0	0.0	0.0	0.0	12921.0	0.0	27.0	0.0	0.0	0.0	0.0	27.0	0.0	0.0	41.0	48.0	41.0	0.0	0.0	0.0	1451.0	0.0	41.0	20.0	20.0	0.0	0.0	0.0	0.0	0.0	0.0	283.0	0.0
172	3648.0	217.0	2752.0	126.0	0.0	0.0	0.0	133.0	433.0	40.0	0.0	167.0	100.0	0.0	0.0	0.0	134.0	0.0	2817.0	0.0	0.0	139.0	0.0	177.0	0.0	2203.0	0.0	0.0	0.0	830.0	0.0	0.0	144.0	3055.0	0.0	428.0	0.0	0.0	0.0	706.0	243.0	273.0	190.0	0.0	0.0	807.0	0.0	0.0	53.0
173	3805.0	2517.0	1873.0	1522.0	157.0	1229.0	76.0	1633.0	403.0	60.0	1070.0	289.0	643.0	289.0	0.0	312.0	290.0	349.0	1580.0	39.0	97.0	199.0	0.0	10262.0	819.0	2400.0	0.0	0.0	354.0	433.0	0.0	61.0	915.0	251.0	139.0	585.0	0.0	247.0	0.0	1697.0	702.0	585.0	404.0	0.0	89.0	18818.0	263.0	0.0	5713.0
174	82.0	0.0	0.0	547.0	72.0	109.0	0.0	0.0	0.0	0.0	82.0	0.0	0.0	0.0	127.0	0.0	0.0	0.0	0.0	0.0	145.0	0.0	109.0	0.0	0.0	0.0	0.0	574.0	0.0	0.0	266.0	2608.0	82.0	0.0	0.0	0.0	76.0	0.0	118.0	0.0	0.0	0.0	0.0	0.0	0.0	0.0	0.0	2177.0	0.0
175	267.0	109.0	50.0	221.0	84.0	0.0	0.0	25.0	0.0	0.0	41.0	0.0	0.0	262.0	0.0	0.0	0.0	292.0	20.0	0.0	0.0	0.0	0.0	0.0	29.0	0.0	0.0	164.0	0.0	0.0	0.0	0.0	148.0	0.0	0.0	0.0	0.0	0.0	29.0	0.0	0.0	0.0	0.0	0.0	20.0	0.0	153.0	29.0	0.0
176	181.0	746.0	0.0	467.0	0.0	288.0	65.0	0.0	0.0	10.0	0.0	0.0	0.0	0.0	0.0	104.0	0.0	0.0	71.0	0.0	71.0	0.0	162.0	0.0	195.0	0.0	0.0	71.0	77.0	0.0	0.0	76.0	84.0	0.0	158.0	0.0	38.0	154.0	0.0	0.0	0.0	0.0	0.0	0.0	0.0	0.0	0.0	0.0	0.0
177	90.0	129.0	0.0	4073.0	0.0	51.0	762.0	0.0	0.0	0.0	64.0	0.0	0.0	0.0	866.0	0.0	0.0	0.0	0.0	602.0	103.0	0.0	10681.0	0.0	0.0	0.0	0.0	271.0	0.0	0.0	0.0	0.0	685.0	0.0	0.0	0.0	12.0	0.0	116.0	0.0	0.0	0.0	0.0	0.0	90.0	0.0	0.0	38.0	0.0
178	538.0	864.0	269.0	5650.0	130.0	884.0	480.0	0.0	44.0	10.0	679.0	0.0	0.0	66.0	117.0	307.0	0.0	0.0	0.0	63.0	0.0	0.0	1268.0	53.0	557.0	0.0	0.0	285.0	0.0	0.0	413.0	245.0	492.0	0.0	148.0	0.0	101.0	92.0	1378.0	0.0	0.0	0.0	0.0	0.0	118.0	0.0	0.0	470.0	0.0
179	0.0	0.0	0.0	0.0	0.0	0.0	0.0	0.0	0.0	0.0	0.0	0.0	0.0	0.0	0.0	0.0	0.0	0.0	0.0	0.0	0.0	0.0	0.0	0.0	0.0	0.0	0.0	0.0	0.0	0.0	0.0	0.0	0.0	0.0	0.0	0.0	0.0	0.0	0.0	0.0	0.0	0.0	0.0	0.0	0.0	0.0	0.0	0.0	0.0
180	457.0	310.0	263.0	108.0	0.0	0.0	0.0	133.0	31.0	0.0	82.0	0.0	62.0	0.0	0.0	31.0	46.0	0.0	108.0	0.0	0.0	46.0	0.0	602.0	0.0	279.0	0.0	0.0	54.0	46.0	0.0	0.0	38.0	46.0	0.0	0.0	0.0	0.0	0.0	162.0	0.0	0.0	38.0	0.0	0.0	1158.0	0.0	0.0	481.0
181	418.0	241.0	75.0	563.0	120.0	0.0	0.0	600.0	0.0	0.0	164.0	0.0	0.0	0.0	0.0	0.0	0.0	139.0	64.0	15.0	69.0	0.0	0.0	37.0	42.0	0.0	0.0	0.0	0.0	0.0	0.0	0.0	327.0	0.0	42.0	0.0	0.0	0.0	0.0	0.0	0.0	0.0	0.0	0.0	0.0	0.0	0.0	0.0	0.0
182	223.0	345.0	0.0	467.0	0.0	88.0	43.0	0.0	0.0	0.0	0.0	0.0	0.0	0.0	0.0	128.0	0.0	0.0	0.0	0.0	0.0	0.0	88.0	0.0	115.0	0.0	0.0	0.0	47.0	0.0	13.0	47.0	142.0	0.0	0.0	0.0	0.0	0.0	142.0	0.0	0.0	0.0	0.0	0.0	0.0	0.0	0.0	67.0	0.0
183	0.0	0.0	0.0	0.0	0.0	0.0	0.0	0.0	0.0	0.0	0.0	0.0	0.0	0.0	0.0	0.0	0.0	0.0	0.0	0.0	0.0	0.0	0.0	0.0	0.0	0.0	0.0	0.0	0.0	0.0	0.0	0.0	0.0	0.0	0.0	0.0	0.0	0.0	0.0	0.0	0.0	0.0	0.0	0.0	0.0	0.0	0.0	0.0	0.0
184	6586.0	2630.0	1458.0	2298.0	0.0	0.0	0.0	0.0	89.0	0.0	82.0	32.0	10.0	0.0	29.0	0.0	113.0	93.0	397.0	0.0	243.0	48.0	0.0	70.0	0.0	198.0	0.0	198.0	243.0	49.0	120.0	0.0	2674.0	62.0	0.0	48.0	76.0	0.0	209.0	243.0	121.0	52.0	15.0	9305.0	148.0	0.0	0.0	552.0	129.0
185	3236.0	4356.0	809.0	5725.0	213.0	622.0	469.0	374.0	134.0	10.0	493.0	32.0	39.0	99.0	127.0	458.0	93.0	303.0	272.0	182.0	136.0	24.0	1182.0	106.0	391.0	0.0	0.0	571.0	560.0	0.0	1120.0	398.0	1478.0	0.0	251.0	38.0	63.0	340.0	689.0	461.0	84.0	91.0	84.0	0.0	504.0	105.0	153.0	940.0	129.0
186	0.0	0.0	0.0	0.0	0.0	0.0	0.0	0.0	0.0	0.0	0.0	0.0	0.0	0.0	0.0	0.0	0.0	0.0	0.0	0.0	0.0	0.0	0.0	0.0	0.0	0.0	0.0	0.0	0.0	0.0	0.0	0.0	0.0	0.0	0.0	0.0	0.0	0.0	0.0	0.0	0.0	0.0	0.0	0.0	0.0	0.0	0.0	0.0	0.0
187	345.0	730.0	0.0	961.0	0.0	96.0	0.0	0.0	0.0	0.0	535.0	0.0	0.0	0.0	127.0	115.0	0.0	0.0	0.0	15.0	0.0	0.0	153.0	0.0	422.0	0.0	0.0	134.0	0.0	0.0	57462.0	172.0	172.0	0.0	46.0	0.0	89.0	0.0	629.0	0.0	0.0	0.0	0.0	0.0	59.0	0.0	0.0	866.0	0.0
188	35.0	42.0	21.0	610.0	0.0	35.0	21.0	0.0	0.0	0.0	17.0	0.0	0.0	0.0	28.0	0.0	0.0	0.0	0.0	0.0	24.0	0.0	21.0	0.0	0.0	0.0	0.0	112.0	0.0	0.0	560.0	140.0	42.0	0.0	0.0	0.0	25.0	0.0	239.0	0.0	0.0	0.0	0.0	0.0	0.0	0.0	0.0	965.0	0.0
189	263.0	39.0	0.0	340.0	1275.0	0.0	19.0	19.0	0.0	0.0	39.0	0.0	0.0	0.0	0.0	0.0	0.0	1125.0	42.0	0.0	0.0	0.0	0.0	0.0	19.0	42.0	0.0	113.0	0.0	0.0	0.0	0.0	121.0	0.0	0.0	0.0	0.0	0.0	130.0	0.0	0.0	0.0	0.0	0.0	0.0	0.0	17.0	25.0	0.0
190	1285.0	1110.0	364.0	396.0	157.0	269.0	0.0	1380.0	0.0	20.0	0.0	0.0	0.0	0.0	0.0	491.0	0.0	93.0	206.0	0.0	0.0	0.0	0.0	53.0	11584.0	158.0	0.0	0.0	158.0	0.0	0.0	0.0	158.0	0.0	37.0	48.0	0.0	317.0	119.0	0.0	0.0	91.0	22.0	0.0	0.0	190.0	43.0	111.0	76.0
191	260.0	1032.0	0.0	373.0	0.0	624.0	0.0	0.0	0.0	0.0	0.0	0.0	0.0	0.0	0.0	121.0	0.0	0.0	0.0	0.0	0.0	0.0	130.0	0.0	95.0	0.0	0.0	214.0	164.0	0.0	53.0	107.0	69.0	0.0	1171.0	0.0	12.0	95.0	0.0	0.0	0.0	0.0	0.0	0.0	0.0	0.0	0.0	173.0	0.0
192	147.0	0.0	0.0	558.0	0.0	65.0	0.0	0.0	0.0	0.0	0.0	0.0	0.0	0.0	108.0	0.0	0.0	0.0	0.0	0.0	73.0	0.0	0.0	0.0	49.0	0.0	0.0	484.0	0.0	0.0	266.0	9467.0	90.0	0.0	0.0	0.0	50.0	0.0	65.0	0.0	0.0	0.0	0.0	0.0	0.0	0.0	0.0	1732.0	0.0
193	334.0	147.0	0.0	1190.0	0.0	98.0	109.0	0.0	0.0	0.0	0.0	0.0	0.0	0.0	68.0	0.0	0.0	0.0	0.0	23.0	174.0	0.0	334.0	0.0	0.0	0.0	0.0	1975.0	0.0	0.0	0.0	1301.0	88.0	0.0	27.0	0.0	50.0	0.0	127.0	0.0	0.0	0.0	0.0	0.0	0.0	0.0	0.0	1534.0	0.0
194	754.0	3741.0	0.0	2772.0	0.0	1075.0	283.0	160.0	59.0	0.0	0.0	57.0	17.0	0.0	0.0	1145.0	0.0	116.0	0.0	31.0	0.0	18.0	705.0	0.0	1537.0	0.0	0.0	214.0	393.0	24.0	26.0	245.0	393.0	0.0	493.0	0.0	25.0	834.0	359.0	0.0	0.0	52.0	0.0	0.0	118.0	456.0	65.0	0.0	30.0
195	5440.0	5089.0	1669.0	18250.0	1532.0	3334.0	1037.0	1071.0	477.0	181.0	1667.0	109.0	165.0	380.0	3391.0	791.0	466.0	1912.0	1136.0	459.0	3517.0	333.0	2983.0	301.0	1285.0	451.0	0.0	10529.0	521.0	185.0	15899.0	15267.0	5842.0	238.0	595.0	311.0	3973.0	649.0	4765.0	1181.0	422.0	494.0	282.0	0.0	950.0	526.0	384.0	87538.0	114.0
196	4843.0	2537.0	1922.0	691.0	0.0	577.0	0.0	374.0	39074.0	110.0	102.0	3022.0	1869.0	82.0	0.0	62.0	207.0	69.0	1306.0	0.0	301.0	29222.0	0.0	283.0	503.0	1153.0	0.0	0.0	205.0	41252.0	0.0	0.0	1266.0	768.0	158.0	8533.0	12.0	123.0	0.0	27176.0	2260.0	384.0	26652.0	0.0	59.0	1369.0	0.0	0.0	167.0
197	327.0	534.0	0.0	1535.0	4394.0	91.0	0.0	169.0	0.0	0.0	267.0	0.0	0.0	41.0	0.0	0.0	0.0	93.0	97.0	0.0	0.0	0.0	0.0	0.0	0.0	0.0	0.0	237.0	157.0	0.0	0.0	0.0	422.0	0.0	55.0	0.0	0.0	30.0	539.0	84.0	0.0	0.0	0.0	0.0	59.0	72.0	0.0	247.0	0.0
198	9895.0	787.0	4086.0	1280.0	455.0	209.0	0.0	3562.0	209.0	131.0	391.0	38.0	53.0	82.0	0.0	166.0	248.0	233.0	75037.0	0.0	544.0	72.0	0.0	833.0	447.0	23978.0	0.0	166.0	93.0	285.0	13.0	0.0	774.0	7431.0	0.0	604.0	25.0	92.0	329.0	393.0	140.0	1248.0	114.0	0.0	89.0	2949.0	65.0	0.0	258.0
199	103.0	103.0	32.0	103.0	14.0	0.0	0.0	14.0	0.0	501.0	0.0	0.0	0.0	234.0	0.0	0.0	75.0	107.0	65.0	0.0	0.0	0.0	0.0	0.0	51.0	46.0	0.0	0.0	18.0	0.0	0.0	0.0	46.0	9.0	0.0	0.0	0.0	18.0	18.0	9.0	0.0	28.0	0.0	0.0	0.0	18.0	182.0	0.0	0.0
200	421.0	100.0	66.0	4.0	0.0	0.0	0.0	0.0	30.0	0.0	0.0	16.0	26.0	0.0	0.0	0.0	4.0	0.0	12.0	0.0	0.0	0.0	0.0	0.0	4.0	8.0	0.0	0.0	0.0	4.0	0.0	0.0	16.0	4.0	0.0	30.0	0.0	0.0	0.0	230.0	272.0	0.0	16.0	0.0	0.0	22.0	0.0	4.0	0.0
201	461.0	57.0	268.0	65.0	13.0	0.0	0.0	109.0	0.0	70.0	43.0	0.0	0.0	0.0	0.0	0.0	238.0	0.0	250.0	0.0	0.0	0.0	0.0	0.0	21.0	79.0	0.0	0.0	0.0	26.0	0.0	0.0	35.0	13.0	0.0	38.0	0.0	0.0	0.0	0.0	0.0	23159.0	0.0	0.0	30.0	70.0	0.0	0.0	0.0
202	642.0	104.0	209.0	14.0	0.0	14.0	0.0	14.0	246.0	0.0	0.0	1131.0	564.0	0.0	0.0	0.0	0.0	0.0	74.0	0.0	0.0	134.0	0.0	0.0	14.0	67.0	0.0	0.0	0.0	224.0	0.0	0.0	37.0	44.0	0.0	134.0	0.0	0.0	0.0	746.0	253.0	0.0	171.0	0.0	0.0	44.0	0.0	29.0	38.0
203	228.0	61.0	142.0	4.0	0.0	0.0	0.0	0.0	76.0	0.0	0.0	9279.0	199.0	0.0	0.0	0.0	0.0	0.0	9.0	0.0	0.0	4.0	0.0	0.0	0.0	33.0	0.0	4.0	0.0	42.0	0.0	0.0	28.0	23.0	0.0	85.0	0.0	0.0	0.0	475.0	2063.0	0.0	38.0	4.0	0.0	0.0	0.0	0.0	0.0
204	3658.0	66398.0	1155.0	6775.0	1737.0	10466.0	283.0	3321.0	328.0	50.0	1049.0	128.0	154.0	661.0	117.0	10535.0	248.0	3965.0	909.0	150.0	165.0	127.0	0.0	531.0	15487.0	743.0	0.0	1166.0	19919.0	223.0	120.0	505.0	1970.0	113.0	4561.0	253.0	127.0	17623.0	2697.0	706.0	365.0	377.0	175.0	0.0	653.0	1334.0	1867.0	420.0	220.0
205	631.0	123.0	136.0	39.0	0.0	0.0	0.0	0.0	97.0	0.0	0.0	110.0	26.0	0.0	0.0	0.0	0.0	0.0	65.0	0.0	0.0	39.0	0.0	13.0	0.0	52.0	0.0	0.0	0.0	26.0	0.0	0.0	32.0	0.0	0.0	71.0	0.0	0.0	0.0	624.0	17115.0	13.0	26.0	13.0	0.0	52.0	0.0	0.0	15.0
206	450.0	462.0	81.0	559.0	260.0	171.0	0.0	0.0	0.0	0.0	0.0	0.0	0.0	0.0	0.0	0.0	0.0	0.0	46.0	0.0	0.0	0.0	0.0	0.0	73.0	0.0	0.0	166.0	0.0	0.0	0.0	66.0	120.0	0.0	27.0	0.0	0.0	0.0	58.0	0.0	0.0	0.0	0.0	0.0	0.0	0.0	0.0	346.0	0.0
207	121.0	194.0	0.0	18424.0	130.0	48.0	24.0	0.0	0.0	0.0	1132.0	0.0	0.0	0.0	0.0	0.0	0.0	36.0	0.0	15.0	0.0	0.0	97.0	0.0	0.0	0.0	0.0	36.0	0.0	0.0	0.0	0.0	27575.0	0.0	0.0	0.0	0.0	0.0	1828.0	0.0	0.0	0.0	0.0	0.0	6190.0	0.0	0.0	0.0	0.0
208	616.0	2138.0	0.0	2090.0	0.0	708.0	316.0	0.0	0.0	0.0	102.0	0.0	14.0	49.0	0.0	1665.0	0.0	0.0	0.0	0.0	0.0	0.0	664.0	0.0	2655.0	0.0	0.0	0.0	314.0	0.0	40.0	76.0	265.0	0.0	791.0	0.0	0.0	865.0	149.0	149.0	0.0	0.0	0.0	0.0	0.0	0.0	0.0	0.0	30.0
209	3574.0	1153.0	1037.0	1383.0	315.0	0.0	0.0	3803.0	74.0	151.0	288.0	45.0	53.0	115.0	0.0	104.0	466.0	419.0	3690.0	63.0	213.0	30.0	0.0	194.0	419.0	1268.0	0.0	166.0	111.0	61.0	0.0	0.0	1478.0	288.0	83.0	194.0	0.0	61.0	329.0	380.0	56.0	23548.0	106.0	0.0	148.0	842.0	65.0	0.0	114.0
210	1273.0	375.0	543.0	207.0	0.0	69.0	0.0	160.0	59.0	10.0	205.0	0.0	0.0	0.0	0.0	88.0	0.0	0.0	286.0	0.0	0.0	30.0	0.0	1116.0	78.0	296.0	0.0	0.0	0.0	0.0	0.0	0.0	157.0	69.0	0.0	48.0	0.0	49.0	0.0	59.0	28.0	59.0	0.0	0.0	0.0	3124.0	0.0	0.0	523.0
211	561.0	3666.0	0.0	724.0	0.0	550.0	0.0	187.0	0.0	0.0	0.0	0.0	17.0	57.0	0.0	832.0	0.0	0.0	103.0	15.0	0.0	0.0	162.0	70.0	1369.0	147.0	0.0	0.0	4227.0	37.0	0.0	0.0	236.0	37.0	148.0	0.0	0.0	1422.0	0.0	0.0	28.0	52.0	22.0	0.0	0.0	105.0	0.0	0.0	0.0
212	10673.0	393.0	21913.0	314.0	0.0	0.0	43.0	669.0	612.0	131.0	82.0	128.0	111.0	49.0	0.0	0.0	269.0	0.0	7272.0	0.0	0.0	139.0	0.0	354.0	139.0	5071.0	0.0	0.0	74.0	892.0	0.0	0.0	283.0	11317.0	0.0	1588.0	0.0	0.0	0.0	692.0	225.0	637.0	259.0	0.0	0.0	1509.0	0.0	0.0	121.0
213	405.0	210.0	63.0	356.0	71.0	0.0	0.0	78.0	0.0	0.0	63.0	0.0	0.0	995.0	0.0	0.0	20.0	2065.0	0.0	0.0	0.0	0.0	0.0	0.0	30.0	37.0	0.0	112.0	0.0	0.0	0.0	0.0	255.0	0.0	0.0	0.0	0.0	0.0	30.0	0.0	0.0	0.0	0.0	0.0	30.0	0.0	5337.0	0.0	0.0
214	399.0	72.0	155.0	36.0	0.0	0.0	0.0	15.0	949.0	0.0	0.0	122.0	71.0	0.0	0.0	0.0	0.0	0.0	46.0	0.0	0.0	586.0	0.0	0.0	0.0	62.0	0.0	0.0	0.0	855.0	0.0	0.0	31.0	15.0	0.0	363.0	0.0	0.0	0.0	1629.0	234.0	0.0	742.0	0.0	0.0	31.0	0.0	0.0	0.0
215	345.0	135.0	270.0	33.0	0.0	0.0	0.0	0.0	202.0	0.0	0.0	337.0	6353.0	0.0	0.0	0.0	0.0	0.0	52.0	0.0	33.0	818.0	0.0	0.0	11.0	41.0	0.0	0.0	15.0	93.0	0.0	0.0	75.0	18.0	0.0	33.0	0.0	0.0	0.0	814.0	67.0	11.0	634.0	0.0	0.0	30.0	0.0	15.0	0.0
216	1092.0	86.0	288.0	27.0	0.0	0.0	0.0	27.0	253.0	70.0	0.0	913.0	53.0	0.0	0.0	0.0	132.0	0.0	150.0	0.0	18.0	84.0	0.0	0.0	0.0	77.0	0.0	0.0	0.0	607.0	0.0	0.0	18.0	237.0	0.0	7644.0	0.0	0.0	0.0	461.0	168.0	0.0	114.0	0.0	0.0	140.0	0.0	0.0	0.0
217	168.0	42.0	0.0	181.0	167.0	0.0	0.0	56.0	0.0	0.0	69.0	0.0	0.0	9.0	0.0	0.0	0.0	723.0	29.0	23.0	0.0	0.0	0.0	0.0	0.0	0.0	0.0	0.0	0.0	0.0	0.0	0.0	112.0	0.0	0.0	0.0	0.0	0.0	36.0	0.0	0.0	0.0	0.0	0.0	0.0	0.0	16.0	0.0	0.0
218	264.0	529.0	37.0	170.0	0.0	11568.0	0.0	0.0	0.0	0.0	0.0	0.0	0.0	0.0	0.0	529.0	0.0	0.0	0.0	0.0	0.0	0.0	0.0	0.0	447.0	0.0	0.0	0.0	264.0	0.0	0.0	0.0	56.0	0.0	7289.0	0.0	0.0	680.0	18.0	18.0	0.0	0.0	0.0	0.0	0.0	0.0	0.0	18.0	0.0
219	0.0	0.0	0.0	16387.0	0.0	0.0	655.0	0.0	0.0	0.0	0.0	0.0	0.0	0.0	29.0	0.0	0.0	0.0	0.0	0.0	0.0	0.0	0.0	0.0	0.0	0.0	0.0	1308.0	0.0	0.0	0.0	122.0	0.0	0.0	0.0	0.0	0.0	0.0	239.0	0.0	0.0	0.0	0.0	0.0	0.0	0.0	0.0	0.0	0.0
220	0.0	0.0	0.0	0.0	0.0	0.0	0.0	0.0	0.0	0.0	0.0	0.0	0.0	99.0	0.0	0.0	0.0	0.0	0.0	0.0	0.0	0.0	0.0	0.0	0.0	0.0	0.0	0.0	0.0	0.0	0.0	0.0	0.0	0.0	0.0	0.0	0.0	0.0	0.0	0.0	0.0	0.0	0.0	0.0	0.0	0.0	153.0	0.0	0.0
221	1676.0	603.0	468.0	249.0	0.0	0.0	0.0	241.0	93.0	20.0	0.0	45.0	114.0	0.0	0.0	0.0	0.0	0.0	322.0	0.0	0.0	93.0	0.0	1222.0	333.0	520.0	0.0	0.0	0.0	86.0	13.0	0.0	104.0	37.0	0.0	68.0	0.0	0.0	0.0	937.0	218.0	0.0	177.0	0.0	0.0	2352.0	0.0	0.0	520.0
222	1879.0	594.0	671.0	498.0	0.0	172.0	0.0	401.0	153.0	50.0	679.0	153.0	172.0	0.0	0.0	134.0	31.0	0.0	690.0	0.0	0.0	30.0	0.0	4661.0	325.0	939.0	0.0	0.0	134.0	134.0	0.0	0.0	441.0	50.0	93.0	107.0	0.0	172.0	0.0	325.0	93.0	117.0	76.0	0.0	0.0	4564.0	43.0	0.0	6404.0
223	934.0	257.0	93.0	1145.0	1347.0	0.0	0.0	116.0	0.0	0.0	397.0	0.0	0.0	82.0	0.0	0.0	51.0	3365.0	140.0	0.0	0.0	0.0	0.0	35.0	0.0	0.0	0.0	163.0	0.0	0.0	0.0	0.0	467.0	0.0	0.0	0.0	0.0	0.0	280.0	0.0	0.0	0.0	0.0	0.0	105.0	0.0	131.0	70.0	38.0
224	1399.0	2322.0	0.0	3038.0	139.0	1101.0	469.0	0.0	59.0	0.0	308.0	0.0	46.0	0.0	0.0	936.0	0.0	0.0	0.0	71.0	97.0	12.0	1336.0	35.0	2040.0	0.0	0.0	261.0	318.0	0.0	120.0	199.0	563.0	0.0	661.0	0.0	12.0	711.0	569.0	217.0	28.0	65.0	0.0	0.0	207.0	0.0	0.0	197.0	22.0
225	282.0	56.0	73.0	141.0	22.0	0.0	0.0	16.0	22.0	14291.0	62.0	0.0	0.0	132.0	0.0	0.0	2840.0	22.0	186.0	0.0	16.0	0.0	0.0	0.0	56.0	56.0	0.0	0.0	0.0	16.0	0.0	0.0	56.0	50.0	0.0	194.0	0.0	0.0	0.0	0.0	0.0	407.0	0.0	0.0	0.0	22.0	131.0	0.0	0.0
226	1058.0	86.0	297.0	59.0	0.0	0.0	0.0	86.0	0.0	772.0	32.0	0.0	0.0	0.0	0.0	0.0	4857.0	0.0	545.0	0.0	0.0	0.0	0.0	0.0	48.0	270.0	0.0	0.0	27.0	24.0	0.0	0.0	91.0	183.0	0.0	1323.0	0.0	0.0	0.0	27.0	0.0	6823.0	22.0	0.0	0.0	175.0	21.0	0.0	0.0
227	1390.0	1166.0	403.0	2018.0	130.0	0.0	54.0	187.0	0.0	70.0	313.0	12.0	0.0	852.0	0.0	0.0	82.0	852.0	852.0	15.0	106.0	12.0	0.0	70.0	224.0	269.0	0.0	0.0	0.0	37.0	0.0	0.0	1928.0	0.0	0.0	77.0	12.0	92.0	224.0	108.0	0.0	117.0	0.0	0.0	358.0	175.0	2466.0	0.0	60.0
228	1872.0	12732.0	513.0	4743.0	353.0	4354.0	360.0	1419.0	164.0	40.0	782.0	51.0	32.0	173.0	0.0	4747.0	62.0	513.0	363.0	47.0	136.0	72.0	561.0	230.0	7408.0	531.0	0.0	404.0	37331.0	74.0	53.0	183.0	1337.0	37.0	1731.0	77.0	76.0	8069.0	959.0	434.0	84.0	143.0	76.0	0.0	207.0	526.0	406.0	148.0	114.0
229	676.0	2163.0	105.0	570.0	0.0	6977.0	0.0	135.0	0.0	0.0	0.0	0.0	0.0	0.0	0.0	2082.0	0.0	116.0	0.0	0.0	0.0	0.0	0.0	0.0	2599.0	90.0	0.0	0.0	691.0	0.0	0.0	0.0	150.0	0.0	4152.0	0.0	0.0	3802.0	0.0	0.0	0.0	0.0	0.0	0.0	0.0	0.0	54.0	0.0	0.0
230	128.0	80.0	24.0	80.0	0.0	0.0	0.0	24.0	0.0	144.0	0.0	0.0	0.0	530.0	0.0	0.0	88.0	128.0	32.0	0.0	0.0	0.0	0.0	0.0	16.0	24.0	0.0	0.0	0.0	0.0	0.0	0.0	120.0	0.0	0.0	0.0	0.0	24.0	0.0	0.0	0.0	0.0	0.0	0.0	0.0	16.0	160.0	16.0	0.0
231	159.0	104.0	0.0	203.0	0.0	27.0	0.0	0.0	0.0	0.0	0.0	0.0	0.0	0.0	570.0	21.0	0.0	0.0	21.0	0.0	388.0	0.0	32.0	0.0	0.0	0.0	0.0	137.0	0.0	0.0	21.0	115.0	21.0	0.0	0.0	0.0	458.0	0.0	0.0	0.0	0.0	0.0	0.0	0.0	0.0	0.0	0.0	351.0	0.0
232	2015.0	2738.0	465.0	6665.0	408.0	1705.0	109.0	671.0	89.0	50.0	329.0	19.0	17.0	124.0	29.0	291.0	82.0	279.0	409.0	39.0	699.0	36.0	0.0	124.0	413.0	413.0	0.0	1665.0	354.0	49.0	66.0	719.0	1266.0	75.0	251.0	175.0	0.0	216.0	689.0	108.0	93.0	247.0	61.0	0.0	118.0	315.0	131.0	1212.0	60.0
233	215.0	42.0	21.0	92.0	0.0	23.0	0.0	0.0	0.0	92.0	0.0	0.0	0.0	1182.0	0.0	0.0	21.0	90.0	63.0	0.0	0.0	0.0	0.0	0.0	34.0	0.0	0.0	0.0	0.0	0.0	0.0	0.0	119.0	0.0	0.0	0.0	0.0	0.0	0.0	0.0	0.0	0.0	0.0	0.0	42.0	0.0	637.0	0.0	0.0
234	5842.0	3997.0	1537.0	10917.0	38041.0	865.0	131.0	2613.0	283.0	796.0	4459.0	90.0	64.0	3265.0	49.0	499.0	1076.0	145199.0	2152.0	269.0	806.0	72.0	0.0	354.0	1537.0	1230.0	0.0	690.0	521.0	136.0	66.0	199.0	8149.0	238.0	297.0	340.0	25.0	432.0	2460.0	679.0	168.0	1230.0	152.0	0.0	1039.0	772.0	4634.0	445.0	327.0
235	687.0	253.0	199.0	1555.0	162.0	0.0	0.0	108.0	0.0	110.0	0.0	0.0	0.0	1863.0	0.0	0.0	82.0	759.0	343.0	23.0	126.0	12.0	0.0	0.0	108.0	0.0	0.0	0.0	74.0	0.0	0.0	0.0	2894.0	0.0	0.0	0.0	0.0	0.0	144.0	0.0	0.0	0.0	0.0	0.0	343.0	0.0	3654.0	0.0	0.0
236	421.0	694.0	0.0	728.0	0.0	261.0	0.0	0.0	0.0	0.0	0.0	0.0	0.0	0.0	0.0	0.0	0.0	0.0	96.0	0.0	0.0	0.0	0.0	0.0	0.0	0.0	0.0	499.0	91.0	0.0	0.0	183.0	79.0	0.0	46.0	0.0	0.0	0.0	108.0	0.0	0.0	0.0	0.0	0.0	0.0	0.0	0.0	791.0	0.0
237	761.0	369.0	108.0	1653.0	2712.0	108.0	0.0	261.0	0.0	60.0	543.0	0.0	0.0	239.0	0.0	62.0	72.0	23324.0	195.0	23.0	0.0	0.0	0.0	35.0	195.0	0.0	0.0	130.0	55.0	0.0	0.0	0.0	870.0	0.0	0.0	38.0	0.0	0.0	239.0	0.0	0.0	65.0	0.0	0.0	89.0	0.0	461.0	0.0	45.0
238	333.0	159.0	58.0	565.0	74.0	58.0	98.0	0.0	0.0	0.0	0.0	0.0	0.0	0.0	29.0	0.0	0.0	0.0	0.0	0.0	126.0	0.0	145.0	0.0	0.0	0.0	0.0	3902.0	0.0	0.0	26.0	1960.0	58.0	0.0	0.0	0.0	25.0	0.0	58.0	0.0	0.0	0.0	0.0	0.0	0.0	0.0	0.0	296.0	0.0
239	1240.0	741.0	0.0	1759.0	993.0	0.0	109.0	160.0	0.0	0.0	123.0	0.0	0.0	0.0	0.0	0.0	0.0	139.0	0.0	0.0	0.0	0.0	0.0	0.0	0.0	79.0	0.0	737.0	130.0	0.0	26.0	137.0	422.0	0.0	46.0	0.0	25.0	123.0	419.0	0.0	0.0	0.0	0.0	0.0	89.0	0.0	0.0	618.0	0.0
240	1382.0	1012.0	302.0	2470.0	92.0	312.0	0.0	104.0	0.0	0.0	0.0	0.0	0.0	0.0	0.0	0.0	0.0	0.0	132.0	0.0	0.0	0.0	0.0	0.0	0.0	0.0	0.0	475.0	74.0	0.0	0.0	183.0	425.0	0.0	27.0	0.0	25.0	0.0	269.0	0.0	0.0	0.0	0.0	0.0	0.0	0.0	0.0	791.0	0.0
241	660.0	84.0	227.0	67.0	42.0	21.0	0.0	96.0	25.0	10.0	25.0	0.0	0.0	0.0	0.0	0.0	248.0	33.0	517.0	0.0	0.0	0.0	0.0	35.0	0.0	483.0	0.0	0.0	0.0	0.0	0.0	0.0	96.0	37.0	0.0	0.0	0.0	0.0	0.0	29.0	0.0	3278.0	0.0	0.0	0.0	70.0	0.0	0.0	0.0
242	1339.0	426.0	289.0	365.0	130.0	106.0	43.0	25050.0	0.0	0.0	0.0	12.0	0.0	0.0	0.0	83.0	20.0	0.0	380.0	31.0	0.0	0.0	0.0	91.0	197.0	167.0	0.0	0.0	0.0	0.0	0.0	0.0	258.0	0.0	0.0	48.0	0.0	91.0	136.0	0.0	0.0	39.0	0.0	0.0	0.0	167.0	0.0	121.0	45.0
243	139.0	232.0	0.0	106.0	0.0	60.0	0.0	0.0	0.0	0.0	0.0	0.0	0.0	0.0	0.0	0.0	0.0	0.0	0.0	0.0	37.0	0.0	27.0	0.0	0.0	0.0	0.0	116.0	27.0	0.0	0.0	55.0	55.0	0.0	0.0	0.0	0.0	0.0	0.0	0.0	0.0	0.0	0.0	0.0	0.0	0.0	0.0	125.0	0.0
244	1978.0	1011.0	204.0	975.0	0.0	337.0	0.0	754.0	0.0	0.0	0.0	0.0	0.0	0.0	0.0	141.0	0.0	0.0	124.0	0.0	0.0	0.0	0.0	0.0	363.0	0.0	0.0	97.0	212.0	0.0	0.0	0.0	168.0	25.0	55.0	0.0	0.0	177.0	0.0	0.0	0.0	0.0	0.0	0.0	0.0	0.0	0.0	643.0	0.0
245	2535.0	154.0	900.0	271.0	204.0	77.0	0.0	1258.0	44.0	10.0	0.0	0.0	0.0	0.0	0.0	0.0	31.0	0.0	3681.0	0.0	106.0	18.0	0.0	141.0	0.0	2203.0	0.0	0.0	67.0	0.0	0.0	0.0	183.0	364.0	0.0	68.0	0.0	0.0	77.0	67.0	28.0	104.0	0.0	0.0	0.0	1895.0	0.0	0.0	99.0
246	321.0	1942.0	107.0	267.0	0.0	419.0	0.0	133.0	0.0	0.0	0.0	19.0	0.0	0.0	0.0	1519.0	0.0	0.0	80.0	0.0	0.0	0.0	0.0	35.0	531.0	107.0	0.0	0.0	2063.0	0.0	0.0	0.0	120.0	50.0	130.0	0.0	0.0	2689.0	0.0	0.0	0.0	0.0	0.0	0.0	0.0	140.0	54.0	0.0	22.0
247	893.0	1717.0	171.0	274.0	148.0	1374.0	0.0	160.0	0.0	0.0	0.0	0.0	0.0	0.0	0.0	14187.0	0.0	68.0	68.0	0.0	0.0	0.0	0.0	53.0	3830.0	85.0	0.0	0.0	635.0	0.0	0.0	0.0	103.0	0.0	363.0	0.0	0.0	3709.0	0.0	0.0	0.0	0.0	0.0	0.0	0.0	105.0	0.0	68.0	0.0
248	1288.0	2970.0	368.0	841.0	176.0	996.0	43.0	428.0	0.0	0.0	0.0	19.0	25.0	66.0	0.0	2040.0	51.0	256.0	499.0	0.0	0.0	36.0	0.0	301.0	1956.0	446.0	0.0	0.0	2199.0	49.0	0.0	0.0	492.0	50.0	353.0	68.0	0.0	1762.0	0.0	108.0	75.0	78.0	22.0	0.0	59.0	667.0	65.0	0.0	213.0
249	778.0	316.0	158.0	514.0	195.0	79.0	0.0	1319.0	0.0	0.0	82.0	0.0	14.0	0.0	0.0	79.0	0.0	79.0	250.0	0.0	0.0	0.0	0.0	0.0	184.0	118.0	0.0	118.0	0.0	0.0	0.0	0.0	316.0	0.0	0.0	38.0	0.0	105.0	0.0	0.0	0.0	0.0	0.0	0.0	0.0	79.0	0.0	92.0	0.0
250	386.0	1608.0	0.0	344.0	0.0	2437.0	0.0	56.0	0.0	0.0	0.0	0.0	0.0	0.0	0.0	667.0	0.0	0.0	0.0	0.0	0.0	0.0	0.0	0.0	913.0	0.0	0.0	56.0	3020.0	0.0	0.0	35.0	56.0	0.0	1137.0	0.0	0.0	1215.0	56.0	0.0	0.0	0.0	0.0	0.0	0.0	0.0	0.0	0.0	0.0
251	33.0	52.0	0.0	1851.0	0.0	0.0	0.0	0.0	0.0	0.0	432.0	0.0	0.0	0.0	100.0	0.0	0.0	52.0	14.0	0.0	38.0	0.0	57.0	0.0	0.0	125.0	0.0	24.0	0.0	0.0	0.0	0.0	18175.0	0.0	0.0	0.0	0.0	0.0	355.0	0.0	0.0	0.0	0.0	19.0	1365.0	0.0	0.0	0.0	0.0
252	2779.0	959.0	799.0	499.0	0.0	199.0	0.0	508.0	179.0	10.0	0.0	51.0	136.0	115.0	0.0	83.0	41.0	139.0	599.0	15.0	0.0	109.0	0.0	3013.0	479.0	719.0	0.0	0.0	239.0	161.0	0.0	0.0	339.0	75.0	27.0	136.0	0.0	219.0	0.0	1819.0	150.0	117.0	160.0	0.0	0.0	5020.0	98.0	0.0	1859.0
253	352.0	42.0	63.0	431.0	269.0	0.0	0.0	89.0	0.0	10.0	78.0	0.0	14.0	49.0	0.0	0.0	47.0	810.0	94.0	0.0	26.0	0.0	0.0	0.0	89.0	47.0	0.0	31.0	0.0	0.0	0.0	0.0	126.0	0.0	0.0	0.0	0.0	0.0	31.0	0.0	0.0	0.0	0.0	0.0	31.0	31.0	31.0	0.0	30.0
254	923.0	5382.0	269.0	369.0	0.0	498.0	0.0	113.0	0.0	0.0	0.0	0.0	21.0	57.0	0.0	333.0	0.0	0.0	113.0	0.0	0.0	12.0	0.0	124.0	475.0	198.0	0.0	0.0	3096.0	24.0	26.0	0.0	298.0	0.0	121.0	0.0	0.0	742.0	0.0	0.0	0.0	0.0	22.0	0.0	0.0	70.0	0.0	0.0	76.0
255	1112.0	4106.0	192.0	962.0	0.0	1180.0	87.0	128.0	29.0	0.0	0.0	19.0	14.0	0.0	0.0	4913.0	0.0	139.0	149.0	0.0	0.0	24.0	0.0	106.0	1425.0	128.0	0.0	0.0	3400.0	0.0	40.0	0.0	320.0	37.0	260.0	0.0	0.0	10790.0	0.0	0.0	28.0	0.0	0.0	0.0	0.0	0.0	0.0	0.0	38.0
256	165.0	36.0	0.0	546.0	0.0	0.0	0.0	0.0	0.0	0.0	0.0	0.0	0.0	0.0	108.0	0.0	0.0	0.0	0.0	0.0	165.0	0.0	40.0	0.0	0.0	0.0	0.0	101.0	0.0	0.0	146.0	165.0	113.0	0.0	0.0	0.0	203.0	0.0	32.0	0.0	0.0	0.0	0.0	28.0	0.0	0.0	0.0	841.0	0.0
257	653.0	51.0	180.0	129.0	21.0	0.0	0.0	1205.0	0.0	0.0	21.0	0.0	0.0	0.0	0.0	0.0	25.0	34.0	1871.0	0.0	0.0	0.0	0.0	0.0	120.0	172.0	0.0	0.0	0.0	0.0	0.0	0.0	81.0	55.0	0.0	0.0	0.0	0.0	0.0	0.0	0.0	632.0	0.0	0.0	0.0	105.0	0.0	0.0	0.0
258	331.0	42.0	55.0	11.0	0.0	7.0	0.0	0.0	29.0	0.0	0.0	11.0	3.0	3.0	0.0	0.0	0.0	0.0	16.0	0.0	0.0	0.0	0.0	0.0	0.0	11.0	0.0	0.0	0.0	16.0	0.0	0.0	29.0	3.0	0.0	0.0	0.0	0.0	0.0	203.0	416.0	0.0	33.0	0.0	0.0	11.0	0.0	0.0	0.0
259	197.0	253.0	0.0	9628.0	92.0	42.0	76.0	0.0	0.0	40.0	905.0	0.0	0.0	0.0	98.0	0.0	0.0	56.0	84.0	55.0	112.0	0.0	648.0	0.0	0.0	0.0	0.0	70.0	0.0	0.0	0.0	0.0	15577.0	0.0	0.0	0.0	0.0	0.0	1108.0	0.0	0.0	0.0	0.0	0.0	1395.0	0.0	0.0	56.0	0.0
260	651.0	488.0	0.0	9361.0	81.0	144.0	0.0	0.0	0.0	0.0	81.0	0.0	0.0	0.0	0.0	0.0	0.0	0.0	0.0	0.0	0.0	0.0	108.0	0.0	0.0	0.0	0.0	1094.0	0.0	0.0	0.0	117.0	461.0	0.0	0.0	0.0	25.0	0.0	198.0	0.0	0.0	0.0	0.0	0.0	0.0	0.0	0.0	316.0	0.0
261	446.0	669.0	0.0	769.0	92.0	256.0	43.0	0.0	0.0	0.0	0.0	0.0	0.0	0.0	49.0	83.0	0.0	0.0	0.0	0.0	0.0	0.0	211.0	0.0	0.0	0.0	0.0	452.0	0.0	0.0	80.0	275.0	133.0	0.0	65.0	0.0	38.0	0.0	0.0	0.0	0.0	0.0	0.0	0.0	0.0	0.0	0.0	643.0	0.0
262	360.0	174.0	0.0	965.0	81.0	0.0	0.0	0.0	0.0	0.0	0.0	0.0	0.0	0.0	29.0	0.0	0.0	58.0	0.0	0.0	116.0	0.0	104.0	0.0	0.0	0.0	0.0	18364.0	0.0	0.0	0.0	888.0	81.0	0.0	0.0	0.0	38.0	0.0	104.0	0.0	0.0	0.0	0.0	0.0	0.0	0.0	0.0	519.0	0.0
263	1019.0	669.0	254.0	892.0	159.0	0.0	0.0	223.0	0.0	1210.0	159.0	0.0	10.0	2676.0	0.0	0.0	446.0	1147.0	478.0	0.0	0.0	0.0	0.0	124.0	254.0	286.0	0.0	0.0	0.0	0.0	0.0	0.0	701.0	88.0	0.0	97.0	0.0	0.0	0.0	95.0	37.0	254.0	38.0	0.0	59.0	159.0	1625.0	0.0	0.0
264	62.0	174.0	0.0	108.0	0.0	62.0	0.0	0.0	0.0	0.0	0.0	0.0	0.0	0.0	0.0	0.0	0.0	0.0	20.0	0.0	0.0	0.0	24.0	0.0	0.0	0.0	0.0	45.0	27.0	0.0	0.0	27.0	45.0	0.0	20.0	0.0	0.0	24.0	20.0	0.0	0.0	0.0	0.0	0.0	0.0	0.0	0.0	55.0	0.0
265	663.0	227.0	288.0	73.0	0.0	0.0	0.0	33.0	13835.0	0.0	0.0	218.0	150.0	0.0	0.0	0.0	0.0	0.0	120.0	0.0	0.0	1353.0	0.0	20.0	0.0	120.0	0.0	0.0	0.0	1946.0	0.0	0.0	46.0	73.0	0.0	569.0	0.0	0.0	0.0	9534.0	196.0	0.0	1286.0	0.0	0.0	46.0	0.0	0.0	0.0
266	569.0	175.0	0.0	644.0	66.0	0.0	0.0	0.0	0.0	0.0	0.0	0.0	0.0	0.0	108.0	0.0	0.0	0.0	0.0	0.0	204.0	0.0	125.0	0.0	0.0	0.0	0.0	1012.0	0.0	0.0	0.0	9892.0	0.0	0.0	0.0	0.0	89.0	0.0	83.0	0.0	0.0	0.0	0.0	0.0	0.0	0.0	0.0	2004.0	0.0
267	535.0	155.0	62.0	69.0	250.0	0.0	0.0	77.0	0.0	528.0	38.0	0.0	0.0	132.0	0.0	0.0	1141.0	792.0	100.0	0.0	0.0	0.0	0.0	0.0	31.0	77.0	0.0	0.0	0.0	0.0	0.0	0.0	85.0	0.0	0.0	38.0	0.0	0.0	0.0	0.0	0.0	302.0	15.0	0.0	0.0	62.0	87.0	0.0	15.0
268	141.0	58.0	24.0	274.0	0.0	0.0	0.0	0.0	0.0	0.0	0.0	0.0	0.0	0.0	933.0	0.0	0.0	0.0	0.0	0.0	3444.0	0.0	33.0	0.0	0.0	24.0	0.0	108.0	0.0	0.0	0.0	74.0	108.0	0.0	0.0	0.0	649.0	0.0	49.0	0.0	0.0	0.0	0.0	49.0	0.0	0.0	0.0	432.0	0.0
269	79.0	88.0	35.0	1666.0	26.0	26.0	290.0	0.0	0.0	0.0	26.0	0.0	0.0	0.0	96.0	0.0	0.0	26.0	0.0	927.0	26.0	0.0	1225.0	0.0	0.0	26.0	0.0	26.0	0.0	0.0	0.0	35.0	396.0	0.0	0.0	0.0	12.0	0.0	88.0	0.0	0.0	0.0	0.0	0.0	88.0	0.0	0.0	0.0	0.0
270	579.0	289.0	0.0	1053.0	78.0	157.0	54.0	0.0	0.0	0.0	0.0	0.0	0.0	0.0	39.0	0.0	0.0	0.0	0.0	0.0	0.0	0.0	118.0	0.0	65.0	0.0	0.0	6115.0	0.0	0.0	13.0	1362.0	131.0	0.0	46.0	0.0	50.0	0.0	179.0	0.0	0.0	0.0	0.0	0.0	59.0	0.0	0.0	717.0	30.0
271	48.0	0.0	0.0	161.0	0.0	0.0	0.0	0.0	0.0	0.0	0.0	0.0	0.0	0.0	98.0	0.0	0.0	0.0	24.0	0.0	77.0	0.0	34.0	0.0	0.0	0.0	0.0	48.0	0.0	0.0	102.0	92.0	43.0	0.0	0.0	0.0	89.0	0.0	29.0	0.0	0.0	0.0	0.0	29.0	0.0	0.0	0.0	918.0	0.0
272	1499.0	232.0	379.0	495.0	185.0	0.0	0.0	374.0	0.0	0.0	185.0	0.0	0.0	0.0	0.0	0.0	51.0	186.0	281.0	0.0	106.0	0.0	0.0	0.0	139.0	116.0	0.0	0.0	55.0	0.0	0.0	0.0	324.0	50.0	0.0	48.0	0.0	0.0	79.0	55.0	0.0	538.0	0.0	0.0	0.0	55.0	0.0	0.0	30.0
273	657.0	804.0	207.0	86.0	43.0	103.0	0.0	43.0	0.0	0.0	0.0	0.0	0.0	0.0	0.0	138.0	0.0	0.0	172.0	0.0	0.0	0.0	0.0	443.0	112.0	198.0	0.0	0.0	146.0	0.0	0.0	0.0	86.0	0.0	0.0	0.0	0.0	69.0	34.0	0.0	0.0	0.0	0.0	0.0	0.0	772.0	0.0	0.0	312.0
274	307.0	480.0	67.0	778.0	0.0	0.0	76.0	0.0	0.0	0.0	0.0	0.0	0.0	0.0	491.0	62.0	0.0	0.0	0.0	0.0	3391.0	0.0	67.0	0.0	0.0	0.0	0.0	163.0	0.0	0.0	160.0	221.0	307.0	0.0	0.0	0.0	280.0	0.0	179.0	0.0	0.0	0.0	0.0	105.0	0.0	0.0	0.0	1138.0	22.0
275	372.0	216.0	0.0	1507.0	50.0	44.0	65.0	0.0	0.0	0.0	55.0	0.0	0.0	0.0	0.0	0.0	0.0	0.0	27.0	0.0	0.0	0.0	150.0	0.0	0.0	0.0	0.0	11810.0	27.0	0.0	13.0	306.0	144.0	0.0	0.0	0.0	0.0	0.0	50.0	0.0	0.0	0.0	0.0	0.0	0.0	33.0	0.0	197.0	0.0
276	18761.0	471.0	2050.0	349.0	0.0	81.0	0.0	214.0	74.0	151.0	0.0	25.0	25.0	0.0	0.0	0.0	548.0	0.0	5532.0	0.0	73.0	24.0	0.0	106.0	0.0	1433.0	0.0	0.0	0.0	86.0	0.0	0.0	178.0	1898.0	0.0	360.0	0.0	0.0	0.0	81.0	37.0	5968.0	68.0	0.0	0.0	561.0	0.0	0.0	38.0
277	201.0	128.0	64.0	80.0	12.0	0.0	0.0	16.0	0.0	20.0	0.0	0.0	0.0	479.0	0.0	0.0	0.0	120.0	0.0	0.0	16.0	0.0	0.0	0.0	0.0	20.0	0.0	0.0	16.0	0.0	0.0	0.0	215.0	0.0	0.0	0.0	0.0	0.0	0.0	0.0	0.0	0.0	0.0	0.0	12.0	0.0	647.0	0.0	0.0
278	98.0	161.0	0.0	744.0	0.0	116.0	87.0	0.0	0.0	0.0	0.0	0.0	0.0	0.0	68.0	80.0	0.0	0.0	0.0	15.0	0.0	0.0	152.0	0.0	116.0	0.0	0.0	89.0	0.0	0.0	1587.0	71.0	80.0	0.0	0.0	0.0	0.0	30.0	149.0	0.0	0.0	0.0	0.0	0.0	0.0	0.0	0.0	148.0	0.0
279	3828.0	1614.0	1429.0	369.0	0.0	157.0	0.0	187.0	1937.0	50.0	0.0	22288.0	11904.0	0.0	0.0	0.0	184.0	69.0	599.0	23.0	184.0	830.0	0.0	159.0	0.0	553.0	0.0	0.0	74.0	1014.0	26.0	0.0	492.0	230.0	55.0	1429.0	0.0	61.0	0.0	3874.0	3189.0	184.0	1706.0	0.0	0.0	526.0	0.0	0.0	106.0
280	3470.0	1787.0	410.0	4942.0	306.0	736.0	251.0	348.0	104.0	90.0	205.0	45.0	21.0	181.0	353.0	312.0	93.0	303.0	409.0	150.0	825.0	48.0	736.0	141.0	279.0	185.0	0.0	78741.0	205.0	74.0	240.0	20933.0	1055.0	50.0	158.0	116.0	165.0	216.0	449.0	258.0	56.0	182.0	61.0	0.0	207.0	175.0	120.0	1583.0	114.0
281	1007.0	120.0	194.0	291.0	130.0	0.0	0.0	4205.0	0.0	0.0	0.0	0.0	0.0	0.0	0.0	0.0	72.0	45.0	520.0	31.0	0.0	0.0	0.0	0.0	114.0	223.0	0.0	0.0	0.0	0.0	0.0	0.0	85.0	0.0	0.0	0.0	0.0	0.0	62.0	45.0	0.0	824.0	0.0	0.0	0.0	175.0	0.0	0.0	22.0
282	64.0	53.0	0.0	2962.0	42.0	0.0	385.0	21.0	0.0	0.0	53.0	0.0	0.0	0.0	21.0	0.0	0.0	0.0	0.0	171.0	0.0	0.0	17679.0	0.0	21.0	0.0	0.0	192.0	0.0	0.0	0.0	32.0	1240.0	0.0	0.0	0.0	0.0	0.0	149.0	0.0	0.0	0.0	0.0	0.0	203.0	0.0	0.0	32.0	0.0
283	258.0	75.0	0.0	721.0	0.0	86.0	0.0	0.0	0.0	0.0	0.0	0.0	0.0	0.0	255.0	0.0	0.0	0.0	0.0	15.0	165.0	0.0	86.0	0.0	0.0	0.0	0.0	376.0	0.0	0.0	386.0	581.0	129.0	0.0	0.0	0.0	165.0	0.0	118.0	0.0	0.0	0.0	0.0	64.0	0.0	0.0	0.0	1484.0	0.0
284	520.0	2684.0	140.0	1061.0	0.0	944.0	65.0	0.0	29.0	0.0	164.0	0.0	0.0	0.0	0.0	2082.0	0.0	93.0	0.0	15.0	0.0	0.0	160.0	0.0	2432.0	140.0	0.0	0.0	20832.0	37.0	0.0	0.0	340.0	0.0	595.0	48.0	12.0	4946.0	0.0	0.0	37.0	0.0	0.0	0.0	0.0	140.0	65.0	0.0	83.0
285	5485.0	2668.0	1334.0	3558.0	640.0	889.0	0.0	60373.0	224.0	50.0	535.0	77.0	71.0	124.0	39.0	395.0	155.0	1072.0	1927.0	245.0	748.0	42.0	0.0	443.0	1927.0	1037.0	0.0	594.0	335.0	136.0	120.0	321.0	2041.0	264.0	186.0	243.0	76.0	463.0	569.0	516.0	84.0	416.0	76.0	0.0	267.0	889.0	252.0	470.0	175.0
286	719.0	479.0	0.0	3325.0	167.0	236.0	251.0	0.0	29.0	0.0	185.0	0.0	0.0	0.0	1317.0	0.0	20.0	163.0	0.0	31.0	660.0	0.0	308.0	0.0	167.0	0.0	0.0	1817.0	0.0	0.0	2080.0	3325.0	633.0	0.0	37.0	0.0	1222.0	61.0	539.0	95.0	0.0	0.0	0.0	0.0	148.0	0.0	54.0	4045.0	0.0
287	71.0	16.0	12.0	104.0	33.0	0.0	0.0	0.0	0.0	79.0	12.0	0.0	0.0	1945.0	0.0	0.0	41.0	129.0	79.0	0.0	0.0	0.0	0.0	0.0	0.0	12.0	0.0	12.0	0.0	0.0	0.0	0.0	83.0	12.0	0.0	0.0	0.0	0.0	0.0	0.0	0.0	16.0	0.0	0.0	0.0	0.0	155.0	0.0	0.0
288	258.0	4812.0	67.0	178.0	0.0	262.0	0.0	0.0	0.0	0.0	0.0	0.0	0.0	0.0	0.0	166.0	0.0	0.0	0.0	0.0	0.0	0.0	0.0	53.0	363.0	0.0	0.0	0.0	106.0	0.0	0.0	0.0	76.0	0.0	0.0	0.0	0.0	185.0	0.0	135.0	0.0	0.0	0.0	0.0	0.0	0.0	0.0	0.0	38.0
289	2260.0	1098.0	235.0	596.0	176.0	251.0	0.0	1177.0	29.0	0.0	0.0	0.0	0.0	0.0	0.0	172.0	0.0	0.0	298.0	0.0	0.0	0.0	0.0	0.0	6717.0	0.0	0.0	0.0	172.0	0.0	0.0	76.0	219.0	75.0	55.0	0.0	12.0	219.0	125.0	0.0	0.0	0.0	0.0	0.0	0.0	156.0	0.0	173.0	30.0
290	2408.0	1376.0	469.0	3002.0	111.0	157.0	109.0	160.0	44.0	20.0	102.0	6.0	10.0	0.0	658.0	83.0	31.0	163.0	181.0	87.0	612.0	30.0	0.0	0.0	0.0	0.0	0.0	1563.0	130.0	24.0	1787.0	2032.0	1055.0	0.0	27.0	0.0	343.0	0.0	269.0	135.0	56.0	52.0	61.0	0.0	118.0	0.0	0.0	4083.0	0.0
291	825.0	403.0	128.0	1063.0	0.0	128.0	76.0	0.0	0.0	0.0	0.0	0.0	0.0	0.0	78.0	0.0	0.0	0.0	0.0	0.0	136.0	0.0	0.0	0.0	91.0	0.0	0.0	5639.0	0.0	0.0	13.0	6355.0	238.0	0.0	0.0	0.0	50.0	0.0	110.0	0.0	46.0	0.0	0.0	0.0	0.0	0.0	0.0	569.0	0.0
292	2056.0	779.0	229.0	702.0	148.0	114.0	0.0	958.0	0.0	0.0	0.0	0.0	0.0	0.0	0.0	102.0	31.0	0.0	191.0	0.0	136.0	0.0	0.0	35.0	396.0	0.0	0.0	127.0	74.0	0.0	0.0	76.0	281.0	0.0	0.0	0.0	0.0	92.0	149.0	0.0	0.0	0.0	0.0	0.0	0.0	0.0	54.0	321.0	0.0
293	76.0	38.0	0.0	17220.0	64.0	0.0	43.0	0.0	0.0	0.0	615.0	0.0	0.0	0.0	25.0	0.0	0.0	25.0	0.0	15.0	51.0	0.0	192.0	0.0	0.0	0.0	0.0	38.0	0.0	0.0	0.0	12.0	46977.0	0.0	0.0	0.0	12.0	0.0	1398.0	0.0	0.0	0.0	0.0	0.0	3503.0	12.0	0.0	25.0	0.0
294	1540.0	592.0	750.0	355.0	0.0	118.0	0.0	187.0	29.0	0.0	267.0	19.0	82.0	57.0	0.0	0.0	41.0	93.0	454.0	0.0	97.0	24.0	0.0	39949.0	217.0	671.0	0.0	0.0	138.0	49.0	0.0	0.0	296.0	88.0	0.0	98.0	0.0	92.0	0.0	217.0	118.0	91.0	38.0	0.0	0.0	6530.0	0.0	0.0	7739.0
295	102.0	112.0	20.0	6295.0	20.0	0.0	0.0	0.0	0.0	0.0	555.0	0.0	0.0	0.0	40.0	0.0	0.0	30.0	20.0	39.0	81.0	0.0	163.0	0.0	0.0	0.0	0.0	20.0	0.0	0.0	0.0	0.0	12652.0	0.0	0.0	0.0	12.0	0.0	869.0	0.0	0.0	0.0	0.0	0.0	1099.0	0.0	0.0	61.0	0.0
296	239.0	419.0	0.0	32681.0	167.0	139.0	2904.0	0.0	0.0	0.0	219.0	0.0	0.0	0.0	239.0	0.0	0.0	0.0	0.0	87.0	239.0	0.0	25565.0	0.0	0.0	0.0	0.0	1119.0	0.0	0.0	0.0	139.0	1938.0	0.0	0.0	0.0	38.0	0.0	1139.0	0.0	0.0	0.0	0.0	119.0	379.0	0.0	0.0	279.0	0.0
297	42.0	45.0	15.0	1064.0	0.0	12.0	0.0	3.0	0.0	0.0	81.0	0.0	0.0	3.0	0.0	0.0	0.0	0.0	0.0	0.0	0.0	0.0	12.0	0.0	3.0	0.0	3.0	87.0	0.0	0.0	0.0	3.0	17807.0	0.0	0.0	0.0	0.0	0.0	90.0	0.0	0.0	0.0	0.0	0.0	586.0	0.0	0.0	12.0	0.0
298	135.0	71.0	23.0	525.0	0.0	0.0	0.0	19.0	0.0	20.0	31.0	0.0	0.0	99.0	0.0	0.0	0.0	67.0	51.0	0.0	0.0	0.0	0.0	0.0	0.0	23.0	0.0	0.0	0.0	0.0	0.0	0.0	422.0	0.0	0.0	0.0	0.0	0.0	103.0	0.0	0.0	0.0	0.0	0.0	79.0	27.0	362.0	0.0	0.0
299	6.0	10.0	0.0	106.0	2.0	0.0	0.0	0.0	0.0	0.0	0.0	0.0	0.0	43.0	0.0	0.0	0.0	0.0	6.0	0.0	0.0	6.0	0.0	0.0	0.0	0.0	0.0	0.0	0.0	0.0	0.0	0.0	47.0	0.0	0.0	0.0	0.0	2.0	0.0	0.0	0.0	0.0	0.0	0.0	6.0	0.0	64.0	2.0	0.0
300	278.0	53.0	64.0	268.0	0.0	0.0	0.0	0.0	0.0	10.0	53.0	0.0	0.0	203.0	0.0	0.0	0.0	117.0	32.0	0.0	0.0	0.0	0.0	0.0	32.0	0.0	0.0	0.0	0.0	0.0	0.0	0.0	193.0	0.0	0.0	0.0	0.0	0.0	0.0	0.0	0.0	0.0	0.0	0.0	42.0	0.0	621.0	0.0	0.0
301	15.0	36.0	52.0	1001.0	0.0	26.0	177.0	0.0	0.0	0.0	36.0	0.0	0.0	0.0	52.0	0.0	0.0	0.0	0.0	959.0	0.0	0.0	265.0	0.0	0.0	0.0	0.0	52.0	0.0	0.0	0.0	0.0	422.0	0.0	0.0	0.0	0.0	0.0	36.0	0.0	0.0	0.0	0.0	0.0	0.0	0.0	0.0	0.0	0.0
302	562.0	424.0	59.0	1666.0	0.0	29.0	216.0	0.0	0.0	0.0	39.0	0.0	0.0	0.0	49.0	0.0	0.0	0.0	0.0	7691.0	108.0	0.0	433.0	0.0	0.0	0.0	0.0	69.0	0.0	0.0	13.0	0.0	1380.0	0.0	0.0	0.0	12.0	0.0	59.0	39.0	0.0	0.0	0.0	0.0	98.0	0.0	0.0	59.0	0.0
303	139.0	111.0	41.0	660.0	0.0	18.0	65.0	0.0	0.0	0.0	0.0	0.0	0.0	0.0	0.0	0.0	0.0	0.0	27.0	29311.0	0.0	0.0	111.0	0.0	0.0	0.0	0.0	23.0	27.0	0.0	0.0	0.0	269.0	0.0	0.0	0.0	0.0	18.0	27.0	0.0	0.0	0.0	0.0	0.0	32.0	0.0	0.0	0.0	0.0
304	29.0	7.0	0.0	229.0	0.0	0.0	38.0	0.0	0.0	0.0	2.0	0.0	0.0	0.0	2.0	0.0	0.0	0.0	0.0	64.0	0.0	0.0	11.0	0.0	0.0	0.0	207.0	11.0	0.0	0.0	0.0	2.0	82.0	0.0	0.0	0.0	0.0	2.0	2.0	0.0	0.0	0.0	0.0	0.0	11.0	0.0	0.0	16.0	0.0
305	174.0	102.0	66.0	18800.0	83.0	54.0	0.0	0.0	0.0	10.0	72.0	6.0	0.0	0.0	0.0	0.0	0.0	0.0	0.0	0.0	87.0	0.0	102.0	0.0	0.0	0.0	0.0	1023.0	0.0	0.0	0.0	61.0	337.0	0.0	27.0	0.0	12.0	0.0	569.0	0.0	0.0	0.0	0.0	0.0	59.0	0.0	0.0	78.0	0.0
306	8.0	0.0	4.0	98.0	8.0	4.0	0.0	0.0	0.0	0.0	0.0	0.0	0.0	158.0	0.0	0.0	0.0	37.0	0.0	0.0	4.0	0.0	0.0	0.0	0.0	0.0	0.0	43.0	0.0	0.0	0.0	8.0	229.0	0.0	0.0	0.0	0.0	0.0	0.0	0.0	0.0	0.0	0.0	0.0	37.0	0.0	1071.0	4.0	0.0
307	11.0	11.0	0.0	844.0	7.0	7.0	0.0	0.0	0.0	0.0	33.0	0.0	0.0	0.0	3.0	0.0	0.0	3.0	0.0	7.0	3.0	0.0	7.0	0.0	0.0	0.0	1383.0	99.0	0.0	0.0	0.0	0.0	4856.0	0.0	0.0	0.0	0.0	0.0	68.0	0.0	0.0	0.0	0.0	0.0	234.0	0.0	0.0	25.0	0.0
308	0.0	0.0	0.0	29.0	0.0	0.0	0.0	0.0	0.0	0.0	0.0	0.0	0.0	11.0	0.0	0.0	0.0	0.0	7.0	0.0	0.0	0.0	0.0	0.0	26.0	0.0	0.0	7.0	0.0	0.0	0.0	0.0	29.0	0.0	0.0	0.0	0.0	0.0	0.0	0.0	0.0	0.0	0.0	0.0	3.0	0.0	3.0	0.0	0.0
309	0.0	0.0	0.0	7.0	3.0	3.0	11.0	3.0	0.0	0.0	0.0	0.0	0.0	60.0	0.0	0.0	3.0	0.0	0.0	0.0	0.0	0.0	0.0	0.0	0.0	3.0	0.0	3.0	0.0	0.0	0.0	0.0	32.0	0.0	0.0	0.0	0.0	0.0	0.0	0.0	0.0	0.0	0.0	0.0	0.0	0.0	28.0	7.0	0.0
310	0.0	12.0	0.0	86.0	0.0	29.0	0.0	4.0	0.0	0.0	0.0	0.0	0.0	55.0	0.0	4.0	0.0	16.0	0.0	0.0	0.0	0.0	0.0	0.0	0.0	0.0	0.0	55.0	0.0	0.0	0.0	0.0	55.0	0.0	4.0	0.0	0.0	0.0	8.0	0.0	0.0	4.0	0.0	0.0	0.0	0.0	94.0	0.0	0.0
311	44.0	15.0	0.0	80.0	15.0	15.0	0.0	0.0	0.0	20.0	11.0	0.0	0.0	156.0	0.0	0.0	0.0	35.0	15.0	0.0	20.0	0.0	0.0	0.0	0.0	0.0	0.0	15.0	0.0	0.0	0.0	11.0	210.0	0.0	0.0	0.0	0.0	0.0	11.0	0.0	0.0	0.0	0.0	0.0	60.0	0.0	230.0	0.0	0.0
312	56.0	113.0	0.0	3147.0	0.0	28.0	321.0	0.0	0.0	0.0	0.0	0.0	0.0	0.0	132.0	0.0	0.0	37.0	0.0	586.0	103.0	0.0	718.0	0.0	0.0	0.0	0.0	75.0	0.0	0.0	0.0	0.0	463.0	0.0	0.0	0.0	85.0	0.0	66.0	0.0	0.0	0.0	0.0	0.0	0.0	0.0	0.0	47.0	0.0
313	0.0	3.0	0.0	37.0	0.0	25.0	0.0	3.0	0.0	0.0	0.0	0.0	0.0	33.0	0.0	20.0	0.0	0.0	0.0	0.0	0.0	0.0	0.0	0.0	0.0	0.0	0.0	29.0	0.0	0.0	0.0	0.0	20.0	0.0	0.0	0.0	0.0	0.0	0.0	0.0	0.0	0.0	0.0	0.0	0.0	0.0	41.0	0.0	0.0
314	44.0	4.0	4.0	16.0	16.0	0.0	0.0	4.0	0.0	0.0	12.0	0.0	4.0	12.0	0.0	0.0	0.0	20.0	0.0	0.0	0.0	0.0	0.0	0.0	4.0	0.0	0.0	0.0	0.0	0.0	0.0	0.0	24.0	0.0	0.0	4.0	0.0	0.0	4.0	0.0	0.0	4.0	0.0	0.0	4.0	0.0	24.0	0.0	4.0
315	115.0	57.0	16.0	2777.0	16.0	0.0	24.0	0.0	0.0	0.0	254.0	0.0	0.0	24.0	0.0	0.0	0.0	41.0	0.0	63.0	0.0	0.0	123.0	0.0	0.0	0.0	0.0	32.0	16.0	0.0	0.0	0.0	11611.0	0.0	0.0	0.0	0.0	0.0	649.0	0.0	0.0	0.0	0.0	0.0	945.0	0.0	24.0	106.0	0.0
316	58.0	55.0	0.0	108.0	15.0	0.0	0.0	12.0	0.0	0.0	0.0	0.0	0.0	667.0	0.0	0.0	0.0	58.0	24.0	0.0	21.0	0.0	0.0	0.0	0.0	0.0	0.0	0.0	0.0	0.0	0.0	0.0	231.0	0.0	0.0	0.0	0.0	0.0	0.0	0.0	0.0	0.0	0.0	0.0	15.0	0.0	6233.0	15.0	0.0
317	8.0	4.0	0.0	165.0	0.0	4.0	25.0	0.0	0.0	0.0	0.0	0.0	0.0	0.0	4.0	0.0	0.0	8.0	0.0	3312.0	0.0	0.0	12.0	0.0	0.0	0.0	8.0	12.0	8.0	0.0	0.0	0.0	51.0	0.0	0.0	0.0	0.0	0.0	0.0	0.0	0.0	0.0	0.0	0.0	0.0	0.0	0.0	0.0	0.0
318	120.0	104.0	0.0	2748.0	0.0	153.0	1281.0	0.0	0.0	0.0	0.0	0.0	0.0	0.0	72.0	0.0	0.0	0.0	0.0	15.0	185.0	0.0	2200.0	0.0	0.0	0.0	0.0	709.0	0.0	0.0	13.0	185.0	451.0	0.0	0.0	0.0	169.0	0.0	193.0	0.0	0.0	0.0	0.0	0.0	48.0	0.0	0.0	96.0	0.0
319	112.0	112.0	0.0	5213.0	67.0	179.0	5942.0	0.0	0.0	0.0	67.0	0.0	0.0	0.0	280.0	0.0	0.0	0.0	0.0	63.0	213.0	0.0	5437.0	0.0	0.0	0.0	0.0	470.0	0.0	0.0	0.0	168.0	583.0	0.0	0.0	0.0	134.0	0.0	336.0	0.0	0.0	0.0	0.0	0.0	134.0	0.0	0.0	112.0	0.0
320	169.0	141.0	0.0	3610.0	0.0	77.0	7545.0	0.0	0.0	0.0	0.0	0.0	0.0	0.0	5134.0	0.0	0.0	0.0	0.0	31.0	56.0	0.0	2736.0	0.0	0.0	0.0	0.0	310.0	0.0	0.0	0.0	84.0	493.0	0.0	0.0	0.0	42.0	0.0	218.0	0.0	0.0	0.0	0.0	0.0	0.0	0.0	0.0	49.0	0.0
321	0.0	40.0	0.0	2504.0	0.0	157.0	229.0	0.0	0.0	0.0	0.0	0.0	0.0	0.0	3984.0	0.0	0.0	0.0	0.0	170.0	112.0	0.0	242.0	0.0	0.0	0.0	0.0	107.0	0.0	0.0	22.0	80.0	229.0	0.0	0.0	0.0	202.0	0.0	89.0	0.0	0.0	0.0	0.0	17.0	0.0	0.0	0.0	49.0	0.0
322	931.0	465.0	157.0	1509.0	0.0	0.0	85.0	0.0	0.0	0.0	0.0	0.0	0.0	0.0	39.0	0.0	0.0	0.0	0.0	492.0	0.0	0.0	105.0	0.0	0.0	0.0	0.0	52.0	0.0	0.0	13.0	0.0	1122.0	0.0	0.0	0.0	32.0	39.0	45.0	0.0	0.0	0.0	0.0	0.0	65.0	0.0	0.0	52.0	0.0
323	315.0	76.0	0.0	5487.0	0.0	27.0	87.0	0.0	0.0	0.0	48.0	0.0	0.0	0.0	0.0	0.0	0.0	0.0	0.0	0.0	59.0	0.0	130.0	0.0	0.0	0.0	0.0	2561.0	0.0	0.0	13.0	195.0	87.0	0.0	0.0	0.0	12.0	0.0	130.0	0.0	0.0	0.0	0.0	0.0	0.0	32.0	0.0	76.0	0.0
324	755.0	656.0	281.0	65.0	0.0	0.0	0.0	0.0	164.0	0.0	0.0	562.0	2396.0	0.0	0.0	0.0	37.0	0.0	42.0	0.0	32.0	140.0	0.0	32.0	84.0	0.0	0.0	0.0	32.0	93.0	13.0	0.0	46.0	0.0	0.0	70.0	0.0	0.0	0.0	651.0	487.0	0.0	239.0	0.0	0.0	79.0	0.0	37.0	0.0
325	189.0	70.0	0.0	394.0	35.0	0.0	0.0	0.0	0.0	20.0	0.0	0.0	0.0	70.0	0.0	0.0	0.0	70.0	0.0	0.0	0.0	0.0	0.0	0.0	42.0	42.0	0.0	0.0	42.0	0.0	0.0	0.0	154.0	0.0	0.0	0.0	0.0	0.0	0.0	0.0	0.0	0.0	0.0	0.0	0.0	0.0	274.0	0.0	0.0
326	3.0	0.0	0.0	16.0	0.0	3.0	0.0	0.0	0.0	0.0	0.0	0.0	0.0	0.0	0.0	0.0	0.0	0.0	0.0	0.0	0.0	0.0	0.0	0.0	0.0	0.0	357.0	7.0	0.0	0.0	0.0	0.0	53.0	0.0	0.0	0.0	0.0	0.0	0.0	0.0	0.0	0.0	0.0	0.0	0.0	0.0	16.0	0.0	0.0
327	132.0	50.0	0.0	394.0	78.0	0.0	0.0	19.0	0.0	0.0	54.0	0.0	0.0	62.0	0.0	0.0	0.0	43.0	0.0	0.0	0.0	0.0	0.0	23.0	23.0	0.0	0.0	0.0	0.0	0.0	0.0	0.0	394.0	0.0	0.0	0.0	0.0	0.0	164.0	0.0	0.0	0.0	0.0	0.0	58.0	0.0	281.0	0.0	0.0
328	23.0	11.0	11.0	85.0	0.0	0.0	0.0	0.0	0.0	0.0	0.0	0.0	0.0	3.0	0.0	0.0	0.0	6.0	11.0	0.0	6.0	0.0	3.0	11.0	0.0	0.0	0.0	11.0	0.0	0.0	0.0	0.0	20.0	0.0	0.0	0.0	0.0	0.0	0.0	0.0	0.0	0.0	0.0	0.0	3.0	0.0	31.0	6.0	0.0
329	0.0	0.0	0.0	8.0	0.0	0.0	0.0	0.0	0.0	0.0	4.0	0.0	0.0	0.0	0.0	0.0	0.0	0.0	0.0	0.0	0.0	0.0	0.0	0.0	0.0	0.0	0.0	0.0	0.0	0.0	0.0	0.0	29.0	0.0	0.0	0.0	0.0	0.0	0.0	0.0	0.0	0.0	0.0	0.0	8.0	0.0	0.0	0.0	0.0
330	73.0	20.0	12.0	4.0	4.0	0.0	0.0	0.0	8.0	0.0	0.0	61.0	0.0	0.0	0.0	0.0	0.0	0.0	4.0	0.0	0.0	0.0	0.0	0.0	0.0	8.0	0.0	0.0	0.0	8.0	0.0	0.0	8.0	0.0	8.0	16.0	0.0	0.0	4.0	95.0	276.0	0.0	0.0	4.0	0.0	8.0	0.0	0.0	0.0
331	68.0	7.0	48.0	61.0	11.0	0.0	0.0	0.0	0.0	0.0	11.0	0.0	0.0	35.0	0.0	7.0	0.0	28.0	0.0	0.0	0.0	0.0	0.0	7.0	0.0	0.0	0.0	7.0	7.0	0.0	0.0	0.0	143.0	0.0	0.0	0.0	0.0	0.0	11.0	0.0	0.0	0.0	0.0	0.0	11.0	0.0	48.0	0.0	15.0
332	152.0	190.0	24.0	249.0	0.0	0.0	0.0	27.0	0.0	0.0	48.0	0.0	14.0	141.0	0.0	0.0	0.0	58.0	0.0	0.0	0.0	0.0	0.0	0.0	0.0	0.0	0.0	24.0	0.0	0.0	0.0	0.0	370.0	0.0	0.0	0.0	0.0	0.0	0.0	0.0	0.0	0.0	0.0	0.0	31.0	20.0	269.0	0.0	0.0
333	56.0	37.0	9.0	150.0	0.0	0.0	0.0	0.0	0.0	0.0	9.0	0.0	0.0	75.0	0.0	0.0	0.0	14.0	9.0	0.0	0.0	0.0	0.0	0.0	0.0	0.0	0.0	0.0	0.0	0.0	0.0	0.0	94.0	0.0	0.0	0.0	0.0	0.0	0.0	0.0	0.0	0.0	0.0	0.0	0.0	0.0	108.0	0.0	9.0
334	85.0	48.0	11.0	36.0	0.0	11.0	0.0	0.0	0.0	3056.0	0.0	0.0	0.0	1041.0	0.0	0.0	375.0	53.0	29.0	0.0	0.0	0.0	0.0	0.0	11.0	0.0	0.0	13.0	0.0	0.0	0.0	6.0	53.0	0.0	0.0	36.0	0.0	0.0	0.0	0.0	0.0	23.0	0.0	0.0	11.0	0.0	76.0	0.0	0.0
335	790.0	64.0	240.0	44.0	0.0	0.0	0.0	33.0	0.0	247.0	0.0	32.0	0.0	0.0	0.0	0.0	759.0	20.0	329.0	0.0	0.0	24.0	0.0	0.0	0.0	176.0	0.0	0.0	0.0	148.0	0.0	0.0	108.0	1214.0	0.0	5596.0	0.0	0.0	0.0	30.0	0.0	444.0	0.0	0.0	0.0	61.0	0.0	0.0	0.0
336	293.0	93.0	95.0	0.0	0.0	10.0	0.0	8.0	134.0	30.0	0.0	7594.0	32.0	0.0	0.0	0.0	109.0	0.0	46.0	0.0	0.0	12.0	0.0	0.0	30.0	46.0	0.0	0.0	0.0	111.0	0.0	0.0	0.0	43.0	8.0	1121.0	0.0	0.0	0.0	285.0	187.0	0.0	38.0	0.0	0.0	21.0	0.0	8.0	8.0
[truncated: 288 more columns]
