# Supplementary material for: Estimation of Human Mobility Patterns for Forecasting the Early Spread of Disease
Source: Healthcare (Basel). 2021 Sep 16;9(9):1224. doi: 10.3390/healthcare9091224 (PMC8468459; doi:10.3390/healthcare9091224)
Supplement: Supplementary file 1 [file healthcare-09-01224-s001.zip › Supplementary Material/Matrix/2020-01-25.csv]

	0	1	2	3	4	5	6	7	8	9	10	11	12	13	14	15	16	17	18	19	20	21	22	23	24	25	26	27	28	29	30	31	32	33	34	35	36	37	38	39	40	41	42	43	44	45	46	47	48
0	0.0	9246.0	68153.0	11473.0	1291.0	3021.0	314.0	10274.0	4623.0	1802.0	2138.0	1745.0	1192.0	1352.0	154.0	1799.0	6507.0	3424.0	141272.0	505.0	1771.0	2155.0	0.0	4794.0	2819.0	30651.0	0.0	1902.0	1921.0	5479.0	446.0	1031.0	10788.0	47090.0	896.0	10103.0	180.0	1736.0	1648.0	8219.0	3767.0	14726.0	2899.0	0.0	1127.0	20377.0	1678.0	1668.0	2727.0
1	10366.0	0.0	3987.0	18504.0	1283.0	12616.0	921.0	3294.0	1323.0	123.0	2159.0	293.0	684.0	761.0	212.0	18584.0	1277.0	2271.0	1618.0	627.0	843.0	674.0	0.0	796.0	18038.0	1081.0	0.0	1794.0	25894.0	398.0	720.0	974.0	8425.0	327.0	6667.0	704.0	252.0	17401.0	2075.0	5331.0	884.0	1032.0	724.0	0.0	1582.0	1608.0	1570.0	1307.0	597.0
2	36579.0	1480.0	0.0	2167.0	418.0	634.0	89.0	2801.0	1427.0	334.0	194.0	521.0	335.0	541.0	0.0	245.0	1162.0	479.0	19505.0	40.0	187.0	556.0	0.0	8140.0	1215.0	51803.0	0.0	129.0	320.0	1744.0	28.0	0.0	1374.0	7189.0	181.0	3594.0	27.0	289.0	274.0	1797.0	951.0	2854.0	792.0	0.0	167.0	34148.0	395.0	0.0	951.0
3	4688.0	4790.0	1630.0	0.0	2242.0	553.0	1834.0	350.0	130.0	70.0	16002.0	39.0	62.0	555.0	1223.0	245.0	465.0	869.0	958.0	1223.0	4077.0	45.0	6829.0	177.0	201.0	448.0	0.0	1630.0	492.0	52.0	172.0	544.0	61564.0	95.0	162.0	144.0	153.0	321.0	84804.0	551.0	62.0	334.0	94.0	2140.0	7644.0	351.0	493.0	1732.0	94.0
4	683.0	80.0	51.0	1937.0	0.0	0.0	0.0	70.0	0.0	8.0	301.0	0.0	0.0	0.0	0.0	0.0	0.0	1730.0	99.0	0.0	0.0	0.0	0.0	0.0	0.0	0.0	0.0	207.0	0.0	0.0	0.0	0.0	391.0	21.0	0.0	0.0	0.0	0.0	2447.0	0.0	0.0	0.0	0.0	0.0	37.0	0.0	49.0	99.0	0.0
5	386.0	1303.0	77.0	519.0	0.0	0.0	0.0	0.0	0.0	0.0	0.0	0.0	0.0	0.0	0.0	960.0	0.0	0.0	0.0	0.0	0.0	0.0	0.0	0.0	949.0	0.0	0.0	108.0	320.0	0.0	0.0	0.0	88.0	0.0	16434.0	0.0	0.0	1833.0	0.0	0.0	0.0	0.0	0.0	0.0	0.0	0.0	0.0	88.0	0.0
6	82.0	119.0	0.0	1943.0	0.0	64.0	0.0	0.0	0.0	8.0	0.0	0.0	0.0	0.0	155.0	0.0	0.0	0.0	0.0	0.0	201.0	0.0	16277.0	0.0	0.0	0.0	0.0	73.0	36.0	0.0	0.0	0.0	366.0	0.0	0.0	0.0	0.0	0.0	64.0	0.0	0.0	0.0	0.0	0.0	0.0	0.0	0.0	27.0	0.0
7	1345.0	236.0	249.0	274.0	113.0	0.0	0.0	0.0	18.0	0.0	0.0	0.0	0.0	0.0	0.0	37.0	0.0	70.0	361.0	0.0	49.0	0.0	0.0	87.0	112.0	112.0	0.0	0.0	0.0	0.0	0.0	0.0	74.0	0.0	0.0	0.0	0.0	0.0	0.0	0.0	0.0	38.0	0.0	0.0	0.0	174.0	0.0	0.0	0.0
8	794.0	372.0	308.0	129.0	0.0	0.0	0.0	0.0	0.0	8.0	0.0	358.0	87.0	0.0	0.0	16.0	0.0	0.0	162.0	0.0	0.0	2469.0	0.0	0.0	97.0	64.0	0.0	0.0	0.0	2462.0	0.0	0.0	81.0	97.0	0.0	356.0	0.0	0.0	0.0	8219.0	280.0	81.0	4066.0	16.0	0.0	32.0	0.0	0.0	0.0
9	295.0	55.0	62.0	66.0	0.0	0.0	0.0	18.0	0.0	0.0	11.0	0.0	0.0	42.0	0.0	0.0	9977.0	0.0	162.0	0.0	11.0	0.0	0.0	11.0	0.0	62.0	0.0	0.0	0.0	0.0	0.0	0.0	40.0	0.0	0.0	162.0	0.0	0.0	29.0	0.0	0.0	81.0	0.0	0.0	11.0	18.0	266.0	0.0	0.0
10	266.0	174.0	23.0	7216.0	322.0	0.0	34.0	0.0	0.0	8.0	0.0	0.0	0.0	0.0	0.0	0.0	0.0	106.0	23.0	0.0	0.0	0.0	197.0	0.0	23.0	0.0	0.0	69.0	46.0	0.0	0.0	23.0	13435.0	0.0	0.0	0.0	0.0	0.0	27451.0	0.0	0.0	0.0	0.0	0.0	1113.0	0.0	0.0	23.0	0.0
11	184.0	42.0	120.0	4.0	0.0	0.0	0.0	0.0	85.0	0.0	0.0	0.0	102.0	12.0	0.0	0.0	0.0	0.0	17.0	0.0	4.0	38.0	0.0	0.0	72.0	17.0	0.0	0.0	0.0	17.0	0.0	0.0	17.0	12.0	0.0	137.0	0.0	0.0	0.0	347.0	1352.0	0.0	77.0	0.0	0.0	17.0	0.0	17.0	0.0
12	273.0	608.0	18.0	18.0	0.0	0.0	0.0	0.0	70.0	0.0	0.0	65.0	0.0	0.0	0.0	0.0	0.0	0.0	0.0	0.0	6.0	143.0	0.0	6.0	0.0	0.0	0.0	0.0	18.0	32.0	0.0	0.0	44.0	18.0	0.0	0.0	0.0	0.0	0.0	227.0	31.0	0.0	128.0	0.0	0.0	12.0	0.0	24.0	0.0
13	112.0	77.0	43.0	186.0	0.0	0.0	0.0	12.0	0.0	30.0	0.0	0.0	0.0	0.0	0.0	0.0	12.0	103.0	0.0	0.0	0.0	0.0	0.0	0.0	17.0	0.0	0.0	0.0	0.0	0.0	0.0	0.0	125.0	0.0	0.0	0.0	0.0	0.0	0.0	0.0	0.0	0.0	0.0	0.0	0.0	0.0	4503.0	0.0	0.0
14	0.0	19.0	0.0	354.0	0.0	0.0	78.0	0.0	0.0	0.0	0.0	0.0	0.0	0.0	0.0	0.0	0.0	0.0	19.0	0.0	592.0	0.0	109.0	0.0	0.0	0.0	0.0	51.0	0.0	0.0	0.0	32.0	70.0	0.0	0.0	0.0	5234.0	0.0	0.0	0.0	0.0	0.0	0.0	0.0	0.0	0.0	0.0	83.0	0.0
15	635.0	2433.0	82.0	248.0	55.0	1872.0	0.0	144.0	0.0	0.0	0.0	0.0	0.0	0.0	0.0	0.0	0.0	0.0	82.0	0.0	0.0	0.0	0.0	0.0	13176.0	0.0	0.0	55.0	746.0	0.0	0.0	0.0	124.0	0.0	667.0	0.0	0.0	25732.0	0.0	0.0	0.0	0.0	0.0	0.0	0.0	125.0	0.0	0.0	20.0
16	1425.0	237.0	391.0	195.0	0.0	0.0	0.0	102.0	93.0	27574.0	0.0	32.0	0.0	56.0	0.0	0.0	0.0	0.0	698.0	0.0	0.0	19.0	0.0	0.0	111.0	223.0	0.0	0.0	0.0	31.0	0.0	0.0	237.0	55.0	0.0	1442.0	0.0	0.0	0.0	83.0	31.0	1984.0	57.0	41.0	0.0	125.0	69.0	0.0	0.0
17	869.0	140.0	56.0	859.0	1431.0	56.0	0.0	65.0	18.0	17.0	252.0	0.0	0.0	135.0	0.0	0.0	0.0	0.0	56.0	0.0	37.0	0.0	0.0	0.0	0.0	0.0	0.0	37.0	0.0	0.0	0.0	0.0	560.0	0.0	0.0	0.0	0.0	0.0	140.0	0.0	0.0	46.0	0.0	0.0	130.0	0.0	246.0	65.0	0.0
18	46316.0	290.0	5961.0	716.0	226.0	106.0	0.0	597.0	261.0	175.0	172.0	71.0	31.0	0.0	0.0	0.0	168.0	0.0	0.0	40.0	281.0	45.0	0.0	221.0	316.0	12652.0	0.0	0.0	98.0	345.0	0.0	0.0	551.0	3273.0	0.0	1000.0	27.0	96.0	183.0	251.0	83.0	1176.0	123.0	0.0	119.0	1206.0	98.0	0.0	80.0
19	347.0	199.0	51.0	485.0	0.0	0.0	25.0	0.0	0.0	0.0	15.0	0.0	0.0	0.0	0.0	0.0	0.0	0.0	0.0	0.0	0.0	0.0	76.0	0.0	0.0	0.0	0.0	30.0	0.0	0.0	0.0	0.0	393.0	0.0	0.0	0.0	0.0	0.0	0.0	0.0	0.0	0.0	0.0	0.0	15.0	0.0	0.0	20.0	0.0
20	1367.0	854.0	269.0	2680.0	0.0	0.0	89.0	0.0	0.0	0.0	0.0	0.0	0.0	35.0	1576.0	0.0	19.0	0.0	332.0	24.0	0.0	0.0	0.0	0.0	0.0	98.0	0.0	224.0	0.0	0.0	43.0	80.0	3149.0	0.0	0.0	0.0	2544.0	0.0	0.0	0.0	0.0	0.0	0.0	0.0	215.0	0.0	49.0	260.0	0.0
21	224.0	42.0	112.0	37.0	0.0	9.0	0.0	0.0	2113.0	0.0	0.0	52.0	50.0	0.0	0.0	0.0	0.0	0.0	56.0	0.0	0.0	0.0	0.0	0.0	9.0	65.0	0.0	0.0	0.0	450.0	0.0	0.0	51.0	42.0	0.0	70.0	0.0	0.0	0.0	2108.0	52.0	0.0	6473.0	0.0	0.0	18.0	0.0	9.0	0.0
22	1895.0	0.0	0.0	3608.0	0.0	106.0	12388.0	0.0	0.0	8.0	86.0	0.0	0.0	0.0	164.0	0.0	0.0	0.0	0.0	89.0	0.0	0.0	0.0	0.0	0.0	0.0	0.0	475.0	0.0	0.0	0.0	0.0	629.0	0.0	0.0	0.0	0.0	0.0	274.0	0.0	0.0	0.0	0.0	0.0	71.0	0.0	0.0	0.0	0.0
23	1221.0	125.0	1624.0	100.0	0.0	0.0	0.0	144.0	25.0	0.0	25.0	0.0	0.0	0.0	0.0	0.0	0.0	0.0	226.0	0.0	0.0	0.0	0.0	0.0	0.0	4092.0	0.0	0.0	25.0	0.0	0.0	0.0	62.0	50.0	0.0	37.0	0.0	50.0	0.0	37.0	0.0	0.0	37.0	0.0	0.0	8347.0	0.0	0.0	23180.0
24	625.0	1019.0	176.0	258.0	67.0	1033.0	0.0	95.0	0.0	0.0	0.0	0.0	0.0	0.0	0.0	8292.0	0.0	54.0	40.0	0.0	0.0	0.0	0.0	0.0	0.0	81.0	0.0	0.0	339.0	0.0	0.0	0.0	0.0	0.0	410.0	0.0	0.0	1780.0	40.0	0.0	0.0	0.0	0.0	0.0	0.0	40.0	0.0	0.0	26.0
25	10828.0	104.0	25086.0	194.0	0.0	0.0	0.0	185.0	93.0	43.0	0.0	45.0	25.0	0.0	0.0	0.0	59.0	0.0	13359.0	16.0	0.0	39.0	0.0	4529.0	0.0	0.0	0.0	0.0	0.0	125.0	0.0	0.0	224.0	1108.0	38.0	483.0	0.0	64.0	0.0	179.0	31.0	258.0	28.0	0.0	0.0	13467.0	0.0	0.0	262.0
26	0.0	0.0	0.0	0.0	0.0	0.0	0.0	0.0	0.0	0.0	0.0	0.0	0.0	0.0	0.0	0.0	0.0	0.0	0.0	0.0	0.0	0.0	0.0	0.0	0.0	0.0	0.0	0.0	0.0	0.0	0.0	0.0	0.0	0.0	0.0	0.0	0.0	0.0	0.0	0.0	0.0	0.0	0.0	0.0	0.0	0.0	0.0	0.0	0.0
27	947.0	257.0	0.0	1840.0	174.0	0.0	44.0	0.0	0.0	0.0	0.0	0.0	0.0	0.0	48.0	0.0	0.0	0.0	0.0	0.0	0.0	0.0	230.0	0.0	0.0	0.0	0.0	0.0	0.0	0.0	28.0	1017.0	243.0	0.0	0.0	0.0	0.0	0.0	213.0	0.0	0.0	0.0	0.0	0.0	0.0	0.0	0.0	445.0	0.0
28	545.0	8528.0	233.0	2336.0	305.0	1999.0	213.0	267.0	37.0	8.0	1554.0	13.0	0.0	85.0	0.0	3332.0	79.0	159.0	0.0	24.0	0.0	19.0	272.0	0.0	4977.0	163.0	0.0	108.0	0.0	31.0	0.0	0.0	472.0	21.0	1755.0	42.0	0.0	4631.0	305.0	179.0	20.0	47.0	21.0	0.0	95.0	175.0	128.0	0.0	33.0
29	987.0	83.0	193.0	17.0	0.0	0.0	0.0	26.0	772.0	0.0	0.0	52.0	18.0	0.0	0.0	0.0	0.0	0.0	171.0	0.0	13.0	280.0	0.0	17.0	13.0	70.0	0.0	0.0	0.0	0.0	0.0	4.0	39.0	2404.0	0.0	12044.0	0.0	0.0	0.0	1246.0	31.0	17.0	311.0	0.0	0.0	17.0	0.0	0.0	0.0
30	54.0	128.0	0.0	772.0	0.0	0.0	0.0	0.0	0.0	0.0	20.0	0.0	0.0	0.0	0.0	0.0	0.0	0.0	0.0	0.0	33.0	0.0	47.0	0.0	40.0	0.0	0.0	115.0	0.0	0.0	0.0	162.0	101.0	0.0	0.0	0.0	27.0	0.0	152.0	0.0	0.0	0.0	0.0	0.0	40.0	0.0	0.0	433.0	0.0
31	1074.0	75.0	0.0	631.0	0.0	0.0	0.0	0.0	0.0	0.0	0.0	0.0	0.0	0.0	48.0	0.0	0.0	0.0	0.0	0.0	47.0	0.0	122.0	0.0	0.0	0.0	0.0	1262.0	0.0	0.0	14.0	0.0	75.0	0.0	0.0	0.0	36.0	0.0	47.0	0.0	0.0	0.0	0.0	0.0	0.0	0.0	0.0	1057.0	0.0
32	5246.0	3777.0	1468.0	123812.0	1230.0	425.0	652.0	679.0	615.0	123.0	56948.0	65.0	62.0	761.0	839.0	368.0	683.0	1561.0	1468.0	1541.0	4197.0	163.0	2937.0	383.0	258.0	367.0	0.0	670.0	615.0	136.0	129.0	214.0	0.0	95.0	123.0	195.0	333.0	385.0	73990.0	1049.0	249.0	325.0	195.0	0.0	136654.0	452.0	839.0	723.0	188.0
33	11749.0	0.0	1695.0	56.0	0.0	0.0	0.0	0.0	74.0	17.0	0.0	0.0	0.0	0.0	0.0	0.0	29.0	0.0	2087.0	0.0	0.0	0.0	0.0	17.0	34.0	571.0	0.0	0.0	0.0	2483.0	0.0	0.0	30.0	0.0	0.0	2850.0	0.0	0.0	0.0	107.0	0.0	86.0	50.0	0.0	0.0	301.0	0.0	0.0	0.0
34	86.0	704.0	0.0	122.0	51.0	11436.0	0.0	0.0	0.0	0.0	0.0	0.0	0.0	0.0	0.0	413.0	0.0	0.0	0.0	0.0	0.0	0.0	25.0	0.0	387.0	0.0	0.0	30.0	188.0	0.0	0.0	0.0	0.0	0.0	0.0	0.0	0.0	678.0	0.0	0.0	0.0	0.0	0.0	0.0	0.0	25.0	0.0	0.0	0.0
35	1944.0	126.0	440.0	91.0	0.0	0.0	0.0	0.0	205.0	70.0	0.0	52.0	12.0	0.0	0.0	0.0	253.0	0.0	283.0	16.0	0.0	26.0	0.0	25.0	0.0	111.0	0.0	0.0	0.0	15244.0	0.0	0.0	55.0	2738.0	0.0	0.0	0.0	0.0	0.0	359.0	31.0	35.0	36.0	0.0	0.0	50.0	0.0	0.0	0.0
36	0.0	17.0	0.0	93.0	0.0	0.0	0.0	0.0	0.0	0.0	0.0	0.0	0.0	0.0	4769.0	26.0	0.0	0.0	17.0	0.0	953.0	0.0	40.0	13.0	0.0	0.0	0.0	31.0	0.0	0.0	0.0	17.0	62.0	0.0	0.0	0.0	0.0	0.0	0.0	0.0	0.0	0.0	0.0	0.0	0.0	0.0	0.0	75.0	0.0
37	713.0	2279.0	52.0	400.0	86.0	2209.0	0.0	52.0	0.0	0.0	0.0	0.0	0.0	0.0	0.0	23346.0	0.0	0.0	69.0	0.0	0.0	0.0	104.0	0.0	3020.0	0.0	0.0	52.0	1096.0	0.0	0.0	0.0	121.0	0.0	887.0	0.0	0.0	0.0	0.0	0.0	0.0	0.0	0.0	0.0	0.0	75.0	0.0	52.0	0.0
38	189.0	223.0	0.0	50016.0	1998.0	0.0	67.0	0.0	0.0	0.0	39672.0	0.0	0.0	0.0	68.0	0.0	0.0	70.0	0.0	16.0	68.0	0.0	412.0	0.0	0.0	0.0	0.0	326.0	0.0	0.0	0.0	51.0	16929.0	0.0	0.0	0.0	0.0	0.0	0.0	0.0	0.0	0.0	0.0	0.0	1048.0	0.0	0.0	515.0	0.0
39	1948.0	1220.0	728.0	1092.0	0.0	170.0	56.0	144.0	18698.0	43.0	151.0	1355.0	797.0	71.0	0.0	0.0	321.0	0.0	621.0	40.0	0.0	4572.0	0.0	191.0	546.0	428.0	0.0	0.0	73.0	8947.0	0.0	0.0	787.0	342.0	47.0	1798.0	0.0	160.0	152.0	0.0	1571.0	162.0	15470.0	0.0	0.0	251.0	0.0	0.0	80.0
40	704.0	276.0	239.0	100.0	0.0	0.0	0.0	0.0	113.0	0.0	0.0	1685.0	37.0	0.0	0.0	0.0	0.0	0.0	50.0	0.0	62.0	13.0	0.0	29.0	25.0	37.0	0.0	0.0	25.0	100.0	0.0	0.0	213.0	37.0	0.0	138.0	0.0	0.0	0.0	754.0	0.0	0.0	14.0	0.0	0.0	0.0	0.0	62.0	20.0
41	2501.0	205.0	506.0	126.0	0.0	0.0	0.0	164.0	0.0	123.0	39.0	13.0	0.0	0.0	0.0	0.0	495.0	0.0	1670.0	0.0	0.0	6.0	0.0	29.0	47.0	174.0	0.0	0.0	0.0	20.0	0.0	0.0	126.0	126.0	0.0	67.0	0.0	0.0	0.0	87.0	0.0	0.0	0.0	0.0	0.0	75.0	0.0	0.0	26.0
42	321.0	105.0	153.0	43.0	0.0	0.0	18.0	0.0	5170.0	0.0	0.0	71.0	128.0	0.0	0.0	0.0	18.0	25.0	73.0	0.0	25.0	4776.0	0.0	25.0	0.0	25.0	0.0	0.0	0.0	523.0	0.0	0.0	40.0	0.0	0.0	98.0	0.0	0.0	0.0	6565.0	52.0	0.0	0.0	0.0	0.0	51.0	0.0	10.0	0.0
43	0.0	0.0	0.0	0.0	0.0	0.0	0.0	0.0	0.0	0.0	0.0	0.0	0.0	0.0	0.0	0.0	0.0	0.0	0.0	0.0	0.0	0.0	0.0	0.0	0.0	0.0	0.0	0.0	0.0	0.0	0.0	0.0	0.0	0.0	0.0	0.0	0.0	0.0	0.0	0.0	0.0	0.0	0.0	0.0	0.0	0.0	0.0	0.0	0.0
44	199.0	199.0	0.0	10547.0	96.0	0.0	67.0	49.0	0.0	0.0	3109.0	0.0	0.0	0.0	74.0	0.0	0.0	106.0	149.0	122.0	249.0	0.0	249.0	0.0	0.0	0.0	0.0	0.0	0.0	0.0	14.0	0.0	89419.0	0.0	0.0	0.0	0.0	0.0	2899.0	0.0	0.0	0.0	0.0	49.0	0.0	0.0	49.0	0.0	20.0
45	2122.0	148.0	5218.0	148.0	0.0	40.0	0.0	123.0	0.0	0.0	54.0	0.0	25.0	28.0	0.0	54.0	0.0	0.0	608.0	0.0	0.0	0.0	0.0	7273.0	67.0	13681.0	0.0	0.0	54.0	54.0	0.0	0.0	54.0	135.0	0.0	108.0	0.0	0.0	0.0	81.0	0.0	0.0	21.0	0.0	0.0	0.0	0.0	0.0	1757.0
46	226.0	60.0	0.0	271.0	0.0	0.0	0.0	25.0	0.0	30.0	10.0	0.0	0.0	4275.0	0.0	0.0	0.0	160.0	45.0	0.0	0.0	0.0	0.0	0.0	30.0	20.0	0.0	65.0	0.0	0.0	0.0	0.0	321.0	0.0	0.0	0.0	0.0	0.0	0.0	0.0	0.0	0.0	0.0	0.0	40.0	0.0	0.0	0.0	0.0
47	801.0	801.0	0.0	7335.0	785.0	739.0	517.0	164.0	55.0	35.0	323.0	32.0	31.0	85.0	1712.0	163.0	0.0	567.0	132.0	244.0	1090.0	0.0	1232.0	29.0	402.0	81.0	0.0	3390.0	147.0	31.0	3413.0	7828.0	1574.0	21.0	152.0	42.0	1714.0	96.0	4120.0	107.0	104.0	153.0	50.0	0.0	239.0	0.0	148.0	0.0	0.0
48	723.0	125.0	461.0	262.0	0.0	31.0	0.0	123.0	0.0	0.0	0.0	19.0	18.0	0.0	0.0	0.0	0.0	41.0	199.0	0.0	0.0	13.0	0.0	32795.0	52.0	733.0	0.0	0.0	31.0	73.0	0.0	0.0	52.0	73.0	0.0	0.0	0.0	0.0	0.0	83.0	0.0	41.0	52.0	0.0	0.0	7135.0	31.0	0.0	0.0
49	369.0	61.0	107.0	200.0	0.0	0.0	0.0	76.0	37.0	17893.0	64.0	26.0	0.0	99.0	0.0	0.0	25718.0	76.0	246.0	0.0	0.0	0.0	0.0	0.0	0.0	61.0	0.0	0.0	0.0	31.0	0.0	30.0	123.0	61.0	0.0	631.0	0.0	0.0	0.0	0.0	0.0	1108.0	0.0	0.0	0.0	75.0	46.0	0.0	47.0
50	289.0	310.0	36.0	248.0	0.0	93.0	0.0	0.0	0.0	0.0	0.0	0.0	0.0	0.0	24.0	32.0	0.0	0.0	0.0	0.0	32.0	0.0	0.0	0.0	0.0	0.0	0.0	97.0	57.0	0.0	0.0	0.0	73.0	0.0	0.0	0.0	0.0	0.0	44.0	0.0	0.0	0.0	0.0	0.0	0.0	0.0	0.0	333.0	0.0
51	57.0	114.0	0.0	304.0	0.0	0.0	0.0	23.0	0.0	0.0	0.0	0.0	0.0	15.0	1064.0	0.0	0.0	0.0	65.0	0.0	1910.0	13.0	23.0	0.0	0.0	18.0	0.0	18.0	0.0	0.0	0.0	0.0	93.0	0.0	0.0	0.0	4070.0	0.0	44.0	0.0	0.0	0.0	0.0	15.0	0.0	0.0	15.0	31.0	0.0
52	1282.0	976.0	366.0	4822.0	235.0	191.0	168.0	102.0	37.0	0.0	215.0	0.0	25.0	64.0	1770.0	81.0	19.0	0.0	0.0	122.0	1098.0	26.0	366.0	0.0	258.0	0.0	0.0	1037.0	73.0	31.0	3846.0	3296.0	1102.0	0.0	76.0	59.0	1037.0	64.0	1220.0	191.0	52.0	57.0	28.0	0.0	71.0	0.0	0.0	6898.0	33.0
53	910.0	1263.0	440.0	3643.0	148.0	528.0	123.0	123.0	37.0	0.0	323.0	0.0	18.0	64.0	67.0	184.0	0.0	124.0	132.0	187.0	153.0	6.0	470.0	0.0	264.0	0.0	0.0	259.0	205.0	0.0	345.0	415.0	944.0	21.0	95.0	33.0	90.0	64.0	3907.0	235.0	83.0	0.0	57.0	0.0	263.0	0.0	138.0	166.0	53.0
54	496.0	238.0	178.0	132.0	0.0	0.0	0.0	33.0	1827.0	0.0	0.0	84.0	172.0	0.0	0.0	0.0	0.0	0.0	66.0	24.0	0.0	3026.0	0.0	44.0	230.0	46.0	0.0	0.0	19.0	743.0	0.0	0.0	59.0	26.0	0.0	158.0	0.0	0.0	0.0	1821.0	156.0	0.0	1500.0	0.0	0.0	50.0	0.0	0.0	20.0
55	153.0	416.0	0.0	336.0	0.0	148.0	0.0	0.0	0.0	0.0	0.0	0.0	0.0	0.0	0.0	0.0	0.0	0.0	0.0	0.0	0.0	0.0	0.0	0.0	0.0	0.0	0.0	51.0	51.0	0.0	57.0	71.0	79.0	0.0	74.0	0.0	0.0	0.0	79.0	0.0	0.0	0.0	0.0	0.0	0.0	0.0	0.0	194.0	0.0
56	515.0	106.0	85.0	15.0	0.0	0.0	0.0	10.0	1082.0	0.0	0.0	130.0	31.0	0.0	0.0	0.0	0.0	15.0	50.0	0.0	5.0	394.0	0.0	10.0	0.0	50.0	0.0	0.0	0.0	3845.0	0.0	0.0	15.0	126.0	0.0	505.0	0.0	0.0	0.0	1329.0	83.0	0.0	384.0	0.0	0.0	35.0	0.0	5.0	0.0
57	730.0	2286.0	326.0	691.0	148.0	1728.0	0.0	350.0	0.0	0.0	0.0	19.0	0.0	0.0	0.0	3285.0	0.0	0.0	134.0	0.0	0.0	0.0	0.0	44.0	45859.0	81.0	0.0	0.0	787.0	0.0	0.0	0.0	134.0	0.0	629.0	0.0	27.0	2132.0	115.0	0.0	0.0	0.0	0.0	96.0	0.0	75.0	0.0	139.0	20.0
58	310.0	344.0	0.0	570.0	0.0	260.0	0.0	0.0	0.0	0.0	0.0	0.0	0.0	0.0	0.0	61.0	0.0	0.0	0.0	0.0	76.0	0.0	0.0	0.0	0.0	0.0	0.0	302.0	0.0	0.0	187.0	1820.0	201.0	0.0	76.0	0.0	117.0	0.0	134.0	0.0	0.0	0.0	0.0	0.0	0.0	0.0	0.0	1585.0	0.0
59	72.0	19.0	0.0	62.0	19.0	0.0	0.0	9.0	0.0	43.0	0.0	0.0	0.0	998.0	4.0	0.0	9.0	110.0	0.0	0.0	19.0	9.0	0.0	0.0	0.0	9.0	0.0	0.0	0.0	0.0	0.0	0.0	19.0	0.0	0.0	0.0	0.0	0.0	9.0	0.0	0.0	0.0	0.0	0.0	38.0	19.0	134.0	0.0	0.0
60	68.0	109.0	0.0	57272.0	130.0	68.0	89.0	27.0	0.0	0.0	1468.0	0.0	0.0	0.0	0.0	0.0	0.0	0.0	0.0	0.0	54.0	0.0	327.0	0.0	0.0	0.0	0.0	40.0	0.0	0.0	0.0	40.0	10851.0	0.0	0.0	0.0	40.0	0.0	18711.0	0.0	0.0	0.0	0.0	0.0	764.0	0.0	0.0	122.0	0.0
61	269.0	175.0	0.0	5088.0	226.0	0.0	23.0	0.0	0.0	0.0	20516.0	0.0	0.0	23.0	23.0	0.0	0.0	159.0	58.0	0.0	0.0	0.0	164.0	0.0	0.0	0.0	0.0	0.0	0.0	0.0	0.0	0.0	13566.0	0.0	0.0	0.0	0.0	0.0	1648.0	0.0	0.0	0.0	0.0	0.0	2943.0	0.0	98.0	105.0	0.0
62	7851.0	6449.0	2243.0	11636.0	619.0	744.0	775.0	761.0	410.0	17.0	647.0	162.0	109.0	256.0	2573.0	449.0	445.0	834.0	925.0	318.0	3688.0	144.0	2944.0	250.0	431.0	387.0	0.0	4346.0	689.0	115.0	18797.0	11215.0	6693.0	137.0	181.0	237.0	2400.0	450.0	2106.0	1138.0	364.0	277.0	144.0	0.0	575.0	427.0	227.0	42141.0	201.0
63	35.0	35.0	0.0	258.0	17.0	0.0	0.0	0.0	0.0	0.0	0.0	0.0	0.0	0.0	841.0	0.0	0.0	0.0	0.0	0.0	475.0	0.0	29.0	0.0	0.0	17.0	0.0	87.0	0.0	0.0	0.0	70.0	17.0	0.0	0.0	0.0	550.0	0.0	17.0	0.0	0.0	0.0	0.0	0.0	11.0	0.0	0.0	334.0	0.0
64	772.0	863.0	0.0	12640.0	96.0	148.0	41471.0	0.0	37.0	0.0	318.0	0.0	18.0	35.0	1409.0	0.0	39.0	0.0	132.0	195.0	1409.0	6.0	121490.0	0.0	0.0	81.0	0.0	636.0	123.0	0.0	43.0	272.0	2864.0	21.0	0.0	33.0	117.0	0.0	1091.0	0.0	31.0	19.0	21.0	0.0	409.0	50.0	39.0	166.0	20.0
65	1326.0	573.0	433.0	1440.0	0.0	127.0	89.0	0.0	93.0	43.0	0.0	26.0	0.0	21.0	1702.0	0.0	0.0	88.0	395.0	16.0	2683.0	19.0	178.0	0.0	0.0	122.0	0.0	548.0	0.0	10.0	100.0	675.0	866.0	0.0	28.0	0.0	1389.0	0.0	0.0	178.0	31.0	0.0	21.0	0.0	95.0	0.0	0.0	1275.0	33.0
66	4935.0	3693.0	1645.0	772.0	0.0	0.0	0.0	0.0	503.0	17.0	0.0	872.0	335.0	0.0	0.0	61.0	59.0	0.0	369.0	0.0	400.0	268.0	0.0	44.0	489.0	268.0	0.0	0.0	73.0	402.0	43.0	0.0	1023.0	95.0	0.0	369.0	0.0	32.0	0.0	2316.0	26204.0	133.0	637.0	0.0	47.0	226.0	0.0	278.0	53.0
67	0.0	0.0	0.0	0.0	0.0	0.0	0.0	0.0	0.0	8.0	0.0	0.0	0.0	142.0	0.0	0.0	0.0	70.0	0.0	0.0	0.0	0.0	0.0	0.0	0.0	0.0	0.0	0.0	0.0	0.0	0.0	0.0	0.0	0.0	0.0	0.0	0.0	0.0	0.0	0.0	0.0	0.0	0.0	0.0	0.0	0.0	345.0	0.0	0.0
68	0.0	0.0	0.0	0.0	0.0	0.0	0.0	0.0	0.0	17.0	0.0	0.0	0.0	106.0	0.0	0.0	29.0	0.0	0.0	0.0	0.0	0.0	0.0	0.0	0.0	0.0	0.0	0.0	0.0	0.0	0.0	0.0	0.0	0.0	0.0	0.0	0.0	0.0	0.0	0.0	0.0	19.0	0.0	0.0	0.0	0.0	187.0	0.0	0.0
69	2107.0	985.0	520.0	1724.0	0.0	191.0	44.0	0.0	55.0	8.0	561.0	19.0	0.0	42.0	96.0	81.0	39.0	124.0	355.0	32.0	144.0	32.0	0.0	44.0	191.0	102.0	0.0	301.0	73.0	10.0	86.0	128.0	1023.0	0.0	0.0	0.0	63.0	32.0	274.0	164.0	52.0	66.0	43.0	15027.0	71.0	50.0	0.0	139.0	40.0
70	4364.0	320.0	7946.0	539.0	261.0	0.0	0.0	15463.0	0.0	0.0	64.0	13.0	25.0	0.0	0.0	0.0	49.0	70.0	5451.0	24.0	153.0	6.0	0.0	191.0	143.0	1673.0	0.0	0.0	0.0	52.0	0.0	0.0	295.0	528.0	0.0	135.0	0.0	0.0	0.0	179.0	0.0	133.0	0.0	0.0	0.0	603.0	0.0	0.0	60.0
71	676.0	204.0	49.0	1850.0	9593.0	0.0	0.0	0.0	0.0	0.0	4154.0	0.0	0.0	85.0	0.0	49.0	0.0	3384.0	49.0	0.0	49.0	0.0	80.0	0.0	0.0	0.0	0.0	99.0	0.0	0.0	0.0	0.0	1366.0	0.0	0.0	0.0	0.0	0.0	1614.0	0.0	0.0	0.0	0.0	0.0	161.0	0.0	79.0	86.0	0.0
72	3193.0	18224.0	1090.0	7320.0	776.0	5850.0	438.0	782.0	410.0	96.0	323.0	143.0	141.0	363.0	116.0	4579.0	326.0	709.0	792.0	236.0	477.0	268.0	0.0	324.0	7480.0	489.0	0.0	627.0	2570.0	94.0	259.0	401.0	2756.0	147.0	2670.0	178.0	90.0	3666.0	1098.0	934.0	405.0	296.0	282.0	0.0	383.0	452.0	1125.0	361.0	134.0
73	2190.0	5817.0	302.0	1888.0	96.0	59719.0	0.0	494.0	37.0	17.0	64.0	19.0	0.0	35.0	48.0	25535.0	59.0	141.0	302.0	89.0	136.0	6.0	0.0	88.0	26439.0	377.0	0.0	172.0	1510.0	31.0	28.0	85.0	787.0	52.0	13410.0	33.0	27.0	68512.0	122.0	302.0	31.0	47.0	65.0	0.0	0.0	251.0	49.0	139.0	73.0
74	35.0	65.0	0.0	371.0	0.0	0.0	67.0	0.0	0.0	0.0	0.0	0.0	0.0	0.0	8355.0	0.0	0.0	0.0	0.0	0.0	508.0	0.0	107.0	0.0	0.0	0.0	0.0	65.0	0.0	0.0	0.0	65.0	95.0	0.0	0.0	0.0	821.0	0.0	29.0	0.0	0.0	0.0	0.0	0.0	0.0	0.0	0.0	125.0	0.0
75	36.0	0.0	0.0	325.0	0.0	0.0	30.0	0.0	0.0	0.0	0.0	0.0	0.0	0.0	48.0	0.0	0.0	36.0	0.0	0.0	0.0	0.0	36.0	0.0	36.0	0.0	0.0	168.0	0.0	0.0	331.0	313.0	36.0	0.0	28.0	0.0	108.0	0.0	396.0	0.0	0.0	0.0	0.0	0.0	0.0	0.0	0.0	3087.0	0.0
76	1687.0	461.0	594.0	327.0	148.0	109.0	0.0	720.0	0.0	8.0	0.0	13.0	18.0	0.0	0.0	182.0	19.0	70.0	291.0	0.0	0.0	0.0	0.0	449.0	534.0	230.0	0.0	0.0	72.0	0.0	14.0	0.0	157.0	60.0	0.0	50.0	0.0	97.0	60.0	60.0	41.0	0.0	0.0	0.0	0.0	1068.0	0.0	0.0	534.0
77	25.0	0.0	31.0	137.0	0.0	0.0	0.0	11.0	0.0	0.0	11.0	0.0	0.0	0.0	203.0	0.0	0.0	11.0	25.0	0.0	65.0	0.0	31.0	0.0	0.0	0.0	0.0	51.0	0.0	0.0	25.0	151.0	31.0	0.0	0.0	0.0	153.0	0.0	0.0	0.0	0.0	0.0	0.0	0.0	0.0	0.0	0.0	315.0	0.0
78	310.0	18.0	50.0	73.0	0.0	0.0	0.0	22460.0	31.0	0.0	0.0	0.0	0.0	0.0	0.0	0.0	0.0	18.0	73.0	0.0	59.0	0.0	0.0	18.0	0.0	45.0	0.0	9.0	0.0	18.0	0.0	0.0	63.0	0.0	0.0	0.0	0.0	0.0	0.0	0.0	0.0	18.0	0.0	0.0	0.0	36.0	9.0	0.0	0.0
79	233.0	77.0	0.0	0.0	0.0	0.0	0.0	0.0	12.0	12.0	0.0	12.0	5.0	0.0	5.0	12.0	0.0	0.0	0.0	0.0	5.0	12.0	0.0	0.0	12.0	0.0	0.0	12.0	0.0	25.0	0.0	0.0	18.0	0.0	0.0	0.0	0.0	0.0	0.0	58.0	270.0	0.0	0.0	5.0	0.0	12.0	0.0	12.0	5.0
80	121.0	43.0	31.0	31.0	0.0	0.0	0.0	0.0	12.0	0.0	0.0	31.0	18.0	0.0	0.0	0.0	0.0	0.0	12.0	0.0	6.0	18.0	0.0	6.0	0.0	18.0	0.0	0.0	6.0	18.0	0.0	0.0	25.0	0.0	0.0	12.0	0.0	0.0	0.0	179.0	702.0	0.0	12.0	6.0	0.0	6.0	0.0	12.0	26.0
81	4893.0	119.0	2546.0	127.0	39.0	0.0	0.0	0.0	37.0	26.0	0.0	0.0	12.0	0.0	0.0	0.0	0.0	70.0	6067.0	0.0	0.0	0.0	0.0	191.0	39.0	13443.0	0.0	0.0	0.0	0.0	0.0	0.0	55.0	319.0	0.0	84.0	0.0	0.0	39.0	31.0	0.0	133.0	0.0	0.0	0.0	13970.0	0.0	0.0	0.0
82	720.0	288.0	0.0	1409.0	0.0	112.0	67.0	0.0	0.0	0.0	0.0	0.0	0.0	0.0	67.0	0.0	0.0	0.0	0.0	0.0	76.0	0.0	0.0	0.0	96.0	0.0	0.0	2810.0	0.0	0.0	0.0	15149.0	160.0	0.0	38.0	0.0	27.0	0.0	152.0	0.0	0.0	0.0	0.0	0.0	0.0	0.0	0.0	1251.0	0.0
83	2777.0	381.0	529.0	466.0	0.0	0.0	0.0	102.0	111.0	15589.0	777.0	52.0	0.0	64.0	0.0	0.0	33911.0	106.0	1081.0	16.0	110.0	0.0	0.0	73.0	776.0	402.0	0.0	0.0	0.0	136.0	0.0	0.0	381.0	190.0	0.0	4699.0	0.0	0.0	0.0	275.0	31.0	3773.0	0.0	0.0	0.0	226.0	49.0	0.0	0.0
84	676.0	144.0	217.0	43.0	0.0	0.0	0.0	0.0	0.0	70.0	0.0	273.0	0.0	0.0	0.0	0.0	177.0	0.0	43.0	0.0	0.0	0.0	0.0	14.0	0.0	77.0	0.0	0.0	0.0	31.0	0.0	0.0	103.0	36.0	0.0	884.0	0.0	0.0	0.0	311.0	770.0	63.0	86.0	30.0	0.0	75.0	0.0	36.0	0.0
85	1327.0	33.0	690.0	87.0	0.0	0.0	0.0	0.0	1092.0	0.0	0.0	84.0	18.0	0.0	0.0	0.0	0.0	0.0	167.0	0.0	0.0	529.0	0.0	0.0	0.0	268.0	0.0	0.0	0.0	7299.0	0.0	0.0	107.0	221.0	0.0	402.0	0.0	0.0	13.0	1353.0	52.0	13.0	435.0	0.0	0.0	50.0	0.0	13.0	0.0
86	197.0	6765.0	0.0	1881.0	0.0	1638.0	213.0	0.0	0.0	0.0	0.0	0.0	12.0	0.0	0.0	633.0	0.0	0.0	121.0	0.0	0.0	6.0	409.0	0.0	1956.0	0.0	0.0	0.0	1137.0	0.0	28.0	71.0	212.0	0.0	505.0	0.0	27.0	997.0	213.0	0.0	0.0	0.0	0.0	0.0	143.0	0.0	49.0	0.0	0.0
87	1172.0	62.0	0.0	2438.0	0.0	0.0	168.0	0.0	0.0	0.0	86.0	0.0	0.0	0.0	96.0	0.0	0.0	70.0	0.0	40.0	68.0	0.0	251.0	0.0	0.0	0.0	0.0	6027.0	0.0	0.0	0.0	606.0	83.0	0.0	0.0	0.0	90.0	0.0	183.0	0.0	0.0	0.0	0.0	0.0	0.0	0.0	0.0	278.0	0.0
88	293.0	1828.0	0.0	326.0	65.0	574.0	0.0	97.0	0.0	0.0	0.0	13.0	0.0	0.0	0.0	960.0	0.0	0.0	65.0	16.0	0.0	0.0	65.0	73.0	748.0	48.0	0.0	0.0	2350.0	0.0	0.0	0.0	65.0	0.0	200.0	0.0	0.0	10968.0	0.0	0.0	0.0	0.0	28.0	0.0	0.0	125.0	0.0	0.0	47.0
89	217.0	630.0	80.0	91.0	0.0	638.0	0.0	57.0	0.0	0.0	0.0	0.0	12.0	0.0	0.0	4047.0	0.0	0.0	34.0	0.0	0.0	0.0	0.0	0.0	16715.0	0.0	0.0	68.0	183.0	0.0	0.0	0.0	22.0	34.0	171.0	0.0	0.0	1543.0	22.0	0.0	0.0	0.0	0.0	0.0	0.0	57.0	0.0	0.0	0.0
90	521.0	2053.0	61.0	306.0	0.0	2170.0	0.0	45.0	0.0	0.0	0.0	0.0	0.0	0.0	0.0	12980.0	0.0	0.0	76.0	0.0	0.0	0.0	0.0	0.0	12802.0	61.0	0.0	61.0	291.0	0.0	0.0	0.0	76.0	0.0	858.0	0.0	0.0	6979.0	0.0	0.0	31.0	0.0	0.0	0.0	0.0	50.0	0.0	0.0	0.0
91	2506.0	4864.0	1187.0	1813.0	200.0	4748.0	56.0	0.0	0.0	0.0	0.0	0.0	6.0	0.0	0.0	263.0	19.0	0.0	362.0	0.0	0.0	0.0	0.0	0.0	230.0	81.0	0.0	562.0	758.0	0.0	0.0	257.0	551.0	0.0	412.0	0.0	0.0	230.0	152.0	0.0	0.0	47.0	0.0	0.0	47.0	0.0	0.0	5006.0	40.0
92	303.0	1183.0	32.0	233.0	0.0	1395.0	0.0	32.0	0.0	0.0	0.0	0.0	0.0	0.0	0.0	277.0	0.0	0.0	0.0	0.0	0.0	0.0	25.0	0.0	546.0	0.0	0.0	0.0	138.0	0.0	28.0	0.0	127.0	40.0	2203.0	0.0	0.0	450.0	0.0	73.0	0.0	0.0	0.0	0.0	32.0	0.0	0.0	43.0	0.0
93	1214.0	1516.0	142.0	825.0	0.0	246.0	0.0	0.0	0.0	0.0	0.0	0.0	0.0	0.0	0.0	95.0	29.0	0.0	0.0	0.0	0.0	0.0	0.0	0.0	95.0	0.0	0.0	216.0	206.0	0.0	0.0	186.0	285.0	0.0	111.0	0.0	0.0	0.0	95.0	0.0	0.0	0.0	0.0	0.0	0.0	0.0	0.0	1140.0	87.0
94	461.0	390.0	0.0	3835.0	130.0	284.0	123.0	102.0	0.0	0.0	107.0	0.0	18.0	0.0	386.0	81.0	0.0	177.0	0.0	89.0	272.0	0.0	248.0	59.0	0.0	0.0	0.0	1349.0	73.0	20.0	2376.0	1775.0	629.0	0.0	47.0	42.0	306.0	0.0	1343.0	0.0	62.0	0.0	21.0	0.0	71.0	0.0	59.0	32906.0	0.0
95	376.0	135.0	32.0	11.0	0.0	0.0	0.0	0.0	0.0	0.0	0.0	0.0	19.0	0.0	0.0	5.0	0.0	0.0	11.0	0.0	0.0	0.0	0.0	5.0	19.0	0.0	0.0	0.0	0.0	11.0	0.0	0.0	0.0	0.0	0.0	0.0	0.0	0.0	0.0	239.0	228.0	0.0	32.0	0.0	0.0	19.0	0.0	19.0	0.0
96	233.0	243.0	0.0	352.0	0.0	129.0	0.0	0.0	0.0	0.0	51.0	0.0	0.0	0.0	0.0	0.0	0.0	0.0	0.0	0.0	0.0	0.0	0.0	0.0	0.0	0.0	0.0	172.0	0.0	0.0	43.0	1619.0	77.0	0.0	38.0	0.0	27.0	32.0	88.0	0.0	0.0	0.0	0.0	0.0	0.0	0.0	0.0	445.0	0.0
97	745.0	857.0	163.0	173.0	0.0	30.0	0.0	0.0	224.0	0.0	0.0	1622.0	1954.0	0.0	0.0	0.0	0.0	0.0	91.0	0.0	30.0	163.0	0.0	0.0	112.0	112.0	0.0	0.0	0.0	173.0	0.0	0.0	255.0	0.0	0.0	142.0	0.0	0.0	0.0	898.0	353.0	0.0	255.0	30.0	0.0	75.0	0.0	71.0	0.0
98	4362.0	784.0	1862.0	980.0	165.0	294.0	44.0	514.0	167.0	43.0	561.0	149.0	103.0	85.0	0.0	294.0	99.0	124.0	931.0	16.0	178.0	58.0	0.0	21450.0	441.0	2009.0	0.0	0.0	197.0	157.0	14.0	0.0	629.0	126.0	76.0	196.0	27.0	245.0	0.0	539.0	145.0	294.0	123.0	0.0	71.0	73394.0	59.0	0.0	5059.0
99	1694.0	553.0	754.0	318.0	0.0	67.0	0.0	205.0	83.0	0.0	0.0	0.0	50.0	0.0	0.0	201.0	19.0	0.0	150.0	0.0	0.0	19.0	0.0	1135.0	184.0	201.0	0.0	0.0	73.0	20.0	0.0	0.0	393.0	0.0	0.0	59.0	0.0	117.0	0.0	83.0	0.0	47.0	0.0	0.0	0.0	1959.0	0.0	0.0	620.0
100	612.0	96.0	139.0	0.0	0.0	0.0	0.0	0.0	0.0	0.0	0.0	32.0	16.0	0.0	0.0	0.0	0.0	0.0	10.0	0.0	48.0	0.0	0.0	0.0	10.0	0.0	0.0	0.0	0.0	21.0	0.0	0.0	37.0	0.0	0.0	48.0	0.0	0.0	0.0	311.0	639.0	0.0	16.0	0.0	0.0	32.0	0.0	16.0	0.0
101	577.0	20752.0	0.0	4136.0	104.0	1170.0	337.0	247.0	37.0	0.0	129.0	32.0	12.0	0.0	29.0	2146.0	0.0	124.0	198.0	48.0	0.0	32.0	647.0	14.0	1870.0	102.0	0.0	324.0	1201.0	20.0	14.0	157.0	551.0	21.0	1020.0	0.0	0.0	1350.0	518.0	0.0	31.0	0.0	21.0	0.0	119.0	100.0	167.0	0.0	60.0
102	36.0	36.0	0.0	126.0	9.0	0.0	0.0	0.0	0.0	0.0	0.0	0.0	0.0	533.0	0.0	0.0	0.0	45.0	0.0	0.0	0.0	0.0	0.0	0.0	0.0	0.0	0.0	0.0	31.0	0.0	0.0	0.0	36.0	0.0	0.0	0.0	0.0	0.0	0.0	9.0	0.0	0.0	0.0	0.0	4.0	18.0	562.0	4.0	0.0
103	379.0	270.0	0.0	1719.0	0.0	0.0	123.0	0.0	0.0	8.0	0.0	0.0	6.0	0.0	957.0	0.0	0.0	0.0	0.0	16.0	323.0	0.0	0.0	0.0	0.0	0.0	0.0	473.0	0.0	0.0	821.0	839.0	352.0	0.0	0.0	0.0	830.0	0.0	122.0	0.0	20.0	0.0	0.0	0.0	0.0	0.0	0.0	2308.0	0.0
104	776.0	151.0	110.0	363.0	80.0	0.0	0.0	4164.0	0.0	0.0	0.0	13.0	0.0	0.0	0.0	0.0	0.0	60.0	131.0	0.0	93.0	0.0	0.0	0.0	100.0	40.0	0.0	0.0	0.0	0.0	0.0	0.0	90.0	0.0	0.0	0.0	0.0	90.0	40.0	0.0	0.0	19.0	0.0	0.0	0.0	70.0	49.0	0.0	0.0
105	60.0	120.0	0.0	410.0	0.0	40.0	0.0	0.0	0.0	0.0	40.0	0.0	0.0	0.0	96.0	0.0	0.0	0.0	0.0	0.0	0.0	0.0	150.0	0.0	140.0	0.0	0.0	80.0	0.0	0.0	10306.0	180.0	100.0	0.0	0.0	0.0	108.0	0.0	152.0	0.0	0.0	0.0	0.0	30.0	0.0	0.0	0.0	1871.0	0.0
106	99.0	33.0	19.0	59.0	6.0	0.0	0.0	19.0	0.0	0.0	0.0	0.0	0.0	448.0	0.0	0.0	0.0	13.0	19.0	0.0	13.0	0.0	6.0	0.0	6.0	0.0	0.0	13.0	0.0	0.0	0.0	0.0	66.0	0.0	0.0	0.0	0.0	0.0	6.0	0.0	6.0	0.0	0.0	0.0	6.0	0.0	493.0	0.0	0.0
107	459.0	2721.0	0.0	1837.0	0.0	851.0	820.0	102.0	55.0	8.0	0.0	58.0	18.0	28.0	48.0	1083.0	19.0	106.0	0.0	40.0	0.0	0.0	1148.0	14.0	2128.0	102.0	0.0	194.0	318.0	0.0	57.0	128.0	265.0	0.0	429.0	33.0	36.0	1190.0	305.0	0.0	0.0	0.0	0.0	0.0	0.0	0.0	0.0	0.0	0.0
108	990.0	67.0	472.0	33.0	0.0	22.0	0.0	11.0	3850.0	0.0	0.0	143.0	25.0	0.0	0.0	0.0	0.0	0.0	191.0	0.0	0.0	911.0	0.0	59.0	45.0	90.0	0.0	0.0	0.0	8895.0	0.0	0.0	45.0	168.0	0.0	855.0	0.0	0.0	0.0	2612.0	249.0	22.0	911.0	0.0	0.0	75.0	0.0	33.0	0.0
109	277.0	64.0	74.0	89.0	96.0	0.0	0.0	1050.0	0.0	0.0	17.0	0.0	0.0	0.0	0.0	0.0	0.0	49.0	103.0	0.0	0.0	0.0	0.0	0.0	74.0	32.0	0.0	0.0	0.0	0.0	0.0	0.0	57.0	0.0	0.0	0.0	0.0	0.0	0.0	0.0	0.0	324.0	0.0	0.0	0.0	0.0	0.0	0.0	20.0
110	930.0	134.0	384.0	241.0	53.0	0.0	0.0	555.0	0.0	35.0	35.0	0.0	0.0	0.0	0.0	0.0	99.0	106.0	617.0	0.0	53.0	0.0	0.0	0.0	0.0	116.0	0.0	0.0	35.0	0.0	0.0	0.0	205.0	53.0	0.0	0.0	0.0	0.0	35.0	35.0	0.0	1323.0	0.0	53.0	0.0	75.0	0.0	0.0	0.0
111	1396.0	937.0	284.0	3960.0	130.0	248.0	67.0	91.0	0.0	0.0	107.0	0.0	0.0	0.0	0.0	0.0	0.0	0.0	0.0	0.0	0.0	0.0	0.0	0.0	128.0	0.0	0.0	908.0	147.0	0.0	14.0	372.0	708.0	0.0	57.0	0.0	0.0	64.0	366.0	0.0	0.0	0.0	0.0	0.0	0.0	0.0	0.0	1835.0	33.0
112	2395.0	1871.0	449.0	6474.0	139.0	280.0	56.0	0.0	0.0	0.0	172.0	13.0	0.0	0.0	38.0	81.0	0.0	0.0	165.0	0.0	102.0	0.0	0.0	59.0	0.0	122.0	0.0	16280.0	243.0	10.0	28.0	616.0	1181.0	0.0	114.0	0.0	27.0	64.0	335.0	0.0	0.0	0.0	0.0	0.0	119.0	0.0	0.0	4367.0	33.0
113	156.0	362.0	0.0	175.0	0.0	313.0	0.0	0.0	0.0	0.0	0.0	0.0	6.0	0.0	0.0	66.0	0.0	0.0	0.0	0.0	0.0	0.0	36.0	0.0	0.0	0.0	0.0	54.0	30.0	0.0	0.0	71.0	42.0	0.0	313.0	0.0	0.0	30.0	30.0	0.0	0.0	0.0	0.0	0.0	0.0	0.0	0.0	30.0	0.0
114	323.0	846.0	0.0	694.0	0.0	4737.0	0.0	0.0	0.0	0.0	0.0	0.0	6.0	0.0	38.0	161.0	0.0	0.0	0.0	0.0	76.0	0.0	0.0	0.0	199.0	0.0	0.0	259.0	114.0	0.0	28.0	171.0	180.0	0.0	970.0	0.0	27.0	123.0	183.0	0.0	0.0	0.0	0.0	0.0	0.0	0.0	0.0	361.0	0.0
115	358.0	92.0	17.0	145.0	0.0	0.0	0.0	13.0	0.0	8.0	0.0	0.0	0.0	658.0	0.0	0.0	17.0	44.0	26.0	0.0	17.0	0.0	0.0	0.0	17.0	0.0	0.0	0.0	57.0	0.0	0.0	0.0	212.0	0.0	0.0	0.0	0.0	0.0	0.0	0.0	0.0	0.0	0.0	0.0	84.0	0.0	1017.0	0.0	0.0
116	990.0	280.0	354.0	384.0	130.0	0.0	0.0	2923.0	0.0	17.0	0.0	0.0	0.0	0.0	0.0	103.0	0.0	0.0	266.0	16.0	0.0	0.0	0.0	29.0	354.0	73.0	0.0	0.0	73.0	0.0	14.0	0.0	251.0	88.0	28.0	67.0	0.0	103.0	88.0	0.0	0.0	38.0	0.0	0.0	0.0	118.0	49.0	0.0	0.0
117	97.0	51.0	32.0	125.0	0.0	0.0	0.0	0.0	0.0	0.0	9.0	0.0	0.0	46.0	0.0	0.0	0.0	69.0	55.0	0.0	0.0	0.0	0.0	0.0	0.0	0.0	0.0	0.0	0.0	0.0	0.0	0.0	143.0	0.0	0.0	0.0	0.0	0.0	0.0	0.0	0.0	18.0	0.0	0.0	9.0	0.0	111.0	9.0	0.0
118	2415.0	1828.0	522.0	10772.0	113.0	234.0	1697.0	226.0	55.0	8.0	522.0	19.0	0.0	177.0	587.0	102.0	118.0	212.0	326.0	14359.0	391.0	19.0	6398.0	118.0	230.0	142.0	0.0	457.0	172.0	31.0	144.0	171.0	4635.0	84.0	19.0	33.0	180.0	160.0	652.0	191.0	72.0	114.0	72.0	0.0	587.0	100.0	79.0	305.0	53.0
119	79.0	172.0	0.0	1202.0	0.0	39.0	0.0	46.0	0.0	0.0	0.0	0.0	0.0	78.0	0.0	0.0	0.0	124.0	53.0	0.0	0.0	0.0	0.0	0.0	0.0	0.0	843.0	0.0	39.0	0.0	0.0	0.0	3236.0	0.0	0.0	0.0	0.0	0.0	132.0	0.0	0.0	0.0	0.0	0.0	245.0	0.0	39.0	39.0	0.0
120	12.0	31.0	0.0	177.0	0.0	12.0	0.0	0.0	0.0	0.0	0.0	0.0	0.0	0.0	779.0	0.0	0.0	0.0	12.0	0.0	310.0	0.0	0.0	0.0	0.0	0.0	0.0	0.0	0.0	0.0	0.0	63.0	44.0	0.0	0.0	0.0	487.0	19.0	12.0	0.0	0.0	0.0	0.0	0.0	0.0	0.0	0.0	95.0	0.0
121	1073.0	988.0	282.0	1609.0	96.0	0.0	0.0	112.0	18.0	112.0	86.0	0.0	0.0	35115.0	0.0	0.0	89.0	1384.0	310.0	32.0	282.0	0.0	0.0	44.0	141.0	141.0	0.0	0.0	0.0	31.0	0.0	0.0	1977.0	0.0	0.0	42.0	18.0	0.0	0.0	0.0	20.0	38.0	21.0	0.0	169.0	0.0	43264.0	0.0	0.0
122	98630.0	314.0	32600.0	885.0	113.0	191.0	0.0	555.0	354.0	175.0	129.0	214.0	56.0	35.0	0.0	61.0	227.0	159.0	20886.0	24.0	153.0	91.0	0.0	545.0	632.0	16685.0	0.0	0.0	73.0	513.0	0.0	0.0	551.0	6571.0	0.0	2553.0	36.0	64.0	122.0	371.0	208.0	965.0	123.0	0.0	71.0	3140.0	69.0	0.0	214.0
123	204.0	131.0	43.0	5829.0	122.0	0.0	134.0	43.0	0.0	0.0	907.0	0.0	0.0	35.0	116.0	0.0	0.0	29.0	73.0	89.0	131.0	0.0	189.0	0.0	0.0	0.0	0.0	0.0	29.0	0.0	0.0	0.0	32549.0	0.0	0.0	0.0	0.0	0.0	1373.0	43.0	0.0	0.0	0.0	0.0	2205.0	0.0	0.0	43.0	0.0
124	1044.0	941.0	223.0	1436.0	0.0	0.0	74.0	55.0	0.0	0.0	0.0	0.0	0.0	0.0	29.0	0.0	19.0	0.0	65.0	568.0	55.0	0.0	83.0	44.0	0.0	0.0	0.0	0.0	0.0	0.0	0.0	0.0	1520.0	21.0	0.0	0.0	0.0	0.0	0.0	93.0	0.0	0.0	14.0	0.0	83.0	0.0	0.0	242.0	0.0
125	86.0	705.0	0.0	212.0	43.0	72.0	0.0	0.0	0.0	0.0	0.0	0.0	0.0	0.0	0.0	81.0	0.0	0.0	32.0	0.0	0.0	0.0	118.0	0.0	0.0	0.0	0.0	0.0	0.0	0.0	0.0	0.0	57.0	0.0	85.0	0.0	0.0	64.0	0.0	0.0	0.0	0.0	0.0	0.0	0.0	32.0	0.0	72.0	0.0
126	479.0	1449.0	191.0	359.0	0.0	297.0	0.0	95.0	0.0	0.0	0.0	0.0	0.0	71.0	0.0	408.0	0.0	0.0	131.0	0.0	0.0	26.0	0.0	44.0	345.0	215.0	0.0	0.0	1377.0	31.0	0.0	0.0	131.0	0.0	133.0	67.0	0.0	707.0	0.0	95.0	0.0	28.0	0.0	0.0	0.0	125.0	59.0	0.0	73.0
127	332.0	38.0	180.0	38.0	0.0	19.0	0.0	0.0	38822.0	0.0	0.0	175.0	37.0	0.0	0.0	9.0	19.0	0.0	19.0	0.0	0.0	4551.0	0.0	0.0	19.0	19.0	0.0	0.0	0.0	1257.0	0.0	0.0	38.0	85.0	0.0	209.0	0.0	0.0	0.0	2707.0	104.0	0.0	1453.0	0.0	0.0	28.0	0.0	0.0	0.0
128	214.0	43.0	70.0	36.0	0.0	0.0	3.0	10.0	147.0	0.0	0.0	260.0	451.0	0.0	0.0	0.0	10.0	0.0	16.0	0.0	0.0	56.0	0.0	0.0	0.0	30.0	0.0	0.0	3.0	50.0	0.0	0.0	3.0	0.0	0.0	50.0	0.0	0.0	0.0	227.0	104.0	0.0	50.0	0.0	3.0	0.0	0.0	0.0	3.0
129	1881.0	119.0	778.0	299.0	87.0	0.0	0.0	494.0	18.0	0.0	59.0	13.0	12.0	0.0	0.0	59.0	0.0	0.0	383.0	0.0	0.0	0.0	0.0	2021.0	95.0	251.0	0.0	0.0	0.0	0.0	0.0	0.0	71.0	31.0	0.0	95.0	0.0	0.0	71.0	143.0	0.0	19.0	0.0	0.0	0.0	15420.0	0.0	0.0	742.0
130	0.0	0.0	0.0	0.0	0.0	0.0	0.0	0.0	0.0	0.0	0.0	0.0	0.0	0.0	0.0	0.0	0.0	0.0	0.0	0.0	0.0	0.0	0.0	0.0	0.0	0.0	0.0	0.0	0.0	0.0	0.0	0.0	0.0	0.0	0.0	0.0	0.0	0.0	0.0	0.0	0.0	0.0	0.0	0.0	0.0	0.0	0.0	0.0	0.0
131	0.0	10.0	0.0	409.0	3.0	10.0	38.0	0.0	0.0	0.0	0.0	0.0	0.0	0.0	0.0	0.0	0.0	0.0	10.0	9578.0	0.0	0.0	31.0	0.0	0.0	17.0	0.0	38.0	10.0	0.0	0.0	10.0	131.0	0.0	0.0	0.0	10.0	0.0	24.0	0.0	10.0	0.0	10.0	10.0	0.0	0.0	0.0	3.0	0.0
132	1225.0	88.0	284.0	257.0	122.0	0.0	0.0	473.0	0.0	0.0	0.0	0.0	0.0	0.0	0.0	40.0	19.0	70.0	203.0	0.0	67.0	26.0	0.0	29.0	143.0	121.0	0.0	0.0	0.0	10.0	0.0	0.0	325.0	31.0	0.0	0.0	0.0	0.0	74.0	0.0	0.0	487.0	0.0	0.0	0.0	33.0	0.0	0.0	0.0
133	1161.0	906.0	424.0	127.0	70.0	127.0	0.0	123.0	37.0	0.0	0.0	13.0	12.0	0.0	0.0	113.0	0.0	70.0	198.0	0.0	0.0	0.0	0.0	973.0	325.0	283.0	0.0	0.0	169.0	20.0	0.0	0.0	127.0	0.0	0.0	0.0	0.0	311.0	0.0	155.0	0.0	0.0	0.0	0.0	0.0	1834.0	0.0	0.0	1161.0
134	251.0	173.0	47.0	818.0	0.0	110.0	56.0	0.0	0.0	0.0	0.0	13.0	0.0	0.0	2679.0	0.0	0.0	0.0	0.0	0.0	1567.0	0.0	62.0	0.0	0.0	0.0	0.0	188.0	0.0	0.0	14.0	220.0	125.0	31.0	0.0	0.0	2120.0	0.0	62.0	0.0	0.0	0.0	0.0	0.0	0.0	0.0	0.0	188.0	0.0
135	1214.0	1862.0	0.0	550.0	96.0	6252.0	0.0	64.0	0.0	0.0	0.0	0.0	0.0	0.0	0.0	1717.0	0.0	0.0	0.0	0.0	0.0	0.0	0.0	29.0	2301.0	0.0	0.0	48.0	680.0	0.0	0.0	0.0	64.0	0.0	1268.0	0.0	0.0	3320.0	64.0	0.0	0.0	0.0	0.0	0.0	0.0	0.0	0.0	0.0	0.0
136	361.0	0.0	0.0	2498.0	0.0	46.0	12624.0	23.0	0.0	0.0	58.0	0.0	0.0	0.0	198.0	0.0	0.0	0.0	0.0	48.0	140.0	0.0	41196.0	0.0	0.0	0.0	0.0	151.0	0.0	0.0	0.0	0.0	315.0	0.0	0.0	0.0	0.0	0.0	105.0	0.0	0.0	0.0	0.0	0.0	81.0	0.0	0.0	0.0	0.0
137	58.0	178.0	0.0	255.0	0.0	42.0	0.0	0.0	0.0	0.0	19.0	0.0	0.0	0.0	0.0	19.0	0.0	0.0	0.0	16.0	23.0	0.0	58.0	0.0	38.0	0.0	0.0	19.0	0.0	0.0	187.0	71.0	30.0	0.0	0.0	0.0	0.0	0.0	122.0	0.0	0.0	0.0	0.0	0.0	0.0	0.0	0.0	69.0	0.0
138	199.0	65.0	24.0	474.0	86.0	18.0	0.0	18.0	0.0	0.0	159.0	0.0	0.0	159.0	0.0	0.0	0.0	1133.0	45.0	0.0	0.0	0.0	0.0	0.0	0.0	0.0	0.0	106.0	0.0	0.0	0.0	0.0	313.0	0.0	0.0	0.0	0.0	0.0	59.0	0.0	0.0	0.0	0.0	0.0	79.0	0.0	1683.0	24.0	0.0
139	1027.0	82.0	27.0	493.0	0.0	0.0	67.0	0.0	0.0	0.0	27.0	0.0	0.0	0.0	48.0	0.0	0.0	0.0	0.0	0.0	27.0	0.0	123.0	0.0	0.0	0.0	0.0	2602.0	0.0	0.0	0.0	1068.0	27.0	0.0	0.0	0.0	27.0	0.0	68.0	0.0	0.0	0.0	0.0	0.0	0.0	0.0	0.0	417.0	0.0
140	211.0	84.0	0.0	40340.0	63.0	0.0	202.0	0.0	0.0	0.0	928.0	0.0	0.0	0.0	126.0	0.0	0.0	0.0	0.0	40.0	63.0	0.0	9540.0	0.0	0.0	0.0	0.0	42.0	0.0	0.0	0.0	42.0	12755.0	0.0	0.0	0.0	0.0	0.0	1648.0	0.0	0.0	0.0	0.0	84.0	1175.0	0.0	0.0	105.0	0.0
141	1237.0	557.0	296.0	1011.0	314.0	0.0	0.0	3212.0	0.0	0.0	86.0	0.0	12.0	35.0	0.0	104.0	29.0	354.0	488.0	40.0	195.0	0.0	0.0	59.0	331.0	174.0	0.0	172.0	73.0	20.0	0.0	0.0	629.0	0.0	47.0	33.0	27.0	96.0	183.0	0.0	31.0	95.0	0.0	0.0	71.0	191.0	39.0	0.0	0.0
142	365.0	125.0	83.0	125.0	73.0	31.0	0.0	741.0	0.0	0.0	0.0	0.0	0.0	0.0	0.0	41.0	0.0	52.0	104.0	0.0	31.0	0.0	0.0	31.0	125.0	0.0	0.0	73.0	31.0	0.0	0.0	31.0	93.0	0.0	0.0	0.0	0.0	31.0	0.0	31.0	0.0	0.0	0.0	0.0	0.0	52.0	0.0	52.0	20.0
143	347.0	85.0	102.0	119.0	96.0	0.0	0.0	308.0	0.0	0.0	51.0	0.0	0.0	22.0	0.0	0.0	79.0	0.0	165.0	0.0	0.0	0.0	0.0	0.0	0.0	28.0	0.0	0.0	0.0	0.0	0.0	0.0	39.0	28.0	0.0	0.0	0.0	0.0	0.0	56.0	0.0	512.0	0.0	0.0	22.0	51.0	0.0	0.0	0.0
144	457.0	1284.0	0.0	305.0	38.0	3106.0	0.0	0.0	0.0	0.0	0.0	0.0	0.0	0.0	0.0	1716.0	0.0	0.0	50.0	0.0	0.0	0.0	0.0	29.0	2646.0	38.0	0.0	0.0	889.0	0.0	0.0	0.0	63.0	0.0	1316.0	0.0	0.0	6433.0	50.0	0.0	0.0	0.0	0.0	0.0	0.0	0.0	0.0	0.0	0.0
145	128.0	55.0	27.0	239.0	0.0	0.0	0.0	0.0	0.0	0.0	0.0	0.0	0.0	0.0	725.0	0.0	0.0	0.0	0.0	0.0	553.0	0.0	45.0	0.0	0.0	0.0	0.0	55.0	0.0	0.0	187.0	174.0	55.0	0.0	0.0	0.0	397.0	0.0	64.0	0.0	0.0	0.0	0.0	0.0	0.0	0.0	0.0	2336.0	0.0
146	122.0	157.0	0.0	5273.0	69.0	0.0	33.0	0.0	0.0	0.0	1295.0	0.0	0.0	0.0	52.0	0.0	34.0	0.0	17.0	106.0	104.0	0.0	261.0	0.0	0.0	0.0	0.0	17.0	87.0	0.0	0.0	0.0	66604.0	0.0	0.0	0.0	0.0	0.0	1617.0	0.0	0.0	0.0	0.0	0.0	2706.0	0.0	0.0	34.0	34.0
147	105.0	76.0	0.0	158.0	0.0	23.0	0.0	0.0	0.0	0.0	17.0	0.0	0.0	0.0	17.0	0.0	0.0	0.0	0.0	0.0	35.0	0.0	23.0	0.0	23.0	0.0	0.0	82.0	0.0	0.0	3629.0	94.0	23.0	0.0	23.0	0.0	36.0	0.0	41.0	0.0	0.0	0.0	0.0	0.0	0.0	0.0	0.0	2086.0	0.0
148	459.0	517.0	86.0	13138.0	218.0	0.0	56.0	0.0	0.0	0.0	6154.0	0.0	0.0	99.0	58.0	86.0	29.0	301.0	114.0	65.0	316.0	0.0	287.0	44.0	0.0	0.0	0.0	0.0	0.0	0.0	14.0	0.0	46746.0	0.0	0.0	0.0	0.0	0.0	4242.0	0.0	0.0	0.0	0.0	0.0	43152.0	0.0	138.0	86.0	0.0
149	918.0	160.0	143.0	25.0	0.0	0.0	0.0	0.0	63.0	0.0	0.0	139.0	71.0	0.0	0.0	0.0	0.0	0.0	46.0	0.0	68.0	46.0	0.0	0.0	84.0	46.0	0.0	0.0	16.0	0.0	0.0	0.0	71.0	0.0	0.0	29.0	0.0	0.0	0.0	611.0	1188.0	0.0	96.0	0.0	0.0	0.0	0.0	46.0	0.0
150	0.0	0.0	0.0	0.0	0.0	0.0	0.0	0.0	0.0	0.0	0.0	0.0	0.0	0.0	0.0	0.0	0.0	0.0	0.0	0.0	0.0	0.0	0.0	0.0	0.0	0.0	0.0	0.0	0.0	0.0	0.0	0.0	0.0	0.0	0.0	0.0	0.0	0.0	0.0	0.0	0.0	0.0	0.0	0.0	0.0	0.0	0.0	0.0	0.0
151	1343.0	1709.0	0.0	1129.0	87.0	1129.0	56.0	185.0	55.0	0.0	107.0	0.0	18.0	78.0	29.0	244.0	69.0	0.0	0.0	73.0	238.0	0.0	0.0	29.0	305.0	122.0	0.0	454.0	147.0	52.0	158.0	300.0	472.0	0.0	244.0	0.0	63.0	160.0	0.0	119.0	41.0	38.0	79.0	0.0	0.0	50.0	69.0	611.0	0.0
152	234.0	516.0	0.0	24519.0	628.0	0.0	89.0	0.0	0.0	0.0	27578.0	0.0	0.0	56.0	70.0	0.0	19.0	195.0	46.0	16.0	46.0	0.0	563.0	29.0	0.0	0.0	0.0	140.0	0.0	0.0	0.0	0.0	39089.0	0.0	0.0	0.0	0.0	0.0	14285.0	0.0	0.0	0.0	0.0	0.0	3144.0	0.0	79.0	328.0	26.0
153	2318.0	10256.0	891.0	3299.0	261.0	7403.0	146.0	741.0	298.0	17.0	237.0	71.0	109.0	355.0	0.0	13043.0	257.0	514.0	624.0	89.0	255.0	157.0	0.0	309.0	11623.0	550.0	0.0	410.0	29048.0	94.0	144.0	229.0	1811.0	73.0	3529.0	178.0	54.0	78708.0	274.0	535.0	249.0	296.0	166.0	0.0	191.0	954.0	217.0	139.0	282.0
154	872.0	832.0	198.0	1823.0	104.0	127.0	168.0	0.0	74.0	17.0	86.0	13.0	12.0	0.0	31344.0	143.0	29.0	0.0	158.0	65.0	12291.0	0.0	237.0	73.0	0.0	0.0	0.0	436.0	0.0	20.0	158.0	396.0	708.0	0.0	0.0	33.0	53307.0	96.0	183.0	107.0	0.0	114.0	0.0	0.0	119.0	75.0	0.0	554.0	0.0
155	186.0	311.0	30.0	303.0	0.0	69.0	0.0	0.0	0.0	0.0	0.0	0.0	0.0	0.0	0.0	43.0	0.0	0.0	0.0	0.0	0.0	6.0	30.0	0.0	43.0	0.0	0.0	51.0	25.0	0.0	28.0	0.0	56.0	0.0	0.0	0.0	0.0	25.0	183.0	0.0	0.0	0.0	0.0	25.0	0.0	0.0	0.0	38.0	0.0
156	772.0	24199.0	0.0	1221.0	199.0	1096.0	101.0	149.0	37.0	0.0	86.0	0.0	62.0	64.0	0.0	2666.0	0.0	0.0	0.0	0.0	0.0	0.0	174.0	88.0	2517.0	224.0	0.0	0.0	4186.0	0.0	0.0	0.0	0.0	31.0	398.0	0.0	0.0	1869.0	0.0	131.0	31.0	57.0	0.0	0.0	0.0	125.0	69.0	0.0	33.0
157	3344.0	771.0	243.0	2910.0	663.0	148.0	0.0	988.0	0.0	0.0	107.0	0.0	0.0	0.0	0.0	81.0	0.0	283.0	216.0	0.0	170.0	0.0	0.0	44.0	230.0	0.0	0.0	367.0	0.0	0.0	14.0	0.0	284.0	0.0	57.0	0.0	27.0	64.0	641.0	0.0	0.0	0.0	0.0	0.0	47.0	50.0	0.0	611.0	0.0
158	56.0	113.0	0.0	27479.0	104.0	0.0	134.0	0.0	0.0	0.0	1058.0	0.0	0.0	0.0	18.0	0.0	0.0	0.0	18.0	32.0	75.0	0.0	379.0	0.0	0.0	0.0	0.0	37.0	18.0	0.0	0.0	0.0	39739.0	0.0	0.0	0.0	0.0	0.0	1556.0	0.0	0.0	0.0	0.0	0.0	2429.0	0.0	37.0	0.0	0.0
159	1072.0	11028.0	370.0	4020.0	1056.0	3595.0	652.0	391.0	93.0	0.0	1144.0	52.0	103.0	128.0	0.0	3066.0	69.0	496.0	165.0	40.0	323.0	104.0	2221.0	118.0	6127.0	163.0	0.0	410.0	1148.0	62.0	158.0	186.0	1102.0	42.0	944.0	0.0	54.0	2830.0	1159.0	215.0	83.0	86.0	57.0	0.0	311.0	175.0	286.0	194.0	33.0
160	83.0	344.0	39.0	216.0	0.0	30.0	0.0	0.0	0.0	0.0	52.0	0.0	0.0	0.0	0.0	44.0	0.0	0.0	0.0	0.0	44.0	0.0	44.0	0.0	79.0	0.0	0.0	0.0	30.0	0.0	43.0	0.0	132.0	0.0	0.0	0.0	27.0	0.0	123.0	52.0	0.0	0.0	0.0	0.0	0.0	0.0	0.0	52.0	0.0
161	25.0	25.0	0.0	2220.0	0.0	12.0	0.0	0.0	0.0	0.0	237.0	0.0	0.0	0.0	0.0	0.0	0.0	18.0	0.0	97.0	25.0	0.0	50.0	0.0	0.0	0.0	0.0	0.0	0.0	0.0	0.0	0.0	6680.0	0.0	0.0	0.0	18.0	0.0	457.0	31.0	0.0	0.0	0.0	0.0	503.0	0.0	0.0	25.0	0.0
162	505.0	30.0	247.0	72.0	0.0	20.0	0.0	0.0	24511.0	0.0	0.0	110.0	50.0	0.0	0.0	0.0	0.0	0.0	103.0	0.0	0.0	835.0	0.0	20.0	10.0	51.0	0.0	0.0	0.0	4117.0	0.0	0.0	82.0	134.0	0.0	958.0	0.0	0.0	10.0	2959.0	208.0	0.0	876.0	10.0	0.0	30.0	0.0	0.0	20.0
163	829.0	324.0	116.0	427.0	174.0	77.0	0.0	1111.0	0.0	0.0	0.0	0.0	0.0	0.0	0.0	103.0	0.0	64.0	77.0	0.0	110.0	6.0	0.0	0.0	116.0	0.0	0.0	108.0	0.0	0.0	28.0	57.0	142.0	0.0	0.0	33.0	18.0	0.0	103.0	0.0	0.0	38.0	0.0	0.0	0.0	0.0	0.0	90.0	0.0
164	120.0	33.0	26.0	113.0	20.0	0.0	0.0	66.0	0.0	0.0	0.0	0.0	0.0	1046.0	0.0	0.0	0.0	2030.0	33.0	0.0	13.0	0.0	0.0	0.0	0.0	0.0	0.0	33.0	0.0	0.0	0.0	0.0	33.0	0.0	0.0	0.0	0.0	0.0	0.0	0.0	0.0	0.0	0.0	0.0	0.0	0.0	1441.0	0.0	0.0
165	53.0	111.0	0.0	353.0	0.0	77.0	0.0	0.0	0.0	0.0	0.0	0.0	0.0	0.0	0.0	0.0	0.0	0.0	0.0	0.0	0.0	0.0	58.0	0.0	0.0	0.0	0.0	216.0	0.0	0.0	0.0	200.0	43.0	0.0	0.0	0.0	0.0	0.0	38.0	0.0	0.0	0.0	0.0	0.0	0.0	0.0	0.0	139.0	0.0
166	127.0	147.0	38.0	530.0	87.0	51.0	44.0	0.0	0.0	0.0	51.0	13.0	0.0	0.0	0.0	44.0	0.0	0.0	0.0	48.0	0.0	0.0	198.0	0.0	102.0	0.0	0.0	0.0	0.0	0.0	72.0	0.0	70.0	0.0	51.0	0.0	45.0	0.0	213.0	0.0	0.0	0.0	0.0	0.0	0.0	0.0	44.0	76.0	0.0
167	1145.0	141.0	236.0	165.0	70.0	47.0	0.0	28745.0	0.0	0.0	47.0	0.0	0.0	28.0	0.0	59.0	35.0	59.0	141.0	0.0	0.0	0.0	0.0	188.0	106.0	129.0	0.0	0.0	0.0	0.0	0.0	0.0	141.0	47.0	0.0	35.0	0.0	0.0	183.0	0.0	0.0	0.0	0.0	0.0	0.0	212.0	0.0	0.0	153.0
168	0.0	0.0	0.0	0.0	0.0	0.0	56.0	0.0	0.0	0.0	0.0	0.0	0.0	0.0	0.0	0.0	0.0	0.0	0.0	301.0	0.0	0.0	0.0	0.0	0.0	0.0	0.0	0.0	0.0	0.0	0.0	0.0	0.0	0.0	0.0	0.0	0.0	0.0	0.0	0.0	0.0	0.0	0.0	0.0	47.0	0.0	0.0	0.0	0.0
169	112.0	18.0	5.0	0.0	0.0	0.0	5.0	5.0	11.0	0.0	0.0	18.0	5.0	0.0	0.0	0.0	0.0	0.0	5.0	0.0	11.0	0.0	0.0	0.0	0.0	0.0	0.0	0.0	0.0	11.0	0.0	0.0	5.0	5.0	0.0	0.0	0.0	5.0	0.0	58.0	205.0	0.0	45.0	0.0	0.0	0.0	0.0	5.0	0.0
170	985.0	516.0	357.0	31.0	0.0	0.0	0.0	0.0	127.0	0.0	0.0	3044.0	12.0	0.0	0.0	0.0	0.0	0.0	23.0	0.0	31.0	31.0	0.0	0.0	47.0	31.0	0.0	0.0	0.0	39.0	0.0	0.0	222.0	47.0	0.0	190.0	0.0	0.0	0.0	802.0	13060.0	0.0	39.0	0.0	0.0	23.0	0.0	139.0	0.0
171	16.0	16.0	0.0	119.0	0.0	0.0	0.0	0.0	0.0	0.0	10.0	0.0	0.0	0.0	1093.0	0.0	0.0	0.0	0.0	0.0	9088.0	0.0	43.0	0.0	0.0	0.0	0.0	49.0	0.0	0.0	0.0	38.0	87.0	0.0	0.0	0.0	884.0	0.0	0.0	16.0	0.0	0.0	0.0	0.0	0.0	0.0	0.0	266.0	0.0
172	4202.0	164.0	3429.0	112.0	0.0	0.0	0.0	60.0	391.0	26.0	0.0	149.0	87.0	0.0	0.0	0.0	79.0	0.0	2610.0	0.0	0.0	104.0	0.0	73.0	0.0	1959.0	0.0	0.0	0.0	628.0	0.0	0.0	121.0	3125.0	0.0	381.0	0.0	0.0	0.0	599.0	104.0	248.0	268.0	0.0	0.0	402.0	0.0	0.0	94.0
173	2552.0	1473.0	1401.0	1114.0	96.0	575.0	0.0	535.0	287.0	52.0	367.0	195.0	503.0	121.0	67.0	245.0	257.0	177.0	754.0	57.0	93.0	157.0	0.0	5620.0	359.0	1437.0	0.0	0.0	172.0	188.0	14.0	0.0	866.0	211.0	57.0	203.0	27.0	192.0	0.0	898.0	359.0	323.0	253.0	0.0	71.0	11005.0	158.0	0.0	3466.0
174	39.0	0.0	0.0	499.0	0.0	49.0	0.0	0.0	0.0	0.0	0.0	0.0	0.0	0.0	116.0	0.0	0.0	0.0	0.0	0.0	187.0	0.0	0.0	0.0	0.0	0.0	0.0	309.0	0.0	0.0	446.0	2608.0	99.0	0.0	0.0	0.0	153.0	0.0	69.0	0.0	0.0	0.0	0.0	0.0	0.0	0.0	0.0	3059.0	0.0
175	118.0	59.0	91.0	217.0	59.0	0.0	0.0	19.0	0.0	0.0	32.0	0.0	0.0	170.0	0.0	0.0	0.0	202.0	0.0	0.0	0.0	0.0	0.0	0.0	0.0	0.0	0.0	84.0	0.0	0.0	0.0	0.0	98.0	0.0	0.0	0.0	0.0	0.0	0.0	0.0	0.0	0.0	0.0	0.0	0.0	0.0	128.0	0.0	0.0
176	106.0	714.0	0.0	357.0	53.0	297.0	112.0	0.0	0.0	0.0	0.0	0.0	12.0	0.0	19.0	122.0	0.0	0.0	0.0	0.0	0.0	0.0	129.0	0.0	106.0	0.0	0.0	53.0	91.0	0.0	0.0	0.0	68.0	0.0	343.0	0.0	0.0	64.0	0.0	0.0	0.0	0.0	0.0	0.0	0.0	0.0	0.0	0.0	0.0
177	102.0	76.0	0.0	2313.0	0.0	0.0	396.0	0.0	0.0	0.0	38.0	0.0	0.0	0.0	945.0	0.0	0.0	0.0	0.0	562.0	115.0	0.0	18210.0	0.0	0.0	0.0	0.0	115.0	0.0	0.0	0.0	0.0	383.0	0.0	0.0	0.0	0.0	0.0	166.0	0.0	0.0	0.0	0.0	0.0	51.0	0.0	0.0	63.0	0.0
178	287.0	467.0	0.0	3903.0	0.0	647.0	281.0	0.0	0.0	0.0	431.0	0.0	6.0	0.0	96.0	305.0	39.0	0.0	0.0	48.0	85.0	0.0	917.0	0.0	323.0	0.0	0.0	194.0	0.0	0.0	388.0	186.0	472.0	0.0	143.0	33.0	72.0	96.0	1037.0	131.0	31.0	0.0	21.0	0.0	143.0	0.0	0.0	361.0	0.0
179	0.0	0.0	0.0	0.0	0.0	0.0	0.0	0.0	0.0	0.0	0.0	0.0	0.0	0.0	0.0	0.0	0.0	0.0	0.0	0.0	0.0	0.0	0.0	0.0	0.0	0.0	0.0	0.0	0.0	0.0	0.0	0.0	0.0	0.0	0.0	0.0	0.0	0.0	0.0	0.0	0.0	0.0	0.0	0.0	0.0	0.0	0.0	0.0	0.0
180	403.0	130.0	143.0	89.0	0.0	0.0	0.0	27.0	0.0	0.0	0.0	27.0	61.0	0.0	0.0	0.0	19.0	0.0	47.0	0.0	0.0	27.0	0.0	531.0	0.0	116.0	0.0	0.0	47.0	41.0	0.0	0.0	75.0	0.0	0.0	27.0	0.0	0.0	0.0	95.0	0.0	0.0	14.0	0.0	0.0	653.0	0.0	0.0	623.0
181	342.0	176.0	33.0	353.0	96.0	0.0	0.0	397.0	0.0	0.0	64.0	0.0	0.0	0.0	0.0	0.0	0.0	159.0	0.0	0.0	0.0	0.0	0.0	0.0	0.0	0.0	0.0	49.0	0.0	0.0	0.0	49.0	297.0	0.0	0.0	0.0	0.0	38.0	44.0	0.0	0.0	0.0	0.0	0.0	33.0	0.0	0.0	0.0	0.0
182	126.0	103.0	0.0	366.0	0.0	68.0	22.0	0.0	0.0	0.0	17.0	0.0	0.0	0.0	0.0	74.0	0.0	17.0	0.0	0.0	0.0	0.0	85.0	0.0	91.0	0.0	0.0	0.0	17.0	0.0	100.0	45.0	85.0	0.0	17.0	0.0	0.0	28.0	68.0	0.0	0.0	0.0	0.0	0.0	0.0	0.0	0.0	51.0	0.0
183	0.0	0.0	0.0	0.0	0.0	0.0	0.0	0.0	0.0	0.0	0.0	0.0	0.0	0.0	0.0	0.0	0.0	0.0	0.0	0.0	0.0	0.0	0.0	0.0	0.0	0.0	0.0	0.0	0.0	0.0	0.0	0.0	0.0	0.0	0.0	0.0	0.0	0.0	0.0	0.0	0.0	0.0	0.0	0.0	0.0	0.0	0.0	0.0	0.0
184	8325.0	3738.0	2101.0	3354.0	0.0	0.0	0.0	185.0	205.0	0.0	0.0	0.0	25.0	85.0	116.0	122.0	118.0	124.0	626.0	32.0	323.0	39.0	0.0	103.0	0.0	222.0	0.0	129.0	172.0	0.0	57.0	0.0	3779.0	52.0	0.0	33.0	63.0	0.0	274.0	424.0	222.0	86.0	28.0	5435.0	119.0	75.0	49.0	666.0	87.0
185	3021.0	4166.0	1282.0	3754.0	113.0	297.0	359.0	329.0	149.0	8.0	259.0	26.0	18.0	99.0	116.0	366.0	59.0	195.0	412.0	154.0	93.0	78.0	641.0	118.0	374.0	183.0	0.0	345.0	503.0	20.0	1051.0	300.0	1496.0	0.0	181.0	42.0	63.0	257.0	549.0	595.0	124.0	105.0	57.0	0.0	287.0	100.0	118.0	611.0	181.0
186	0.0	0.0	0.0	0.0	0.0	0.0	0.0	0.0	0.0	0.0	0.0	0.0	0.0	0.0	0.0	0.0	0.0	0.0	0.0	0.0	0.0	0.0	0.0	0.0	0.0	0.0	0.0	0.0	0.0	0.0	0.0	0.0	551.0	0.0	0.0	0.0	0.0	0.0	0.0	0.0	0.0	0.0	0.0	0.0	47.0	0.0	0.0	0.0	0.0
187	179.0	287.0	0.0	611.0	0.0	0.0	0.0	0.0	0.0	0.0	345.0	0.0	0.0	0.0	154.0	143.0	0.0	0.0	0.0	16.0	68.0	0.0	197.0	0.0	287.0	0.0	0.0	143.0	49.0	0.0	70711.0	107.0	161.0	0.0	0.0	0.0	117.0	0.0	518.0	53.0	0.0	0.0	0.0	0.0	0.0	0.0	0.0	1223.0	0.0
188	94.0	42.0	0.0	584.0	0.0	0.0	0.0	0.0	0.0	0.0	0.0	0.0	0.0	0.0	17.0	0.0	0.0	0.0	0.0	0.0	0.0	0.0	17.0	0.0	0.0	0.0	0.0	38.0	0.0	0.0	777.0	240.0	30.0	0.0	0.0	0.0	0.0	0.0	122.0	0.0	0.0	0.0	17.0	0.0	0.0	0.0	0.0	1529.0	0.0
189	353.0	84.0	51.0	460.0	1960.0	0.0	0.0	25.0	0.0	0.0	77.0	0.0	0.0	12.0	0.0	0.0	0.0	1633.0	0.0	0.0	19.0	0.0	0.0	0.0	32.0	0.0	0.0	100.0	0.0	0.0	0.0	12.0	51.0	0.0	38.0	0.0	0.0	0.0	45.0	0.0	0.0	0.0	0.0	0.0	0.0	12.0	25.0	25.0	0.0
190	1187.0	895.0	292.0	369.0	209.0	272.0	0.0	1771.0	0.0	8.0	0.0	0.0	0.0	0.0	0.0	603.0	29.0	88.0	311.0	0.0	0.0	0.0	0.0	73.0	16355.0	116.0	0.0	0.0	214.0	10.0	0.0	0.0	116.0	0.0	0.0	0.0	0.0	194.0	116.0	0.0	20.0	0.0	0.0	0.0	0.0	194.0	0.0	97.0	33.0
191	205.0	1184.0	0.0	528.0	0.0	567.0	56.0	0.0	0.0	0.0	0.0	0.0	0.0	0.0	0.0	127.0	0.0	0.0	0.0	0.0	0.0	0.0	97.0	0.0	186.0	0.0	0.0	172.0	127.0	0.0	0.0	100.0	68.0	0.0	1116.0	0.0	0.0	107.0	0.0	0.0	0.0	0.0	0.0	0.0	0.0	0.0	0.0	117.0	0.0
192	58.0	50.0	0.0	495.0	0.0	41.0	0.0	0.0	0.0	0.0	0.0	0.0	0.0	0.0	77.0	0.0	0.0	0.0	0.0	0.0	68.0	0.0	0.0	0.0	0.0	0.0	0.0	402.0	0.0	0.0	302.0	10778.0	58.0	0.0	0.0	0.0	0.0	0.0	0.0	0.0	0.0	0.0	0.0	0.0	0.0	0.0	0.0	1974.0	0.0
193	299.0	179.0	0.0	1354.0	0.0	0.0	123.0	0.0	0.0	0.0	0.0	0.0	0.0	0.0	77.0	0.0	0.0	0.0	0.0	0.0	170.0	0.0	131.0	0.0	0.0	0.0	0.0	2032.0	0.0	0.0	72.0	1289.0	203.0	0.0	0.0	0.0	72.0	0.0	95.0	0.0	0.0	0.0	0.0	0.0	0.0	0.0	0.0	973.0	0.0
194	419.0	4818.0	0.0	1846.0	0.0	893.0	202.0	0.0	0.0	8.0	0.0	78.0	0.0	35.0	0.0	879.0	39.0	0.0	0.0	40.0	0.0	13.0	369.0	29.0	1553.0	0.0	0.0	172.0	352.0	41.0	0.0	200.0	551.0	0.0	591.0	0.0	0.0	643.0	244.0	0.0	0.0	38.0	0.0	0.0	0.0	201.0	59.0	0.0	0.0
195	5322.0	4355.0	1483.0	14395.0	776.0	1814.0	607.0	864.0	391.0	123.0	907.0	156.0	172.0	391.0	2186.0	695.0	366.0	1739.0	561.0	269.0	2546.0	255.0	1814.0	236.0	1093.0	346.0	0.0	5443.0	714.0	209.0	10860.0	8226.0	6063.0	179.0	486.0	246.0	2481.0	482.0	4151.0	1581.0	468.0	506.0	275.0	0.0	647.0	351.0	335.0	84004.0	208.0
196	2906.0	1332.0	1513.0	787.0	0.0	404.0	44.0	144.0	41126.0	79.0	86.0	2175.0	1314.0	92.0	0.0	0.0	138.0	0.0	1029.0	16.0	170.0	30955.0	0.0	147.0	575.0	605.0	0.0	0.0	73.0	27869.0	14.0	0.0	944.0	666.0	85.0	5389.0	0.0	32.0	0.0	20345.0	1654.0	219.0	23379.0	0.0	0.0	653.0	0.0	111.0	53.0
197	932.0	892.0	326.0	1725.0	6529.0	0.0	0.0	0.0	0.0	0.0	410.0	0.0	0.0	0.0	0.0	61.0	0.0	266.0	126.0	0.0	0.0	0.0	0.0	0.0	0.0	81.0	0.0	324.0	393.0	0.0	0.0	143.0	629.0	0.0	28.0	0.0	0.0	0.0	702.0	0.0	0.0	0.0	14.0	0.0	143.0	0.0	0.0	500.0	0.0
198	11262.0	664.0	4127.0	1119.0	261.0	0.0	0.0	2470.0	186.0	79.0	172.0	39.0	31.0	64.0	0.0	122.0	247.0	195.0	52002.0	0.0	511.0	65.0	0.0	427.0	345.0	15366.0	0.0	129.0	49.0	209.0	0.0	0.0	708.0	4604.0	0.0	398.0	0.0	160.0	183.0	263.0	83.0	803.0	72.0	0.0	95.0	2211.0	108.0	0.0	161.0
199	107.0	50.0	25.0	75.0	12.0	0.0	0.0	0.0	18.0	677.0	12.0	0.0	0.0	158.0	0.0	0.0	139.0	25.0	69.0	0.0	0.0	0.0	0.0	0.0	88.0	44.0	0.0	0.0	0.0	0.0	0.0	0.0	101.0	0.0	0.0	18.0	0.0	0.0	31.0	0.0	0.0	0.0	0.0	0.0	0.0	0.0	94.0	0.0	0.0
200	257.0	52.0	23.0	4.0	0.0	0.0	0.0	0.0	0.0	0.0	0.0	4.0	16.0	4.0	0.0	0.0	0.0	0.0	10.0	0.0	0.0	10.0	0.0	0.0	0.0	23.0	0.0	0.0	0.0	16.0	0.0	0.0	16.0	0.0	0.0	0.0	0.0	0.0	0.0	83.0	166.0	0.0	0.0	0.0	0.0	0.0	0.0	4.0	0.0
201	482.0	10.0	97.0	50.0	0.0	0.0	0.0	79.0	0.0	26.0	39.0	0.0	0.0	0.0	0.0	0.0	128.0	3.0	198.0	0.0	0.0	0.0	3.0	0.0	0.0	50.0	0.0	0.0	10.0	20.0	0.0	0.0	25.0	0.0	0.0	25.0	0.0	0.0	0.0	25.0	0.0	19015.0	0.0	0.0	0.0	18.0	0.0	0.0	0.0
202	336.0	123.0	123.0	44.0	0.0	11.0	0.0	0.0	336.0	0.0	0.0	1289.0	530.0	0.0	0.0	0.0	0.0	0.0	44.0	0.0	0.0	179.0	0.0	0.0	0.0	22.0	0.0	0.0	0.0	101.0	0.0	0.0	11.0	44.0	0.0	89.0	0.0	0.0	0.0	718.0	280.0	0.0	258.0	0.0	0.0	22.0	0.0	0.0	0.0
203	384.0	27.0	41.0	0.0	0.0	0.0	0.0	0.0	55.0	0.0	0.0	13713.0	153.0	0.0	0.0	0.0	0.0	0.0	20.0	0.0	0.0	34.0	0.0	0.0	48.0	20.0	0.0	0.0	0.0	0.0	0.0	0.0	20.0	0.0	0.0	97.0	0.0	6.0	0.0	251.0	3205.0	0.0	55.0	0.0	0.0	6.0	0.0	0.0	0.0
204	1824.0	72465.0	688.0	5472.0	1405.0	7148.0	314.0	1811.0	279.0	35.0	691.0	104.0	116.0	626.0	48.0	8280.0	158.0	2732.0	693.0	179.0	136.0	117.0	0.0	442.0	11738.0	387.0	0.0	929.0	18952.0	104.0	86.0	300.0	1574.0	95.0	3920.0	212.0	153.0	13155.0	1831.0	694.0	197.0	239.0	101.0	0.0	335.0	829.0	1639.0	305.0	154.0
205	326.0	137.0	105.0	63.0	0.0	0.0	0.0	0.0	31.0	0.0	0.0	115.0	0.0	0.0	0.0	0.0	0.0	0.0	63.0	0.0	10.0	10.0	0.0	0.0	0.0	0.0	0.0	0.0	0.0	52.0	0.0	0.0	10.0	0.0	0.0	31.0	0.0	0.0	0.0	263.0	33961.0	0.0	10.0	0.0	0.0	31.0	0.0	10.0	10.0
206	2661.0	3120.0	802.0	1531.0	541.0	204.0	0.0	0.0	0.0	0.0	0.0	0.0	0.0	0.0	0.0	0.0	0.0	0.0	131.0	0.0	0.0	0.0	0.0	0.0	0.0	0.0	0.0	367.0	245.0	0.0	0.0	286.0	393.0	0.0	0.0	0.0	0.0	64.0	213.0	0.0	0.0	0.0	0.0	0.0	47.0	0.0	0.0	2447.0	40.0
207	94.0	94.0	31.0	24056.0	113.0	0.0	31.0	0.0	0.0	0.0	1792.0	0.0	0.0	0.0	47.0	0.0	0.0	47.0	0.0	57.0	15.0	0.0	267.0	0.0	0.0	0.0	0.0	78.0	0.0	0.0	0.0	15.0	33357.0	0.0	0.0	0.0	0.0	0.0	2777.0	0.0	0.0	0.0	0.0	15.0	8828.0	47.0	0.0	47.0	0.0
208	320.0	2717.0	0.0	2363.0	174.0	638.0	134.0	0.0	0.0	0.0	64.0	0.0	12.0	0.0	29.0	1737.0	19.0	70.0	0.0	0.0	0.0	0.0	452.0	29.0	2589.0	0.0	0.0	194.0	397.0	0.0	28.0	85.0	472.0	0.0	486.0	0.0	0.0	932.0	122.0	107.0	0.0	0.0	21.0	0.0	0.0	0.0	0.0	0.0	0.0
209	2698.0	719.0	791.0	971.0	174.0	148.0	0.0	2079.0	130.0	123.0	259.0	45.0	18.0	49.0	0.0	81.0	356.0	230.0	1690.0	106.0	144.0	39.0	0.0	103.0	345.0	683.0	0.0	0.0	172.0	52.0	0.0	0.0	866.0	84.0	0.0	84.0	0.0	0.0	0.0	371.0	20.0	14133.0	36.0	251.0	47.0	301.0	0.0	0.0	33.0
210	1180.0	271.0	483.0	96.0	0.0	0.0	0.0	144.0	0.0	0.0	86.0	0.0	25.0	0.0	0.0	77.0	0.0	0.0	154.0	0.0	0.0	19.0	0.0	1283.0	96.0	290.0	0.0	0.0	0.0	31.0	0.0	0.0	96.0	31.0	0.0	42.0	0.0	0.0	0.0	38.0	0.0	58.0	28.0	0.0	0.0	2763.0	0.0	0.0	483.0
211	310.0	4432.0	103.0	586.0	0.0	595.0	101.0	144.0	37.0	0.0	0.0	0.0	0.0	85.0	0.0	756.0	0.0	70.0	86.0	0.0	0.0	19.0	103.0	0.0	1150.0	0.0	0.0	0.0	5897.0	0.0	0.0	0.0	137.0	0.0	228.0	0.0	0.0	1543.0	0.0	86.0	0.0	0.0	50.0	0.0	0.0	0.0	59.0	0.0	26.0
212	15610.0	379.0	31461.0	224.0	0.0	0.0	0.0	308.0	484.0	43.0	64.0	58.0	81.0	0.0	0.0	61.0	257.0	0.0	7466.0	0.0	0.0	150.0	0.0	221.0	258.0	5856.0	0.0	0.0	0.0	1173.0	0.0	0.0	379.0	13993.0	0.0	2137.0	0.0	0.0	0.0	587.0	156.0	535.0	253.0	0.0	0.0	1155.0	0.0	0.0	134.0
213	319.0	192.0	98.0	319.0	61.0	0.0	0.0	130.0	0.0	0.0	36.0	0.0	0.0	715.0	0.0	0.0	0.0	2309.0	0.0	0.0	29.0	0.0	0.0	0.0	54.0	0.0	0.0	47.0	0.0	0.0	0.0	0.0	181.0	0.0	0.0	0.0	0.0	0.0	0.0	29.0	0.0	0.0	0.0	0.0	21.0	29.0	6517.0	0.0	0.0
214	280.0	90.0	123.0	49.0	0.0	0.0	0.0	0.0	1515.0	0.0	0.0	162.0	62.0	8.0	0.0	0.0	0.0	0.0	16.0	0.0	0.0	955.0	0.0	14.0	32.0	49.0	0.0	0.0	0.0	932.0	0.0	0.0	24.0	24.0	0.0	280.0	0.0	0.0	0.0	1713.0	156.0	0.0	807.0	0.0	8.0	16.0	0.0	0.0	0.0
215	308.0	92.0	246.0	26.0	0.0	0.0	0.0	13.0	198.0	0.0	0.0	185.0	9116.0	0.0	0.0	0.0	0.0	0.0	17.0	0.0	13.0	886.0	0.0	0.0	30.0	26.0	0.0	0.0	0.0	119.0	0.0	0.0	39.0	17.0	0.0	0.0	0.0	0.0	0.0	467.0	79.0	13.0	1031.0	4.0	0.0	0.0	0.0	39.0	30.0
216	679.0	81.0	173.0	32.0	0.0	0.0	0.0	43.0	316.0	52.0	0.0	1185.0	37.0	0.0	0.0	0.0	114.0	0.0	70.0	0.0	0.0	98.0	0.0	16.0	0.0	54.0	0.0	0.0	0.0	639.0	0.0	0.0	43.0	168.0	0.0	10410.0	0.0	21.0	0.0	467.0	114.0	0.0	101.0	0.0	0.0	100.0	0.0	0.0	0.0
217	173.0	10.0	17.0	135.0	296.0	10.0	0.0	100.0	0.0	0.0	10.0	0.0	0.0	17.0	0.0	0.0	0.0	727.0	0.0	0.0	10.0	0.0	0.0	0.0	0.0	10.0	0.0	0.0	0.0	0.0	0.0	10.0	45.0	0.0	0.0	0.0	0.0	0.0	76.0	0.0	0.0	0.0	0.0	0.0	0.0	0.0	24.0	0.0	0.0
218	311.0	607.0	0.0	98.0	0.0	15105.0	0.0	30.0	0.0	0.0	0.0	0.0	0.0	0.0	0.0	623.0	0.0	0.0	0.0	0.0	0.0	0.0	0.0	0.0	431.0	0.0	0.0	7.0	463.0	0.0	0.0	0.0	53.0	0.0	11465.0	0.0	0.0	997.0	0.0	0.0	0.0	0.0	0.0	0.0	0.0	0.0	0.0	45.0	0.0
219	0.0	0.0	0.0	19892.0	0.0	0.0	685.0	0.0	0.0	8.0	107.0	0.0	0.0	0.0	0.0	0.0	0.0	0.0	0.0	0.0	0.0	0.0	0.0	0.0	0.0	0.0	0.0	605.0	0.0	0.0	0.0	85.0	0.0	0.0	19.0	0.0	0.0	0.0	152.0	0.0	0.0	0.0	0.0	0.0	0.0	0.0	0.0	0.0	0.0
220	0.0	0.0	0.0	0.0	0.0	0.0	0.0	0.0	0.0	0.0	0.0	0.0	0.0	92.0	0.0	0.0	0.0	0.0	0.0	0.0	0.0	0.0	0.0	0.0	0.0	0.0	0.0	0.0	0.0	0.0	0.0	0.0	0.0	0.0	0.0	0.0	0.0	0.0	0.0	0.0	0.0	0.0	0.0	0.0	0.0	0.0	128.0	0.0	20.0
221	1117.0	210.0	461.0	132.0	0.0	0.0	0.0	123.0	70.0	0.0	0.0	32.0	62.0	0.0	0.0	0.0	0.0	0.0	140.0	0.0	0.0	62.0	0.0	988.0	312.0	296.0	0.0	0.0	0.0	52.0	0.0	0.0	195.0	0.0	0.0	59.0	0.0	0.0	78.0	539.0	85.0	0.0	50.0	0.0	0.0	1633.0	0.0	0.0	492.0
222	1772.0	422.0	666.0	260.0	0.0	97.0	0.0	226.0	97.0	87.0	215.0	71.0	87.0	0.0	0.0	81.0	130.0	70.0	504.0	0.0	0.0	0.0	0.0	3732.0	130.0	601.0	0.0	0.0	97.0	31.0	0.0	0.0	162.0	97.0	28.0	130.0	0.0	64.0	0.0	227.0	83.0	97.0	57.0	0.0	0.0	3241.0	0.0	0.0	8634.0
223	1070.0	159.0	57.0	955.0	1256.0	0.0	0.0	115.0	0.0	0.0	274.0	0.0	0.0	113.0	0.0	0.0	0.0	3444.0	115.0	0.0	57.0	0.0	0.0	29.0	101.0	0.0	0.0	101.0	0.0	0.0	0.0	0.0	463.0	0.0	0.0	0.0	0.0	0.0	159.0	0.0	0.0	0.0	0.0	0.0	57.0	72.0	148.0	43.0	20.0
224	761.0	2310.0	227.0	3124.0	139.0	680.0	483.0	0.0	74.0	0.0	107.0	0.0	0.0	0.0	38.0	899.0	0.0	88.0	0.0	57.0	0.0	0.0	627.0	29.0	2128.0	0.0	0.0	172.0	213.0	20.0	129.0	114.0	866.0	0.0	534.0	0.0	0.0	385.0	457.0	240.0	31.0	0.0	36.0	0.0	239.0	50.0	0.0	166.0	0.0
225	142.0	27.0	54.0	49.0	0.0	0.0	0.0	16.0	0.0	13963.0	43.0	0.0	0.0	177.0	0.0	0.0	2000.0	21.0	71.0	0.0	0.0	0.0	0.0	0.0	0.0	27.0	0.0	0.0	0.0	0.0	0.0	0.0	82.0	21.0	0.0	178.0	0.0	0.0	0.0	16.0	0.0	186.0	0.0	0.0	0.0	38.0	59.0	0.0	0.0
226	991.0	69.0	192.0	23.0	0.0	0.0	0.0	102.0	37.0	635.0	0.0	0.0	0.0	0.0	0.0	0.0	5144.0	0.0	239.0	0.0	0.0	13.0	0.0	0.0	87.0	157.0	0.0	0.0	0.0	20.0	0.0	0.0	69.0	215.0	0.0	1440.0	0.0	192.0	17.0	34.0	0.0	7366.0	0.0	0.0	0.0	46.0	0.0	0.0	0.0
227	2140.0	1426.0	461.0	2644.0	209.0	148.0	0.0	102.0	0.0	17.0	209.0	0.0	0.0	797.0	0.0	0.0	39.0	797.0	713.0	0.0	170.0	13.0	0.0	59.0	230.0	122.0	0.0	0.0	0.0	0.0	0.0	0.0	2308.0	31.0	0.0	84.0	0.0	32.0	209.0	95.0	0.0	86.0	14.0	0.0	251.0	125.0	1972.0	0.0	0.0
228	762.0	15030.0	344.0	3975.0	226.0	2659.0	562.0	658.0	111.0	0.0	626.0	0.0	62.0	99.0	0.0	4027.0	79.0	248.0	363.0	89.0	102.0	39.0	381.0	59.0	7134.0	306.0	0.0	216.0	64109.0	41.0	28.0	85.0	866.0	52.0	1344.0	50.0	54.0	6593.0	732.0	239.0	62.0	76.0	130.0	0.0	239.0	276.0	316.0	111.0	53.0
229	658.0	2972.0	160.0	320.0	0.0	7786.0	0.0	0.0	0.0	0.0	0.0	0.0	0.0	0.0	0.0	2616.0	0.0	0.0	89.0	0.0	0.0	0.0	0.0	0.0	2560.0	71.0	0.0	0.0	925.0	20.0	14.0	0.0	89.0	0.0	5570.0	0.0	0.0	5146.0	0.0	0.0	0.0	0.0	0.0	0.0	0.0	0.0	0.0	0.0	0.0
230	134.0	78.0	44.0	78.0	0.0	0.0	0.0	11.0	0.0	212.0	0.0	0.0	0.0	504.0	0.0	0.0	67.0	44.0	0.0	0.0	0.0	0.0	0.0	0.0	22.0	22.0	0.0	0.0	0.0	0.0	0.0	0.0	134.0	0.0	0.0	0.0	0.0	0.0	11.0	0.0	0.0	0.0	0.0	0.0	0.0	0.0	112.0	11.0	11.0
231	75.0	17.0	0.0	115.0	8.0	0.0	0.0	0.0	0.0	0.0	0.0	0.0	6.0	0.0	609.0	0.0	0.0	0.0	0.0	0.0	468.0	0.0	0.0	0.0	0.0	0.0	0.0	71.0	0.0	0.0	0.0	71.0	31.0	0.0	17.0	0.0	469.0	0.0	0.0	0.0	0.0	0.0	0.0	22.0	0.0	0.0	0.0	285.0	0.0
232	1159.0	1352.0	220.0	2540.0	235.0	773.0	89.0	220.0	37.0	8.0	151.0	0.0	0.0	56.0	0.0	143.0	69.0	124.0	165.0	0.0	434.0	0.0	0.0	88.0	220.0	163.0	0.0	648.0	73.0	0.0	0.0	272.0	708.0	42.0	162.0	84.0	18.0	160.0	305.0	95.0	41.0	95.0	0.0	0.0	71.0	100.0	59.0	917.0	33.0
233	211.0	45.0	45.0	59.0	0.0	0.0	0.0	0.0	0.0	84.0	0.0	0.0	0.0	1464.0	0.0	24.0	0.0	52.0	10.0	0.0	0.0	0.0	0.0	0.0	17.0	31.0	0.0	10.0	10.0	0.0	0.0	0.0	105.0	0.0	0.0	0.0	0.0	17.0	0.0	0.0	0.0	0.0	0.0	0.0	17.0	0.0	661.0	0.0	0.0
234	4433.0	2770.0	1329.0	9088.0	27557.0	382.0	78.0	1773.0	223.0	483.0	2216.0	19.0	0.0	1908.0	38.0	163.0	623.0	98750.0	1773.0	228.0	758.0	98.0	0.0	221.0	886.0	775.0	0.0	345.0	492.0	73.0	28.0	171.0	7425.0	295.0	162.0	161.0	27.0	289.0	1884.0	886.0	145.0	886.0	137.0	0.0	886.0	351.0	2616.0	417.0	235.0
235	579.0	467.0	93.0	1495.0	186.0	0.0	0.0	93.0	0.0	52.0	0.0	0.0	0.0	841.0	0.0	0.0	59.0	560.0	130.0	0.0	76.0	0.0	0.0	0.0	224.0	112.0	0.0	0.0	0.0	0.0	0.0	0.0	2785.0	31.0	0.0	0.0	0.0	0.0	0.0	0.0	0.0	38.0	0.0	0.0	224.0	0.0	2018.0	93.0	0.0
236	1352.0	1671.0	254.0	1169.0	104.0	190.0	0.0	0.0	0.0	0.0	0.0	0.0	0.0	0.0	0.0	81.0	0.0	0.0	95.0	16.0	0.0	0.0	0.0	0.0	127.0	0.0	0.0	562.0	342.0	0.0	86.0	343.0	334.0	0.0	159.0	0.0	0.0	64.0	0.0	0.0	0.0	38.0	0.0	0.0	0.0	0.0	0.0	4534.0	0.0
237	680.0	340.0	261.0	2041.0	3308.0	0.0	0.0	261.0	0.0	35.0	366.0	0.0	0.0	234.0	38.0	0.0	39.0	25985.0	183.0	32.0	85.0	0.0	0.0	29.0	130.0	0.0	0.0	104.0	0.0	0.0	0.0	0.0	706.0	31.0	0.0	0.0	0.0	0.0	340.0	0.0	0.0	66.0	0.0	0.0	104.0	0.0	424.0	0.0	60.0
238	222.0	222.0	68.0	598.0	0.0	102.0	67.0	51.0	0.0	8.0	0.0	0.0	0.0	0.0	48.0	0.0	0.0	0.0	0.0	0.0	102.0	0.0	85.0	0.0	0.0	0.0	0.0	3675.0	0.0	0.0	0.0	2006.0	119.0	0.0	38.0	0.0	0.0	0.0	0.0	0.0	0.0	0.0	0.0	0.0	0.0	0.0	0.0	250.0	0.0
239	2954.0	1816.0	370.0	2960.0	1518.0	255.0	67.0	144.0	0.0	0.0	151.0	0.0	0.0	0.0	0.0	122.0	0.0	177.0	0.0	0.0	0.0	0.0	0.0	0.0	143.0	102.0	0.0	1189.0	320.0	0.0	0.0	186.0	1259.0	0.0	28.0	0.0	0.0	128.0	702.0	143.0	0.0	38.0	0.0	0.0	71.0	0.0	0.0	1335.0	26.0
240	5125.0	2975.0	1324.0	5281.0	453.0	436.0	112.0	164.0	37.0	0.0	107.0	0.0	0.0	0.0	193.0	0.0	39.0	88.0	249.0	0.0	0.0	0.0	0.0	0.0	0.0	0.0	0.0	1059.0	373.0	0.0	14.0	458.0	3701.0	21.0	57.0	0.0	0.0	64.0	427.0	0.0	0.0	38.0	0.0	0.0	0.0	75.0	0.0	4283.0	94.0
241	592.0	44.0	216.0	102.0	57.0	0.0	0.0	61.0	0.0	17.0	0.0	0.0	0.0	0.0	0.0	0.0	217.0	24.0	396.0	0.0	0.0	0.0	24.0	0.0	28.0	392.0	0.0	0.0	0.0	0.0	0.0	0.0	36.0	36.0	0.0	0.0	0.0	0.0	0.0	0.0	0.0	2309.0	0.0	0.0	16.0	100.0	24.0	0.0	0.0
242	1377.0	269.0	316.0	364.0	113.0	0.0	0.0	23545.0	0.0	0.0	0.0	0.0	0.0	0.0	0.0	95.0	19.0	141.0	237.0	0.0	153.0	0.0	0.0	95.0	190.0	221.0	0.0	0.0	0.0	0.0	0.0	0.0	190.0	21.0	0.0	0.0	117.0	110.0	0.0	0.0	0.0	47.0	0.0	0.0	0.0	142.0	0.0	0.0	40.0
243	17.0	151.0	0.0	138.0	0.0	30.0	0.0	0.0	0.0	0.0	0.0	0.0	0.0	17.0	0.0	0.0	0.0	0.0	0.0	0.0	0.0	0.0	0.0	0.0	0.0	0.0	0.0	82.0	0.0	0.0	0.0	43.0	43.0	0.0	0.0	0.0	0.0	0.0	38.0	0.0	0.0	0.0	0.0	0.0	0.0	0.0	0.0	95.0	0.0
244	3923.0	1781.0	492.0	1004.0	209.0	473.0	0.0	1326.0	0.0	26.0	0.0	0.0	0.0	0.0	0.0	284.0	0.0	0.0	246.0	0.0	0.0	6.0	0.0	0.0	682.0	0.0	0.0	259.0	852.0	0.0	0.0	85.0	189.0	0.0	76.0	0.0	0.0	341.0	122.0	0.0	0.0	0.0	0.0	0.0	47.0	0.0	0.0	472.0	40.0
245	2914.0	147.0	1161.0	211.0	244.0	0.0	0.0	638.0	0.0	8.0	0.0	13.0	25.0	0.0	0.0	0.0	49.0	63.0	3204.0	0.0	93.0	0.0	0.0	103.0	42.0	1489.0	0.0	0.0	0.0	31.0	0.0	0.0	158.0	337.0	0.0	59.0	0.0	0.0	0.0	63.0	0.0	143.0	0.0	0.0	0.0	1532.0	0.0	0.0	33.0
246	249.0	1940.0	117.0	353.0	52.0	340.0	0.0	91.0	0.0	0.0	0.0	26.0	0.0	0.0	0.0	1901.0	0.0	0.0	0.0	0.0	0.0	13.0	0.0	0.0	776.0	91.0	0.0	0.0	1927.0	0.0	0.0	0.0	78.0	0.0	104.0	0.0	0.0	3055.0	52.0	0.0	0.0	0.0	0.0	0.0	0.0	125.0	39.0	0.0	0.0
247	911.0	1860.0	116.0	213.0	130.0	1550.0	0.0	205.0	0.0	0.0	0.0	0.0	0.0	0.0	0.0	21264.0	0.0	58.0	58.0	0.0	0.0	0.0	0.0	14.0	5379.0	0.0	0.0	0.0	542.0	0.0	14.0	0.0	58.0	0.0	457.0	0.0	0.0	3663.0	116.0	0.0	0.0	19.0	0.0	0.0	0.0	125.0	0.0	0.0	26.0
248	1566.0	2926.0	333.0	795.0	87.0	680.0	33.0	288.0	0.0	0.0	64.0	71.0	0.0	56.0	0.0	1840.0	0.0	195.0	462.0	0.0	0.0	0.0	0.0	177.0	1783.0	256.0	0.0	0.0	2365.0	52.0	14.0	0.0	410.0	31.0	247.0	76.0	0.0	1222.0	0.0	179.0	52.0	38.0	21.0	0.0	0.0	552.0	69.0	0.0	134.0
249	587.0	287.0	82.0	437.0	165.0	54.0	0.0	1448.0	0.0	17.0	86.0	0.0	0.0	0.0	0.0	0.0	0.0	106.0	150.0	0.0	0.0	0.0	0.0	0.0	136.0	54.0	0.0	0.0	0.0	0.0	0.0	0.0	273.0	0.0	47.0	0.0	0.0	54.0	82.0	54.0	0.0	0.0	0.0	0.0	0.0	54.0	0.0	68.0	0.0
250	319.0	2519.0	0.0	300.0	0.0	2219.0	33.0	0.0	0.0	0.0	0.0	0.0	0.0	0.0	0.0	785.0	0.0	0.0	0.0	0.0	0.0	0.0	38.0	0.0	746.0	0.0	0.0	38.0	5766.0	0.0	0.0	38.0	87.0	0.0	1540.0	0.0	0.0	1792.0	0.0	0.0	0.0	0.0	0.0	0.0	0.0	38.0	0.0	0.0	0.0
251	151.0	22.0	28.0	1850.0	28.0	0.0	0.0	0.0	0.0	0.0	410.0	0.0	0.0	0.0	202.0	0.0	0.0	0.0	0.0	0.0	39.0	0.0	39.0	0.0	0.0	224.0	0.0	0.0	50.0	0.0	0.0	0.0	21767.0	0.0	0.0	0.0	0.0	0.0	416.0	0.0	0.0	0.0	0.0	22.0	1563.0	28.0	0.0	0.0	0.0
252	1821.0	743.0	834.0	379.0	0.0	0.0	0.0	308.0	93.0	0.0	0.0	52.0	103.0	0.0	0.0	0.0	151.0	0.0	409.0	0.0	0.0	32.0	0.0	2360.0	470.0	424.0	0.0	0.0	0.0	73.0	0.0	0.0	349.0	121.0	0.0	197.0	0.0	197.0	0.0	910.0	121.0	86.0	136.0	0.0	47.0	3090.0	49.0	0.0	1563.0
253	162.0	23.0	0.0	103.0	200.0	0.0	0.0	29.0	0.0	0.0	14.0	0.0	0.0	28.0	0.0	0.0	29.0	404.0	97.0	0.0	0.0	0.0	0.0	14.0	0.0	11.0	0.0	14.0	0.0	0.0	0.0	0.0	38.0	38.0	11.0	0.0	0.0	0.0	0.0	0.0	0.0	0.0	0.0	0.0	0.0	17.0	14.0	0.0	0.0
254	365.0	5591.0	345.0	576.0	0.0	595.0	56.0	164.0	0.0	0.0	0.0	0.0	0.0	35.0	0.0	552.0	0.0	0.0	153.0	0.0	0.0	13.0	0.0	132.0	920.0	153.0	0.0	0.0	3420.0	0.0	14.0	0.0	268.0	42.0	200.0	0.0	0.0	1286.0	0.0	76.0	0.0	0.0	0.0	0.0	0.0	125.0	0.0	0.0	47.0
255	486.0	4092.0	221.0	663.0	0.0	829.0	78.0	88.0	0.0	0.0	0.0	19.0	0.0	78.0	0.0	3230.0	0.0	0.0	0.0	16.0	0.0	13.0	0.0	88.0	1467.0	88.0	0.0	0.0	3738.0	0.0	14.0	0.0	176.0	0.0	257.0	0.0	0.0	16211.0	0.0	287.0	0.0	0.0	43.0	0.0	47.0	100.0	79.0	0.0	53.0
256	201.0	37.0	0.0	905.0	0.0	41.0	24.0	0.0	0.0	0.0	0.0	0.0	0.0	0.0	193.0	0.0	0.0	0.0	24.0	0.0	281.0	0.0	41.0	0.0	0.0	0.0	0.0	61.0	0.0	0.0	86.0	189.0	238.0	0.0	0.0	0.0	216.0	0.0	24.0	0.0	0.0	0.0	0.0	0.0	0.0	0.0	0.0	1335.0	0.0
257	453.0	92.0	233.0	102.0	0.0	0.0	0.0	452.0	0.0	0.0	9.0	0.0	0.0	15.0	0.0	0.0	0.0	0.0	973.0	0.0	9.0	0.0	0.0	0.0	31.0	127.0	0.0	0.0	0.0	0.0	0.0	0.0	73.0	15.0	0.0	15.0	0.0	0.0	31.0	0.0	0.0	488.0	0.0	0.0	0.0	15.0	0.0	0.0	0.0
258	264.0	58.0	51.0	0.0	0.0	5.0	0.0	0.0	0.0	0.0	0.0	5.0	0.0	0.0	0.0	0.0	0.0	0.0	5.0	0.0	0.0	0.0	0.0	12.0	0.0	46.0	0.0	0.0	0.0	19.0	0.0	0.0	5.0	0.0	0.0	19.0	0.0	0.0	0.0	131.0	344.0	12.0	5.0	0.0	0.0	25.0	0.0	0.0	5.0
259	142.0	142.0	0.0	10547.0	87.0	0.0	134.0	0.0	0.0	0.0	928.0	0.0	0.0	0.0	142.0	0.0	0.0	35.0	53.0	130.0	195.0	6.0	799.0	0.0	0.0	0.0	0.0	35.0	0.0	0.0	0.0	0.0	16567.0	0.0	0.0	0.0	0.0	0.0	1373.0	0.0	0.0	0.0	0.0	0.0	1065.0	0.0	0.0	53.0	0.0
260	1945.0	1665.0	140.0	10742.0	180.0	180.0	67.0	102.0	0.0	0.0	180.0	0.0	0.0	0.0	0.0	0.0	0.0	130.0	0.0	16.0	0.0	0.0	0.0	0.0	0.0	0.0	0.0	2066.0	170.0	0.0	0.0	150.0	1594.0	0.0	66.0	0.0	0.0	32.0	341.0	0.0	0.0	0.0	0.0	0.0	95.0	0.0	0.0	1354.0	0.0
261	260.0	498.0	0.0	668.0	0.0	169.0	78.0	0.0	0.0	0.0	0.0	0.0	0.0	0.0	48.0	79.0	0.0	0.0	0.0	16.0	85.0	0.0	90.0	0.0	0.0	0.0	0.0	475.0	0.0	0.0	14.0	415.0	113.0	0.0	90.0	0.0	27.0	0.0	0.0	0.0	0.0	0.0	0.0	0.0	0.0	0.0	0.0	445.0	0.0
262	390.0	156.0	46.0	967.0	87.0	78.0	0.0	0.0	0.0	0.0	0.0	0.0	0.0	28.0	67.0	0.0	0.0	70.0	0.0	0.0	0.0	0.0	109.0	0.0	140.0	0.0	0.0	27179.0	0.0	0.0	14.0	1117.0	109.0	0.0	46.0	0.0	36.0	0.0	152.0	0.0	0.0	0.0	0.0	0.0	0.0	0.0	0.0	389.0	0.0
263	824.0	412.0	222.0	888.0	0.0	0.0	0.0	158.0	0.0	1300.0	95.0	19.0	18.0	2030.0	0.0	0.0	507.0	570.0	348.0	16.0	95.0	6.0	0.0	29.0	158.0	253.0	0.0	0.0	0.0	0.0	0.0	0.0	761.0	31.0	0.0	59.0	0.0	0.0	95.0	0.0	0.0	190.0	28.0	0.0	0.0	126.0	919.0	0.0	0.0
264	31.0	172.0	0.0	92.0	0.0	79.0	0.0	0.0	0.0	0.0	0.0	0.0	0.0	0.0	0.0	25.0	0.0	0.0	0.0	0.0	0.0	0.0	31.0	0.0	44.0	0.0	0.0	19.0	25.0	0.0	14.0	25.0	25.0	0.0	67.0	0.0	0.0	0.0	0.0	0.0	0.0	0.0	0.0	31.0	0.0	0.0	0.0	19.0	0.0
265	397.0	111.0	206.0	63.0	0.0	0.0	0.0	0.0	21804.0	0.0	0.0	156.0	116.0	0.0	0.0	0.0	15.0	0.0	71.0	0.0	0.0	1476.0	0.0	0.0	119.0	103.0	0.0	0.0	0.0	1519.0	0.0	0.0	79.0	39.0	0.0	452.0	0.0	0.0	23.0	12101.0	166.0	0.0	1469.0	0.0	0.0	39.0	0.0	0.0	0.0
266	788.0	86.0	0.0	1026.0	0.0	0.0	0.0	0.0	0.0	0.0	0.0	0.0	0.0	0.0	135.0	0.0	0.0	0.0	0.0	0.0	64.0	0.0	0.0	0.0	0.0	0.0	0.0	1069.0	0.0	0.0	0.0	15826.0	64.0	0.0	0.0	0.0	99.0	0.0	118.0	0.0	0.0	0.0	0.0	0.0	0.0	0.0	0.0	1418.0	0.0
267	364.0	55.0	23.0	87.0	349.0	0.0	0.0	71.0	23.0	427.0	0.0	0.0	0.0	56.0	0.0	0.0	767.0	387.0	87.0	0.0	0.0	0.0	0.0	0.0	0.0	31.0	0.0	0.0	0.0	0.0	0.0	0.0	47.0	0.0	0.0	0.0	0.0	0.0	0.0	0.0	0.0	102.0	0.0	0.0	0.0	0.0	39.0	39.0	0.0
268	50.0	50.0	0.0	283.0	0.0	0.0	16.0	16.0	0.0	0.0	0.0	0.0	0.0	0.0	967.0	0.0	0.0	0.0	0.0	16.0	4642.0	0.0	0.0	0.0	16.0	0.0	0.0	108.0	25.0	0.0	0.0	58.0	50.0	0.0	0.0	0.0	424.0	0.0	25.0	0.0	0.0	0.0	0.0	0.0	0.0	0.0	0.0	500.0	0.0
269	162.0	140.0	0.0	886.0	21.0	0.0	173.0	0.0	0.0	0.0	21.0	0.0	0.0	0.0	162.0	0.0	0.0	0.0	0.0	864.0	54.0	0.0	659.0	0.0	0.0	0.0	0.0	21.0	0.0	0.0	0.0	0.0	248.0	0.0	0.0	0.0	54.0	0.0	21.0	0.0	0.0	0.0	0.0	0.0	32.0	0.0	0.0	0.0	0.0
270	880.0	364.0	0.0	1062.0	130.0	136.0	67.0	0.0	0.0	8.0	0.0	0.0	0.0	0.0	67.0	0.0	0.0	0.0	0.0	0.0	0.0	0.0	121.0	0.0	0.0	0.0	0.0	6464.0	0.0	0.0	28.0	1461.0	242.0	0.0	91.0	0.0	63.0	0.0	213.0	0.0	0.0	0.0	0.0	0.0	0.0	0.0	0.0	751.0	0.0
271	85.0	0.0	0.0	90.0	0.0	0.0	0.0	0.0	0.0	0.0	0.0	0.0	0.0	0.0	135.0	0.0	0.0	0.0	9.0	0.0	71.0	0.0	9.0	0.0	0.0	0.0	0.0	38.0	0.0	0.0	52.0	109.0	9.0	0.0	0.0	0.0	126.0	19.0	23.0	0.0	0.0	0.0	0.0	0.0	0.0	0.0	0.0	979.0	0.0
272	803.0	240.0	88.0	335.0	82.0	0.0	0.0	247.0	0.0	8.0	64.0	0.0	0.0	0.0	0.0	0.0	29.0	283.0	120.0	0.0	0.0	0.0	0.0	0.0	94.0	56.0	0.0	0.0	44.0	0.0	0.0	0.0	335.0	0.0	0.0	0.0	0.0	0.0	0.0	0.0	0.0	448.0	0.0	0.0	71.0	75.0	0.0	50.0	0.0
273	698.0	522.0	199.0	138.0	0.0	69.0	0.0	46.0	0.0	0.0	0.0	0.0	12.0	0.0	0.0	122.0	0.0	0.0	222.0	0.0	0.0	0.0	0.0	265.0	176.0	184.0	0.0	0.0	153.0	0.0	0.0	0.0	76.0	0.0	0.0	0.0	0.0	0.0	30.0	0.0	0.0	69.0	0.0	0.0	0.0	778.0	0.0	0.0	134.0
274	236.0	201.0	69.0	384.0	0.0	0.0	56.0	0.0	0.0	0.0	0.0	0.0	0.0	0.0	483.0	0.0	0.0	0.0	0.0	16.0	4301.0	13.0	0.0	0.0	0.0	0.0	0.0	69.0	0.0	0.0	172.0	87.0	472.0	0.0	0.0	0.0	550.0	0.0	152.0	0.0	31.0	0.0	28.0	113.0	0.0	0.0	0.0	1196.0	0.0
275	445.0	228.0	0.0	1269.0	0.0	42.0	0.0	0.0	0.0	0.0	0.0	0.0	0.0	0.0	19.0	0.0	0.0	0.0	36.0	0.0	42.0	0.0	144.0	0.0	0.0	0.0	0.0	14646.0	0.0	0.0	0.0	286.0	228.0	0.0	0.0	0.0	0.0	0.0	120.0	42.0	0.0	0.0	0.0	0.0	0.0	0.0	0.0	114.0	0.0
276	17599.0	317.0	1339.0	148.0	0.0	84.0	0.0	84.0	37.0	149.0	0.0	45.0	0.0	0.0	0.0	0.0	406.0	0.0	4369.0	0.0	102.0	0.0	0.0	73.0	0.0	979.0	0.0	0.0	0.0	136.0	0.0	0.0	155.0	2027.0	0.0	288.0	0.0	0.0	0.0	119.0	0.0	7391.0	43.0	0.0	0.0	427.0	0.0	0.0	20.0
277	116.0	111.0	64.0	103.0	0.0	0.0	0.0	0.0	0.0	19.0	0.0	0.0	0.0	407.0	0.0	0.0	0.0	91.0	11.0	0.0	0.0	0.0	0.0	0.0	19.0	38.0	0.0	11.0	0.0	0.0	0.0	0.0	150.0	0.0	0.0	0.0	0.0	0.0	0.0	11.0	25.0	0.0	0.0	0.0	0.0	0.0	720.0	11.0	0.0
278	142.0	154.0	0.0	476.0	0.0	83.0	44.0	0.0	0.0	0.0	64.0	19.0	6.0	0.0	38.0	59.0	0.0	0.0	71.0	0.0	0.0	0.0	119.0	0.0	71.0	0.0	0.0	0.0	59.0	0.0	4335.0	85.0	83.0	0.0	47.0	0.0	0.0	0.0	107.0	0.0	0.0	0.0	0.0	0.0	47.0	0.0	0.0	250.0	0.0
279	2476.0	1301.0	965.0	377.0	0.0	0.0	0.0	123.0	1385.0	8.0	0.0	17681.0	8001.0	0.0	0.0	0.0	19.0	0.0	377.0	0.0	238.0	587.0	0.0	73.0	0.0	251.0	0.0	0.0	0.0	797.0	14.0	0.0	472.0	137.0	28.0	923.0	0.0	32.0	0.0	2644.0	2643.0	66.0	1594.0	167.0	0.0	376.0	0.0	139.0	53.0
280	2221.0	1110.0	370.0	3887.0	226.0	555.0	224.0	205.0	37.0	43.0	129.0	45.0	12.0	121.0	174.0	122.0	59.0	248.0	231.0	106.0	647.0	52.0	370.0	88.0	258.0	183.0	0.0	65814.0	123.0	31.0	144.0	19521.0	866.0	21.0	152.0	101.0	162.0	192.0	366.0	203.0	52.0	57.0	72.0	0.0	71.0	100.0	79.0	1168.0	47.0
281	626.0	123.0	261.0	157.0	49.0	0.0	0.0	2614.0	0.0	0.0	0.0	0.0	0.0	0.0	0.0	29.0	59.0	64.0	256.0	0.0	0.0	0.0	0.0	0.0	103.0	148.0	0.0	0.0	0.0	0.0	0.0	0.0	88.0	31.0	0.0	0.0	0.0	0.0	44.0	0.0	0.0	626.0	0.0	0.0	0.0	100.0	0.0	0.0	26.0
282	52.0	39.0	0.0	2405.0	13.0	0.0	208.0	0.0	0.0	0.0	39.0	0.0	0.0	0.0	26.0	0.0	0.0	0.0	0.0	91.0	26.0	0.0	20610.0	0.0	0.0	0.0	0.0	91.0	39.0	0.0	0.0	0.0	1066.0	0.0	0.0	0.0	0.0	0.0	117.0	0.0	0.0	0.0	0.0	0.0	65.0	0.0	0.0	39.0	0.0
283	271.0	87.0	0.0	649.0	0.0	0.0	0.0	48.0	0.0	0.0	0.0	0.0	0.0	0.0	309.0	0.0	0.0	0.0	0.0	16.0	323.0	0.0	116.0	0.0	38.0	0.0	0.0	222.0	0.0	0.0	374.0	339.0	67.0	0.0	0.0	0.0	153.0	0.0	58.0	0.0	0.0	0.0	0.0	0.0	0.0	0.0	0.0	1724.0	0.0
284	307.0	3646.0	0.0	1041.0	0.0	1063.0	0.0	123.0	18.0	0.0	129.0	13.0	0.0	28.0	0.0	2289.0	0.0	70.0	0.0	32.0	0.0	13.0	118.0	73.0	2502.0	118.0	0.0	0.0	32175.0	20.0	0.0	0.0	236.0	0.0	600.0	0.0	27.0	5661.0	94.0	95.0	0.0	0.0	0.0	0.0	0.0	75.0	59.0	0.0	0.0
285	3525.0	1468.0	685.0	2350.0	488.0	587.0	89.0	38132.0	261.0	43.0	345.0	58.0	18.0	149.0	0.0	408.0	178.0	851.0	1077.0	106.0	877.0	26.0	0.0	309.0	1371.0	489.0	0.0	302.0	295.0	94.0	72.0	229.0	1496.0	42.0	104.0	144.0	54.0	289.0	427.0	311.0	83.0	315.0	50.0	489.0	239.0	351.0	118.0	222.0	120.0
286	447.0	251.0	0.0	2602.0	139.0	106.0	191.0	0.0	0.0	0.0	151.0	0.0	12.0	35.0	773.0	0.0	0.0	124.0	0.0	89.0	442.0	26.0	0.0	0.0	0.0	0.0	0.0	951.0	0.0	0.0	1613.0	2322.0	472.0	0.0	47.0	0.0	749.0	0.0	335.0	0.0	0.0	0.0	0.0	0.0	47.0	0.0	0.0	4225.0	0.0
287	97.0	22.0	22.0	74.0	11.0	0.0	0.0	0.0	0.0	80.0	11.0	0.0	0.0	3404.0	0.0	0.0	45.0	97.0	11.0	0.0	0.0	0.0	0.0	0.0	17.0	11.0	0.0	0.0	0.0	0.0	0.0	0.0	91.0	22.0	0.0	11.0	0.0	0.0	17.0	0.0	0.0	0.0	11.0	0.0	0.0	0.0	45.0	0.0	0.0
288	155.0	5291.0	109.0	164.0	0.0	191.0	0.0	0.0	0.0	0.0	0.0	0.0	0.0	0.0	0.0	163.0	0.0	0.0	0.0	0.0	0.0	0.0	0.0	0.0	287.0	0.0	0.0	0.0	134.0	0.0	0.0	0.0	109.0	0.0	19.0	0.0	0.0	64.0	0.0	155.0	0.0	0.0	50.0	0.0	0.0	0.0	0.0	58.0	26.0
289	2322.0	857.0	334.0	502.0	235.0	146.0	0.0	1422.0	18.0	0.0	64.0	0.0	0.0	0.0	0.0	334.0	0.0	88.0	251.0	0.0	85.0	0.0	0.0	29.0	9354.0	83.0	0.0	0.0	146.0	0.0	0.0	0.0	83.0	21.0	47.0	0.0	27.0	376.0	152.0	0.0	0.0	0.0	14.0	0.0	0.0	167.0	0.0	139.0	47.0
290	2386.0	2041.0	488.0	3364.0	104.0	0.0	56.0	144.0	74.0	8.0	0.0	0.0	12.0	64.0	503.0	0.0	79.0	124.0	0.0	57.0	604.0	26.0	0.0	0.0	0.0	0.0	0.0	1064.0	221.0	0.0	1526.0	1782.0	1338.0	31.0	0.0	0.0	370.0	32.0	244.0	316.0	62.0	57.0	43.0	0.0	95.0	0.0	0.0	3643.0	0.0
291	773.0	285.0	0.0	875.0	0.0	61.0	0.0	0.0	0.0	8.0	0.0	0.0	12.0	0.0	58.0	0.0	0.0	70.0	0.0	0.0	61.0	0.0	101.0	0.0	0.0	0.0	0.0	5102.0	0.0	0.0	0.0	8270.0	183.0	0.0	0.0	0.0	36.0	0.0	101.0	0.0	0.0	0.0	0.0	0.0	0.0	0.0	0.0	361.0	0.0
292	1678.0	475.0	167.0	545.0	218.0	0.0	0.0	825.0	0.0	0.0	0.0	0.0	0.0	0.0	0.0	97.0	0.0	106.0	153.0	0.0	153.0	0.0	0.0	0.0	321.0	0.0	0.0	129.0	0.0	0.0	0.0	0.0	139.0	0.0	0.0	0.0	18.0	83.0	111.0	0.0	0.0	0.0	0.0	0.0	0.0	0.0	0.0	389.0	40.0
293	0.0	31.0	15.0	27109.0	78.0	0.0	67.0	0.0	0.0	0.0	867.0	0.0	0.0	0.0	47.0	0.0	0.0	70.0	15.0	16.0	0.0	0.0	331.0	0.0	0.0	0.0	0.0	15.0	0.0	0.0	0.0	0.0	53241.0	0.0	0.0	0.0	0.0	0.0	1278.0	0.0	0.0	0.0	0.0	0.0	4923.0	0.0	59.0	0.0	0.0
294	1207.0	369.0	754.0	352.0	0.0	67.0	0.0	144.0	37.0	0.0	86.0	26.0	18.0	0.0	0.0	0.0	39.0	70.0	352.0	0.0	0.0	13.0	0.0	37177.0	268.0	536.0	0.0	0.0	0.0	31.0	0.0	0.0	251.0	83.0	0.0	0.0	27.0	100.0	0.0	167.0	41.0	47.0	67.0	0.0	0.0	5678.0	39.0	0.0	7269.0
295	81.0	94.0	13.0	8142.0	40.0	0.0	13.0	0.0	0.0	0.0	496.0	0.0	0.0	0.0	67.0	0.0	0.0	0.0	0.0	0.0	67.0	0.0	324.0	0.0	0.0	0.0	0.0	13.0	13.0	0.0	0.0	13.0	17931.0	0.0	0.0	0.0	27.0	0.0	885.0	0.0	0.0	0.0	0.0	0.0	1199.0	0.0	0.0	27.0	0.0
296	95.0	431.0	0.0	41754.0	174.0	0.0	3114.0	0.0	0.0	0.0	167.0	0.0	0.0	0.0	263.0	0.0	0.0	0.0	0.0	97.0	215.0	0.0	37197.0	0.0	0.0	0.0	0.0	479.0	73.0	0.0	0.0	143.0	1582.0	0.0	0.0	0.0	54.0	0.0	1031.0	0.0	0.0	0.0	0.0	95.0	287.0	0.0	0.0	143.0	0.0
297	18.0	26.0	0.0	624.0	0.0	0.0	0.0	0.0	0.0	0.0	52.0	0.0	0.0	5.0	0.0	0.0	0.0	0.0	0.0	0.0	13.0	0.0	13.0	0.0	0.0	0.0	5.0	47.0	18.0	0.0	0.0	0.0	14961.0	0.0	5.0	0.0	0.0	0.0	86.0	0.0	0.0	0.0	0.0	0.0	461.0	0.0	0.0	5.0	0.0
298	312.0	69.0	45.0	431.0	0.0	0.0	0.0	69.0	0.0	0.0	45.0	0.0	0.0	110.0	0.0	0.0	0.0	36.0	45.0	0.0	0.0	0.0	0.0	0.0	0.0	0.0	0.0	0.0	0.0	0.0	0.0	0.0	365.0	0.0	0.0	0.0	0.0	0.0	78.0	0.0	0.0	0.0	0.0	0.0	69.0	0.0	357.0	0.0	0.0
299	20.0	12.0	3.0	73.0	0.0	0.0	0.0	0.0	0.0	0.0	0.0	0.0	0.0	15.0	0.0	0.0	0.0	3.0	12.0	0.0	0.0	0.0	0.0	0.0	3.0	0.0	0.0	0.0	0.0	0.0	0.0	0.0	20.0	0.0	0.0	0.0	0.0	0.0	3.0	0.0	0.0	0.0	0.0	0.0	0.0	0.0	38.0	3.0	0.0
300	361.0	168.0	51.0	180.0	0.0	0.0	0.0	0.0	0.0	8.0	64.0	0.0	0.0	271.0	0.0	0.0	0.0	77.0	51.0	0.0	38.0	0.0	0.0	0.0	0.0	0.0	0.0	0.0	38.0	0.0	0.0	0.0	103.0	0.0	0.0	0.0	0.0	0.0	0.0	0.0	0.0	0.0	0.0	0.0	38.0	0.0	517.0	0.0	0.0
301	0.0	58.0	71.0	731.0	0.0	26.0	124.0	0.0	0.0	0.0	0.0	0.0	0.0	0.0	26.0	0.0	0.0	0.0	13.0	907.0	13.0	0.0	182.0	0.0	0.0	0.0	0.0	45.0	0.0	0.0	0.0	0.0	326.0	0.0	0.0	0.0	19.0	0.0	32.0	0.0	0.0	0.0	0.0	0.0	0.0	0.0	0.0	32.0	0.0
302	899.0	503.0	107.0	1498.0	0.0	0.0	83.0	0.0	0.0	0.0	35.0	0.0	0.0	0.0	0.0	0.0	0.0	0.0	119.0	10768.0	59.0	0.0	263.0	0.0	0.0	35.0	0.0	35.0	0.0	0.0	0.0	0.0	1642.0	0.0	0.0	0.0	27.0	0.0	59.0	0.0	0.0	0.0	0.0	0.0	71.0	0.0	0.0	47.0	0.0
303	60.0	41.0	25.0	295.0	0.0	0.0	20.0	0.0	18.0	0.0	0.0	0.0	0.0	0.0	0.0	0.0	0.0	0.0	0.0	15326.0	0.0	0.0	13.0	0.0	0.0	13.0	0.0	13.0	0.0	0.0	0.0	0.0	86.0	0.0	0.0	0.0	0.0	13.0	18.0	0.0	0.0	9.0	0.0	0.0	0.0	0.0	0.0	13.0	0.0
304	6.0	33.0	0.0	126.0	0.0	13.0	6.0	0.0	0.0	0.0	0.0	0.0	0.0	0.0	0.0	0.0	0.0	0.0	0.0	112.0	6.0	0.0	13.0	0.0	0.0	0.0	408.0	0.0	0.0	0.0	6.0	0.0	26.0	0.0	0.0	0.0	0.0	0.0	0.0	0.0	0.0	0.0	0.0	0.0	6.0	0.0	0.0	13.0	0.0
305	272.0	372.0	0.0	36997.0	139.0	0.0	0.0	0.0	0.0	8.0	280.0	0.0	0.0	0.0	0.0	0.0	0.0	0.0	0.0	0.0	0.0	0.0	217.0	0.0	54.0	0.0	0.0	1254.0	0.0	0.0	0.0	0.0	629.0	0.0	0.0	0.0	0.0	0.0	702.0	0.0	0.0	0.0	0.0	0.0	47.0	0.0	0.0	139.0	0.0
306	11.0	11.0	0.0	76.0	24.0	0.0	0.0	0.0	0.0	0.0	0.0	0.0	0.0	50.0	0.0	0.0	0.0	5.0	18.0	0.0	0.0	0.0	5.0	0.0	0.0	0.0	0.0	37.0	0.0	0.0	0.0	0.0	161.0	0.0	0.0	0.0	0.0	0.0	0.0	5.0	0.0	0.0	0.0	0.0	5.0	0.0	1287.0	0.0	0.0
307	5.0	0.0	0.0	435.0	5.0	0.0	0.0	0.0	0.0	0.0	12.0	5.0	0.0	0.0	0.0	19.0	0.0	0.0	0.0	0.0	19.0	0.0	0.0	0.0	0.0	0.0	2304.0	52.0	0.0	0.0	0.0	5.0	3858.0	0.0	0.0	0.0	0.0	0.0	45.0	0.0	0.0	0.0	0.0	0.0	153.0	0.0	0.0	0.0	0.0
308	0.0	0.0	0.0	6.0	0.0	0.0	0.0	0.0	0.0	0.0	0.0	0.0	0.0	6.0	0.0	0.0	0.0	0.0	0.0	0.0	0.0	0.0	0.0	0.0	0.0	0.0	0.0	6.0	0.0	0.0	0.0	0.0	13.0	0.0	0.0	0.0	0.0	0.0	0.0	0.0	0.0	0.0	0.0	0.0	0.0	13.0	6.0	0.0	0.0
309	5.0	0.0	0.0	12.0	0.0	0.0	5.0	5.0	0.0	0.0	0.0	0.0	0.0	18.0	0.0	0.0	0.0	0.0	0.0	0.0	0.0	0.0	0.0	0.0	0.0	0.0	0.0	5.0	0.0	0.0	0.0	0.0	50.0	0.0	0.0	0.0	0.0	0.0	0.0	0.0	0.0	0.0	0.0	0.0	0.0	0.0	18.0	5.0	0.0
310	18.0	4.0	0.0	82.0	0.0	0.0	0.0	0.0	0.0	4.0	0.0	0.0	0.0	4.0	0.0	0.0	0.0	0.0	0.0	0.0	18.0	0.0	0.0	0.0	0.0	0.0	0.0	56.0	0.0	0.0	0.0	0.0	69.0	0.0	0.0	0.0	0.0	0.0	0.0	0.0	0.0	0.0	0.0	0.0	0.0	0.0	62.0	0.0	0.0
311	51.0	38.0	12.0	77.0	0.0	0.0	0.0	19.0	0.0	0.0	0.0	0.0	0.0	118.0	0.0	0.0	0.0	38.0	12.0	0.0	0.0	0.0	0.0	0.0	0.0	0.0	0.0	25.0	0.0	0.0	0.0	0.0	131.0	0.0	0.0	0.0	0.0	0.0	6.0	0.0	0.0	0.0	0.0	0.0	51.0	0.0	118.0	0.0	0.0
312	141.0	74.0	24.0	1665.0	0.0	0.0	191.0	0.0	0.0	0.0	0.0	0.0	0.0	0.0	299.0	0.0	0.0	0.0	0.0	316.0	91.0	0.0	283.0	0.0	0.0	0.0	0.0	66.0	0.0	0.0	0.0	0.0	341.0	0.0	0.0	0.0	124.0	0.0	91.0	0.0	0.0	0.0	0.0	0.0	0.0	0.0	0.0	33.0	0.0
313	0.0	9.0	4.0	13.0	0.0	4.0	0.0	4.0	0.0	0.0	0.0	0.0	0.0	4.0	4.0	0.0	0.0	0.0	0.0	0.0	0.0	0.0	0.0	0.0	0.0	0.0	0.0	4.0	0.0	0.0	0.0	4.0	19.0	0.0	0.0	0.0	0.0	0.0	0.0	0.0	0.0	0.0	0.0	0.0	0.0	0.0	9.0	4.0	0.0
314	63.0	24.0	4.0	30.0	4.0	0.0	0.0	4.0	0.0	0.0	4.0	0.0	0.0	24.0	0.0	0.0	0.0	11.0	0.0	4.0	0.0	0.0	0.0	0.0	0.0	0.0	0.0	0.0	0.0	0.0	0.0	0.0	17.0	0.0	0.0	0.0	0.0	0.0	0.0	0.0	0.0	0.0	0.0	0.0	0.0	0.0	11.0	0.0	0.0
315	113.0	102.0	0.0	2775.0	0.0	0.0	0.0	0.0	0.0	0.0	185.0	0.0	0.0	0.0	0.0	10.0	0.0	20.0	0.0	40.0	30.0	0.0	30.0	0.0	0.0	30.0	0.0	30.0	0.0	0.0	0.0	0.0	14176.0	0.0	0.0	0.0	0.0	10.0	524.0	0.0	0.0	0.0	0.0	0.0	801.0	0.0	0.0	205.0	0.0
316	84.0	65.0	56.0	202.0	0.0	0.0	0.0	0.0	0.0	0.0	0.0	0.0	0.0	866.0	18.0	0.0	23.0	23.0	18.0	0.0	32.0	0.0	0.0	0.0	0.0	0.0	0.0	0.0	0.0	0.0	0.0	0.0	329.0	0.0	0.0	0.0	0.0	0.0	0.0	0.0	0.0	0.0	0.0	0.0	18.0	0.0	10270.0	65.0	0.0
317	6.0	6.0	13.0	99.0	0.0	6.0	6.0	0.0	0.0	0.0	0.0	0.0	0.0	0.0	0.0	0.0	0.0	0.0	0.0	2776.0	0.0	6.0	6.0	0.0	0.0	0.0	6.0	13.0	0.0	0.0	0.0	6.0	6.0	0.0	0.0	0.0	0.0	0.0	0.0	0.0	0.0	0.0	0.0	0.0	0.0	0.0	0.0	6.0	0.0
318	50.0	71.0	43.0	1683.0	0.0	57.0	920.0	0.0	0.0	0.0	57.0	0.0	0.0	0.0	93.0	0.0	0.0	0.0	0.0	0.0	158.0	0.0	1345.0	0.0	0.0	0.0	0.0	338.0	0.0	0.0	0.0	136.0	230.0	0.0	0.0	0.0	64.0	0.0	93.0	0.0	0.0	0.0	0.0	0.0	57.0	0.0	0.0	86.0	0.0
319	65.0	74.0	0.0	2555.0	0.0	83.0	7060.0	0.0	0.0	0.0	46.0	0.0	0.0	0.0	466.0	0.0	0.0	0.0	0.0	40.0	139.0	0.0	3702.0	0.0	0.0	0.0	0.0	102.0	0.0	0.0	0.0	74.0	307.0	31.0	0.0	0.0	139.0	0.0	130.0	0.0	0.0	0.0	0.0	0.0	93.0	0.0	0.0	46.0	0.0
320	32.0	77.0	0.0	1943.0	0.0	58.0	10129.0	0.0	0.0	0.0	0.0	0.0	0.0	0.0	8503.0	0.0	0.0	38.0	0.0	73.0	97.0	0.0	1865.0	0.0	0.0	0.0	0.0	97.0	0.0	0.0	0.0	32.0	181.0	0.0	0.0	0.0	71.0	0.0	71.0	0.0	0.0	0.0	0.0	0.0	51.0	0.0	0.0	71.0	0.0
321	0.0	0.0	0.0	1295.0	0.0	74.0	82.0	0.0	0.0	0.0	0.0	0.0	0.0	0.0	4445.0	0.0	0.0	0.0	0.0	114.0	74.0	0.0	188.0	0.0	0.0	0.0	0.0	43.0	0.0	0.0	0.0	15.0	165.0	0.0	0.0	0.0	145.0	0.0	51.0	0.0	0.0	0.0	0.0	0.0	23.0	0.0	0.0	51.0	0.0
322	941.0	481.0	394.0	1576.0	0.0	0.0	87.0	80.0	65.0	0.0	0.0	0.0	0.0	0.0	0.0	0.0	0.0	0.0	58.0	554.0	0.0	0.0	240.0	43.0	0.0	43.0	0.0	43.0	0.0	0.0	0.0	0.0	1868.0	0.0	0.0	0.0	0.0	0.0	58.0	0.0	0.0	0.0	14.0	0.0	109.0	0.0	0.0	94.0	0.0
323	395.0	113.0	0.0	8321.0	28.0	28.0	89.0	0.0	0.0	0.0	86.0	0.0	0.0	0.0	29.0	0.0	0.0	0.0	0.0	0.0	70.0	0.0	226.0	0.0	0.0	0.0	0.0	2175.0	35.0	0.0	0.0	204.0	91.0	0.0	0.0	0.0	0.0	0.0	127.0	0.0	0.0	0.0	0.0	0.0	0.0	0.0	0.0	63.0	0.0
324	642.0	598.0	141.0	26.0	0.0	0.0	0.0	0.0	81.0	0.0	0.0	345.0	2347.0	0.0	0.0	0.0	0.0	0.0	55.0	0.0	0.0	70.0	0.0	0.0	29.0	0.0	0.0	0.0	0.0	44.0	0.0	0.0	55.0	0.0	0.0	55.0	0.0	0.0	0.0	371.0	208.0	0.0	141.0	0.0	0.0	0.0	0.0	63.0	0.0
325	340.0	174.0	68.0	469.0	30.0	0.0	0.0	0.0	0.0	0.0	0.0	0.0	0.0	83.0	0.0	0.0	0.0	75.0	30.0	0.0	22.0	0.0	0.0	37.0	0.0	45.0	0.0	0.0	53.0	20.0	0.0	0.0	393.0	0.0	0.0	0.0	0.0	0.0	53.0	0.0	0.0	0.0	0.0	0.0	0.0	30.0	219.0	0.0	0.0
326	0.0	0.0	0.0	0.0	0.0	0.0	0.0	0.0	0.0	0.0	0.0	0.0	0.0	0.0	0.0	0.0	0.0	0.0	0.0	0.0	0.0	0.0	0.0	0.0	0.0	0.0	445.0	19.0	0.0	0.0	0.0	0.0	60.0	0.0	0.0	0.0	0.0	0.0	0.0	0.0	0.0	0.0	0.0	0.0	0.0	0.0	0.0	0.0	0.0
327	166.0	77.0	24.0	547.0	36.0	0.0	0.0	52.0	0.0	0.0	0.0	0.0	0.0	77.0	0.0	0.0	0.0	85.0	44.0	0.0	0.0	0.0	0.0	0.0	0.0	0.0	0.0	0.0	0.0	0.0	0.0	0.0	393.0	0.0	0.0	0.0	0.0	0.0	154.0	44.0	0.0	0.0	0.0	0.0	52.0	0.0	190.0	0.0	0.0
328	26.0	5.0	5.0	44.0	5.0	0.0	0.0	5.0	0.0	0.0	0.0	0.0	0.0	26.0	0.0	0.0	0.0	26.0	5.0	0.0	0.0	0.0	5.0	0.0	0.0	0.0	0.0	0.0	5.0	0.0	0.0	0.0	13.0	0.0	0.0	0.0	0.0	0.0	18.0	0.0	0.0	0.0	0.0	0.0	0.0	5.0	18.0	0.0	0.0
329	6.0	0.0	0.0	12.0	0.0	0.0	0.0	0.0	0.0	0.0	0.0	0.0	0.0	0.0	0.0	0.0	0.0	6.0	0.0	0.0	0.0	0.0	0.0	0.0	0.0	0.0	0.0	0.0	0.0	0.0	0.0	0.0	39.0	0.0	0.0	0.0	0.0	0.0	6.0	0.0	0.0	0.0	0.0	0.0	0.0	0.0	0.0	6.0	0.0
330	140.0	63.0	19.0	0.0	0.0	0.0	0.0	0.0	0.0	0.0	0.0	6.0	0.0	0.0	0.0	0.0	0.0	0.0	0.0	0.0	0.0	0.0	0.0	0.0	0.0	6.0	0.0	0.0	0.0	0.0	0.0	0.0	19.0	6.0	0.0	12.0	0.0	0.0	0.0	95.0	153.0	0.0	0.0	6.0	0.0	6.0	0.0	0.0	0.0
331	91.0	26.0	13.0	143.0	13.0	0.0	0.0	6.0	0.0	0.0	0.0	0.0	0.0	13.0	0.0	0.0	0.0	39.0	0.0	0.0	0.0	0.0	0.0	0.0	0.0	0.0	0.0	0.0	13.0	0.0	0.0	0.0	45.0	0.0	0.0	0.0	0.0	0.0	0.0	0.0	0.0	0.0	0.0	0.0	6.0	0.0	45.0	0.0	0.0
332	392.0	130.0	59.0	400.0	39.0	0.0	0.0	31.0	0.0	0.0	23.0	0.0	0.0	83.0	0.0	0.0	0.0	23.0	23.0	0.0	0.0	0.0	0.0	0.0	0.0	0.0	0.0	23.0	0.0	0.0	0.0	0.0	384.0	0.0	0.0	0.0	0.0	0.0	0.0	0.0	0.0	0.0	0.0	0.0	0.0	0.0	170.0	0.0	0.0
333	35.0	17.0	0.0	141.0	0.0	0.0	0.0	0.0	0.0	17.0	11.0	0.0	0.0	53.0	0.0	0.0	0.0	11.0	35.0	0.0	0.0	0.0	11.0	0.0	17.0	0.0	0.0	0.0	0.0	0.0	0.0	0.0	53.0	0.0	0.0	0.0	0.0	0.0	0.0	0.0	0.0	0.0	0.0	0.0	11.0	11.0	117.0	0.0	0.0
334	38.0	11.0	4.0	11.0	4.0	0.0	27.0	0.0	0.0	2408.0	0.0	0.0	0.0	1666.0	0.0	0.0	205.0	11.0	38.0	0.0	15.0	0.0	0.0	0.0	0.0	0.0	0.0	11.0	0.0	11.0	4.0	0.0	15.0	0.0	0.0	33.0	0.0	0.0	0.0	33.0	0.0	27.0	0.0	0.0	0.0	0.0	69.0	0.0	0.0
335	602.0	121.0	201.0	58.0	0.0	0.0	0.0	31.0	37.0	183.0	0.0	52.0	0.0	0.0	0.0	0.0	378.0	0.0	276.0	0.0	12.0	13.0	0.0	18.0	0.0	52.0	0.0	0.0	0.0	73.0	0.0	0.0	74.0	1173.0	0.0	5769.0	0.0	0.0	0.0	18.0	0.0	344.0	0.0	46.0	0.0	46.0	0.0	0.0	0.0
336	237.0	23.0	127.0	23.0	0.0	0.0	0.0	0.0	74.0	10.0	3.0	11277.0	12.0	0.0	0.0	0.0	113.0	0.0	30.0	0.0	3.0	0.0	0.0	10.0	10.0	16.0	0.0	0.0	0.0	52.0	0.0	0.0	10.0	16.0	0.0	1068.0	0.0	0.0	0.0	43.0	197.0	0.0	28.0	0.0	0.0	43.0	0.0	0.0	0.0
[truncated: 288 more columns]
