# Supplementary material for: Estimation of Human Mobility Patterns for Forecasting the Early Spread of Disease
Source: Healthcare (Basel). 2021 Sep 16;9(9):1224. doi: 10.3390/healthcare9091224 (PMC8468459; doi:10.3390/healthcare9091224)
Supplement: Supplementary file 1 [file healthcare-09-01224-s001.zip › Supplementary Material/Matrix/2020-01-26.csv]

	0	1	2	3	4	5	6	7	8	9	10	11	12	13	14	15	16	17	18	19	20	21	22	23	24	25	26	27	28	29	30	31	32	33	34	35	36	37	38	39	40	41	42	43	44	45	46	47	48
0	0.0	12521.0	71841.0	12051.0	1212.0	2181.0	312.0	8608.0	4852.0	2704.0	1704.0	1471.0	887.0	821.0	118.0	1823.0	6730.0	3027.0	109718.0	474.0	983.0	1487.0	0.0	3756.0	1972.0	22538.0	0.0	2149.0	1824.0	5478.0	319.0	1165.0	11738.0	48676.0	524.0	12208.0	85.0	1708.0	1392.0	8138.0	3756.0	13773.0	3756.0	0.0	1074.0	15495.0	1472.0	2494.0	3443.0
1	10646.0	0.0	4650.0	11538.0	1034.0	7882.0	598.0	1951.0	1056.0	341.0	1488.0	203.0	481.0	638.0	152.0	14670.0	1147.0	1639.0	1447.0	465.0	470.0	495.0	0.0	691.0	11138.0	1056.0	0.0	1207.0	15555.0	407.0	569.0	672.0	8126.0	311.0	4414.0	594.0	257.0	12032.0	1648.0	5206.0	882.0	835.0	702.0	0.0	1253.0	1243.0	1250.0	1020.0	1368.0
2	82534.0	2057.0	0.0	1936.0	400.0	561.0	0.0	1694.0	2480.0	429.0	108.0	599.0	416.0	406.0	0.0	280.0	1270.0	462.0	19241.0	60.0	146.0	968.0	0.0	5143.0	968.0	61295.0	0.0	0.0	388.0	2117.0	13.0	0.0	1512.0	8289.0	134.0	4780.0	0.0	569.0	146.0	1996.0	907.0	3328.0	968.0	0.0	179.0	23598.0	268.0	0.0	1633.0
3	10865.0	10029.0	2507.0	0.0	3900.0	993.0	3900.0	382.0	231.0	75.0	22845.0	45.0	48.0	398.0	1810.0	420.0	350.0	1393.0	1393.0	698.0	2507.0	15.0	10726.0	224.0	203.0	452.0	0.0	3203.0	1316.0	70.0	305.0	761.0	153931.0	93.0	390.0	115.0	328.0	462.0	104478.0	1263.0	90.0	365.0	149.0	0.0	14209.0	350.0	841.0	4179.0	375.0
4	1049.0	208.0	126.0	2460.0	0.0	0.0	0.0	108.0	0.0	0.0	398.0	0.0	0.0	0.0	0.0	0.0	0.0	2705.0	271.0	0.0	0.0	0.0	108.0	0.0	81.0	0.0	0.0	217.0	0.0	0.0	0.0	0.0	624.0	0.0	0.0	0.0	0.0	0.0	3040.0	0.0	0.0	0.0	0.0	0.0	0.0	0.0	46.0	90.0	0.0
5	2517.0	8925.0	661.0	1017.0	130.0	0.0	0.0	0.0	0.0	0.0	0.0	0.0	0.0	0.0	0.0	2720.0	0.0	0.0	152.0	0.0	0.0	0.0	0.0	0.0	1479.0	0.0	0.0	193.0	1678.0	0.0	0.0	0.0	177.0	62.0	30793.0	0.0	0.0	3595.0	0.0	0.0	0.0	0.0	0.0	0.0	0.0	0.0	0.0	736.0	0.0
6	71.0	71.0	0.0	3461.0	0.0	47.0	0.0	0.0	0.0	0.0	71.0	0.0	0.0	0.0	405.0	0.0	0.0	0.0	0.0	51.0	286.0	0.0	51614.0	0.0	47.0	0.0	0.0	143.0	0.0	0.0	0.0	23.0	453.0	0.0	0.0	0.0	0.0	0.0	334.0	0.0	0.0	0.0	0.0	0.0	143.0	0.0	0.0	71.0	0.0
7	7288.0	696.0	2679.0	375.0	0.0	0.0	0.0	0.0	0.0	0.0	0.0	0.0	5.0	0.0	0.0	0.0	80.0	96.0	803.0	0.0	0.0	0.0	0.0	160.0	107.0	214.0	0.0	0.0	107.0	0.0	0.0	0.0	107.0	46.0	0.0	49.0	0.0	0.0	0.0	80.0	0.0	133.0	0.0	0.0	0.0	241.0	0.0	0.0	107.0
8	3637.0	321.0	901.0	160.0	0.0	32.0	0.0	95.0	0.0	0.0	0.0	486.0	227.0	0.0	0.0	0.0	0.0	0.0	386.0	0.0	0.0	3188.0	0.0	0.0	32.0	193.0	0.0	0.0	0.0	4077.0	0.0	0.0	32.0	128.0	0.0	933.0	0.0	0.0	32.0	23178.0	294.0	0.0	11096.0	0.0	0.0	32.0	0.0	32.0	110.0
9	1068.0	46.0	174.0	34.0	0.0	23.0	11.0	0.0	0.0	0.0	0.0	0.0	0.0	107.0	0.0	0.0	33835.0	58.0	174.0	0.0	0.0	0.0	0.0	0.0	0.0	58.0	0.0	0.0	0.0	0.0	0.0	0.0	0.0	34.0	0.0	464.0	0.0	0.0	11.0	0.0	0.0	383.0	0.0	0.0	0.0	0.0	128.0	0.0	0.0
10	516.0	314.0	67.0	16154.0	578.0	67.0	130.0	0.0	0.0	0.0	0.0	0.0	0.0	0.0	0.0	0.0	0.0	269.0	157.0	0.0	0.0	0.0	516.0	0.0	0.0	44.0	0.0	224.0	112.0	0.0	0.0	0.0	37065.0	0.0	0.0	0.0	0.0	0.0	50774.0	0.0	0.0	0.0	0.0	0.0	2827.0	0.0	70.0	44.0	0.0
11	753.0	35.0	329.0	0.0	0.0	0.0	0.0	0.0	258.0	0.0	0.0	0.0	376.0	0.0	0.0	0.0	0.0	0.0	23.0	0.0	0.0	70.0	0.0	11.0	0.0	58.0	0.0	0.0	11.0	82.0	0.0	0.0	0.0	70.0	0.0	317.0	0.0	0.0	0.0	859.0	4141.0	0.0	58.0	0.0	0.0	0.0	0.0	0.0	0.0
12	493.0	1101.0	108.0	17.0	0.0	0.0	0.0	0.0	183.0	0.0	0.0	339.0	0.0	0.0	0.0	0.0	0.0	0.0	17.0	0.0	0.0	183.0	5.0	37.0	17.0	17.0	0.0	0.0	34.0	63.0	0.0	0.0	5.0	17.0	0.0	34.0	0.0	0.0	0.0	682.0	90.0	0.0	458.0	0.0	0.0	5.0	0.0	5.0	0.0
13	362.0	80.0	40.0	201.0	16.0	16.0	0.0	0.0	0.0	129.0	32.0	0.0	0.0	0.0	0.0	0.0	24.0	80.0	0.0	0.0	0.0	0.0	0.0	16.0	24.0	0.0	0.0	0.0	0.0	0.0	0.0	0.0	241.0	0.0	0.0	0.0	0.0	0.0	16.0	0.0	0.0	0.0	0.0	0.0	0.0	40.0	7830.0	24.0	0.0
14	22.0	22.0	22.0	477.0	0.0	0.0	156.0	0.0	0.0	0.0	0.0	0.0	0.0	0.0	0.0	0.0	0.0	0.0	0.0	0.0	943.0	0.0	181.0	0.0	0.0	0.0	0.0	0.0	0.0	0.0	22.0	34.0	181.0	0.0	0.0	0.0	10303.0	0.0	22.0	0.0	0.0	0.0	0.0	22.0	0.0	0.0	0.0	227.0	0.0
15	1832.0	7254.0	222.0	148.0	158.0	1943.0	0.0	0.0	0.0	0.0	0.0	0.0	0.0	0.0	0.0	0.0	0.0	0.0	99.0	0.0	0.0	0.0	74.0	0.0	18448.0	0.0	0.0	74.0	1931.0	0.0	0.0	0.0	198.0	0.0	969.0	0.0	0.0	33641.0	0.0	0.0	0.0	0.0	0.0	0.0	0.0	74.0	0.0	74.0	44.0
16	3331.0	187.0	680.0	117.0	0.0	0.0	0.0	0.0	66.0	45319.0	46.0	0.0	0.0	99.0	0.0	0.0	0.0	46.0	633.0	0.0	0.0	0.0	0.0	0.0	93.0	351.0	0.0	0.0	0.0	53.0	0.0	0.0	211.0	70.0	0.0	1916.0	0.0	0.0	0.0	117.0	0.0	2908.0	0.0	0.0	0.0	159.0	70.0	0.0	0.0
17	1872.0	378.0	151.0	889.0	1790.0	0.0	0.0	132.0	0.0	25.0	283.0	0.0	0.0	199.0	0.0	0.0	0.0	0.0	189.0	0.0	0.0	0.0	0.0	0.0	0.0	75.0	0.0	0.0	0.0	0.0	0.0	0.0	756.0	0.0	0.0	0.0	0.0	0.0	208.0	0.0	0.0	0.0	0.0	0.0	113.0	0.0	467.0	113.0	56.0
18	159550.0	830.0	30297.0	586.0	121.0	0.0	0.0	439.0	462.0	290.0	162.0	67.0	32.0	66.0	0.0	0.0	700.0	192.0	0.0	0.0	94.0	76.0	0.0	392.0	203.0	19645.0	0.0	0.0	0.0	319.0	0.0	0.0	488.0	6360.0	0.0	1354.0	0.0	71.0	219.0	733.0	113.0	3343.0	126.0	0.0	179.0	1785.0	46.0	0.0	441.0
19	478.0	489.0	136.0	922.0	0.0	0.0	45.0	0.0	0.0	0.0	0.0	0.0	0.0	0.0	22.0	0.0	0.0	0.0	22.0	0.0	22.0	0.0	159.0	11.0	0.0	0.0	0.0	0.0	34.0	0.0	0.0	0.0	1264.0	0.0	0.0	0.0	0.0	0.0	0.0	0.0	0.0	0.0	0.0	0.0	113.0	0.0	0.0	216.0	0.0
20	2313.0	1834.0	347.0	6528.0	0.0	0.0	78.0	528.0	33.0	0.0	0.0	0.0	5.0	0.0	2553.0	0.0	19.0	96.0	528.0	25.0	0.0	45.0	413.0	37.0	0.0	148.0	0.0	165.0	0.0	0.0	0.0	112.0	5779.0	77.0	0.0	0.0	2329.0	0.0	0.0	264.0	0.0	0.0	0.0	0.0	214.0	0.0	0.0	561.0	0.0
21	1985.0	124.0	374.0	20.0	0.0	0.0	0.0	0.0	5300.0	0.0	0.0	135.0	324.0	0.0	0.0	0.0	10.0	0.0	62.0	0.0	10.0	0.0	0.0	37.0	0.0	83.0	0.0	0.0	0.0	992.0	0.0	0.0	20.0	62.0	0.0	228.0	0.0	31.0	0.0	5206.0	45.0	10.0	12674.0	10.0	0.0	0.0	0.0	0.0	0.0
22	2398.0	0.0	0.0	7051.0	0.0	0.0	36300.0	0.0	0.0	0.0	297.0	0.0	0.0	0.0	388.0	0.0	0.0	0.0	0.0	94.0	0.0	0.0	0.0	0.0	0.0	0.0	0.0	265.0	0.0	0.0	0.0	201.0	1444.0	0.0	0.0	0.0	42.0	0.0	329.0	0.0	0.0	0.0	0.0	0.0	214.0	0.0	0.0	0.0	0.0
23	9436.0	505.0	18030.0	112.0	0.0	0.0	0.0	133.0	0.0	12.0	0.0	0.0	28.0	0.0	0.0	56.0	84.0	0.0	926.0	0.0	0.0	0.0	0.0	0.0	56.0	6290.0	0.0	0.0	84.0	112.0	0.0	0.0	140.0	46.0	0.0	168.0	0.0	28.0	0.0	252.0	0.0	84.0	28.0	0.0	0.0	12357.0	0.0	0.0	73272.0
24	2014.0	3915.0	567.0	368.0	111.0	1815.0	0.0	133.0	0.0	0.0	0.0	0.0	0.0	0.0	0.0	20258.0	0.0	0.0	283.0	0.0	0.0	0.0	0.0	0.0	0.0	141.0	0.0	0.0	1503.0	0.0	0.0	0.0	170.0	0.0	578.0	0.0	0.0	5334.0	0.0	0.0	0.0	0.0	0.0	0.0	0.0	0.0	0.0	0.0	44.0
25	46545.0	476.0	87080.0	329.0	0.0	0.0	0.0	210.0	198.0	164.0	0.0	67.0	27.0	0.0	0.0	0.0	252.0	0.0	27377.0	0.0	0.0	15.0	0.0	6802.0	203.0	0.0	0.0	0.0	0.0	124.0	0.0	0.0	256.0	2345.0	0.0	859.0	0.0	0.0	0.0	733.0	90.0	609.0	115.0	0.0	71.0	27387.0	0.0	0.0	1412.0
26	0.0	0.0	0.0	0.0	0.0	0.0	0.0	0.0	0.0	0.0	0.0	0.0	0.0	0.0	0.0	0.0	0.0	0.0	0.0	0.0	0.0	0.0	0.0	0.0	0.0	0.0	0.0	0.0	0.0	0.0	0.0	0.0	0.0	0.0	0.0	0.0	0.0	0.0	0.0	0.0	0.0	0.0	0.0	0.0	0.0	0.0	0.0	0.0	0.0
27	1827.0	1102.0	215.0	3440.0	130.0	0.0	130.0	0.0	0.0	0.0	81.0	0.0	0.0	0.0	152.0	0.0	0.0	77.0	0.0	0.0	104.0	0.0	349.0	37.0	0.0	0.0	0.0	0.0	0.0	0.0	55.0	2397.0	722.0	0.0	121.0	0.0	71.0	0.0	256.0	0.0	0.0	0.0	0.0	0.0	0.0	0.0	0.0	2891.0	0.0
28	1090.0	22683.0	419.0	1467.0	326.0	1295.0	78.0	133.0	0.0	0.0	1163.0	0.0	0.0	74.0	0.0	2552.0	0.0	173.0	0.0	51.0	0.0	7.0	377.0	56.0	3074.0	150.0	0.0	144.0	0.0	0.0	41.0	0.0	461.0	0.0	1372.0	0.0	0.0	4236.0	219.0	0.0	0.0	34.0	34.0	0.0	71.0	127.0	0.0	0.0	110.0
29	5172.0	143.0	1320.0	0.0	0.0	0.0	0.0	15.0	3708.0	0.0	0.0	135.0	43.0	0.0	0.0	0.0	0.0	15.0	397.0	0.0	0.0	1002.0	0.0	0.0	31.0	222.0	0.0	15.0	0.0	0.0	0.0	0.0	95.0	7861.0	0.0	31303.0	0.0	15.0	0.0	7734.0	90.0	15.0	1336.0	0.0	0.0	47.0	0.0	0.0	44.0
30	61.0	297.0	0.0	619.0	0.0	49.0	24.0	0.0	0.0	0.0	0.0	0.0	0.0	0.0	84.0	0.0	0.0	0.0	0.0	0.0	37.0	0.0	61.0	0.0	37.0	0.0	0.0	61.0	37.0	0.0	0.0	111.0	86.0	0.0	0.0	0.0	0.0	0.0	123.0	0.0	0.0	0.0	0.0	0.0	49.0	0.0	0.0	1745.0	0.0
31	1071.0	54.0	0.0	889.0	0.0	0.0	52.0	0.0	0.0	0.0	0.0	0.0	0.0	0.0	50.0	0.0	0.0	0.0	0.0	0.0	156.0	0.0	90.0	0.0	0.0	0.0	0.0	1997.0	0.0	0.0	111.0	0.0	145.0	0.0	0.0	0.0	42.0	0.0	72.0	0.0	0.0	0.0	0.0	0.0	0.0	0.0	0.0	4591.0	0.0
32	7867.0	5784.0	2776.0	109914.0	1426.0	431.0	780.0	535.0	462.0	189.0	61146.0	79.0	43.0	671.0	925.0	308.0	311.0	1677.0	1388.0	767.0	2313.0	114.0	3008.0	280.0	319.0	578.0	0.0	676.0	925.0	53.0	180.0	179.0	0.0	186.0	53.0	214.0	128.0	284.0	67047.0	1156.0	429.0	226.0	230.0	0.0	168135.0	350.0	1156.0	925.0	286.0
33	48494.0	187.0	6008.0	40.0	0.0	0.0	0.0	40.0	330.0	75.0	53.0	45.0	0.0	0.0	0.0	40.0	0.0	26.0	5325.0	0.0	0.0	45.0	0.0	37.0	0.0	1484.0	0.0	0.0	26.0	6098.0	0.0	0.0	40.0	0.0	0.0	9201.0	0.0	0.0	40.0	227.0	90.0	243.0	57.0	0.0	0.0	318.0	0.0	0.0	66.0
34	469.0	3332.0	64.0	320.0	0.0	21936.0	0.0	96.0	0.0	0.0	0.0	0.0	0.0	0.0	0.0	672.0	0.0	0.0	53.0	0.0	0.0	0.0	42.0	0.0	608.0	0.0	0.0	74.0	918.0	0.0	0.0	53.0	74.0	0.0	0.0	0.0	0.0	1142.0	0.0	0.0	0.0	0.0	0.0	0.0	0.0	0.0	0.0	64.0	0.0
35	8789.0	246.0	2368.0	0.0	0.0	0.0	0.0	0.0	1056.0	328.0	0.0	226.0	32.0	0.0	0.0	0.0	1054.0	0.0	1245.0	0.0	0.0	61.0	0.0	37.0	0.0	342.0	0.0	0.0	0.0	27106.0	0.0	0.0	82.0	11048.0	0.0	0.0	0.0	0.0	0.0	1314.0	248.0	68.0	218.0	0.0	0.0	63.0	0.0	27.0	27.0
36	0.0	94.0	0.0	253.0	0.0	0.0	21.0	0.0	0.0	0.0	0.0	0.0	0.0	0.0	12726.0	0.0	0.0	0.0	0.0	25.0	1456.0	0.0	31.0	0.0	10.0	0.0	0.0	94.0	10.0	0.0	42.0	31.0	63.0	0.0	0.0	10.0	0.0	0.0	0.0	0.0	0.0	0.0	0.0	0.0	0.0	0.0	0.0	253.0	0.0
37	2045.0	9510.0	215.0	358.0	0.0	2942.0	52.0	0.0	0.0	0.0	0.0	0.0	0.0	0.0	0.0	42852.0	0.0	0.0	0.0	0.0	0.0	0.0	71.0	0.0	4061.0	71.0	0.0	0.0	3696.0	0.0	0.0	0.0	143.0	0.0	1534.0	0.0	14.0	0.0	0.0	0.0	0.0	0.0	0.0	0.0	35.0	95.0	0.0	107.0	0.0
38	679.0	420.0	0.0	92105.0	2946.0	97.0	234.0	0.0	0.0	0.0	54707.0	0.0	0.0	0.0	161.0	0.0	0.0	212.0	0.0	60.0	104.0	0.0	711.0	0.0	0.0	0.0	0.0	291.0	129.0	0.0	55.0	0.0	46198.0	0.0	0.0	0.0	0.0	35.0	0.0	0.0	0.0	0.0	0.0	0.0	2588.0	0.0	0.0	938.0	0.0
39	5808.0	1266.0	1421.0	525.0	0.0	0.0	0.0	114.0	31059.0	37.0	0.0	1709.0	1136.0	33.0	0.0	0.0	154.0	0.0	370.0	34.0	0.0	4615.0	0.0	280.0	377.0	401.0	0.0	0.0	0.0	12321.0	0.0	0.0	370.0	308.0	0.0	3089.0	14.0	35.0	0.0	0.0	2036.0	339.0	20936.0	0.0	0.0	286.0	0.0	0.0	242.0
40	1672.0	382.0	454.0	95.0	0.0	0.0	0.0	23.0	334.0	0.0	0.0	3823.0	119.0	0.0	0.0	0.0	0.0	0.0	143.0	0.0	23.0	23.0	0.0	23.0	0.0	47.0	0.0	0.0	0.0	95.0	0.0	0.0	143.0	47.0	0.0	191.0	0.0	0.0	0.0	1314.0	0.0	0.0	47.0	0.0	0.0	23.0	0.0	0.0	23.0
41	10269.0	295.0	1494.0	191.0	34.0	0.0	0.0	95.0	33.0	303.0	0.0	0.0	0.0	0.0	0.0	34.0	1711.0	0.0	2762.0	0.0	0.0	0.0	0.0	0.0	0.0	243.0	0.0	0.0	0.0	88.0	0.0	0.0	139.0	225.0	0.0	214.0	0.0	0.0	0.0	278.0	0.0	0.0	0.0	52.0	0.0	63.0	0.0	0.0	0.0
42	1521.0	248.0	478.0	76.0	0.0	0.0	0.0	0.0	12678.0	0.0	0.0	169.0	265.0	0.0	0.0	0.0	9.0	0.0	38.0	0.0	0.0	9875.0	0.0	19.0	0.0	76.0	0.0	0.0	0.0	1081.0	0.0	0.0	19.0	76.0	0.0	172.0	0.0	0.0	0.0	17061.0	181.0	0.0	0.0	0.0	0.0	38.0	0.0	9.0	0.0
43	0.0	0.0	0.0	0.0	0.0	0.0	0.0	0.0	0.0	37.0	0.0	0.0	0.0	0.0	0.0	0.0	0.0	0.0	0.0	34.0	125.0	0.0	0.0	0.0	0.0	0.0	0.0	0.0	0.0	0.0	0.0	0.0	0.0	0.0	0.0	0.0	0.0	0.0	0.0	0.0	0.0	0.0	0.0	0.0	0.0	0.0	0.0	0.0	0.0
44	458.0	305.0	38.0	12179.0	121.0	0.0	38.0	0.0	0.0	0.0	4220.0	0.0	0.0	0.0	0.0	0.0	0.0	154.0	38.0	86.0	190.0	0.0	305.0	0.0	0.0	0.0	0.0	76.0	0.0	0.0	13.0	0.0	164678.0	0.0	0.0	0.0	14.0	0.0	3700.0	0.0	0.0	0.0	0.0	0.0	0.0	0.0	105.0	76.0	0.0
45	21150.0	687.0	49419.0	202.0	0.0	0.0	0.0	306.0	80.0	25.0	0.0	0.0	10.0	0.0	0.0	80.0	0.0	0.0	3194.0	0.0	0.0	7.0	0.0	12409.0	80.0	19169.0	0.0	0.0	80.0	40.0	0.0	0.0	80.0	363.0	0.0	242.0	0.0	80.0	0.0	202.0	45.0	161.0	0.0	0.0	0.0	0.0	0.0	0.0	16945.0
46	393.0	108.0	49.0	433.0	39.0	0.0	0.0	0.0	0.0	108.0	0.0	0.0	0.0	7888.0	0.0	0.0	0.0	295.0	39.0	0.0	39.0	0.0	0.0	0.0	49.0	0.0	0.0	39.0	0.0	0.0	0.0	0.0	265.0	0.0	0.0	0.0	0.0	9.0	0.0	0.0	0.0	0.0	0.0	0.0	68.0	0.0	0.0	0.0	0.0
47	738.0	795.0	0.0	5339.0	419.0	511.0	338.0	0.0	0.0	0.0	243.0	11.0	32.0	49.0	1048.0	280.0	0.0	347.0	0.0	86.0	554.0	0.0	908.0	37.0	377.0	0.0	0.0	2215.0	0.0	0.0	2680.0	6476.0	1264.0	0.0	107.0	0.0	928.0	71.0	2564.0	151.0	22.0	34.0	46.0	0.0	250.0	0.0	140.0	0.0	0.0
48	2767.0	366.0	1908.0	202.0	0.0	50.0	0.0	50.0	0.0	0.0	0.0	22.0	0.0	0.0	0.0	0.0	0.0	0.0	164.0	17.0	0.0	7.0	0.0	34723.0	189.0	758.0	0.0	0.0	0.0	37.0	0.0	0.0	88.0	0.0	0.0	0.0	0.0	0.0	63.0	202.0	0.0	0.0	75.0	0.0	0.0	6663.0	0.0	0.0	0.0
49	1180.0	47.0	165.0	47.0	0.0	0.0	0.0	47.0	0.0	23973.0	47.0	22.0	27.0	74.0	0.0	0.0	41232.0	47.0	212.0	25.0	0.0	0.0	0.0	0.0	0.0	47.0	0.0	0.0	0.0	35.0	0.0	0.0	47.0	70.0	0.0	1038.0	0.0	0.0	0.0	0.0	0.0	1604.0	0.0	0.0	0.0	47.0	93.0	0.0	44.0
50	214.0	291.0	84.0	84.0	0.0	77.0	0.0	0.0	0.0	0.0	0.0	0.0	0.0	0.0	0.0	0.0	0.0	0.0	31.0	0.0	0.0	0.0	0.0	0.0	0.0	0.0	0.0	0.0	42.0	0.0	0.0	77.0	126.0	0.0	0.0	0.0	0.0	0.0	42.0	0.0	0.0	0.0	0.0	0.0	0.0	0.0	0.0	1077.0	0.0
51	216.0	66.0	66.0	2795.0	0.0	0.0	41.0	50.0	0.0	0.0	0.0	0.0	21.0	24.0	2181.0	0.0	0.0	0.0	66.0	0.0	5348.0	0.0	183.0	0.0	0.0	0.0	0.0	0.0	0.0	33.0	0.0	75.0	902.0	0.0	0.0	0.0	10688.0	0.0	0.0	41.0	0.0	0.0	0.0	0.0	0.0	0.0	0.0	141.0	0.0
52	1217.0	1014.0	0.0	4126.0	167.0	280.0	234.0	0.0	33.0	0.0	270.0	11.0	10.0	0.0	1488.0	84.0	38.0	0.0	0.0	43.0	1014.0	38.0	338.0	0.0	232.0	0.0	0.0	1014.0	209.0	17.0	3652.0	3584.0	1444.0	0.0	80.0	33.0	1014.0	0.0	879.0	0.0	45.0	0.0	0.0	0.0	214.0	63.0	0.0	11904.0	22.0
53	1256.0	3219.0	340.0	2329.0	0.0	523.0	156.0	133.0	33.0	12.0	351.0	0.0	21.0	0.0	50.0	168.0	38.0	96.0	0.0	34.0	0.0	30.0	314.0	0.0	314.0	0.0	0.0	217.0	418.0	0.0	347.0	649.0	722.0	0.0	188.0	0.0	42.0	106.0	2784.0	235.0	67.0	87.0	92.0	0.0	179.0	0.0	93.0	340.0	0.0
54	1366.0	392.0	726.0	72.0	0.0	0.0	0.0	0.0	4215.0	0.0	0.0	124.0	184.0	0.0	0.0	14.0	14.0	0.0	101.0	0.0	0.0	5942.0	0.0	37.0	87.0	0.0	0.0	0.0	72.0	1418.0	0.0	0.0	58.0	72.0	0.0	377.0	0.0	0.0	14.0	5712.0	158.0	0.0	3134.0	14.0	0.0	95.0	0.0	14.0	0.0
55	699.0	2460.0	174.0	537.0	0.0	349.0	156.0	0.0	0.0	0.0	0.0	0.0	0.0	0.0	0.0	87.0	0.0	0.0	0.0	0.0	0.0	0.0	99.0	0.0	0.0	0.0	0.0	362.0	224.0	0.0	111.0	291.0	249.0	0.0	224.0	0.0	0.0	137.0	0.0	0.0	0.0	0.0	0.0	0.0	0.0	0.0	0.0	1247.0	0.0
56	1599.0	52.0	502.0	0.0	0.0	0.0	13.0	0.0	2722.0	0.0	0.0	215.0	48.0	0.0	0.0	0.0	0.0	0.0	158.0	0.0	0.0	951.0	0.0	0.0	13.0	39.0	0.0	0.0	0.0	8580.0	0.0	0.0	26.0	343.0	0.0	1189.0	0.0	0.0	0.0	4322.0	316.0	13.0	1202.0	0.0	0.0	52.0	0.0	0.0	26.0
57	3357.0	7960.0	1142.0	692.0	195.0	2941.0	0.0	401.0	0.0	0.0	108.0	0.0	0.0	0.0	0.0	8445.0	0.0	115.0	622.0	34.0	0.0	0.0	0.0	93.0	52241.0	207.0	0.0	241.0	2768.0	17.0	27.0	0.0	276.0	46.0	1049.0	0.0	0.0	5710.0	0.0	242.0	0.0	0.0	0.0	0.0	0.0	127.0	46.0	396.0	44.0
58	642.0	963.0	137.0	948.0	0.0	367.0	104.0	0.0	0.0	0.0	0.0	0.0	0.0	0.0	67.0	0.0	0.0	0.0	0.0	34.0	0.0	0.0	0.0	0.0	0.0	0.0	0.0	507.0	0.0	17.0	541.0	2375.0	168.0	0.0	168.0	0.0	171.0	0.0	183.0	0.0	0.0	0.0	0.0	0.0	71.0	0.0	0.0	5725.0	0.0
59	87.0	63.0	55.0	135.0	7.0	0.0	0.0	15.0	0.0	87.0	0.0	0.0	0.0	1269.0	0.0	0.0	55.0	343.0	39.0	0.0	0.0	0.0	7.0	0.0	0.0	0.0	0.0	0.0	0.0	0.0	0.0	0.0	39.0	0.0	0.0	0.0	0.0	0.0	7.0	7.0	0.0	31.0	0.0	0.0	0.0	0.0	151.0	7.0	0.0
60	272.0	272.0	0.0	130005.0	317.0	0.0	416.0	0.0	0.0	0.0	3409.0	0.0	0.0	0.0	90.0	0.0	0.0	0.0	60.0	0.0	0.0	0.0	697.0	0.0	0.0	0.0	0.0	181.0	0.0	0.0	0.0	121.0	33372.0	0.0	0.0	0.0	28.0	0.0	31838.0	0.0	0.0	0.0	0.0	0.0	2424.0	0.0	93.0	454.0	0.0
61	721.0	297.0	0.0	9615.0	279.0	84.0	42.0	0.0	0.0	0.0	25730.0	0.0	0.0	66.0	0.0	42.0	0.0	404.0	106.0	34.0	0.0	0.0	318.0	0.0	63.0	0.0	0.0	0.0	42.0	0.0	0.0	0.0	38526.0	0.0	0.0	0.0	0.0	0.0	2784.0	0.0	0.0	0.0	0.0	0.0	6559.0	0.0	175.0	106.0	0.0
62	10745.0	10745.0	2448.0	12105.0	484.0	842.0	1248.0	707.0	561.0	75.0	703.0	45.0	86.0	74.0	1995.0	476.0	427.0	636.0	868.0	241.0	2437.0	167.0	4352.0	355.0	377.0	352.0	0.0	3264.0	867.0	70.0	12790.0	10881.0	8849.0	124.0	134.0	165.0	1657.0	213.0	1795.0	1415.0	316.0	243.0	172.0	0.0	716.0	223.0	198.0	53854.0	110.0
63	33.0	115.0	0.0	248.0	0.0	0.0	33.0	0.0	0.0	0.0	0.0	0.0	0.0	0.0	3500.0	0.0	0.0	0.0	0.0	0.0	1969.0	0.0	66.0	0.0	49.0	0.0	0.0	33.0	0.0	0.0	16.0	198.0	66.0	0.0	0.0	0.0	2486.0	0.0	16.0	0.0	0.0	0.0	0.0	0.0	0.0	0.0	0.0	1886.0	0.0
64	1495.0	1352.0	355.0	14809.0	0.0	194.0	91037.0	0.0	33.0	12.0	284.0	22.0	0.0	0.0	1637.0	84.0	58.0	96.0	0.0	172.0	1495.0	0.0	206479.0	56.0	0.0	0.0	0.0	355.0	0.0	0.0	69.0	201.0	4200.0	0.0	0.0	0.0	100.0	0.0	1139.0	202.0	0.0	0.0	80.0	0.0	355.0	63.0	0.0	355.0	0.0
65	2447.0	2327.0	983.0	3143.0	0.0	129.0	364.0	114.0	165.0	0.0	81.0	11.0	21.0	0.0	2891.0	0.0	97.0	0.0	455.0	51.0	2719.0	61.0	407.0	93.0	0.0	0.0	0.0	767.0	287.0	17.0	208.0	1511.0	2708.0	46.0	0.0	0.0	2086.0	0.0	0.0	0.0	0.0	0.0	46.0	0.0	107.0	63.0	0.0	3335.0	44.0
66	6986.0	2892.0	2669.0	622.0	0.0	0.0	0.0	172.0	845.0	0.0	0.0	1290.0	400.0	0.0	0.0	0.0	58.0	0.0	355.0	60.0	198.0	266.0	0.0	168.0	261.0	489.0	0.0	0.0	209.0	400.0	13.0	0.0	1083.0	311.0	0.0	444.0	0.0	0.0	0.0	3915.0	48697.0	69.0	578.0	0.0	0.0	318.0	0.0	396.0	66.0
67	0.0	0.0	0.0	0.0	0.0	0.0	0.0	0.0	0.0	12.0	0.0	0.0	0.0	82.0	0.0	0.0	0.0	0.0	0.0	0.0	0.0	0.0	0.0	0.0	0.0	0.0	0.0	0.0	0.0	0.0	0.0	0.0	0.0	0.0	0.0	0.0	0.0	0.0	0.0	0.0	0.0	0.0	0.0	0.0	0.0	0.0	292.0	0.0	0.0
68	0.0	0.0	0.0	0.0	0.0	0.0	0.0	0.0	0.0	50.0	0.0	0.0	0.0	174.0	0.0	0.0	0.0	115.0	0.0	0.0	0.0	0.0	0.0	0.0	0.0	0.0	0.0	0.0	0.0	0.0	0.0	0.0	0.0	0.0	0.0	0.0	0.0	0.0	0.0	0.0	0.0	0.0	0.0	0.0	0.0	0.0	385.0	0.0	0.0
69	3080.0	1540.0	616.0	1608.0	0.0	239.0	78.0	95.0	66.0	37.0	514.0	0.0	27.0	0.0	135.0	0.0	58.0	134.0	342.0	25.0	239.0	38.0	0.0	37.0	145.0	0.0	0.0	376.0	205.0	0.0	69.0	89.0	1083.0	46.0	0.0	82.0	100.0	0.0	183.0	273.0	45.0	239.0	0.0	16499.0	71.0	0.0	0.0	444.0	0.0
70	23152.0	505.0	17971.0	404.0	270.0	0.0	0.0	21042.0	66.0	25.0	0.0	0.0	10.0	0.0	0.0	0.0	38.0	0.0	11579.0	43.0	125.0	15.0	0.0	635.0	145.0	2792.0	0.0	0.0	0.0	53.0	0.0	0.0	278.0	730.0	0.0	132.0	0.0	0.0	0.0	252.0	22.0	296.0	23.0	0.0	0.0	1084.0	0.0	0.0	176.0
71	1118.0	451.0	127.0	2353.0	12987.0	0.0	0.0	0.0	0.0	0.0	5972.0	0.0	0.0	66.0	0.0	0.0	38.0	5511.0	0.0	25.0	0.0	0.0	176.0	0.0	0.0	0.0	0.0	166.0	0.0	0.0	0.0	0.0	2206.0	0.0	0.0	0.0	0.0	0.0	2628.0	0.0	0.0	0.0	0.0	0.0	235.0	0.0	175.0	127.0	0.0
72	3597.0	45717.0	1274.0	4346.0	587.0	4383.0	858.0	573.0	330.0	126.0	162.0	192.0	43.0	257.0	84.0	3842.0	408.0	636.0	703.0	172.0	366.0	144.0	1124.0	336.0	5076.0	503.0	0.0	603.0	2548.0	88.0	180.0	537.0	2167.0	139.0	2234.0	297.0	42.0	3168.0	806.0	1124.0	362.0	330.0	184.0	0.0	286.0	446.0	1028.0	510.0	154.0
73	4205.0	15263.0	622.0	1635.0	102.0	51505.0	78.0	191.0	99.0	0.0	135.0	0.0	27.0	33.0	0.0	29648.0	38.0	96.0	311.0	51.0	83.0	0.0	0.0	56.0	22364.0	233.0	0.0	241.0	3737.0	0.0	0.0	112.0	722.0	62.0	15558.0	33.0	0.0	67675.0	0.0	467.0	45.0	156.0	34.0	0.0	35.0	191.0	0.0	233.0	44.0
74	51.0	85.0	34.0	977.0	0.0	34.0	130.0	0.0	0.0	0.0	0.0	0.0	0.0	0.0	24290.0	0.0	0.0	0.0	17.0	0.0	1285.0	0.0	154.0	0.0	0.0	0.0	0.0	171.0	0.0	0.0	0.0	188.0	51.0	0.0	0.0	0.0	3072.0	0.0	68.0	0.0	0.0	0.0	0.0	0.0	0.0	0.0	0.0	462.0	0.0
75	35.0	0.0	0.0	354.0	0.0	53.0	0.0	0.0	0.0	0.0	0.0	0.0	0.0	0.0	101.0	0.0	0.0	0.0	0.0	0.0	53.0	0.0	70.0	0.0	35.0	0.0	0.0	248.0	0.0	0.0	652.0	656.0	53.0	0.0	0.0	0.0	128.0	0.0	549.0	0.0	0.0	0.0	0.0	0.0	0.0	0.0	0.0	12414.0	0.0
76	13269.0	1819.0	7469.0	454.0	130.0	341.0	0.0	1472.0	0.0	25.0	0.0	0.0	0.0	0.0	0.0	644.0	58.0	173.0	1933.0	0.0	0.0	7.0	0.0	2843.0	1251.0	1099.0	0.0	0.0	303.0	35.0	0.0	0.0	189.0	93.0	80.0	66.0	0.0	644.0	0.0	303.0	0.0	139.0	0.0	0.0	0.0	4246.0	0.0	0.0	6369.0
77	63.0	88.0	25.0	164.0	12.0	12.0	50.0	12.0	0.0	0.0	0.0	0.0	0.0	0.0	733.0	0.0	0.0	0.0	0.0	51.0	164.0	0.0	63.0	0.0	0.0	0.0	0.0	107.0	0.0	0.0	44.0	265.0	63.0	0.0	0.0	0.0	514.0	25.0	31.0	0.0	0.0	0.0	0.0	0.0	0.0	0.0	0.0	1100.0	0.0
78	1114.0	172.0	264.0	36.0	0.0	0.0	36.0	19485.0	0.0	0.0	0.0	0.0	0.0	0.0	0.0	55.0	18.0	61.0	160.0	0.0	0.0	0.0	0.0	0.0	73.0	141.0	0.0	24.0	18.0	0.0	0.0	0.0	43.0	24.0	0.0	0.0	0.0	0.0	0.0	0.0	0.0	0.0	0.0	0.0	0.0	86.0	0.0	36.0	0.0
79	333.0	64.0	80.0	8.0	0.0	0.0	0.0	0.0	24.0	0.0	0.0	8.0	16.0	0.0	0.0	0.0	0.0	0.0	24.0	0.0	0.0	24.0	0.0	16.0	0.0	16.0	0.0	0.0	0.0	44.0	0.0	0.0	8.0	0.0	0.0	8.0	0.0	0.0	0.0	176.0	497.0	0.0	8.0	0.0	0.0	16.0	0.0	24.0	0.0
80	302.0	36.0	99.0	5.0	0.0	0.0	0.0	0.0	15.0	0.0	0.0	119.0	36.0	0.0	0.0	0.0	0.0	0.0	52.0	0.0	36.0	0.0	0.0	0.0	0.0	0.0	0.0	0.0	0.0	26.0	0.0	0.0	0.0	5.0	0.0	26.0	0.0	0.0	0.0	328.0	2065.0	0.0	36.0	0.0	0.0	0.0	0.0	0.0	0.0
81	42827.0	394.0	26054.0	90.0	60.0	0.0	0.0	114.0	66.0	50.0	0.0	0.0	21.0	0.0	0.0	0.0	136.0	0.0	18987.0	0.0	0.0	22.0	0.0	691.0	0.0	24628.0	0.0	60.0	0.0	35.0	0.0	0.0	90.0	1243.0	0.0	231.0	0.0	0.0	0.0	303.0	0.0	452.0	46.0	0.0	0.0	44604.0	0.0	0.0	706.0
82	913.0	913.0	140.0	2179.0	111.0	0.0	260.0	0.0	0.0	0.0	0.0	0.0	0.0	0.0	321.0	0.0	0.0	0.0	0.0	51.0	104.0	0.0	246.0	0.0	0.0	0.0	0.0	4589.0	0.0	0.0	97.0	44587.0	246.0	0.0	53.0	0.0	100.0	0.0	293.0	0.0	0.0	0.0	0.0	0.0	0.0	0.0	0.0	4818.0	0.0
83	6239.0	194.0	1039.0	194.0	0.0	0.0	0.0	0.0	99.0	20725.0	162.0	22.0	0.0	116.0	0.0	0.0	64501.0	0.0	877.0	0.0	0.0	0.0	0.0	0.0	319.0	357.0	0.0	0.0	0.0	177.0	0.0	0.0	129.0	194.0	0.0	6294.0	0.0	0.0	0.0	227.0	22.0	5622.0	0.0	0.0	0.0	223.0	93.0	0.0	0.0
84	1428.0	82.0	676.0	69.0	0.0	12.0	0.0	0.0	66.0	50.0	0.0	520.0	0.0	0.0	0.0	0.0	183.0	0.0	139.0	0.0	0.0	15.0	0.0	31.0	0.0	88.0	0.0	0.0	0.0	35.0	0.0	0.0	50.0	0.0	0.0	1263.0	0.0	0.0	0.0	303.0	1697.0	12.0	34.0	0.0	0.0	82.0	0.0	0.0	0.0
85	6732.0	139.0	2633.0	52.0	0.0	0.0	0.0	0.0	3819.0	0.0	0.0	67.0	70.0	0.0	0.0	34.0	52.0	17.0	401.0	0.0	0.0	872.0	0.0	242.0	52.0	331.0	0.0	0.0	0.0	21681.0	0.0	0.0	104.0	1098.0	0.0	1604.0	0.0	0.0	0.0	5459.0	135.0	69.0	1098.0	0.0	0.0	95.0	0.0	0.0	88.0
86	292.0	49610.0	0.0	815.0	0.0	1079.0	104.0	0.0	0.0	0.0	0.0	0.0	10.0	0.0	0.0	645.0	0.0	0.0	0.0	0.0	0.0	15.0	459.0	0.0	1102.0	0.0	0.0	125.0	2006.0	0.0	41.0	0.0	313.0	0.0	296.0	0.0	0.0	818.0	146.0	0.0	0.0	0.0	0.0	0.0	143.0	0.0	70.0	0.0	22.0
87	1334.0	529.0	98.0	4258.0	0.0	0.0	676.0	0.0	0.0	0.0	135.0	0.0	0.0	0.0	169.0	0.0	0.0	77.0	0.0	60.0	135.0	0.0	706.0	0.0	0.0	0.0	0.0	10264.0	0.0	0.0	69.0	1373.0	372.0	0.0	67.0	0.0	85.0	0.0	329.0	0.0	0.0	0.0	0.0	0.0	0.0	0.0	0.0	1077.0	0.0
88	1001.0	6331.0	240.0	320.0	0.0	604.0	0.0	0.0	0.0	0.0	80.0	0.0	10.0	0.0	0.0	2524.0	0.0	0.0	80.0	0.0	0.0	0.0	0.0	56.0	986.0	120.0	0.0	0.0	7894.0	0.0	0.0	0.0	120.0	0.0	349.0	0.0	0.0	18405.0	80.0	0.0	0.0	0.0	0.0	0.0	0.0	127.0	0.0	0.0	88.0
89	854.0	1730.0	81.0	81.0	40.0	820.0	0.0	20.0	0.0	25.0	0.0	0.0	0.0	0.0	0.0	7715.0	0.0	40.0	61.0	0.0	0.0	0.0	0.0	0.0	25236.0	61.0	0.0	0.0	366.0	0.0	0.0	0.0	40.0	0.0	255.0	0.0	0.0	2669.0	0.0	0.0	0.0	0.0	0.0	0.0	0.0	61.0	0.0	0.0	0.0
90	1319.0	7185.0	112.0	336.0	56.0	3044.0	0.0	84.0	0.0	0.0	56.0	0.0	0.0	0.0	0.0	19759.0	0.0	0.0	196.0	0.0	0.0	0.0	56.0	0.0	19173.0	0.0	0.0	0.0	1066.0	17.0	0.0	0.0	56.0	0.0	1157.0	0.0	28.0	10003.0	0.0	0.0	0.0	0.0	0.0	0.0	0.0	0.0	0.0	56.0	0.0
91	5364.0	10485.0	3058.0	2354.0	0.0	3956.0	130.0	0.0	0.0	0.0	0.0	11.0	0.0	0.0	0.0	364.0	0.0	77.0	509.0	17.0	104.0	0.0	0.0	0.0	0.0	0.0	0.0	289.0	1116.0	0.0	27.0	380.0	902.0	0.0	339.0	0.0	71.0	213.0	0.0	606.0	0.0	0.0	0.0	0.0	71.0	159.0	0.0	19784.0	198.0
92	552.0	5150.0	96.0	176.0	0.0	2306.0	0.0	0.0	0.0	0.0	0.0	0.0	0.0	0.0	0.0	648.0	0.0	0.0	64.0	0.0	0.0	7.0	40.0	0.0	609.0	32.0	0.0	136.0	368.0	0.0	0.0	0.0	48.0	0.0	4131.0	0.0	0.0	1103.0	40.0	48.0	0.0	0.0	0.0	0.0	0.0	64.0	0.0	136.0	0.0
93	1514.0	2626.0	306.0	824.0	0.0	297.0	0.0	0.0	0.0	0.0	0.0	0.0	0.0	0.0	0.0	0.0	0.0	0.0	0.0	0.0	0.0	0.0	0.0	0.0	115.0	0.0	0.0	314.0	306.0	0.0	0.0	201.0	220.0	0.0	115.0	0.0	0.0	0.0	0.0	0.0	0.0	0.0	0.0	0.0	0.0	0.0	0.0	6292.0	0.0
94	1024.0	485.0	0.0	3721.0	111.0	485.0	234.0	0.0	33.0	0.0	135.0	45.0	10.0	41.0	338.0	112.0	0.0	115.0	0.0	60.0	292.0	0.0	0.0	0.0	215.0	0.0	0.0	1402.0	0.0	0.0	2805.0	2319.0	1083.0	0.0	0.0	33.0	314.0	35.0	1062.0	0.0	22.0	0.0	34.0	0.0	71.0	0.0	70.0	52947.0	0.0
95	706.0	97.0	24.0	14.0	0.0	0.0	0.0	0.0	53.0	0.0	14.0	0.0	53.0	0.0	0.0	0.0	0.0	0.0	14.0	0.0	0.0	0.0	0.0	4.0	14.0	0.0	0.0	0.0	0.0	0.0	0.0	0.0	4.0	0.0	0.0	14.0	0.0	0.0	0.0	530.0	724.0	0.0	107.0	0.0	0.0	0.0	0.0	24.0	0.0
96	544.0	1261.0	0.0	717.0	0.0	265.0	0.0	0.0	0.0	0.0	0.0	0.0	0.0	0.0	0.0	119.0	0.0	0.0	0.0	0.0	0.0	0.0	0.0	0.0	0.0	0.0	0.0	652.0	92.0	0.0	222.0	2106.0	159.0	0.0	80.0	0.0	57.0	92.0	159.0	0.0	0.0	0.0	0.0	0.0	0.0	0.0	0.0	3741.0	0.0
97	2350.0	875.0	750.0	200.0	0.0	0.0	0.0	0.0	750.0	0.0	0.0	3599.0	4172.0	0.0	0.0	0.0	0.0	0.0	50.0	0.0	0.0	400.0	0.0	18.0	75.0	50.0	0.0	0.0	0.0	400.0	0.0	0.0	150.0	50.0	0.0	350.0	0.0	0.0	0.0	2350.0	1063.0	0.0	575.0	0.0	0.0	95.0	0.0	75.0	0.0
98	10476.0	1525.0	5695.0	864.0	102.0	151.0	0.0	516.0	198.0	63.0	270.0	45.0	156.0	66.0	0.0	254.0	97.0	115.0	1118.0	0.0	0.0	83.0	0.0	23940.0	254.0	2135.0	0.0	144.0	0.0	203.0	27.0	0.0	457.0	203.0	121.0	406.0	0.0	203.0	0.0	457.0	158.0	191.0	103.0	0.0	71.0	77603.0	93.0	0.0	12294.0
99	8276.0	1733.0	4246.0	736.0	0.0	129.0	0.0	439.0	33.0	0.0	108.0	22.0	21.0	0.0	0.0	519.0	0.0	0.0	779.0	0.0	0.0	7.0	0.0	3513.0	736.0	606.0	0.0	0.0	216.0	53.0	0.0	0.0	476.0	62.0	80.0	82.0	0.0	433.0	0.0	303.0	0.0	0.0	57.0	0.0	0.0	5898.0	0.0	0.0	5242.0
100	1000.0	200.0	166.0	0.0	0.0	0.0	0.0	0.0	77.0	0.0	0.0	22.0	22.0	0.0	0.0	0.0	0.0	0.0	11.0	0.0	0.0	0.0	0.0	0.0	22.0	0.0	0.0	0.0	0.0	11.0	0.0	0.0	22.0	22.0	0.0	22.0	0.0	0.0	0.0	834.0	1857.0	0.0	55.0	0.0	0.0	22.0	0.0	44.0	0.0
101	939.0	42917.0	0.0	2867.0	223.0	907.0	286.0	229.0	33.0	0.0	81.0	22.0	0.0	49.0	50.0	1767.0	0.0	115.0	0.0	25.0	0.0	0.0	716.0	37.0	1305.0	0.0	0.0	193.0	1384.0	35.0	13.0	134.0	568.0	77.0	767.0	0.0	0.0	1210.0	366.0	176.0	22.0	0.0	0.0	0.0	143.0	63.0	210.0	0.0	22.0
102	14.0	53.0	4.0	53.0	4.0	0.0	0.0	14.0	0.0	0.0	14.0	0.0	0.0	340.0	0.0	0.0	4.0	33.0	14.0	0.0	4.0	0.0	0.0	0.0	0.0	0.0	0.0	0.0	0.0	0.0	0.0	0.0	53.0	0.0	0.0	0.0	0.0	0.0	24.0	4.0	0.0	0.0	0.0	0.0	4.0	0.0	362.0	0.0	14.0
103	243.0	224.0	0.0	1461.0	0.0	112.0	78.0	0.0	0.0	0.0	0.0	0.0	0.0	0.0	862.0	0.0	0.0	0.0	0.0	0.0	449.0	0.0	93.0	0.0	0.0	0.0	0.0	281.0	0.0	0.0	555.0	637.0	299.0	0.0	0.0	0.0	714.0	0.0	146.0	0.0	0.0	0.0	0.0	0.0	0.0	0.0	0.0	5442.0	0.0
104	2051.0	444.0	459.0	275.0	0.0	0.0	0.0	3521.0	0.0	0.0	0.0	0.0	0.0	24.0	0.0	91.0	0.0	115.0	398.0	17.0	73.0	0.0	0.0	0.0	122.0	0.0	0.0	0.0	61.0	0.0	0.0	0.0	153.0	0.0	0.0	0.0	0.0	61.0	0.0	0.0	0.0	0.0	0.0	0.0	0.0	61.0	70.0	76.0	0.0
105	102.0	231.0	0.0	539.0	0.0	51.0	0.0	0.0	0.0	0.0	0.0	0.0	0.0	0.0	186.0	0.0	0.0	0.0	0.0	0.0	0.0	0.0	102.0	0.0	205.0	0.0	0.0	179.0	0.0	0.0	18011.0	308.0	77.0	0.0	51.0	0.0	14.0	0.0	219.0	0.0	0.0	0.0	0.0	0.0	0.0	0.0	0.0	11151.0	0.0
106	75.0	27.0	27.0	44.0	0.0	0.0	0.0	0.0	6.0	17.0	6.0	0.0	0.0	622.0	6.0	0.0	17.0	44.0	6.0	0.0	0.0	0.0	0.0	6.0	0.0	6.0	0.0	0.0	17.0	0.0	0.0	0.0	150.0	0.0	0.0	27.0	0.0	0.0	17.0	6.0	0.0	0.0	0.0	0.0	6.0	0.0	490.0	0.0	0.0
107	845.0	9122.0	0.0	1357.0	111.0	712.0	884.0	95.0	33.0	0.0	0.0	67.0	86.0	0.0	0.0	1009.0	0.0	0.0	0.0	0.0	0.0	15.0	1023.0	0.0	1566.0	176.0	0.0	193.0	400.0	0.0	69.0	179.0	266.0	46.0	457.0	0.0	0.0	889.0	219.0	0.0	0.0	0.0	0.0	0.0	0.0	95.0	70.0	0.0	22.0
108	4870.0	135.0	1677.0	0.0	0.0	0.0	0.0	27.0	11527.0	0.0	0.0	305.0	189.0	0.0	0.0	54.0	27.0	0.0	378.0	0.0	27.0	1731.0	0.0	56.0	0.0	216.0	0.0	0.0	0.0	18029.0	0.0	0.0	0.0	595.0	0.0	2381.0	0.0	0.0	0.0	9579.0	248.0	81.0	2164.0	0.0	0.0	127.0	0.0	0.0	88.0
109	563.0	23.0	144.0	121.0	50.0	0.0	0.0	439.0	0.0	50.0	0.0	0.0	0.0	0.0	0.0	23.0	0.0	43.0	230.0	17.0	0.0	0.0	0.0	0.0	0.0	58.0	0.0	0.0	0.0	0.0	0.0	0.0	58.0	0.0	0.0	0.0	0.0	23.0	0.0	0.0	0.0	266.0	0.0	0.0	0.0	31.0	0.0	0.0	0.0
110	4487.0	310.0	1331.0	200.0	0.0	0.0	0.0	459.0	0.0	25.0	72.0	0.0	0.0	0.0	0.0	0.0	175.0	115.0	857.0	0.0	0.0	0.0	0.0	0.0	0.0	164.0	0.0	0.0	0.0	0.0	0.0	0.0	182.0	54.0	0.0	214.0	0.0	0.0	54.0	91.0	0.0	2280.0	0.0	54.0	0.0	63.0	0.0	0.0	0.0
111	4382.0	4331.0	1596.0	3515.0	130.0	458.0	78.0	172.0	0.0	37.0	108.0	22.0	0.0	0.0	0.0	0.0	0.0	192.0	0.0	0.0	104.0	0.0	0.0	37.0	0.0	150.0	0.0	797.0	628.0	0.0	41.0	1075.0	2167.0	0.0	67.0	115.0	0.0	106.0	0.0	0.0	0.0	52.0	0.0	0.0	35.0	63.0	70.0	10714.0	220.0
112	5338.0	5591.0	1137.0	5622.0	391.0	379.0	546.0	0.0	0.0	0.0	162.0	0.0	0.0	24.0	405.0	168.0	0.0	231.0	248.0	94.0	397.0	0.0	600.0	37.0	174.0	100.0	0.0	14808.0	568.0	0.0	41.0	2262.0	3611.0	0.0	536.0	0.0	171.0	177.0	293.0	0.0	0.0	0.0	0.0	0.0	71.0	0.0	0.0	21201.0	66.0
113	503.0	1171.0	157.0	206.0	0.0	321.0	78.0	0.0	0.0	0.0	0.0	0.0	0.0	0.0	0.0	133.0	0.0	0.0	0.0	0.0	0.0	0.0	42.0	0.0	60.0	0.0	0.0	48.0	194.0	0.0	0.0	134.0	0.0	0.0	521.0	0.0	0.0	60.0	0.0	0.0	0.0	0.0	0.0	0.0	0.0	0.0	0.0	48.0	0.0
114	1785.0	5666.0	485.0	1261.0	0.0	5899.0	78.0	0.0	0.0	0.0	0.0	0.0	0.0	0.0	0.0	329.0	0.0	0.0	0.0	0.0	104.0	0.0	0.0	0.0	174.0	0.0	0.0	434.0	504.0	0.0	55.0	403.0	426.0	0.0	1882.0	0.0	28.0	407.0	0.0	0.0	0.0	0.0	0.0	0.0	0.0	0.0	0.0	2777.0	66.0
115	276.0	58.0	14.0	179.0	0.0	0.0	0.0	0.0	0.0	0.0	0.0	0.0	0.0	465.0	0.0	29.0	14.0	0.0	0.0	0.0	0.0	0.0	0.0	0.0	0.0	0.0	0.0	0.0	0.0	0.0	0.0	0.0	87.0	0.0	0.0	0.0	0.0	0.0	0.0	0.0	0.0	0.0	0.0	0.0	82.0	0.0	771.0	0.0	0.0
116	2135.0	606.0	558.0	364.0	130.0	0.0	0.0	3711.0	66.0	0.0	0.0	0.0	0.0	0.0	0.0	121.0	0.0	154.0	485.0	0.0	0.0	0.0	0.0	37.0	315.0	97.0	0.0	72.0	145.0	0.0	0.0	0.0	169.0	0.0	0.0	0.0	0.0	242.0	0.0	0.0	0.0	0.0	0.0	0.0	0.0	121.0	0.0	0.0	66.0
117	231.0	33.0	45.0	186.0	0.0	0.0	0.0	22.0	0.0	0.0	16.0	0.0	0.0	141.0	0.0	0.0	5.0	79.0	0.0	0.0	45.0	0.0	0.0	0.0	62.0	0.0	0.0	16.0	0.0	0.0	0.0	0.0	152.0	0.0	0.0	0.0	0.0	0.0	33.0	0.0	0.0	5.0	0.0	0.0	0.0	0.0	62.0	0.0	0.0
118	4672.0	3426.0	856.0	11992.0	0.0	107.0	2102.0	344.0	66.0	0.0	545.0	33.0	64.0	124.0	1791.0	224.0	233.0	192.0	700.0	12533.0	467.0	68.0	6619.0	130.0	116.0	251.0	0.0	169.0	239.0	35.0	124.0	134.0	8799.0	93.0	53.0	33.0	128.0	106.0	389.0	303.0	90.0	174.0	161.0	0.0	545.0	223.0	46.0	545.0	88.0
119	150.0	141.0	53.0	1538.0	0.0	0.0	0.0	79.0	0.0	0.0	70.0	0.0	0.0	49.0	0.0	0.0	0.0	96.0	0.0	0.0	0.0	0.0	35.0	0.0	0.0	26.0	1193.0	0.0	88.0	0.0	0.0	0.0	3359.0	0.0	0.0	0.0	0.0	0.0	176.0	0.0	0.0	0.0	0.0	0.0	159.0	0.0	70.0	53.0	0.0
120	57.0	114.0	0.0	247.0	0.0	19.0	52.0	0.0	19.0	0.0	19.0	0.0	0.0	0.0	2723.0	0.0	0.0	0.0	0.0	0.0	1047.0	0.0	57.0	0.0	0.0	0.0	0.0	57.0	0.0	0.0	0.0	190.0	76.0	0.0	0.0	0.0	2100.0	0.0	0.0	0.0	0.0	0.0	0.0	0.0	0.0	0.0	0.0	438.0	0.0
121	1456.0	1092.0	297.0	993.0	132.0	0.0	0.0	132.0	0.0	165.0	81.0	11.0	0.0	39071.0	0.0	0.0	165.0	1257.0	132.0	0.0	132.0	7.0	0.0	0.0	165.0	132.0	0.0	0.0	0.0	0.0	0.0	0.0	2449.0	0.0	0.0	66.0	0.0	0.0	0.0	0.0	0.0	52.0	0.0	0.0	198.0	0.0	47308.0	0.0	0.0
122	188069.0	614.0	56104.0	1053.0	149.0	215.0	0.0	401.0	627.0	252.0	81.0	181.0	86.0	66.0	0.0	112.0	486.0	134.0	28798.0	0.0	0.0	106.0	0.0	560.0	580.0	23794.0	0.0	0.0	0.0	780.0	0.0	0.0	526.0	9745.0	0.0	4295.0	0.0	0.0	0.0	834.0	701.0	1567.0	403.0	0.0	0.0	2327.0	140.0	0.0	441.0
123	492.0	345.0	73.0	9487.0	121.0	0.0	130.0	0.0	0.0	12.0	1433.0	0.0	0.0	0.0	73.0	0.0	0.0	115.0	0.0	0.0	123.0	0.0	271.0	0.0	0.0	0.0	0.0	49.0	73.0	0.0	13.0	0.0	74323.0	0.0	0.0	0.0	24.0	24.0	1795.0	49.0	0.0	0.0	0.0	0.0	3844.0	0.0	0.0	123.0	0.0
124	2076.0	1349.0	222.0	3055.0	102.0	0.0	400.0	95.0	0.0	75.0	0.0	0.0	0.0	49.0	415.0	0.0	0.0	0.0	163.0	1275.0	0.0	22.0	222.0	0.0	0.0	0.0	0.0	103.0	103.0	0.0	41.0	0.0	5132.0	0.0	0.0	0.0	0.0	0.0	0.0	0.0	0.0	0.0	0.0	0.0	444.0	0.0	0.0	519.0	0.0
125	83.0	2722.0	0.0	182.0	0.0	83.0	0.0	0.0	0.0	0.0	0.0	0.0	0.0	0.0	0.0	91.0	0.0	0.0	0.0	0.0	0.0	0.0	60.0	0.0	129.0	0.0	0.0	0.0	136.0	0.0	0.0	0.0	121.0	0.0	161.0	0.0	0.0	106.0	30.0	0.0	0.0	0.0	0.0	0.0	0.0	0.0	0.0	30.0	0.0
126	1258.0	4536.0	419.0	209.0	102.0	410.0	0.0	78.0	0.0	0.0	0.0	11.0	0.0	0.0	0.0	1037.0	0.0	0.0	236.0	0.0	52.0	0.0	0.0	224.0	580.0	104.0	0.0	144.0	5297.0	0.0	0.0	0.0	104.0	0.0	53.0	0.0	0.0	1601.0	0.0	0.0	0.0	52.0	0.0	0.0	0.0	159.0	0.0	0.0	375.0
127	1188.0	83.0	458.0	104.0	0.0	0.0	0.0	0.0	75323.0	0.0	0.0	283.0	102.0	0.0	0.0	0.0	0.0	0.0	41.0	0.0	20.0	9011.0	0.0	20.0	41.0	20.0	0.0	0.0	0.0	2747.0	0.0	0.0	125.0	104.0	0.0	396.0	0.0	0.0	0.0	7759.0	248.0	0.0	3775.0	0.0	0.0	41.0	0.0	0.0	20.0
128	565.0	64.0	194.0	9.0	0.0	9.0	0.0	0.0	583.0	0.0	0.0	407.0	1353.0	0.0	0.0	0.0	27.0	0.0	129.0	0.0	0.0	203.0	0.0	0.0	0.0	18.0	0.0	0.0	9.0	166.0	0.0	0.0	9.0	27.0	18.0	46.0	0.0	0.0	0.0	834.0	158.0	0.0	333.0	9.0	9.0	18.0	0.0	9.0	18.0
129	12798.0	766.0	6664.0	324.0	0.0	88.0	0.0	1587.0	0.0	0.0	81.0	22.0	0.0	0.0	0.0	235.0	0.0	0.0	1946.0	0.0	0.0	0.0	0.0	4653.0	294.0	766.0	0.0	0.0	0.0	17.0	0.0	0.0	235.0	235.0	0.0	117.0	0.0	88.0	117.0	176.0	22.0	147.0	23.0	0.0	0.0	29636.0	0.0	0.0	7195.0
130	0.0	0.0	0.0	0.0	0.0	0.0	0.0	0.0	0.0	0.0	0.0	0.0	0.0	0.0	0.0	0.0	0.0	0.0	0.0	17.0	0.0	0.0	0.0	0.0	0.0	0.0	0.0	0.0	0.0	0.0	0.0	0.0	0.0	0.0	0.0	0.0	0.0	0.0	0.0	0.0	0.0	0.0	0.0	0.0	0.0	0.0	0.0	0.0	0.0
131	16.0	33.0	5.0	656.0	0.0	5.0	16.0	16.0	0.0	0.0	16.0	0.0	0.0	0.0	16.0	0.0	0.0	0.0	0.0	14888.0	0.0	0.0	61.0	0.0	0.0	0.0	0.0	72.0	27.0	0.0	0.0	27.0	138.0	0.0	0.0	0.0	0.0	0.0	5.0	5.0	5.0	0.0	0.0	0.0	5.0	0.0	0.0	16.0	0.0
132	2913.0	376.0	404.0	294.0	82.0	0.0	0.0	363.0	0.0	0.0	0.0	0.0	0.0	0.0	0.0	0.0	0.0	192.0	330.0	0.0	0.0	0.0	0.0	0.0	55.0	156.0	0.0	0.0	0.0	17.0	0.0	0.0	266.0	0.0	36.0	0.0	0.0	0.0	45.0	55.0	0.0	753.0	0.0	0.0	0.0	64.0	36.0	0.0	0.0
133	6904.0	4494.0	2780.0	324.0	0.0	231.0	0.0	172.0	99.0	0.0	0.0	0.0	185.0	0.0	0.0	509.0	0.0	0.0	973.0	0.0	0.0	0.0	0.0	4223.0	834.0	556.0	0.0	0.0	926.0	35.0	0.0	0.0	370.0	185.0	80.0	33.0	0.0	1065.0	0.0	556.0	0.0	92.0	34.0	0.0	0.0	4623.0	0.0	0.0	9962.0
134	240.0	293.0	0.0	907.0	0.0	80.0	78.0	0.0	0.0	0.0	53.0	0.0	0.0	0.0	3348.0	0.0	0.0	0.0	53.0	0.0	1767.0	0.0	213.0	0.0	0.0	0.0	0.0	266.0	0.0	0.0	53.0	213.0	186.0	0.0	0.0	0.0	2829.0	0.0	0.0	0.0	0.0	0.0	0.0	0.0	0.0	0.0	0.0	480.0	0.0
135	2836.0	8956.0	255.0	765.0	130.0	7968.0	0.0	0.0	0.0	0.0	0.0	0.0	0.0	0.0	0.0	4239.0	0.0	77.0	0.0	0.0	0.0	0.0	0.0	0.0	3654.0	63.0	0.0	127.0	3315.0	0.0	27.0	0.0	191.0	62.0	2368.0	0.0	0.0	5928.0	63.0	0.0	0.0	0.0	0.0	0.0	71.0	95.0	0.0	159.0	22.0
136	316.0	48.0	24.0	3461.0	0.0	0.0	33726.0	0.0	0.0	0.0	97.0	0.0	0.0	0.0	341.0	0.0	0.0	0.0	24.0	77.0	24.0	0.0	86225.0	0.0	0.0	0.0	0.0	121.0	0.0	0.0	0.0	0.0	633.0	0.0	0.0	0.0	24.0	0.0	170.0	0.0	0.0	0.0	0.0	0.0	121.0	0.0	0.0	0.0	0.0
137	335.0	291.0	0.0	335.0	0.0	149.0	0.0	0.0	0.0	0.0	35.0	0.0	0.0	0.0	0.0	0.0	0.0	0.0	0.0	0.0	0.0	0.0	0.0	0.0	44.0	0.0	0.0	0.0	0.0	0.0	236.0	44.0	61.0	0.0	52.0	0.0	0.0	0.0	105.0	0.0	0.0	0.0	0.0	0.0	0.0	0.0	0.0	566.0	0.0
138	273.0	85.0	31.0	505.0	47.0	0.0	0.0	15.0	0.0	0.0	168.0	0.0	0.0	289.0	0.0	0.0	0.0	1584.0	15.0	22.0	0.0	0.0	0.0	0.0	0.0	0.0	0.0	22.0	0.0	0.0	0.0	0.0	722.0	0.0	0.0	0.0	0.0	0.0	79.0	0.0	0.0	0.0	0.0	0.0	159.0	0.0	2052.0	15.0	0.0
139	1426.0	466.0	82.0	1344.0	0.0	0.0	208.0	0.0	0.0	0.0	82.0	0.0	0.0	0.0	50.0	0.0	0.0	0.0	0.0	0.0	73.0	0.0	329.0	0.0	0.0	0.0	0.0	4801.0	0.0	0.0	0.0	3401.0	82.0	0.0	0.0	0.0	0.0	0.0	146.0	0.0	0.0	0.0	0.0	0.0	0.0	0.0	0.0	1133.0	0.0
140	331.0	331.0	0.0	69490.0	195.0	0.0	572.0	0.0	0.0	0.0	1488.0	0.0	0.0	24.0	220.0	0.0	0.0	0.0	0.0	0.0	110.0	0.0	16276.0	0.0	0.0	0.0	0.0	73.0	0.0	0.0	0.0	0.0	37267.0	0.0	0.0	0.0	14.0	0.0	2857.0	0.0	0.0	0.0	0.0	0.0	2291.0	0.0	58.0	257.0	0.0
141	2752.0	862.0	533.0	821.0	242.0	143.0	0.0	2812.0	0.0	37.0	81.0	22.0	0.0	0.0	0.0	225.0	38.0	694.0	349.0	0.0	104.0	0.0	0.0	93.0	369.0	143.0	0.0	144.0	0.0	0.0	0.0	0.0	541.0	102.0	67.0	0.0	0.0	266.0	146.0	0.0	0.0	164.0	0.0	0.0	71.0	123.0	58.0	123.0	66.0
142	1254.0	333.0	387.0	240.0	93.0	0.0	0.0	907.0	0.0	0.0	0.0	0.0	0.0	0.0	0.0	120.0	0.0	0.0	200.0	0.0	0.0	0.0	0.0	53.0	133.0	66.0	0.0	144.0	80.0	0.0	0.0	0.0	106.0	0.0	0.0	0.0	0.0	333.0	66.0	0.0	0.0	34.0	0.0	0.0	0.0	0.0	0.0	186.0	0.0
143	1888.0	111.0	388.0	138.0	0.0	0.0	0.0	83.0	0.0	25.0	27.0	0.0	0.0	16.0	0.0	0.0	680.0	41.0	333.0	0.0	0.0	0.0	0.0	0.0	0.0	138.0	0.0	0.0	27.0	0.0	0.0	0.0	166.0	0.0	0.0	33.0	0.0	0.0	0.0	83.0	0.0	1249.0	0.0	0.0	0.0	55.0	0.0	27.0	0.0
144	886.0	4721.0	173.0	366.0	0.0	2526.0	0.0	57.0	0.0	0.0	0.0	0.0	0.0	0.0	0.0	2601.0	0.0	0.0	0.0	0.0	0.0	0.0	0.0	0.0	2030.0	0.0	0.0	57.0	1965.0	0.0	0.0	0.0	173.0	0.0	1615.0	0.0	0.0	8543.0	0.0	57.0	0.0	0.0	0.0	0.0	0.0	38.0	0.0	0.0	0.0
145	144.0	123.0	0.0	391.0	0.0	0.0	0.0	61.0	0.0	0.0	0.0	0.0	0.0	0.0	1200.0	0.0	0.0	0.0	0.0	0.0	1171.0	0.0	41.0	0.0	0.0	0.0	0.0	0.0	0.0	0.0	305.0	370.0	41.0	0.0	0.0	0.0	828.0	0.0	20.0	0.0	0.0	0.0	23.0	123.0	0.0	0.0	0.0	8730.0	0.0
146	235.0	437.0	0.0	9231.0	121.0	0.0	130.0	0.0	0.0	0.0	2164.0	0.0	0.0	24.0	101.0	0.0	0.0	0.0	67.0	34.0	67.0	0.0	303.0	0.0	0.0	0.0	0.0	33.0	134.0	0.0	0.0	0.0	152617.0	0.0	0.0	0.0	0.0	0.0	2418.0	0.0	0.0	0.0	0.0	0.0	5828.0	0.0	0.0	101.0	0.0
147	130.0	56.0	0.0	130.0	0.0	37.0	0.0	0.0	0.0	0.0	0.0	0.0	0.0	0.0	18.0	0.0	0.0	0.0	0.0	0.0	18.0	0.0	37.0	0.0	112.0	0.0	0.0	186.0	0.0	0.0	6444.0	336.0	18.0	0.0	37.0	0.0	57.0	0.0	37.0	0.0	0.0	0.0	0.0	18.0	37.0	0.0	0.0	11507.0	0.0
148	903.0	949.0	271.0	17308.0	428.0	0.0	156.0	0.0	0.0	0.0	8116.0	0.0	0.0	182.0	135.0	135.0	0.0	366.0	271.0	51.0	180.0	0.0	406.0	0.0	0.0	100.0	0.0	0.0	90.0	0.0	0.0	0.0	101274.0	0.0	0.0	0.0	0.0	0.0	5752.0	0.0	0.0	34.0	0.0	0.0	67380.0	0.0	163.0	180.0	180.0
149	1490.0	326.0	193.0	44.0	0.0	0.0	0.0	26.0	44.0	0.0	0.0	317.0	273.0	0.0	0.0	0.0	0.0	0.0	26.0	0.0	0.0	52.0	0.0	0.0	52.0	26.0	0.0	0.0	0.0	26.0	0.0	0.0	123.0	26.0	0.0	52.0	0.0	0.0	0.0	1137.0	2380.0	0.0	211.0	0.0	0.0	0.0	0.0	70.0	26.0
150	0.0	0.0	0.0	0.0	0.0	0.0	0.0	0.0	0.0	0.0	0.0	0.0	0.0	0.0	0.0	0.0	0.0	0.0	0.0	0.0	0.0	0.0	0.0	0.0	0.0	0.0	0.0	0.0	0.0	0.0	0.0	0.0	0.0	0.0	0.0	0.0	0.0	0.0	0.0	0.0	0.0	0.0	0.0	0.0	0.0	0.0	0.0	0.0	0.0
151	2884.0	5267.0	564.0	1567.0	0.0	1128.0	156.0	0.0	66.0	0.0	0.0	11.0	0.0	49.0	67.0	224.0	0.0	0.0	0.0	0.0	292.0	0.0	0.0	56.0	282.0	0.0	0.0	434.0	658.0	53.0	180.0	470.0	722.0	0.0	376.0	0.0	42.0	177.0	146.0	0.0	0.0	69.0	34.0	0.0	0.0	0.0	58.0	1927.0	0.0
152	873.0	873.0	0.0	58549.0	689.0	0.0	338.0	0.0	0.0	0.0	39582.0	0.0	0.0	49.0	145.0	97.0	0.0	790.0	242.0	34.0	0.0	0.0	1116.0	0.0	0.0	0.0	0.0	436.0	194.0	0.0	0.0	0.0	106273.0	0.0	0.0	0.0	42.0	0.0	27038.0	0.0	0.0	0.0	0.0	0.0	8204.0	0.0	257.0	436.0	0.0
153	4093.0	18689.0	1156.0	2402.0	195.0	5118.0	130.0	516.0	297.0	25.0	270.0	22.0	48.0	140.0	0.0	10799.0	311.0	289.0	622.0	86.0	125.0	106.0	0.0	242.0	7860.0	533.0	0.0	289.0	22016.0	159.0	0.0	156.0	1444.0	124.0	3082.0	247.0	42.0	64257.0	256.0	1067.0	181.0	261.0	161.0	0.0	214.0	573.0	210.0	0.0	88.0
154	1501.0	1223.0	333.0	2113.0	0.0	129.0	156.0	0.0	0.0	12.0	0.0	22.0	0.0	0.0	45436.0	0.0	38.0	0.0	222.0	0.0	12729.0	15.0	333.0	93.0	0.0	150.0	0.0	389.0	0.0	0.0	124.0	444.0	1083.0	0.0	53.0	0.0	80596.0	0.0	219.0	222.0	45.0	0.0	34.0	0.0	0.0	0.0	0.0	1724.0	66.0
155	355.0	1467.0	83.0	249.0	0.0	68.0	0.0	0.0	0.0	0.0	45.0	0.0	0.0	0.0	0.0	0.0	0.0	0.0	0.0	0.0	0.0	0.0	75.0	0.0	75.0	0.0	0.0	45.0	143.0	0.0	27.0	37.0	98.0	0.0	0.0	0.0	0.0	52.0	83.0	0.0	0.0	0.0	0.0	0.0	37.0	0.0	0.0	105.0	0.0
156	1029.0	61715.0	381.0	1029.0	305.0	724.0	78.0	152.0	66.0	0.0	0.0	22.0	10.0	0.0	0.0	2402.0	0.0	77.0	0.0	51.0	0.0	22.0	0.0	74.0	1907.0	0.0	0.0	0.0	7781.0	53.0	0.0	0.0	228.0	31.0	457.0	66.0	0.0	2364.0	0.0	0.0	0.0	0.0	57.0	0.0	0.0	190.0	0.0	0.0	44.0
157	10018.0	2055.0	1305.0	2806.0	783.0	194.0	52.0	2186.0	0.0	12.0	81.0	0.0	0.0	58.0	0.0	224.0	58.0	424.0	1142.0	0.0	104.0	0.0	0.0	0.0	522.0	358.0	0.0	652.0	358.0	0.0	27.0	313.0	902.0	0.0	80.0	0.0	0.0	391.0	915.0	0.0	0.0	52.0	0.0	0.0	179.0	159.0	0.0	1360.0	44.0
158	133.0	366.0	99.0	44465.0	214.0	0.0	182.0	0.0	0.0	25.0	1975.0	0.0	0.0	0.0	0.0	0.0	0.0	115.0	33.0	34.0	0.0	0.0	599.0	0.0	0.0	0.0	0.0	0.0	33.0	0.0	0.0	33.0	93497.0	0.0	0.0	0.0	0.0	0.0	2821.0	0.0	0.0	0.0	0.0	0.0	5266.0	0.0	70.0	166.0	0.0
159	1163.0	32998.0	513.0	2875.0	755.0	2785.0	442.0	325.0	99.0	37.0	1055.0	56.0	86.0	116.0	50.0	2580.0	136.0	231.0	0.0	103.0	73.0	106.0	1779.0	37.0	4844.0	150.0	0.0	217.0	1198.0	106.0	69.0	0.0	902.0	0.0	874.0	0.0	28.0	2064.0	696.0	353.0	22.0	0.0	23.0	0.0	286.0	63.0	198.0	0.0	88.0
160	220.0	1248.0	59.0	305.0	0.0	161.0	0.0	0.0	0.0	0.0	0.0	0.0	0.0	0.0	0.0	0.0	0.0	0.0	0.0	0.0	0.0	0.0	33.0	0.0	93.0	0.0	0.0	25.0	161.0	0.0	69.0	42.0	135.0	0.0	33.0	0.0	0.0	42.0	59.0	0.0	0.0	0.0	0.0	0.0	0.0	0.0	0.0	110.0	0.0
161	92.0	46.0	0.0	2051.0	0.0	0.0	73.0	18.0	36.0	0.0	297.0	0.0	0.0	0.0	55.0	0.0	0.0	0.0	0.0	94.0	0.0	0.0	36.0	0.0	0.0	18.0	0.0	18.0	46.0	0.0	0.0	0.0	13278.0	0.0	0.0	0.0	0.0	0.0	476.0	0.0	0.0	0.0	0.0	0.0	644.0	0.0	0.0	83.0	9.0
162	1385.0	72.0	346.0	36.0	0.0	54.0	0.0	36.0	36921.0	0.0	0.0	124.0	129.0	0.0	0.0	0.0	0.0	0.0	109.0	0.0	0.0	1294.0	0.0	18.0	0.0	145.0	0.0	0.0	0.0	7445.0	0.0	0.0	109.0	218.0	0.0	1859.0	0.0	0.0	0.0	7001.0	294.0	0.0	1732.0	0.0	0.0	0.0	0.0	0.0	0.0
163	2450.0	720.0	308.0	494.0	261.0	0.0	0.0	1453.0	0.0	25.0	0.0	0.0	0.0	0.0	0.0	329.0	0.0	134.0	350.0	0.0	0.0	0.0	0.0	0.0	350.0	164.0	0.0	193.0	82.0	0.0	0.0	89.0	205.0	0.0	0.0	0.0	0.0	308.0	123.0	0.0	0.0	52.0	0.0	0.0	0.0	144.0	0.0	123.0	0.0
164	137.0	51.0	45.0	177.0	51.0	0.0	0.0	0.0	0.0	63.0	17.0	0.0	0.0	2033.0	0.0	0.0	0.0	2761.0	0.0	0.0	0.0	0.0	0.0	0.0	17.0	17.0	0.0	22.0	0.0	0.0	0.0	0.0	74.0	0.0	0.0	22.0	0.0	0.0	0.0	0.0	0.0	0.0	0.0	0.0	0.0	34.0	2536.0	0.0	0.0
165	89.0	554.0	0.0	667.0	0.0	59.0	52.0	0.0	0.0	0.0	0.0	0.0	0.0	0.0	0.0	44.0	0.0	0.0	0.0	0.0	59.0	0.0	52.0	0.0	0.0	0.0	0.0	410.0	0.0	0.0	0.0	470.0	104.0	0.0	0.0	0.0	0.0	0.0	59.0	0.0	0.0	0.0	0.0	0.0	0.0	0.0	0.0	963.0	0.0
166	477.0	725.0	38.0	782.0	66.0	104.0	52.0	0.0	0.0	0.0	66.0	0.0	0.0	0.0	0.0	0.0	0.0	0.0	76.0	0.0	0.0	0.0	248.0	0.0	66.0	0.0	0.0	0.0	0.0	0.0	111.0	95.0	124.0	0.0	0.0	0.0	28.0	57.0	256.0	38.0	0.0	0.0	0.0	0.0	0.0	0.0	0.0	248.0	0.0
167	6355.0	427.0	2192.0	204.0	0.0	74.0	0.0	26964.0	0.0	12.0	0.0	0.0	0.0	0.0	0.0	74.0	130.0	0.0	910.0	0.0	0.0	0.0	0.0	297.0	390.0	334.0	0.0	0.0	0.0	0.0	0.0	0.0	111.0	74.0	0.0	0.0	0.0	148.0	130.0	0.0	0.0	0.0	0.0	0.0	0.0	947.0	0.0	0.0	836.0
168	0.0	0.0	0.0	0.0	0.0	0.0	0.0	0.0	0.0	0.0	0.0	0.0	0.0	0.0	0.0	0.0	0.0	0.0	0.0	396.0	0.0	0.0	0.0	0.0	0.0	0.0	0.0	0.0	0.0	0.0	0.0	0.0	0.0	0.0	0.0	0.0	0.0	0.0	0.0	0.0	0.0	0.0	0.0	0.0	0.0	0.0	0.0	0.0	0.0
169	235.0	25.0	0.0	8.0	0.0	0.0	0.0	0.0	0.0	0.0	0.0	0.0	8.0	0.0	0.0	0.0	0.0	0.0	0.0	0.0	8.0	25.0	0.0	0.0	0.0	0.0	0.0	0.0	0.0	8.0	0.0	0.0	8.0	0.0	0.0	16.0	0.0	0.0	0.0	54.0	420.0	0.0	88.0	25.0	0.0	0.0	0.0	0.0	0.0
170	1780.0	270.0	1258.0	38.0	0.0	0.0	0.0	0.0	309.0	0.0	0.0	7258.0	58.0	0.0	0.0	0.0	0.0	0.0	77.0	0.0	0.0	58.0	0.0	19.0	0.0	19.0	0.0	0.0	0.0	77.0	0.0	0.0	77.0	77.0	0.0	367.0	0.0	0.0	0.0	2148.0	34712.0	19.0	58.0	38.0	0.0	63.0	0.0	116.0	44.0
171	0.0	29.0	14.0	512.0	0.0	0.0	0.0	0.0	0.0	0.0	14.0	0.0	0.0	0.0	3821.0	0.0	0.0	0.0	0.0	0.0	23589.0	0.0	58.0	0.0	0.0	0.0	0.0	43.0	0.0	0.0	0.0	43.0	117.0	0.0	0.0	0.0	5287.0	0.0	43.0	0.0	14.0	0.0	0.0	0.0	0.0	0.0	0.0	746.0	0.0
172	16184.0	288.0	10469.0	112.0	0.0	0.0	0.0	96.0	759.0	25.0	0.0	90.0	102.0	0.0	0.0	0.0	58.0	0.0	3846.0	0.0	0.0	76.0	0.0	168.0	0.0	1987.0	0.0	0.0	0.0	850.0	0.0	0.0	112.0	5987.0	0.0	759.0	0.0	0.0	0.0	960.0	362.0	243.0	195.0	0.0	0.0	382.0	0.0	0.0	132.0
173	9576.0	2839.0	3432.0	805.0	0.0	381.0	0.0	401.0	338.0	37.0	270.0	124.0	466.0	116.0	0.0	140.0	155.0	115.0	1101.0	17.0	0.0	114.0	0.0	6354.0	466.0	1355.0	0.0	0.0	269.0	301.0	27.0	0.0	722.0	233.0	0.0	550.0	14.0	142.0	0.0	1440.0	466.0	261.0	265.0	0.0	0.0	8895.0	198.0	0.0	7593.0
174	133.0	133.0	0.0	556.0	0.0	0.0	0.0	0.0	0.0	0.0	0.0	0.0	27.0	0.0	439.0	0.0	0.0	0.0	44.0	0.0	104.0	0.0	44.0	0.0	0.0	0.0	0.0	378.0	66.0	0.0	597.0	2669.0	44.0	0.0	0.0	0.0	185.0	0.0	183.0	0.0	0.0	0.0	0.0	0.0	0.0	0.0	0.0	8616.0	0.0
175	288.0	260.0	42.0	279.0	61.0	0.0	0.0	23.0	0.0	42.0	42.0	0.0	0.0	492.0	0.0	0.0	0.0	288.0	52.0	0.0	0.0	0.0	0.0	0.0	0.0	23.0	0.0	23.0	23.0	0.0	0.0	14.0	165.0	23.0	0.0	0.0	0.0	0.0	42.0	0.0	14.0	23.0	0.0	0.0	0.0	0.0	397.0	33.0	0.0
176	443.0	2851.0	0.0	645.0	53.0	345.0	52.0	0.0	0.0	0.0	0.0	0.0	0.0	0.0	0.0	224.0	0.0	0.0	0.0	0.0	0.0	0.0	161.0	0.0	174.0	0.0	0.0	94.0	242.0	0.0	0.0	0.0	121.0	0.0	457.0	0.0	0.0	106.0	0.0	53.0	0.0	0.0	0.0	0.0	0.0	0.0	0.0	0.0	0.0
177	187.0	134.0	0.0	2948.0	0.0	0.0	1072.0	0.0	0.0	0.0	26.0	0.0	0.0	0.0	1742.0	0.0	0.0	26.0	53.0	1155.0	80.0	0.0	25092.0	0.0	0.0	0.0	0.0	53.0	0.0	0.0	0.0	0.0	616.0	0.0	0.0	0.0	0.0	0.0	187.0	0.0	0.0	0.0	0.0	0.0	214.0	0.0	0.0	53.0	0.0
178	635.0	1551.0	0.0	3254.0	93.0	711.0	442.0	0.0	33.0	0.0	351.0	22.0	0.0	0.0	101.0	355.0	0.0	0.0	0.0	43.0	0.0	0.0	915.0	37.0	355.0	0.0	0.0	193.0	0.0	0.0	666.0	201.0	457.0	0.0	152.0	0.0	128.0	106.0	769.0	0.0	0.0	0.0	0.0	0.0	71.0	0.0	0.0	680.0	0.0
179	0.0	0.0	0.0	0.0	0.0	0.0	0.0	0.0	0.0	0.0	0.0	0.0	0.0	0.0	0.0	0.0	0.0	0.0	0.0	0.0	0.0	0.0	0.0	0.0	0.0	0.0	0.0	0.0	0.0	0.0	0.0	0.0	0.0	0.0	0.0	0.0	0.0	0.0	0.0	0.0	0.0	0.0	0.0	0.0	0.0	0.0	0.0	0.0	0.0
180	2487.0	900.0	1222.0	85.0	0.0	0.0	0.0	172.0	0.0	0.0	0.0	0.0	85.0	0.0	0.0	85.0	0.0	0.0	171.0	0.0	0.0	0.0	0.0	1364.0	64.0	193.0	0.0	0.0	42.0	85.0	0.0	0.0	42.0	0.0	0.0	0.0	0.0	0.0	0.0	707.0	42.0	0.0	42.0	0.0	0.0	988.0	0.0	0.0	4117.0
181	716.0	154.0	84.0	300.0	130.0	0.0	0.0	423.0	0.0	0.0	0.0	0.0	0.0	58.0	0.0	30.0	0.0	231.0	53.0	0.0	0.0	0.0	0.0	0.0	69.0	30.0	0.0	0.0	0.0	0.0	0.0	0.0	215.0	0.0	0.0	0.0	0.0	0.0	46.0	0.0	0.0	0.0	0.0	0.0	0.0	53.0	0.0	30.0	0.0
182	280.0	388.0	0.0	334.0	0.0	75.0	0.0	21.0	0.0	0.0	0.0	0.0	0.0	0.0	0.0	64.0	0.0	0.0	0.0	0.0	0.0	0.0	53.0	0.0	43.0	0.0	0.0	43.0	64.0	0.0	69.0	89.0	0.0	0.0	43.0	0.0	0.0	0.0	75.0	0.0	0.0	0.0	0.0	0.0	21.0	0.0	0.0	129.0	0.0
183	0.0	0.0	0.0	0.0	0.0	0.0	0.0	0.0	0.0	0.0	0.0	0.0	0.0	0.0	0.0	0.0	0.0	0.0	0.0	0.0	0.0	0.0	0.0	0.0	0.0	0.0	0.0	0.0	0.0	0.0	0.0	0.0	0.0	0.0	0.0	0.0	0.0	0.0	0.0	0.0	0.0	0.0	0.0	0.0	0.0	0.0	0.0	0.0	0.0
184	12875.0	7061.0	2496.0	4926.0	0.0	129.0	0.0	191.0	394.0	101.0	0.0	45.0	32.0	49.0	270.0	224.0	328.0	231.0	985.0	34.0	525.0	53.0	0.0	112.0	0.0	426.0	0.0	193.0	361.0	0.0	69.0	89.0	5959.0	186.0	0.0	280.0	85.0	106.0	329.0	755.0	328.0	121.0	69.0	6930.0	322.0	255.0	0.0	1149.0	176.0
185	6095.0	8278.0	2001.0	3866.0	186.0	500.0	364.0	229.0	264.0	25.0	216.0	67.0	0.0	74.0	0.0	545.0	213.0	269.0	864.0	69.0	135.0	114.0	545.0	186.0	319.0	327.0	0.0	362.0	1000.0	0.0	819.0	403.0	2708.0	171.0	242.0	33.0	100.0	284.0	366.0	773.0	67.0	174.0	80.0	0.0	358.0	95.0	105.0	1247.0	242.0
186	0.0	0.0	0.0	0.0	0.0	0.0	0.0	0.0	0.0	0.0	0.0	0.0	0.0	0.0	0.0	0.0	0.0	0.0	0.0	0.0	0.0	0.0	0.0	0.0	0.0	0.0	0.0	0.0	0.0	0.0	0.0	0.0	0.0	0.0	0.0	0.0	0.0	0.0	0.0	0.0	0.0	0.0	0.0	0.0	0.0	0.0	0.0	0.0	0.0
187	254.0	711.0	101.0	762.0	0.0	127.0	0.0	0.0	0.0	0.0	432.0	0.0	0.0	0.0	135.0	101.0	0.0	0.0	0.0	0.0	0.0	0.0	76.0	0.0	203.0	0.0	0.0	76.0	0.0	0.0	57176.0	152.0	177.0	0.0	53.0	0.0	42.0	0.0	329.0	76.0	0.0	0.0	0.0	0.0	0.0	0.0	0.0	4591.0	0.0
188	88.0	66.0	22.0	531.0	0.0	44.0	44.0	0.0	0.0	0.0	11.0	0.0	0.0	0.0	67.0	0.0	0.0	0.0	0.0	0.0	22.0	0.0	22.0	0.0	0.0	0.0	0.0	77.0	11.0	0.0	1666.0	265.0	33.0	0.0	0.0	0.0	0.0	0.0	219.0	0.0	0.0	0.0	0.0	0.0	0.0	0.0	0.0	5555.0	0.0
189	568.0	59.0	25.0	398.0	3921.0	0.0	0.0	25.0	0.0	0.0	144.0	0.0	0.0	25.0	0.0	0.0	0.0	3199.0	50.0	0.0	0.0	0.0	0.0	16.0	25.0	0.0	0.0	59.0	0.0	0.0	0.0	0.0	186.0	0.0	0.0	0.0	0.0	0.0	93.0	0.0	0.0	0.0	0.0	0.0	25.0	0.0	0.0	25.0	0.0
190	4805.0	2344.0	1601.0	859.0	149.0	390.0	0.0	2774.0	0.0	0.0	189.0	0.0	0.0	24.0	0.0	2148.0	38.0	212.0	976.0	0.0	0.0	0.0	0.0	156.0	21801.0	351.0	0.0	0.0	625.0	0.0	0.0	0.0	390.0	0.0	273.0	33.0	0.0	1172.0	146.0	0.0	0.0	0.0	57.0	0.0	0.0	234.0	58.0	0.0	195.0
191	910.0	5942.0	182.0	796.0	0.0	933.0	0.0	0.0	0.0	0.0	0.0	0.0	0.0	0.0	0.0	569.0	0.0	0.0	0.0	0.0	0.0	0.0	273.0	0.0	295.0	0.0	0.0	362.0	637.0	0.0	41.0	336.0	250.0	0.0	1957.0	0.0	42.0	364.0	183.0	0.0	0.0	0.0	0.0	0.0	0.0	0.0	0.0	793.0	0.0
192	106.0	71.0	0.0	533.0	0.0	0.0	0.0	0.0	0.0	0.0	0.0	0.0	0.0	0.0	219.0	0.0	0.0	0.0	0.0	0.0	115.0	0.0	106.0	0.0	0.0	0.0	0.0	373.0	0.0	0.0	444.0	12958.0	106.0	0.0	0.0	0.0	157.0	0.0	71.0	0.0	0.0	0.0	0.0	0.0	0.0	0.0	0.0	7879.0	0.0
193	780.0	420.0	180.0	3420.0	0.0	0.0	312.0	0.0	0.0	0.0	0.0	0.0	0.0	0.0	270.0	0.0	0.0	0.0	0.0	0.0	104.0	0.0	480.0	0.0	0.0	0.0	0.0	5507.0	0.0	0.0	124.0	5310.0	300.0	0.0	67.0	0.0	71.0	0.0	219.0	0.0	0.0	0.0	0.0	0.0	0.0	0.0	0.0	2891.0	0.0
194	752.0	18762.0	0.0	1674.0	111.0	626.0	234.0	114.0	33.0	0.0	0.0	22.0	0.0	0.0	0.0	869.0	0.0	0.0	0.0	17.0	0.0	15.0	582.0	37.0	928.0	0.0	0.0	0.0	461.0	0.0	0.0	201.0	485.0	0.0	524.0	0.0	14.0	569.0	293.0	0.0	0.0	0.0	34.0	0.0	71.0	159.0	81.0	0.0	44.0
195	5064.0	4961.0	1446.0	11162.0	773.0	1446.0	598.0	516.0	627.0	50.0	811.0	113.0	167.0	248.0	1386.0	757.0	525.0	1176.0	372.0	232.0	1443.0	198.0	1550.0	93.0	638.0	377.0	0.0	3927.0	628.0	177.0	8513.0	6201.0	6501.0	139.0	430.0	330.0	1400.0	427.0	2711.0	1263.0	316.0	278.0	253.0	0.0	537.0	286.0	350.0	88547.0	132.0
196	9216.0	1474.0	2580.0	552.0	0.0	345.0	0.0	191.0	60204.0	101.0	81.0	2943.0	1677.0	0.0	0.0	0.0	276.0	0.0	829.0	0.0	156.0	28759.0	0.0	149.0	290.0	829.0	0.0	0.0	0.0	37406.0	0.0	0.0	541.0	921.0	67.0	9124.0	42.0	71.0	0.0	33364.0	1832.0	121.0	30396.0	0.0	0.0	924.0	0.0	0.0	44.0
197	1359.0	1368.0	163.0	668.0	4531.0	0.0	0.0	72.0	0.0	0.0	405.0	0.0	0.0	0.0	0.0	0.0	0.0	77.0	0.0	0.0	0.0	0.0	0.0	0.0	0.0	81.0	0.0	122.0	163.0	0.0	0.0	90.0	902.0	0.0	53.0	0.0	0.0	0.0	586.0	63.0	0.0	0.0	0.0	0.0	0.0	0.0	0.0	623.0	0.0
198	38014.0	533.0	13183.0	734.0	298.0	129.0	0.0	1434.0	198.0	126.0	135.0	22.0	32.0	82.0	0.0	112.0	466.0	115.0	72001.0	34.0	355.0	30.0	0.0	1495.0	232.0	17205.0	0.0	0.0	0.0	248.0	0.0	0.0	541.0	6189.0	80.0	545.0	0.0	106.0	0.0	454.0	22.0	1462.0	172.0	0.0	0.0	3028.0	0.0	0.0	485.0
199	133.0	121.0	24.0	48.0	0.0	0.0	0.0	0.0	0.0	860.0	0.0	0.0	0.0	205.0	0.0	0.0	230.0	36.0	36.0	0.0	0.0	0.0	0.0	12.0	36.0	12.0	0.0	0.0	0.0	0.0	0.0	0.0	36.0	0.0	0.0	12.0	0.0	0.0	24.0	12.0	0.0	0.0	0.0	0.0	0.0	0.0	72.0	0.0	0.0
200	395.0	23.0	77.0	35.0	0.0	0.0	0.0	0.0	5.0	0.0	0.0	5.0	5.0	0.0	0.0	0.0	0.0	5.0	35.0	0.0	5.0	23.0	0.0	0.0	0.0	5.0	0.0	0.0	0.0	17.0	0.0	0.0	23.0	0.0	0.0	59.0	0.0	0.0	0.0	113.0	792.0	0.0	5.0	0.0	0.0	5.0	5.0	17.0	0.0
201	2453.0	19.0	578.0	68.0	19.0	0.0	9.0	29.0	0.0	101.0	19.0	0.0	0.0	0.0	0.0	0.0	525.0	0.0	578.0	0.0	0.0	0.0	0.0	9.0	9.0	127.0	0.0	0.0	0.0	0.0	0.0	0.0	9.0	49.0	0.0	33.0	0.0	0.0	0.0	39.0	0.0	53148.0	0.0	0.0	0.0	9.0	0.0	0.0	9.0
202	1618.0	213.0	580.0	0.0	0.0	0.0	0.0	0.0	1068.0	0.0	0.0	3475.0	1807.0	0.0	0.0	0.0	0.0	0.0	122.0	0.0	0.0	335.0	0.0	30.0	0.0	61.0	0.0	0.0	0.0	274.0	0.0	0.0	30.0	244.0	0.0	427.0	0.0	0.0	0.0	2199.0	724.0	30.0	549.0	0.0	0.0	0.0	0.0	0.0	0.0
203	1158.0	62.0	372.0	0.0	0.0	0.0	0.0	0.0	330.0	0.0	0.0	26919.0	909.0	0.0	0.0	0.0	0.0	0.0	103.0	0.0	0.0	82.0	0.0	0.0	20.0	62.0	0.0	0.0	0.0	165.0	0.0	0.0	20.0	82.0	0.0	392.0	0.0	0.0	0.0	1137.0	6969.0	0.0	186.0	0.0	0.0	20.0	0.0	0.0	0.0
204	3295.0	149287.0	1066.0	3586.0	1165.0	4837.0	208.0	1186.0	264.0	25.0	459.0	67.0	64.0	472.0	0.0	6114.0	213.0	1349.0	496.0	60.0	83.0	91.0	0.0	299.0	6903.0	503.0	0.0	628.0	16867.0	88.0	83.0	224.0	1444.0	62.0	2409.0	148.0	42.0	9611.0	1209.0	631.0	203.0	174.0	57.0	0.0	179.0	573.0	946.0	0.0	309.0
205	1029.0	176.0	382.0	29.0	0.0	0.0	0.0	0.0	617.0	0.0	0.0	588.0	58.0	0.0	0.0	0.0	0.0	0.0	176.0	0.0	0.0	58.0	0.0	0.0	0.0	117.0	0.0	0.0	0.0	58.0	0.0	0.0	29.0	29.0	0.0	88.0	0.0	0.0	0.0	1794.0	91200.0	0.0	117.0	0.0	0.0	29.0	0.0	0.0	0.0
206	4683.0	5050.0	1423.0	1334.0	177.0	122.0	0.0	0.0	0.0	0.0	108.0	0.0	0.0	0.0	0.0	0.0	0.0	0.0	333.0	0.0	0.0	0.0	0.0	56.0	0.0	0.0	0.0	0.0	266.0	0.0	55.0	941.0	1083.0	0.0	53.0	0.0	0.0	0.0	155.0	0.0	0.0	52.0	0.0	0.0	143.0	133.0	0.0	9693.0	66.0
207	103.0	414.0	0.0	45001.0	251.0	0.0	182.0	0.0	0.0	0.0	3896.0	0.0	0.0	0.0	34.0	0.0	0.0	115.0	0.0	25.0	0.0	0.0	448.0	0.0	0.0	0.0	0.0	138.0	0.0	0.0	0.0	0.0	91211.0	0.0	0.0	0.0	0.0	0.0	4799.0	0.0	0.0	0.0	0.0	0.0	18946.0	0.0	105.0	103.0	0.0
208	742.0	8915.0	0.0	1176.0	158.0	691.0	234.0	114.0	0.0	0.0	0.0	0.0	0.0	0.0	0.0	2019.0	0.0	0.0	0.0	0.0	0.0	0.0	526.0	0.0	1421.0	0.0	0.0	144.0	650.0	0.0	41.0	89.0	185.0	0.0	551.0	0.0	0.0	783.0	0.0	0.0	0.0	0.0	0.0	0.0	0.0	127.0	0.0	0.0	0.0
209	8846.0	1002.0	2064.0	707.0	130.0	0.0	0.0	1300.0	99.0	75.0	243.0	11.0	21.0	33.0	0.0	0.0	447.0	366.0	2241.0	43.0	115.0	15.0	0.0	37.0	0.0	530.0	0.0	0.0	0.0	53.0	0.0	0.0	541.0	139.0	53.0	99.0	0.0	0.0	146.0	176.0	0.0	21191.0	46.0	0.0	0.0	255.0	58.0	0.0	66.0
210	8189.0	960.0	3690.0	202.0	0.0	50.0	0.0	229.0	0.0	0.0	0.0	11.0	21.0	0.0	0.0	101.0	38.0	0.0	884.0	0.0	0.0	75.0	0.0	3980.0	50.0	505.0	0.0	50.0	202.0	50.0	0.0	0.0	202.0	176.0	50.0	33.0	0.0	126.0	0.0	176.0	0.0	151.0	0.0	0.0	50.0	5770.0	0.0	0.0	3917.0
211	736.0	18070.0	294.0	515.0	0.0	583.0	0.0	95.0	0.0	12.0	0.0	0.0	10.0	0.0	0.0	1262.0	0.0	0.0	0.0	25.0	0.0	0.0	0.0	0.0	783.0	0.0	0.0	0.0	14610.0	35.0	0.0	0.0	147.0	0.0	444.0	0.0	42.0	2029.0	110.0	0.0	0.0	0.0	80.0	0.0	0.0	127.0	0.0	0.0	44.0
212	48764.0	462.0	63158.0	215.0	0.0	0.0	0.0	325.0	858.0	139.0	0.0	226.0	119.0	0.0	0.0	0.0	291.0	96.0	11621.0	17.0	73.0	129.0	0.0	429.0	0.0	6590.0	0.0	0.0	0.0	1631.0	0.0	0.0	308.0	21539.0	0.0	3304.0	0.0	0.0	0.0	1263.0	158.0	957.0	218.0	0.0	0.0	1052.0	0.0	0.0	286.0
213	580.0	158.0	138.0	402.0	125.0	0.0	0.0	59.0	0.0	0.0	85.0	0.0	0.0	1555.0	0.0	0.0	26.0	3783.0	0.0	0.0	0.0	0.0	0.0	0.0	0.0	0.0	0.0	0.0	32.0	0.0	0.0	0.0	435.0	0.0	0.0	0.0	0.0	0.0	0.0	0.0	0.0	0.0	0.0	0.0	59.0	0.0	10599.0	52.0	0.0
214	1510.0	99.0	519.0	49.0	0.0	0.0	0.0	0.0	5125.0	0.0	0.0	543.0	238.0	0.0	0.0	24.0	0.0	0.0	198.0	0.0	0.0	3317.0	0.0	0.0	0.0	99.0	0.0	0.0	0.0	2659.0	0.0	0.0	24.0	74.0	0.0	792.0	0.0	0.0	0.0	6066.0	407.0	24.0	2228.0	0.0	0.0	0.0	0.0	0.0	0.0
215	991.0	84.0	483.0	48.0	0.0	0.0	0.0	0.0	895.0	0.0	0.0	737.0	22571.0	0.0	0.0	0.0	24.0	0.0	72.0	0.0	0.0	2128.0	0.0	0.0	60.0	84.0	0.0	0.0	0.0	229.0	0.0	0.0	0.0	96.0	0.0	60.0	0.0	0.0	0.0	1693.0	48.0	0.0	1778.0	0.0	0.0	60.0	0.0	0.0	0.0
216	2758.0	43.0	491.0	14.0	0.0	0.0	14.0	14.0	792.0	126.0	0.0	2841.0	102.0	0.0	0.0	0.0	361.0	0.0	202.0	0.0	0.0	122.0	0.0	0.0	0.0	158.0	0.0	0.0	0.0	1790.0	0.0	0.0	28.0	823.0	0.0	30056.0	0.0	0.0	14.0	1415.0	294.0	0.0	184.0	0.0	0.0	72.0	0.0	0.0	0.0
217	328.0	82.0	0.0	98.0	223.0	0.0	0.0	82.0	0.0	0.0	82.0	0.0	0.0	0.0	0.0	0.0	16.0	1484.0	54.0	0.0	0.0	0.0	0.0	0.0	27.0	0.0	0.0	0.0	16.0	0.0	0.0	16.0	98.0	0.0	0.0	16.0	0.0	0.0	32.0	0.0	0.0	0.0	0.0	0.0	43.0	0.0	0.0	0.0	16.0
218	879.0	3639.0	123.0	107.0	0.0	25698.0	0.0	0.0	0.0	0.0	0.0	0.0	0.0	0.0	0.0	1341.0	0.0	0.0	0.0	0.0	0.0	0.0	0.0	0.0	580.0	0.0	0.0	46.0	2189.0	0.0	27.0	0.0	0.0	0.0	24010.0	0.0	0.0	1566.0	0.0	0.0	0.0	0.0	0.0	0.0	0.0	15.0	0.0	0.0	0.0
219	0.0	0.0	0.0	34360.0	0.0	0.0	2366.0	0.0	0.0	0.0	0.0	0.0	0.0	0.0	118.0	0.0	0.0	0.0	0.0	0.0	83.0	0.0	0.0	0.0	0.0	0.0	0.0	434.0	0.0	0.0	0.0	201.0	0.0	0.0	0.0	0.0	28.0	0.0	329.0	0.0	0.0	0.0	0.0	0.0	0.0	0.0	0.0	0.0	0.0
220	0.0	0.0	0.0	0.0	0.0	0.0	0.0	0.0	0.0	0.0	0.0	0.0	0.0	74.0	0.0	0.0	0.0	0.0	0.0	0.0	0.0	0.0	0.0	0.0	0.0	0.0	0.0	0.0	0.0	0.0	0.0	0.0	0.0	0.0	0.0	0.0	0.0	0.0	0.0	0.0	0.0	0.0	0.0	0.0	0.0	0.0	81.0	0.0	0.0
221	3136.0	522.0	1060.0	74.0	0.0	0.0	0.0	74.0	74.0	0.0	0.0	149.0	119.0	0.0	0.0	0.0	38.0	0.0	343.0	0.0	0.0	7.0	0.0	1046.0	164.0	343.0	0.0	0.0	134.0	0.0	0.0	0.0	59.0	74.0	0.0	33.0	0.0	59.0	44.0	657.0	209.0	52.0	104.0	0.0	0.0	1370.0	0.0	0.0	2240.0
222	13438.0	1474.0	5350.0	294.0	0.0	0.0	0.0	306.0	99.0	101.0	135.0	79.0	126.0	0.0	0.0	252.0	77.0	0.0	758.0	0.0	0.0	38.0	0.0	7923.0	252.0	674.0	0.0	0.0	210.0	70.0	0.0	0.0	210.0	252.0	94.0	82.0	0.0	71.0	0.0	505.0	67.0	126.0	92.0	0.0	35.0	5707.0	0.0	0.0	30246.0
223	2774.0	315.0	252.0	788.0	1883.0	0.0	0.0	126.0	0.0	25.0	346.0	0.0	0.0	182.0	0.0	94.0	0.0	8354.0	283.0	0.0	0.0	0.0	0.0	0.0	94.0	0.0	0.0	126.0	0.0	0.0	0.0	0.0	882.0	0.0	0.0	0.0	0.0	0.0	315.0	0.0	0.0	0.0	0.0	0.0	35.0	0.0	175.0	157.0	0.0
224	1196.0	7304.0	0.0	2117.0	177.0	561.0	416.0	0.0	33.0	0.0	108.0	0.0	0.0	41.0	67.0	1150.0	38.0	0.0	0.0	25.0	0.0	30.0	843.0	0.0	1914.0	0.0	0.0	241.0	583.0	0.0	208.0	134.0	722.0	0.0	605.0	0.0	14.0	533.0	329.0	151.0	0.0	52.0	23.0	0.0	143.0	0.0	0.0	184.0	0.0
225	226.0	135.0	60.0	52.0	0.0	0.0	0.0	15.0	15.0	15999.0	15.0	0.0	0.0	91.0	0.0	0.0	3481.0	15.0	45.0	0.0	0.0	0.0	0.0	7.0	15.0	30.0	0.0	0.0	0.0	17.0	0.0	0.0	15.0	7.0	0.0	214.0	0.0	30.0	0.0	15.0	7.0	203.0	0.0	0.0	0.0	30.0	128.0	0.0	15.0
226	4121.0	82.0	870.0	0.0	0.0	0.0	0.0	32.0	16.0	2282.0	0.0	0.0	0.0	0.0	0.0	0.0	17272.0	0.0	722.0	0.0	0.0	0.0	0.0	32.0	32.0	180.0	0.0	16.0	0.0	17.0	0.0	0.0	32.0	508.0	0.0	2397.0	0.0	0.0	0.0	16.0	22.0	16549.0	0.0	0.0	49.0	223.0	0.0	0.0	0.0
227	1650.0	1650.0	485.0	1116.0	130.0	0.0	0.0	0.0	0.0	37.0	108.0	11.0	0.0	728.0	0.0	0.0	38.0	728.0	436.0	0.0	242.0	15.0	0.0	56.0	388.0	100.0	0.0	0.0	0.0	0.0	0.0	0.0	1650.0	0.0	0.0	0.0	0.0	0.0	0.0	0.0	0.0	52.0	0.0	0.0	194.0	127.0	1602.0	0.0	0.0
228	1262.0	41826.0	459.0	2467.0	279.0	1727.0	286.0	420.0	66.0	0.0	487.0	0.0	21.0	49.0	0.0	3113.0	0.0	289.0	0.0	0.0	0.0	0.0	0.0	74.0	3770.0	276.0	0.0	241.0	59647.0	0.0	0.0	0.0	722.0	0.0	915.0	0.0	28.0	5233.0	622.0	278.0	67.0	121.0	34.0	0.0	71.0	159.0	315.0	0.0	44.0
229	2138.0	17080.0	488.0	549.0	91.0	7579.0	0.0	133.0	0.0	0.0	0.0	0.0	0.0	0.0	0.0	3478.0	0.0	0.0	122.0	34.0	0.0	0.0	0.0	0.0	2320.0	152.0	0.0	91.0	2841.0	35.0	41.0	0.0	244.0	0.0	8936.0	0.0	0.0	5838.0	0.0	0.0	0.0	52.0	34.0	0.0	0.0	63.0	0.0	0.0	0.0
230	188.0	113.0	37.0	75.0	18.0	0.0	0.0	0.0	0.0	245.0	0.0	0.0	0.0	678.0	0.0	0.0	113.0	75.0	18.0	0.0	0.0	0.0	0.0	0.0	37.0	0.0	0.0	0.0	0.0	0.0	0.0	0.0	94.0	0.0	0.0	18.0	0.0	0.0	0.0	0.0	0.0	37.0	0.0	0.0	18.0	18.0	113.0	0.0	0.0
231	62.0	52.0	20.0	177.0	0.0	0.0	0.0	0.0	0.0	0.0	0.0	0.0	0.0	0.0	1606.0	0.0	0.0	0.0	10.0	0.0	690.0	0.0	72.0	0.0	0.0	0.0	0.0	114.0	0.0	0.0	52.0	208.0	41.0	0.0	0.0	10.0	1257.0	0.0	0.0	0.0	0.0	0.0	0.0	0.0	0.0	0.0	0.0	1582.0	0.0
232	773.0	939.0	0.0	1178.0	0.0	441.0	0.0	110.0	0.0	12.0	0.0	0.0	0.0	41.0	0.0	0.0	0.0	0.0	0.0	25.0	156.0	7.0	0.0	0.0	0.0	0.0	0.0	362.0	0.0	17.0	41.0	89.0	533.0	0.0	0.0	99.0	0.0	128.0	146.0	0.0	0.0	52.0	0.0	0.0	0.0	0.0	0.0	963.0	0.0
233	240.0	45.0	97.0	97.0	15.0	0.0	0.0	15.0	0.0	135.0	15.0	0.0	0.0	3557.0	0.0	0.0	0.0	210.0	0.0	0.0	0.0	0.0	15.0	0.0	0.0	15.0	0.0	22.0	0.0	0.0	0.0	0.0	195.0	0.0	0.0	0.0	0.0	0.0	0.0	0.0	0.0	0.0	0.0	0.0	0.0	0.0	1460.0	15.0	0.0
234	10297.0	4671.0	2547.0	6369.0	25584.0	367.0	0.0	1486.0	660.0	606.0	2335.0	11.0	59.0	1575.0	84.0	280.0	1061.0	89917.0	2335.0	103.0	407.0	45.0	0.0	280.0	1061.0	955.0	0.0	338.0	388.0	106.0	13.0	0.0	8280.0	326.0	161.0	462.0	42.0	249.0	1592.0	1061.0	362.0	955.0	230.0	0.0	752.0	382.0	2652.0	510.0	331.0
235	566.0	334.0	102.0	1055.0	128.0	0.0	0.0	0.0	0.0	102.0	0.0	0.0	0.0	1029.0	0.0	0.0	58.0	617.0	205.0	0.0	0.0	0.0	0.0	0.0	128.0	0.0	0.0	0.0	0.0	0.0	0.0	0.0	2445.0	0.0	0.0	0.0	0.0	0.0	0.0	0.0	22.0	0.0	0.0	0.0	154.0	0.0	1261.0	0.0	0.0
236	1206.0	2973.0	758.0	1156.0	0.0	0.0	0.0	0.0	0.0	0.0	0.0	0.0	0.0	0.0	0.0	124.0	0.0	0.0	0.0	0.0	73.0	0.0	0.0	0.0	0.0	0.0	0.0	386.0	547.0	0.0	152.0	672.0	1083.0	0.0	223.0	0.0	0.0	35.0	0.0	0.0	0.0	0.0	0.0	0.0	0.0	0.0	0.0	16723.0	124.0
237	1933.0	568.0	265.0	1326.0	3384.0	0.0	0.0	113.0	0.0	75.0	227.0	0.0	0.0	265.0	0.0	0.0	58.0	34615.0	189.0	0.0	0.0	7.0	0.0	0.0	113.0	0.0	0.0	113.0	0.0	0.0	0.0	0.0	1137.0	0.0	0.0	0.0	0.0	0.0	417.0	151.0	0.0	113.0	34.0	0.0	107.0	0.0	467.0	151.0	0.0
238	450.0	507.0	0.0	929.0	28.0	112.0	104.0	56.0	0.0	0.0	0.0	0.0	0.0	16.0	0.0	0.0	0.0	0.0	0.0	0.0	125.0	0.0	112.0	0.0	0.0	0.0	0.0	4734.0	0.0	0.0	0.0	3674.0	309.0	0.0	0.0	0.0	71.0	0.0	56.0	0.0	0.0	34.0	0.0	0.0	0.0	0.0	0.0	680.0	0.0
239	7196.0	5886.0	1048.0	3589.0	1333.0	496.0	52.0	153.0	33.0	0.0	135.0	0.0	0.0	0.0	0.0	252.0	97.0	212.0	372.0	0.0	73.0	0.0	0.0	56.0	174.0	125.0	0.0	1014.0	658.0	17.0	41.0	896.0	3070.0	0.0	67.0	0.0	0.0	213.0	879.0	0.0	0.0	0.0	0.0	0.0	107.0	0.0	0.0	9863.0	176.0
240	8679.0	4007.0	2094.0	3645.0	251.0	684.0	260.0	172.0	0.0	0.0	162.0	22.0	0.0	0.0	152.0	112.0	116.0	77.0	422.0	0.0	0.0	7.0	0.0	0.0	0.0	125.0	0.0	773.0	483.0	0.0	0.0	1142.0	3973.0	46.0	0.0	66.0	0.0	106.0	183.0	151.0	45.0	34.0	57.0	0.0	0.0	95.0	0.0	12868.0	0.0
241	3069.0	105.0	917.0	188.0	58.0	23.0	0.0	82.0	35.0	101.0	0.0	0.0	0.0	0.0	0.0	35.0	602.0	35.0	1282.0	0.0	0.0	0.0	35.0	23.0	0.0	352.0	0.0	0.0	0.0	0.0	0.0	0.0	129.0	35.0	0.0	35.0	0.0	0.0	0.0	58.0	0.0	7586.0	0.0	0.0	35.0	127.0	0.0	0.0	0.0
242	4850.0	867.0	1223.0	355.0	186.0	0.0	0.0	16709.0	0.0	12.0	81.0	22.0	0.0	0.0	0.0	155.0	77.0	289.0	645.0	0.0	0.0	7.0	0.0	74.0	155.0	133.0	0.0	0.0	133.0	35.0	0.0	0.0	311.0	31.0	0.0	0.0	0.0	133.0	0.0	111.0	0.0	133.0	0.0	0.0	0.0	155.0	0.0	0.0	111.0
243	197.0	640.0	0.0	233.0	0.0	77.0	41.0	0.0	0.0	0.0	0.0	0.0	0.0	0.0	0.0	0.0	0.0	0.0	0.0	0.0	0.0	0.0	35.0	0.0	0.0	0.0	0.0	107.0	59.0	0.0	0.0	112.0	89.0	0.0	35.0	0.0	0.0	0.0	53.0	0.0	0.0	0.0	0.0	0.0	0.0	0.0	0.0	340.0	0.0
244	29213.0	18943.0	5739.0	2545.0	494.0	560.0	0.0	1941.0	66.0	0.0	189.0	0.0	0.0	24.0	0.0	733.0	116.0	327.0	1423.0	0.0	83.0	0.0	0.0	130.0	906.0	647.0	0.0	483.0	4013.0	70.0	69.0	492.0	1444.0	139.0	323.0	132.0	0.0	733.0	366.0	1251.0	0.0	139.0	0.0	0.0	71.0	382.0	0.0	9410.0	132.0
245	25595.0	300.0	10336.0	246.0	289.0	0.0	0.0	899.0	99.0	25.0	0.0	33.0	0.0	0.0	0.0	0.0	116.0	0.0	11786.0	0.0	0.0	22.0	0.0	448.0	0.0	3421.0	0.0	0.0	109.0	0.0	0.0	0.0	136.0	870.0	0.0	198.0	0.0	0.0	0.0	109.0	0.0	766.0	34.0	0.0	0.0	2582.0	0.0	0.0	397.0
246	1020.0	5828.0	329.0	362.0	65.0	539.0	0.0	172.0	0.0	0.0	0.0	0.0	0.0	0.0	0.0	4600.0	0.0	77.0	98.0	0.0	0.0	0.0	0.0	93.0	1479.0	65.0	0.0	0.0	7409.0	0.0	0.0	0.0	131.0	0.0	269.0	0.0	0.0	6194.0	98.0	65.0	0.0	0.0	0.0	0.0	0.0	63.0	0.0	0.0	154.0
247	2748.0	5357.0	791.0	465.0	149.0	2515.0	0.0	153.0	0.0	0.0	0.0	0.0	0.0	0.0	0.0	45096.0	0.0	0.0	372.0	0.0	0.0	0.0	0.0	130.0	10036.0	0.0	0.0	0.0	1910.0	0.0	0.0	0.0	0.0	46.0	928.0	0.0	0.0	10249.0	139.0	0.0	0.0	0.0	0.0	0.0	0.0	350.0	46.0	0.0	110.0
248	4220.0	7050.0	1439.0	546.0	205.0	1079.0	0.0	382.0	33.0	0.0	0.0	33.0	27.0	41.0	0.0	3478.0	38.0	134.0	645.0	0.0	0.0	7.0	0.0	336.0	2842.0	844.0	0.0	0.0	5863.0	0.0	27.0	0.0	446.0	62.0	349.0	0.0	28.0	3702.0	0.0	176.0	45.0	52.0	0.0	0.0	0.0	701.0	70.0	0.0	419.0
249	2580.0	756.0	444.0	511.0	167.0	0.0	0.0	1957.0	0.0	0.0	0.0	0.0	0.0	24.0	0.0	155.0	38.0	250.0	511.0	0.0	73.0	0.0	0.0	0.0	444.0	88.0	0.0	0.0	111.0	17.0	0.0	88.0	311.0	0.0	0.0	0.0	0.0	289.0	0.0	0.0	0.0	0.0	0.0	0.0	0.0	88.0	0.0	283.0	0.0
250	799.0	12921.0	74.0	241.0	0.0	2900.0	0.0	0.0	0.0	0.0	37.0	0.0	0.0	0.0	0.0	1561.0	0.0	0.0	37.0	25.0	0.0	0.0	92.0	0.0	762.0	74.0	0.0	74.0	9314.0	0.0	0.0	0.0	0.0	0.0	3049.0	0.0	0.0	2751.0	0.0	0.0	0.0	0.0	0.0	55.0	0.0	0.0	0.0	0.0	0.0
251	167.0	62.0	20.0	2820.0	31.0	0.0	20.0	62.0	0.0	0.0	703.0	0.0	0.0	0.0	335.0	0.0	0.0	20.0	41.0	17.0	52.0	0.0	0.0	41.0	0.0	461.0	0.0	0.0	31.0	0.0	0.0	0.0	48275.0	0.0	0.0	0.0	0.0	0.0	566.0	0.0	0.0	0.0	0.0	157.0	3208.0	73.0	0.0	0.0	52.0
252	8694.0	1667.0	3245.0	327.0	0.0	0.0	0.0	267.0	267.0	0.0	0.0	33.0	70.0	16.0	0.0	84.0	77.0	0.0	565.0	0.0	0.0	7.0	0.0	4279.0	267.0	744.0	0.0	0.0	0.0	70.0	0.0	0.0	267.0	148.0	0.0	119.0	0.0	208.0	0.0	2173.0	327.0	119.0	178.0	0.0	0.0	3188.0	0.0	0.0	7176.0
253	453.0	25.0	0.0	260.0	279.0	0.0	0.0	41.0	0.0	50.0	117.0	0.0	0.0	24.0	0.0	0.0	109.0	897.0	167.0	0.0	0.0	0.0	33.0	0.0	0.0	0.0	0.0	0.0	33.0	0.0	0.0	0.0	92.0	0.0	0.0	33.0	0.0	0.0	0.0	0.0	0.0	0.0	0.0	0.0	33.0	50.0	0.0	0.0	0.0
254	1316.0	24374.0	680.0	408.0	0.0	561.0	0.0	133.0	0.0	0.0	81.0	0.0	0.0	0.0	0.0	1262.0	0.0	0.0	90.0	0.0	0.0	0.0	0.0	37.0	1015.0	136.0	0.0	136.0	11982.0	0.0	0.0	0.0	90.0	0.0	349.0	0.0	0.0	2776.0	0.0	0.0	22.0	0.0	34.0	0.0	0.0	223.0	70.0	0.0	154.0
255	1026.0	12951.0	283.0	566.0	0.0	669.0	52.0	0.0	33.0	0.0	0.0	0.0	10.0	0.0	0.0	2917.0	0.0	77.0	106.0	0.0	0.0	0.0	0.0	56.0	957.0	106.0	0.0	0.0	7148.0	35.0	0.0	0.0	212.0	0.0	430.0	0.0	0.0	22677.0	106.0	176.0	0.0	0.0	0.0	0.0	0.0	0.0	70.0	0.0	88.0
256	101.0	0.0	0.0	2400.0	0.0	0.0	0.0	30.0	0.0	0.0	0.0	0.0	0.0	0.0	473.0	0.0	0.0	0.0	0.0	0.0	564.0	0.0	30.0	0.0	0.0	0.0	0.0	71.0	0.0	0.0	124.0	325.0	902.0	0.0	0.0	0.0	285.0	0.0	0.0	0.0	0.0	0.0	0.0	20.0	40.0	0.0	0.0	4024.0	0.0
257	2872.0	43.0	845.0	93.0	0.0	0.0	0.0	306.0	0.0	0.0	37.0	0.0	0.0	0.0	0.0	0.0	18.0	0.0	951.0	0.0	0.0	0.0	0.0	18.0	55.0	242.0	0.0	0.0	0.0	0.0	0.0	0.0	55.0	0.0	0.0	0.0	0.0	0.0	0.0	0.0	0.0	1056.0	0.0	0.0	0.0	80.0	0.0	0.0	24.0
258	463.0	108.0	165.0	24.0	0.0	0.0	0.0	0.0	8.0	0.0	0.0	36.0	36.0	0.0	0.0	0.0	0.0	0.0	24.0	0.0	0.0	24.0	0.0	0.0	8.0	16.0	0.0	0.0	0.0	8.0	0.0	0.0	24.0	8.0	0.0	52.0	0.0	0.0	0.0	278.0	1313.0	0.0	16.0	0.0	0.0	24.0	0.0	0.0	8.0
259	399.0	166.0	0.0	23399.0	158.0	0.0	234.0	0.0	0.0	0.0	1569.0	0.0	0.0	0.0	266.0	0.0	0.0	0.0	0.0	43.0	166.0	0.0	1966.0	0.0	0.0	0.0	0.0	0.0	133.0	0.0	0.0	0.0	48931.0	0.0	0.0	0.0	28.0	0.0	2308.0	0.0	0.0	0.0	0.0	0.0	2766.0	0.0	70.0	199.0	0.0
260	1941.0	1592.0	368.0	2653.0	0.0	84.0	64.0	0.0	0.0	0.0	71.0	0.0	0.0	0.0	0.0	0.0	0.0	0.0	116.0	0.0	0.0	0.0	0.0	56.0	0.0	0.0	0.0	530.0	71.0	0.0	0.0	0.0	841.0	0.0	0.0	66.0	0.0	0.0	0.0	0.0	45.0	0.0	0.0	0.0	71.0	0.0	0.0	1779.0	0.0
261	868.0	3281.0	0.0	1302.0	111.0	579.0	130.0	0.0	0.0	0.0	0.0	0.0	5.0	0.0	84.0	112.0	0.0	0.0	0.0	0.0	0.0	0.0	313.0	0.0	144.0	0.0	0.0	917.0	168.0	17.0	124.0	873.0	0.0	0.0	193.0	0.0	28.0	71.0	0.0	0.0	0.0	0.0	0.0	0.0	0.0	0.0	0.0	4138.0	0.0
262	1079.0	490.0	65.0	2192.0	102.0	0.0	0.0	0.0	0.0	0.0	65.0	0.0	0.0	0.0	101.0	0.0	0.0	0.0	0.0	0.0	104.0	0.0	163.0	0.0	0.0	0.0	0.0	40280.0	0.0	0.0	0.0	2509.0	163.0	0.0	0.0	0.0	42.0	0.0	183.0	0.0	0.0	0.0	0.0	0.0	0.0	0.0	0.0	1417.0	0.0
263	1209.0	415.0	302.0	302.0	0.0	0.0	0.0	0.0	0.0	1436.0	113.0	45.0	0.0	1852.0	0.0	0.0	415.0	718.0	151.0	0.0	0.0	0.0	0.0	0.0	113.0	75.0	0.0	0.0	0.0	0.0	0.0	0.0	491.0	31.0	0.0	113.0	0.0	0.0	0.0	0.0	0.0	113.0	0.0	0.0	71.0	113.0	831.0	0.0	0.0
264	217.0	1011.0	0.0	111.0	0.0	88.0	0.0	0.0	0.0	0.0	0.0	0.0	0.0	0.0	0.0	0.0	0.0	0.0	0.0	0.0	0.0	0.0	0.0	23.0	32.0	0.0	0.0	51.0	129.0	0.0	0.0	69.0	23.0	0.0	111.0	0.0	0.0	60.0	32.0	0.0	0.0	0.0	0.0	0.0	0.0	0.0	0.0	106.0	0.0
265	1885.0	242.0	858.0	55.0	0.0	0.0	0.0	74.0	49383.0	0.0	0.0	147.0	200.0	0.0	0.0	0.0	0.0	0.0	186.0	0.0	0.0	2258.0	0.0	0.0	37.0	130.0	0.0	0.0	0.0	3474.0	0.0	0.0	37.0	223.0	0.0	877.0	0.0	0.0	37.0	30533.0	294.0	0.0	3434.0	0.0	0.0	37.0	18.0	18.0	0.0
266	1043.0	260.0	0.0	2034.0	0.0	0.0	156.0	0.0	0.0	0.0	81.0	0.0	0.0	0.0	355.0	0.0	0.0	0.0	0.0	17.0	0.0	0.0	313.0	0.0	0.0	0.0	0.0	3156.0	0.0	0.0	69.0	25644.0	182.0	0.0	0.0	0.0	242.0	0.0	293.0	0.0	0.0	0.0	0.0	0.0	0.0	0.0	0.0	7879.0	0.0
267	1090.0	100.0	181.0	100.0	335.0	0.0	20.0	40.0	0.0	868.0	40.0	0.0	0.0	190.0	0.0	0.0	1857.0	908.0	262.0	0.0	0.0	0.0	0.0	40.0	0.0	181.0	0.0	0.0	0.0	0.0	0.0	0.0	121.0	0.0	0.0	40.0	0.0	0.0	40.0	0.0	0.0	181.0	0.0	0.0	0.0	40.0	58.0	40.0	40.0
268	21.0	63.0	0.0	401.0	0.0	0.0	0.0	0.0	0.0	0.0	0.0	0.0	0.0	0.0	3770.0	21.0	0.0	0.0	0.0	0.0	12295.0	0.0	84.0	0.0	0.0	0.0	0.0	147.0	0.0	0.0	21.0	232.0	63.0	0.0	0.0	0.0	2958.0	0.0	126.0	0.0	0.0	0.0	0.0	147.0	0.0	0.0	0.0	2619.0	0.0
269	61.0	122.0	15.0	2051.0	0.0	0.0	229.0	0.0	0.0	0.0	0.0	0.0	0.0	0.0	260.0	0.0	0.0	0.0	0.0	922.0	61.0	0.0	796.0	0.0	0.0	0.0	0.0	0.0	30.0	0.0	0.0	0.0	1178.0	15.0	0.0	0.0	15.0	0.0	0.0	0.0	0.0	0.0	0.0	0.0	15.0	0.0	0.0	15.0	0.0
270	2812.0	1236.0	216.0	2720.0	111.0	340.0	130.0	0.0	0.0	0.0	81.0	0.0	0.0	0.0	135.0	112.0	0.0	0.0	0.0	43.0	0.0	0.0	185.0	0.0	0.0	0.0	0.0	9131.0	185.0	0.0	27.0	3741.0	463.0	0.0	154.0	0.0	0.0	0.0	256.0	0.0	22.0	0.0	0.0	0.0	107.0	0.0	0.0	5328.0	0.0
271	45.0	45.0	0.0	102.0	0.0	0.0	22.0	0.0	0.0	0.0	22.0	0.0	0.0	0.0	321.0	0.0	0.0	22.0	0.0	0.0	156.0	0.0	57.0	0.0	0.0	0.0	0.0	68.0	0.0	0.0	114.0	102.0	45.0	0.0	0.0	0.0	342.0	0.0	0.0	0.0	0.0	0.0	0.0	0.0	0.0	0.0	0.0	3299.0	0.0
272	2838.0	603.0	836.0	529.0	270.0	0.0	0.0	229.0	0.0	0.0	108.0	0.0	0.0	0.0	0.0	84.0	116.0	231.0	285.0	17.0	0.0	0.0	0.0	37.0	116.0	95.0	0.0	0.0	105.0	0.0	0.0	0.0	541.0	31.0	0.0	0.0	0.0	35.0	63.0	0.0	0.0	752.0	0.0	0.0	0.0	63.0	70.0	0.0	0.0
273	2541.0	1391.0	746.0	201.0	111.0	121.0	0.0	114.0	0.0	0.0	80.0	0.0	0.0	0.0	0.0	363.0	0.0	0.0	161.0	0.0	0.0	0.0	0.0	1158.0	504.0	221.0	0.0	0.0	282.0	0.0	0.0	0.0	121.0	0.0	40.0	0.0	0.0	403.0	0.0	0.0	0.0	100.0	0.0	0.0	0.0	1944.0	0.0	0.0	1236.0
274	498.0	462.0	88.0	854.0	0.0	0.0	130.0	0.0	0.0	0.0	0.0	0.0	0.0	0.0	1234.0	0.0	0.0	0.0	0.0	0.0	7081.0	0.0	160.0	0.0	0.0	0.0	0.0	0.0	71.0	0.0	347.0	195.0	462.0	0.0	0.0	0.0	528.0	0.0	106.0	0.0	0.0	0.0	0.0	195.0	0.0	0.0	0.0	5328.0	0.0
275	650.0	588.0	62.0	2228.0	0.0	0.0	78.0	0.0	0.0	0.0	62.0	0.0	0.0	0.0	0.0	0.0	0.0	0.0	53.0	0.0	0.0	0.0	169.0	0.0	0.0	0.0	0.0	19423.0	62.0	0.0	97.0	515.0	258.0	0.0	0.0	0.0	14.0	0.0	219.0	0.0	0.0	0.0	0.0	0.0	0.0	0.0	0.0	736.0	0.0
276	58345.0	260.0	5251.0	86.0	0.0	0.0	0.0	114.0	66.0	265.0	0.0	22.0	10.0	0.0	0.0	0.0	1439.0	0.0	10469.0	0.0	0.0	0.0	0.0	56.0	0.0	1735.0	0.0	0.0	0.0	212.0	0.0	0.0	121.0	4883.0	0.0	578.0	0.0	0.0	0.0	86.0	0.0	17534.0	80.0	0.0	0.0	414.0	0.0	0.0	132.0
277	185.0	73.0	15.0	80.0	15.0	0.0	0.0	0.0	0.0	0.0	0.0	0.0	0.0	732.0	0.0	0.0	0.0	100.0	15.0	0.0	0.0	0.0	0.0	0.0	0.0	34.0	0.0	15.0	0.0	0.0	0.0	0.0	165.0	0.0	0.0	0.0	0.0	0.0	15.0	0.0	0.0	0.0	7.0	0.0	0.0	0.0	911.0	15.0	0.0
278	319.0	679.0	0.0	459.0	0.0	119.0	0.0	0.0	0.0	0.0	0.0	0.0	0.0	0.0	33.0	0.0	0.0	0.0	0.0	0.0	0.0	0.0	59.0	0.0	79.0	0.0	0.0	119.0	119.0	0.0	7777.0	112.0	119.0	0.0	0.0	0.0	57.0	79.0	0.0	0.0	0.0	0.0	0.0	0.0	0.0	0.0	0.0	396.0	0.0
279	4812.0	1415.0	1273.0	283.0	0.0	0.0	0.0	95.0	1840.0	50.0	0.0	24858.0	12345.0	0.0	0.0	0.0	77.0	0.0	424.0	0.0	104.0	778.0	0.0	112.0	0.0	424.0	0.0	0.0	0.0	1203.0	0.0	0.0	353.0	353.0	80.0	1273.0	0.0	0.0	0.0	4600.0	5182.0	0.0	2052.0	0.0	0.0	127.0	0.0	0.0	66.0
280	4075.0	2559.0	379.0	3412.0	261.0	473.0	260.0	172.0	132.0	63.0	108.0	22.0	0.0	24.0	219.0	140.0	77.0	96.0	289.0	86.0	658.0	38.0	379.0	37.0	116.0	0.0	0.0	57204.0	0.0	17.0	124.0	23324.0	902.0	0.0	161.0	82.0	128.0	71.0	219.0	379.0	0.0	69.0	34.0	0.0	214.0	0.0	93.0	2210.0	66.0
281	2087.0	263.0	628.0	152.0	93.0	0.0	0.0	1855.0	0.0	0.0	0.0	0.0	0.0	0.0	0.0	0.0	38.0	42.0	458.0	0.0	0.0	0.0	0.0	74.0	84.0	93.0	0.0	0.0	0.0	0.0	0.0	0.0	33.0	0.0	0.0	0.0	0.0	0.0	42.0	0.0	0.0	823.0	0.0	0.0	0.0	84.0	0.0	0.0	0.0
282	126.0	126.0	25.0	7436.0	25.0	0.0	806.0	0.0	0.0	0.0	201.0	0.0	0.0	0.0	50.0	0.0	0.0	0.0	0.0	327.0	0.0	0.0	47591.0	0.0	0.0	0.0	0.0	100.0	50.0	0.0	0.0	25.0	3957.0	0.0	0.0	0.0	0.0	0.0	201.0	0.0	0.0	0.0	0.0	0.0	352.0	0.0	0.0	50.0	0.0
283	243.0	93.0	0.0	749.0	56.0	0.0	0.0	0.0	0.0	0.0	37.0	0.0	0.0	0.0	456.0	0.0	0.0	0.0	0.0	0.0	240.0	0.0	149.0	0.0	0.0	0.0	0.0	149.0	0.0	0.0	402.0	355.0	149.0	37.0	0.0	0.0	228.0	37.0	74.0	0.0	22.0	0.0	0.0	56.0	0.0	0.0	0.0	4818.0	0.0
284	656.0	11936.0	199.0	571.0	85.0	626.0	0.0	0.0	0.0	0.0	81.0	0.0	5.0	0.0	0.0	2272.0	0.0	0.0	0.0	0.0	0.0	7.0	0.0	37.0	1247.0	0.0	0.0	0.0	38806.0	0.0	0.0	0.0	142.0	0.0	336.0	0.0	0.0	5055.0	0.0	114.0	0.0	0.0	34.0	0.0	0.0	0.0	0.0	0.0	0.0
285	8162.0	2822.0	1144.0	1601.0	428.0	381.0	0.0	25423.0	99.0	50.0	162.0	22.0	0.0	91.0	0.0	381.0	155.0	617.0	915.0	51.0	355.0	7.0	0.0	168.0	1067.0	381.0	0.0	169.0	239.0	88.0	83.0	134.0	902.0	124.0	80.0	165.0	0.0	381.0	146.0	457.0	22.0	226.0	34.0	381.0	179.0	457.0	175.0	0.0	110.0
286	476.0	254.0	0.0	2066.0	0.0	190.0	156.0	0.0	0.0	0.0	162.0	11.0	0.0	0.0	608.0	0.0	38.0	115.0	0.0	34.0	407.0	0.0	254.0	0.0	0.0	0.0	0.0	826.0	0.0	0.0	1652.0	2288.0	444.0	0.0	0.0	0.0	585.0	0.0	146.0	0.0	0.0	0.0	0.0	0.0	71.0	0.0	0.0	7755.0	0.0
287	98.0	21.0	0.0	32.0	0.0	0.0	0.0	21.0	0.0	130.0	0.0	0.0	0.0	6118.0	0.0	0.0	10.0	32.0	87.0	0.0	0.0	0.0	0.0	0.0	0.0	0.0	0.0	0.0	0.0	0.0	0.0	0.0	43.0	0.0	0.0	10.0	0.0	0.0	43.0	21.0	0.0	0.0	0.0	0.0	0.0	0.0	141.0	0.0	0.0
288	222.0	9088.0	86.0	335.0	0.0	237.0	0.0	0.0	33.0	0.0	0.0	0.0	0.0	0.0	0.0	196.0	0.0	0.0	0.0	0.0	0.0	0.0	0.0	0.0	377.0	0.0	0.0	0.0	119.0	0.0	0.0	0.0	0.0	0.0	80.0	0.0	0.0	106.0	59.0	151.0	0.0	0.0	23.0	0.0	0.0	0.0	0.0	0.0	0.0
289	9932.0	3577.0	2402.0	800.0	233.0	427.0	0.0	4165.0	0.0	0.0	135.0	0.0	0.0	0.0	0.0	1495.0	0.0	154.0	1174.0	0.0	94.0	0.0	0.0	56.0	11908.0	427.0	0.0	314.0	747.0	0.0	27.0	156.0	373.0	217.0	213.0	0.0	0.0	1922.0	256.0	151.0	0.0	69.0	0.0	0.0	71.0	480.0	0.0	453.0	176.0
290	4133.0	3131.0	876.0	3601.0	0.0	0.0	78.0	133.0	99.0	0.0	81.0	11.0	21.0	49.0	490.0	168.0	58.0	115.0	0.0	77.0	596.0	15.0	0.0	0.0	0.0	0.0	0.0	1002.0	239.0	35.0	1430.0	1377.0	3431.0	93.0	53.0	0.0	271.0	71.0	0.0	344.0	22.0	87.0	69.0	0.0	179.0	0.0	0.0	5215.0	0.0
291	1311.0	826.0	85.0	1169.0	0.0	0.0	0.0	0.0	0.0	0.0	0.0	0.0	0.0	0.0	118.0	0.0	0.0	0.0	114.0	25.0	104.0	7.0	142.0	0.0	0.0	0.0	0.0	5652.0	0.0	0.0	55.0	20053.0	171.0	0.0	53.0	0.0	171.0	0.0	146.0	0.0	0.0	52.0	0.0	0.0	0.0	0.0	46.0	1643.0	0.0
292	10160.0	3226.0	3040.0	1149.0	289.0	296.0	0.0	2707.0	0.0	0.0	135.0	0.0	10.0	33.0	0.0	630.0	38.0	327.0	1409.0	0.0	0.0	7.0	0.0	56.0	815.0	370.0	0.0	531.0	593.0	35.0	27.0	291.0	482.0	264.0	53.0	66.0	28.0	519.0	293.0	252.0	0.0	69.0	0.0	0.0	0.0	259.0	46.0	1360.0	88.0
293	308.0	115.0	0.0	52822.0	121.0	38.0	182.0	0.0	0.0	0.0	2316.0	0.0	0.0	0.0	0.0	0.0	0.0	115.0	115.0	60.0	77.0	0.0	926.0	0.0	0.0	0.0	0.0	38.0	0.0	0.0	0.0	0.0	164260.0	0.0	0.0	0.0	0.0	0.0	3436.0	0.0	0.0	0.0	0.0	0.0	12665.0	0.0	70.0	38.0	0.0
294	5434.0	733.0	2325.0	353.0	75.0	101.0	0.0	229.0	75.0	0.0	0.0	75.0	75.0	0.0	0.0	0.0	38.0	0.0	556.0	0.0	0.0	0.0	0.0	41712.0	0.0	606.0	0.0	0.0	0.0	53.0	0.0	0.0	101.0	0.0	0.0	126.0	0.0	0.0	0.0	176.0	75.0	75.0	46.0	0.0	0.0	5738.0	0.0	0.0	16974.0
295	136.0	245.0	27.0	19103.0	93.0	54.0	338.0	0.0	0.0	0.0	1136.0	0.0	0.0	0.0	81.0	0.0	0.0	54.0	27.0	0.0	27.0	0.0	763.0	0.0	0.0	0.0	0.0	54.0	163.0	0.0	0.0	0.0	50442.0	0.0	0.0	0.0	14.0	0.0	1648.0	0.0	0.0	0.0	0.0	0.0	3151.0	0.0	0.0	27.0	0.0
296	489.0	800.0	0.0	70042.0	251.0	0.0	9257.0	0.0	0.0	0.0	622.0	0.0	10.0	0.0	489.0	0.0	0.0	0.0	0.0	77.0	400.0	0.0	66260.0	0.0	0.0	0.0	0.0	845.0	0.0	0.0	27.0	311.0	4093.0	0.0	0.0	0.0	100.0	0.0	1779.0	0.0	0.0	0.0	0.0	0.0	489.0	0.0	0.0	355.0	0.0
297	131.0	73.0	63.0	1123.0	15.0	0.0	5.0	0.0	0.0	0.0	163.0	0.0	0.0	0.0	0.0	0.0	0.0	26.0	0.0	0.0	5.0	0.0	36.0	15.0	0.0	0.0	0.0	0.0	0.0	0.0	0.0	0.0	32326.0	0.0	0.0	0.0	0.0	0.0	131.0	26.0	0.0	0.0	0.0	0.0	1730.0	0.0	36.0	5.0	0.0
298	155.0	53.0	0.0	583.0	0.0	0.0	0.0	32.0	0.0	0.0	90.0	0.0	5.0	117.0	0.0	0.0	0.0	0.0	32.0	0.0	0.0	0.0	0.0	0.0	0.0	53.0	0.0	0.0	0.0	0.0	0.0	0.0	722.0	0.0	0.0	0.0	0.0	0.0	58.0	0.0	0.0	0.0	0.0	0.0	26.0	32.0	465.0	0.0	0.0
299	18.0	7.0	36.0	73.0	0.0	0.0	0.0	0.0	0.0	0.0	0.0	0.0	0.0	25.0	0.0	7.0	0.0	7.0	0.0	0.0	0.0	0.0	0.0	0.0	0.0	0.0	0.0	0.0	7.0	0.0	0.0	0.0	25.0	0.0	0.0	0.0	0.0	0.0	7.0	0.0	0.0	0.0	0.0	0.0	0.0	0.0	25.0	0.0	0.0
300	512.0	89.0	44.0	133.0	0.0	0.0	0.0	0.0	0.0	0.0	0.0	0.0	0.0	133.0	0.0	0.0	0.0	66.0	0.0	0.0	22.0	0.0	0.0	0.0	22.0	22.0	0.0	0.0	0.0	0.0	0.0	0.0	156.0	0.0	0.0	0.0	0.0	0.0	0.0	0.0	0.0	22.0	0.0	0.0	66.0	0.0	535.0	0.0	0.0
301	27.0	136.0	109.0	684.0	0.0	13.0	259.0	0.0	0.0	0.0	13.0	0.0	0.0	0.0	109.0	0.0	0.0	0.0	0.0	1696.0	54.0	0.0	342.0	0.0	0.0	0.0	0.0	0.0	27.0	0.0	0.0	0.0	902.0	0.0	0.0	0.0	0.0	13.0	68.0	0.0	0.0	0.0	0.0	0.0	109.0	0.0	0.0	54.0	0.0
302	1601.0	836.0	266.0	2705.0	0.0	0.0	284.0	0.0	0.0	0.0	0.0	0.0	0.0	0.0	444.0	0.0	0.0	0.0	124.0	11320.0	53.0	0.0	516.0	37.0	0.0	71.0	0.0	0.0	0.0	0.0	0.0	0.0	3381.0	0.0	0.0	0.0	42.0	0.0	0.0	0.0	45.0	0.0	0.0	0.0	160.0	0.0	0.0	231.0	53.0
303	224.0	117.0	101.0	550.0	0.0	0.0	74.0	0.0	0.0	0.0	16.0	0.0	0.0	0.0	0.0	0.0	0.0	0.0	42.0	31711.0	0.0	0.0	53.0	0.0	0.0	37.0	0.0	80.0	0.0	0.0	16.0	0.0	486.0	0.0	0.0	0.0	0.0	0.0	26.0	0.0	0.0	0.0	0.0	0.0	0.0	0.0	0.0	26.0	0.0
304	7.0	109.0	7.0	109.0	0.0	0.0	0.0	0.0	0.0	0.0	0.0	0.0	0.0	0.0	17.0	7.0	0.0	0.0	0.0	90.0	0.0	0.0	0.0	0.0	0.0	0.0	554.0	0.0	0.0	0.0	0.0	0.0	221.0	0.0	0.0	0.0	0.0	0.0	0.0	0.0	0.0	0.0	0.0	0.0	26.0	0.0	0.0	35.0	0.0
305	1416.0	916.0	190.0	29868.0	167.0	261.0	130.0	0.0	0.0	0.0	324.0	11.0	0.0	0.0	0.0	84.0	0.0	0.0	249.0	0.0	0.0	0.0	369.0	0.0	0.0	0.0	0.0	1304.0	190.0	0.0	55.0	246.0	2708.0	0.0	107.0	0.0	0.0	0.0	659.0	0.0	22.0	0.0	0.0	0.0	286.0	0.0	0.0	2210.0	0.0
306	34.0	0.0	0.0	61.0	0.0	7.0	0.0	0.0	0.0	61.0	0.0	0.0	0.0	97.0	0.0	0.0	16.0	0.0	0.0	0.0	0.0	0.0	0.0	0.0	0.0	0.0	0.0	7.0	0.0	0.0	0.0	0.0	133.0	0.0	0.0	0.0	0.0	0.0	0.0	0.0	0.0	0.0	0.0	0.0	0.0	0.0	2364.0	0.0	0.0
307	9.0	37.0	0.0	898.0	0.0	9.0	0.0	0.0	0.0	0.0	28.0	0.0	0.0	0.0	0.0	0.0	0.0	0.0	9.0	9.0	0.0	0.0	18.0	0.0	0.0	0.0	2686.0	66.0	0.0	0.0	0.0	0.0	7946.0	0.0	0.0	0.0	0.0	0.0	9.0	0.0	0.0	0.0	0.0	0.0	236.0	0.0	9.0	18.0	0.0
308	0.0	0.0	0.0	0.0	0.0	0.0	0.0	0.0	0.0	0.0	0.0	0.0	0.0	0.0	0.0	0.0	0.0	0.0	0.0	0.0	0.0	0.0	0.0	0.0	16.0	0.0	0.0	8.0	0.0	0.0	0.0	0.0	0.0	0.0	0.0	0.0	0.0	0.0	0.0	0.0	0.0	0.0	0.0	0.0	0.0	0.0	0.0	0.0	0.0
309	0.0	9.0	0.0	9.0	0.0	0.0	9.0	0.0	0.0	0.0	9.0	0.0	0.0	18.0	0.0	0.0	0.0	0.0	0.0	0.0	0.0	0.0	0.0	0.0	0.0	0.0	0.0	0.0	0.0	0.0	0.0	0.0	45.0	0.0	0.0	0.0	0.0	0.0	0.0	9.0	0.0	0.0	0.0	0.0	0.0	0.0	9.0	9.0	0.0
310	0.0	0.0	0.0	42.0	25.0	7.0	0.0	0.0	0.0	17.0	0.0	0.0	0.0	42.0	0.0	0.0	0.0	0.0	0.0	0.0	0.0	0.0	0.0	0.0	0.0	0.0	0.0	17.0	7.0	0.0	0.0	0.0	35.0	0.0	0.0	0.0	0.0	0.0	7.0	7.0	0.0	0.0	0.0	0.0	0.0	0.0	17.0	0.0	0.0
311	83.0	18.0	36.0	54.0	0.0	0.0	0.0	18.0	0.0	7.0	18.0	0.0	0.0	65.0	0.0	0.0	7.0	7.0	18.0	0.0	7.0	0.0	0.0	7.0	0.0	0.0	7.0	0.0	0.0	0.0	0.0	0.0	140.0	7.0	0.0	7.0	0.0	0.0	36.0	0.0	0.0	0.0	0.0	0.0	0.0	7.0	112.0	7.0	0.0
312	197.0	181.0	0.0	1794.0	0.0	0.0	247.0	0.0	0.0	0.0	49.0	0.0	0.0	0.0	526.0	0.0	0.0	0.0	0.0	494.0	115.0	0.0	839.0	0.0	0.0	0.0	0.0	49.0	49.0	0.0	0.0	49.0	576.0	0.0	0.0	0.0	98.0	0.0	0.0	0.0	0.0	0.0	0.0	0.0	0.0	0.0	0.0	49.0	0.0
313	7.0	0.0	7.0	7.0	0.0	0.0	0.0	0.0	0.0	0.0	0.0	0.0	0.0	0.0	0.0	0.0	0.0	0.0	7.0	0.0	0.0	0.0	0.0	0.0	0.0	0.0	0.0	7.0	0.0	0.0	0.0	0.0	0.0	0.0	0.0	0.0	0.0	0.0	0.0	0.0	0.0	0.0	0.0	0.0	0.0	0.0	7.0	0.0	0.0
314	62.0	0.0	0.0	18.0	8.0	0.0	0.0	0.0	0.0	0.0	0.0	0.0	0.0	8.0	0.0	0.0	0.0	0.0	0.0	0.0	0.0	0.0	0.0	0.0	0.0	0.0	0.0	0.0	0.0	0.0	0.0	0.0	26.0	0.0	0.0	8.0	0.0	0.0	0.0	0.0	0.0	0.0	0.0	0.0	0.0	0.0	36.0	0.0	0.0
315	384.0	54.0	36.0	4872.0	0.0	18.0	18.0	0.0	0.0	0.0	476.0	0.0	0.0	0.0	0.0	0.0	0.0	0.0	36.0	86.0	0.0	0.0	128.0	0.0	0.0	0.0	0.0	18.0	36.0	0.0	0.0	0.0	30294.0	0.0	0.0	0.0	0.0	0.0	732.0	0.0	0.0	0.0	0.0	0.0	1666.0	0.0	0.0	219.0	0.0
316	159.0	79.0	36.0	166.0	0.0	0.0	0.0	0.0	0.0	14.0	0.0	0.0	0.0	1218.0	0.0	14.0	43.0	21.0	0.0	0.0	36.0	0.0	0.0	0.0	0.0	0.0	0.0	14.0	43.0	0.0	0.0	0.0	174.0	0.0	0.0	0.0	0.0	0.0	0.0	14.0	0.0	0.0	0.0	0.0	0.0	0.0	14003.0	21.0	0.0
317	0.0	0.0	0.0	65.0	0.0	0.0	0.0	0.0	0.0	0.0	8.0	0.0	0.0	0.0	0.0	0.0	0.0	0.0	0.0	3817.0	8.0	0.0	0.0	0.0	0.0	0.0	65.0	0.0	0.0	0.0	8.0	0.0	17.0	0.0	0.0	0.0	0.0	0.0	0.0	0.0	0.0	0.0	0.0	0.0	8.0	0.0	0.0	8.0	0.0
318	0.0	196.0	136.0	2841.0	0.0	60.0	3279.0	0.0	0.0	0.0	90.0	0.0	0.0	0.0	256.0	0.0	0.0	0.0	0.0	17.0	317.0	0.0	4352.0	0.0	0.0	0.0	0.0	468.0	0.0	0.0	41.0	241.0	664.0	0.0	0.0	0.0	90.0	0.0	226.0	0.0	0.0	0.0	0.0	0.0	196.0	0.0	0.0	513.0	0.0
319	123.0	173.0	0.0	4474.0	0.0	0.0	25636.0	0.0	0.0	0.0	0.0	0.0	0.0	0.0	964.0	0.0	0.0	0.0	0.0	34.0	296.0	0.0	12731.0	0.0	0.0	0.0	0.0	370.0	0.0	0.0	74.0	173.0	840.0	0.0	0.0	0.0	98.0	0.0	321.0	0.0	0.0	0.0	0.0	0.0	123.0	0.0	0.0	420.0	0.0
320	110.0	166.0	0.0	2435.0	0.0	27.0	23225.0	0.0	0.0	0.0	0.0	0.0	0.0	0.0	14048.0	0.0	0.0	0.0	0.0	146.0	221.0	0.0	5342.0	0.0	0.0	0.0	0.0	193.0	0.0	0.0	0.0	0.0	429.0	0.0	0.0	0.0	290.0	0.0	124.0	0.0	0.0	0.0	0.0	0.0	27.0	0.0	0.0	96.0	0.0
321	31.0	39.0	0.0	1001.0	0.0	55.0	71.0	31.0	0.0	0.0	0.0	0.0	0.0	0.0	10752.0	0.0	0.0	0.0	0.0	135.0	71.0	0.0	389.0	0.0	0.0	0.0	0.0	71.0	0.0	0.0	0.0	23.0	214.0	0.0	0.0	0.0	254.0	0.0	31.0	0.0	0.0	0.0	0.0	0.0	0.0	0.0	0.0	111.0	0.0
322	2094.0	831.0	523.0	3342.0	0.0	0.0	338.0	0.0	92.0	0.0	0.0	0.0	0.0	0.0	200.0	0.0	0.0	96.0	77.0	215.0	0.0	7.0	261.0	0.0	0.0	107.0	0.0	0.0	61.0	0.0	0.0	0.0	3958.0	0.0	0.0	0.0	0.0	0.0	0.0	123.0	0.0	0.0	23.0	0.0	261.0	0.0	0.0	92.0	0.0
323	674.0	269.0	0.0	14207.0	0.0	0.0	182.0	0.0	0.0	0.0	108.0	0.0	0.0	0.0	0.0	0.0	0.0	0.0	0.0	25.0	49.0	0.0	331.0	0.0	0.0	0.0	0.0	4097.0	0.0	0.0	0.0	417.0	159.0	0.0	0.0	0.0	28.0	0.0	219.0	0.0	0.0	0.0	0.0	0.0	0.0	0.0	0.0	510.0	0.0
324	642.0	566.0	196.0	22.0	0.0	0.0	0.0	0.0	166.0	0.0	0.0	627.0	5933.0	0.0	0.0	0.0	0.0	0.0	0.0	0.0	0.0	60.0	0.0	0.0	52.0	22.0	0.0	0.0	0.0	0.0	0.0	0.0	52.0	0.0	0.0	98.0	0.0	0.0	0.0	808.0	362.0	0.0	309.0	22.0	0.0	0.0	0.0	45.0	0.0
325	308.0	148.0	57.0	240.0	0.0	0.0	0.0	45.0	0.0	25.0	0.0	0.0	0.0	22.0	0.0	0.0	0.0	57.0	34.0	0.0	0.0	0.0	0.0	22.0	34.0	0.0	0.0	0.0	34.0	0.0	0.0	0.0	228.0	0.0	0.0	0.0	0.0	0.0	0.0	0.0	0.0	0.0	0.0	0.0	22.0	0.0	217.0	34.0	0.0
326	0.0	0.0	0.0	17.0	0.0	0.0	0.0	0.0	0.0	0.0	0.0	0.0	0.0	0.0	0.0	0.0	0.0	0.0	0.0	0.0	0.0	0.0	0.0	0.0	0.0	0.0	497.0	8.0	0.0	0.0	0.0	0.0	104.0	0.0	0.0	0.0	0.0	0.0	8.0	0.0	0.0	0.0	0.0	0.0	0.0	0.0	0.0	0.0	0.0
327	107.0	107.0	32.0	323.0	80.0	0.0	0.0	16.0	0.0	0.0	32.0	0.0	0.0	156.0	0.0	0.0	0.0	43.0	0.0	0.0	0.0	0.0	0.0	0.0	16.0	0.0	0.0	0.0	0.0	0.0	0.0	0.0	479.0	0.0	0.0	0.0	0.0	0.0	80.0	0.0	0.0	0.0	0.0	0.0	43.0	0.0	231.0	0.0	0.0
328	45.0	0.0	0.0	45.0	0.0	0.0	0.0	0.0	0.0	0.0	0.0	0.0	9.0	9.0	0.0	0.0	0.0	36.0	0.0	0.0	0.0	0.0	0.0	0.0	18.0	0.0	0.0	0.0	9.0	0.0	0.0	0.0	36.0	0.0	0.0	0.0	9.0	0.0	9.0	9.0	0.0	0.0	0.0	0.0	0.0	0.0	27.0	0.0	0.0
329	0.0	0.0	0.0	0.0	0.0	0.0	0.0	0.0	0.0	0.0	0.0	0.0	0.0	0.0	0.0	0.0	0.0	0.0	0.0	0.0	0.0	0.0	0.0	0.0	0.0	0.0	0.0	0.0	0.0	0.0	0.0	0.0	50.0	0.0	0.0	0.0	0.0	0.0	0.0	0.0	0.0	0.0	0.0	0.0	0.0	0.0	0.0	0.0	0.0
330	65.0	40.0	0.0	0.0	0.0	0.0	0.0	0.0	0.0	0.0	0.0	106.0	0.0	0.0	0.0	0.0	7.0	0.0	24.0	0.0	0.0	0.0	0.0	0.0	0.0	0.0	0.0	0.0	0.0	15.0	0.0	0.0	7.0	7.0	0.0	0.0	0.0	0.0	0.0	81.0	402.0	0.0	0.0	0.0	0.0	0.0	0.0	0.0	0.0
331	192.0	17.0	73.0	119.0	0.0	0.0	0.0	0.0	17.0	0.0	7.0	0.0	0.0	26.0	0.0	0.0	0.0	26.0	0.0	0.0	0.0	0.0	0.0	0.0	0.0	0.0	0.0	0.0	0.0	7.0	0.0	26.0	53.0	7.0	0.0	0.0	0.0	0.0	0.0	7.0	0.0	0.0	0.0	0.0	0.0	17.0	90.0	0.0	0.0
332	463.0	81.0	18.0	181.0	18.0	0.0	0.0	0.0	0.0	0.0	0.0	0.0	0.0	145.0	0.0	0.0	0.0	36.0	45.0	0.0	0.0	0.0	0.0	0.0	0.0	0.0	0.0	0.0	0.0	0.0	0.0	0.0	308.0	0.0	0.0	0.0	0.0	0.0	45.0	0.0	0.0	0.0	0.0	0.0	45.0	0.0	190.0	0.0	0.0
333	26.0	26.0	40.0	40.0	0.0	0.0	0.0	13.0	0.0	0.0	0.0	0.0	0.0	40.0	0.0	0.0	0.0	26.0	0.0	0.0	0.0	0.0	0.0	0.0	0.0	0.0	0.0	0.0	0.0	0.0	0.0	0.0	67.0	0.0	0.0	0.0	13.0	0.0	0.0	0.0	0.0	13.0	0.0	0.0	0.0	0.0	80.0	0.0	0.0
334	58.0	16.0	16.0	16.0	0.0	0.0	0.0	0.0	0.0	3826.0	0.0	0.0	0.0	3715.0	0.0	0.0	427.0	29.0	37.0	0.0	8.0	0.0	0.0	0.0	8.0	0.0	0.0	0.0	8.0	0.0	0.0	0.0	37.0	0.0	0.0	37.0	0.0	0.0	0.0	0.0	0.0	0.0	0.0	0.0	0.0	8.0	105.0	0.0	0.0
335	2084.0	13.0	230.0	52.0	0.0	0.0	0.0	26.0	33.0	244.0	0.0	0.0	5.0	0.0	0.0	0.0	1048.0	0.0	369.0	0.0	0.0	0.0	0.0	0.0	0.0	92.0	0.0	0.0	0.0	70.0	0.0	0.0	0.0	3463.0	0.0	12044.0	6.0	0.0	0.0	0.0	0.0	567.0	6.0	0.0	0.0	46.0	13.0	0.0	0.0
336	447.0	7.0	300.0	23.0	0.0	0.0	0.0	7.0	264.0	46.0	0.0	24202.0	10.0	0.0	0.0	0.0	84.0	0.0	15.0	0.0	0.0	61.0	0.0	0.0	38.0	15.0	0.0	0.0	0.0	35.0	0.0	0.0	23.0	38.0	0.0	2607.0	0.0	0.0	0.0	138.0	588.0	0.0	57.0	7.0	0.0	7.0	0.0	15.0	15.0
[truncated: 288 more columns]
