# Supplementary material for: Estimation of Human Mobility Patterns for Forecasting the Early Spread of Disease
Source: Healthcare (Basel). 2021 Sep 16;9(9):1224. doi: 10.3390/healthcare9091224 (PMC8468459; doi:10.3390/healthcare9091224)
Supplement: Supplementary file 1 [file healthcare-09-01224-s001.zip › Supplementary Material/Matrix/2020-01-27.csv]

	0	1	2	3	4	5	6	7	8	9	10	11	12	13	14	15	16	17	18	19	20	21	22	23	24	25	26	27	28	29	30	31	32	33	34	35	36	37	38	39	40	41	42	43	44	45	46	47	48
0	0.0	10539.0	40034.0	6884.0	1016.0	966.0	198.0	3654.0	3229.0	1242.0	1132.0	1339.0	589.0	652.0	82.0	1109.0	3909.0	1818.0	46324.0	175.0	416.0	1201.0	0.0	1541.0	1255.0	9519.0	0.0	1234.0	1183.0	2634.0	152.0	999.0	7224.0	20994.0	271.0	5779.0	115.0	967.0	786.0	5269.0	3144.0	7054.0	1853.0	0.0	888.0	6289.0	644.0	2209.0	1804.0
1	7936.0	0.0	2602.0	6098.0	662.0	3799.0	361.0	1126.0	889.0	139.0	1076.0	190.0	233.0	457.0	47.0	7299.0	615.0	1161.0	1121.0	325.0	217.0	368.0	0.0	585.0	6358.0	627.0	0.0	653.0	8284.0	242.0	427.0	565.0	5057.0	235.0	1969.0	391.0	100.0	5851.0	810.0	4119.0	848.0	439.0	526.0	0.0	533.0	628.0	525.0	1069.0	568.0
2	52580.0	2844.0	0.0	1275.0	153.0	248.0	0.0	915.0	1144.0	307.0	111.0	621.0	205.0	158.0	0.0	196.0	719.0	295.0	7978.0	0.0	96.0	410.0	0.0	2092.0	397.0	27957.0	0.0	159.0	278.0	915.0	0.0	0.0	948.0	3531.0	49.0	2092.0	15.0	207.0	172.0	2027.0	719.0	1733.0	490.0	0.0	126.0	7488.0	93.0	0.0	915.0
3	11412.0	10692.0	2467.0	0.0	2261.0	1174.0	2981.0	558.0	116.0	121.0	12440.0	36.0	100.0	250.0	649.0	447.0	492.0	1336.0	1644.0	510.0	915.0	47.0	6888.0	68.0	254.0	358.0	0.0	2261.0	1542.0	100.0	343.0	907.0	134375.0	156.0	356.0	141.0	216.0	783.0	62201.0	787.0	103.0	329.0	86.0	0.0	11514.0	298.0	713.0	10898.0	319.0
4	1387.0	400.0	481.0	2148.0	0.0	0.0	0.0	88.0	0.0	23.0	272.0	0.0	0.0	0.0	0.0	208.0	0.0	1996.0	537.0	0.0	0.0	0.0	0.0	0.0	104.0	168.0	0.0	240.0	328.0	20.0	0.0	0.0	1772.0	0.0	42.0	0.0	0.0	176.0	1868.0	0.0	0.0	0.0	0.0	0.0	232.0	0.0	62.0	729.0	0.0
5	5020.0	15612.0	1623.0	1024.0	0.0	0.0	0.0	100.0	0.0	0.0	55.0	0.0	0.0	0.0	0.0	2647.0	0.0	87.0	324.0	0.0	0.0	0.0	0.0	0.0	1398.0	0.0	0.0	246.0	2722.0	0.0	22.0	0.0	424.0	0.0	13513.0	0.0	0.0	3271.0	0.0	199.0	0.0	0.0	0.0	0.0	0.0	188.0	0.0	2423.0	69.0
6	163.0	200.0	0.0	2458.0	0.0	0.0	0.0	0.0	0.0	0.0	0.0	0.0	0.0	0.0	236.0	0.0	0.0	0.0	0.0	20.0	54.0	0.0	34333.0	0.0	0.0	0.0	0.0	200.0	91.0	0.0	0.0	109.0	564.0	0.0	0.0	0.0	0.0	0.0	254.0	0.0	0.0	0.0	0.0	0.0	91.0	0.0	0.0	127.0	0.0
7	7008.0	1396.0	2781.0	349.0	0.0	99.0	0.0	0.0	77.0	58.0	0.0	0.0	0.0	0.0	0.0	124.0	124.0	109.0	436.0	0.0	0.0	0.0	0.0	48.0	0.0	112.0	0.0	0.0	174.0	20.0	15.0	0.0	586.0	43.0	0.0	87.0	0.0	137.0	0.0	212.0	0.0	96.0	0.0	0.0	177.0	99.0	0.0	137.0	83.0
8	5973.0	632.0	1634.0	152.0	0.0	0.0	0.0	0.0	0.0	0.0	0.0	452.0	205.0	0.0	0.0	0.0	65.0	0.0	566.0	0.0	0.0	2486.0	0.0	68.0	21.0	108.0	0.0	0.0	0.0	2039.0	0.0	0.0	65.0	130.0	0.0	762.0	0.0	0.0	0.0	26202.0	393.0	43.0	9316.0	0.0	0.0	94.0	0.0	0.0	111.0
9	1716.0	108.0	308.0	63.0	0.0	0.0	0.0	0.0	9.0	0.0	0.0	0.0	0.0	85.0	0.0	0.0	27076.0	27.0	217.0	0.0	0.0	0.0	0.0	0.0	0.0	36.0	0.0	0.0	0.0	0.0	0.0	0.0	36.0	72.0	0.0	308.0	0.0	0.0	0.0	45.0	0.0	281.0	0.0	0.0	0.0	18.0	56.0	0.0	36.0
10	974.0	1364.0	194.0	15705.0	425.0	136.0	0.0	0.0	0.0	17.0	0.0	0.0	0.0	0.0	0.0	0.0	0.0	295.0	253.0	0.0	0.0	0.0	272.0	39.0	0.0	0.0	0.0	97.0	428.0	0.0	0.0	0.0	44174.0	0.0	0.0	0.0	0.0	0.0	36945.0	0.0	0.0	0.0	0.0	0.0	3059.0	0.0	37.0	311.0	0.0
11	1452.0	85.0	736.0	42.0	0.0	0.0	0.0	10.0	363.0	0.0	0.0	0.0	299.0	0.0	0.0	0.0	21.0	0.0	74.0	0.0	10.0	85.0	0.0	0.0	0.0	149.0	0.0	10.0	42.0	96.0	0.0	0.0	64.0	192.0	0.0	437.0	0.0	0.0	0.0	2061.0	2565.0	0.0	96.0	0.0	0.0	42.0	0.0	0.0	0.0
12	1029.0	653.0	260.0	36.0	0.0	0.0	0.0	0.0	151.0	0.0	0.0	461.0	0.0	0.0	0.0	0.0	0.0	0.0	84.0	0.0	0.0	217.0	0.0	30.0	0.0	96.0	0.0	18.0	12.0	30.0	0.0	0.0	30.0	30.0	0.0	66.0	0.0	0.0	0.0	1350.0	62.0	0.0	363.0	0.0	0.0	36.0	0.0	0.0	0.0
13	581.0	179.0	200.0	221.0	0.0	20.0	0.0	0.0	0.0	117.0	0.0	0.0	0.0	0.0	0.0	0.0	48.0	249.0	27.0	0.0	0.0	0.0	0.0	0.0	20.0	0.0	0.0	0.0	0.0	0.0	0.0	0.0	325.0	0.0	0.0	0.0	0.0	0.0	20.0	0.0	0.0	0.0	0.0	0.0	41.0	0.0	4949.0	34.0	41.0
14	129.0	25.0	0.0	895.0	0.0	0.0	307.0	0.0	0.0	0.0	0.0	0.0	0.0	0.0	0.0	0.0	0.0	0.0	38.0	10.0	1011.0	0.0	168.0	0.0	0.0	0.0	0.0	129.0	0.0	0.0	0.0	116.0	337.0	0.0	0.0	0.0	6240.0	0.0	0.0	0.0	0.0	0.0	0.0	38.0	0.0	0.0	0.0	1375.0	0.0
15	2185.0	12416.0	377.0	337.0	124.0	1331.0	0.0	100.0	0.0	0.0	0.0	0.0	0.0	0.0	0.0	0.0	0.0	0.0	99.0	0.0	0.0	17.0	0.0	0.0	9903.0	79.0	0.0	59.0	2602.0	0.0	15.0	0.0	198.0	0.0	613.0	0.0	0.0	26561.0	0.0	59.0	0.0	0.0	0.0	0.0	0.0	0.0	0.0	278.0	124.0
16	4829.0	423.0	1180.0	90.0	0.0	0.0	0.0	0.0	58.0	18329.0	0.0	0.0	13.0	134.0	0.0	0.0	0.0	0.0	575.0	0.0	0.0	0.0	0.0	0.0	0.0	121.0	0.0	0.0	0.0	30.0	0.0	0.0	272.0	75.0	0.0	1240.0	0.0	0.0	0.0	121.0	30.0	2028.0	15.0	45.0	0.0	60.0	0.0	0.0	0.0
17	3179.0	941.0	385.0	1080.0	1069.0	0.0	0.0	92.0	0.0	34.0	231.0	0.0	0.0	170.0	0.0	0.0	0.0	0.0	138.0	0.0	0.0	0.0	0.0	61.0	0.0	0.0	0.0	92.0	138.0	0.0	0.0	0.0	1558.0	0.0	0.0	0.0	0.0	0.0	154.0	0.0	0.0	41.0	0.0	0.0	154.0	62.0	218.0	185.0	0.0
18	92367.0	993.0	18734.0	624.0	112.0	117.0	0.0	329.0	406.0	255.0	74.0	126.0	54.0	0.0	0.0	0.0	769.0	153.0	0.0	0.0	51.0	41.0	0.0	312.0	206.0	11403.0	0.0	0.0	170.0	312.0	0.0	0.0	722.0	3947.0	0.0	914.0	0.0	0.0	0.0	908.0	227.0	2237.0	133.0	0.0	76.0	754.0	50.0	0.0	555.0
19	822.0	498.0	41.0	1180.0	33.0	0.0	58.0	0.0	0.0	0.0	0.0	0.0	0.0	0.0	91.0	0.0	41.0	33.0	33.0	0.0	0.0	0.0	124.0	0.0	0.0	0.0	0.0	0.0	83.0	0.0	0.0	0.0	1512.0	0.0	0.0	0.0	15.0	0.0	0.0	0.0	0.0	0.0	0.0	0.0	33.0	0.0	0.0	99.0	0.0
20	2401.0	1454.0	494.0	6327.0	0.0	0.0	144.0	247.0	0.0	0.0	0.0	18.0	0.0	48.0	2717.0	0.0	61.0	98.0	1001.0	20.0	0.0	35.0	329.0	0.0	95.0	149.0	0.0	343.0	247.0	0.0	30.0	233.0	6683.0	0.0	0.0	0.0	1243.0	0.0	0.0	0.0	41.0	0.0	0.0	0.0	507.0	0.0	0.0	1262.0	0.0
21	2164.0	283.0	519.0	70.0	0.0	0.0	0.0	0.0	2896.0	0.0	0.0	99.0	228.0	0.0	0.0	7.0	0.0	0.0	62.0	0.0	0.0	0.0	0.0	0.0	23.0	62.0	0.0	0.0	0.0	686.0	0.0	0.0	118.0	0.0	0.0	133.0	0.0	0.0	0.0	6289.0	103.0	0.0	8106.0	0.0	0.0	62.0	0.0	7.0	0.0
22	0.0	0.0	0.0	6786.0	100.0	104.0	29291.0	91.0	0.0	0.0	371.0	0.0	0.0	0.0	236.0	0.0	0.0	0.0	0.0	150.0	89.0	0.0	0.0	0.0	0.0	0.0	0.0	493.0	0.0	0.0	0.0	144.0	2167.0	0.0	0.0	0.0	0.0	92.0	565.0	0.0	0.0	0.0	0.0	0.0	279.0	0.0	0.0	712.0	0.0
23	5735.0	853.0	6640.0	183.0	0.0	0.0	0.0	52.0	52.0	29.0	0.0	0.0	18.0	0.0	0.0	0.0	52.0	0.0	433.0	0.0	0.0	0.0	0.0	0.0	0.0	4002.0	0.0	0.0	91.0	78.0	0.0	0.0	118.0	0.0	0.0	0.0	0.0	52.0	0.0	393.0	91.0	78.0	52.0	0.0	0.0	5381.0	0.0	78.0	26655.0
24	4243.0	11614.0	1495.0	462.0	76.0	1604.0	0.0	183.0	58.0	29.0	0.0	0.0	0.0	0.0	0.0	15639.0	0.0	0.0	244.0	0.0	0.0	17.0	0.0	39.0	0.0	119.0	0.0	0.0	4787.0	0.0	0.0	0.0	190.0	0.0	699.0	0.0	0.0	7262.0	0.0	190.0	41.0	0.0	39.0	0.0	0.0	141.0	43.0	516.0	0.0
25	37548.0	1392.0	65542.0	334.0	0.0	0.0	0.0	164.0	212.0	104.0	0.0	54.0	41.0	0.0	0.0	0.0	354.0	0.0	16016.0	0.0	0.0	0.0	0.0	2888.0	0.0	0.0	0.0	0.0	0.0	191.0	0.0	0.0	389.0	1587.0	0.0	544.0	0.0	0.0	0.0	1060.0	268.0	411.0	133.0	0.0	0.0	12941.0	0.0	0.0	888.0
26	0.0	0.0	0.0	0.0	0.0	0.0	0.0	0.0	0.0	0.0	0.0	0.0	0.0	0.0	0.0	0.0	0.0	0.0	0.0	0.0	0.0	0.0	0.0	0.0	0.0	0.0	0.0	0.0	0.0	0.0	0.0	0.0	0.0	0.0	0.0	0.0	0.0	0.0	0.0	0.0	0.0	0.0	0.0	0.0	0.0	0.0	0.0	0.0	0.0
27	3245.0	2362.0	519.0	3037.0	130.0	130.0	180.0	73.0	0.0	23.0	111.0	0.0	0.0	0.0	129.0	0.0	46.0	0.0	155.0	25.0	128.0	0.0	389.0	0.0	79.0	0.0	0.0	0.0	311.0	0.0	168.0	2460.0	1083.0	52.0	92.0	0.0	30.0	0.0	172.0	0.0	0.0	0.0	0.0	0.0	76.0	0.0	0.0	10693.0	0.0
28	2039.0	20279.0	440.0	602.0	112.0	600.0	162.0	119.0	0.0	0.0	371.0	9.0	0.0	60.0	0.0	1288.0	0.0	98.0	115.0	10.0	0.0	17.0	115.0	39.0	1128.0	0.0	0.0	0.0	0.0	0.0	0.0	0.0	486.0	0.0	570.0	0.0	0.0	1773.0	0.0	92.0	0.0	0.0	0.0	0.0	101.0	62.0	0.0	0.0	0.0
29	10808.0	635.0	3009.0	42.0	0.0	0.0	0.0	0.0	5340.0	63.0	0.0	90.0	41.0	0.0	0.0	0.0	63.0	0.0	932.0	0.0	0.0	1335.0	0.0	58.0	0.0	190.0	0.0	0.0	63.0	0.0	0.0	0.0	105.0	5913.0	0.0	28611.0	0.0	42.0	0.0	17209.0	227.0	0.0	1928.0	0.0	0.0	94.0	0.0	0.0	55.0
30	119.0	412.0	36.0	192.0	45.0	0.0	0.0	0.0	0.0	0.0	0.0	0.0	0.0	0.0	0.0	0.0	0.0	0.0	0.0	0.0	27.0	0.0	27.0	0.0	0.0	0.0	0.0	73.0	0.0	0.0	0.0	73.0	73.0	0.0	0.0	0.0	0.0	0.0	64.0	0.0	0.0	0.0	0.0	0.0	55.0	0.0	0.0	2899.0	0.0
31	1216.0	743.0	0.0	1200.0	0.0	0.0	0.0	0.0	0.0	0.0	74.0	0.0	0.0	0.0	118.0	0.0	0.0	0.0	0.0	0.0	51.0	0.0	152.0	0.0	0.0	0.0	0.0	1639.0	118.0	0.0	137.0	0.0	304.0	0.0	0.0	0.0	61.0	0.0	101.0	0.0	0.0	0.0	0.0	0.0	0.0	0.0	0.0	12261.0	0.0
32	8664.0	5737.0	2224.0	57960.0	898.0	208.0	542.0	412.0	406.0	313.0	38230.0	9.0	31.0	585.0	401.0	250.0	585.0	920.0	936.0	385.0	702.0	107.0	1873.0	243.0	158.0	224.0	0.0	304.0	585.0	111.0	106.0	223.0	0.0	69.0	78.0	119.0	61.0	138.0	38627.0	1053.0	227.0	260.0	109.0	0.0	94709.0	188.0	819.0	1522.0	346.0
33	40375.0	291.0	5999.0	93.0	0.0	0.0	0.0	0.0	135.0	0.0	0.0	117.0	0.0	0.0	0.0	0.0	61.0	0.0	5556.0	0.0	0.0	23.0	0.0	78.0	0.0	1270.0	0.0	0.0	0.0	3321.0	0.0	0.0	58.0	0.0	0.0	5551.0	0.0	0.0	0.0	302.0	62.0	370.0	23.0	0.0	0.0	235.0	0.0	0.0	97.0
34	856.0	4635.0	167.0	243.0	0.0	13495.0	0.0	0.0	0.0	0.0	0.0	0.0	0.0	0.0	0.0	747.0	0.0	0.0	0.0	0.0	0.0	0.0	0.0	0.0	293.0	0.0	0.0	0.0	1545.0	0.0	0.0	0.0	83.0	0.0	0.0	0.0	0.0	923.0	41.0	0.0	0.0	41.0	0.0	0.0	0.0	41.0	0.0	201.0	0.0
35	14630.0	419.0	4389.0	81.0	0.0	0.0	0.0	0.0	1160.0	319.0	0.0	298.0	114.0	0.0	0.0	0.0	1652.0	0.0	1706.0	0.0	0.0	95.0	0.0	117.0	0.0	541.0	0.0	0.0	40.0	20060.0	0.0	0.0	135.0	7464.0	0.0	0.0	0.0	0.0	0.0	2513.0	144.0	135.0	274.0	0.0	0.0	141.0	0.0	0.0	111.0
36	82.0	176.0	35.0	353.0	0.0	0.0	35.0	0.0	0.0	0.0	35.0	0.0	0.0	0.0	9007.0	0.0	0.0	0.0	35.0	20.0	1059.0	0.0	0.0	0.0	0.0	0.0	0.0	70.0	0.0	0.0	35.0	94.0	117.0	0.0	0.0	0.0	0.0	0.0	35.0	0.0	0.0	0.0	0.0	0.0	0.0	0.0	0.0	1000.0	0.0
37	2495.0	14704.0	653.0	386.0	0.0	2109.0	0.0	0.0	0.0	29.0	0.0	0.0	0.0	0.0	0.0	27388.0	0.0	0.0	178.0	0.0	0.0	0.0	0.0	0.0	2018.0	0.0	0.0	0.0	5911.0	0.0	0.0	0.0	178.0	0.0	1148.0	0.0	0.0	0.0	0.0	0.0	0.0	0.0	0.0	0.0	50.0	110.0	0.0	178.0	83.0
38	999.0	905.0	312.0	76125.0	1879.0	117.0	198.0	91.0	0.0	0.0	38806.0	0.0	0.0	0.0	189.0	125.0	0.0	142.0	312.0	0.0	44.0	0.0	718.0	0.0	0.0	0.0	0.0	405.0	249.0	0.0	38.0	187.0	64322.0	0.0	0.0	0.0	77.0	69.0	0.0	0.0	0.0	0.0	0.0	0.0	3559.0	0.0	68.0	3590.0	41.0
39	8234.0	2184.0	2075.0	240.0	0.0	0.0	0.0	0.0	17890.0	46.0	0.0	1348.0	904.0	54.0	0.0	0.0	76.0	0.0	371.0	0.0	0.0	3788.0	0.0	175.0	95.0	305.0	0.0	0.0	0.0	6330.0	0.0	0.0	458.0	174.0	0.0	1834.0	0.0	0.0	0.0	0.0	1862.0	68.0	15278.0	0.0	0.0	235.0	0.0	109.0	97.0
40	2332.0	501.0	933.0	34.0	0.0	0.0	0.0	0.0	414.0	0.0	0.0	2505.0	69.0	0.0	0.0	0.0	0.0	0.0	207.0	0.0	0.0	120.0	0.0	0.0	0.0	103.0	0.0	0.0	0.0	172.0	0.0	0.0	69.0	51.0	0.0	276.0	0.0	0.0	0.0	2453.0	0.0	0.0	172.0	0.0	0.0	34.0	0.0	51.0	34.0
41	14224.0	472.0	3760.0	290.0	54.0	0.0	0.0	119.0	77.0	238.0	0.0	0.0	0.0	0.0	0.0	0.0	2509.0	0.0	1980.0	0.0	0.0	0.0	0.0	0.0	72.0	363.0	0.0	0.0	108.0	70.0	0.0	0.0	199.0	217.0	0.0	87.0	0.0	0.0	0.0	217.0	0.0	0.0	15.0	0.0	0.0	72.0	0.0	36.0	0.0
42	3218.0	477.0	1116.0	50.0	0.0	0.0	0.0	0.0	7816.0	0.0	0.0	199.0	438.0	0.0	0.0	0.0	50.0	0.0	91.0	0.0	0.0	7725.0	0.0	39.0	10.0	50.0	0.0	0.0	40.0	1080.0	0.0	0.0	81.0	71.0	0.0	152.0	0.0	0.0	0.0	22830.0	206.0	20.0	0.0	0.0	0.0	40.0	0.0	10.0	30.0
43	0.0	0.0	0.0	1278.0	0.0	0.0	0.0	0.0	0.0	0.0	0.0	0.0	0.0	0.0	141.0	0.0	0.0	0.0	0.0	0.0	102.0	0.0	0.0	0.0	0.0	0.0	0.0	0.0	0.0	0.0	0.0	0.0	0.0	0.0	0.0	0.0	0.0	0.0	0.0	0.0	0.0	0.0	0.0	0.0	0.0	0.0	0.0	0.0	0.0
44	797.0	772.0	74.0	9147.0	124.0	0.0	72.0	0.0	0.0	0.0	2209.0	0.0	0.0	54.0	0.0	0.0	46.0	153.0	124.0	0.0	51.0	0.0	199.0	0.0	49.0	0.0	0.0	49.0	99.0	0.0	45.0	0.0	121156.0	0.0	0.0	0.0	0.0	0.0	2113.0	49.0	0.0	0.0	0.0	0.0	0.0	0.0	50.0	199.0	0.0
45	23200.0	1938.0	39464.0	90.0	0.0	0.0	0.0	155.0	181.0	0.0	0.0	0.0	54.0	0.0	0.0	90.0	151.0	0.0	2483.0	0.0	0.0	17.0	0.0	6303.0	79.0	10994.0	0.0	0.0	181.0	80.0	0.0	0.0	181.0	575.0	0.0	333.0	0.0	151.0	0.0	1090.0	151.0	212.0	0.0	0.0	0.0	0.0	0.0	90.0	11963.0
46	629.0	204.0	73.0	392.0	24.0	0.0	0.0	0.0	0.0	122.0	0.0	0.0	0.0	6556.0	0.0	0.0	32.0	384.0	65.0	0.0	0.0	0.0	0.0	0.0	32.0	0.0	0.0	0.0	40.0	0.0	0.0	0.0	351.0	0.0	0.0	0.0	0.0	0.0	40.0	32.0	0.0	0.0	0.0	0.0	81.0	0.0	0.0	0.0	0.0
47	562.0	749.0	0.0	2497.0	295.0	281.0	126.0	0.0	77.0	0.0	111.0	27.0	0.0	24.0	496.0	0.0	0.0	76.0	0.0	55.0	249.0	0.0	562.0	0.0	0.0	0.0	0.0	1436.0	0.0	0.0	1061.0	2654.0	1083.0	0.0	57.0	0.0	247.0	92.0	1326.0	0.0	0.0	0.0	23.0	0.0	152.0	0.0	0.0	0.0	0.0
48	3668.0	493.0	1826.0	123.0	0.0	69.0	0.0	30.0	46.0	0.0	0.0	30.0	38.0	0.0	0.0	0.0	0.0	0.0	192.0	0.0	0.0	0.0	0.0	14782.0	30.0	470.0	0.0	0.0	0.0	0.0	0.0	0.0	131.0	0.0	0.0	30.0	0.0	0.0	30.0	192.0	77.0	38.0	0.0	0.0	0.0	2814.0	0.0	0.0	0.0
49	1395.0	116.0	188.0	145.0	0.0	0.0	0.0	29.0	58.0	9690.0	0.0	0.0	0.0	67.0	0.0	0.0	25999.0	14.0	87.0	0.0	0.0	0.0	0.0	0.0	0.0	72.0	0.0	0.0	0.0	0.0	0.0	0.0	72.0	58.0	0.0	813.0	0.0	0.0	0.0	72.0	0.0	1089.0	0.0	0.0	0.0	14.0	131.0	0.0	29.0
50	43.0	43.0	0.0	28.0	5.0	0.0	0.0	0.0	0.0	0.0	0.0	0.0	0.0	0.0	0.0	0.0	0.0	5.0	0.0	0.0	0.0	0.0	0.0	0.0	5.0	0.0	0.0	13.0	13.0	0.0	0.0	5.0	5.0	0.0	0.0	0.0	0.0	5.0	0.0	0.0	0.0	0.0	0.0	0.0	0.0	0.0	0.0	140.0	0.0
51	261.0	254.0	68.0	4327.0	0.0	0.0	90.0	0.0	0.0	0.0	61.0	0.0	61.0	42.0	1961.0	0.0	0.0	41.0	103.0	0.0	2965.0	0.0	199.0	0.0	0.0	0.0	0.0	0.0	0.0	0.0	0.0	158.0	1625.0	0.0	0.0	0.0	5568.0	0.0	0.0	0.0	0.0	0.0	0.0	0.0	61.0	0.0	0.0	522.0	55.0
52	911.0	1443.0	189.0	2164.0	70.0	0.0	90.0	64.0	0.0	0.0	129.0	0.0	0.0	0.0	531.0	0.0	0.0	0.0	0.0	50.0	569.0	0.0	265.0	0.0	127.0	0.0	0.0	493.0	0.0	0.0	1329.0	1670.0	1083.0	0.0	0.0	43.0	455.0	0.0	417.0	0.0	0.0	0.0	0.0	0.0	76.0	0.0	0.0	8412.0	0.0
53	1700.0	4529.0	610.0	1589.0	141.0	258.0	162.0	0.0	77.0	29.0	204.0	36.0	0.0	0.0	0.0	71.0	76.0	0.0	0.0	35.0	38.0	0.0	314.0	0.0	143.0	0.0	0.0	0.0	443.0	0.0	305.0	407.0	903.0	0.0	92.0	0.0	15.0	115.0	1351.0	258.0	0.0	0.0	31.0	0.0	126.0	0.0	50.0	712.0	0.0
54	2397.0	508.0	1295.0	60.0	0.0	0.0	0.0	0.0	3112.0	0.0	0.0	171.0	402.0	0.0	0.0	0.0	60.0	0.0	145.0	0.0	0.0	5358.0	0.0	36.0	24.0	84.0	0.0	0.0	0.0	858.0	0.0	0.0	72.0	84.0	0.0	217.0	0.0	0.0	0.0	7193.0	165.0	0.0	1995.0	0.0	0.0	48.0	0.0	0.0	0.0
55	1336.0	6099.0	264.0	886.0	130.0	91.0	72.0	0.0	0.0	0.0	0.0	0.0	0.0	0.0	0.0	119.0	0.0	0.0	0.0	0.0	0.0	0.0	0.0	0.0	79.0	0.0	0.0	174.0	410.0	0.0	106.0	131.0	410.0	0.0	119.0	0.0	0.0	119.0	0.0	0.0	41.0	0.0	0.0	0.0	0.0	0.0	0.0	5988.0	0.0
56	3010.0	280.0	685.0	20.0	0.0	0.0	0.0	0.0	2221.0	0.0	0.0	135.0	82.0	0.0	0.0	0.0	0.0	0.0	93.0	0.0	0.0	778.0	0.0	20.0	0.0	93.0	0.0	0.0	83.0	4785.0	0.0	0.0	41.0	290.0	0.0	799.0	0.0	0.0	0.0	6114.0	372.0	0.0	986.0	0.0	0.0	78.0	0.0	0.0	31.0
57	7493.0	21012.0	3746.0	991.0	396.0	2351.0	0.0	338.0	77.0	58.0	129.0	0.0	0.0	42.0	0.0	6391.0	76.0	142.0	1285.0	0.0	38.0	0.0	0.0	97.0	33492.0	477.0	0.0	174.0	8779.0	20.0	114.0	0.0	722.0	156.0	1006.0	0.0	0.0	6428.0	172.0	587.0	0.0	41.0	23.0	0.0	50.0	267.0	0.0	2566.0	124.0
58	1290.0	2727.0	202.0	958.0	0.0	313.0	54.0	0.0	0.0	0.0	74.0	0.0	0.0	0.0	47.0	165.0	0.0	0.0	0.0	0.0	0.0	0.0	0.0	0.0	165.0	0.0	0.0	450.0	165.0	0.0	870.0	999.0	442.0	0.0	57.0	0.0	30.0	0.0	221.0	0.0	0.0	0.0	0.0	0.0	0.0	0.0	0.0	14044.0	0.0
59	289.0	56.0	62.0	94.0	0.0	0.0	0.0	0.0	0.0	81.0	18.0	0.0	0.0	1037.0	0.0	0.0	75.0	157.0	12.0	0.0	0.0	0.0	0.0	0.0	6.0	0.0	0.0	0.0	25.0	0.0	0.0	0.0	69.0	0.0	0.0	0.0	0.0	0.0	44.0	0.0	0.0	0.0	0.0	0.0	0.0	0.0	88.0	0.0	0.0
60	606.0	551.0	165.0	105859.0	236.0	0.0	903.0	0.0	0.0	0.0	2729.0	0.0	0.0	0.0	110.0	89.0	0.0	120.0	137.0	35.0	0.0	11.0	744.0	0.0	0.0	0.0	0.0	275.0	0.0	0.0	30.0	137.0	37739.0	0.0	0.0	0.0	0.0	0.0	23073.0	0.0	0.0	0.0	0.0	0.0	2453.0	0.0	62.0	1516.0	55.0
61	955.0	693.0	131.0	9670.0	437.0	0.0	90.0	0.0	0.0	0.0	18548.0	0.0	0.0	0.0	0.0	0.0	0.0	350.0	281.0	20.0	0.0	0.0	243.0	0.0	0.0	0.0	0.0	93.0	131.0	0.0	0.0	0.0	45427.0	0.0	0.0	0.0	0.0	0.0	2162.0	0.0	0.0	0.0	0.0	0.0	5753.0	0.0	93.0	281.0	0.0
62	7962.0	8898.0	1405.0	6713.0	242.0	483.0	1066.0	522.0	425.0	40.0	278.0	99.0	45.0	67.0	1039.0	286.0	446.0	482.0	667.0	40.0	1382.0	130.0	3044.0	195.0	254.0	179.0	0.0	1951.0	765.0	70.0	5263.0	5308.0	5238.0	270.0	99.0	163.0	1058.0	253.0	933.0	1327.0	393.0	274.0	219.0	0.0	507.0	125.0	37.0	37284.0	208.0
63	86.0	104.0	0.0	607.0	34.0	0.0	72.0	0.0	0.0	0.0	0.0	0.0	0.0	0.0	2658.0	0.0	0.0	0.0	0.0	0.0	1474.0	0.0	121.0	0.0	0.0	0.0	0.0	121.0	0.0	0.0	0.0	208.0	242.0	0.0	0.0	0.0	1892.0	0.0	34.0	0.0	0.0	0.0	0.0	17.0	0.0	0.0	0.0	5984.0	0.0
64	1639.0	910.0	318.0	8742.0	70.0	0.0	52240.0	73.0	0.0	0.0	227.0	0.0	0.0	0.0	546.0	0.0	0.0	76.0	0.0	65.0	546.0	17.0	131416.0	0.0	0.0	0.0	0.0	227.0	0.0	0.0	38.0	118.0	3870.0	0.0	0.0	0.0	92.0	0.0	865.0	182.0	0.0	0.0	0.0	0.0	273.0	0.0	56.0	455.0	0.0
65	2688.0	2036.0	529.0	2647.0	70.0	117.0	162.0	224.0	58.0	0.0	0.0	0.0	0.0	42.0	2386.0	0.0	0.0	76.0	427.0	20.0	1747.0	23.0	285.0	0.0	0.0	194.0	0.0	509.0	305.0	20.0	175.0	570.0	2528.0	52.0	78.0	108.0	1552.0	0.0	172.0	366.0	0.0	82.0	15.0	0.0	126.0	172.0	81.0	5457.0	83.0
66	13072.0	4787.0	4329.0	457.0	0.0	0.0	0.0	0.0	1332.0	23.0	0.0	1248.0	374.0	0.0	0.0	178.0	169.0	0.0	582.0	0.0	96.0	249.0	0.0	117.0	143.0	541.0	0.0	0.0	382.0	541.0	0.0	78.0	1083.0	249.0	0.0	541.0	46.0	0.0	0.0	7368.0	38484.0	82.0	832.0	0.0	0.0	330.0	0.0	416.0	208.0
67	0.0	0.0	0.0	0.0	0.0	0.0	0.0	0.0	0.0	17.0	0.0	0.0	0.0	79.0	0.0	0.0	0.0	0.0	0.0	0.0	0.0	0.0	0.0	0.0	0.0	0.0	0.0	0.0	0.0	0.0	0.0	0.0	0.0	0.0	0.0	0.0	0.0	0.0	0.0	0.0	0.0	0.0	0.0	0.0	0.0	0.0	75.0	0.0	0.0
68	0.0	0.0	0.0	0.0	0.0	0.0	0.0	0.0	0.0	0.0	0.0	0.0	0.0	121.0	0.0	0.0	0.0	98.0	0.0	0.0	0.0	0.0	0.0	0.0	0.0	0.0	0.0	0.0	0.0	0.0	0.0	0.0	0.0	0.0	0.0	0.0	0.0	0.0	0.0	0.0	0.0	0.0	0.0	0.0	0.0	0.0	175.0	0.0	0.0
69	2888.0	1170.0	663.0	1131.0	0.0	175.0	0.0	175.0	77.0	81.0	278.0	9.0	13.0	0.0	141.0	0.0	92.0	87.0	331.0	25.0	147.0	0.0	0.0	0.0	158.0	134.0	0.0	130.0	0.0	20.0	68.0	214.0	903.0	104.0	0.0	0.0	0.0	0.0	0.0	0.0	103.0	156.0	0.0	8664.0	0.0	78.0	31.0	702.0	55.0
70	26385.0	1156.0	18194.0	366.0	206.0	0.0	0.0	11624.0	154.0	40.0	0.0	0.0	13.0	0.0	0.0	0.0	200.0	120.0	7752.0	20.0	0.0	0.0	0.0	390.0	127.0	2555.0	0.0	0.0	134.0	121.0	0.0	0.0	722.0	644.0	0.0	272.0	0.0	138.0	0.0	848.0	0.0	384.0	62.0	0.0	76.0	770.0	0.0	0.0	180.0
71	1107.0	428.0	276.0	2036.0	7814.0	0.0	54.0	0.0	0.0	29.0	4036.0	0.0	0.0	60.0	0.0	151.0	0.0	4528.0	241.0	0.0	0.0	0.0	0.0	0.0	0.0	0.0	0.0	125.0	107.0	0.0	0.0	0.0	2759.0	0.0	0.0	0.0	0.0	0.0	1687.0	0.0	0.0	0.0	0.0	0.0	366.0	0.0	93.0	437.0	55.0
72	4154.0	31319.0	1303.0	2769.0	508.0	2075.0	343.0	375.0	309.0	34.0	204.0	45.0	95.0	115.0	70.0	2290.0	246.0	306.0	357.0	80.0	128.0	130.0	651.0	165.0	2861.0	343.0	0.0	363.0	1792.0	20.0	129.0	473.0	1625.0	78.0	1170.0	250.0	30.0	1428.0	491.0	1018.0	310.0	137.0	141.0	0.0	177.0	330.0	475.0	529.0	208.0
73	5386.0	18773.0	819.0	1053.0	88.0	25418.0	0.0	109.0	0.0	0.0	0.0	27.0	54.0	30.0	0.0	14527.0	0.0	142.0	351.0	35.0	44.0	0.0	0.0	48.0	10030.0	195.0	0.0	0.0	3864.0	0.0	38.0	92.0	722.0	78.0	6863.0	0.0	7.0	33426.0	0.0	234.0	41.0	109.0	0.0	0.0	0.0	172.0	0.0	712.0	111.0
74	197.0	295.0	49.0	1314.0	0.0	0.0	126.0	0.0	0.0	0.0	49.0	0.0	0.0	0.0	16384.0	0.0	0.0	0.0	0.0	0.0	1380.0	0.0	213.0	0.0	0.0	0.0	0.0	197.0	0.0	0.0	0.0	295.0	279.0	0.0	0.0	0.0	2324.0	0.0	147.0	0.0	0.0	0.0	0.0	0.0	0.0	0.0	0.0	1544.0	0.0
75	58.0	116.0	0.0	233.0	0.0	38.0	0.0	0.0	0.0	0.0	19.0	0.0	0.0	0.0	94.0	38.0	0.0	0.0	0.0	0.0	76.0	0.0	77.0	0.0	0.0	0.0	0.0	136.0	0.0	0.0	427.0	350.0	97.0	0.0	0.0	0.0	84.0	0.0	294.0	0.0	0.0	0.0	0.0	0.0	0.0	0.0	0.0	17252.0	0.0
76	22347.0	8363.0	10002.0	602.0	94.0	287.0	0.0	586.0	251.0	40.0	92.0	36.0	0.0	60.0	0.0	434.0	261.0	482.0	1538.0	0.0	0.0	23.0	0.0	2107.0	635.0	635.0	0.0	174.0	1037.0	20.0	0.0	92.0	722.0	334.0	0.0	239.0	38.0	702.0	172.0	1873.0	41.0	219.0	62.0	0.0	101.0	2877.0	37.0	501.0	6624.0
77	99.0	58.0	0.0	245.0	0.0	46.0	17.0	0.0	0.0	0.0	0.0	0.0	0.0	0.0	467.0	0.0	0.0	0.0	0.0	0.0	292.0	0.0	99.0	0.0	0.0	0.0	0.0	105.0	29.0	0.0	0.0	105.0	93.0	0.0	0.0	0.0	355.0	0.0	35.0	29.0	0.0	0.0	0.0	0.0	0.0	0.0	0.0	1795.0	0.0
78	1774.0	415.0	492.0	108.0	28.0	0.0	0.0	10785.0	0.0	0.0	0.0	0.0	0.0	0.0	0.0	28.0	0.0	0.0	108.0	0.0	0.0	0.0	0.0	0.0	0.0	96.0	0.0	0.0	56.0	0.0	0.0	48.0	56.0	0.0	0.0	20.0	0.0	36.0	56.0	36.0	0.0	0.0	0.0	0.0	0.0	36.0	0.0	72.0	0.0
79	529.0	119.0	196.0	14.0	0.0	0.0	7.0	0.0	98.0	0.0	0.0	21.0	14.0	0.0	0.0	0.0	14.0	0.0	105.0	0.0	0.0	0.0	0.0	7.0	0.0	35.0	0.0	14.0	0.0	14.0	0.0	0.0	0.0	21.0	0.0	7.0	0.0	0.0	0.0	308.0	786.0	7.0	42.0	0.0	0.0	14.0	0.0	7.0	14.0
80	652.0	70.0	396.0	0.0	0.0	0.0	0.0	0.0	175.0	0.0	0.0	145.0	50.0	0.0	0.0	0.0	0.0	0.0	40.0	0.0	0.0	40.0	0.0	0.0	0.0	20.0	0.0	0.0	5.0	55.0	0.0	5.0	20.0	5.0	0.0	50.0	0.0	0.0	0.0	728.0	2279.0	0.0	65.0	0.0	0.0	0.0	0.0	0.0	10.0
81	35427.0	975.0	20268.0	339.0	70.0	0.0	0.0	100.0	212.0	63.0	0.0	63.0	27.0	0.0	0.0	0.0	384.0	0.0	9752.0	0.0	0.0	0.0	0.0	370.0	0.0	16324.0	0.0	0.0	208.0	60.0	0.0	0.0	424.0	763.0	0.0	239.0	0.0	0.0	0.0	636.0	62.0	315.0	54.0	0.0	0.0	19593.0	0.0	0.0	457.0
82	2299.0	1905.0	164.0	1839.0	0.0	130.0	307.0	0.0	0.0	0.0	0.0	0.0	0.0	0.0	330.0	107.0	0.0	0.0	0.0	50.0	166.0	0.0	229.0	0.0	0.0	0.0	0.0	3354.0	262.0	0.0	175.0	24563.0	394.0	0.0	64.0	0.0	146.0	92.0	196.0	0.0	0.0	0.0	0.0	0.0	50.0	0.0	0.0	16967.0	0.0
83	7455.0	362.0	1511.0	141.0	0.0	0.0	0.0	64.0	40.0	9603.0	40.0	54.0	0.0	121.0	0.0	0.0	41531.0	0.0	443.0	0.0	0.0	0.0	0.0	39.0	0.0	181.0	0.0	0.0	0.0	90.0	0.0	0.0	221.0	161.0	0.0	4266.0	0.0	0.0	0.0	242.0	62.0	3425.0	0.0	0.0	0.0	141.0	0.0	0.0	0.0
84	1833.0	106.0	666.0	17.0	0.0	0.0	0.0	0.0	174.0	34.0	0.0	733.0	27.0	0.0	0.0	0.0	212.0	0.0	41.0	0.0	0.0	65.0	0.0	0.0	0.0	82.0	0.0	0.0	0.0	17.0	0.0	0.0	23.0	0.0	0.0	1526.0	0.0	0.0	0.0	878.0	2131.0	0.0	164.0	0.0	0.0	35.0	0.0	0.0	0.0
85	7671.0	363.0	2836.0	55.0	0.0	0.0	0.0	0.0	3004.0	0.0	0.0	144.0	100.0	0.0	0.0	0.0	139.0	0.0	433.0	20.0	0.0	642.0	0.0	234.0	0.0	377.0	0.0	0.0	0.0	11374.0	0.0	0.0	69.0	740.0	0.0	978.0	0.0	0.0	0.0	6987.0	248.0	55.0	880.0	0.0	0.0	78.0	0.0	41.0	69.0
86	647.0	18260.0	191.0	371.0	0.0	561.0	0.0	0.0	0.0	0.0	0.0	0.0	41.0	0.0	0.0	339.0	0.0	0.0	74.0	0.0	0.0	0.0	254.0	0.0	508.0	0.0	0.0	0.0	966.0	0.0	0.0	0.0	254.0	0.0	128.0	0.0	0.0	575.0	63.0	0.0	0.0	0.0	0.0	0.0	0.0	0.0	0.0	0.0	55.0
87	1551.0	906.0	174.0	3312.0	236.0	0.0	325.0	0.0	0.0	0.0	129.0	0.0	0.0	0.0	106.0	125.0	0.0	0.0	0.0	40.0	89.0	0.0	714.0	0.0	0.0	0.0	0.0	7374.0	191.0	0.0	137.0	1638.0	610.0	0.0	64.0	0.0	77.0	0.0	270.0	0.0	0.0	0.0	0.0	0.0	101.0	0.0	43.0	4419.0	0.0
88	2015.0	13031.0	395.0	215.0	0.0	404.0	0.0	0.0	0.0	0.0	0.0	0.0	18.0	0.0	0.0	1395.0	0.0	0.0	179.0	10.0	0.0	17.0	35.0	48.0	476.0	179.0	0.0	0.0	15911.0	0.0	0.0	0.0	71.0	0.0	335.0	0.0	0.0	12094.0	0.0	0.0	0.0	0.0	0.0	0.0	0.0	78.0	0.0	71.0	208.0
89	1267.0	3437.0	261.0	196.0	0.0	718.0	0.0	0.0	0.0	0.0	0.0	0.0	0.0	0.0	0.0	4561.0	0.0	0.0	78.0	0.0	0.0	0.0	0.0	58.0	14306.0	78.0	0.0	0.0	980.0	0.0	0.0	0.0	0.0	0.0	214.0	0.0	0.0	2902.0	0.0	52.0	0.0	0.0	15.0	0.0	0.0	52.0	0.0	91.0	0.0
90	1933.0	14479.0	184.0	299.0	46.0	2114.0	0.0	0.0	0.0	0.0	46.0	0.0	0.0	0.0	0.0	11624.0	0.0	0.0	299.0	0.0	0.0	17.0	0.0	0.0	9871.0	0.0	0.0	46.0	1910.0	0.0	0.0	0.0	184.0	0.0	813.0	0.0	0.0	7072.0	0.0	69.0	0.0	0.0	0.0	0.0	0.0	0.0	0.0	184.0	0.0
91	602.0	974.0	314.0	230.0	0.0	1869.0	0.0	0.0	0.0	0.0	0.0	27.0	0.0	0.0	0.0	0.0	0.0	0.0	0.0	0.0	0.0	0.0	0.0	0.0	0.0	0.0	0.0	0.0	57.0	0.0	0.0	0.0	298.0	0.0	36.0	0.0	0.0	0.0	0.0	209.0	0.0	0.0	0.0	0.0	0.0	0.0	0.0	2566.0	0.0
92	1241.0	6584.0	254.0	152.0	0.0	1161.0	0.0	0.0	0.0	0.0	0.0	0.0	0.0	0.0	0.0	573.0	0.0	0.0	0.0	0.0	0.0	0.0	0.0	0.0	397.0	36.0	0.0	0.0	689.0	0.0	0.0	0.0	130.0	0.0	2226.0	0.0	0.0	852.0	0.0	87.0	0.0	0.0	0.0	0.0	0.0	29.0	0.0	137.0	0.0
93	295.0	516.0	73.0	160.0	0.0	80.0	0.0	0.0	0.0	0.0	0.0	0.0	0.0	0.0	0.0	0.0	0.0	0.0	0.0	0.0	0.0	0.0	0.0	0.0	0.0	0.0	0.0	26.0	110.0	0.0	0.0	26.0	191.0	20.0	20.0	0.0	0.0	0.0	36.0	0.0	0.0	0.0	0.0	0.0	0.0	0.0	0.0	1639.0	0.0
94	1246.0	1410.0	0.0	2887.0	0.0	229.0	162.0	0.0	0.0	23.0	74.0	0.0	0.0	42.0	177.0	125.0	0.0	76.0	0.0	50.0	108.0	17.0	262.0	0.0	111.0	0.0	0.0	623.0	0.0	0.0	1145.0	1082.0	1625.0	0.0	0.0	0.0	139.0	0.0	638.0	0.0	62.0	0.0	0.0	0.0	0.0	0.0	0.0	38140.0	0.0
95	934.0	280.0	311.0	20.0	0.0	10.0	0.0	0.0	57.0	0.0	0.0	72.0	51.0	0.0	0.0	0.0	0.0	0.0	41.0	0.0	38.0	51.0	0.0	0.0	0.0	41.0	0.0	0.0	0.0	0.0	0.0	0.0	0.0	0.0	0.0	25.0	0.0	0.0	0.0	596.0	1096.0	0.0	134.0	0.0	0.0	5.0	0.0	0.0	0.0
96	2606.0	4446.0	506.0	1165.0	0.0	322.0	0.0	0.0	0.0	0.0	0.0	0.0	0.0	0.0	0.0	260.0	0.0	0.0	0.0	0.0	76.0	0.0	230.0	0.0	0.0	0.0	0.0	406.0	214.0	20.0	282.0	1407.0	383.0	0.0	107.0	0.0	84.0	115.0	147.0	0.0	0.0	0.0	0.0	0.0	0.0	0.0	0.0	10693.0	0.0
97	4924.0	1426.0	1610.0	253.0	0.0	0.0	0.0	0.0	874.0	0.0	0.0	2488.0	3879.0	0.0	0.0	0.0	0.0	0.0	161.0	0.0	0.0	368.0	0.0	58.0	0.0	253.0	0.0	0.0	69.0	230.0	0.0	0.0	207.0	92.0	0.0	322.0	0.0	0.0	0.0	3957.0	765.0	0.0	529.0	0.0	0.0	141.0	0.0	115.0	83.0
98	11845.0	2665.0	5115.0	592.0	0.0	161.0	0.0	229.0	134.0	40.0	129.0	45.0	59.0	42.0	0.0	161.0	92.0	98.0	565.0	0.0	44.0	83.0	0.0	11855.0	127.0	1157.0	0.0	0.0	134.0	80.0	0.0	0.0	673.0	134.0	0.0	188.0	0.0	188.0	0.0	484.0	124.0	96.0	62.0	0.0	0.0	32031.0	62.0	0.0	7785.0
99	13589.0	4108.0	6162.0	379.0	70.0	158.0	0.0	329.0	96.0	0.0	55.0	0.0	18.0	24.0	0.0	505.0	46.0	98.0	726.0	0.0	0.0	0.0	0.0	2946.0	252.0	632.0	0.0	0.0	726.0	50.0	0.0	0.0	410.0	104.0	57.0	87.0	0.0	379.0	0.0	726.0	103.0	189.0	0.0	0.0	0.0	4261.0	0.0	0.0	6257.0
100	1525.0	226.0	376.0	0.0	0.0	0.0	0.0	0.0	103.0	0.0	0.0	47.0	47.0	0.0	0.0	0.0	9.0	0.0	37.0	0.0	0.0	9.0	0.0	0.0	9.0	56.0	0.0	0.0	28.0	37.0	0.0	0.0	9.0	37.0	0.0	37.0	0.0	0.0	0.0	904.0	2157.0	0.0	47.0	0.0	0.0	0.0	0.0	28.0	0.0
101	1067.0	29287.0	201.0	1615.0	0.0	469.0	126.0	0.0	0.0	0.0	74.0	0.0	0.0	0.0	0.0	769.0	0.0	87.0	0.0	55.0	44.0	0.0	591.0	0.0	619.0	0.0	0.0	0.0	793.0	0.0	15.0	0.0	461.0	0.0	356.0	43.0	0.0	575.0	122.0	158.0	0.0	54.0	31.0	0.0	76.0	0.0	75.0	158.0	111.0
102	87.0	21.0	13.0	13.0	13.0	0.0	0.0	0.0	13.0	0.0	0.0	0.0	0.0	170.0	0.0	0.0	0.0	35.0	21.0	0.0	0.0	0.0	0.0	6.0	0.0	0.0	0.0	0.0	6.0	0.0	0.0	0.0	65.0	0.0	0.0	0.0	0.0	0.0	6.0	0.0	0.0	0.0	0.0	0.0	0.0	0.0	100.0	0.0	0.0
103	244.0	215.0	0.0	704.0	0.0	0.0	54.0	0.0	0.0	0.0	0.0	0.0	0.0	0.0	366.0	0.0	0.0	0.0	0.0	0.0	224.0	17.0	86.0	0.0	0.0	0.0	0.0	215.0	0.0	0.0	282.0	388.0	215.0	0.0	0.0	0.0	285.0	0.0	100.0	0.0	0.0	0.0	0.0	57.0	0.0	0.0	0.0	5703.0	0.0
104	3400.0	1231.0	919.0	348.0	70.0	0.0	0.0	1320.0	0.0	0.0	0.0	0.0	0.0	42.0	0.0	80.0	0.0	62.0	294.0	0.0	0.0	0.0	0.0	71.0	62.0	62.0	0.0	80.0	107.0	20.0	0.0	0.0	401.0	52.0	0.0	0.0	0.0	196.0	0.0	133.0	0.0	41.0	0.0	0.0	0.0	0.0	37.0	187.0	71.0
105	124.0	324.0	24.0	399.0	0.0	0.0	0.0	0.0	0.0	0.0	24.0	0.0	0.0	0.0	70.0	0.0	0.0	0.0	0.0	0.0	0.0	0.0	74.0	0.0	149.0	0.0	0.0	124.0	0.0	0.0	11822.0	249.0	124.0	0.0	0.0	0.0	61.0	0.0	122.0	0.0	0.0	0.0	0.0	49.0	0.0	0.0	0.0	19846.0	0.0
106	152.0	71.0	0.0	35.0	0.0	0.0	0.0	0.0	0.0	13.0	21.0	5.0	0.0	353.0	0.0	5.0	0.0	71.0	5.0	0.0	0.0	0.0	0.0	0.0	0.0	0.0	0.0	0.0	5.0	5.0	0.0	0.0	95.0	0.0	0.0	0.0	0.0	21.0	0.0	0.0	21.0	0.0	0.0	0.0	0.0	0.0	193.0	0.0	0.0
107	1170.0	10600.0	171.0	905.0	0.0	391.0	632.0	0.0	0.0	0.0	0.0	36.0	73.0	0.0	0.0	536.0	0.0	0.0	0.0	0.0	0.0	17.0	874.0	0.0	763.0	140.0	0.0	0.0	515.0	0.0	45.0	157.0	390.0	0.0	335.0	0.0	7.0	760.0	122.0	0.0	0.0	0.0	0.0	0.0	101.0	110.0	0.0	0.0	0.0
108	6640.0	363.0	2523.0	80.0	0.0	0.0	0.0	82.0	6903.0	0.0	0.0	253.0	82.0	0.0	0.0	0.0	20.0	0.0	322.0	0.0	0.0	1271.0	0.0	87.0	0.0	282.0	0.0	0.0	60.0	9005.0	0.0	0.0	40.0	444.0	0.0	1352.0	0.0	0.0	0.0	12151.0	537.0	40.0	1574.0	0.0	0.0	141.0	0.0	0.0	124.0
109	1282.0	106.0	312.0	89.0	28.0	0.0	0.0	219.0	0.0	0.0	19.0	0.0	0.0	0.0	0.0	0.0	0.0	19.0	140.0	0.0	0.0	0.0	0.0	28.0	0.0	28.0	0.0	0.0	19.0	0.0	0.0	0.0	56.0	19.0	0.0	28.0	0.0	14.0	14.0	14.0	0.0	154.0	0.0	0.0	0.0	0.0	0.0	0.0	0.0
110	5735.0	726.0	2067.0	159.0	147.0	0.0	0.0	201.0	0.0	0.0	74.0	0.0	13.0	24.0	0.0	0.0	184.0	109.0	664.0	0.0	0.0	0.0	0.0	0.0	0.0	246.0	0.0	0.0	0.0	0.0	0.0	0.0	369.0	49.0	0.0	54.0	0.0	0.0	0.0	98.0	0.0	1796.0	0.0	0.0	61.0	78.0	0.0	49.0	0.0
111	888.0	1042.0	233.0	237.0	0.0	0.0	0.0	0.0	0.0	0.0	0.0	0.0	0.0	0.0	0.0	0.0	0.0	0.0	0.0	65.0	0.0	0.0	92.0	0.0	0.0	0.0	0.0	39.0	48.0	0.0	0.0	52.0	593.0	0.0	0.0	0.0	0.0	0.0	0.0	127.0	0.0	0.0	0.0	0.0	0.0	0.0	0.0	3136.0	105.0
112	1110.0	1604.0	242.0	797.0	65.0	0.0	343.0	0.0	0.0	0.0	0.0	0.0	0.0	30.0	307.0	0.0	0.0	0.0	0.0	225.0	44.0	0.0	147.0	0.0	0.0	0.0	0.0	7492.0	0.0	0.0	0.0	118.0	722.0	0.0	0.0	0.0	69.0	0.0	86.0	0.0	0.0	0.0	0.0	0.0	0.0	0.0	56.0	5346.0	0.0
113	473.0	2059.0	113.0	142.0	0.0	203.0	0.0	0.0	0.0	0.0	0.0	0.0	0.0	0.0	0.0	61.0	0.0	0.0	0.0	0.0	0.0	0.0	66.0	0.0	66.0	0.0	0.0	52.0	388.0	0.0	30.0	0.0	94.0	0.0	175.0	0.0	0.0	80.0	0.0	0.0	0.0	0.0	0.0	0.0	0.0	0.0	0.0	298.0	0.0
114	3911.0	8491.0	741.0	1334.0	0.0	3170.0	126.0	0.0	0.0	0.0	92.0	0.0	0.0	0.0	0.0	463.0	0.0	0.0	0.0	10.0	44.0	0.0	0.0	58.0	190.0	0.0	0.0	363.0	723.0	30.0	129.0	421.0	722.0	0.0	1075.0	0.0	30.0	426.0	122.0	0.0	0.0	0.0	0.0	0.0	0.0	0.0	0.0	7485.0	55.0
115	248.0	86.0	71.0	30.0	0.0	0.0	0.0	0.0	0.0	26.0	11.0	0.0	0.0	248.0	0.0	0.0	0.0	60.0	45.0	0.0	11.0	0.0	0.0	0.0	0.0	0.0	0.0	0.0	3.0	0.0	0.0	0.0	233.0	0.0	0.0	0.0	0.0	0.0	0.0	18.0	11.0	0.0	0.0	0.0	93.0	0.0	538.0	0.0	3.0
116	4402.0	2697.0	1517.0	618.0	177.0	149.0	0.0	1438.0	77.0	0.0	92.0	0.0	0.0	42.0	0.0	224.0	0.0	241.0	505.0	0.0	0.0	0.0	0.0	58.0	374.0	149.0	0.0	0.0	468.0	50.0	0.0	0.0	449.0	52.0	64.0	0.0	0.0	468.0	196.0	224.0	0.0	0.0	0.0	0.0	0.0	110.0	0.0	784.0	124.0
117	257.0	57.0	20.0	118.0	0.0	6.0	0.0	20.0	0.0	6.0	0.0	0.0	0.0	81.0	0.0	0.0	0.0	13.0	6.0	0.0	0.0	0.0	0.0	13.0	0.0	0.0	0.0	0.0	0.0	0.0	0.0	0.0	71.0	0.0	0.0	0.0	0.0	0.0	0.0	0.0	0.0	0.0	0.0	0.0	6.0	0.0	64.0	0.0	0.0
118	4383.0	3428.0	1124.0	9610.0	130.0	91.0	1573.0	393.0	0.0	98.0	278.0	0.0	31.0	115.0	1124.0	143.0	246.0	328.0	449.0	5685.0	243.0	41.0	5901.0	136.0	111.0	164.0	0.0	337.0	505.0	20.0	61.0	144.0	12477.0	0.0	57.0	119.0	162.0	69.0	393.0	333.0	103.0	137.0	15.0	0.0	730.0	188.0	112.0	1067.0	97.0
119	398.0	164.0	68.0	1058.0	0.0	0.0	0.0	0.0	0.0	0.0	48.0	0.0	0.0	0.0	0.0	0.0	0.0	61.0	0.0	0.0	0.0	0.0	0.0	0.0	0.0	0.0	921.0	41.0	34.0	0.0	0.0	0.0	1986.0	0.0	0.0	0.0	0.0	0.0	68.0	0.0	0.0	27.0	0.0	0.0	130.0	0.0	0.0	41.0	0.0
120	98.0	32.0	0.0	345.0	0.0	0.0	72.0	0.0	0.0	0.0	0.0	0.0	0.0	0.0	2007.0	0.0	0.0	0.0	32.0	0.0	904.0	0.0	49.0	0.0	0.0	0.0	0.0	65.0	0.0	0.0	22.0	98.0	65.0	0.0	0.0	0.0	1413.0	0.0	49.0	0.0	0.0	0.0	0.0	0.0	0.0	0.0	0.0	1447.0	0.0
121	2398.0	1255.0	468.0	655.0	0.0	0.0	0.0	56.0	0.0	187.0	56.0	0.0	0.0	24729.0	0.0	0.0	93.0	749.0	318.0	20.0	0.0	11.0	0.0	0.0	0.0	0.0	0.0	0.0	0.0	0.0	0.0	0.0	1724.0	0.0	0.0	0.0	0.0	0.0	0.0	112.0	0.0	187.0	0.0	0.0	0.0	0.0	22299.0	93.0	0.0
122	121368.0	653.0	36187.0	899.0	0.0	0.0	0.0	164.0	406.0	75.0	148.0	235.0	132.0	0.0	0.0	0.0	400.0	87.0	14605.0	20.0	0.0	154.0	0.0	243.0	270.0	12997.0	0.0	0.0	0.0	424.0	0.0	0.0	354.0	4223.0	0.0	1708.0	0.0	0.0	0.0	787.0	496.0	576.0	219.0	0.0	0.0	1069.0	31.0	0.0	471.0
123	732.0	635.0	173.0	8360.0	141.0	0.0	38.0	38.0	0.0	0.0	1058.0	0.0	0.0	42.0	0.0	0.0	0.0	87.0	134.0	20.0	38.0	0.0	366.0	0.0	0.0	0.0	0.0	57.0	38.0	0.0	0.0	0.0	69444.0	0.0	0.0	0.0	0.0	0.0	1253.0	0.0	0.0	0.0	0.0	0.0	3448.0	0.0	0.0	308.0	0.0
124	1638.0	1559.0	148.0	3385.0	0.0	0.0	276.0	91.0	0.0	17.0	0.0	0.0	0.0	0.0	384.0	0.0	0.0	109.0	0.0	552.0	83.0	0.0	167.0	0.0	0.0	0.0	0.0	0.0	148.0	0.0	30.0	0.0	5280.0	0.0	0.0	87.0	30.0	0.0	0.0	0.0	0.0	41.0	0.0	0.0	236.0	0.0	37.0	611.0	55.0
125	257.0	3641.0	36.0	154.0	0.0	44.0	0.0	0.0	0.0	0.0	0.0	0.0	0.0	0.0	0.0	0.0	0.0	0.0	0.0	0.0	0.0	0.0	95.0	0.0	44.0	0.0	0.0	80.0	294.0	0.0	0.0	0.0	73.0	0.0	135.0	0.0	0.0	69.0	0.0	0.0	0.0	0.0	0.0	0.0	0.0	0.0	0.0	205.0	36.0
126	2772.0	8965.0	915.0	296.0	0.0	300.0	0.0	64.0	0.0	0.0	0.0	9.0	0.0	42.0	0.0	751.0	0.0	80.0	215.0	0.0	0.0	0.0	0.0	97.0	238.0	188.0	0.0	0.0	13353.0	0.0	0.0	0.0	215.0	52.0	114.0	0.0	0.0	1059.0	0.0	242.0	41.0	0.0	0.0	0.0	0.0	157.0	0.0	80.0	430.0
127	2597.0	599.0	781.0	18.0	0.0	0.0	0.0	0.0	60275.0	0.0	0.0	181.0	82.0	0.0	0.0	0.0	90.0	18.0	181.0	0.0	0.0	6685.0	0.0	18.0	0.0	72.0	0.0	0.0	36.0	1261.0	0.0	0.0	272.0	108.0	0.0	345.0	0.0	0.0	0.0	10972.0	248.0	36.0	2688.0	0.0	0.0	36.0	0.0	0.0	97.0
128	1614.0	137.0	549.0	8.0	0.0	0.0	0.0	32.0	734.0	0.0	0.0	624.0	1087.0	0.0	0.0	0.0	0.0	0.0	137.0	0.0	0.0	121.0	0.0	0.0	8.0	64.0	0.0	0.0	0.0	161.0	0.0	0.0	24.0	8.0	0.0	64.0	0.0	0.0	0.0	1461.0	165.0	0.0	234.0	0.0	0.0	24.0	0.0	16.0	16.0
129	16195.0	1919.0	8589.0	327.0	112.0	210.0	0.0	421.0	96.0	0.0	55.0	18.0	18.0	0.0	0.0	210.0	163.0	0.0	1731.0	0.0	0.0	11.0	0.0	3259.0	140.0	725.0	0.0	0.0	374.0	80.0	0.0	0.0	234.0	140.0	42.0	117.0	0.0	163.0	98.0	514.0	41.0	68.0	70.0	0.0	0.0	15095.0	0.0	163.0	6412.0
130	0.0	0.0	0.0	0.0	0.0	0.0	0.0	0.0	0.0	0.0	0.0	0.0	0.0	0.0	0.0	0.0	0.0	0.0	0.0	0.0	0.0	0.0	0.0	0.0	0.0	0.0	0.0	0.0	0.0	0.0	0.0	0.0	0.0	0.0	0.0	0.0	0.0	0.0	0.0	0.0	0.0	0.0	0.0	0.0	0.0	0.0	0.0	0.0	0.0
131	21.0	87.0	0.0	207.0	0.0	0.0	43.0	0.0	0.0	0.0	43.0	0.0	0.0	0.0	27.0	0.0	0.0	0.0	21.0	11226.0	0.0	0.0	164.0	0.0	0.0	10.0	0.0	21.0	0.0	0.0	0.0	0.0	229.0	0.0	0.0	0.0	5.0	0.0	27.0	5.0	0.0	0.0	0.0	0.0	5.0	0.0	0.0	27.0	21.0
132	5026.0	554.0	1293.0	280.0	112.0	0.0	0.0	128.0	0.0	34.0	0.0	0.0	18.0	0.0	0.0	0.0	92.0	109.0	495.0	0.0	0.0	0.0	0.0	39.0	0.0	81.0	0.0	0.0	81.0	0.0	0.0	0.0	473.0	0.0	0.0	0.0	0.0	0.0	0.0	59.0	0.0	643.0	0.0	0.0	0.0	157.0	0.0	0.0	0.0
133	14597.0	11787.0	4527.0	780.0	94.0	234.0	0.0	256.0	156.0	46.0	0.0	9.0	132.0	48.0	0.0	468.0	76.0	131.0	1288.0	0.0	0.0	41.0	0.0	2819.0	351.0	624.0	0.0	0.0	2068.0	30.0	0.0	0.0	546.0	165.0	71.0	108.0	0.0	897.0	0.0	1678.0	82.0	0.0	70.0	0.0	0.0	3365.0	0.0	0.0	9289.0
134	498.0	385.0	64.0	851.0	0.0	0.0	90.0	0.0	0.0	0.0	0.0	0.0	0.0	0.0	2232.0	0.0	0.0	0.0	0.0	0.0	1651.0	0.0	192.0	0.0	0.0	0.0	0.0	224.0	0.0	0.0	15.0	176.0	353.0	0.0	0.0	0.0	1591.0	0.0	0.0	0.0	0.0	0.0	0.0	0.0	0.0	0.0	0.0	1349.0	0.0
135	3519.0	16425.0	572.0	572.0	0.0	4720.0	0.0	0.0	0.0	0.0	0.0	0.0	0.0	0.0	0.0	3410.0	0.0	0.0	109.0	0.0	0.0	0.0	0.0	0.0	1446.0	0.0	0.0	81.0	5484.0	0.0	0.0	0.0	245.0	0.0	1484.0	0.0	0.0	3874.0	81.0	81.0	0.0	0.0	0.0	0.0	0.0	0.0	0.0	627.0	83.0
136	543.0	174.0	58.0	2950.0	0.0	0.0	23364.0	0.0	0.0	0.0	77.0	0.0	0.0	0.0	310.0	0.0	0.0	0.0	0.0	55.0	0.0	0.0	56820.0	0.0	0.0	0.0	0.0	174.0	0.0	0.0	0.0	58.0	815.0	0.0	0.0	0.0	7.0	0.0	174.0	0.0	0.0	0.0	0.0	0.0	77.0	0.0	0.0	135.0	0.0
137	544.0	817.0	100.0	292.0	0.0	40.0	0.0	0.0	0.0	0.0	0.0	0.0	0.0	0.0	0.0	0.0	0.0	0.0	0.0	0.0	0.0	0.0	30.0	0.0	40.0	0.0	0.0	90.0	80.0	0.0	381.0	60.0	222.0	0.0	0.0	0.0	7.0	0.0	20.0	40.0	0.0	0.0	0.0	0.0	0.0	0.0	0.0	1354.0	0.0
138	560.0	116.0	188.0	588.0	99.0	0.0	0.0	0.0	0.0	0.0	123.0	0.0	0.0	376.0	47.0	41.0	0.0	1586.0	41.0	0.0	0.0	0.0	0.0	0.0	0.0	0.0	0.0	41.0	0.0	0.0	0.0	0.0	1083.0	0.0	0.0	0.0	0.0	20.0	71.0	0.0	0.0	0.0	0.0	0.0	225.0	0.0	1709.0	0.0	0.0
139	2197.0	1285.0	233.0	1589.0	0.0	0.0	198.0	0.0	0.0	0.0	0.0	0.0	0.0	0.0	94.0	140.0	0.0	0.0	0.0	0.0	76.0	0.0	397.0	0.0	0.0	0.0	0.0	3039.0	0.0	0.0	38.0	2852.0	397.0	0.0	0.0	0.0	108.0	0.0	98.0	0.0	0.0	0.0	0.0	0.0	0.0	0.0	0.0	5132.0	0.0
140	760.0	438.0	233.0	53054.0	212.0	0.0	487.0	0.0	0.0	23.0	1244.0	0.0	0.0	0.0	70.0	0.0	0.0	0.0	175.0	40.0	64.0	0.0	12634.0	0.0	0.0	0.0	0.0	116.0	116.0	20.0	38.0	0.0	42554.0	0.0	0.0	0.0	7.0	0.0	2039.0	0.0	0.0	0.0	0.0	0.0	2564.0	0.0	81.0	848.0	0.0
141	4413.0	2349.0	1168.0	739.0	177.0	130.0	0.0	1245.0	0.0	0.0	74.0	0.0	0.0	79.0	0.0	125.0	76.0	405.0	454.0	0.0	0.0	0.0	0.0	58.0	220.0	0.0	0.0	116.0	220.0	0.0	0.0	92.0	722.0	52.0	78.0	0.0	0.0	428.0	196.0	272.0	0.0	54.0	15.0	0.0	76.0	125.0	68.0	389.0	116.0
142	2523.0	1497.0	599.0	408.0	88.0	72.0	0.0	526.0	0.0	0.0	0.0	0.0	0.0	0.0	0.0	90.0	0.0	120.0	245.0	0.0	0.0	0.0	0.0	0.0	0.0	0.0	0.0	72.0	263.0	0.0	0.0	0.0	335.0	63.0	42.0	0.0	0.0	254.0	90.0	0.0	0.0	0.0	23.0	0.0	0.0	0.0	37.0	1140.0	0.0
143	3026.0	299.0	1005.0	74.0	21.0	0.0	0.0	32.0	0.0	23.0	0.0	0.0	0.0	42.0	0.0	21.0	338.0	0.0	310.0	0.0	0.0	0.0	0.0	32.0	0.0	64.0	0.0	0.0	21.0	0.0	0.0	0.0	278.0	0.0	0.0	65.0	0.0	0.0	0.0	128.0	0.0	1358.0	15.0	0.0	0.0	78.0	0.0	42.0	0.0
144	1978.0	6212.0	237.0	131.0	0.0	1148.0	0.0	0.0	0.0	0.0	39.0	0.0	0.0	0.0	0.0	1015.0	0.0	0.0	0.0	0.0	0.0	0.0	0.0	0.0	826.0	0.0	0.0	0.0	1780.0	0.0	0.0	0.0	92.0	0.0	948.0	0.0	0.0	5091.0	0.0	39.0	0.0	0.0	0.0	0.0	0.0	0.0	0.0	92.0	0.0
145	178.0	156.0	0.0	267.0	0.0	0.0	54.0	0.0	0.0	0.0	0.0	0.0	0.0	0.0	685.0	0.0	0.0	0.0	44.0	0.0	870.0	0.0	44.0	0.0	0.0	0.0	0.0	89.0	0.0	0.0	198.0	289.0	133.0	0.0	0.0	0.0	355.0	0.0	89.0	0.0	0.0	0.0	0.0	89.0	0.0	0.0	0.0	22456.0	0.0
146	431.0	736.0	152.0	7589.0	118.0	50.0	54.0	0.0	0.0	0.0	1355.0	0.0	0.0	48.0	0.0	0.0	0.0	76.0	126.0	25.0	0.0	0.0	228.0	0.0	0.0	0.0	0.0	101.0	355.0	0.0	50.0	0.0	127753.0	0.0	0.0	0.0	0.0	0.0	1572.0	0.0	0.0	0.0	0.0	0.0	4822.0	0.0	0.0	355.0	0.0
147	234.0	260.0	26.0	234.0	0.0	0.0	26.0	0.0	0.0	0.0	0.0	0.0	0.0	0.0	70.0	26.0	0.0	0.0	0.0	0.0	0.0	0.0	0.0	0.0	0.0	0.0	0.0	52.0	52.0	0.0	4094.0	338.0	130.0	0.0	0.0	0.0	7.0	0.0	0.0	0.0	0.0	0.0	0.0	0.0	0.0	0.0	0.0	20460.0	0.0
148	1350.0	1413.0	282.0	14606.0	650.0	0.0	90.0	54.0	0.0	29.0	5384.0	0.0	0.0	152.0	0.0	0.0	0.0	241.0	439.0	0.0	89.0	0.0	439.0	0.0	79.0	125.0	0.0	0.0	157.0	0.0	0.0	0.0	90626.0	0.0	0.0	0.0	23.0	0.0	3587.0	0.0	0.0	54.0	0.0	0.0	41088.0	0.0	256.0	596.0	0.0
149	2623.0	411.0	871.0	48.0	0.0	0.0	0.0	16.0	161.0	0.0	0.0	193.0	193.0	0.0	0.0	0.0	32.0	0.0	193.0	0.0	0.0	56.0	0.0	24.0	24.0	96.0	0.0	0.0	24.0	88.0	0.0	0.0	72.0	32.0	0.0	96.0	0.0	0.0	0.0	1663.0	2801.0	0.0	193.0	0.0	0.0	16.0	0.0	48.0	40.0
150	0.0	0.0	0.0	0.0	0.0	0.0	0.0	0.0	0.0	0.0	0.0	0.0	0.0	0.0	0.0	0.0	0.0	0.0	0.0	0.0	0.0	0.0	0.0	0.0	0.0	0.0	0.0	0.0	0.0	0.0	0.0	0.0	0.0	0.0	0.0	0.0	0.0	0.0	0.0	0.0	0.0	0.0	0.0	0.0	0.0	0.0	0.0	0.0	0.0
151	5161.0	8812.0	860.0	2232.0	171.0	465.0	234.0	54.0	0.0	0.0	0.0	0.0	0.0	42.0	295.0	325.0	0.0	76.0	279.0	0.0	192.0	17.0	325.0	0.0	79.0	119.0	0.0	232.0	930.0	20.0	206.0	236.0	1083.0	0.0	263.0	0.0	123.0	138.0	122.0	325.0	0.0	0.0	0.0	0.0	152.0	157.0	0.0	5917.0	0.0
152	1707.0	1805.0	292.0	57765.0	768.0	0.0	234.0	0.0	0.0	0.0	29986.0	0.0	0.0	79.0	189.0	0.0	0.0	832.0	536.0	40.0	0.0	0.0	829.0	39.0	0.0	195.0	0.0	585.0	487.0	0.0	38.0	292.0	135728.0	0.0	0.0	0.0	23.0	0.0	20075.0	0.0	0.0	0.0	0.0	0.0	10001.0	0.0	325.0	2146.0	124.0
153	4130.0	15413.0	894.0	1319.0	118.0	2284.0	0.0	302.0	251.0	34.0	92.0	36.0	86.0	42.0	0.0	4991.0	153.0	262.0	255.0	80.0	44.0	41.0	0.0	117.0	3258.0	194.0	0.0	116.0	15977.0	40.0	76.0	78.0	1083.0	0.0	1084.0	108.0	0.0	32551.0	196.0	510.0	82.0	96.0	117.0	0.0	76.0	235.0	75.0	255.0	83.0
154	1756.0	1102.0	447.0	1721.0	0.0	0.0	198.0	82.0	58.0	40.0	92.0	0.0	0.0	0.0	27894.0	0.0	61.0	0.0	172.0	25.0	8025.0	0.0	309.0	0.0	0.0	0.0	0.0	309.0	0.0	40.0	114.0	275.0	1083.0	0.0	0.0	0.0	39623.0	0.0	98.0	0.0	0.0	0.0	0.0	0.0	0.0	0.0	0.0	5510.0	0.0
155	773.0	3175.0	150.0	361.0	0.0	80.0	0.0	0.0	0.0	0.0	0.0	0.0	0.0	0.0	0.0	60.0	0.0	0.0	0.0	0.0	0.0	0.0	0.0	0.0	0.0	40.0	0.0	90.0	200.0	0.0	76.0	50.0	100.0	0.0	0.0	0.0	0.0	70.0	50.0	80.0	0.0	0.0	0.0	0.0	0.0	0.0	0.0	592.0	0.0
156	2589.0	81775.0	715.0	851.0	88.0	374.0	90.0	82.0	0.0	0.0	0.0	18.0	0.0	0.0	0.0	1022.0	0.0	0.0	0.0	10.0	0.0	17.0	204.0	68.0	885.0	0.0	0.0	0.0	9199.0	0.0	0.0	0.0	340.0	43.0	170.0	54.0	7.0	1260.0	0.0	272.0	41.0	0.0	0.0	0.0	0.0	0.0	0.0	170.0	170.0
157	14816.0	6588.0	3877.0	2900.0	567.0	352.0	0.0	1324.0	96.0	0.0	185.0	0.0	0.0	152.0	0.0	357.0	123.0	339.0	1702.0	0.0	64.0	11.0	0.0	78.0	302.0	472.0	0.0	580.0	1670.0	40.0	137.0	907.0	1986.0	209.0	149.0	130.0	0.0	598.0	589.0	441.0	62.0	137.0	70.0	0.0	177.0	267.0	93.0	8982.0	208.0
158	535.0	702.0	133.0	41918.0	159.0	0.0	234.0	0.0	0.0	0.0	1578.0	0.0	0.0	0.0	70.0	0.0	0.0	131.0	100.0	145.0	0.0	0.0	869.0	0.0	0.0	0.0	0.0	66.0	167.0	0.0	0.0	78.0	112508.0	0.0	0.0	0.0	46.0	0.0	2211.0	0.0	0.0	0.0	0.0	0.0	6088.0	0.0	100.0	869.0	0.0
159	1451.0	24850.0	385.0	1157.0	372.0	900.0	415.0	91.0	0.0	0.0	519.0	18.0	27.0	79.0	0.0	1341.0	76.0	175.0	0.0	35.0	0.0	17.0	1359.0	87.0	2161.0	104.0	0.0	116.0	771.0	0.0	0.0	0.0	606.0	0.0	485.0	0.0	23.0	1267.0	442.0	348.0	82.0	41.0	62.0	0.0	126.0	0.0	100.0	0.0	0.0
160	481.0	2530.0	94.0	264.0	0.0	28.0	37.0	0.0	0.0	0.0	0.0	0.0	0.0	0.0	0.0	37.0	0.0	0.0	28.0	10.0	0.0	0.0	0.0	0.0	0.0	0.0	0.0	28.0	217.0	0.0	106.0	78.0	66.0	0.0	28.0	0.0	0.0	0.0	84.0	0.0	0.0	0.0	0.0	0.0	0.0	0.0	0.0	283.0	0.0
161	212.0	54.0	20.0	2163.0	0.0	0.0	13.0	0.0	20.0	0.0	167.0	0.0	0.0	0.0	54.0	0.0	0.0	0.0	0.0	50.0	0.0	13.0	41.0	0.0	0.0	0.0	0.0	0.0	0.0	0.0	0.0	0.0	16273.0	0.0	0.0	0.0	0.0	0.0	344.0	0.0	0.0	0.0	0.0	0.0	1142.0	0.0	0.0	34.0	20.0
162	2282.0	167.0	738.0	108.0	0.0	19.0	0.0	0.0	14189.0	0.0	0.0	181.0	59.0	0.0	0.0	0.0	19.0	0.0	137.0	0.0	0.0	511.0	0.0	29.0	0.0	177.0	0.0	0.0	29.0	2746.0	0.0	0.0	29.0	108.0	0.0	826.0	0.0	0.0	0.0	6169.0	227.0	0.0	1190.0	0.0	0.0	29.0	0.0	0.0	59.0
163	4104.0	1805.0	848.0	547.0	153.0	78.0	0.0	687.0	0.0	0.0	0.0	0.0	0.0	0.0	0.0	246.0	0.0	175.0	465.0	0.0	0.0	0.0	0.0	58.0	191.0	123.0	0.0	130.0	246.0	20.0	22.0	0.0	451.0	69.0	0.0	0.0	0.0	629.0	122.0	150.0	0.0	0.0	0.0	0.0	0.0	78.0	50.0	712.0	164.0
164	530.0	92.0	222.0	70.0	92.0	0.0	0.0	0.0	0.0	48.0	0.0	0.0	0.0	1608.0	0.0	0.0	21.0	2193.0	48.0	0.0	0.0	0.0	0.0	0.0	0.0	0.0	0.0	21.0	0.0	0.0	0.0	0.0	162.0	0.0	0.0	0.0	0.0	0.0	0.0	0.0	0.0	0.0	0.0	0.0	0.0	21.0	1701.0	0.0	0.0
165	512.0	1004.0	77.0	695.0	0.0	147.0	0.0	0.0	0.0	0.0	0.0	0.0	0.0	0.0	0.0	63.0	0.0	0.0	0.0	0.0	0.0	0.0	70.0	0.0	0.0	0.0	0.0	261.0	140.0	0.0	68.0	223.0	217.0	0.0	0.0	0.0	15.0	49.0	0.0	0.0	0.0	0.0	23.0	0.0	0.0	0.0	0.0	3136.0	0.0
166	469.0	723.0	153.0	438.0	38.0	92.0	0.0	0.0	0.0	0.0	74.0	0.0	0.0	0.0	0.0	0.0	0.0	0.0	0.0	35.0	0.0	0.0	138.0	0.0	0.0	0.0	0.0	46.0	146.0	0.0	91.0	0.0	184.0	0.0	46.0	0.0	15.0	69.0	98.0	76.0	0.0	0.0	0.0	0.0	0.0	0.0	0.0	407.0	0.0
167	6563.0	1166.0	2529.0	327.0	100.0	109.0	0.0	11143.0	58.0	40.0	0.0	36.0	18.0	0.0	0.0	87.0	76.0	0.0	403.0	0.0	0.0	0.0	0.0	228.0	163.0	174.0	0.0	0.0	141.0	0.0	0.0	0.0	545.0	78.0	0.0	0.0	0.0	174.0	122.0	272.0	0.0	41.0	0.0	0.0	0.0	501.0	0.0	98.0	686.0
168	0.0	0.0	0.0	0.0	0.0	0.0	126.0	0.0	0.0	0.0	0.0	0.0	0.0	0.0	70.0	0.0	0.0	0.0	0.0	195.0	0.0	0.0	0.0	0.0	0.0	0.0	0.0	0.0	0.0	0.0	0.0	0.0	0.0	0.0	0.0	0.0	7.0	0.0	0.0	0.0	0.0	0.0	0.0	0.0	0.0	0.0	0.0	0.0	0.0
169	290.0	50.0	94.0	0.0	0.0	0.0	0.0	0.0	6.0	0.0	0.0	34.0	0.0	0.0	0.0	0.0	0.0	0.0	41.0	0.0	0.0	18.0	0.0	18.0	6.0	12.0	0.0	0.0	0.0	28.0	0.0	0.0	0.0	18.0	0.0	18.0	0.0	0.0	0.0	290.0	758.0	0.0	41.0	6.0	0.0	12.0	0.0	0.0	6.0
170	4002.0	504.0	2730.0	18.0	0.0	0.0	0.0	0.0	710.0	0.0	0.0	5349.0	56.0	0.0	0.0	0.0	37.0	0.0	130.0	0.0	0.0	112.0	0.0	39.0	0.0	149.0	0.0	0.0	37.0	187.0	0.0	0.0	149.0	18.0	0.0	467.0	0.0	0.0	0.0	3983.0	31160.0	0.0	261.0	0.0	0.0	56.0	0.0	149.0	37.0
171	95.0	35.0	35.0	382.0	0.0	0.0	0.0	0.0	0.0	0.0	0.0	0.0	0.0	0.0	2303.0	0.0	0.0	0.0	0.0	0.0	13714.0	0.0	71.0	0.0	0.0	0.0	0.0	95.0	0.0	0.0	0.0	95.0	83.0	0.0	0.0	0.0	2973.0	0.0	47.0	0.0	0.0	0.0	0.0	0.0	0.0	0.0	0.0	3969.0	0.0
172	14852.0	558.0	8656.0	79.0	0.0	0.0	0.0	64.0	425.0	23.0	0.0	144.0	95.0	0.0	0.0	0.0	107.0	0.0	2910.0	0.0	0.0	47.0	0.0	107.0	0.0	1285.0	0.0	0.0	68.0	494.0	0.0	0.0	170.0	3442.0	71.0	500.0	0.0	0.0	0.0	1302.0	413.0	178.0	227.0	0.0	0.0	125.0	0.0	0.0	124.0
173	12766.0	3496.0	4052.0	555.0	0.0	222.0	0.0	183.0	360.0	0.0	0.0	222.0	388.0	42.0	0.0	161.0	184.0	120.0	777.0	25.0	0.0	124.0	0.0	3112.0	277.0	721.0	0.0	0.0	249.0	212.0	0.0	0.0	666.0	130.0	0.0	333.0	0.0	138.0	0.0	2248.0	555.0	638.0	305.0	0.0	0.0	4450.0	62.0	0.0	4857.0
174	144.0	108.0	0.0	504.0	0.0	54.0	0.0	0.0	0.0	0.0	36.0	0.0	0.0	0.0	224.0	0.0	0.0	0.0	0.0	0.0	76.0	0.0	72.0	0.0	0.0	0.0	0.0	144.0	36.0	0.0	297.0	1387.0	108.0	0.0	0.0	0.0	115.0	0.0	72.0	0.0	0.0	0.0	0.0	54.0	50.0	0.0	0.0	10194.0	0.0
175	1014.0	124.0	133.0	206.0	64.0	0.0	0.0	0.0	0.0	64.0	34.0	0.0	0.0	460.0	0.0	21.0	0.0	378.0	34.0	0.0	0.0	0.0	0.0	0.0	0.0	0.0	0.0	21.0	21.0	0.0	0.0	0.0	266.0	0.0	0.0	0.0	0.0	0.0	0.0	0.0	0.0	0.0	0.0	0.0	0.0	0.0	256.0	85.0	0.0
176	594.0	3925.0	58.0	396.0	70.0	274.0	0.0	0.0	0.0	0.0	0.0	0.0	0.0	0.0	0.0	81.0	0.0	0.0	0.0	0.0	0.0	0.0	69.0	0.0	69.0	0.0	0.0	0.0	279.0	0.0	0.0	69.0	186.0	0.0	206.0	0.0	0.0	115.0	46.0	0.0	0.0	0.0	0.0	0.0	0.0	0.0	0.0	244.0	0.0
177	219.0	156.0	62.0	3442.0	0.0	0.0	1126.0	0.0	0.0	0.0	93.0	0.0	13.0	0.0	1596.0	0.0	0.0	0.0	0.0	1136.0	93.0	0.0	20029.0	0.0	0.0	0.0	0.0	156.0	31.0	0.0	0.0	0.0	2221.0	0.0	0.0	0.0	23.0	0.0	250.0	0.0	0.0	0.0	0.0	0.0	156.0	0.0	0.0	187.0	0.0
178	890.0	1902.0	283.0	2307.0	70.0	344.0	234.0	0.0	0.0	0.0	278.0	0.0	18.0	30.0	70.0	344.0	0.0	0.0	0.0	0.0	0.0	0.0	809.0	0.0	222.0	0.0	0.0	159.0	0.0	0.0	336.0	157.0	465.0	0.0	85.0	0.0	61.0	92.0	516.0	0.0	0.0	0.0	0.0	0.0	0.0	0.0	0.0	1996.0	0.0
179	0.0	0.0	0.0	0.0	0.0	0.0	0.0	0.0	0.0	0.0	0.0	0.0	0.0	0.0	0.0	0.0	0.0	0.0	0.0	10.0	0.0	0.0	0.0	0.0	0.0	0.0	0.0	0.0	0.0	0.0	0.0	0.0	0.0	0.0	0.0	0.0	0.0	0.0	0.0	0.0	0.0	0.0	0.0	0.0	0.0	0.0	0.0	0.0	0.0
180	3872.0	1474.0	1679.0	205.0	0.0	64.0	0.0	51.0	76.0	0.0	0.0	0.0	89.0	0.0	0.0	0.0	51.0	0.0	333.0	0.0	0.0	0.0	0.0	517.0	0.0	153.0	0.0	0.0	89.0	40.0	0.0	0.0	0.0	0.0	0.0	51.0	0.0	51.0	0.0	1756.0	0.0	0.0	64.0	0.0	0.0	550.0	0.0	0.0	2320.0
181	1614.0	580.0	241.0	344.0	100.0	0.0	0.0	275.0	0.0	0.0	63.0	0.0	0.0	30.0	0.0	63.0	0.0	164.0	68.0	0.0	0.0	0.0	0.0	45.0	57.0	45.0	0.0	0.0	63.0	0.0	0.0	0.0	218.0	0.0	0.0	0.0	0.0	80.0	68.0	0.0	0.0	45.0	0.0	0.0	0.0	0.0	0.0	114.0	45.0
182	435.0	1235.0	105.0	364.0	0.0	47.0	0.0	0.0	0.0	0.0	0.0	0.0	0.0	0.0	0.0	129.0	0.0	0.0	0.0	0.0	0.0	0.0	0.0	0.0	0.0	0.0	0.0	0.0	235.0	0.0	122.0	23.0	105.0	0.0	58.0	0.0	0.0	23.0	94.0	0.0	0.0	0.0	15.0	0.0	0.0	0.0	0.0	376.0	0.0
183	0.0	0.0	0.0	0.0	0.0	0.0	0.0	0.0	0.0	0.0	0.0	0.0	0.0	0.0	0.0	0.0	0.0	0.0	0.0	0.0	0.0	0.0	0.0	0.0	0.0	0.0	0.0	0.0	0.0	0.0	0.0	0.0	0.0	0.0	0.0	0.0	0.0	0.0	0.0	0.0	0.0	0.0	0.0	0.0	0.0	0.0	0.0	0.0	0.0
184	9947.0	5062.0	2408.0	3880.0	76.0	156.0	126.0	137.0	212.0	127.0	0.0	45.0	45.0	91.0	271.0	161.0	200.0	142.0	1137.0	35.0	490.0	83.0	0.0	146.0	95.0	379.0	0.0	261.0	423.0	50.0	61.0	157.0	5057.0	209.0	0.0	185.0	7.0	0.0	270.0	557.0	186.0	178.0	54.0	4170.0	304.0	141.0	0.0	1248.0	194.0
185	4616.0	7150.0	1329.0	2358.0	118.0	401.0	216.0	348.0	174.0	58.0	204.0	63.0	18.0	48.0	0.0	301.0	277.0	175.0	526.0	0.0	0.0	47.0	351.0	156.0	238.0	209.0	0.0	188.0	526.0	0.0	389.0	131.0	1625.0	52.0	64.0	108.0	15.0	115.0	0.0	627.0	82.0	41.0	78.0	0.0	203.0	125.0	37.0	998.0	138.0
186	0.0	0.0	0.0	0.0	0.0	0.0	0.0	0.0	0.0	0.0	0.0	0.0	0.0	0.0	0.0	0.0	0.0	0.0	0.0	0.0	0.0	0.0	0.0	0.0	0.0	0.0	0.0	0.0	0.0	0.0	0.0	0.0	0.0	0.0	0.0	0.0	0.0	0.0	0.0	0.0	0.0	0.0	0.0	0.0	0.0	0.0	0.0	0.0	0.0
187	437.0	983.0	0.0	483.0	0.0	0.0	54.0	0.0	0.0	0.0	259.0	0.0	0.0	0.0	0.0	93.0	0.0	0.0	0.0	0.0	51.0	0.0	93.0	0.0	109.0	0.0	0.0	0.0	0.0	0.0	28668.0	78.0	327.0	0.0	0.0	0.0	38.0	0.0	221.0	0.0	0.0	0.0	15.0	0.0	0.0	0.0	0.0	5560.0	0.0
188	155.0	71.0	0.0	359.0	0.0	71.0	0.0	0.0	0.0	0.0	0.0	0.0	0.0	0.0	35.0	0.0	0.0	0.0	0.0	0.0	11.0	0.0	0.0	0.0	0.0	0.0	0.0	59.0	0.0	0.0	924.0	179.0	83.0	0.0	0.0	0.0	0.0	0.0	172.0	0.0	0.0	0.0	0.0	0.0	0.0	0.0	0.0	8554.0	0.0
189	780.0	234.0	89.0	518.0	1830.0	41.0	0.0	34.0	0.0	23.0	75.0	0.0	0.0	0.0	0.0	0.0	0.0	2348.0	69.0	0.0	0.0	0.0	0.0	0.0	41.0	0.0	0.0	41.0	131.0	0.0	0.0	0.0	352.0	0.0	0.0	0.0	0.0	41.0	117.0	48.0	0.0	0.0	0.0	0.0	62.0	0.0	37.0	96.0	0.0
190	9148.0	7930.0	3372.0	874.0	325.0	530.0	0.0	1654.0	96.0	46.0	74.0	0.0	0.0	79.0	0.0	1061.0	153.0	317.0	1030.0	0.0	0.0	11.0	0.0	185.0	11521.0	499.0	0.0	217.0	2497.0	80.0	0.0	105.0	624.0	87.0	128.0	97.0	0.0	1592.0	196.0	749.0	0.0	150.0	23.0	0.0	101.0	405.0	37.0	1354.0	249.0
191	1398.0	10119.0	262.0	1267.0	0.0	699.0	180.0	0.0	0.0	0.0	55.0	0.0	0.0	0.0	59.0	393.0	0.0	0.0	0.0	0.0	0.0	0.0	284.0	0.0	284.0	0.0	0.0	275.0	1005.0	0.0	198.0	355.0	437.0	52.0	1289.0	0.0	0.0	262.0	0.0	0.0	0.0	0.0	0.0	0.0	0.0	0.0	0.0	3350.0	0.0
192	126.0	234.0	54.0	504.0	0.0	72.0	36.0	0.0	0.0	0.0	0.0	0.0	0.0	0.0	94.0	0.0	0.0	0.0	0.0	0.0	0.0	0.0	72.0	0.0	0.0	0.0	0.0	216.0	0.0	0.0	519.0	6286.0	126.0	0.0	0.0	0.0	23.0	0.0	54.0	0.0	0.0	0.0	0.0	0.0	0.0	0.0	0.0	13188.0	0.0
193	1867.0	1799.0	203.0	2885.0	0.0	117.0	433.0	0.0	0.0	0.0	55.0	0.0	18.0	0.0	259.0	169.0	0.0	0.0	0.0	165.0	102.0	0.0	746.0	0.0	79.0	0.0	0.0	4689.0	0.0	0.0	122.0	4618.0	722.0	0.0	99.0	0.0	154.0	0.0	393.0	0.0	0.0	0.0	0.0	0.0	76.0	0.0	0.0	15256.0	0.0
194	1315.0	19804.0	281.0	995.0	0.0	443.0	162.0	73.0	58.0	0.0	0.0	0.0	18.0	0.0	0.0	500.0	0.0	0.0	0.0	0.0	0.0	0.0	488.0	0.0	381.0	0.0	0.0	0.0	526.0	0.0	0.0	92.0	281.0	52.0	242.0	0.0	0.0	299.0	0.0	0.0	0.0	41.0	0.0	0.0	0.0	62.0	0.0	150.0	0.0
195	5482.0	5482.0	816.0	6473.0	348.0	933.0	379.0	421.0	290.0	17.0	519.0	108.0	100.0	152.0	649.0	322.0	277.0	679.0	333.0	105.0	659.0	71.0	1108.0	136.0	413.0	269.0	0.0	2624.0	626.0	141.0	3720.0	3907.0	5057.0	156.0	121.0	272.0	617.0	276.0	1376.0	1049.0	289.0	233.0	172.0	0.0	507.0	157.0	175.0	58814.0	97.0
196	10533.0	2302.0	2743.0	440.0	0.0	104.0	0.0	73.0	28180.0	63.0	0.0	1936.0	1206.0	0.0	0.0	0.0	293.0	0.0	489.0	0.0	44.0	16855.0	0.0	97.0	0.0	342.0	0.0	0.0	146.0	18545.0	0.0	0.0	293.0	440.0	0.0	5046.0	0.0	0.0	0.0	23926.0	1882.0	96.0	15191.0	0.0	0.0	487.0	0.0	146.0	111.0
197	574.0	551.0	50.0	287.0	3026.0	0.0	0.0	0.0	0.0	0.0	241.0	0.0	0.0	0.0	0.0	0.0	0.0	35.0	0.0	0.0	0.0	0.0	0.0	0.0	0.0	0.0	0.0	66.0	43.0	0.0	0.0	0.0	389.0	27.0	0.0	0.0	0.0	0.0	344.0	0.0	0.0	50.0	0.0	0.0	50.0	0.0	0.0	361.0	0.0
198	34525.0	1717.0	12311.0	780.0	130.0	0.0	0.0	677.0	212.0	81.0	55.0	18.0	27.0	67.0	0.0	0.0	615.0	153.0	34517.0	0.0	147.0	41.0	0.0	926.0	95.0	10446.0	0.0	0.0	0.0	222.0	0.0	0.0	903.0	3564.0	0.0	402.0	0.0	115.0	98.0	636.0	144.0	892.0	141.0	0.0	0.0	1462.0	0.0	245.0	305.0
199	375.0	53.0	152.0	17.0	0.0	0.0	0.0	0.0	0.0	528.0	8.0	0.0	0.0	214.0	0.0	0.0	134.0	44.0	0.0	0.0	0.0	0.0	0.0	8.0	26.0	17.0	0.0	0.0	35.0	8.0	0.0	0.0	98.0	8.0	0.0	8.0	0.0	0.0	0.0	0.0	26.0	0.0	0.0	0.0	8.0	0.0	26.0	0.0	0.0
200	724.0	119.0	152.0	0.0	0.0	0.0	0.0	0.0	54.0	0.0	0.0	5.0	21.0	0.0	0.0	0.0	0.0	0.0	10.0	0.0	0.0	21.0	0.0	21.0	0.0	0.0	0.0	0.0	0.0	21.0	0.0	0.0	32.0	27.0	0.0	43.0	0.0	0.0	0.0	392.0	1075.0	0.0	43.0	27.0	0.0	0.0	0.0	5.0	21.0
201	3155.0	121.0	1470.0	65.0	0.0	0.0	0.0	9.0	18.0	133.0	27.0	0.0	0.0	27.0	0.0	18.0	846.0	0.0	381.0	0.0	0.0	0.0	0.0	0.0	0.0	27.0	0.0	0.0	27.0	0.0	0.0	0.0	65.0	65.0	0.0	27.0	0.0	0.0	0.0	102.0	0.0	45939.0	0.0	0.0	0.0	0.0	0.0	0.0	18.0
202	3133.0	435.0	1117.0	54.0	0.0	0.0	0.0	27.0	1117.0	0.0	0.0	2941.0	1393.0	0.0	0.0	0.0	0.0	0.0	136.0	0.0	0.0	381.0	0.0	27.0	0.0	27.0	0.0	0.0	0.0	272.0	0.0	0.0	108.0	136.0	0.0	408.0	0.0	0.0	0.0	3760.0	806.0	0.0	599.0	0.0	0.0	27.0	0.0	0.0	0.0
203	2026.0	182.0	911.0	0.0	0.0	0.0	0.0	0.0	506.0	0.0	0.0	21703.0	992.0	0.0	0.0	0.0	0.0	0.0	202.0	0.0	0.0	182.0	0.0	0.0	0.0	81.0	0.0	0.0	20.0	283.0	0.0	0.0	20.0	81.0	0.0	344.0	0.0	0.0	0.0	2755.0	5979.0	20.0	283.0	0.0	0.0	0.0	0.0	20.0	20.0
204	2831.0	107149.0	844.0	1688.0	431.0	1879.0	108.0	448.0	154.0	46.0	185.0	90.0	13.0	231.0	0.0	2719.0	76.0	482.0	262.0	50.0	64.0	47.0	0.0	87.0	3242.0	209.0	0.0	159.0	8891.0	60.0	22.0	144.0	722.0	87.0	834.0	174.0	30.0	4561.0	516.0	424.0	206.0	137.0	39.0	0.0	126.0	330.0	469.0	0.0	55.0
205	2858.0	466.0	1633.0	87.0	0.0	0.0	0.0	29.0	787.0	0.0	0.0	641.0	87.0	0.0	0.0	0.0	0.0	0.0	262.0	0.0	0.0	87.0	0.0	29.0	0.0	87.0	0.0	0.0	0.0	145.0	0.0	0.0	145.0	87.0	0.0	145.0	0.0	0.0	0.0	4258.0	83708.0	0.0	262.0	0.0	0.0	29.0	0.0	0.0	29.0
206	1306.0	1286.0	417.0	528.0	0.0	38.0	0.0	0.0	0.0	0.0	0.0	0.0	0.0	0.0	0.0	52.0	0.0	0.0	120.0	0.0	0.0	0.0	0.0	0.0	0.0	0.0	0.0	67.0	67.0	0.0	0.0	315.0	360.0	0.0	0.0	0.0	0.0	0.0	0.0	0.0	0.0	0.0	0.0	0.0	0.0	0.0	0.0	5631.0	0.0
207	409.0	994.0	0.0	34862.0	313.0	0.0	289.0	0.0	0.0	0.0	2376.0	0.0	0.0	0.0	59.0	0.0	0.0	208.0	0.0	0.0	0.0	0.0	409.0	0.0	0.0	0.0	0.0	175.0	116.0	0.0	22.0	0.0	95111.0	0.0	0.0	0.0	23.0	0.0	3194.0	0.0	0.0	0.0	0.0	0.0	14360.0	78.0	200.0	526.0	0.0
208	975.0	12717.0	308.0	1024.0	0.0	234.0	234.0	0.0	0.0	34.0	0.0	0.0	27.0	0.0	0.0	1073.0	0.0	0.0	0.0	10.0	0.0	0.0	666.0	58.0	1239.0	0.0	0.0	0.0	1008.0	0.0	61.0	0.0	357.0	0.0	349.0	0.0	0.0	437.0	0.0	227.0	0.0	0.0	0.0	0.0	0.0	78.0	0.0	0.0	0.0
209	9800.0	1526.0	2165.0	555.0	0.0	0.0	0.0	256.0	58.0	34.0	111.0	9.0	0.0	54.0	0.0	0.0	369.0	186.0	999.0	10.0	76.0	0.0	0.0	48.0	0.0	333.0	0.0	0.0	0.0	20.0	0.0	0.0	721.0	83.0	0.0	163.0	0.0	0.0	0.0	333.0	0.0	12833.0	54.0	0.0	76.0	78.0	0.0	0.0	0.0
210	11266.0	2362.0	5678.0	318.0	0.0	0.0	0.0	91.0	58.0	0.0	0.0	36.0	45.0	0.0	0.0	136.0	0.0	76.0	681.0	0.0	0.0	17.0	0.0	2722.0	0.0	545.0	0.0	0.0	386.0	20.0	0.0	0.0	272.0	113.0	0.0	54.0	0.0	159.0	0.0	363.0	82.0	90.0	0.0	0.0	0.0	4245.0	0.0	0.0	4611.0
211	1771.0	27076.0	476.0	374.0	0.0	430.0	0.0	0.0	0.0	0.0	0.0	0.0	0.0	0.0	0.0	679.0	0.0	0.0	68.0	0.0	0.0	0.0	0.0	87.0	397.0	68.0	0.0	68.0	18868.0	0.0	0.0	0.0	238.0	0.0	235.0	0.0	0.0	1267.0	0.0	68.0	0.0	0.0	0.0	0.0	0.0	78.0	0.0	136.0	166.0
212	39089.0	998.0	47469.0	278.0	0.0	0.0	0.0	155.0	599.0	98.0	0.0	126.0	18.0	0.0	0.0	0.0	292.0	0.0	5868.0	0.0	0.0	160.0	0.0	253.0	79.0	4139.0	0.0	0.0	208.0	1080.0	0.0	0.0	464.0	10458.0	42.0	1991.0	0.0	0.0	0.0	1514.0	289.0	823.0	251.0	0.0	0.0	550.0	0.0	0.0	124.0
213	1050.0	518.0	275.0	433.0	85.0	0.0	0.0	59.0	0.0	23.0	72.0	0.0	0.0	1693.0	0.0	0.0	0.0	3137.0	164.0	0.0	0.0	0.0	0.0	0.0	0.0	0.0	0.0	0.0	39.0	0.0	0.0	0.0	702.0	0.0	0.0	0.0	0.0	0.0	0.0	0.0	0.0	0.0	0.0	0.0	52.0	0.0	5906.0	85.0	39.0
214	3033.0	430.0	1086.0	40.0	0.0	0.0	0.0	0.0	4263.0	0.0	0.0	398.0	191.0	0.0	0.0	0.0	40.0	0.0	204.0	0.0	0.0	2582.0	0.0	68.0	61.0	122.0	0.0	0.0	0.0	1615.0	0.0	0.0	40.0	122.0	0.0	512.0	0.0	0.0	0.0	9079.0	475.0	0.0	1844.0	0.0	0.0	62.0	0.0	0.0	40.0
215	2494.0	254.0	1538.0	24.0	0.0	0.0	0.0	0.0	908.0	0.0	0.0	666.0	17814.0	0.0	0.0	0.0	0.0	0.0	108.0	0.0	0.0	1840.0	0.0	0.0	0.0	96.0	0.0	0.0	0.0	205.0	0.0	0.0	60.0	36.0	0.0	121.0	0.0	0.0	0.0	4045.0	157.0	0.0	1828.0	0.0	0.0	36.0	0.0	0.0	0.0
216	4985.0	155.0	1522.0	0.0	0.0	0.0	0.0	35.0	1102.0	139.0	0.0	2108.0	114.0	0.0	0.0	0.0	407.0	0.0	359.0	0.0	0.0	184.0	0.0	68.0	0.0	167.0	0.0	0.0	0.0	1534.0	0.0	0.0	11.0	910.0	0.0	18779.0	0.0	0.0	0.0	2847.0	496.0	11.0	314.0	0.0	0.0	110.0	0.0	11.0	55.0
217	416.0	111.0	32.0	124.0	212.0	0.0	0.0	13.0	0.0	0.0	0.0	0.0	0.0	0.0	0.0	0.0	13.0	755.0	39.0	0.0	0.0	0.0	0.0	0.0	0.0	19.0	0.0	13.0	0.0	0.0	0.0	0.0	177.0	0.0	0.0	0.0	0.0	13.0	19.0	0.0	0.0	0.0	0.0	0.0	13.0	26.0	0.0	26.0	0.0
218	1450.0	5021.0	280.0	134.0	70.0	19060.0	0.0	0.0	0.0	0.0	0.0	9.0	0.0	0.0	0.0	926.0	0.0	0.0	0.0	0.0	0.0	0.0	0.0	0.0	508.0	0.0	0.0	60.0	3291.0	0.0	0.0	48.0	85.0	0.0	13456.0	0.0	7.0	1197.0	0.0	97.0	0.0	0.0	0.0	0.0	0.0	0.0	0.0	243.0	0.0
219	0.0	0.0	0.0	21835.0	0.0	0.0	2674.0	0.0	0.0	0.0	185.0	0.0	0.0	0.0	94.0	0.0	0.0	0.0	0.0	25.0	0.0	0.0	0.0	0.0	0.0	0.0	0.0	566.0	0.0	0.0	0.0	184.0	903.0	0.0	49.0	0.0	0.0	0.0	368.0	0.0	0.0	0.0	0.0	0.0	0.0	0.0	0.0	0.0	0.0
220	0.0	0.0	0.0	0.0	0.0	0.0	0.0	0.0	0.0	0.0	0.0	0.0	0.0	42.0	0.0	0.0	0.0	0.0	0.0	0.0	0.0	0.0	0.0	0.0	0.0	0.0	0.0	0.0	0.0	0.0	0.0	0.0	0.0	0.0	0.0	0.0	0.0	0.0	0.0	0.0	0.0	0.0	0.0	0.0	0.0	0.0	0.0	0.0	0.0
221	5586.0	1135.0	1362.0	68.0	0.0	0.0	0.0	0.0	79.0	0.0	0.0	45.0	56.0	0.0	0.0	0.0	46.0	0.0	204.0	0.0	0.0	68.0	0.0	731.0	79.0	249.0	0.0	0.0	0.0	0.0	0.0	0.0	227.0	0.0	0.0	68.0	0.0	113.0	0.0	1669.0	215.0	0.0	68.0	0.0	0.0	786.0	0.0	0.0	2168.0
222	17294.0	3452.0	5148.0	514.0	0.0	0.0	0.0	128.0	212.0	121.0	0.0	45.0	100.0	0.0	0.0	242.0	121.0	0.0	1029.0	0.0	0.0	77.0	0.0	4429.0	121.0	666.0	0.0	0.0	393.0	181.0	0.0	0.0	454.0	181.0	64.0	212.0	0.0	92.0	0.0	1181.0	212.0	68.0	151.0	0.0	0.0	3034.0	0.0	151.0	16052.0
223	4552.0	1102.0	1000.0	1081.0	880.0	0.0	0.0	142.0	0.0	0.0	163.0	0.0	0.0	128.0	0.0	142.0	142.0	5164.0	449.0	0.0	0.0	0.0	0.0	39.0	0.0	142.0	0.0	0.0	204.0	0.0	0.0	0.0	1388.0	43.0	0.0	0.0	0.0	0.0	285.0	122.0	0.0	82.0	0.0	0.0	163.0	122.0	75.0	408.0	122.0
224	2066.0	12533.0	700.0	1724.0	177.0	221.0	397.0	0.0	0.0	0.0	167.0	0.0	0.0	24.0	0.0	948.0	0.0	0.0	0.0	40.0	0.0	17.0	939.0	146.0	937.0	0.0	0.0	116.0	665.0	0.0	183.0	105.0	1083.0	0.0	278.0	54.0	23.0	598.0	196.0	0.0	0.0	41.0	23.0	0.0	152.0	0.0	0.0	614.0	55.0
225	720.0	28.0	70.0	18.0	0.0	0.0	0.0	0.0	0.0	5312.0	0.0	0.0	0.0	67.0	0.0	0.0	2418.0	4.0	60.0	0.0	0.0	0.0	0.0	4.0	0.0	18.0	0.0	0.0	0.0	0.0	0.0	0.0	18.0	0.0	0.0	130.0	0.0	0.0	0.0	14.0	0.0	238.0	0.0	0.0	0.0	0.0	75.0	0.0	0.0
226	5608.0	137.0	1987.0	19.0	0.0	0.0	0.0	39.0	19.0	2597.0	0.0	45.0	0.0	0.0	0.0	0.0	25269.0	0.0	688.0	0.0	0.0	11.0	0.0	0.0	19.0	196.0	0.0	0.0	0.0	50.0	0.0	0.0	39.0	452.0	0.0	2066.0	0.0	19.0	19.0	78.0	19.0	17967.0	0.0	0.0	0.0	172.0	0.0	0.0	39.0
227	1782.0	1131.0	337.0	866.0	120.0	0.0	0.0	0.0	0.0	23.0	74.0	0.0	0.0	385.0	0.0	0.0	0.0	313.0	144.0	0.0	96.0	0.0	0.0	0.0	120.0	72.0	0.0	0.0	0.0	0.0	0.0	0.0	1083.0	0.0	0.0	0.0	0.0	0.0	72.0	0.0	0.0	0.0	0.0	0.0	72.0	0.0	626.0	0.0	0.0
228	1968.0	33528.0	545.0	1241.0	124.0	887.0	234.0	164.0	58.0	0.0	204.0	27.0	0.0	30.0	0.0	1556.0	61.0	153.0	212.0	0.0	0.0	35.0	302.0	68.0	1843.0	0.0	0.0	0.0	37349.0	0.0	15.0	0.0	722.0	0.0	556.0	0.0	7.0	2372.0	344.0	333.0	41.0	0.0	31.0	0.0	76.0	78.0	156.0	0.0	55.0
229	3853.0	21152.0	1284.0	465.0	0.0	4530.0	0.0	0.0	0.0	17.0	0.0	0.0	0.0	0.0	0.0	2290.0	0.0	0.0	177.0	10.0	0.0	0.0	0.0	58.0	890.0	0.0	0.0	0.0	3255.0	0.0	22.0	0.0	199.0	0.0	4851.0	0.0	0.0	3386.0	0.0	88.0	0.0	0.0	0.0	0.0	0.0	0.0	0.0	199.0	0.0
230	219.0	58.0	73.0	58.0	0.0	0.0	0.0	0.0	0.0	277.0	0.0	0.0	0.0	350.0	0.0	0.0	58.0	116.0	0.0	0.0	14.0	0.0	0.0	0.0	14.0	14.0	0.0	14.0	0.0	0.0	0.0	0.0	73.0	0.0	14.0	0.0	0.0	0.0	29.0	0.0	0.0	0.0	0.0	0.0	0.0	0.0	58.0	14.0	14.0
231	138.0	85.0	21.0	340.0	21.0	42.0	21.0	0.0	0.0	0.0	0.0	0.0	0.0	0.0	1405.0	0.0	0.0	0.0	0.0	0.0	819.0	0.0	74.0	0.0	0.0	0.0	0.0	95.0	0.0	0.0	0.0	63.0	244.0	0.0	0.0	0.0	671.0	0.0	42.0	0.0	0.0	0.0	0.0	0.0	42.0	0.0	0.0	4011.0	0.0
232	252.0	505.0	56.0	505.0	56.0	224.0	0.0	46.0	0.0	0.0	0.0	0.0	0.0	0.0	0.0	0.0	0.0	0.0	56.0	0.0	64.0	0.0	37.0	0.0	0.0	0.0	0.0	116.0	0.0	0.0	0.0	37.0	149.0	0.0	74.0	46.0	0.0	46.0	56.0	37.0	0.0	0.0	0.0	0.0	0.0	0.0	0.0	271.0	0.0
233	440.0	123.0	85.0	115.0	46.0	0.0	0.0	0.0	0.0	425.0	23.0	0.0	0.0	2906.0	0.0	0.0	46.0	170.0	23.0	0.0	0.0	0.0	0.0	0.0	0.0	0.0	0.0	0.0	0.0	0.0	0.0	0.0	239.0	0.0	0.0	0.0	0.0	0.0	15.0	0.0	0.0	0.0	0.0	0.0	15.0	7.0	769.0	0.0	0.0
234	11626.0	4904.0	2755.0	3746.0	14434.0	182.0	72.0	551.0	290.0	383.0	1212.0	36.0	41.0	1250.0	0.0	411.0	716.0	40031.0	1267.0	10.0	224.0	130.0	0.0	204.0	476.0	716.0	0.0	319.0	452.0	20.0	15.0	131.0	5785.0	226.0	78.0	250.0	38.0	460.0	826.0	661.0	206.0	384.0	70.0	0.0	551.0	157.0	1176.0	0.0	416.0
235	1014.0	249.0	183.0	465.0	49.0	0.0	0.0	0.0	0.0	49.0	0.0	0.0	13.0	698.0	0.0	0.0	99.0	382.0	83.0	10.0	0.0	0.0	0.0	0.0	0.0	0.0	0.0	0.0	0.0	0.0	0.0	0.0	1264.0	0.0	0.0	0.0	0.0	0.0	0.0	0.0	0.0	83.0	0.0	0.0	149.0	49.0	765.0	116.0	0.0
236	478.0	1364.0	239.0	223.0	0.0	76.0	0.0	0.0	0.0	0.0	0.0	0.0	0.0	0.0	0.0	0.0	0.0	0.0	0.0	0.0	0.0	0.0	0.0	0.0	0.0	0.0	0.0	91.0	249.0	0.0	45.0	78.0	264.0	0.0	42.0	0.0	0.0	86.0	0.0	0.0	0.0	0.0	0.0	0.0	0.0	0.0	0.0	7414.0	0.0
237	3100.0	1325.0	625.0	1325.0	1968.0	0.0	54.0	0.0	0.0	58.0	150.0	0.0	0.0	182.0	0.0	150.0	107.0	18605.0	175.0	0.0	0.0	0.0	0.0	58.0	79.0	0.0	0.0	116.0	125.0	0.0	0.0	0.0	1725.0	52.0	0.0	0.0	0.0	115.0	375.0	0.0	0.0	0.0	0.0	0.0	325.0	0.0	193.0	575.0	97.0
238	1160.0	1036.0	145.0	849.0	65.0	62.0	72.0	0.0	0.0	0.0	0.0	0.0	0.0	0.0	70.0	62.0	0.0	0.0	103.0	0.0	0.0	0.0	103.0	0.0	0.0	0.0	0.0	2758.0	62.0	0.0	45.0	2657.0	310.0	0.0	0.0	0.0	61.0	0.0	0.0	0.0	0.0	0.0	0.0	0.0	0.0	0.0	0.0	2922.0	0.0
239	4148.0	3876.0	0.0	1672.0	520.0	143.0	90.0	73.0	0.0	0.0	0.0	0.0	0.0	0.0	0.0	107.0	0.0	0.0	310.0	0.0	64.0	0.0	0.0	0.0	0.0	0.0	0.0	421.0	382.0	0.0	38.0	552.0	1625.0	0.0	49.0	0.0	0.0	92.0	368.0	0.0	0.0	0.0	0.0	0.0	50.0	0.0	0.0	12190.0	83.0
240	1157.0	506.0	247.0	387.0	0.0	0.0	43.0	0.0	0.0	0.0	0.0	0.0	0.0	0.0	82.0	0.0	48.0	0.0	86.0	0.0	0.0	0.0	0.0	0.0	0.0	0.0	0.0	53.0	48.0	0.0	0.0	48.0	722.0	0.0	0.0	0.0	15.0	0.0	80.0	0.0	0.0	0.0	0.0	0.0	0.0	0.0	0.0	2922.0	0.0
241	5653.0	228.0	1250.0	228.0	0.0	0.0	0.0	36.0	0.0	75.0	55.0	0.0	0.0	0.0	0.0	0.0	800.0	76.0	1142.0	0.0	0.0	0.0	0.0	0.0	0.0	601.0	0.0	0.0	0.0	20.0	0.0	0.0	108.0	72.0	0.0	108.0	0.0	0.0	0.0	60.0	62.0	7373.0	0.0	0.0	0.0	94.0	0.0	36.0	36.0
242	6043.0	1787.0	1624.0	327.0	94.0	0.0	0.0	8385.0	77.0	0.0	0.0	9.0	0.0	0.0	0.0	100.0	92.0	262.0	440.0	10.0	0.0	0.0	0.0	0.0	138.0	119.0	0.0	0.0	327.0	0.0	0.0	0.0	465.0	78.0	64.0	65.0	0.0	188.0	0.0	201.0	0.0	188.0	31.0	0.0	0.0	138.0	0.0	251.0	83.0
243	499.0	1237.0	0.0	225.0	0.0	35.0	39.0	0.0	0.0	0.0	0.0	0.0	0.0	0.0	26.0	39.0	0.0	0.0	0.0	0.0	0.0	0.0	35.0	0.0	0.0	0.0	0.0	130.0	75.0	0.0	38.0	26.0	141.0	0.0	75.0	0.0	0.0	92.0	0.0	75.0	0.0	0.0	0.0	0.0	0.0	0.0	0.0	1354.0	0.0
244	16028.0	15013.0	2966.0	1327.0	206.0	390.0	0.0	858.0	0.0	0.0	74.0	0.0	13.0	0.0	0.0	338.0	92.0	142.0	572.0	65.0	70.0	77.0	0.0	39.0	520.0	298.0	0.0	290.0	3018.0	80.0	114.0	315.0	1264.0	69.0	164.0	108.0	23.0	468.0	122.0	988.0	0.0	41.0	0.0	0.0	76.0	94.0	0.0	8839.0	69.0
245	21415.0	1090.0	9847.0	289.0	171.0	0.0	0.0	375.0	77.0	46.0	92.0	63.0	31.0	24.0	0.0	0.0	446.0	131.0	6178.0	40.0	38.0	17.0	0.0	575.0	95.0	2196.0	0.0	0.0	136.0	20.0	0.0	0.0	494.0	819.0	0.0	261.0	7.0	0.0	98.0	272.0	41.0	549.0	62.0	0.0	0.0	1430.0	0.0	0.0	222.0
246	1979.0	11376.0	590.0	147.0	0.0	326.0	0.0	0.0	0.0	0.0	0.0	0.0	13.0	0.0	0.0	2540.0	0.0	0.0	177.0	0.0	0.0	0.0	0.0	39.0	890.0	0.0	0.0	0.0	14538.0	0.0	0.0	0.0	118.0	0.0	278.0	0.0	0.0	4446.0	0.0	0.0	0.0	0.0	0.0	0.0	0.0	0.0	0.0	0.0	111.0
247	4027.0	9055.0	1155.0	468.0	171.0	1686.0	0.0	146.0	77.0	0.0	0.0	0.0	0.0	54.0	0.0	23418.0	0.0	131.0	405.0	20.0	0.0	0.0	0.0	117.0	4832.0	187.0	0.0	130.0	4683.0	0.0	38.0	0.0	281.0	0.0	841.0	0.0	0.0	7930.0	0.0	0.0	0.0	41.0	15.0	0.0	0.0	172.0	50.0	312.0	152.0
248	6440.0	15417.0	2654.0	546.0	147.0	783.0	0.0	201.0	77.0	23.0	0.0	45.0	0.0	60.0	0.0	2576.0	92.0	175.0	624.0	0.0	0.0	53.0	0.0	224.0	1192.0	585.0	0.0	159.0	15594.0	40.0	0.0	0.0	903.0	87.0	363.0	119.0	0.0	3340.0	122.0	0.0	144.0	137.0	78.0	0.0	50.0	676.0	43.0	0.0	666.0
249	3735.0	1324.0	724.0	557.0	230.0	91.0	0.0	864.0	0.0	17.0	0.0	0.0	0.0	0.0	0.0	0.0	61.0	197.0	613.0	0.0	0.0	0.0	0.0	0.0	209.0	97.0	0.0	0.0	376.0	0.0	0.0	92.0	376.0	52.0	0.0	54.0	0.0	306.0	0.0	0.0	0.0	54.0	0.0	0.0	76.0	78.0	50.0	1069.0	97.0
250	941.0	17700.0	136.0	288.0	0.0	1958.0	0.0	0.0	0.0	0.0	0.0	0.0	0.0	0.0	0.0	1017.0	0.0	0.0	30.0	0.0	0.0	0.0	182.0	30.0	516.0	0.0	0.0	0.0	7286.0	0.0	0.0	0.0	45.0	0.0	1518.0	0.0	0.0	1821.0	0.0	0.0	0.0	0.0	0.0	0.0	0.0	0.0	0.0	91.0	0.0
251	198.0	146.0	0.0	2360.0	0.0	0.0	0.0	0.0	0.0	0.0	315.0	0.0	0.0	0.0	233.0	0.0	0.0	0.0	0.0	10.0	0.0	0.0	0.0	43.0	0.0	337.0	0.0	0.0	43.0	0.0	0.0	0.0	43224.0	0.0	0.0	0.0	0.0	0.0	415.0	0.0	0.0	0.0	0.0	77.0	3190.0	43.0	0.0	25.0	34.0
252	14298.0	3048.0	4510.0	247.0	0.0	0.0	0.0	183.0	297.0	29.0	0.0	81.0	82.0	30.0	0.0	107.0	0.0	0.0	569.0	0.0	0.0	77.0	0.0	2254.0	173.0	569.0	0.0	0.0	322.0	80.0	0.0	0.0	396.0	123.0	0.0	123.0	0.0	198.0	0.0	5179.0	322.0	41.0	148.0	0.0	0.0	2154.0	0.0	148.0	6021.0
253	778.0	83.0	199.0	225.0	254.0	0.0	0.0	19.0	0.0	77.0	64.0	0.0	0.0	30.0	0.0	0.0	77.0	1087.0	51.0	0.0	0.0	0.0	0.0	0.0	0.0	25.0	0.0	0.0	25.0	0.0	0.0	0.0	160.0	0.0	0.0	0.0	0.0	0.0	51.0	0.0	0.0	0.0	0.0	0.0	38.0	0.0	0.0	51.0	38.0
254	3027.0	44785.0	1096.0	313.0	0.0	548.0	54.0	0.0	0.0	0.0	0.0	0.0	0.0	0.0	0.0	787.0	0.0	0.0	208.0	0.0	0.0	11.0	0.0	117.0	635.0	52.0	0.0	0.0	23906.0	50.0	0.0	0.0	260.0	0.0	342.0	0.0	0.0	2165.0	0.0	104.0	0.0	0.0	0.0	0.0	0.0	204.0	37.0	156.0	222.0
255	2053.0	20487.0	467.0	259.0	0.0	404.0	0.0	0.0	0.0	0.0	0.0	0.0	0.0	0.0	0.0	1323.0	0.0	0.0	103.0	0.0	0.0	17.0	0.0	48.0	540.0	0.0	0.0	103.0	10711.0	0.0	0.0	0.0	285.0	103.0	221.0	0.0	0.0	9330.0	0.0	181.0	0.0	0.0	0.0	0.0	0.0	78.0	0.0	0.0	69.0
256	304.0	121.0	0.0	3663.0	0.0	0.0	40.0	0.0	0.0	0.0	0.0	0.0	0.0	0.0	472.0	0.0	0.0	0.0	0.0	0.0	377.0	0.0	40.0	0.0	0.0	0.0	0.0	81.0	0.0	0.0	106.0	233.0	1806.0	0.0	0.0	0.0	193.0	0.0	0.0	0.0	0.0	0.0	0.0	50.0	50.0	0.0	0.0	5703.0	0.0
257	3350.0	139.0	958.0	101.0	19.0	0.0	0.0	57.0	0.0	0.0	0.0	0.0	0.0	0.0	0.0	28.0	46.0	0.0	524.0	0.0	0.0	0.0	0.0	107.0	28.0	264.0	0.0	0.0	19.0	0.0	0.0	0.0	86.0	33.0	0.0	0.0	0.0	33.0	43.0	0.0	0.0	861.0	0.0	0.0	0.0	62.0	0.0	0.0	19.0
258	790.0	174.0	374.0	20.0	0.0	0.0	0.0	0.0	91.0	0.0	0.0	45.0	12.0	0.0	0.0	0.0	4.0	4.0	74.0	0.0	0.0	4.0	0.0	4.0	0.0	74.0	0.0	0.0	12.0	37.0	0.0	0.0	49.0	20.0	0.0	12.0	0.0	0.0	0.0	591.0	2135.0	20.0	4.0	0.0	0.0	4.0	0.0	0.0	4.0
259	679.0	594.0	0.0	21958.0	313.0	0.0	379.0	0.0	0.0	0.0	1689.0	0.0	0.0	0.0	70.0	0.0	0.0	76.0	0.0	50.0	0.0	0.0	1529.0	0.0	0.0	0.0	0.0	84.0	198.0	0.0	0.0	0.0	59669.0	0.0	49.0	0.0	0.0	0.0	1941.0	0.0	0.0	0.0	0.0	0.0	2889.0	0.0	43.0	878.0	0.0
260	181.0	263.0	36.0	1192.0	0.0	0.0	36.0	0.0	0.0	21.0	21.0	0.0	0.0	0.0	0.0	0.0	0.0	0.0	21.0	0.0	0.0	0.0	36.0	0.0	0.0	0.0	0.0	299.0	0.0	0.0	0.0	36.0	217.0	0.0	0.0	0.0	0.0	0.0	27.0	0.0	0.0	0.0	0.0	0.0	12.0	0.0	0.0	423.0	0.0
261	2196.0	7222.0	452.0	1426.0	0.0	203.0	162.0	0.0	0.0	0.0	0.0	0.0	0.0	0.0	94.0	226.0	0.0	0.0	0.0	25.0	192.0	0.0	0.0	0.0	95.0	0.0	0.0	377.0	520.0	0.0	145.0	513.0	633.0	0.0	164.0	0.0	61.0	161.0	122.0	0.0	0.0	0.0	0.0	0.0	76.0	0.0	0.0	14471.0	0.0
262	2350.0	1351.0	176.0	1557.0	0.0	117.0	54.0	0.0	0.0	0.0	74.0	0.0	0.0	0.0	59.0	0.0	0.0	0.0	0.0	0.0	83.0	0.0	146.0	0.0	0.0	0.0	0.0	21772.0	117.0	0.0	30.0	2855.0	499.0	0.0	88.0	0.0	54.0	0.0	0.0	0.0	0.0	0.0	0.0	0.0	0.0	0.0	0.0	7841.0	0.0
263	2120.0	663.0	342.0	171.0	0.0	0.0	0.0	0.0	0.0	878.0	42.0	9.0	0.0	1070.0	0.0	0.0	385.0	342.0	64.0	0.0	0.0	0.0	0.0	0.0	0.0	0.0	0.0	0.0	0.0	0.0	0.0	0.0	428.0	0.0	0.0	0.0	0.0	0.0	0.0	64.0	0.0	42.0	0.0	0.0	0.0	0.0	278.0	0.0	0.0
264	375.0	1676.0	93.0	265.0	0.0	40.0	0.0	0.0	0.0	0.0	48.0	0.0	0.0	0.0	0.0	73.0	0.0	0.0	40.0	0.0	0.0	0.0	57.0	0.0	65.0	85.0	0.0	81.0	146.0	0.0	0.0	48.0	48.0	0.0	81.0	0.0	0.0	0.0	0.0	0.0	0.0	0.0	0.0	0.0	0.0	0.0	0.0	473.0	0.0
265	3624.0	295.0	1109.0	56.0	0.0	0.0	0.0	0.0	24135.0	0.0	0.0	307.0	205.0	0.0	0.0	0.0	56.0	0.0	168.0	0.0	0.0	1643.0	0.0	28.0	0.0	168.0	0.0	0.0	14.0	1716.0	0.0	0.0	42.0	168.0	0.0	660.0	0.0	28.0	28.0	31370.0	600.0	70.0	2275.0	0.0	0.0	42.0	0.0	0.0	41.0
266	1641.0	1566.0	223.0	2014.0	88.0	0.0	144.0	0.0	0.0	0.0	74.0	0.0	0.0	0.0	295.0	0.0	0.0	0.0	0.0	10.0	147.0	0.0	323.0	0.0	0.0	0.0	0.0	1914.0	223.0	0.0	129.0	14099.0	422.0	0.0	0.0	0.0	332.0	0.0	368.0	0.0	0.0	0.0	0.0	0.0	0.0	0.0	0.0	20959.0	0.0
267	963.0	171.0	132.0	145.0	325.0	0.0	0.0	26.0	0.0	488.0	52.0	0.0	0.0	134.0	0.0	0.0	1333.0	1029.0	118.0	0.0	0.0	17.0	0.0	0.0	0.0	145.0	0.0	0.0	0.0	0.0	0.0	0.0	105.0	0.0	0.0	52.0	0.0	0.0	26.0	0.0	0.0	184.0	0.0	0.0	39.0	26.0	106.0	26.0	0.0
268	97.0	58.0	0.0	448.0	0.0	0.0	54.0	0.0	0.0	0.0	74.0	0.0	0.0	0.0	3142.0	0.0	0.0	0.0	0.0	0.0	6771.0	0.0	136.0	0.0	0.0	0.0	0.0	78.0	0.0	0.0	39.0	136.0	78.0	0.0	0.0	0.0	2286.0	0.0	78.0	0.0	0.0	0.0	0.0	78.0	0.0	0.0	0.0	8118.0	0.0
269	92.0	171.0	26.0	4032.0	0.0	0.0	251.0	0.0	0.0	0.0	0.0	0.0	0.0	0.0	79.0	0.0	0.0	0.0	0.0	340.0	13.0	0.0	634.0	0.0	0.0	0.0	0.0	0.0	26.0	0.0	0.0	0.0	3318.0	0.0	0.0	0.0	7.0	13.0	0.0	0.0	0.0	0.0	0.0	0.0	132.0	0.0	0.0	105.0	0.0
270	3929.0	2557.0	395.0	2320.0	0.0	237.0	252.0	119.0	0.0	0.0	129.0	0.0	0.0	0.0	153.0	107.0	0.0	0.0	0.0	55.0	51.0	0.0	158.0	0.0	0.0	0.0	0.0	5009.0	237.0	0.0	91.0	2552.0	903.0	0.0	85.0	0.0	61.0	92.0	147.0	0.0	0.0	0.0	15.0	0.0	76.0	0.0	0.0	13402.0	0.0
271	57.0	57.0	0.0	125.0	0.0	11.0	34.0	0.0	0.0	0.0	0.0	0.0	0.0	0.0	236.0	0.0	0.0	0.0	0.0	0.0	51.0	0.0	0.0	0.0	0.0	0.0	0.0	125.0	0.0	0.0	80.0	183.0	57.0	0.0	0.0	0.0	139.0	0.0	57.0	0.0	0.0	0.0	0.0	0.0	0.0	0.0	0.0	6505.0	0.0
272	4903.0	960.0	1719.0	411.0	70.0	0.0	0.0	128.0	0.0	0.0	0.0	0.0	0.0	0.0	0.0	0.0	92.0	350.0	484.0	10.0	0.0	0.0	0.0	39.0	0.0	0.0	0.0	0.0	192.0	0.0	0.0	0.0	722.0	43.0	0.0	0.0	0.0	92.0	0.0	91.0	0.0	750.0	0.0	0.0	0.0	78.0	0.0	100.0	69.0
273	3974.0	3435.0	1556.0	184.0	0.0	61.0	0.0	146.0	0.0	0.0	0.0	0.0	0.0	0.0	0.0	446.0	0.0	0.0	338.0	0.0	0.0	61.0	0.0	995.0	261.0	77.0	0.0	0.0	1001.0	0.0	0.0	0.0	123.0	0.0	57.0	0.0	0.0	369.0	0.0	123.0	0.0	77.0	0.0	0.0	0.0	1509.0	0.0	77.0	1665.0
274	524.0	834.0	0.0	1359.0	0.0	0.0	0.0	71.0	0.0	0.0	0.0	0.0	0.0	0.0	886.0	0.0	0.0	0.0	0.0	25.0	4493.0	0.0	119.0	0.0	0.0	0.0	0.0	143.0	0.0	0.0	244.0	262.0	903.0	0.0	0.0	0.0	401.0	0.0	95.0	0.0	0.0	0.0	0.0	286.0	50.0	0.0	0.0	16040.0	0.0
275	888.0	756.0	88.0	1505.0	0.0	95.0	0.0	0.0	0.0	0.0	66.0	0.0	0.0	0.0	0.0	0.0	0.0	0.0	88.0	0.0	0.0	0.0	110.0	0.0	0.0	0.0	0.0	12636.0	220.0	0.0	122.0	407.0	528.0	0.0	0.0	0.0	46.0	80.0	110.0	0.0	0.0	0.0	0.0	0.0	0.0	0.0	0.0	1924.0	0.0
276	53186.0	400.0	7728.0	112.0	0.0	0.0	0.0	54.0	116.0	516.0	0.0	36.0	18.0	0.0	0.0	0.0	2370.0	64.0	7359.0	0.0	0.0	0.0	0.0	68.0	0.0	1389.0	0.0	0.0	0.0	100.0	0.0	0.0	96.0	3965.0	0.0	718.0	0.0	0.0	0.0	272.0	0.0	14672.0	47.0	0.0	0.0	361.0	0.0	0.0	55.0
277	231.0	18.0	34.0	87.0	0.0	0.0	0.0	0.0	0.0	18.0	18.0	0.0	0.0	554.0	0.0	0.0	26.0	144.0	11.0	0.0	0.0	0.0	0.0	0.0	0.0	0.0	0.0	26.0	0.0	0.0	0.0	0.0	269.0	0.0	0.0	0.0	0.0	0.0	0.0	11.0	0.0	0.0	0.0	0.0	26.0	11.0	356.0	11.0	0.0
278	599.0	1003.0	0.0	518.0	0.0	113.0	54.0	0.0	0.0	0.0	0.0	0.0	0.0	0.0	47.0	194.0	0.0	0.0	0.0	0.0	0.0	0.0	48.0	0.0	0.0	0.0	0.0	0.0	64.0	0.0	4972.0	64.0	356.0	0.0	42.0	0.0	0.0	0.0	0.0	0.0	0.0	0.0	0.0	0.0	0.0	0.0	0.0	926.0	0.0
279	7645.0	1402.0	2578.0	226.0	0.0	0.0	0.0	91.0	1538.0	0.0	0.0	17648.0	8937.0	0.0	0.0	0.0	46.0	0.0	226.0	0.0	0.0	588.0	0.0	48.0	0.0	226.0	0.0	0.0	90.0	633.0	0.0	0.0	588.0	271.0	0.0	1040.0	0.0	0.0	0.0	6242.0	3600.0	68.0	1357.0	90.0	0.0	125.0	0.0	0.0	69.0
280	4520.0	3626.0	496.0	2185.0	0.0	347.0	271.0	73.0	0.0	34.0	0.0	45.0	13.0	24.0	59.0	178.0	0.0	98.0	0.0	80.0	217.0	17.0	248.0	78.0	174.0	0.0	0.0	28778.0	198.0	0.0	76.0	12735.0	1264.0	52.0	121.0	0.0	100.0	0.0	172.0	0.0	0.0	41.0	0.0	0.0	0.0	94.0	31.0	5489.0	0.0
281	2755.0	472.0	940.0	193.0	30.0	30.0	0.0	613.0	0.0	0.0	0.0	0.0	0.0	0.0	0.0	0.0	46.0	0.0	244.0	0.0	0.0	0.0	0.0	0.0	0.0	116.0	0.0	0.0	0.0	0.0	0.0	0.0	177.0	0.0	0.0	0.0	0.0	0.0	0.0	45.0	0.0	508.0	0.0	0.0	0.0	0.0	0.0	40.0	0.0
282	146.0	194.0	0.0	7475.0	118.0	0.0	876.0	0.0	0.0	0.0	365.0	0.0	0.0	0.0	97.0	0.0	0.0	0.0	0.0	438.0	0.0	0.0	37935.0	0.0	0.0	0.0	0.0	170.0	146.0	0.0	0.0	0.0	6038.0	0.0	0.0	0.0	0.0	73.0	413.0	0.0	0.0	0.0	0.0	0.0	584.0	0.0	0.0	267.0	0.0
283	206.0	159.0	0.0	477.0	0.0	31.0	0.0	0.0	0.0	0.0	0.0	0.0	0.0	0.0	189.0	0.0	0.0	0.0	0.0	0.0	147.0	0.0	95.0	0.0	0.0	0.0	0.0	111.0	0.0	0.0	206.0	349.0	79.0	0.0	0.0	0.0	92.0	0.0	63.0	0.0	0.0	0.0	0.0	0.0	0.0	0.0	0.0	6344.0	0.0
284	1442.0	13686.0	260.0	400.0	0.0	339.0	0.0	0.0	0.0	0.0	0.0	18.0	0.0	0.0	0.0	948.0	0.0	0.0	60.0	40.0	0.0	0.0	80.0	0.0	556.0	0.0	0.0	60.0	28293.0	0.0	0.0	0.0	200.0	0.0	199.0	0.0	0.0	2557.0	0.0	60.0	0.0	0.0	0.0	0.0	0.0	78.0	0.0	0.0	0.0
285	9710.0	3622.0	1654.0	1061.0	88.0	143.0	0.0	8711.0	135.0	29.0	74.0	27.0	27.0	67.0	0.0	178.0	92.0	471.0	530.0	0.0	70.0	0.0	0.0	224.0	405.0	281.0	0.0	174.0	249.0	80.0	0.0	105.0	1264.0	69.0	49.0	152.0	0.0	374.0	196.0	530.0	82.0	82.0	54.0	0.0	76.0	172.0	62.0	499.0	194.0
286	464.0	408.0	0.0	1040.0	0.0	0.0	126.0	0.0	0.0	0.0	0.0	0.0	0.0	0.0	307.0	0.0	0.0	0.0	0.0	10.0	185.0	0.0	223.0	0.0	0.0	0.0	0.0	464.0	0.0	0.0	695.0	1096.0	520.0	0.0	42.0	0.0	262.0	0.0	172.0	0.0	62.0	0.0	0.0	0.0	0.0	0.0	0.0	5259.0	0.0
287	164.0	45.0	82.0	36.0	27.0	0.0	0.0	0.0	0.0	91.0	0.0	0.0	0.0	4269.0	0.0	0.0	128.0	164.0	9.0	0.0	0.0	0.0	0.0	0.0	0.0	0.0	0.0	0.0	0.0	0.0	0.0	0.0	128.0	0.0	0.0	0.0	0.0	0.0	18.0	0.0	0.0	9.0	0.0	0.0	0.0	0.0	100.0	27.0	0.0
288	199.0	6934.0	71.0	119.0	0.0	104.0	0.0	0.0	0.0	0.0	0.0	0.0	0.0	0.0	0.0	71.0	0.0	27.0	0.0	0.0	0.0	0.0	0.0	0.0	79.0	0.0	0.0	0.0	143.0	0.0	0.0	0.0	91.0	0.0	49.0	0.0	0.0	35.0	0.0	119.0	71.0	0.0	0.0	0.0	0.0	0.0	0.0	0.0	0.0
289	18181.0	11670.0	5708.0	1310.0	206.0	549.0	54.0	1860.0	290.0	0.0	92.0	0.0	0.0	85.0	0.0	803.0	0.0	394.0	1564.0	10.0	0.0	35.0	0.0	234.0	6596.0	507.0	0.0	406.0	2875.0	80.0	53.0	289.0	1083.0	217.0	385.0	87.0	0.0	1902.0	221.0	2156.0	103.0	247.0	70.0	0.0	0.0	283.0	75.0	4134.0	305.0
290	3585.0	2588.0	709.0	2032.0	0.0	0.0	54.0	128.0	0.0	17.0	55.0	0.0	27.0	0.0	224.0	89.0	153.0	87.0	172.0	0.0	262.0	0.0	0.0	0.0	0.0	0.0	0.0	421.0	172.0	0.0	320.0	843.0	1986.0	52.0	0.0	65.0	92.0	0.0	0.0	287.0	172.0	54.0	0.0	0.0	126.0	0.0	0.0	3279.0	55.0
291	1932.0	1619.0	156.0	1229.0	0.0	0.0	108.0	0.0	0.0	0.0	0.0	0.0	0.0	0.0	59.0	78.0	0.0	0.0	97.0	20.0	76.0	0.0	0.0	0.0	0.0	0.0	0.0	3107.0	0.0	0.0	30.0	9538.0	429.0	0.0	78.0	0.0	0.0	0.0	117.0	0.0	0.0	0.0	0.0	0.0	0.0	0.0	0.0	5204.0	0.0
292	14319.0	7188.0	4848.0	1155.0	319.0	338.0	144.0	1353.0	58.0	17.0	92.0	18.0	0.0	164.0	0.0	338.0	169.0	372.0	1353.0	40.0	0.0	0.0	0.0	97.0	394.0	338.0	0.0	246.0	1381.0	0.0	15.0	381.0	1083.0	61.0	71.0	130.0	0.0	676.0	294.0	845.0	0.0	68.0	102.0	0.0	76.0	110.0	0.0	7271.0	194.0
293	450.0	484.0	138.0	46129.0	195.0	0.0	361.0	0.0	0.0	0.0	1489.0	0.0	0.0	0.0	103.0	0.0	0.0	98.0	103.0	65.0	0.0	0.0	692.0	69.0	0.0	0.0	0.0	103.0	138.0	0.0	0.0	0.0	165851.0	0.0	0.0	0.0	0.0	0.0	2285.0	0.0	0.0	0.0	0.0	0.0	10320.0	0.0	131.0	311.0	0.0
294	6801.0	1385.0	2471.0	141.0	0.0	94.0	0.0	109.0	94.0	0.0	62.0	0.0	110.0	0.0	0.0	62.0	0.0	0.0	314.0	0.0	0.0	35.0	0.0	18793.0	62.0	393.0	0.0	0.0	0.0	62.0	0.0	0.0	141.0	43.0	0.0	94.0	0.0	0.0	0.0	314.0	62.0	47.0	0.0	0.0	0.0	2610.0	37.0	0.0	8173.0
295	521.0	317.0	67.0	16501.0	130.0	0.0	343.0	0.0	0.0	0.0	984.0	0.0	0.0	0.0	90.0	0.0	0.0	0.0	0.0	70.0	0.0	0.0	702.0	0.0	0.0	0.0	0.0	45.0	135.0	0.0	0.0	45.0	56485.0	0.0	0.0	0.0	0.0	0.0	1597.0	0.0	0.0	0.0	0.0	0.0	3377.0	0.0	37.0	589.0	0.0
296	532.0	1135.0	177.0	49568.0	147.0	0.0	7426.0	0.0	0.0	0.0	496.0	0.0	0.0	0.0	212.0	0.0	0.0	98.0	0.0	50.0	83.0	0.0	44601.0	0.0	0.0	0.0	0.0	603.0	0.0	0.0	0.0	248.0	4115.0	0.0	0.0	0.0	23.0	92.0	1561.0	0.0	0.0	0.0	0.0	0.0	425.0	0.0	37.0	1525.0	0.0
297	35.0	70.0	44.0	1180.0	35.0	0.0	0.0	0.0	0.0	0.0	255.0	0.0	0.0	13.0	0.0	0.0	0.0	0.0	48.0	0.0	0.0	0.0	110.0	0.0	0.0	0.0	0.0	13.0	13.0	0.0	0.0	0.0	24662.0	26.0	0.0	0.0	0.0	0.0	70.0	0.0	0.0	0.0	0.0	0.0	1567.0	0.0	31.0	26.0	0.0
298	289.0	62.0	43.0	216.0	0.0	0.0	0.0	19.0	0.0	0.0	19.0	0.0	14.0	28.0	0.0	0.0	0.0	19.0	0.0	0.0	0.0	0.0	0.0	0.0	0.0	28.0	0.0	0.0	0.0	0.0	0.0	0.0	289.0	0.0	0.0	0.0	0.0	0.0	28.0	0.0	0.0	0.0	0.0	0.0	0.0	0.0	115.0	0.0	0.0
299	20.0	14.0	0.0	58.0	0.0	0.0	0.0	0.0	0.0	0.0	0.0	0.0	0.0	0.0	0.0	0.0	0.0	0.0	5.0	0.0	0.0	0.0	0.0	0.0	0.0	0.0	0.0	0.0	14.0	0.0	0.0	0.0	44.0	0.0	0.0	0.0	0.0	0.0	0.0	0.0	0.0	0.0	0.0	0.0	0.0	0.0	5.0	0.0	0.0
300	388.0	123.0	35.0	88.0	0.0	0.0	17.0	0.0	0.0	0.0	0.0	0.0	0.0	88.0	0.0	0.0	0.0	35.0	0.0	0.0	0.0	0.0	0.0	0.0	17.0	0.0	0.0	0.0	0.0	0.0	0.0	0.0	176.0	0.0	0.0	0.0	0.0	0.0	17.0	0.0	0.0	0.0	0.0	0.0	17.0	0.0	264.0	0.0	0.0
301	39.0	130.0	78.0	1047.0	0.0	13.0	222.0	0.0	0.0	0.0	13.0	0.0	0.0	0.0	117.0	0.0	0.0	0.0	26.0	1086.0	26.0	0.0	327.0	0.0	0.0	0.0	0.0	13.0	26.0	0.0	0.0	39.0	1806.0	0.0	13.0	0.0	0.0	0.0	26.0	0.0	0.0	0.0	0.0	0.0	143.0	0.0	26.0	130.0	0.0
302	1643.0	1068.0	230.0	3911.0	0.0	0.0	493.0	0.0	0.0	0.0	0.0	0.0	0.0	0.0	1018.0	0.0	0.0	0.0	98.0	8085.0	82.0	0.0	328.0	0.0	0.0	0.0	0.0	115.0	82.0	0.0	0.0	0.0	7115.0	0.0	0.0	0.0	77.0	0.0	115.0	82.0	0.0	0.0	0.0	0.0	394.0	0.0	37.0	525.0	0.0
303	114.0	186.0	19.0	547.0	19.0	13.0	26.0	19.0	0.0	0.0	0.0	0.0	0.0	0.0	36.0	19.0	0.0	0.0	0.0	11910.0	0.0	0.0	65.0	0.0	0.0	26.0	0.0	42.0	13.0	0.0	0.0	0.0	471.0	0.0	0.0	0.0	0.0	0.0	19.0	0.0	0.0	0.0	0.0	0.0	19.0	0.0	0.0	78.0	0.0
304	0.0	86.0	0.0	108.0	0.0	0.0	7.0	0.0	0.0	0.0	0.0	0.0	0.0	0.0	79.0	0.0	0.0	0.0	0.0	56.0	0.0	0.0	0.0	0.0	0.0	0.0	339.0	7.0	0.0	0.0	0.0	0.0	150.0	0.0	0.0	7.0	7.0	0.0	0.0	0.0	0.0	0.0	0.0	0.0	0.0	0.0	0.0	56.0	0.0
305	313.0	230.0	0.0	14753.0	0.0	0.0	0.0	0.0	0.0	0.0	27.0	18.0	0.0	0.0	0.0	0.0	0.0	0.0	64.0	0.0	0.0	0.0	41.0	0.0	0.0	0.0	0.0	421.0	41.0	0.0	0.0	0.0	340.0	0.0	0.0	0.0	0.0	36.0	73.0	0.0	0.0	0.0	0.0	0.0	55.0	0.0	0.0	855.0	0.0
306	0.0	0.0	14.0	6.0	0.0	0.0	0.0	0.0	0.0	0.0	6.0	0.0	0.0	81.0	6.0	0.0	0.0	6.0	0.0	0.0	0.0	0.0	0.0	0.0	0.0	0.0	0.0	0.0	6.0	0.0	0.0	0.0	73.0	0.0	0.0	0.0	0.0	0.0	0.0	6.0	0.0	0.0	0.0	0.0	6.0	0.0	1336.0	0.0	0.0
307	27.0	22.0	5.0	884.0	5.0	0.0	0.0	0.0	0.0	0.0	52.0	0.0	0.0	0.0	13.0	0.0	0.0	0.0	5.0	10.0	0.0	0.0	88.0	0.0	0.0	0.0	2039.0	22.0	0.0	0.0	0.0	0.0	7947.0	0.0	0.0	0.0	0.0	0.0	80.0	0.0	0.0	0.0	0.0	0.0	342.0	0.0	0.0	5.0	0.0
308	0.0	0.0	0.0	7.0	0.0	0.0	0.0	0.0	0.0	0.0	0.0	0.0	0.0	0.0	0.0	0.0	0.0	0.0	0.0	0.0	0.0	0.0	0.0	0.0	14.0	0.0	0.0	0.0	0.0	0.0	0.0	0.0	7.0	0.0	0.0	0.0	0.0	0.0	0.0	0.0	0.0	0.0	0.0	0.0	0.0	0.0	7.0	0.0	0.0
309	6.0	6.0	0.0	0.0	0.0	0.0	0.0	0.0	0.0	6.0	0.0	0.0	0.0	6.0	0.0	0.0	0.0	0.0	0.0	0.0	0.0	0.0	0.0	0.0	0.0	0.0	0.0	6.0	0.0	0.0	0.0	0.0	13.0	0.0	0.0	0.0	0.0	0.0	0.0	0.0	0.0	6.0	0.0	0.0	0.0	0.0	0.0	0.0	0.0
310	12.0	0.0	0.0	0.0	0.0	0.0	0.0	0.0	0.0	0.0	0.0	0.0	0.0	21.0	0.0	0.0	0.0	12.0	0.0	0.0	0.0	0.0	0.0	0.0	0.0	0.0	0.0	0.0	0.0	0.0	0.0	0.0	6.0	0.0	0.0	0.0	0.0	0.0	0.0	0.0	0.0	0.0	0.0	0.0	0.0	0.0	12.0	0.0	0.0
311	42.0	0.0	0.0	7.0	0.0	0.0	0.0	14.0	0.0	0.0	0.0	0.0	0.0	58.0	0.0	7.0	0.0	7.0	0.0	0.0	0.0	0.0	7.0	0.0	7.0	0.0	7.0	7.0	0.0	0.0	0.0	0.0	42.0	0.0	0.0	0.0	0.0	0.0	0.0	0.0	0.0	0.0	0.0	0.0	7.0	0.0	87.0	14.0	0.0
312	119.0	187.0	34.0	3049.0	17.0	0.0	323.0	0.0	0.0	0.0	102.0	0.0	0.0	0.0	630.0	0.0	0.0	0.0	0.0	596.0	119.0	0.0	834.0	0.0	0.0	0.0	0.0	51.0	0.0	0.0	0.0	0.0	2095.0	0.0	0.0	0.0	68.0	0.0	85.0	0.0	0.0	0.0	0.0	0.0	136.0	0.0	0.0	153.0	0.0
313	13.0	6.0	0.0	6.0	0.0	0.0	0.0	0.0	0.0	0.0	0.0	0.0	0.0	0.0	0.0	0.0	0.0	0.0	0.0	0.0	0.0	0.0	0.0	0.0	0.0	0.0	0.0	0.0	0.0	0.0	0.0	0.0	13.0	0.0	0.0	0.0	0.0	0.0	0.0	0.0	0.0	0.0	0.0	0.0	0.0	0.0	13.0	6.0	0.0
314	35.0	0.0	0.0	14.0	0.0	0.0	0.0	0.0	0.0	0.0	0.0	0.0	0.0	7.0	0.0	0.0	0.0	0.0	0.0	0.0	0.0	0.0	0.0	0.0	0.0	0.0	0.0	0.0	0.0	0.0	0.0	0.0	7.0	0.0	0.0	0.0	0.0	0.0	0.0	0.0	0.0	0.0	0.0	0.0	0.0	0.0	7.0	0.0	0.0
315	360.0	131.0	0.0	4426.0	49.0	0.0	90.0	0.0	0.0	0.0	278.0	0.0	0.0	0.0	16.0	0.0	0.0	0.0	0.0	35.0	0.0	0.0	213.0	0.0	0.0	0.0	0.0	0.0	32.0	0.0	0.0	0.0	35588.0	0.0	0.0	0.0	0.0	0.0	622.0	0.0	0.0	0.0	0.0	0.0	2360.0	0.0	0.0	196.0	0.0
316	211.0	93.0	20.0	62.0	0.0	0.0	0.0	0.0	0.0	0.0	0.0	0.0	0.0	1054.0	0.0	25.0	25.0	36.0	0.0	0.0	5.0	0.0	0.0	0.0	0.0	0.0	0.0	0.0	25.0	0.0	0.0	0.0	87.0	5.0	0.0	0.0	0.0	20.0	0.0	0.0	0.0	0.0	0.0	0.0	0.0	0.0	8674.0	36.0	20.0
317	6.0	0.0	0.0	49.0	0.0	0.0	0.0	0.0	0.0	0.0	0.0	0.0	0.0	0.0	0.0	0.0	0.0	0.0	0.0	2559.0	0.0	0.0	0.0	0.0	0.0	0.0	0.0	0.0	0.0	0.0	0.0	0.0	0.0	0.0	0.0	0.0	0.0	0.0	0.0	0.0	0.0	0.0	0.0	0.0	0.0	0.0	0.0	13.0	0.0
318	246.0	406.0	0.0	2904.0	0.0	0.0	3224.0	0.0	0.0	0.0	87.0	0.0	0.0	0.0	232.0	0.0	0.0	0.0	0.0	0.0	130.0	0.0	4749.0	0.0	0.0	0.0	0.0	522.0	0.0	0.0	0.0	290.0	900.0	0.0	0.0	0.0	87.0	0.0	290.0	0.0	0.0	0.0	0.0	0.0	101.0	0.0	0.0	1031.0	0.0
319	183.0	275.0	0.0	3159.0	65.0	0.0	15428.0	0.0	0.0	0.0	92.0	0.0	0.0	0.0	495.0	0.0	0.0	0.0	0.0	35.0	165.0	0.0	9367.0	0.0	0.0	0.0	0.0	312.0	146.0	0.0	0.0	165.0	1010.0	0.0	0.0	0.0	91.0	0.0	385.0	0.0	0.0	0.0	0.0	0.0	220.0	0.0	0.0	587.0	0.0
320	236.0	261.0	0.0	2262.0	0.0	49.0	16693.0	0.0	0.0	0.0	0.0	0.0	0.0	0.0	10465.0	0.0	0.0	0.0	0.0	165.0	99.0	0.0	4872.0	0.0	0.0	0.0	0.0	186.0	0.0	0.0	0.0	0.0	807.0	0.0	0.0	0.0	111.0	0.0	211.0	0.0	0.0	0.0	0.0	0.0	111.0	0.0	0.0	472.0	0.0
321	26.0	122.0	0.0	758.0	0.0	26.0	156.0	0.0	0.0	0.0	0.0	0.0	0.0	0.0	8343.0	0.0	0.0	0.0	0.0	270.0	165.0	0.0	505.0	0.0	0.0	0.0	0.0	69.0	0.0	0.0	0.0	78.0	549.0	0.0	0.0	0.0	130.0	0.0	122.0	0.0	0.0	0.0	0.0	0.0	43.0	0.0	0.0	235.0	0.0
322	1557.0	865.0	458.0	3645.0	0.0	0.0	468.0	101.0	71.0	0.0	0.0	9.0	0.0	0.0	234.0	0.0	71.0	0.0	183.0	295.0	70.0	17.0	458.0	0.0	0.0	101.0	0.0	0.0	91.0	0.0	0.0	0.0	5528.0	0.0	0.0	65.0	15.0	0.0	0.0	122.0	81.0	41.0	0.0	0.0	376.0	0.0	0.0	285.0	0.0
323	744.0	683.0	0.0	6444.0	0.0	0.0	90.0	0.0	0.0	0.0	92.0	0.0	0.0	0.0	59.0	0.0	0.0	0.0	0.0	20.0	0.0	0.0	509.0	0.0	0.0	0.0	0.0	2844.0	152.0	0.0	22.0	540.0	469.0	0.0	81.0	0.0	54.0	0.0	221.0	0.0	0.0	0.0	0.0	0.0	0.0	0.0	0.0	1140.0	0.0
324	1913.0	666.0	502.0	0.0	0.0	0.0	0.0	0.0	211.0	0.0	0.0	629.0	3996.0	0.0	0.0	0.0	0.0	0.0	54.0	0.0	24.0	121.0	0.0	0.0	0.0	0.0	0.0	0.0	24.0	84.0	0.0	0.0	30.0	54.0	0.0	48.0	0.0	0.0	0.0	1108.0	310.0	0.0	278.0	0.0	0.0	42.0	0.0	24.0	0.0
325	221.0	73.0	189.0	221.0	0.0	0.0	0.0	32.0	0.0	0.0	0.0	0.0	0.0	57.0	0.0	0.0	0.0	32.0	0.0	0.0	0.0	0.0	0.0	24.0	65.0	0.0	0.0	0.0	0.0	0.0	0.0	0.0	238.0	0.0	0.0	0.0	0.0	0.0	32.0	0.0	16.0	0.0	0.0	0.0	0.0	8.0	115.0	0.0	0.0
326	0.0	0.0	0.0	7.0	0.0	0.0	0.0	0.0	0.0	0.0	0.0	0.0	0.0	0.0	0.0	0.0	0.0	0.0	0.0	0.0	0.0	0.0	0.0	0.0	0.0	0.0	458.0	0.0	0.0	0.0	0.0	0.0	14.0	0.0	0.0	0.0	0.0	0.0	0.0	0.0	0.0	0.0	0.0	0.0	0.0	0.0	0.0	0.0	0.0
327	214.0	11.0	11.0	186.0	11.0	0.0	0.0	0.0	0.0	0.0	0.0	0.0	0.0	27.0	0.0	0.0	0.0	19.0	0.0	0.0	0.0	0.0	0.0	0.0	11.0	0.0	0.0	0.0	0.0	0.0	0.0	0.0	136.0	0.0	0.0	0.0	0.0	0.0	70.0	0.0	0.0	0.0	0.0	0.0	11.0	11.0	93.0	0.0	0.0
328	21.0	14.0	21.0	64.0	7.0	0.0	0.0	0.0	0.0	0.0	0.0	0.0	0.0	7.0	0.0	0.0	0.0	0.0	0.0	0.0	0.0	0.0	0.0	0.0	0.0	7.0	0.0	0.0	0.0	0.0	0.0	0.0	28.0	0.0	0.0	0.0	0.0	0.0	0.0	7.0	0.0	0.0	14.0	0.0	14.0	0.0	0.0	7.0	0.0
329	0.0	0.0	0.0	0.0	0.0	0.0	0.0	0.0	0.0	0.0	0.0	0.0	0.0	0.0	0.0	0.0	0.0	0.0	0.0	0.0	0.0	0.0	0.0	0.0	0.0	0.0	0.0	0.0	0.0	0.0	0.0	0.0	7.0	0.0	0.0	0.0	0.0	0.0	0.0	0.0	0.0	0.0	0.0	0.0	0.0	0.0	0.0	0.0	0.0
330	185.0	87.0	73.0	7.0	0.0	0.0	0.0	7.0	7.0	0.0	0.0	58.0	0.0	0.0	0.0	0.0	7.0	0.0	0.0	0.0	0.0	0.0	0.0	0.0	0.0	14.0	0.0	0.0	0.0	7.0	0.0	0.0	29.0	21.0	0.0	0.0	0.0	0.0	0.0	207.0	563.0	0.0	21.0	0.0	0.0	0.0	0.0	0.0	0.0
331	131.0	28.0	28.0	14.0	0.0	0.0	7.0	0.0	0.0	0.0	14.0	0.0	0.0	0.0	0.0	0.0	7.0	21.0	0.0	0.0	0.0	0.0	7.0	0.0	0.0	0.0	0.0	0.0	7.0	0.0	0.0	0.0	102.0	7.0	0.0	0.0	0.0	0.0	0.0	7.0	0.0	0.0	7.0	0.0	14.0	21.0	51.0	0.0	0.0
332	188.0	53.0	5.0	110.0	0.0	0.0	0.0	0.0	0.0	0.0	0.0	0.0	0.0	40.0	0.0	0.0	0.0	18.0	0.0	0.0	0.0	0.0	0.0	0.0	0.0	0.0	0.0	0.0	0.0	0.0	0.0	0.0	196.0	0.0	0.0	0.0	0.0	0.0	0.0	0.0	0.0	0.0	0.0	0.0	13.0	0.0	97.0	0.0	0.0
333	72.0	20.0	31.0	10.0	0.0	0.0	0.0	0.0	0.0	0.0	20.0	0.0	0.0	20.0	0.0	0.0	0.0	0.0	0.0	0.0	0.0	0.0	0.0	0.0	0.0	0.0	0.0	0.0	0.0	0.0	0.0	0.0	83.0	0.0	0.0	0.0	0.0	0.0	20.0	0.0	0.0	0.0	0.0	0.0	0.0	0.0	10.0	0.0	0.0
334	77.0	35.0	21.0	35.0	0.0	0.0	0.0	0.0	7.0	1831.0	0.0	0.0	0.0	2445.0	0.0	0.0	399.0	7.0	7.0	0.0	7.0	0.0	0.0	0.0	7.0	14.0	0.0	0.0	7.0	0.0	0.0	0.0	21.0	0.0	0.0	7.0	0.0	0.0	0.0	0.0	0.0	7.0	0.0	0.0	0.0	0.0	37.0	0.0	0.0
335	2553.0	42.0	523.0	48.0	0.0	0.0	5.0	0.0	21.0	448.0	0.0	63.0	0.0	0.0	0.0	0.0	1399.0	0.0	325.0	0.0	0.0	11.0	0.0	0.0	0.0	80.0	0.0	0.0	0.0	50.0	0.0	0.0	32.0	2324.0	0.0	7886.0	0.0	0.0	0.0	32.0	10.0	507.0	10.0	0.0	0.0	26.0	0.0	0.0	0.0
336	990.0	20.0	343.0	0.0	0.0	0.0	0.0	20.0	792.0	68.0	0.0	17820.0	82.0	0.0	0.0	0.0	206.0	20.0	130.0	0.0	13.0	71.0	0.0	27.0	0.0	13.0	0.0	0.0	0.0	70.0	0.0	0.0	13.0	130.0	0.0	2785.0	0.0	0.0	0.0	726.0	641.0	20.0	94.0	0.0	0.0	6.0	0.0	0.0	34.0
[truncated: 288 more columns]
