# Supplementary material for: Estimation of Human Mobility Patterns for Forecasting the Early Spread of Disease
Source: Healthcare (Basel). 2021 Sep 16;9(9):1224. doi: 10.3390/healthcare9091224 (PMC8468459; doi:10.3390/healthcare9091224)
Supplement: Supplementary file 1 [file healthcare-09-01224-s001.zip › Supplementary Material/Matrix/2020-01-28.csv]

	0	1	2	3	4	5	6	7	8	9	10	11	12	13	14	15	16	17	18	19	20	21	22	23	24	25	26	27	28	29	30	31	32	33	34	35	36	37	38	39	40	41	42	43	44	45	46	47	48
0	0.0	9807.0	30274.0	5898.0	806.0	1070.0	336.0	2345.0	2203.0	844.0	1026.0	1243.0	776.0	497.0	90.0	896.0	3126.0	1776.0	38233.0	130.0	310.0	864.0	0.0	1170.0	1053.0	7390.0	0.0	1437.0	921.0	2274.0	162.0	1099.0	7035.0	15634.0	224.0	4690.0	104.0	930.0	560.0	4974.0	2558.0	6040.0	1705.0	0.0	559.0	3908.0	775.0	1634.0	1339.0
1	9405.0	0.0	2407.0	6919.0	466.0	2670.0	429.0	847.0	839.0	94.0	902.0	133.0	163.0	211.0	90.0	5956.0	628.0	898.0	655.0	314.0	167.0	250.0	0.0	242.0	4682.0	358.0	0.0	654.0	5823.0	212.0	221.0	348.0	4993.0	164.0	1358.0	382.0	74.0	4129.0	827.0	3547.0	655.0	632.0	339.0	0.0	559.0	354.0	576.0	1175.0	438.0
2	51895.0	3910.0	0.0	1534.0	219.0	302.0	0.0	631.0	842.0	336.0	141.0	451.0	250.0	229.0	0.0	219.0	902.0	264.0	6347.0	113.0	0.0	325.0	0.0	1805.0	541.0	24939.0	0.0	0.0	377.0	812.0	0.0	0.0	1413.0	2617.0	65.0	1895.0	0.0	174.0	186.0	1744.0	722.0	1413.0	403.0	0.0	133.0	5866.0	156.0	0.0	872.0
3	16593.0	17048.0	4205.0	0.0	2045.0	1158.0	3409.0	427.0	262.0	176.0	10228.0	0.0	0.0	285.0	737.0	626.0	359.0	1068.0	1477.0	423.0	732.0	128.0	6250.0	242.0	292.0	507.0	0.0	2841.0	2727.0	35.0	258.0	1099.0	153660.0	90.0	197.0	212.0	157.0	678.0	63305.0	809.0	211.0	446.0	120.0	0.0	11592.0	184.0	661.0	20912.0	427.0
4	1655.0	766.0	342.0	2283.0	0.0	97.0	0.0	57.0	0.0	0.0	220.0	0.0	0.0	0.0	0.0	0.0	0.0	2145.0	383.0	0.0	0.0	0.0	138.0	0.0	0.0	0.0	0.0	179.0	432.0	0.0	0.0	106.0	1321.0	0.0	39.0	0.0	0.0	0.0	2088.0	0.0	0.0	0.0	0.0	0.0	154.0	0.0	0.0	1321.0	0.0
5	7430.0	24894.0	2226.0	1473.0	0.0	0.0	93.0	49.0	0.0	0.0	53.0	0.0	0.0	0.0	0.0	3197.0	0.0	179.0	313.0	0.0	0.0	0.0	0.0	0.0	1316.0	164.0	0.0	199.0	2915.0	0.0	0.0	214.0	1361.0	131.0	12823.0	0.0	22.0	3547.0	133.0	313.0	0.0	0.0	0.0	0.0	0.0	99.0	0.0	4230.0	219.0
6	261.0	523.0	0.0	1766.0	0.0	0.0	0.0	0.0	0.0	0.0	81.0	0.0	0.0	0.0	343.0	65.0	0.0	0.0	0.0	17.0	0.0	0.0	23833.0	0.0	49.0	0.0	0.0	229.0	163.0	0.0	0.0	49.0	785.0	0.0	0.0	0.0	29.0	0.0	114.0	0.0	0.0	0.0	0.0	0.0	0.0	0.0	0.0	507.0	0.0
7	7683.0	2268.0	2622.0	485.0	98.0	0.0	0.0	0.0	0.0	65.0	0.0	31.0	0.0	0.0	0.0	170.0	0.0	148.0	380.0	0.0	0.0	0.0	0.0	0.0	104.0	0.0	0.0	0.0	445.0	26.0	0.0	0.0	590.0	90.0	0.0	0.0	0.0	118.0	0.0	222.0	0.0	91.0	35.0	0.0	133.0	170.0	0.0	262.0	104.0
8	7000.0	966.0	1774.0	59.0	0.0	0.0	0.0	0.0	0.0	0.0	0.0	322.0	147.0	0.0	0.0	0.0	118.0	0.0	690.0	0.0	0.0	2214.0	0.0	39.0	0.0	216.0	0.0	0.0	98.0	1902.0	0.0	0.0	414.0	216.0	0.0	749.0	0.0	0.0	0.0	26879.0	253.0	39.0	7530.0	0.0	0.0	59.0	0.0	19.0	59.0
9	2524.0	170.0	460.0	0.0	0.0	0.0	0.0	0.0	17.0	0.0	0.0	0.0	0.0	17.0	0.0	0.0	24756.0	42.0	289.0	0.0	0.0	0.0	0.0	0.0	0.0	59.0	0.0	0.0	0.0	0.0	0.0	0.0	85.0	0.0	0.0	307.0	0.0	0.0	0.0	85.0	0.0	238.0	25.0	0.0	0.0	0.0	71.0	0.0	42.0
10	2489.0	3011.0	463.0	23162.0	466.0	125.0	112.0	0.0	0.0	0.0	0.0	0.0	0.0	0.0	0.0	0.0	0.0	423.0	376.0	26.0	0.0	0.0	260.0	0.0	0.0	0.0	0.0	202.0	984.0	0.0	51.0	0.0	77101.0	0.0	0.0	0.0	0.0	96.0	48785.0	202.0	0.0	0.0	0.0	0.0	4313.0	70.0	35.0	926.0	0.0
11	2402.0	160.0	988.0	80.0	0.0	0.0	0.0	0.0	735.0	0.0	0.0	0.0	356.0	0.0	0.0	22.0	114.0	0.0	114.0	0.0	0.0	114.0	0.0	22.0	0.0	34.0	0.0	0.0	80.0	252.0	0.0	0.0	91.0	172.0	0.0	482.0	0.0	0.0	0.0	3897.0	2452.0	34.0	68.0	0.0	0.0	34.0	0.0	0.0	34.0
12	2156.0	1686.0	880.0	67.0	0.0	0.0	0.0	0.0	305.0	0.0	0.0	370.0	0.0	0.0	0.0	0.0	0.0	0.0	67.0	0.0	0.0	97.0	0.0	37.0	0.0	67.0	0.0	0.0	29.0	149.0	0.0	0.0	59.0	97.0	0.0	0.0	0.0	29.0	0.0	2260.0	84.0	0.0	462.0	0.0	0.0	127.0	0.0	29.0	0.0
13	962.0	638.0	263.0	510.0	68.0	0.0	0.0	0.0	0.0	76.0	85.0	0.0	0.0	0.0	0.0	0.0	76.0	280.0	51.0	0.0	0.0	0.0	0.0	0.0	0.0	0.0	0.0	0.0	51.0	0.0	0.0	0.0	655.0	0.0	0.0	0.0	0.0	0.0	42.0	110.0	0.0	0.0	0.0	0.0	0.0	0.0	6450.0	102.0	0.0
14	188.0	325.0	51.0	1147.0	0.0	0.0	280.0	0.0	0.0	0.0	0.0	0.0	0.0	0.0	0.0	0.0	0.0	0.0	0.0	43.0	1592.0	0.0	256.0	0.0	0.0	0.0	0.0	239.0	0.0	0.0	51.0	171.0	308.0	0.0	0.0	0.0	7200.0	0.0	133.0	0.0	0.0	0.0	0.0	0.0	0.0	0.0	0.0	2825.0	0.0
15	2962.0	25734.0	555.0	396.0	82.0	1410.0	0.0	0.0	79.0	0.0	0.0	0.0	0.0	0.0	0.0	0.0	0.0	0.0	79.0	0.0	0.0	0.0	0.0	0.0	9744.0	0.0	0.0	0.0	4813.0	0.0	0.0	0.0	396.0	0.0	797.0	0.0	0.0	24153.0	0.0	105.0	0.0	0.0	0.0	0.0	0.0	99.0	0.0	767.0	0.0
16	7125.0	805.0	1394.0	102.0	0.0	0.0	0.0	0.0	122.0	11228.0	0.0	0.0	0.0	49.0	0.0	0.0	0.0	63.0	370.0	0.0	0.0	0.0	0.0	38.0	0.0	115.0	0.0	0.0	51.0	0.0	0.0	0.0	204.0	63.0	0.0	1400.0	0.0	0.0	0.0	127.0	0.0	1407.0	42.0	0.0	0.0	63.0	99.0	38.0	0.0
17	4975.0	1827.0	701.0	1223.0	1294.0	0.0	0.0	0.0	0.0	57.0	261.0	0.0	0.0	329.0	0.0	146.0	0.0	0.0	293.0	0.0	0.0	26.0	0.0	0.0	0.0	0.0	0.0	0.0	326.0	0.0	0.0	0.0	2251.0	0.0	0.0	0.0	0.0	0.0	309.0	179.0	0.0	111.0	0.0	0.0	228.0	0.0	263.0	522.0	0.0
18	89651.0	1585.0	17172.0	806.0	98.0	0.0	0.0	279.0	402.0	241.0	106.0	133.0	23.0	31.0	0.0	0.0	777.0	232.0	0.0	0.0	55.0	69.0	0.0	408.0	175.0	11004.0	0.0	0.0	0.0	292.0	0.0	0.0	1361.0	3256.0	0.0	679.0	22.0	174.0	133.0	1195.0	317.0	2133.0	162.0	0.0	239.0	764.0	0.0	214.0	265.0
19	1222.0	682.0	60.0	1095.0	0.0	0.0	60.0	0.0	0.0	0.0	0.0	0.0	0.0	0.0	60.0	0.0	37.0	0.0	0.0	0.0	0.0	0.0	60.0	0.0	0.0	0.0	0.0	30.0	67.0	0.0	0.0	0.0	1815.0	0.0	0.0	0.0	0.0	0.0	52.0	0.0	0.0	0.0	0.0	0.0	37.0	0.0	0.0	112.0	0.0
20	3703.0	2248.0	608.0	8420.0	0.0	0.0	355.0	197.0	0.0	20.0	106.0	31.0	15.0	31.0	2238.0	0.0	164.0	137.0	946.0	69.0	0.0	69.0	524.0	0.0	0.0	253.0	0.0	372.0	0.0	0.0	51.0	174.0	9078.0	82.0	0.0	0.0	1056.0	0.0	346.0	304.0	126.0	86.0	0.0	0.0	879.0	0.0	0.0	1555.0	0.0
21	2718.0	471.0	927.0	39.0	0.0	0.0	0.0	0.0	2758.0	0.0	0.0	86.0	191.0	0.0	0.0	0.0	0.0	0.0	79.0	0.0	23.0	0.0	0.0	31.0	0.0	63.0	0.0	0.0	0.0	530.0	0.0	0.0	143.0	39.0	0.0	231.0	0.0	0.0	0.0	7563.0	105.0	23.0	5930.0	0.0	0.0	71.0	0.0	55.0	0.0
22	0.0	0.0	0.0	7373.0	180.0	0.0	33435.0	0.0	0.0	0.0	460.0	0.0	0.0	0.0	297.0	0.0	0.0	0.0	0.0	95.0	111.0	0.0	0.0	0.0	73.0	0.0	0.0	526.0	0.0	0.0	59.0	227.0	2496.0	0.0	0.0	0.0	29.0	116.0	1040.0	0.0	0.0	0.0	0.0	0.0	266.0	0.0	0.0	1442.0	0.0
23	5688.0	1394.0	7428.0	271.0	0.0	0.0	0.0	74.0	49.0	28.0	0.0	0.0	15.0	0.0	0.0	0.0	61.0	0.0	271.0	0.0	0.0	0.0	0.0	0.0	0.0	4516.0	0.0	0.0	86.0	74.0	0.0	0.0	308.0	0.0	0.0	135.0	0.0	49.0	0.0	308.0	111.0	49.0	0.0	0.0	0.0	5108.0	0.0	49.0	22323.0
24	4798.0	25388.0	2327.0	501.0	82.0	1468.0	0.0	57.0	157.0	65.0	88.0	0.0	0.0	49.0	0.0	15576.0	0.0	0.0	680.0	0.0	0.0	26.0	0.0	0.0	0.0	250.0	0.0	0.0	9381.0	0.0	162.0	134.0	358.0	41.0	692.0	84.0	0.0	4619.0	133.0	501.0	0.0	0.0	0.0	0.0	79.0	198.0	85.0	1153.0	103.0
25	32283.0	2134.0	53605.0	647.0	87.0	0.0	0.0	164.0	192.0	106.0	53.0	70.0	59.0	0.0	0.0	0.0	598.0	0.0	12807.0	0.0	0.0	32.0	0.0	4704.0	160.0	0.0	0.0	0.0	167.0	176.0	0.0	0.0	599.0	1367.0	0.0	403.0	0.0	0.0	0.0	1156.0	296.0	322.0	120.0	0.0	0.0	11980.0	0.0	0.0	877.0
26	0.0	0.0	0.0	0.0	0.0	0.0	0.0	0.0	0.0	0.0	0.0	0.0	0.0	0.0	0.0	0.0	0.0	0.0	0.0	0.0	0.0	0.0	0.0	0.0	0.0	0.0	0.0	0.0	0.0	0.0	0.0	0.0	0.0	0.0	0.0	0.0	0.0	0.0	0.0	0.0	0.0	0.0	0.0	0.0	0.0	0.0	0.0	0.0	0.0
27	4645.0	3637.0	611.0	3087.0	87.0	113.0	261.0	0.0	0.0	0.0	123.0	0.0	0.0	0.0	103.0	0.0	0.0	0.0	213.0	17.0	127.0	0.0	336.0	0.0	0.0	0.0	0.0	0.0	336.0	0.0	295.0	2439.0	1134.0	0.0	52.0	0.0	52.0	77.0	373.0	0.0	0.0	74.0	0.0	0.0	0.0	0.0	0.0	16345.0	0.0
28	2111.0	19741.0	452.0	716.0	0.0	491.0	130.0	106.0	0.0	0.0	283.0	31.0	0.0	0.0	0.0	778.0	0.0	0.0	94.0	0.0	0.0	16.0	207.0	0.0	804.0	0.0	0.0	0.0	0.0	0.0	0.0	0.0	942.0	0.0	309.0	0.0	0.0	1260.0	133.0	207.0	0.0	0.0	0.0	0.0	79.0	0.0	0.0	169.0	92.0
29	8317.0	561.0	2736.0	90.0	0.0	0.0	0.0	0.0	3479.0	0.0	0.0	70.0	23.0	0.0	0.0	36.0	0.0	0.0	471.0	0.0	0.0	1214.0	0.0	99.0	0.0	434.0	0.0	0.0	108.0	0.0	0.0	0.0	199.0	5490.0	0.0	22126.0	0.0	0.0	0.0	17849.0	465.0	0.0	1395.0	0.0	0.0	54.0	0.0	0.0	92.0
30	113.0	278.0	20.0	216.0	0.0	0.0	0.0	0.0	0.0	0.0	0.0	0.0	0.0	0.0	0.0	0.0	0.0	0.0	0.0	0.0	51.0	0.0	103.0	0.0	0.0	0.0	0.0	92.0	0.0	0.0	0.0	72.0	123.0	0.0	0.0	0.0	44.0	0.0	82.0	61.0	0.0	0.0	0.0	0.0	51.0	0.0	0.0	3089.0	0.0
31	2200.0	1445.0	0.0	1164.0	0.0	0.0	93.0	0.0	0.0	0.0	0.0	0.0	0.0	0.0	103.0	0.0	0.0	0.0	0.0	0.0	111.0	0.0	107.0	0.0	0.0	0.0	0.0	1574.0	150.0	0.0	162.0	0.0	474.0	0.0	39.0	0.0	74.0	0.0	133.0	0.0	0.0	0.0	0.0	0.0	0.0	0.0	0.0	16345.0	0.0
32	10644.0	6693.0	2633.0	56403.0	965.0	176.0	504.0	181.0	419.0	250.0	31571.0	0.0	23.0	403.0	349.0	355.0	493.0	793.0	877.0	95.0	429.0	64.0	1646.0	209.0	73.0	492.0	1316.0	484.0	877.0	123.0	103.0	187.0	0.0	98.0	52.0	307.0	89.0	213.0	34806.0	462.0	296.0	310.0	162.0	0.0	91472.0	297.0	768.0	2853.0	288.0
33	43277.0	357.0	6663.0	86.0	49.0	0.0	0.0	0.0	69.0	0.0	0.0	23.0	51.0	0.0	0.0	0.0	134.0	0.0	5047.0	0.0	0.0	32.0	0.0	55.0	0.0	1493.0	0.0	0.0	61.0	4043.0	0.0	0.0	86.0	0.0	0.0	5358.0	0.0	0.0	0.0	617.0	126.0	235.0	134.0	0.0	0.0	226.0	0.0	0.0	150.0
34	1359.0	8507.0	243.0	441.0	0.0	15756.0	0.0	0.0	0.0	0.0	0.0	0.0	0.0	0.0	0.0	486.0	0.0	0.0	110.0	0.0	0.0	26.0	0.0	0.0	320.0	0.0	0.0	0.0	2375.0	0.0	0.0	0.0	220.0	0.0	0.0	0.0	0.0	1215.0	0.0	0.0	0.0	0.0	0.0	0.0	0.0	0.0	0.0	541.0	0.0
35	16171.0	861.0	4826.0	203.0	0.0	0.0	0.0	0.0	1119.0	578.0	0.0	362.0	103.0	0.0	0.0	0.0	2350.0	0.0	1566.0	0.0	0.0	138.0	0.0	154.0	0.0	642.0	0.0	0.0	78.0	19564.0	0.0	0.0	344.0	9354.0	0.0	0.0	0.0	0.0	0.0	4743.0	359.0	172.0	389.0	0.0	0.0	184.0	0.0	78.0	115.0
36	91.0	260.0	0.0	337.0	0.0	0.0	45.0	0.0	0.0	0.0	45.0	0.0	0.0	0.0	9028.0	0.0	0.0	0.0	45.0	0.0	1532.0	0.0	30.0	0.0	0.0	0.0	0.0	91.0	0.0	0.0	61.0	91.0	61.0	0.0	0.0	0.0	0.0	0.0	45.0	0.0	0.0	0.0	0.0	0.0	0.0	0.0	0.0	2636.0	0.0
37	3212.0	24439.0	541.0	541.0	0.0	2238.0	0.0	139.0	0.0	0.0	0.0	0.0	0.0	0.0	0.0	28193.0	0.0	0.0	288.0	0.0	0.0	0.0	0.0	0.0	1477.0	108.0	0.0	0.0	7508.0	0.0	29.0	0.0	505.0	0.0	949.0	0.0	0.0	0.0	0.0	0.0	0.0	0.0	0.0	0.0	0.0	155.0	0.0	433.0	80.0
38	2194.0	1843.0	702.0	106530.0	2473.0	307.0	299.0	0.0	0.0	0.0	37889.0	0.0	0.0	0.0	116.0	0.0	0.0	179.0	395.0	34.0	111.0	0.0	790.0	0.0	73.0	268.0	0.0	614.0	614.0	0.0	51.0	227.0	97005.0	0.0	0.0	0.0	67.0	0.0	0.0	0.0	0.0	62.0	42.0	0.0	4389.0	0.0	64.0	10841.0	0.0
39	11467.0	2828.0	2850.0	353.0	0.0	0.0	0.0	0.0	15561.0	28.0	0.0	1385.0	863.0	0.0	0.0	0.0	220.0	0.0	419.0	0.0	0.0	3611.0	0.0	165.0	0.0	441.0	0.0	0.0	0.0	5176.0	0.0	0.0	508.0	154.0	0.0	1436.0	0.0	155.0	0.0	0.0	2642.0	74.0	16751.0	0.0	0.0	240.0	0.0	132.0	184.0
40	4519.0	763.0	1575.0	127.0	0.0	0.0	0.0	0.0	461.0	0.0	0.0	2323.0	47.0	0.0	0.0	0.0	0.0	0.0	143.0	0.0	47.0	95.0	0.0	0.0	0.0	159.0	0.0	0.0	31.0	159.0	0.0	0.0	254.0	127.0	0.0	222.0	0.0	0.0	0.0	4901.0	0.0	0.0	222.0	0.0	0.0	84.0	0.0	79.0	127.0
41	14547.0	723.0	3673.0	520.0	57.0	0.0	0.0	0.0	57.0	217.0	43.0	0.0	15.0	0.0	0.0	0.0	2453.0	86.0	1966.0	0.0	0.0	0.0	0.0	198.0	0.0	332.0	0.0	0.0	57.0	44.0	0.0	0.0	404.0	187.0	0.0	74.0	0.0	0.0	0.0	347.0	0.0	0.0	0.0	0.0	0.0	99.0	0.0	72.0	43.0
42	4831.0	726.0	1219.0	117.0	0.0	0.0	0.0	0.0	6589.0	35.0	0.0	259.0	398.0	0.0	0.0	0.0	0.0	0.0	398.0	0.0	0.0	7375.0	0.0	66.0	0.0	93.0	0.0	0.0	35.0	663.0	0.0	0.0	222.0	105.0	0.0	340.0	0.0	0.0	0.0	27977.0	232.0	35.0	0.0	0.0	0.0	84.0	0.0	46.0	0.0
43	0.0	0.0	0.0	2041.0	0.0	0.0	0.0	0.0	69.0	0.0	0.0	0.0	0.0	0.0	181.0	0.0	0.0	0.0	0.0	0.0	127.0	0.0	0.0	0.0	0.0	0.0	0.0	0.0	0.0	0.0	59.0	107.0	0.0	0.0	0.0	0.0	0.0	0.0	0.0	0.0	148.0	0.0	0.0	0.0	0.0	0.0	0.0	0.0	0.0
44	1275.0	1063.0	243.0	11451.0	82.0	0.0	0.0	0.0	0.0	0.0	1840.0	0.0	0.0	0.0	0.0	0.0	91.0	105.0	151.0	17.0	0.0	0.0	394.0	0.0	0.0	0.0	0.0	0.0	182.0	0.0	151.0	0.0	154612.0	0.0	0.0	0.0	0.0	0.0	2028.0	0.0	0.0	0.0	0.0	0.0	0.0	0.0	120.0	637.0	0.0
45	23313.0	3869.0	36936.0	351.0	0.0	100.0	0.0	156.0	122.0	28.0	70.0	127.0	51.0	43.0	0.0	127.0	287.0	0.0	1886.0	0.0	0.0	16.0	0.0	8127.0	191.0	12631.0	0.0	0.0	223.0	159.0	0.0	0.0	511.0	511.0	0.0	223.0	0.0	0.0	0.0	1023.0	126.0	191.0	77.0	0.0	0.0	0.0	0.0	319.0	11192.0
46	901.0	722.0	287.0	623.0	49.0	0.0	0.0	0.0	0.0	297.0	49.0	0.0	0.0	7218.0	0.0	0.0	59.0	425.0	99.0	0.0	0.0	0.0	0.0	0.0	0.0	0.0	0.0	0.0	79.0	0.0	0.0	0.0	653.0	0.0	0.0	0.0	0.0	49.0	0.0	0.0	0.0	0.0	0.0	0.0	0.0	0.0	0.0	39.0	0.0
47	833.0	1234.0	0.0	2777.0	235.0	138.0	168.0	0.0	0.0	0.0	106.0	55.0	0.0	31.0	388.0	0.0	0.0	95.0	0.0	122.0	310.0	26.0	555.0	0.0	87.0	0.0	0.0	1018.0	0.0	0.0	976.0	2715.0	1815.0	0.0	59.0	0.0	224.0	0.0	1174.0	0.0	0.0	0.0	42.0	0.0	0.0	0.0	0.0	0.0	0.0
48	3579.0	986.0	1114.0	152.0	0.0	60.0	0.0	30.0	0.0	0.0	0.0	23.0	0.0	0.0	0.0	30.0	30.0	0.0	85.0	0.0	0.0	0.0	0.0	16498.0	0.0	365.0	0.0	0.0	54.0	30.0	0.0	0.0	133.0	36.0	48.0	0.0	0.0	0.0	0.0	219.0	60.0	54.0	0.0	0.0	36.0	1826.0	0.0	79.0	0.0
49	1739.0	119.0	326.0	97.0	0.0	0.0	0.0	32.0	0.0	5858.0	0.0	0.0	0.0	10.0	0.0	0.0	18494.0	0.0	163.0	17.0	0.0	0.0	0.0	0.0	0.0	21.0	0.0	0.0	0.0	35.0	0.0	0.0	119.0	141.0	0.0	554.0	0.0	0.0	0.0	32.0	0.0	1011.0	0.0	0.0	0.0	32.0	85.0	0.0	0.0
50	18.0	8.0	8.0	8.0	0.0	0.0	0.0	0.0	0.0	0.0	0.0	0.0	0.0	8.0	8.0	8.0	0.0	0.0	0.0	8.0	0.0	0.0	0.0	0.0	0.0	0.0	0.0	18.0	8.0	0.0	0.0	8.0	0.0	0.0	0.0	0.0	0.0	0.0	0.0	0.0	0.0	0.0	0.0	0.0	0.0	0.0	0.0	55.0	0.0
51	500.0	250.0	0.0	5542.0	0.0	0.0	130.0	0.0	0.0	0.0	0.0	0.0	0.0	0.0	1462.0	0.0	0.0	0.0	132.0	0.0	3650.0	0.0	179.0	0.0	0.0	0.0	0.0	70.0	0.0	0.0	0.0	46.0	2269.0	0.0	0.0	0.0	5319.0	0.0	78.0	0.0	46.0	0.0	0.0	0.0	133.0	0.0	0.0	898.0	0.0
52	1352.0	1743.0	355.0	1993.0	87.0	138.0	149.0	0.0	0.0	0.0	88.0	31.0	23.0	0.0	284.0	0.0	0.0	95.0	0.0	17.0	605.0	16.0	355.0	0.0	87.0	0.0	0.0	498.0	0.0	0.0	1138.0	1032.0	1361.0	0.0	0.0	0.0	427.0	0.0	320.0	0.0	105.0	0.0	0.0	0.0	186.0	0.0	0.0	7499.0	0.0
53	2701.0	6367.0	617.0	1987.0	115.0	212.0	130.0	0.0	69.0	40.0	88.0	0.0	0.0	31.0	116.0	118.0	134.0	0.0	0.0	34.0	111.0	0.0	289.0	0.0	87.0	0.0	0.0	0.0	520.0	0.0	317.0	455.0	1588.0	0.0	65.0	0.0	29.0	116.0	1254.0	347.0	63.0	74.0	70.0	0.0	133.0	84.0	92.0	1153.0	0.0
54	3563.0	624.0	1655.0	142.0	0.0	0.0	0.0	0.0	2094.0	0.0	0.0	212.0	302.0	0.0	0.0	0.0	32.0	0.0	120.0	0.0	0.0	4582.0	0.0	276.0	0.0	230.0	0.0	0.0	0.0	805.0	0.0	0.0	186.0	109.0	0.0	219.0	0.0	0.0	0.0	7894.0	338.0	0.0	1953.0	0.0	0.0	155.0	0.0	65.0	138.0
55	2225.0	9333.0	416.0	1120.0	0.0	304.0	0.0	74.0	0.0	0.0	0.0	0.0	0.0	0.0	0.0	84.0	0.0	0.0	144.0	0.0	0.0	0.0	0.0	0.0	0.0	0.0	0.0	199.0	496.0	0.0	96.0	174.0	544.0	0.0	144.0	0.0	0.0	176.0	128.0	0.0	0.0	0.0	0.0	0.0	0.0	0.0	0.0	7018.0	0.0
56	3397.0	419.0	951.0	20.0	0.0	0.0	0.0	0.0	2077.0	0.0	0.0	212.0	139.0	0.0	0.0	0.0	51.0	0.0	163.0	26.0	0.0	706.0	0.0	20.0	0.0	112.0	0.0	0.0	0.0	4344.0	0.0	0.0	61.0	368.0	0.0	665.0	0.0	20.0	0.0	7971.0	359.0	20.0	1002.0	0.0	0.0	51.0	0.0	20.0	40.0
57	11381.0	47231.0	4966.0	982.0	263.0	2741.0	93.0	222.0	297.0	40.0	0.0	0.0	31.0	43.0	0.0	6828.0	164.0	126.0	1345.0	0.0	0.0	64.0	0.0	99.0	33461.0	362.0	0.0	256.0	13915.0	35.0	214.0	120.0	672.0	131.0	1206.0	95.0	0.0	5638.0	266.0	1189.0	126.0	186.0	0.0	0.0	106.0	297.0	0.0	5768.0	207.0
58	3007.0	5274.0	381.0	1288.0	0.0	453.0	93.0	0.0	0.0	0.0	123.0	0.0	0.0	0.0	90.0	152.0	0.0	0.0	0.0	17.0	0.0	0.0	0.0	0.0	131.0	0.0	0.0	654.0	501.0	26.0	865.0	1179.0	1134.0	0.0	105.0	0.0	44.0	0.0	293.0	0.0	0.0	0.0	21.0	0.0	0.0	0.0	0.0	17306.0	0.0
59	279.0	106.0	106.0	115.0	32.0	0.0	0.0	0.0	0.0	164.0	16.0	0.0	0.0	977.0	0.0	0.0	57.0	188.0	0.0	0.0	0.0	0.0	0.0	0.0	0.0	16.0	0.0	0.0	0.0	0.0	0.0	0.0	106.0	0.0	0.0	0.0	0.0	0.0	0.0	41.0	0.0	0.0	0.0	0.0	0.0	0.0	90.0	32.0	0.0
60	1003.0	1128.0	376.0	121053.0	191.0	0.0	1252.0	0.0	0.0	0.0	2353.0	0.0	0.0	0.0	90.0	0.0	0.0	95.0	219.0	113.0	0.0	0.0	971.0	0.0	0.0	0.0	0.0	282.0	0.0	0.0	0.0	107.0	42389.0	0.0	0.0	0.0	44.0	0.0	26425.0	0.0	0.0	0.0	0.0	0.0	2131.0	0.0	120.0	3730.0	115.0
61	2444.0	1461.0	455.0	12558.0	521.0	0.0	93.0	74.0	0.0	0.0	19838.0	0.0	0.0	43.0	0.0	119.0	0.0	380.0	431.0	0.0	0.0	16.0	119.0	0.0	143.0	0.0	0.0	119.0	335.0	0.0	0.0	0.0	63296.0	0.0	0.0	0.0	0.0	77.0	2589.0	0.0	0.0	74.0	0.0	0.0	7789.0	0.0	142.0	766.0	0.0
62	7516.0	8707.0	1860.0	5953.0	575.0	377.0	1065.0	534.0	209.0	57.0	336.0	118.0	39.0	124.0	996.0	203.0	583.0	423.0	565.0	104.0	1337.0	64.0	4241.0	110.0	160.0	149.0	0.0	2009.0	586.0	97.0	4030.0	4614.0	5900.0	164.0	237.0	148.0	869.0	232.0	800.0	893.0	380.0	223.0	99.0	0.0	319.0	0.0	85.0	35959.0	207.0
63	342.0	342.0	73.0	928.0	0.0	0.0	0.0	0.0	0.0	0.0	0.0	0.0	0.0	0.0	3144.0	0.0	0.0	0.0	0.0	17.0	1881.0	0.0	73.0	0.0	0.0	0.0	0.0	97.0	48.0	0.0	171.0	146.0	513.0	0.0	0.0	0.0	1678.0	0.0	97.0	0.0	0.0	0.0	0.0	0.0	0.0	0.0	0.0	10969.0	0.0
64	2674.0	1810.0	452.0	8435.0	0.0	0.0	48704.0	0.0	69.0	0.0	164.0	23.0	0.0	0.0	576.0	135.0	0.0	0.0	0.0	0.0	329.0	0.0	113123.0	0.0	0.0	164.0	0.0	288.0	205.0	0.0	0.0	0.0	4320.0	0.0	39.0	0.0	52.0	116.0	576.0	0.0	0.0	62.0	0.0	0.0	452.0	0.0	64.0	699.0	0.0
65	3286.0	3238.0	928.0	2547.0	0.0	163.0	373.0	115.0	69.0	0.0	70.0	55.0	23.0	0.0	3287.0	0.0	0.0	95.0	428.0	34.0	1854.0	32.0	404.0	0.0	0.0	223.0	0.0	380.0	309.0	0.0	118.0	666.0	1815.0	0.0	59.0	0.0	1603.0	0.0	0.0	285.0	0.0	0.0	120.0	0.0	159.0	99.0	35.0	8024.0	103.0
66	19228.0	5079.0	6449.0	725.0	0.0	0.0	0.0	0.0	1330.0	28.0	0.0	1007.0	322.0	0.0	0.0	152.0	164.0	95.0	806.0	87.0	87.0	362.0	0.0	143.0	204.0	806.0	0.0	113.0	460.0	483.0	0.0	0.0	1134.0	196.0	0.0	725.0	0.0	174.0	0.0	12052.0	34865.0	111.0	765.0	0.0	79.0	481.0	0.0	685.0	254.0
67	0.0	0.0	0.0	0.0	0.0	0.0	0.0	0.0	0.0	32.0	0.0	0.0	0.0	43.0	0.0	0.0	0.0	0.0	0.0	0.0	0.0	0.0	0.0	0.0	0.0	0.0	0.0	0.0	0.0	0.0	0.0	0.0	0.0	0.0	0.0	0.0	0.0	0.0	0.0	0.0	0.0	0.0	0.0	0.0	0.0	0.0	113.0	0.0	0.0
68	0.0	0.0	0.0	0.0	0.0	0.0	0.0	0.0	0.0	28.0	0.0	0.0	0.0	136.0	0.0	0.0	0.0	105.0	0.0	0.0	0.0	0.0	0.0	0.0	0.0	0.0	0.0	0.0	0.0	0.0	0.0	0.0	0.0	0.0	0.0	0.0	0.0	0.0	0.0	0.0	0.0	0.0	0.0	0.0	0.0	0.0	177.0	0.0	0.0
69	3400.0	2201.0	707.0	1277.0	0.0	100.0	130.0	156.0	0.0	40.0	265.0	0.0	0.0	49.0	275.0	0.0	134.0	211.0	550.0	0.0	609.0	0.0	0.0	66.0	117.0	235.0	0.0	0.0	216.0	0.0	29.0	334.0	1361.0	106.0	0.0	95.0	29.0	0.0	0.0	0.0	148.0	0.0	0.0	6937.0	79.0	0.0	85.0	864.0	0.0
70	32299.0	2104.0	19544.0	455.0	252.0	0.0	0.0	13783.0	209.0	32.0	0.0	70.0	31.0	31.0	0.0	84.0	269.0	148.0	8614.0	0.0	0.0	53.0	0.0	496.0	131.0	2717.0	0.0	0.0	173.0	70.0	22.0	0.0	650.0	648.0	0.0	233.0	0.0	0.0	0.0	694.0	63.0	496.0	21.0	0.0	79.0	892.0	42.0	238.0	173.0
71	2617.0	1210.0	752.0	2890.0	6861.0	0.0	93.0	82.0	0.0	0.0	3217.0	0.0	0.0	0.0	0.0	101.0	74.0	4602.0	458.0	26.0	0.0	0.0	174.0	0.0	0.0	0.0	0.0	196.0	141.0	0.0	0.0	0.0	3675.0	0.0	0.0	0.0	0.0	0.0	1799.0	0.0	0.0	0.0	0.0	0.0	338.0	70.0	120.0	1232.0	0.0
72	4397.0	28415.0	1182.0	2549.0	372.0	1398.0	317.0	304.0	262.0	20.0	123.0	118.0	51.0	155.0	64.0	1370.0	209.0	222.0	0.0	130.0	143.0	42.0	1071.0	209.0	1887.0	0.0	0.0	213.0	1404.0	35.0	103.0	227.0	2269.0	139.0	817.0	371.0	44.0	1240.0	507.0	812.0	253.0	148.0	148.0	0.0	239.0	212.0	611.0	702.0	138.0
73	7640.0	32862.0	1345.0	1258.0	126.0	24196.0	93.0	98.0	0.0	65.0	0.0	23.0	31.0	99.0	0.0	14450.0	0.0	179.0	260.0	0.0	0.0	42.0	0.0	66.0	9364.0	179.0	0.0	128.0	5209.0	0.0	88.0	0.0	1134.0	65.0	7021.0	0.0	14.0	31132.0	133.0	0.0	0.0	0.0	42.0	0.0	0.0	169.0	0.0	1249.0	138.0
74	272.0	521.0	45.0	1702.0	0.0	0.0	280.0	0.0	0.0	0.0	0.0	0.0	0.0	0.0	19766.0	45.0	0.0	0.0	0.0	0.0	2178.0	0.0	204.0	0.0	0.0	0.0	0.0	249.0	0.0	0.0	0.0	295.0	658.0	0.0	52.0	0.0	2749.0	0.0	160.0	0.0	0.0	0.0	0.0	0.0	0.0	0.0	0.0	4198.0	0.0
75	183.0	262.0	52.0	393.0	0.0	0.0	0.0	0.0	0.0	0.0	0.0	0.0	0.0	24.0	103.0	0.0	0.0	0.0	0.0	0.0	0.0	0.0	26.0	0.0	0.0	0.0	0.0	183.0	0.0	0.0	547.0	262.0	131.0	0.0	0.0	0.0	67.0	0.0	160.0	0.0	0.0	0.0	0.0	0.0	0.0	0.0	0.0	23460.0	0.0
76	23596.0	11921.0	9946.0	1163.0	142.0	163.0	0.0	460.0	387.0	106.0	0.0	39.0	39.0	0.0	0.0	387.0	352.0	306.0	1128.0	17.0	0.0	32.0	0.0	2222.0	387.0	670.0	0.0	142.0	1410.0	79.0	22.0	0.0	1361.0	213.0	65.0	244.0	44.0	423.0	0.0	2151.0	274.0	111.0	49.0	0.0	0.0	2151.0	35.0	1442.0	6384.0
77	94.0	137.0	34.0	265.0	0.0	0.0	0.0	0.0	0.0	0.0	34.0	0.0	0.0	0.0	325.0	0.0	0.0	0.0	0.0	0.0	299.0	0.0	111.0	0.0	0.0	0.0	0.0	162.0	0.0	0.0	0.0	179.0	128.0	0.0	0.0	0.0	344.0	0.0	0.0	0.0	0.0	0.0	0.0	51.0	42.0	0.0	0.0	3709.0	0.0
78	1912.0	852.0	662.0	194.0	0.0	0.0	0.0	10988.0	33.0	0.0	0.0	0.0	0.0	0.0	0.0	63.0	0.0	25.0	177.0	0.0	0.0	0.0	0.0	0.0	0.0	109.0	0.0	0.0	194.0	0.0	0.0	0.0	156.0	0.0	0.0	0.0	0.0	25.0	0.0	33.0	0.0	0.0	0.0	0.0	0.0	0.0	0.0	71.0	0.0
79	850.0	108.0	507.0	0.0	0.0	0.0	0.0	0.0	33.0	0.0	0.0	44.0	63.0	0.0	0.0	0.0	0.0	0.0	63.0	0.0	0.0	0.0	0.0	14.0	33.0	33.0	0.0	0.0	7.0	0.0	0.0	0.0	26.0	0.0	0.0	0.0	0.0	0.0	0.0	813.0	1480.0	26.0	70.0	0.0	0.0	33.0	0.0	0.0	14.0
80	1388.0	207.0	645.0	0.0	0.0	0.0	0.0	0.0	299.0	0.0	0.0	97.0	80.0	0.0	0.0	0.0	0.0	0.0	63.0	0.0	0.0	23.0	0.0	0.0	0.0	63.0	0.0	0.0	17.0	0.0	0.0	17.0	17.0	23.0	0.0	115.0	0.0	0.0	5.0	2085.0	3208.0	0.0	144.0	0.0	0.0	5.0	0.0	5.0	0.0
81	33000.0	1910.0	17475.0	517.0	98.0	0.0	0.0	82.0	139.0	102.0	0.0	86.0	15.0	49.0	0.0	0.0	403.0	126.0	8697.0	0.0	0.0	0.0	0.0	519.0	0.0	16261.0	0.0	0.0	159.0	53.0	0.0	0.0	855.0	597.0	0.0	191.0	0.0	0.0	0.0	617.0	84.0	359.0	77.0	0.0	0.0	17319.0	0.0	218.0	369.0
82	3654.0	3654.0	348.0	2480.0	0.0	0.0	205.0	0.0	0.0	0.0	159.0	0.0	0.0	0.0	271.0	261.0	0.0	84.0	0.0	43.0	358.0	0.0	217.0	0.0	0.0	0.0	0.0	2733.0	261.0	0.0	155.0	27102.0	957.0	0.0	52.0	0.0	187.0	0.0	346.0	0.0	0.0	0.0	0.0	0.0	0.0	0.0	0.0	27498.0	0.0
83	9160.0	747.0	1997.0	113.0	0.0	0.0	0.0	0.0	69.0	5661.0	70.0	110.0	15.0	142.0	0.0	0.0	33647.0	0.0	503.0	0.0	0.0	0.0	0.0	0.0	0.0	211.0	0.0	0.0	48.0	88.0	0.0	0.0	568.0	227.0	0.0	4000.0	0.0	0.0	0.0	227.0	48.0	2647.0	0.0	0.0	64.0	99.0	42.0	64.0	0.0
84	2706.0	378.0	1051.0	49.0	0.0	0.0	0.0	21.0	227.0	28.0	0.0	732.0	0.0	0.0	0.0	0.0	413.0	0.0	175.0	0.0	0.0	69.0	0.0	21.0	0.0	154.0	0.0	0.0	14.0	26.0	0.0	0.0	119.0	91.0	0.0	1780.0	0.0	0.0	0.0	1928.0	2283.0	0.0	297.0	0.0	0.0	21.0	0.0	0.0	0.0
85	9164.0	900.0	3650.0	93.0	0.0	0.0	0.0	0.0	2997.0	32.0	0.0	125.0	183.0	0.0	0.0	77.0	93.0	0.0	372.0	0.0	0.0	838.0	0.0	143.0	0.0	512.0	0.0	0.0	77.0	11478.0	0.0	0.0	403.0	916.0	0.0	869.0	0.0	0.0	0.0	8620.0	444.0	46.0	916.0	0.0	0.0	62.0	0.0	108.0	92.0
86	549.0	9987.0	126.0	513.0	72.0	277.0	93.0	0.0	0.0	0.0	0.0	0.0	0.0	0.0	0.0	321.0	0.0	0.0	0.0	0.0	0.0	0.0	279.0	0.0	365.0	0.0	0.0	0.0	837.0	0.0	0.0	72.0	171.0	0.0	98.0	0.0	0.0	290.0	90.0	0.0	0.0	0.0	0.0	0.0	0.0	0.0	0.0	171.0	0.0
87	2063.0	2085.0	0.0	3680.0	137.0	138.0	355.0	0.0	69.0	0.0	70.0	0.0	0.0	0.0	103.0	118.0	0.0	126.0	0.0	43.0	95.0	0.0	531.0	0.0	0.0	0.0	0.0	6233.0	276.0	0.0	66.0	1702.0	829.0	0.0	59.0	0.0	52.0	148.0	160.0	0.0	0.0	0.0	0.0	0.0	0.0	0.0	0.0	8364.0	0.0
88	2508.0	25527.0	528.0	352.0	0.0	251.0	0.0	0.0	0.0	0.0	0.0	0.0	23.0	0.0	0.0	1996.0	0.0	0.0	176.0	0.0	0.0	53.0	0.0	0.0	365.0	0.0	0.0	0.0	21346.0	0.0	0.0	0.0	440.0	0.0	184.0	0.0	0.0	10797.0	0.0	132.0	0.0	0.0	0.0	0.0	0.0	184.0	0.0	176.0	173.0
89	1929.0	7645.0	431.0	201.0	0.0	730.0	0.0	0.0	0.0	0.0	0.0	0.0	0.0	0.0	0.0	4074.0	71.0	0.0	0.0	0.0	0.0	0.0	0.0	0.0	12656.0	100.0	0.0	0.0	2116.0	0.0	0.0	0.0	172.0	0.0	197.0	0.0	0.0	1822.0	0.0	143.0	0.0	0.0	0.0	0.0	0.0	70.0	0.0	302.0	0.0
90	2662.0	37800.0	709.0	354.0	0.0	1964.0	0.0	0.0	0.0	0.0	0.0	0.0	0.0	0.0	0.0	11091.0	0.0	0.0	266.0	34.0	0.0	0.0	0.0	0.0	7652.0	0.0	0.0	0.0	3549.0	0.0	29.0	93.0	207.0	0.0	995.0	0.0	0.0	6513.0	0.0	0.0	0.0	0.0	0.0	0.0	0.0	70.0	0.0	680.0	0.0
91	376.0	491.0	147.0	85.0	0.0	2256.0	0.0	0.0	0.0	0.0	0.0	0.0	0.0	0.0	0.0	23.0	0.0	0.0	0.0	0.0	0.0	42.0	23.0	0.0	0.0	0.0	0.0	0.0	85.0	0.0	0.0	23.0	85.0	0.0	33.0	0.0	0.0	0.0	33.0	85.0	0.0	0.0	0.0	0.0	0.0	0.0	0.0	944.0	33.0
92	1263.0	6621.0	179.0	254.0	0.0	934.0	0.0	0.0	0.0	0.0	0.0	0.0	0.0	0.0	0.0	754.0	0.0	0.0	0.0	0.0	0.0	0.0	82.0	0.0	482.0	0.0	0.0	0.0	351.0	26.0	0.0	0.0	194.0	0.0	1819.0	0.0	0.0	1046.0	0.0	0.0	0.0	44.0	0.0	0.0	0.0	29.0	0.0	343.0	0.0
93	99.0	172.0	44.0	0.0	0.0	7.0	0.0	0.0	0.0	0.0	0.0	0.0	0.0	0.0	0.0	0.0	0.0	0.0	0.0	0.0	17.0	0.0	0.0	0.0	0.0	0.0	0.0	17.0	17.0	0.0	0.0	0.0	62.0	0.0	44.0	0.0	0.0	0.0	7.0	0.0	0.0	7.0	0.0	0.0	0.0	0.0	0.0	363.0	0.0
94	1874.0	1806.0	272.0	2283.0	0.0	113.0	149.0	0.0	0.0	0.0	0.0	0.0	0.0	0.0	258.0	101.0	0.0	0.0	0.0	0.0	143.0	0.0	0.0	55.0	0.0	0.0	0.0	749.0	0.0	0.0	1020.0	988.0	2723.0	0.0	0.0	0.0	29.0	96.0	453.0	0.0	0.0	0.0	0.0	0.0	79.0	0.0	56.0	40767.0	0.0
95	2405.0	329.0	604.0	0.0	0.0	0.0	0.0	0.0	207.0	0.0	0.0	79.0	189.0	0.0	0.0	0.0	0.0	0.0	91.0	0.0	0.0	54.0	0.0	0.0	0.0	0.0	0.0	0.0	24.0	24.0	0.0	24.0	42.0	42.0	0.0	42.0	0.0	0.0	0.0	1446.0	1860.0	0.0	219.0	0.0	0.0	24.0	0.0	18.0	24.0
96	4280.0	7014.0	502.0	1567.0	0.0	361.0	112.0	57.0	0.0	0.0	0.0	0.0	0.0	0.0	77.0	160.0	0.0	0.0	0.0	0.0	0.0	0.0	0.0	0.0	87.0	0.0	0.0	427.0	542.0	0.0	214.0	1487.0	703.0	0.0	65.0	0.0	67.0	180.0	160.0	0.0	0.0	0.0	0.0	0.0	0.0	0.0	0.0	15479.0	0.0
97	7473.0	1857.0	2534.0	262.0	0.0	0.0	0.0	0.0	1114.0	0.0	0.0	2771.0	2958.0	0.0	0.0	0.0	87.0	65.0	393.0	0.0	0.0	218.0	0.0	44.0	0.0	196.0	0.0	0.0	131.0	196.0	0.0	0.0	371.0	109.0	0.0	262.0	0.0	0.0	0.0	5812.0	1141.0	0.0	590.0	0.0	0.0	297.0	0.0	109.0	80.0
98	13251.0	3863.0	4167.0	444.0	0.0	0.0	0.0	246.0	163.0	57.0	0.0	31.0	140.0	43.0	0.0	140.0	89.0	0.0	796.0	0.0	0.0	80.0	0.0	11860.0	117.0	1100.0	0.0	0.0	210.0	106.0	0.0	0.0	959.0	131.0	0.0	163.0	0.0	77.0	0.0	655.0	304.0	163.0	134.0	0.0	0.0	29031.0	64.0	187.0	5717.0
99	14255.0	7407.0	4849.0	558.0	0.0	264.0	0.0	246.0	139.0	86.0	0.0	0.0	31.0	80.0	0.0	558.0	134.0	253.0	617.0	0.0	0.0	64.0	0.0	3081.0	175.0	529.0	0.0	156.0	999.0	123.0	0.0	0.0	558.0	205.0	0.0	116.0	0.0	440.0	240.0	705.0	176.0	205.0	99.0	0.0	0.0	2917.0	0.0	323.0	4056.0
100	2955.0	349.0	793.0	18.0	0.0	0.0	0.0	0.0	160.0	0.0	0.0	113.0	94.0	0.0	0.0	0.0	0.0	0.0	37.0	0.0	0.0	37.0	0.0	0.0	0.0	141.0	0.0	0.0	113.0	56.0	0.0	28.0	47.0	18.0	0.0	75.0	0.0	0.0	0.0	1992.0	2804.0	0.0	160.0	0.0	0.0	70.0	0.0	56.0	28.0
101	937.0	26901.0	182.0	1028.0	98.0	251.0	149.0	0.0	0.0	0.0	0.0	39.0	0.0	0.0	0.0	473.0	0.0	0.0	0.0	34.0	0.0	0.0	416.0	0.0	424.0	0.0	0.0	0.0	651.0	0.0	44.0	0.0	559.0	0.0	204.0	0.0	0.0	271.0	213.0	0.0	0.0	0.0	0.0	0.0	0.0	0.0	71.0	260.0	0.0
102	191.0	63.0	63.0	63.0	0.0	0.0	0.0	9.0	0.0	36.0	0.0	0.0	0.0	192.0	0.0	9.0	0.0	18.0	18.0	0.0	9.0	0.0	0.0	0.0	0.0	0.0	0.0	0.0	72.0	0.0	0.0	0.0	90.0	18.0	0.0	0.0	0.0	9.0	0.0	27.0	0.0	9.0	0.0	0.0	0.0	0.0	113.0	9.0	0.0
103	376.0	423.0	78.0	830.0	0.0	62.0	62.0	0.0	0.0	0.0	0.0	0.0	0.0	0.0	271.0	0.0	0.0	0.0	0.0	0.0	95.0	0.0	0.0	0.0	0.0	0.0	0.0	172.0	0.0	0.0	221.0	329.0	407.0	0.0	0.0	62.0	209.0	0.0	0.0	0.0	0.0	0.0	0.0	0.0	47.0	0.0	0.0	6730.0	0.0
104	4313.0	1732.0	866.0	442.0	0.0	0.0	0.0	958.0	0.0	0.0	0.0	0.0	0.0	24.0	0.0	175.0	0.0	95.0	285.0	0.0	0.0	0.0	0.0	66.0	0.0	0.0	0.0	0.0	211.0	0.0	0.0	0.0	645.0	0.0	0.0	0.0	0.0	0.0	0.0	82.0	0.0	0.0	0.0	0.0	0.0	0.0	0.0	442.0	0.0
105	120.0	481.0	0.0	420.0	0.0	0.0	0.0	0.0	0.0	0.0	30.0	0.0	0.0	0.0	77.0	0.0	0.0	0.0	0.0	0.0	0.0	0.0	120.0	0.0	30.0	0.0	0.0	120.0	0.0	0.0	12507.0	120.0	210.0	0.0	0.0	0.0	59.0	0.0	160.0	0.0	0.0	0.0	0.0	0.0	0.0	0.0	0.0	26458.0	0.0
106	259.0	91.0	100.0	55.0	7.0	0.0	0.0	0.0	0.0	7.0	26.0	0.0	0.0	459.0	0.0	0.0	7.0	36.0	55.0	0.0	7.0	0.0	0.0	0.0	0.0	0.0	0.0	0.0	0.0	0.0	0.0	0.0	285.0	0.0	0.0	0.0	0.0	0.0	0.0	0.0	0.0	0.0	0.0	0.0	26.0	0.0	213.0	7.0	0.0
107	2441.0	13656.0	434.0	832.0	142.0	277.0	541.0	0.0	0.0	0.0	0.0	62.0	95.0	0.0	0.0	389.0	0.0	0.0	0.0	26.0	79.0	0.0	777.0	0.0	643.0	0.0	0.0	0.0	524.0	0.0	59.0	107.0	651.0	0.0	105.0	0.0	44.0	348.0	0.0	180.0	0.0	0.0	0.0	0.0	0.0	0.0	0.0	361.0	92.0
108	8439.0	810.0	3429.0	145.0	0.0	62.0	0.0	0.0	6589.0	0.0	0.0	181.0	59.0	0.0	0.0	0.0	83.0	0.0	498.0	0.0	0.0	1164.0	0.0	66.0	0.0	270.0	0.0	0.0	103.0	7432.0	0.0	0.0	249.0	582.0	0.0	1288.0	0.0	0.0	0.0	13719.0	740.0	0.0	1330.0	0.0	0.0	99.0	0.0	103.0	138.0
109	3085.0	272.0	622.0	106.0	0.0	0.0	0.0	181.0	0.0	0.0	0.0	0.0	0.0	0.0	0.0	0.0	0.0	0.0	98.0	0.0	0.0	0.0	0.0	0.0	0.0	25.0	0.0	25.0	25.0	0.0	0.0	0.0	80.0	0.0	0.0	0.0	0.0	0.0	0.0	72.0	0.0	289.0	0.0	0.0	0.0	34.0	0.0	25.0	34.0
110	7174.0	1085.0	2886.0	302.0	54.0	0.0	0.0	106.0	0.0	0.0	0.0	0.0	0.0	24.0	0.0	0.0	224.0	126.0	700.0	0.0	0.0	0.0	0.0	0.0	0.0	371.0	0.0	0.0	109.0	0.0	0.0	0.0	549.0	164.0	0.0	0.0	0.0	0.0	0.0	151.0	0.0	1662.0	0.0	0.0	0.0	141.0	0.0	82.0	54.0
111	161.0	191.0	27.0	260.0	0.0	0.0	0.0	0.0	0.0	0.0	0.0	0.0	0.0	0.0	0.0	8.0	0.0	0.0	27.0	17.0	0.0	0.0	0.0	0.0	0.0	0.0	0.0	57.0	0.0	0.0	0.0	0.0	84.0	0.0	0.0	0.0	0.0	0.0	0.0	0.0	19.0	0.0	0.0	0.0	0.0	0.0	19.0	586.0	0.0
112	326.0	363.0	63.0	300.0	0.0	42.0	26.0	0.0	0.0	0.0	0.0	0.0	0.0	0.0	0.0	0.0	0.0	0.0	26.0	69.0	42.0	0.0	26.0	0.0	0.0	0.0	0.0	8854.0	79.0	0.0	0.0	31.0	237.0	0.0	0.0	0.0	0.0	0.0	0.0	0.0	0.0	0.0	0.0	0.0	0.0	0.0	0.0	1442.0	31.0
113	797.0	3281.0	166.0	203.0	0.0	173.0	0.0	0.0	0.0	0.0	0.0	0.0	0.0	0.0	0.0	117.0	0.0	0.0	0.0	0.0	0.0	0.0	0.0	0.0	55.0	0.0	0.0	0.0	426.0	0.0	29.0	74.0	210.0	0.0	191.0	0.0	0.0	111.0	0.0	0.0	0.0	0.0	0.0	0.0	0.0	0.0	0.0	667.0	0.0
114	4938.0	12077.0	684.0	1410.0	0.0	3313.0	0.0	0.0	0.0	0.0	88.0	0.0	0.0	0.0	77.0	219.0	0.0	0.0	0.0	0.0	175.0	0.0	0.0	0.0	87.0	0.0	0.0	313.0	919.0	0.0	207.0	294.0	1361.0	0.0	1026.0	63.0	14.0	406.0	133.0	0.0	0.0	86.0	0.0	0.0	0.0	0.0	0.0	9134.0	161.0
115	295.0	138.0	33.0	166.0	23.0	14.0	0.0	14.0	0.0	0.0	0.0	0.0	0.0	361.0	0.0	0.0	33.0	71.0	52.0	0.0	0.0	0.0	0.0	0.0	14.0	0.0	0.0	0.0	0.0	0.0	0.0	0.0	323.0	0.0	0.0	0.0	0.0	14.0	0.0	52.0	0.0	0.0	0.0	0.0	23.0	0.0	640.0	0.0	0.0
116	5253.0	4475.0	1478.0	739.0	82.0	0.0	0.0	1135.0	0.0	40.0	70.0	0.0	23.0	155.0	0.0	291.0	0.0	105.0	622.0	0.0	0.0	0.0	0.0	77.0	291.0	0.0	0.0	113.0	564.0	53.0	0.0	107.0	642.0	0.0	65.0	0.0	0.0	311.0	0.0	175.0	63.0	0.0	0.0	0.0	106.0	175.0	0.0	1442.0	69.0
117	207.0	106.0	70.0	114.0	0.0	0.0	25.0	8.0	0.0	0.0	0.0	0.0	0.0	16.0	0.0	0.0	0.0	8.0	0.0	0.0	0.0	0.0	0.0	0.0	0.0	0.0	0.0	0.0	0.0	0.0	0.0	0.0	170.0	0.0	0.0	0.0	0.0	0.0	0.0	0.0	0.0	0.0	0.0	0.0	0.0	0.0	61.0	8.0	0.0
118	7148.0	4928.0	1949.0	9964.0	301.0	226.0	1408.0	246.0	244.0	168.0	379.0	23.0	31.0	43.0	1137.0	236.0	194.0	380.0	758.0	4974.0	159.0	90.0	4494.0	353.0	175.0	313.0	0.0	242.0	433.0	26.0	125.0	201.0	13267.0	106.0	0.0	95.0	149.0	232.0	320.0	433.0	105.0	124.0	0.0	0.0	649.0	297.0	99.0	1028.0	196.0
119	654.0	457.0	107.0	1588.0	0.0	0.0	0.0	0.0	0.0	0.0	0.0	0.0	0.0	43.0	0.0	0.0	0.0	71.0	0.0	0.0	0.0	0.0	0.0	0.0	0.0	0.0	1588.0	0.0	0.0	0.0	0.0	0.0	2844.0	0.0	0.0	0.0	0.0	0.0	0.0	0.0	0.0	0.0	0.0	0.0	233.0	0.0	42.0	71.0	0.0
120	204.0	364.0	45.0	660.0	0.0	0.0	45.0	0.0	0.0	0.0	0.0	0.0	0.0	0.0	2436.0	0.0	0.0	0.0	0.0	0.0	1229.0	0.0	45.0	0.0	0.0	0.0	0.0	113.0	91.0	0.0	45.0	68.0	295.0	0.0	0.0	0.0	1408.0	0.0	45.0	0.0	0.0	0.0	0.0	0.0	0.0	0.0	0.0	4189.0	0.0
121	3223.0	1552.0	784.0	938.0	0.0	0.0	0.0	0.0	0.0	136.0	0.0	23.0	0.0	22305.0	0.0	0.0	170.0	818.0	289.0	0.0	79.0	0.0	0.0	0.0	0.0	0.0	0.0	0.0	102.0	0.0	0.0	0.0	2541.0	0.0	0.0	0.0	22.0	0.0	0.0	0.0	0.0	0.0	0.0	0.0	204.0	0.0	20455.0	136.0	0.0
122	119398.0	1125.0	34921.0	793.0	0.0	0.0	0.0	213.0	244.0	168.0	0.0	354.0	139.0	31.0	0.0	0.0	598.0	105.0	12740.0	17.0	0.0	101.0	0.0	265.0	0.0	11691.0	0.0	0.0	0.0	398.0	0.0	0.0	665.0	2967.0	0.0	965.0	0.0	0.0	0.0	809.0	676.0	508.0	226.0	0.0	0.0	693.0	35.0	0.0	346.0
123	984.0	840.0	143.0	9414.0	208.0	0.0	130.0	0.0	0.0	40.0	937.0	0.0	0.0	0.0	0.0	0.0	0.0	190.0	143.0	34.0	0.0	0.0	348.0	0.0	0.0	61.0	0.0	0.0	143.0	0.0	0.0	0.0	79954.0	0.0	0.0	0.0	0.0	0.0	1227.0	0.0	0.0	0.0	0.0	0.0	3569.0	0.0	71.0	656.0	0.0
124	2162.0	1137.0	544.0	1837.0	115.0	0.0	162.0	0.0	0.0	0.0	70.0	0.0	0.0	0.0	170.0	0.0	0.0	0.0	186.0	390.0	0.0	26.0	113.0	0.0	0.0	0.0	0.0	0.0	0.0	0.0	0.0	0.0	2714.0	0.0	0.0	0.0	0.0	0.0	0.0	0.0	0.0	0.0	0.0	0.0	308.0	0.0	0.0	430.0	0.0
125	940.0	4278.0	133.0	222.0	0.0	100.0	0.0	0.0	0.0	0.0	0.0	0.0	0.0	0.0	0.0	0.0	0.0	0.0	0.0	0.0	0.0	0.0	44.0	0.0	0.0	0.0	0.0	0.0	273.0	0.0	0.0	51.0	88.0	0.0	52.0	0.0	0.0	59.0	0.0	88.0	0.0	0.0	0.0	0.0	0.0	0.0	0.0	318.0	0.0
126	3817.0	17392.0	919.0	636.0	0.0	277.0	0.0	0.0	0.0	28.0	0.0	0.0	0.0	0.0	0.0	626.0	0.0	0.0	141.0	0.0	0.0	0.0	0.0	88.0	204.0	106.0	0.0	0.0	22093.0	0.0	0.0	0.0	636.0	0.0	131.0	74.0	0.0	1201.0	0.0	424.0	63.0	49.0	0.0	0.0	0.0	169.0	0.0	106.0	288.0
127	2532.0	537.0	1036.0	63.0	0.0	0.0	0.0	0.0	40972.0	0.0	25.0	165.0	111.0	0.0	0.0	0.0	76.0	25.0	63.0	0.0	0.0	4182.0	0.0	25.0	0.0	166.0	0.0	0.0	25.0	1114.0	0.0	0.0	307.0	63.0	0.0	255.0	0.0	0.0	0.0	8736.0	296.0	51.0	1407.0	0.0	0.0	51.0	0.0	0.0	51.0
128	1871.0	179.0	931.0	107.0	0.0	0.0	0.0	0.0	868.0	0.0	0.0	456.0	740.0	0.0	0.0	0.0	0.0	0.0	116.0	0.0	0.0	161.0	0.0	55.0	0.0	71.0	0.0	0.0	0.0	161.0	0.0	0.0	80.0	80.0	0.0	107.0	0.0	26.0	0.0	2516.0	148.0	0.0	179.0	0.0	0.0	35.0	0.0	26.0	35.0
129	17834.0	3715.0	7982.0	623.0	0.0	163.0	0.0	378.0	191.0	0.0	0.0	0.0	31.0	31.0	0.0	152.0	164.0	0.0	1294.0	0.0	0.0	0.0	0.0	3975.0	102.0	647.0	0.0	0.0	671.0	70.0	0.0	0.0	575.0	215.0	0.0	106.0	0.0	215.0	0.0	886.0	126.0	111.0	92.0	0.0	0.0	15222.0	0.0	455.0	5058.0
130	0.0	0.0	0.0	0.0	0.0	0.0	0.0	0.0	0.0	0.0	0.0	0.0	0.0	0.0	0.0	0.0	0.0	0.0	0.0	0.0	0.0	0.0	0.0	0.0	0.0	0.0	0.0	0.0	0.0	0.0	0.0	0.0	0.0	0.0	0.0	0.0	0.0	0.0	0.0	0.0	0.0	0.0	0.0	0.0	0.0	0.0	0.0	0.0	0.0
131	134.0	120.0	14.0	304.0	0.0	14.0	56.0	0.0	0.0	0.0	28.0	0.0	0.0	0.0	84.0	0.0	0.0	0.0	42.0	12264.0	0.0	0.0	162.0	0.0	0.0	0.0	0.0	35.0	14.0	0.0	0.0	0.0	672.0	0.0	0.0	0.0	0.0	0.0	35.0	0.0	0.0	0.0	42.0	0.0	84.0	0.0	0.0	56.0	0.0
132	10554.0	887.0	1952.0	501.0	109.0	0.0	0.0	246.0	0.0	0.0	0.0	0.0	0.0	0.0	0.0	62.0	62.0	190.0	396.0	0.0	0.0	0.0	0.0	66.0	0.0	208.0	0.0	0.0	114.0	0.0	0.0	0.0	751.0	0.0	0.0	159.0	0.0	83.0	0.0	156.0	0.0	845.0	0.0	0.0	0.0	141.0	0.0	62.0	83.0
133	18106.0	21274.0	4032.0	823.0	109.0	246.0	0.0	123.0	246.0	65.0	70.0	0.0	67.0	0.0	0.0	534.0	164.0	116.0	823.0	0.0	0.0	106.0	0.0	2374.0	288.0	411.0	0.0	0.0	2222.0	115.0	0.0	0.0	1134.0	205.0	52.0	205.0	0.0	740.0	0.0	3250.0	148.0	186.0	169.0	0.0	79.0	2591.0	0.0	411.0	6748.0
134	796.0	1228.0	165.0	1029.0	0.0	0.0	168.0	0.0	0.0	0.0	0.0	0.0	0.0	0.0	2497.0	0.0	0.0	0.0	66.0	0.0	1313.0	0.0	165.0	0.0	0.0	0.0	0.0	232.0	0.0	0.0	0.0	315.0	414.0	0.0	0.0	0.0	1138.0	0.0	0.0	0.0	0.0	0.0	0.0	0.0	0.0	0.0	0.0	2971.0	0.0
135	4273.0	37011.0	724.0	686.0	82.0	6295.0	0.0	0.0	0.0	0.0	159.0	0.0	0.0	0.0	0.0	3548.0	0.0	0.0	152.0	0.0	0.0	0.0	0.0	55.0	1828.0	0.0	0.0	76.0	10531.0	0.0	29.0	0.0	457.0	0.0	1549.0	0.0	0.0	4235.0	76.0	0.0	0.0	0.0	0.0	0.0	0.0	0.0	0.0	1182.0	0.0
136	746.0	539.0	62.0	3629.0	62.0	0.0	23660.0	62.0	0.0	20.0	103.0	0.0	0.0	0.0	560.0	0.0	0.0	0.0	0.0	104.0	0.0	0.0	51958.0	0.0	0.0	0.0	0.0	165.0	124.0	0.0	0.0	62.0	1203.0	0.0	0.0	0.0	0.0	0.0	228.0	0.0	0.0	0.0	0.0	0.0	103.0	0.0	0.0	456.0	0.0
137	872.0	2131.0	55.0	567.0	0.0	55.0	0.0	0.0	0.0	0.0	0.0	0.0	0.0	0.0	0.0	55.0	0.0	0.0	0.0	0.0	0.0	0.0	0.0	0.0	0.0	0.0	0.0	41.0	179.0	0.0	354.0	134.0	609.0	0.0	0.0	0.0	0.0	0.0	41.0	0.0	0.0	0.0	0.0	0.0	0.0	0.0	0.0	1634.0	0.0
138	551.0	221.0	90.0	570.0	63.0	0.0	0.0	56.0	0.0	0.0	105.0	0.0	0.0	577.0	0.0	22.0	0.0	1579.0	56.0	17.0	0.0	0.0	0.0	0.0	0.0	0.0	0.0	0.0	22.0	0.0	0.0	0.0	1361.0	0.0	0.0	0.0	0.0	0.0	131.0	0.0	0.0	0.0	0.0	0.0	131.0	0.0	1526.0	138.0	0.0
139	2802.0	2802.0	335.0	1797.0	0.0	113.0	336.0	0.0	0.0	0.0	0.0	0.0	0.0	0.0	181.0	0.0	0.0	0.0	0.0	87.0	151.0	0.0	487.0	0.0	0.0	0.0	0.0	3137.0	152.0	0.0	118.0	3502.0	974.0	0.0	65.0	0.0	179.0	0.0	0.0	0.0	0.0	0.0	0.0	0.0	0.0	0.0	0.0	9422.0	0.0
140	1508.0	623.0	131.0	59433.0	142.0	0.0	784.0	0.0	0.0	40.0	1344.0	0.0	0.0	0.0	196.0	0.0	0.0	95.0	98.0	87.0	79.0	0.0	14333.0	0.0	0.0	0.0	0.0	98.0	131.0	0.0	88.0	0.0	54513.0	0.0	0.0	0.0	0.0	0.0	2562.0	0.0	0.0	0.0	0.0	0.0	3303.0	0.0	113.0	1869.0	0.0
141	5630.0	4670.0	1375.0	1102.0	126.0	113.0	0.0	715.0	69.0	0.0	106.0	23.0	0.0	68.0	0.0	152.0	0.0	306.0	363.0	0.0	0.0	16.0	0.0	99.0	131.0	0.0	0.0	0.0	557.0	0.0	0.0	160.0	843.0	82.0	52.0	0.0	0.0	168.0	133.0	194.0	0.0	62.0	0.0	0.0	106.0	155.0	56.0	700.0	155.0
142	3341.0	2134.0	987.0	388.0	71.0	0.0	0.0	388.0	0.0	0.0	0.0	0.0	0.0	0.0	0.0	109.0	0.0	0.0	269.0	0.0	0.0	0.0	0.0	0.0	149.0	0.0	0.0	89.0	179.0	0.0	0.0	160.0	438.0	0.0	0.0	0.0	0.0	109.0	0.0	0.0	0.0	0.0	0.0	0.0	0.0	0.0	0.0	2115.0	0.0
143	5382.0	598.0	1664.0	169.0	0.0	0.0	0.0	164.0	0.0	0.0	0.0	0.0	0.0	0.0	0.0	0.0	269.0	65.0	520.0	0.0	0.0	0.0	0.0	110.0	0.0	169.0	0.0	0.0	0.0	0.0	0.0	0.0	390.0	104.0	39.0	127.0	0.0	0.0	0.0	247.0	0.0	1326.0	0.0	0.0	0.0	99.0	0.0	52.0	0.0
144	2846.0	7912.0	307.0	360.0	0.0	1121.0	0.0	0.0	40.0	0.0	0.0	0.0	0.0	0.0	0.0	1082.0	0.0	0.0	80.0	17.0	0.0	0.0	0.0	0.0	629.0	40.0	0.0	0.0	1844.0	0.0	0.0	0.0	213.0	0.0	593.0	0.0	0.0	4749.0	0.0	40.0	0.0	0.0	0.0	0.0	0.0	0.0	0.0	173.0	0.0
145	431.0	398.0	0.0	398.0	33.0	0.0	66.0	0.0	0.0	0.0	0.0	0.0	0.0	0.0	634.0	0.0	0.0	0.0	0.0	0.0	1146.0	0.0	66.0	0.0	0.0	0.0	0.0	165.0	66.0	0.0	325.0	165.0	298.0	0.0	0.0	0.0	277.0	0.0	0.0	33.0	0.0	0.0	0.0	132.0	0.0	0.0	0.0	35382.0	0.0
146	951.0	797.0	231.0	7972.0	126.0	0.0	77.0	0.0	0.0	0.0	1362.0	0.0	0.0	0.0	51.0	0.0	0.0	105.0	77.0	0.0	0.0	0.0	514.0	0.0	0.0	0.0	0.0	102.0	591.0	0.0	0.0	0.0	138389.0	0.0	0.0	0.0	0.0	0.0	1815.0	0.0	0.0	0.0	0.0	0.0	4449.0	0.0	120.0	771.0	0.0
147	282.0	344.0	94.0	250.0	0.0	62.0	0.0	0.0	0.0	0.0	0.0	0.0	0.0	0.0	0.0	0.0	0.0	0.0	0.0	0.0	79.0	0.0	0.0	0.0	0.0	0.0	0.0	125.0	62.0	0.0	5287.0	156.0	125.0	0.0	31.0	0.0	22.0	0.0	0.0	0.0	0.0	0.0	0.0	0.0	0.0	0.0	0.0	28363.0	0.0
148	2483.0	2596.0	489.0	17457.0	482.0	0.0	93.0	98.0	0.0	65.0	5008.0	0.0	0.0	49.0	0.0	0.0	149.0	380.0	338.0	17.0	0.0	0.0	376.0	0.0	0.0	263.0	0.0	0.0	526.0	0.0	0.0	0.0	116105.0	0.0	0.0	0.0	44.0	135.0	4057.0	0.0	0.0	62.0	0.0	0.0	46841.0	0.0	184.0	1655.0	0.0
149	5151.0	777.0	1256.0	57.0	0.0	38.0	0.0	0.0	297.0	0.0	0.0	249.0	345.0	0.0	0.0	0.0	28.0	0.0	326.0	0.0	0.0	143.0	0.0	19.0	0.0	163.0	0.0	0.0	0.0	105.0	0.0	0.0	95.0	76.0	0.0	105.0	0.0	0.0	0.0	3731.0	3079.0	0.0	374.0	0.0	0.0	28.0	0.0	57.0	127.0
150	0.0	0.0	0.0	0.0	0.0	0.0	0.0	0.0	0.0	0.0	0.0	0.0	0.0	0.0	0.0	0.0	0.0	0.0	0.0	0.0	0.0	0.0	0.0	0.0	0.0	0.0	0.0	0.0	0.0	0.0	0.0	0.0	0.0	0.0	0.0	0.0	0.0	0.0	0.0	0.0	0.0	0.0	0.0	0.0	0.0	0.0	0.0	0.0	0.0
151	6875.0	10368.0	1455.0	2015.0	153.0	380.0	242.0	0.0	0.0	0.0	0.0	31.0	15.0	68.0	116.0	203.0	119.0	0.0	335.0	61.0	127.0	0.0	0.0	66.0	117.0	0.0	0.0	327.0	806.0	0.0	51.0	147.0	1588.0	65.0	112.0	0.0	89.0	135.0	0.0	0.0	0.0	86.0	0.0	0.0	106.0	0.0	56.0	5288.0	0.0
152	3089.0	3801.0	772.0	68732.0	888.0	163.0	448.0	0.0	0.0	0.0	31925.0	0.0	0.0	31.0	207.0	152.0	0.0	994.0	712.0	78.0	111.0	0.0	1128.0	110.0	117.0	179.0	0.0	653.0	594.0	35.0	88.0	201.0	173820.0	49.0	85.0	0.0	134.0	0.0	23702.0	0.0	63.0	0.0	0.0	0.0	9623.0	0.0	412.0	8494.0	196.0
153	4350.0	19477.0	901.0	1489.0	87.0	1612.0	130.0	156.0	157.0	28.0	70.0	102.0	39.0	68.0	0.0	3113.0	209.0	190.0	0.0	0.0	79.0	64.0	0.0	0.0	2516.0	313.0	0.0	0.0	12568.0	70.0	44.0	0.0	1588.0	0.0	738.0	95.0	0.0	25607.0	133.0	548.0	0.0	186.0	63.0	0.0	0.0	113.0	113.0	587.0	115.0
154	2399.0	1667.0	488.0	2277.0	0.0	125.0	112.0	74.0	0.0	0.0	0.0	15.0	0.0	0.0	26621.0	0.0	0.0	0.0	244.0	34.0	8677.0	0.0	366.0	66.0	0.0	0.0	0.0	325.0	162.0	0.0	81.0	447.0	1134.0	0.0	52.0	0.0	36630.0	0.0	320.0	0.0	0.0	0.0	0.0	0.0	0.0	0.0	0.0	11714.0	0.0
155	1005.0	5131.0	173.0	508.0	0.0	92.0	0.0	0.0	0.0	0.0	0.0	0.0	0.0	0.0	0.0	127.0	0.0	0.0	0.0	0.0	0.0	0.0	0.0	0.0	0.0	0.0	0.0	57.0	358.0	0.0	103.0	46.0	161.0	0.0	0.0	0.0	0.0	46.0	0.0	0.0	0.0	0.0	0.0	0.0	0.0	0.0	0.0	704.0	0.0
156	5302.0	112835.0	1102.0	805.0	127.0	296.0	112.0	0.0	104.0	0.0	0.0	0.0	23.0	0.0	0.0	975.0	89.0	0.0	169.0	0.0	0.0	0.0	169.0	55.0	890.0	127.0	0.0	0.0	10477.0	0.0	0.0	0.0	593.0	65.0	254.0	84.0	52.0	1187.0	0.0	424.0	63.0	62.0	49.0	0.0	0.0	0.0	42.0	339.0	127.0
157	15597.0	9185.0	3370.0	3041.0	340.0	239.0	130.0	805.0	139.0	0.0	106.0	62.0	15.0	86.0	0.0	169.0	119.0	348.0	1013.0	0.0	47.0	0.0	0.0	66.0	234.0	283.0	0.0	370.0	1759.0	0.0	162.0	670.0	2723.0	205.0	197.0	0.0	0.0	387.0	640.0	566.0	0.0	136.0	42.0	0.0	266.0	113.0	128.0	13556.0	103.0
158	1162.0	975.0	225.0	47559.0	279.0	0.0	392.0	0.0	0.0	0.0	1256.0	0.0	0.0	31.0	77.0	0.0	0.0	105.0	0.0	122.0	0.0	0.0	1125.0	0.0	0.0	0.0	0.0	112.0	600.0	0.0	59.0	0.0	134501.0	0.0	0.0	0.0	22.0	0.0	2562.0	0.0	0.0	62.0	0.0	0.0	6188.0	0.0	92.0	2025.0	0.0
159	2515.0	28687.0	736.0	1942.0	312.0	541.0	504.0	98.0	0.0	0.0	513.0	110.0	31.0	62.0	0.0	1032.0	0.0	0.0	0.0	34.0	0.0	42.0	1778.0	0.0	1346.0	0.0	0.0	156.0	920.0	53.0	0.0	134.0	879.0	0.0	210.0	0.0	0.0	930.0	293.0	306.0	84.0	0.0	70.0	0.0	106.0	0.0	99.0	879.0	0.0
160	893.0	4454.0	142.0	452.0	0.0	166.0	0.0	0.0	0.0	0.0	0.0	0.0	0.0	0.0	90.0	47.0	0.0	0.0	0.0	0.0	47.0	0.0	47.0	0.0	0.0	0.0	0.0	0.0	214.0	0.0	155.0	59.0	166.0	0.0	0.0	0.0	0.0	71.0	0.0	0.0	0.0	0.0	0.0	0.0	0.0	0.0	0.0	631.0	0.0
161	280.0	157.0	43.0	2949.0	17.0	0.0	61.0	17.0	0.0	0.0	194.0	0.0	0.0	0.0	140.0	0.0	0.0	0.0	0.0	17.0	0.0	35.0	26.0	0.0	0.0	0.0	0.0	26.0	26.0	0.0	0.0	0.0	27693.0	0.0	0.0	0.0	17.0	0.0	320.0	0.0	0.0	0.0	0.0	0.0	1625.0	0.0	0.0	210.0	0.0
162	2907.0	272.0	929.0	51.0	0.0	0.0	0.0	0.0	11145.0	0.0	0.0	102.0	155.0	0.0	0.0	0.0	0.0	0.0	230.0	0.0	0.0	443.0	0.0	0.0	0.0	110.0	0.0	0.0	17.0	1601.0	0.0	0.0	59.0	85.0	0.0	494.0	0.0	0.0	0.0	5977.0	317.0	0.0	724.0	0.0	0.0	42.0	0.0	0.0	59.0
163	5155.0	3441.0	1003.0	487.0	98.0	0.0	0.0	666.0	0.0	0.0	0.0	0.0	0.0	0.0	0.0	167.0	0.0	84.0	445.0	0.0	0.0	0.0	0.0	0.0	209.0	139.0	0.0	0.0	473.0	0.0	29.0	107.0	654.0	65.0	0.0	0.0	0.0	209.0	133.0	125.0	0.0	74.0	0.0	0.0	133.0	111.0	0.0	2115.0	0.0
164	887.0	348.0	213.0	221.0	126.0	0.0	0.0	0.0	0.0	63.0	71.0	0.0	0.0	2932.0	0.0	0.0	0.0	2908.0	79.0	0.0	0.0	0.0	0.0	0.0	0.0	0.0	0.0	0.0	39.0	0.0	0.0	0.0	641.0	0.0	0.0	0.0	0.0	0.0	0.0	0.0	0.0	0.0	0.0	0.0	0.0	0.0	3093.0	71.0	0.0
165	1296.0	2163.0	241.0	652.0	0.0	62.0	0.0	0.0	0.0	0.0	0.0	0.0	0.0	0.0	0.0	0.0	0.0	0.0	71.0	0.0	0.0	0.0	178.0	0.0	0.0	0.0	0.0	242.0	223.0	0.0	0.0	335.0	304.0	0.0	59.0	0.0	0.0	0.0	71.0	0.0	0.0	0.0	0.0	0.0	0.0	0.0	0.0	4615.0	0.0
166	1034.0	1509.0	204.0	521.0	87.0	121.0	74.0	0.0	0.0	0.0	88.0	0.0	0.0	0.0	0.0	0.0	0.0	0.0	121.0	26.0	0.0	0.0	167.0	0.0	0.0	0.0	0.0	0.0	158.0	0.0	51.0	83.0	307.0	0.0	149.0	0.0	14.0	74.0	65.0	0.0	0.0	0.0	0.0	0.0	0.0	0.0	0.0	558.0	0.0
167	6506.0	1952.0	2186.0	307.0	115.0	0.0	0.0	9584.0	0.0	28.0	0.0	0.0	0.0	0.0	0.0	0.0	0.0	105.0	392.0	0.0	0.0	0.0	0.0	244.0	87.0	275.0	0.0	0.0	159.0	61.0	0.0	0.0	445.0	65.0	0.0	0.0	0.0	106.0	293.0	254.0	0.0	49.0	0.0	0.0	0.0	297.0	0.0	191.0	668.0
168	0.0	0.0	0.0	0.0	0.0	0.0	112.0	0.0	0.0	0.0	0.0	0.0	0.0	0.0	0.0	0.0	0.0	0.0	0.0	279.0	0.0	0.0	0.0	0.0	0.0	0.0	0.0	0.0	0.0	0.0	0.0	0.0	1134.0	0.0	0.0	0.0	22.0	0.0	0.0	0.0	0.0	0.0	0.0	0.0	79.0	0.0	0.0	0.0	0.0
169	641.0	74.0	211.0	17.0	0.0	0.0	0.0	0.0	17.0	0.0	0.0	35.0	0.0	0.0	0.0	17.0	0.0	0.0	62.0	0.0	0.0	0.0	0.0	8.0	8.0	8.0	0.0	0.0	0.0	0.0	0.0	8.0	8.0	35.0	8.0	44.0	0.0	8.0	0.0	426.0	558.0	0.0	101.0	8.0	0.0	8.0	0.0	17.0	17.0
170	7283.0	1021.0	5307.0	88.0	0.0	0.0	0.0	0.0	1221.0	0.0	0.0	5018.0	88.0	0.0	0.0	0.0	44.0	44.0	421.0	0.0	0.0	199.0	0.0	132.0	0.0	310.0	0.0	0.0	66.0	177.0	0.0	0.0	244.0	244.0	0.0	843.0	0.0	0.0	0.0	9060.0	32371.0	0.0	488.0	0.0	0.0	84.0	0.0	155.0	138.0
171	168.0	235.0	16.0	824.0	0.0	0.0	93.0	0.0	0.0	0.0	0.0	0.0	0.0	0.0	2471.0	0.0	0.0	0.0	0.0	17.0	18742.0	0.0	100.0	16.0	0.0	0.0	0.0	117.0	0.0	0.0	16.0	134.0	336.0	0.0	0.0	0.0	2757.0	0.0	33.0	0.0	67.0	0.0	0.0	0.0	0.0	0.0	0.0	9220.0	0.0
172	15623.0	970.0	7999.0	114.0	0.0	0.0	0.0	0.0	297.0	32.0	0.0	173.0	119.0	0.0	0.0	0.0	284.0	0.0	2351.0	0.0	0.0	80.0	0.0	99.0	0.0	1119.0	0.0	0.0	79.0	663.0	0.0	0.0	136.0	3092.0	0.0	286.0	0.0	0.0	0.0	1002.0	740.0	322.0	127.0	0.0	0.0	254.0	0.0	0.0	150.0
173	15123.0	6980.0	3366.0	1039.0	0.0	247.0	0.0	181.0	198.0	65.0	88.0	204.0	321.0	49.0	0.0	135.0	297.0	0.0	495.0	0.0	0.0	176.0	0.0	2871.0	87.0	742.0	0.0	0.0	470.0	106.0	0.0	0.0	940.0	82.0	52.0	201.0	0.0	116.0	0.0	2598.0	742.0	111.0	247.0	0.0	159.0	3172.0	0.0	297.0	3927.0
174	295.0	385.0	0.0	613.0	0.0	0.0	0.0	0.0	0.0	0.0	0.0	0.0	0.0	0.0	181.0	0.0	0.0	0.0	0.0	0.0	151.0	0.0	90.0	0.0	0.0	0.0	0.0	249.0	0.0	0.0	295.0	1475.0	158.0	0.0	68.0	0.0	112.0	45.0	45.0	158.0	0.0	0.0	0.0	0.0	45.0	0.0	0.0	12787.0	0.0
175	1284.0	302.0	453.0	240.0	82.0	0.0	0.0	0.0	0.0	0.0	41.0	0.0	0.0	1030.0	0.0	0.0	0.0	418.0	54.0	0.0	0.0	0.0	0.0	0.0	0.0	34.0	0.0	0.0	0.0	0.0	0.0	0.0	350.0	0.0	0.0	0.0	0.0	27.0	54.0	0.0	0.0	0.0	0.0	0.0	0.0	34.0	341.0	151.0	34.0
176	766.0	6129.0	118.0	383.0	82.0	340.0	66.0	0.0	0.0	0.0	0.0	0.0	0.0	0.0	0.0	118.0	0.0	0.0	0.0	0.0	0.0	0.0	132.0	0.0	0.0	0.0	0.0	0.0	343.0	0.0	0.0	0.0	409.0	0.0	230.0	0.0	0.0	155.0	0.0	0.0	0.0	0.0	0.0	0.0	0.0	0.0	0.0	251.0	52.0
177	601.0	386.0	0.0	4423.0	0.0	0.0	944.0	0.0	0.0	0.0	128.0	0.0	0.0	0.0	2018.0	0.0	0.0	0.0	0.0	1330.0	47.0	0.0	22978.0	0.0	0.0	0.0	0.0	214.0	85.0	0.0	0.0	0.0	2190.0	0.0	0.0	0.0	44.0	0.0	300.0	0.0	0.0	0.0	0.0	0.0	257.0	0.0	0.0	601.0	0.0
178	2048.0	2901.0	658.0	2365.0	0.0	195.0	280.0	74.0	0.0	0.0	141.0	0.0	0.0	0.0	90.0	146.0	0.0	0.0	0.0	78.0	0.0	0.0	609.0	0.0	131.0	0.0	0.0	0.0	146.0	0.0	569.0	214.0	829.0	0.0	59.0	0.0	97.0	96.0	427.0	0.0	0.0	0.0	0.0	0.0	0.0	0.0	0.0	2884.0	0.0
179	0.0	0.0	0.0	0.0	0.0	0.0	0.0	0.0	0.0	0.0	0.0	0.0	0.0	0.0	0.0	0.0	0.0	0.0	0.0	0.0	0.0	0.0	0.0	0.0	0.0	0.0	0.0	0.0	0.0	0.0	0.0	0.0	0.0	0.0	0.0	0.0	0.0	0.0	0.0	0.0	0.0	0.0	0.0	0.0	0.0	0.0	0.0	0.0	0.0
180	4006.0	2271.0	844.0	125.0	0.0	0.0	0.0	0.0	79.0	32.0	0.0	0.0	102.0	0.0	0.0	0.0	45.0	0.0	273.0	0.0	0.0	0.0	0.0	640.0	0.0	91.0	0.0	0.0	182.0	26.0	0.0	0.0	148.0	0.0	0.0	45.0	0.0	68.0	0.0	1426.0	79.0	0.0	35.0	0.0	0.0	552.0	0.0	136.0	1689.0
181	1833.0	1092.0	402.0	427.0	0.0	0.0	0.0	261.0	0.0	32.0	0.0	0.0	0.0	0.0	0.0	0.0	0.0	126.0	102.0	0.0	0.0	0.0	0.0	0.0	140.0	0.0	0.0	0.0	121.0	0.0	0.0	63.0	645.0	0.0	0.0	0.0	14.0	0.0	83.0	0.0	0.0	0.0	0.0	0.0	0.0	0.0	42.0	261.0	51.0
182	765.0	2678.0	171.0	448.0	0.0	0.0	0.0	0.0	0.0	0.0	0.0	0.0	0.0	0.0	0.0	118.0	0.0	0.0	39.0	61.0	0.0	0.0	52.0	0.0	0.0	0.0	0.0	65.0	263.0	0.0	118.0	0.0	329.0	0.0	0.0	0.0	0.0	0.0	65.0	0.0	0.0	0.0	0.0	0.0	0.0	0.0	0.0	580.0	0.0
183	0.0	0.0	0.0	0.0	0.0	0.0	0.0	0.0	0.0	0.0	0.0	0.0	0.0	0.0	0.0	0.0	0.0	0.0	0.0	0.0	0.0	0.0	0.0	0.0	0.0	0.0	0.0	0.0	0.0	0.0	0.0	0.0	0.0	0.0	0.0	0.0	0.0	0.0	0.0	0.0	0.0	0.0	0.0	0.0	0.0	0.0	0.0	0.0	0.0
184	12937.0	6553.0	2330.0	5364.0	0.0	138.0	112.0	230.0	332.0	114.0	106.0	15.0	127.0	124.0	412.0	135.0	284.0	190.0	1189.0	34.0	873.0	101.0	436.0	187.0	87.0	582.0	0.0	128.0	335.0	79.0	51.0	308.0	6127.0	352.0	0.0	137.0	119.0	0.0	480.0	898.0	631.0	148.0	120.0	3859.0	266.0	212.0	128.0	946.0	254.0
185	4227.0	6491.0	1524.0	2402.0	0.0	163.0	130.0	213.0	157.0	0.0	141.0	23.0	51.0	0.0	0.0	169.0	194.0	148.0	254.0	52.0	95.0	53.0	346.0	66.0	204.0	179.0	0.0	0.0	438.0	0.0	414.0	174.0	2042.0	49.0	65.0	95.0	0.0	174.0	160.0	346.0	0.0	86.0	77.0	0.0	133.0	0.0	42.0	877.0	196.0
186	0.0	0.0	0.0	0.0	0.0	0.0	0.0	0.0	0.0	0.0	0.0	0.0	0.0	0.0	0.0	0.0	0.0	0.0	0.0	0.0	0.0	0.0	0.0	0.0	0.0	0.0	0.0	0.0	0.0	0.0	0.0	0.0	0.0	0.0	0.0	0.0	0.0	0.0	0.0	0.0	0.0	0.0	0.0	0.0	0.0	0.0	0.0	0.0	0.0
187	300.0	1234.0	45.0	707.0	45.0	0.0	60.0	0.0	0.0	0.0	247.0	0.0	0.0	0.0	0.0	60.0	0.0	0.0	0.0	17.0	0.0	0.0	60.0	0.0	0.0	0.0	0.0	0.0	45.0	0.0	26326.0	0.0	300.0	0.0	0.0	0.0	29.0	0.0	186.0	0.0	0.0	0.0	0.0	0.0	0.0	0.0	0.0	5576.0	0.0
188	185.0	262.0	61.0	324.0	0.0	0.0	0.0	0.0	0.0	0.0	0.0	0.0	0.0	0.0	46.0	0.0	0.0	0.0	0.0	0.0	15.0	0.0	0.0	0.0	15.0	0.0	0.0	61.0	0.0	0.0	776.0	154.0	108.0	0.0	0.0	0.0	0.0	0.0	123.0	0.0	0.0	0.0	0.0	0.0	15.0	0.0	0.0	10287.0	0.0
189	1290.0	452.0	145.0	386.0	1552.0	0.0	0.0	0.0	0.0	0.0	0.0	0.0	0.0	0.0	0.0	51.0	58.0	2508.0	58.0	0.0	0.0	0.0	0.0	0.0	0.0	51.0	0.0	43.0	116.0	0.0	0.0	0.0	532.0	0.0	0.0	0.0	0.0	0.0	116.0	0.0	0.0	0.0	0.0	0.0	58.0	0.0	42.0	320.0	0.0
190	11229.0	14960.0	3767.0	1024.0	318.0	239.0	112.0	1207.0	104.0	143.0	123.0	23.0	0.0	161.0	0.0	987.0	269.0	401.0	1024.0	0.0	0.0	0.0	0.0	187.0	14850.0	403.0	0.0	170.0	4133.0	70.0	0.0	134.0	1134.0	82.0	283.0	0.0	0.0	1133.0	213.0	694.0	84.0	409.0	35.0	0.0	0.0	297.0	92.0	2692.0	311.0
191	2711.0	13051.0	770.0	1329.0	87.0	584.0	112.0	0.0	0.0	0.0	0.0	0.0	0.0	0.0	0.0	318.0	0.0	0.0	0.0	17.0	55.0	0.0	265.0	0.0	190.0	0.0	0.0	199.0	1116.0	0.0	162.0	201.0	558.0	0.0	1515.0	0.0	0.0	398.0	0.0	0.0	0.0	0.0	0.0	0.0	0.0	0.0	0.0	4999.0	0.0
192	225.0	496.0	90.0	474.0	0.0	0.0	67.0	0.0	0.0	0.0	0.0	0.0	0.0	0.0	45.0	0.0	0.0	0.0	67.0	0.0	55.0	0.0	45.0	0.0	0.0	0.0	0.0	270.0	0.0	0.0	414.0	6862.0	203.0	0.0	0.0	0.0	0.0	0.0	240.0	0.0	0.0	0.0	0.0	0.0	0.0	0.0	0.0	15672.0	0.0
193	2606.0	3909.0	482.0	4150.0	0.0	188.0	897.0	0.0	0.0	0.0	123.0	0.0	0.0	49.0	478.0	101.0	0.0	105.0	0.0	104.0	421.0	0.0	1689.0	0.0	0.0	0.0	0.0	4398.0	530.0	0.0	170.0	4919.0	1361.0	0.0	59.0	0.0	239.0	289.0	240.0	0.0	0.0	0.0	0.0	0.0	106.0	0.0	56.0	32113.0	69.0
194	1603.0	21248.0	492.0	820.0	0.0	264.0	168.0	0.0	0.0	0.0	0.0	78.0	0.0	0.0	0.0	372.0	0.0	0.0	0.0	0.0	0.0	0.0	455.0	0.0	351.0	0.0	0.0	0.0	510.0	0.0	0.0	134.0	583.0	0.0	112.0	0.0	44.0	252.0	133.0	127.0	84.0	0.0	0.0	0.0	79.0	99.0	0.0	164.0	80.0
195	7349.0	6339.0	1122.0	7686.0	449.0	1065.0	392.0	246.0	227.0	20.0	601.0	78.0	147.0	211.0	698.0	473.0	344.0	687.0	565.0	95.0	597.0	128.0	897.0	265.0	395.0	134.0	0.0	1907.0	418.0	26.0	2669.0	3646.0	6808.0	73.0	178.0	424.0	494.0	193.0	1201.0	897.0	401.0	148.0	219.0	0.0	559.0	269.0	199.0	60669.0	127.0
196	14325.0	3127.0	3088.0	308.0	0.0	0.0	0.0	74.0	21523.0	65.0	0.0	1645.0	1047.0	43.0	0.0	0.0	231.0	0.0	501.0	0.0	47.0	12799.0	0.0	143.0	87.0	463.0	0.0	0.0	154.0	12503.0	0.0	0.0	772.0	463.0	0.0	3590.0	0.0	0.0	0.0	23484.0	1628.0	124.0	10346.0	0.0	0.0	283.0	0.0	231.0	115.0
197	308.0	139.0	18.0	148.0	3098.0	0.0	0.0	9.0	0.0	0.0	300.0	0.0	0.0	0.0	0.0	0.0	0.0	18.0	0.0	0.0	0.0	0.0	0.0	0.0	0.0	0.0	0.0	0.0	0.0	0.0	0.0	9.0	196.0	0.0	0.0	0.0	0.0	0.0	293.0	0.0	0.0	27.0	0.0	0.0	55.0	0.0	0.0	206.0	0.0
198	42575.0	3707.0	14855.0	1355.0	142.0	113.0	0.0	493.0	192.0	57.0	0.0	70.0	51.0	0.0	0.0	0.0	374.0	126.0	32603.0	0.0	87.0	53.0	0.0	728.0	0.0	9093.0	0.0	0.0	304.0	132.0	0.0	107.0	1361.0	3330.0	0.0	318.0	22.0	116.0	160.0	1041.0	253.0	843.0	106.0	0.0	0.0	1685.0	64.0	414.0	288.0
199	638.0	116.0	165.0	66.0	0.0	0.0	0.0	0.0	0.0	414.0	0.0	0.0	0.0	58.0	0.0	0.0	165.0	107.0	41.0	0.0	0.0	0.0	0.0	0.0	0.0	24.0	0.0	0.0	58.0	16.0	0.0	0.0	91.0	0.0	0.0	0.0	0.0	0.0	0.0	16.0	0.0	16.0	0.0	0.0	0.0	8.0	16.0	16.0	0.0
200	1558.0	226.0	302.0	46.0	0.0	0.0	0.0	0.0	133.0	0.0	0.0	63.0	34.0	0.0	0.0	0.0	0.0	0.0	52.0	0.0	5.0	23.0	0.0	5.0	0.0	34.0	0.0	0.0	0.0	46.0	0.0	0.0	23.0	17.0	0.0	0.0	0.0	0.0	0.0	1075.0	1564.0	0.0	46.0	0.0	0.0	23.0	0.0	0.0	23.0
201	4476.0	282.0	1713.0	182.0	36.0	0.0	0.0	0.0	0.0	57.0	0.0	0.0	0.0	0.0	0.0	0.0	1196.0	0.0	565.0	0.0	0.0	0.0	0.0	27.0	0.0	164.0	0.0	0.0	118.0	26.0	0.0	0.0	264.0	100.0	0.0	106.0	0.0	0.0	63.0	63.0	0.0	39941.0	0.0	0.0	0.0	54.0	35.0	27.0	27.0
202	5074.0	626.0	2149.0	29.0	0.0	0.0	0.0	0.0	1313.0	0.0	0.0	2724.0	1305.0	0.0	0.0	0.0	29.0	0.0	208.0	0.0	0.0	358.0	0.0	88.0	0.0	119.0	0.0	0.0	89.0	268.0	0.0	0.0	89.0	208.0	0.0	388.0	0.0	0.0	0.0	6566.0	909.0	0.0	537.0	0.0	0.0	99.0	0.0	29.0	59.0
203	3520.0	398.0	1771.0	44.0	0.0	0.0	0.0	0.0	575.0	0.0	22.0	16706.0	774.0	0.0	0.0	22.0	88.0	0.0	221.0	0.0	0.0	132.0	0.0	99.0	0.0	154.0	0.0	0.0	0.0	287.0	0.0	0.0	132.0	110.0	0.0	287.0	0.0	0.0	0.0	5247.0	5518.0	0.0	221.0	0.0	0.0	66.0	0.0	0.0	103.0
204	4061.0	106585.0	897.0	1581.0	438.0	1322.0	149.0	362.0	174.0	0.0	194.0	125.0	39.0	292.0	0.0	2081.0	89.0	697.0	0.0	34.0	47.0	32.0	470.0	77.0	2604.0	0.0	0.0	185.0	7524.0	0.0	0.0	0.0	940.0	90.0	652.0	106.0	22.0	2772.0	533.0	470.0	148.0	86.0	42.0	0.0	133.0	212.0	597.0	641.0	173.0
205	5266.0	867.0	3307.0	64.0	0.0	0.0	0.0	32.0	1412.0	0.0	0.0	417.0	64.0	0.0	0.0	0.0	32.0	0.0	353.0	0.0	0.0	224.0	0.0	55.0	0.0	353.0	0.0	0.0	64.0	256.0	0.0	0.0	96.0	96.0	0.0	353.0	0.0	0.0	0.0	8734.0	76267.0	0.0	256.0	0.0	0.0	169.0	0.0	0.0	115.0
206	325.0	671.0	260.0	83.0	0.0	0.0	0.0	0.0	0.0	0.0	0.0	0.0	0.0	0.0	0.0	0.0	0.0	0.0	44.0	0.0	0.0	0.0	0.0	0.0	0.0	0.0	0.0	0.0	26.0	0.0	0.0	72.0	148.0	0.0	0.0	0.0	0.0	0.0	0.0	26.0	0.0	0.0	0.0	0.0	0.0	0.0	0.0	2403.0	0.0
207	1041.0	2082.0	143.0	40710.0	246.0	0.0	112.0	0.0	0.0	0.0	2123.0	15.0	0.0	0.0	215.0	0.0	119.0	243.0	0.0	34.0	0.0	0.0	574.0	0.0	0.0	0.0	0.0	215.0	179.0	0.0	0.0	0.0	127048.0	0.0	39.0	0.0	0.0	0.0	3176.0	0.0	0.0	0.0	0.0	0.0	15759.0	143.0	227.0	1364.0	0.0
208	1805.0	13028.0	693.0	1370.0	0.0	163.0	261.0	0.0	0.0	0.0	0.0	23.0	15.0	31.0	0.0	727.0	0.0	0.0	0.0	0.0	0.0	0.0	564.0	66.0	555.0	0.0	0.0	0.0	967.0	26.0	44.0	0.0	1134.0	0.0	204.0	63.0	0.0	504.0	0.0	0.0	0.0	0.0	42.0	0.0	106.0	113.0	0.0	290.0	0.0
209	11800.0	2204.0	2327.0	387.0	0.0	0.0	0.0	304.0	87.0	0.0	123.0	0.0	0.0	0.0	0.0	0.0	209.0	148.0	714.0	0.0	47.0	0.0	0.0	0.0	0.0	244.0	0.0	0.0	0.0	44.0	0.0	0.0	694.0	73.0	0.0	180.0	0.0	0.0	102.0	347.0	0.0	9091.0	35.0	0.0	0.0	127.0	0.0	81.0	0.0
210	13509.0	4495.0	6672.0	421.0	0.0	0.0	0.0	106.0	117.0	49.0	0.0	39.0	23.0	0.0	0.0	140.0	74.0	148.0	725.0	0.0	0.0	140.0	117.0	3368.0	117.0	468.0	0.0	0.0	702.0	35.0	0.0	0.0	327.0	73.0	0.0	74.0	0.0	163.0	0.0	655.0	0.0	99.0	0.0	0.0	0.0	3837.0	0.0	140.0	4471.0
211	3663.0	40607.0	848.0	771.0	0.0	314.0	93.0	82.0	0.0	0.0	0.0	0.0	0.0	68.0	0.0	423.0	0.0	116.0	0.0	0.0	0.0	0.0	0.0	110.0	263.0	0.0	0.0	142.0	20361.0	0.0	0.0	0.0	578.0	0.0	276.0	0.0	0.0	1279.0	0.0	385.0	0.0	49.0	0.0	0.0	0.0	0.0	0.0	269.0	92.0
212	35242.0	1602.0	46206.0	384.0	0.0	0.0	0.0	148.0	542.0	94.0	0.0	236.0	67.0	0.0	0.0	0.0	433.0	84.0	5629.0	17.0	0.0	154.0	0.0	231.0	117.0	4359.0	0.0	0.0	418.0	1159.0	0.0	0.0	512.0	9548.0	0.0	1347.0	0.0	0.0	0.0	1773.0	380.0	769.0	184.0	0.0	79.0	580.0	0.0	0.0	161.0
213	1876.0	827.0	355.0	625.0	202.0	0.0	0.0	134.0	0.0	32.0	67.0	0.0	0.0	2597.0	0.0	0.0	105.0	3771.0	182.0	0.0	0.0	0.0	0.0	67.0	0.0	0.0	0.0	0.0	163.0	0.0	0.0	0.0	1067.0	0.0	0.0	0.0	0.0	105.0	0.0	67.0	0.0	0.0	0.0	0.0	76.0	0.0	8990.0	115.0	0.0
214	4094.0	478.0	1434.0	103.0	0.0	0.0	0.0	20.0	3637.0	0.0	0.0	582.0	234.0	0.0	0.0	0.0	0.0	0.0	228.0	0.0	0.0	2099.0	0.0	110.0	0.0	166.0	0.0	0.0	0.0	973.0	0.0	0.0	145.0	207.0	0.0	436.0	0.0	0.0	0.0	11453.0	592.0	0.0	1434.0	0.0	0.0	184.0	0.0	103.0	80.0
215	2889.0	345.0	2164.0	34.0	0.0	0.0	0.0	0.0	1036.0	0.0	0.0	690.0	13089.0	0.0	0.0	0.0	34.0	0.0	287.0	0.0	0.0	1542.0	0.0	34.0	0.0	299.0	0.0	0.0	34.0	161.0	0.0	0.0	115.0	161.0	0.0	161.0	0.0	0.0	0.0	4789.0	161.0	34.0	1519.0	0.0	0.0	149.0	0.0	80.0	138.0
216	6628.0	276.0	2568.0	13.0	0.0	0.0	0.0	0.0	1311.0	344.0	27.0	2243.0	23.0	0.0	0.0	0.0	1159.0	0.0	483.0	0.0	0.0	176.0	0.0	132.0	0.0	193.0	0.0	0.0	0.0	1575.0	0.0	0.0	96.0	1546.0	0.0	19345.0	0.0	0.0	0.0	4589.0	570.0	179.0	368.0	0.0	0.0	155.0	0.0	0.0	13.0
217	535.0	191.0	113.0	227.0	87.0	16.0	0.0	0.0	0.0	0.0	16.0	0.0	0.0	0.0	0.0	25.0	25.0	507.0	32.0	0.0	0.0	0.0	0.0	0.0	16.0	0.0	0.0	0.0	16.0	0.0	0.0	0.0	262.0	0.0	0.0	0.0	0.0	0.0	16.0	32.0	0.0	0.0	0.0	0.0	0.0	16.0	25.0	25.0	0.0
218	1507.0	8176.0	290.0	249.0	0.0	18830.0	0.0	0.0	0.0	0.0	0.0	0.0	0.0	0.0	0.0	871.0	0.0	0.0	110.0	0.0	0.0	0.0	0.0	0.0	453.0	0.0	0.0	55.0	3347.0	0.0	0.0	0.0	193.0	0.0	12750.0	55.0	14.0	1318.0	0.0	124.0	0.0	0.0	0.0	0.0	0.0	0.0	0.0	415.0	0.0
219	0.0	0.0	0.0	25635.0	0.0	125.0	2504.0	0.0	0.0	0.0	88.0	0.0	0.0	0.0	220.0	0.0	0.0	0.0	0.0	0.0	55.0	0.0	0.0	0.0	0.0	0.0	0.0	683.0	0.0	0.0	81.0	227.0	1134.0	0.0	0.0	0.0	0.0	0.0	400.0	0.0	0.0	0.0	0.0	0.0	106.0	0.0	0.0	0.0	0.0
220	0.0	0.0	0.0	0.0	0.0	0.0	0.0	0.0	0.0	0.0	0.0	0.0	0.0	24.0	0.0	0.0	0.0	0.0	0.0	0.0	0.0	0.0	0.0	0.0	0.0	0.0	0.0	0.0	0.0	0.0	0.0	0.0	0.0	0.0	0.0	0.0	0.0	0.0	0.0	0.0	0.0	0.0	0.0	0.0	0.0	0.0	0.0	0.0	0.0
221	7016.0	2371.0	1706.0	121.0	0.0	0.0	0.0	74.0	110.0	0.0	0.0	39.0	155.0	68.0	0.0	99.0	155.0	0.0	399.0	0.0	0.0	26.0	0.0	706.0	0.0	343.0	0.0	0.0	221.0	44.0	0.0	0.0	354.0	0.0	0.0	77.0	0.0	0.0	0.0	1851.0	587.0	74.0	166.0	0.0	0.0	778.0	0.0	199.0	2039.0
222	17753.0	6437.0	4085.0	676.0	82.0	100.0	0.0	156.0	122.0	57.0	70.0	118.0	205.0	0.0	0.0	205.0	235.0	0.0	705.0	0.0	55.0	80.0	0.0	4616.0	87.0	646.0	0.0	0.0	587.0	70.0	0.0	0.0	823.0	131.0	98.0	235.0	0.0	205.0	0.0	1822.0	411.0	111.0	146.0	0.0	0.0	2407.0	0.0	293.0	14490.0
223	4371.0	1487.0	985.0	1092.0	943.0	0.0	0.0	0.0	0.0	0.0	107.0	0.0	0.0	124.0	0.0	0.0	89.0	3851.0	286.0	0.0	0.0	0.0	0.0	55.0	87.0	0.0	0.0	197.0	322.0	0.0	0.0	0.0	1504.0	0.0	0.0	0.0	0.0	0.0	250.0	179.0	0.0	62.0	49.0	0.0	79.0	0.0	120.0	752.0	125.0
224	3208.0	18426.0	1043.0	1909.0	180.0	251.0	411.0	0.0	69.0	0.0	70.0	23.0	0.0	24.0	0.0	541.0	0.0	0.0	0.0	34.0	95.0	53.0	1220.0	66.0	907.0	0.0	0.0	156.0	807.0	0.0	133.0	134.0	1134.0	0.0	224.0	84.0	0.0	310.0	373.0	689.0	0.0	0.0	77.0	0.0	159.0	70.0	0.0	1153.0	92.0
225	495.0	14.0	152.0	14.0	0.0	0.0	0.0	0.0	0.0	3074.0	0.0	0.0	0.0	62.0	0.0	0.0	2334.0	33.0	71.0	0.0	0.0	0.0	0.0	0.0	0.0	0.0	0.0	0.0	0.0	0.0	0.0	0.0	42.0	0.0	0.0	84.0	0.0	0.0	0.0	42.0	0.0	33.0	0.0	0.0	0.0	0.0	42.0	14.0	0.0
226	5868.0	178.0	2081.0	39.0	0.0	0.0	0.0	0.0	0.0	2062.0	0.0	31.0	15.0	0.0	0.0	0.0	27976.0	0.0	832.0	0.0	0.0	0.0	0.0	19.0	19.0	237.0	0.0	0.0	0.0	0.0	0.0	0.0	198.0	356.0	0.0	2200.0	0.0	0.0	39.0	118.0	0.0	15841.0	0.0	0.0	0.0	297.0	0.0	0.0	0.0
227	2356.0	1488.0	460.0	832.0	0.0	0.0	0.0	49.0	0.0	0.0	88.0	0.0	0.0	265.0	0.0	0.0	0.0	230.0	124.0	0.0	0.0	26.0	0.0	0.0	0.0	0.0	0.0	0.0	0.0	0.0	0.0	0.0	1258.0	0.0	0.0	0.0	0.0	0.0	0.0	106.0	0.0	0.0	0.0	0.0	88.0	0.0	531.0	70.0	88.0
228	2397.0	30852.0	442.0	1328.0	87.0	566.0	242.0	164.0	139.0	0.0	159.0	55.0	0.0	0.0	0.0	1387.0	0.0	179.0	0.0	0.0	0.0	42.0	208.0	0.0	1185.0	0.0	0.0	0.0	35401.0	44.0	0.0	0.0	912.0	0.0	237.0	0.0	0.0	1822.0	320.0	0.0	0.0	49.0	0.0	0.0	79.0	0.0	156.0	208.0	0.0
229	5963.0	31185.0	2004.0	684.0	0.0	3363.0	0.0	98.0	0.0	0.0	0.0	0.0	39.0	0.0	0.0	2199.0	0.0	0.0	268.0	0.0	0.0	0.0	0.0	66.0	746.0	0.0	0.0	0.0	3397.0	35.0	0.0	0.0	513.0	65.0	3902.0	0.0	0.0	2733.0	0.0	146.0	0.0	0.0	0.0	0.0	0.0	0.0	0.0	391.0	115.0
230	388.0	69.0	0.0	41.0	41.0	0.0	0.0	0.0	0.0	138.0	0.0	0.0	0.0	249.0	0.0	0.0	83.0	83.0	0.0	0.0	0.0	0.0	0.0	0.0	0.0	0.0	0.0	0.0	55.0	0.0	0.0	0.0	83.0	0.0	0.0	0.0	0.0	0.0	0.0	0.0	0.0	0.0	0.0	0.0	27.0	13.0	27.0	0.0	0.0
231	258.0	215.0	0.0	359.0	0.0	0.0	0.0	0.0	0.0	0.0	28.0	0.0	0.0	0.0	1242.0	0.0	0.0	0.0	0.0	0.0	1018.0	0.0	86.0	0.0	0.0	0.0	0.0	115.0	0.0	0.0	71.0	158.0	301.0	0.0	0.0	0.0	816.0	0.0	28.0	0.0	0.0	0.0	0.0	0.0	0.0	0.0	0.0	6542.0	0.0
232	197.0	460.0	65.0	366.0	0.0	103.0	0.0	0.0	0.0	0.0	0.0	0.0	0.0	0.0	0.0	0.0	0.0	0.0	0.0	0.0	0.0	0.0	0.0	37.0	0.0	37.0	0.0	65.0	0.0	0.0	0.0	0.0	122.0	0.0	0.0	0.0	0.0	0.0	56.0	0.0	0.0	0.0	0.0	0.0	0.0	47.0	0.0	225.0	0.0
233	706.0	213.0	197.0	353.0	0.0	0.0	0.0	0.0	0.0	443.0	49.0	0.0	0.0	2661.0	0.0	0.0	180.0	262.0	82.0	17.0	0.0	0.0	0.0	0.0	0.0	0.0	0.0	0.0	0.0	0.0	0.0	24.0	665.0	0.0	0.0	0.0	0.0	0.0	0.0	24.0	0.0	0.0	0.0	0.0	0.0	0.0	661.0	0.0	0.0
234	14775.0	7387.0	2802.0	3872.0	10991.0	100.0	0.0	611.0	314.0	262.0	1069.0	0.0	59.0	1018.0	0.0	253.0	611.0	32772.0	713.0	52.0	127.0	101.0	0.0	132.0	365.0	560.0	0.0	242.0	509.0	35.0	0.0	0.0	5655.0	155.0	39.0	169.0	22.0	271.0	713.0	815.0	317.0	446.0	42.0	0.0	560.0	198.0	1137.0	1273.0	392.0
235	1367.0	683.0	183.0	833.0	0.0	0.0	0.0	0.0	0.0	100.0	0.0	0.0	0.0	416.0	0.0	0.0	0.0	383.0	100.0	0.0	0.0	0.0	0.0	0.0	83.0	0.0	0.0	0.0	0.0	0.0	0.0	0.0	1267.0	0.0	0.0	0.0	0.0	0.0	0.0	0.0	0.0	0.0	0.0	0.0	133.0	0.0	783.0	66.0	0.0
236	234.0	637.0	26.0	84.0	0.0	55.0	0.0	0.0	0.0	0.0	0.0	0.0	0.0	0.0	0.0	0.0	26.0	0.0	0.0	0.0	0.0	0.0	0.0	0.0	34.0	0.0	0.0	72.0	63.0	0.0	26.0	46.0	92.0	0.0	0.0	0.0	0.0	0.0	0.0	0.0	0.0	0.0	0.0	0.0	0.0	0.0	0.0	2211.0	0.0
237	4061.0	2108.0	1234.0	1722.0	1645.0	0.0	0.0	74.0	87.0	65.0	231.0	0.0	0.0	236.0	0.0	101.0	179.0	17430.0	231.0	26.0	47.0	0.0	0.0	143.0	0.0	0.0	0.0	0.0	282.0	0.0	0.0	0.0	1825.0	90.0	0.0	0.0	0.0	0.0	282.0	308.0	0.0	0.0	0.0	0.0	205.0	0.0	128.0	1285.0	92.0
238	1789.0	2128.0	193.0	894.0	82.0	0.0	93.0	0.0	0.0	0.0	0.0	0.0	0.0	0.0	142.0	96.0	0.0	0.0	0.0	0.0	95.0	0.0	217.0	0.0	0.0	0.0	0.0	2334.0	0.0	0.0	59.0	2627.0	628.0	0.0	39.0	0.0	67.0	0.0	0.0	0.0	0.0	0.0	0.0	0.0	0.0	0.0	0.0	4518.0	0.0
239	0.0	0.0	0.0	0.0	586.0	0.0	93.0	74.0	0.0	0.0	0.0	15.0	0.0	0.0	0.0	0.0	0.0	0.0	0.0	0.0	0.0	0.0	0.0	0.0	0.0	0.0	0.0	313.0	0.0	0.0	0.0	348.0	0.0	0.0	0.0	0.0	0.0	116.0	160.0	0.0	0.0	0.0	0.0	0.0	106.0	0.0	0.0	9999.0	0.0
240	707.0	191.0	82.0	208.0	0.0	34.0	26.0	17.0	0.0	0.0	0.0	0.0	0.0	0.0	43.0	0.0	0.0	0.0	0.0	0.0	0.0	0.0	0.0	0.0	0.0	0.0	0.0	0.0	0.0	0.0	0.0	17.0	295.0	0.0	0.0	0.0	0.0	0.0	0.0	0.0	0.0	0.0	0.0	0.0	0.0	0.0	0.0	911.0	0.0
241	7114.0	602.0	1996.0	254.0	40.0	0.0	0.0	57.0	0.0	122.0	66.0	0.0	0.0	0.0	0.0	0.0	1107.0	0.0	1286.0	0.0	0.0	0.0	0.0	0.0	40.0	924.0	0.0	0.0	80.0	0.0	0.0	0.0	375.0	66.0	0.0	95.0	0.0	0.0	0.0	200.0	0.0	7676.0	0.0	0.0	106.0	40.0	0.0	0.0	80.0
242	7691.0	3018.0	1426.0	546.0	0.0	0.0	0.0	9921.0	0.0	0.0	0.0	0.0	0.0	0.0	0.0	0.0	0.0	126.0	439.0	26.0	71.0	0.0	0.0	0.0	136.0	227.0	0.0	0.0	485.0	0.0	0.0	0.0	864.0	0.0	59.0	0.0	0.0	96.0	0.0	182.0	0.0	166.0	42.0	0.0	0.0	197.0	35.0	576.0	80.0
243	687.0	2214.0	104.0	194.0	0.0	0.0	52.0	0.0	0.0	0.0	0.0	0.0	0.0	0.0	0.0	0.0	0.0	0.0	0.0	0.0	0.0	0.0	42.0	0.0	0.0	42.0	0.0	61.0	85.0	0.0	44.0	66.0	199.0	0.0	0.0	0.0	0.0	52.0	0.0	0.0	0.0	0.0	0.0	0.0	0.0	0.0	0.0	1730.0	61.0
244	22154.0	27121.0	2934.0	1515.0	180.0	483.0	168.0	644.0	139.0	0.0	88.0	0.0	0.0	0.0	0.0	419.0	0.0	95.0	967.0	0.0	127.0	53.0	0.0	55.0	580.0	322.0	0.0	370.0	3773.0	53.0	0.0	308.0	1134.0	82.0	197.0	0.0	0.0	548.0	320.0	1709.0	63.0	0.0	42.0	0.0	0.0	155.0	0.0	12691.0	115.0
245	25644.0	1716.0	9313.0	501.0	219.0	0.0	0.0	312.0	174.0	151.0	0.0	125.0	95.0	0.0	0.0	0.0	284.0	0.0	5720.0	17.0	0.0	80.0	0.0	607.0	0.0	2911.0	0.0	0.0	154.0	35.0	0.0	0.0	694.0	771.0	0.0	180.0	0.0	0.0	0.0	385.0	0.0	558.0	0.0	0.0	0.0	1557.0	0.0	192.0	277.0
246	2638.0	24172.0	659.0	271.0	109.0	302.0	0.0	57.0	0.0	0.0	0.0	0.0	0.0	0.0	0.0	2030.0	0.0	0.0	116.0	0.0	0.0	0.0	0.0	77.0	570.0	77.0	0.0	0.0	22542.0	35.0	0.0	0.0	232.0	0.0	303.0	0.0	0.0	3818.0	0.0	116.0	0.0	62.0	0.0	0.0	0.0	127.0	0.0	271.0	150.0
247	7293.0	26032.0	2988.0	709.0	197.0	2279.0	93.0	106.0	0.0	65.0	0.0	0.0	0.0	0.0	0.0	29476.0	0.0	169.0	658.0	0.0	0.0	0.0	0.0	154.0	4594.0	303.0	0.0	199.0	12611.0	0.0	51.0	0.0	557.0	114.0	1226.0	0.0	0.0	8559.0	0.0	0.0	63.0	86.0	0.0	0.0	186.0	354.0	56.0	810.0	138.0
248	8879.0	29847.0	3060.0	953.0	180.0	529.0	0.0	49.0	174.0	159.0	88.0	0.0	0.0	43.0	0.0	1928.0	209.0	327.0	551.0	34.0	0.0	69.0	0.0	231.0	1111.0	300.0	0.0	0.0	20444.0	44.0	44.0	0.0	1361.0	90.0	323.0	95.0	0.0	2752.0	160.0	601.0	296.0	124.0	42.0	0.0	159.0	495.0	0.0	652.0	669.0
249	5513.0	2562.0	940.0	875.0	164.0	0.0	0.0	729.0	0.0	0.0	0.0	0.0	0.0	0.0	64.0	145.0	74.0	126.0	502.0	0.0	0.0	16.0	0.0	0.0	117.0	162.0	0.0	0.0	356.0	0.0	0.0	227.0	681.0	49.0	0.0	0.0	22.0	145.0	0.0	0.0	0.0	0.0	0.0	0.0	0.0	0.0	0.0	2115.0	0.0
250	1654.0	22977.0	299.0	567.0	0.0	1497.0	0.0	0.0	0.0	0.0	0.0	0.0	0.0	0.0	0.0	1260.0	0.0	0.0	94.0	0.0	0.0	0.0	63.0	0.0	504.0	0.0	0.0	0.0	6445.0	0.0	0.0	0.0	204.0	0.0	1481.0	0.0	0.0	2080.0	0.0	63.0	0.0	0.0	0.0	0.0	0.0	0.0	0.0	267.0	0.0
251	267.0	258.0	94.0	2382.0	0.0	0.0	0.0	0.0	0.0	0.0	477.0	0.0	0.0	0.0	440.0	0.0	0.0	51.0	51.0	0.0	0.0	26.0	86.0	60.0	0.0	405.0	0.0	0.0	94.0	0.0	0.0	0.0	44482.0	0.0	0.0	0.0	0.0	0.0	397.0	0.0	0.0	0.0	0.0	129.0	2511.0	69.0	0.0	129.0	0.0
252	18455.0	6342.0	3954.0	472.0	0.0	125.0	0.0	172.0	122.0	0.0	0.0	125.0	75.0	49.0	0.0	223.0	198.0	0.0	572.0	0.0	0.0	90.0	0.0	2153.0	117.0	323.0	0.0	0.0	447.0	88.0	0.0	0.0	994.0	65.0	0.0	198.0	0.0	248.0	0.0	5745.0	323.0	111.0	248.0	0.0	0.0	1841.0	0.0	174.0	6417.0
253	1198.0	308.0	164.0	178.0	290.0	0.0	0.0	0.0	0.0	41.0	0.0	0.0	0.0	62.0	0.0	0.0	150.0	1040.0	34.0	0.0	0.0	0.0	0.0	27.0	0.0	34.0	0.0	0.0	27.0	0.0	0.0	0.0	335.0	0.0	0.0	0.0	0.0	0.0	41.0	0.0	0.0	27.0	0.0	0.0	75.0	0.0	42.0	0.0	0.0
254	5565.0	80577.0	1567.0	783.0	137.0	377.0	0.0	0.0	0.0	0.0	0.0	0.0	0.0	0.0	0.0	812.0	0.0	0.0	391.0	0.0	0.0	16.0	0.0	66.0	395.0	0.0	0.0	0.0	34253.0	0.0	0.0	107.0	548.0	65.0	395.0	84.0	14.0	1899.0	0.0	313.0	0.0	0.0	0.0	0.0	0.0	269.0	0.0	391.0	346.0
255	2359.0	28686.0	424.0	503.0	98.0	390.0	0.0	0.0	0.0	65.0	0.0	0.0	0.0	0.0	0.0	998.0	74.0	137.0	238.0	0.0	0.0	0.0	0.0	77.0	146.0	0.0	0.0	0.0	11135.0	53.0	0.0	0.0	344.0	0.0	230.0	0.0	0.0	6668.0	0.0	424.0	0.0	74.0	92.0	0.0	0.0	127.0	42.0	159.0	92.0
256	672.0	274.0	54.0	4924.0	0.0	0.0	0.0	27.0	0.0	0.0	0.0	0.0	0.0	0.0	245.0	0.0	0.0	0.0	0.0	0.0	278.0	0.0	68.0	0.0	0.0	0.0	0.0	68.0	0.0	0.0	184.0	246.0	2496.0	0.0	0.0	0.0	112.0	0.0	54.0	0.0	0.0	0.0	0.0	96.0	0.0	0.0	0.0	7788.0	0.0
257	3539.0	664.0	1461.0	53.0	34.0	0.0	0.0	74.0	0.0	28.0	0.0	0.0	0.0	0.0	0.0	0.0	53.0	0.0	542.0	0.0	0.0	0.0	0.0	110.0	0.0	229.0	0.0	0.0	73.0	0.0	0.0	0.0	175.0	0.0	0.0	0.0	0.0	0.0	0.0	136.0	14.0	415.0	0.0	0.0	24.0	155.0	0.0	43.0	0.0
258	1630.0	227.0	672.0	0.0	0.0	0.0	0.0	0.0	128.0	0.0	0.0	64.0	44.0	0.0	0.0	0.0	0.0	0.0	79.0	0.0	0.0	64.0	0.0	14.0	0.0	98.0	0.0	0.0	0.0	24.0	0.0	0.0	14.0	98.0	0.0	0.0	0.0	0.0	0.0	1364.0	2535.0	0.0	64.0	0.0	0.0	24.0	0.0	0.0	54.0
259	1223.0	1189.0	165.0	27765.0	246.0	0.0	355.0	0.0	0.0	0.0	1769.0	0.0	0.0	80.0	198.0	0.0	0.0	148.0	165.0	43.0	71.0	0.0	1784.0	0.0	0.0	0.0	0.0	165.0	628.0	0.0	0.0	165.0	79330.0	0.0	0.0	0.0	0.0	0.0	2482.0	0.0	0.0	0.0	0.0	0.0	4098.0	0.0	71.0	2115.0	0.0
260	193.0	185.0	0.0	1084.0	30.0	22.0	0.0	0.0	0.0	0.0	14.0	0.0	0.0	0.0	0.0	0.0	0.0	0.0	14.0	0.0	47.0	0.0	0.0	0.0	0.0	0.0	0.0	309.0	47.0	0.0	0.0	0.0	103.0	0.0	0.0	0.0	0.0	0.0	0.0	0.0	0.0	0.0	14.0	0.0	0.0	0.0	0.0	202.0	0.0
261	2891.0	10253.0	573.0	1649.0	82.0	138.0	0.0	98.0	0.0	0.0	70.0	0.0	0.0	0.0	207.0	262.0	0.0	0.0	0.0	34.0	95.0	32.0	334.0	0.0	191.0	0.0	0.0	398.0	525.0	0.0	133.0	375.0	693.0	0.0	239.0	0.0	142.0	96.0	160.0	0.0	0.0	0.0	0.0	0.0	0.0	0.0	0.0	13845.0	0.0
262	2886.0	2679.0	309.0	1889.0	0.0	137.0	93.0	0.0	0.0	0.0	0.0	0.0	0.0	0.0	0.0	0.0	0.0	0.0	0.0	0.0	167.0	0.0	0.0	0.0	0.0	0.0	0.0	24153.0	171.0	0.0	59.0	2546.0	618.0	0.0	0.0	0.0	29.0	0.0	133.0	0.0	0.0	0.0	0.0	0.0	0.0	0.0	0.0	11441.0	0.0
263	3472.0	836.0	257.0	428.0	0.0	0.0	0.0	0.0	0.0	707.0	0.0	0.0	0.0	1114.0	0.0	0.0	685.0	428.0	171.0	0.0	0.0	0.0	0.0	0.0	64.0	128.0	0.0	0.0	0.0	0.0	0.0	0.0	471.0	0.0	0.0	85.0	0.0	0.0	0.0	0.0	0.0	64.0	0.0	0.0	0.0	0.0	450.0	128.0	0.0
264	592.0	2257.0	169.0	225.0	0.0	122.0	0.0	0.0	0.0	0.0	0.0	31.0	0.0	0.0	0.0	0.0	0.0	0.0	89.0	0.0	0.0	0.0	42.0	77.0	0.0	0.0	0.0	0.0	169.0	0.0	0.0	89.0	178.0	0.0	0.0	0.0	0.0	112.0	0.0	0.0	0.0	0.0	0.0	0.0	0.0	0.0	0.0	686.0	92.0
265	5097.0	673.0	1236.0	96.0	0.0	0.0	0.0	0.0	20183.0	0.0	0.0	236.0	163.0	0.0	0.0	82.0	96.0	0.0	206.0	0.0	0.0	1140.0	0.0	66.0	0.0	178.0	0.0	0.0	68.0	1424.0	0.0	0.0	109.0	123.0	0.0	494.0	0.0	0.0	0.0	31572.0	444.0	41.0	1525.0	0.0	0.0	0.0	0.0	41.0	80.0
266	2198.0	2489.0	258.0	2133.0	82.0	138.0	224.0	0.0	0.0	0.0	70.0	0.0	0.0	0.0	608.0	0.0	0.0	0.0	0.0	52.0	382.0	0.0	290.0	0.0	0.0	0.0	0.0	1907.0	517.0	0.0	155.0	17197.0	808.0	0.0	59.0	0.0	299.0	0.0	266.0	0.0	0.0	0.0	0.0	0.0	186.0	0.0	0.0	35286.0	0.0
267	2529.0	372.0	418.0	93.0	603.0	0.0	0.0	0.0	0.0	434.0	0.0	0.0	0.0	105.0	0.0	0.0	1194.0	1381.0	263.0	0.0	0.0	0.0	0.0	0.0	0.0	62.0	0.0	0.0	0.0	0.0	0.0	0.0	201.0	0.0	0.0	77.0	0.0	46.0	46.0	0.0	0.0	139.0	0.0	0.0	0.0	93.0	0.0	0.0	46.0
268	289.0	376.0	0.0	723.0	0.0	0.0	112.0	0.0	0.0	0.0	0.0	0.0	0.0	31.0	4723.0	0.0	0.0	0.0	0.0	52.0	10071.0	0.0	231.0	0.0	0.0	0.0	0.0	115.0	0.0	0.0	144.0	289.0	405.0	0.0	0.0	0.0	2764.0	0.0	0.0	0.0	0.0	0.0	0.0	115.0	0.0	0.0	0.0	15570.0	28.0
269	266.0	160.0	53.0	4764.0	13.0	0.0	173.0	0.0	0.0	0.0	0.0	0.0	0.0	0.0	146.0	0.0	0.0	0.0	26.0	287.0	0.0	0.0	587.0	0.0	0.0	0.0	0.0	0.0	26.0	0.0	0.0	0.0	4577.0	0.0	0.0	0.0	0.0	0.0	53.0	0.0	0.0	0.0	0.0	0.0	280.0	0.0	0.0	93.0	0.0
270	4634.0	4047.0	615.0	1906.0	87.0	234.0	93.0	0.0	0.0	0.0	0.0	0.0	0.0	0.0	0.0	0.0	0.0	0.0	175.0	0.0	222.0	0.0	205.0	0.0	0.0	0.0	0.0	4655.0	263.0	0.0	88.0	2171.0	907.0	0.0	65.0	0.0	44.0	0.0	0.0	0.0	0.0	0.0	0.0	0.0	0.0	0.0	0.0	15672.0	0.0
271	106.0	121.0	0.0	151.0	0.0	0.0	15.0	0.0	0.0	0.0	30.0	0.0	0.0	0.0	168.0	0.0	0.0	0.0	0.0	26.0	119.0	0.0	30.0	0.0	0.0	0.0	0.0	60.0	0.0	0.0	91.0	91.0	121.0	0.0	0.0	0.0	104.0	0.0	0.0	0.0	0.0	0.0	0.0	15.0	0.0	0.0	0.0	9882.0	0.0
272	9249.0	2061.0	2117.0	557.0	82.0	0.0	0.0	0.0	0.0	0.0	0.0	15.0	0.0	31.0	0.0	101.0	119.0	285.0	635.0	0.0	0.0	0.0	0.0	55.0	0.0	189.0	0.0	0.0	335.0	0.0	0.0	0.0	1134.0	0.0	0.0	0.0	0.0	0.0	0.0	245.0	0.0	757.0	21.0	0.0	79.0	0.0	0.0	245.0	80.0
273	6497.0	8838.0	1742.0	235.0	0.0	199.0	0.0	139.0	0.0	40.0	0.0	0.0	0.0	0.0	0.0	453.0	90.0	0.0	254.0	0.0	0.0	0.0	0.0	1358.0	235.0	145.0	0.0	0.0	1397.0	70.0	22.0	0.0	290.0	49.0	59.0	74.0	0.0	326.0	0.0	199.0	0.0	127.0	0.0	0.0	0.0	1486.0	0.0	199.0	1778.0
274	1000.0	827.0	137.0	1620.0	0.0	0.0	112.0	0.0	0.0	0.0	0.0	0.0	0.0	0.0	892.0	0.0	0.0	0.0	103.0	43.0	6663.0	0.0	241.0	0.0	0.0	0.0	0.0	0.0	0.0	0.0	377.0	275.0	1361.0	0.0	0.0	0.0	427.0	0.0	0.0	103.0	0.0	0.0	0.0	482.0	0.0	0.0	0.0	21825.0	0.0
275	1338.0	859.0	272.0	1222.0	0.0	0.0	0.0	0.0	0.0	0.0	70.0	0.0	0.0	0.0	0.0	0.0	0.0	0.0	82.0	26.0	0.0	0.0	99.0	0.0	0.0	0.0	0.0	12706.0	140.0	0.0	51.0	375.0	594.0	0.0	0.0	0.0	22.0	0.0	123.0	0.0	0.0	0.0	0.0	0.0	0.0	0.0	0.0	2884.0	0.0
276	66097.0	1234.0	9621.0	173.0	0.0	0.0	0.0	90.0	174.0	668.0	70.0	39.0	0.0	0.0	0.0	0.0	2902.0	0.0	8869.0	17.0	0.0	0.0	0.0	165.0	0.0	1970.0	0.0	0.0	0.0	88.0	0.0	0.0	173.0	3715.0	0.0	668.0	0.0	0.0	0.0	424.0	63.0	13979.0	42.0	0.0	0.0	467.0	0.0	134.0	0.0
277	482.0	193.0	98.0	230.0	0.0	0.0	0.0	0.0	0.0	90.0	0.0	0.0	0.0	696.0	0.0	0.0	16.0	173.0	16.0	0.0	0.0	0.0	0.0	0.0	16.0	0.0	0.0	0.0	0.0	0.0	0.0	0.0	288.0	0.0	0.0	0.0	0.0	0.0	0.0	0.0	0.0	0.0	0.0	0.0	0.0	37.0	483.0	53.0	37.0
278	1123.0	1418.0	221.0	534.0	0.0	0.0	0.0	0.0	0.0	0.0	0.0	0.0	0.0	0.0	77.0	110.0	0.0	0.0	0.0	0.0	0.0	0.0	55.0	0.0	0.0	0.0	0.0	55.0	128.0	0.0	5073.0	36.0	257.0	0.0	0.0	0.0	0.0	73.0	0.0	0.0	0.0	0.0	0.0	0.0	0.0	0.0	0.0	1249.0	0.0
279	12010.0	2377.0	3156.0	286.0	0.0	0.0	0.0	57.0	1803.0	0.0	0.0	15053.0	7146.0	0.0	0.0	0.0	89.0	0.0	491.0	0.0	111.0	532.0	0.0	66.0	0.0	368.0	0.0	0.0	204.0	450.0	0.0	0.0	614.0	368.0	39.0	1065.0	0.0	96.0	0.0	9182.0	3953.0	163.0	1311.0	0.0	0.0	212.0	0.0	81.0	127.0
280	6876.0	5281.0	896.0	2790.0	98.0	199.0	168.0	0.0	69.0	0.0	106.0	0.0	0.0	0.0	142.0	0.0	0.0	179.0	0.0	52.0	230.0	0.0	249.0	0.0	87.0	0.0	0.0	26364.0	298.0	0.0	103.0	11513.0	1361.0	0.0	52.0	0.0	29.0	0.0	0.0	199.0	0.0	49.0	63.0	0.0	133.0	0.0	35.0	7307.0	0.0
281	5780.0	936.0	1379.0	214.0	0.0	50.0	0.0	946.0	0.0	0.0	0.0	0.0	0.0	0.0	0.0	0.0	0.0	0.0	307.0	0.0	0.0	0.0	0.0	0.0	42.0	257.0	0.0	0.0	78.0	0.0	0.0	0.0	142.0	0.0	0.0	0.0	0.0	0.0	28.0	85.0	0.0	1078.0	0.0	0.0	0.0	50.0	42.0	28.0	78.0
282	287.0	607.0	0.0	9528.0	109.0	95.0	959.0	0.0	0.0	0.0	415.0	0.0	0.0	0.0	287.0	63.0	0.0	0.0	0.0	415.0	0.0	0.0	40223.0	0.0	0.0	0.0	0.0	319.0	255.0	0.0	0.0	95.0	7258.0	0.0	0.0	0.0	29.0	0.0	767.0	0.0	0.0	0.0	0.0	0.0	767.0	0.0	0.0	863.0	0.0
283	350.0	213.0	58.0	505.0	0.0	38.0	58.0	0.0	0.0	0.0	58.0	0.0	0.0	0.0	181.0	0.0	0.0	0.0	0.0	0.0	103.0	0.0	77.0	0.0	0.0	0.0	0.0	155.0	0.0	0.0	103.0	252.0	291.0	0.0	0.0	0.0	74.0	0.0	38.0	0.0	0.0	0.0	0.0	0.0	58.0	0.0	0.0	8364.0	0.0
284	1723.0	15175.0	468.0	355.0	74.0	314.0	0.0	0.0	0.0	0.0	0.0	0.0	0.0	0.0	0.0	693.0	0.0	0.0	56.0	0.0	0.0	26.0	0.0	55.0	336.0	0.0	0.0	0.0	28027.0	0.0	0.0	0.0	262.0	0.0	178.0	0.0	0.0	1376.0	0.0	206.0	56.0	0.0	0.0	0.0	0.0	0.0	0.0	149.0	0.0
285	12257.0	6466.0	1704.0	1440.0	197.0	214.0	0.0	6813.0	139.0	0.0	106.0	0.0	51.0	62.0	0.0	101.0	179.0	285.0	470.0	17.0	111.0	0.0	0.0	143.0	382.0	382.0	0.0	185.0	470.0	53.0	0.0	134.0	1361.0	155.0	0.0	106.0	22.0	213.0	240.0	382.0	126.0	148.0	42.0	0.0	0.0	198.0	149.0	705.0	138.0
286	901.0	744.0	117.0	1175.0	98.0	0.0	130.0	82.0	0.0	28.0	0.0	0.0	15.0	0.0	310.0	0.0	195.0	95.0	137.0	0.0	151.0	0.0	156.0	0.0	73.0	0.0	0.0	470.0	0.0	0.0	569.0	627.0	587.0	0.0	0.0	0.0	202.0	0.0	0.0	0.0	84.0	0.0	0.0	0.0	0.0	0.0	0.0	5349.0	0.0
287	637.0	148.0	148.0	191.0	53.0	0.0	0.0	0.0	0.0	138.0	0.0	0.0	0.0	4386.0	0.0	0.0	233.0	148.0	31.0	0.0	0.0	0.0	0.0	0.0	0.0	0.0	0.0	0.0	21.0	0.0	0.0	0.0	233.0	10.0	0.0	0.0	0.0	0.0	0.0	0.0	0.0	42.0	0.0	0.0	10.0	0.0	42.0	10.0	10.0
288	260.0	9424.0	238.0	64.0	0.0	100.0	0.0	0.0	0.0	0.0	0.0	0.0	0.0	0.0	0.0	91.0	0.0	0.0	0.0	0.0	0.0	27.0	54.0	36.0	87.0	0.0	0.0	0.0	109.0	0.0	18.0	0.0	73.0	0.0	85.0	0.0	0.0	64.0	100.0	164.0	0.0	0.0	0.0	0.0	0.0	0.0	0.0	36.0	0.0
289	19956.0	15049.0	4948.0	1554.0	246.0	654.0	0.0	1226.0	87.0	69.0	0.0	0.0	15.0	86.0	0.0	777.0	299.0	179.0	1431.0	26.0	95.0	64.0	0.0	132.0	8179.0	572.0	0.0	313.0	2658.0	44.0	29.0	375.0	1361.0	49.0	131.0	148.0	29.0	695.0	160.0	2126.0	0.0	223.0	49.0	0.0	133.0	339.0	85.0	6249.0	231.0
290	3737.0	2778.0	439.0	2298.0	0.0	163.0	0.0	98.0	104.0	57.0	0.0	0.0	39.0	0.0	142.0	0.0	119.0	0.0	179.0	0.0	151.0	0.0	0.0	0.0	0.0	0.0	0.0	499.0	0.0	0.0	288.0	739.0	1815.0	0.0	0.0	0.0	119.0	0.0	133.0	239.0	359.0	74.0	0.0	0.0	213.0	0.0	0.0	3557.0	0.0
291	2606.0	2819.0	213.0	1326.0	0.0	0.0	130.0	0.0	0.0	0.0	0.0	0.0	0.0	0.0	116.0	165.0	0.0	0.0	0.0	0.0	79.0	0.0	94.0	0.0	0.0	0.0	0.0	2619.0	165.0	0.0	0.0	9302.0	639.0	0.0	0.0	0.0	67.0	0.0	133.0	0.0	0.0	0.0	42.0	0.0	0.0	0.0	0.0	7691.0	0.0
292	13510.0	9975.0	4075.0	940.0	235.0	113.0	0.0	1026.0	0.0	32.0	0.0	0.0	0.0	124.0	0.0	203.0	179.0	232.0	855.0	0.0	47.0	0.0	0.0	88.0	370.0	223.0	0.0	213.0	1339.0	61.0	44.0	348.0	1134.0	0.0	98.0	84.0	22.0	285.0	240.0	1197.0	105.0	99.0	0.0	0.0	0.0	113.0	71.0	10384.0	115.0
293	1002.0	1086.0	125.0	51385.0	197.0	0.0	448.0	0.0	0.0	0.0	1587.0	0.0	0.0	31.0	51.0	0.0	0.0	0.0	125.0	104.0	0.0	0.0	919.0	0.0	0.0	0.0	0.0	0.0	292.0	0.0	0.0	0.0	215525.0	0.0	65.0	0.0	0.0	0.0	2047.0	0.0	0.0	0.0	0.0	0.0	11906.0	0.0	56.0	1378.0	0.0
294	6961.0	2843.0	1837.0	107.0	0.0	0.0	0.0	57.0	67.0	0.0	0.0	15.0	67.0	0.0	0.0	0.0	147.0	67.0	187.0	0.0	0.0	0.0	0.0	22903.0	0.0	402.0	0.0	0.0	67.0	67.0	0.0	0.0	134.0	0.0	0.0	107.0	0.0	93.0	0.0	308.0	0.0	93.0	35.0	0.0	0.0	1897.0	35.0	93.0	6676.0
295	803.0	669.0	133.0	19319.0	98.0	0.0	355.0	0.0	0.0	0.0	1044.0	0.0	0.0	43.0	107.0	0.0	0.0	0.0	0.0	61.0	0.0	0.0	1018.0	0.0	0.0	0.0	0.0	107.0	535.0	0.0	0.0	80.0	73634.0	0.0	0.0	0.0	0.0	0.0	1521.0	0.0	0.0	0.0	0.0	0.0	3810.0	0.0	0.0	1554.0	0.0
296	1263.0	1630.0	0.0	50092.0	126.0	188.0	7718.0	0.0	0.0	0.0	652.0	0.0	0.0	0.0	448.0	0.0	0.0	0.0	0.0	26.0	71.0	0.0	40391.0	0.0	102.0	0.0	0.0	692.0	326.0	0.0	59.0	407.0	5828.0	0.0	98.0	0.0	59.0	116.0	1671.0	0.0	0.0	0.0	0.0	0.0	448.0	0.0	0.0	3790.0	0.0
297	81.0	45.0	18.0	1361.0	36.0	0.0	0.0	0.0	9.0	0.0	127.0	0.0	0.0	0.0	9.0	0.0	0.0	0.0	18.0	0.0	0.0	0.0	27.0	0.0	0.0	0.0	0.0	0.0	0.0	0.0	9.0	0.0	26318.0	0.0	0.0	36.0	18.0	0.0	118.0	0.0	0.0	0.0	0.0	0.0	1415.0	27.0	0.0	54.0	0.0
298	271.0	169.0	28.0	118.0	0.0	0.0	0.0	0.0	0.0	0.0	90.0	0.0	0.0	73.0	16.0	0.0	0.0	0.0	16.0	0.0	0.0	0.0	0.0	0.0	0.0	0.0	0.0	0.0	16.0	0.0	0.0	0.0	396.0	0.0	0.0	0.0	0.0	0.0	0.0	0.0	0.0	0.0	0.0	0.0	56.0	0.0	90.0	16.0	0.0
299	75.0	7.0	18.0	26.0	0.0	0.0	0.0	0.0	0.0	7.0	0.0	0.0	0.0	0.0	0.0	0.0	0.0	0.0	0.0	0.0	0.0	0.0	0.0	0.0	0.0	0.0	0.0	0.0	0.0	0.0	0.0	0.0	36.0	0.0	0.0	0.0	0.0	0.0	0.0	0.0	7.0	0.0	0.0	0.0	0.0	0.0	0.0	0.0	0.0
300	525.0	146.0	131.0	219.0	14.0	0.0	0.0	0.0	0.0	0.0	0.0	0.0	0.0	14.0	0.0	0.0	0.0	0.0	0.0	0.0	0.0	0.0	0.0	0.0	0.0	14.0	0.0	0.0	0.0	0.0	0.0	0.0	204.0	0.0	0.0	0.0	0.0	0.0	0.0	14.0	0.0	14.0	0.0	0.0	0.0	0.0	102.0	0.0	0.0
301	76.0	152.0	137.0	1141.0	0.0	0.0	197.0	0.0	0.0	0.0	0.0	0.0	0.0	0.0	365.0	0.0	0.0	0.0	0.0	791.0	0.0	0.0	319.0	0.0	0.0	0.0	0.0	15.0	45.0	0.0	0.0	0.0	2496.0	0.0	0.0	0.0	0.0	0.0	30.0	0.0	0.0	0.0	0.0	0.0	167.0	0.0	0.0	91.0	0.0
302	2484.0	1504.0	349.0	4584.0	0.0	0.0	332.0	0.0	0.0	0.0	0.0	0.0	0.0	0.0	419.0	0.0	0.0	0.0	0.0	8417.0	71.0	26.0	489.0	0.0	0.0	0.0	0.0	0.0	174.0	0.0	0.0	0.0	7507.0	0.0	0.0	0.0	0.0	0.0	0.0	104.0	0.0	0.0	0.0	0.0	384.0	0.0	0.0	664.0	0.0
303	97.0	133.0	0.0	748.0	0.0	0.0	240.0	0.0	0.0	0.0	0.0	0.0	0.0	0.0	16.0	0.0	0.0	0.0	16.0	8288.0	16.0	0.0	52.0	0.0	0.0	0.0	0.0	0.0	16.0	0.0	0.0	0.0	1588.0	0.0	0.0	0.0	0.0	0.0	0.0	0.0	0.0	0.0	0.0	0.0	26.0	0.0	26.0	139.0	0.0
304	101.0	64.0	8.0	35.0	0.0	0.0	45.0	0.0	0.0	0.0	0.0	0.0	17.0	0.0	8.0	0.0	0.0	0.0	0.0	0.0	0.0	0.0	27.0	0.0	0.0	0.0	592.0	8.0	0.0	0.0	0.0	0.0	156.0	0.0	0.0	0.0	8.0	0.0	17.0	8.0	0.0	0.0	0.0	0.0	8.0	0.0	0.0	64.0	0.0
305	147.0	83.0	23.0	14510.0	0.0	39.0	0.0	0.0	0.0	0.0	15.0	0.0	0.0	0.0	0.0	0.0	0.0	0.0	0.0	0.0	0.0	0.0	0.0	0.0	0.0	0.0	0.0	427.0	0.0	0.0	0.0	0.0	167.0	0.0	0.0	0.0	0.0	0.0	15.0	0.0	0.0	0.0	0.0	0.0	0.0	0.0	0.0	199.0	0.0
306	26.0	26.0	8.0	26.0	8.0	0.0	0.0	0.0	0.0	8.0	0.0	0.0	0.0	53.0	0.0	0.0	0.0	8.0	0.0	0.0	0.0	0.0	0.0	0.0	0.0	0.0	0.0	0.0	0.0	0.0	0.0	0.0	17.0	0.0	0.0	0.0	0.0	0.0	0.0	0.0	0.0	0.0	0.0	0.0	0.0	0.0	1224.0	0.0	0.0
307	74.0	100.0	0.0	897.0	8.0	0.0	26.0	8.0	0.0	0.0	44.0	0.0	0.0	0.0	26.0	0.0	0.0	0.0	0.0	0.0	0.0	0.0	100.0	0.0	0.0	0.0	2552.0	0.0	0.0	0.0	0.0	0.0	8170.0	0.0	0.0	0.0	0.0	8.0	100.0	0.0	0.0	0.0	0.0	0.0	438.0	0.0	0.0	0.0	8.0
308	0.0	0.0	0.0	0.0	0.0	0.0	0.0	0.0	0.0	0.0	0.0	0.0	0.0	0.0	0.0	0.0	0.0	0.0	0.0	0.0	0.0	0.0	0.0	0.0	0.0	0.0	0.0	0.0	0.0	0.0	0.0	0.0	0.0	0.0	0.0	0.0	0.0	0.0	0.0	0.0	0.0	0.0	0.0	0.0	9.0	0.0	0.0	0.0	0.0
309	0.0	0.0	0.0	29.0	0.0	0.0	0.0	0.0	0.0	0.0	0.0	0.0	0.0	0.0	0.0	0.0	0.0	0.0	0.0	0.0	0.0	0.0	0.0	0.0	0.0	0.0	0.0	0.0	0.0	0.0	0.0	0.0	8.0	0.0	0.0	38.0	0.0	0.0	0.0	0.0	0.0	0.0	0.0	0.0	0.0	0.0	100.0	0.0	0.0
310	9.0	0.0	0.0	18.0	0.0	0.0	0.0	0.0	0.0	0.0	0.0	0.0	0.0	29.0	0.0	0.0	0.0	0.0	9.0	0.0	0.0	0.0	0.0	0.0	9.0	9.0	0.0	0.0	0.0	0.0	0.0	0.0	9.0	0.0	0.0	0.0	0.0	0.0	0.0	0.0	0.0	0.0	0.0	0.0	0.0	0.0	9.0	0.0	0.0
311	97.0	8.0	0.0	69.0	0.0	0.0	0.0	0.0	0.0	0.0	17.0	0.0	0.0	52.0	0.0	0.0	0.0	8.0	26.0	0.0	0.0	0.0	0.0	0.0	8.0	0.0	0.0	0.0	0.0	0.0	0.0	0.0	17.0	0.0	0.0	8.0	0.0	0.0	8.0	0.0	0.0	0.0	0.0	0.0	0.0	0.0	69.0	0.0	0.0
312	433.0	474.0	0.0	3402.0	0.0	0.0	412.0	0.0	0.0	0.0	82.0	0.0	0.0	0.0	618.0	0.0	0.0	0.0	0.0	350.0	0.0	0.0	1175.0	0.0	0.0	0.0	0.0	20.0	41.0	0.0	0.0	0.0	3341.0	0.0	0.0	0.0	82.0	0.0	41.0	0.0	0.0	0.0	0.0	0.0	185.0	0.0	0.0	268.0	0.0
313	0.0	0.0	0.0	19.0	0.0	9.0	0.0	0.0	0.0	0.0	0.0	0.0	0.0	0.0	0.0	19.0	0.0	9.0	0.0	0.0	0.0	0.0	9.0	0.0	0.0	0.0	0.0	19.0	0.0	0.0	0.0	0.0	0.0	0.0	0.0	0.0	0.0	0.0	0.0	0.0	0.0	0.0	0.0	0.0	0.0	9.0	0.0	19.0	0.0
314	55.0	0.0	0.0	0.0	0.0	0.0	0.0	0.0	0.0	0.0	0.0	0.0	0.0	0.0	0.0	0.0	0.0	0.0	0.0	0.0	0.0	0.0	0.0	8.0	0.0	0.0	0.0	0.0	0.0	0.0	0.0	0.0	27.0	0.0	0.0	0.0	0.0	0.0	0.0	8.0	0.0	0.0	0.0	0.0	0.0	0.0	8.0	0.0	18.0
315	396.0	316.0	19.0	4991.0	39.0	0.0	74.0	0.0	0.0	0.0	396.0	0.0	0.0	0.0	217.0	0.0	0.0	19.0	0.0	34.0	19.0	0.0	158.0	0.0	0.0	0.0	0.0	39.0	39.0	0.0	0.0	19.0	48622.0	0.0	0.0	0.0	0.0	0.0	693.0	0.0	0.0	0.0	0.0	0.0	3188.0	0.0	56.0	217.0	0.0
316	133.0	72.0	82.0	36.0	0.0	0.0	0.0	0.0	0.0	97.0	15.0	0.0	0.0	1014.0	0.0	0.0	0.0	36.0	15.0	0.0	0.0	0.0	0.0	0.0	15.0	0.0	0.0	0.0	36.0	0.0	0.0	0.0	221.0	0.0	0.0	0.0	0.0	0.0	15.0	0.0	0.0	0.0	0.0	0.0	0.0	15.0	10426.0	41.0	0.0
317	27.0	36.0	0.0	45.0	0.0	0.0	27.0	0.0	0.0	0.0	0.0	0.0	0.0	0.0	8.0	0.0	0.0	0.0	0.0	1938.0	0.0	0.0	36.0	0.0	0.0	0.0	0.0	0.0	0.0	0.0	0.0	8.0	27.0	0.0	0.0	0.0	0.0	0.0	0.0	0.0	0.0	0.0	0.0	0.0	17.0	0.0	0.0	0.0	0.0
318	431.0	707.0	0.0	4155.0	0.0	0.0	3362.0	0.0	0.0	0.0	70.0	0.0	0.0	0.0	258.0	0.0	0.0	0.0	0.0	0.0	172.0	0.0	4552.0	0.0	0.0	0.0	0.0	448.0	172.0	0.0	51.0	224.0	1327.0	0.0	0.0	0.0	89.0	96.0	482.0	0.0	0.0	0.0	0.0	0.0	0.0	0.0	0.0	3172.0	0.0
319	340.0	567.0	0.0	4537.0	0.0	0.0	16288.0	0.0	0.0	0.0	88.0	0.0	0.0	0.0	680.0	113.0	0.0	0.0	136.0	17.0	158.0	0.0	8757.0	0.0	0.0	0.0	0.0	476.0	181.0	0.0	88.0	136.0	1474.0	0.0	0.0	0.0	67.0	0.0	385.0	0.0	0.0	0.0	0.0	0.0	181.0	0.0	0.0	1678.0	0.0
320	97.0	333.0	0.0	2608.0	0.0	0.0	17055.0	0.0	0.0	0.0	138.0	0.0	0.0	0.0	12475.0	0.0	0.0	0.0	0.0	95.0	124.0	0.0	4496.0	0.0	0.0	0.0	0.0	235.0	97.0	0.0	0.0	83.0	943.0	0.0	0.0	0.0	97.0	0.0	222.0	0.0	0.0	0.0	0.0	0.0	97.0	0.0	0.0	902.0	0.0
321	49.0	199.0	0.0	1248.0	0.0	0.0	237.0	0.0	87.0	0.0	0.0	0.0	0.0	0.0	12476.0	0.0	0.0	0.0	0.0	362.0	562.0	0.0	537.0	0.0	0.0	0.0	0.0	162.0	0.0	0.0	0.0	0.0	886.0	0.0	0.0	0.0	324.0	0.0	112.0	0.0	0.0	0.0	0.0	0.0	74.0	0.0	0.0	724.0	0.0
322	2321.0	1186.0	305.0	3761.0	0.0	0.0	235.0	74.0	69.0	0.0	0.0	0.0	0.0	31.0	122.0	0.0	174.0	0.0	139.0	130.0	55.0	16.0	532.0	88.0	0.0	104.0	0.0	0.0	148.0	0.0	0.0	0.0	5585.0	0.0	0.0	0.0	0.0	0.0	95.0	113.0	0.0	0.0	0.0	0.0	375.0	0.0	0.0	183.0	95.0
323	979.0	1002.0	0.0	7315.0	109.0	0.0	0.0	0.0	0.0	0.0	88.0	0.0	0.0	31.0	77.0	0.0	0.0	0.0	0.0	0.0	0.0	0.0	241.0	0.0	0.0	0.0	0.0	3018.0	334.0	0.0	0.0	806.0	472.0	0.0	126.0	0.0	44.0	0.0	213.0	0.0	0.0	0.0	0.0	0.0	0.0	0.0	0.0	1538.0	0.0
324	2551.0	921.0	927.0	31.0	0.0	0.0	0.0	0.0	134.0	0.0	0.0	466.0	3204.0	0.0	0.0	0.0	0.0	0.0	25.0	0.0	0.0	115.0	0.0	25.0	0.0	51.0	0.0	0.0	0.0	70.0	0.0	0.0	44.0	31.0	0.0	76.0	0.0	0.0	0.0	1861.0	338.0	0.0	313.0	0.0	0.0	0.0	0.0	70.0	31.0
325	408.0	219.0	51.0	255.0	0.0	0.0	0.0	0.0	0.0	0.0	0.0	0.0	0.0	36.0	0.0	0.0	14.0	80.0	21.0	0.0	0.0	0.0	0.0	0.0	43.0	0.0	0.0	0.0	0.0	0.0	0.0	0.0	343.0	0.0	0.0	0.0	0.0	0.0	0.0	0.0	0.0	0.0	0.0	0.0	0.0	0.0	73.0	80.0	0.0
326	0.0	0.0	0.0	19.0	0.0	0.0	0.0	0.0	0.0	0.0	0.0	0.0	0.0	19.0	0.0	0.0	0.0	0.0	0.0	0.0	0.0	0.0	0.0	0.0	0.0	0.0	540.0	0.0	0.0	0.0	0.0	0.0	78.0	0.0	0.0	0.0	0.0	0.0	0.0	0.0	0.0	0.0	0.0	0.0	9.0	0.0	0.0	0.0	0.0
327	358.0	72.0	47.0	206.0	18.0	0.0	18.0	0.0	0.0	18.0	7.0	0.0	0.0	72.0	0.0	0.0	0.0	0.0	0.0	0.0	0.0	0.0	0.0	0.0	0.0	0.0	0.0	0.0	0.0	0.0	0.0	0.0	101.0	0.0	0.0	0.0	0.0	0.0	54.0	0.0	0.0	0.0	0.0	0.0	0.0	7.0	36.0	7.0	0.0
328	46.0	55.0	0.0	66.0	0.0	0.0	0.0	0.0	0.0	0.0	0.0	0.0	0.0	8.0	0.0	0.0	0.0	27.0	0.0	0.0	0.0	0.0	0.0	0.0	0.0	17.0	0.0	0.0	0.0	0.0	0.0	0.0	36.0	0.0	0.0	0.0	0.0	0.0	0.0	0.0	0.0	0.0	0.0	0.0	17.0	0.0	0.0	8.0	0.0
329	0.0	0.0	0.0	9.0	0.0	0.0	0.0	0.0	0.0	0.0	0.0	0.0	0.0	0.0	0.0	0.0	0.0	0.0	0.0	0.0	0.0	0.0	0.0	0.0	0.0	0.0	0.0	0.0	0.0	0.0	0.0	0.0	0.0	0.0	0.0	0.0	0.0	0.0	9.0	0.0	0.0	0.0	0.0	0.0	0.0	0.0	0.0	0.0	0.0
330	520.0	54.0	109.0	0.0	0.0	0.0	0.0	17.0	0.0	0.0	0.0	109.0	0.0	0.0	0.0	0.0	0.0	8.0	17.0	0.0	0.0	8.0	0.0	0.0	0.0	8.0	0.0	0.0	0.0	0.0	0.0	0.0	36.0	17.0	0.0	27.0	0.0	0.0	0.0	309.0	822.0	0.0	17.0	0.0	0.0	0.0	0.0	36.0	0.0
331	84.0	0.0	46.0	27.0	0.0	0.0	0.0	0.0	0.0	0.0	9.0	0.0	0.0	18.0	0.0	0.0	0.0	18.0	0.0	0.0	0.0	0.0	0.0	0.0	0.0	0.0	0.0	0.0	9.0	0.0	0.0	9.0	9.0	9.0	0.0	0.0	0.0	0.0	0.0	0.0	0.0	0.0	0.0	0.0	0.0	0.0	18.0	0.0	0.0
332	221.0	82.0	25.0	129.0	0.0	0.0	0.0	0.0	0.0	0.0	25.0	0.0	0.0	16.0	0.0	0.0	0.0	16.0	0.0	0.0	0.0	0.0	0.0	0.0	0.0	0.0	0.0	0.0	0.0	0.0	0.0	0.0	332.0	0.0	0.0	0.0	0.0	0.0	0.0	0.0	0.0	7.0	7.0	0.0	0.0	0.0	73.0	16.0	0.0
333	131.0	131.0	46.0	56.0	0.0	0.0	0.0	0.0	0.0	0.0	0.0	0.0	0.0	37.0	0.0	9.0	0.0	0.0	18.0	0.0	0.0	0.0	0.0	0.0	0.0	0.0	0.0	0.0	0.0	0.0	0.0	0.0	84.0	9.0	0.0	0.0	0.0	0.0	9.0	0.0	0.0	0.0	0.0	0.0	0.0	0.0	46.0	0.0	0.0
334	104.0	52.0	26.0	26.0	7.0	0.0	0.0	0.0	0.0	1502.0	0.0	0.0	0.0	2827.0	0.0	0.0	502.0	0.0	33.0	0.0	0.0	0.0	0.0	0.0	0.0	0.0	0.0	0.0	7.0	0.0	0.0	0.0	69.0	0.0	0.0	7.0	0.0	0.0	0.0	0.0	0.0	26.0	0.0	0.0	0.0	0.0	26.0	0.0	7.0
335	2777.0	134.0	690.0	33.0	0.0	0.0	0.0	16.0	22.0	437.0	0.0	55.0	0.0	0.0	0.0	0.0	1952.0	0.0	280.0	0.0	0.0	16.0	0.0	0.0	0.0	162.0	0.0	0.0	0.0	97.0	0.0	5.0	50.0	2064.0	0.0	6732.0	0.0	16.0	0.0	89.0	50.0	454.0	21.0	0.0	0.0	16.0	0.0	0.0	0.0
336	1992.0	112.0	546.0	44.0	14.0	0.0	0.0	14.0	839.0	187.0	0.0	13762.0	31.0	0.0	0.0	0.0	299.0	0.0	187.0	0.0	0.0	64.0	0.0	0.0	0.0	22.0	0.0	0.0	0.0	79.0	0.0	0.0	89.0	149.0	0.0	3302.0	0.0	14.0	0.0	2043.0	761.0	14.0	162.0	0.0	0.0	0.0	0.0	0.0	44.0
[truncated: 288 more columns]
