# Supplementary material for: Estimation of Human Mobility Patterns for Forecasting the Early Spread of Disease
Source: Healthcare (Basel). 2021 Sep 16;9(9):1224. doi: 10.3390/healthcare9091224 (PMC8468459; doi:10.3390/healthcare9091224)
Supplement: Supplementary file 1 [file healthcare-09-01224-s001.zip › Supplementary Material/Matrix/2020-01-29.csv]

	0	1	2	3	4	5	6	7	8	9	10	11	12	13	14	15	16	17	18	19	20	21	22	23	24	25	26	27	28	29	30	31	32	33	34	35	36	37	38	39	40	41	42	43	44	45	46	47	48
0	0.0	9619.0	28797.0	4960.0	656.0	798.0	319.0	1875.0	1814.0	494.0	809.0	1043.0	642.0	517.0	0.0	646.0	2419.0	1572.0	35815.0	337.0	188.0	1113.0	1512.0	1391.0	1198.0	6594.0	0.0	1391.0	801.0	1391.0	0.0	759.0	5203.0	13128.0	297.0	2843.0	37.0	862.0	504.0	4295.0	2661.0	4295.0	1043.0	0.0	369.0	3024.0	554.0	0.0	801.0
1	8261.0	0.0	1958.0	6283.0	272.0	1870.0	470.0	648.0	799.0	63.0	1042.0	158.0	221.0	224.0	123.0	4509.0	522.0	781.0	567.0	112.0	218.0	177.0	0.0	339.0	3582.0	311.0	0.0	613.0	4885.0	197.0	114.0	347.0	5675.0	101.0	1073.0	379.0	30.0	3296.0	882.0	3056.0	813.0	398.0	319.0	0.0	565.0	303.0	394.0	1289.0	288.0
2	49754.0	4398.0	0.0	1270.0	243.0	168.0	0.0	366.0	610.0	220.0	62.0	439.0	232.0	94.0	0.0	117.0	366.0	166.0	4105.0	0.0	67.0	316.0	0.0	1564.0	293.0	20283.0	0.0	0.0	415.0	391.0	0.0	0.0	1026.0	1759.0	179.0	1050.0	0.0	101.0	176.0	1612.0	635.0	830.0	131.0	0.0	147.0	3787.0	131.0	0.0	513.0
3	16587.0	23998.0	3176.0	0.0	1999.0	1397.0	3176.0	282.0	199.0	52.0	7999.0	0.0	17.0	334.0	619.0	499.0	304.0	947.0	1240.0	421.0	535.0	28.0	5058.0	248.0	466.0	623.0	0.0	2823.0	3529.0	91.0	587.0	1352.0	151404.0	94.0	415.0	67.0	174.0	794.0	54232.0	1321.0	110.0	223.0	106.0	0.0	10117.0	277.0	376.0	40939.0	395.0
4	2267.0	722.0	428.0	1855.0	0.0	0.0	0.0	0.0	0.0	0.0	251.0	0.0	0.0	0.0	0.0	88.0	0.0	1839.0	243.0	0.0	0.0	28.0	0.0	0.0	117.0	0.0	0.0	235.0	529.0	42.0	0.0	201.0	1629.0	0.0	0.0	0.0	0.0	0.0	1738.0	0.0	0.0	0.0	0.0	0.0	100.0	0.0	51.0	2309.0	0.0
5	8204.0	26791.0	2820.0	1794.0	0.0	0.0	67.0	0.0	123.0	0.0	93.0	0.0	35.0	0.0	68.0	2467.0	0.0	136.0	384.0	8.0	0.0	91.0	0.0	0.0	1025.0	384.0	0.0	136.0	3076.0	84.0	38.0	128.0	1182.0	74.0	11504.0	101.0	0.0	2637.0	0.0	512.0	0.0	116.0	0.0	0.0	0.0	158.0	45.0	4912.0	256.0
6	404.0	312.0	110.0	2315.0	0.0	0.0	0.0	0.0	0.0	0.0	73.0	0.0	0.0	0.0	275.0	0.0	0.0	0.0	73.0	84.0	91.0	0.0	20413.0	0.0	0.0	0.0	0.0	312.0	220.0	0.0	0.0	0.0	1139.0	0.0	0.0	0.0	30.0	0.0	275.0	0.0	0.0	0.0	0.0	0.0	110.0	0.0	0.0	937.0	0.0
7	8538.0	2565.0	2431.0	320.0	0.0	0.0	0.0	0.0	0.0	0.0	0.0	0.0	0.0	0.0	0.0	160.0	160.0	0.0	507.0	0.0	0.0	19.0	0.0	67.0	0.0	227.0	0.0	0.0	347.0	0.0	0.0	0.0	414.0	0.0	73.0	0.0	0.0	160.0	106.0	454.0	73.0	93.0	0.0	0.0	0.0	160.0	0.0	414.0	146.0
8	7726.0	1022.0	2100.0	54.0	0.0	0.0	0.0	54.0	0.0	0.0	0.0	311.0	73.0	0.0	0.0	0.0	164.0	0.0	767.0	0.0	0.0	1617.0	0.0	0.0	0.0	219.0	0.0	0.0	73.0	1207.0	0.0	0.0	347.0	164.0	0.0	456.0	0.0	0.0	0.0	27269.0	240.0	36.0	5023.0	0.0	0.0	105.0	0.0	109.0	0.0
9	2671.0	48.0	806.0	105.0	0.0	0.0	0.0	0.0	0.0	0.0	0.0	0.0	0.0	36.0	0.0	0.0	19309.0	0.0	154.0	0.0	0.0	0.0	0.0	0.0	40.0	40.0	0.0	0.0	0.0	0.0	0.0	0.0	268.0	24.0	0.0	382.0	0.0	0.0	0.0	48.0	16.0	179.0	16.0	0.0	16.0	24.0	51.0	0.0	16.0
10	3253.0	5563.0	273.0	22619.0	700.0	212.0	0.0	68.0	0.0	21.0	0.0	0.0	0.0	67.0	123.0	0.0	0.0	351.0	425.0	52.0	0.0	0.0	395.0	0.0	0.0	0.0	0.0	304.0	1824.0	0.0	0.0	0.0	87194.0	0.0	0.0	0.0	0.0	118.0	46850.0	212.0	0.0	58.0	0.0	0.0	4621.0	92.0	45.0	1459.0	85.0
11	3387.0	327.0	1016.0	93.0	0.0	0.0	0.0	0.0	700.0	0.0	0.0	0.0	280.0	0.0	0.0	0.0	70.0	0.0	210.0	0.0	0.0	105.0	0.0	56.0	0.0	35.0	0.0	0.0	0.0	175.0	0.0	0.0	46.0	221.0	0.0	478.0	0.0	35.0	0.0	4660.0	2347.0	46.0	128.0	0.0	0.0	23.0	0.0	0.0	106.0
12	2305.0	559.0	860.0	18.0	0.0	0.0	0.0	0.0	307.0	0.0	0.0	237.0	0.0	0.0	0.0	0.0	18.0	0.0	37.0	0.0	0.0	81.0	0.0	0.0	0.0	100.0	0.0	0.0	37.0	37.0	0.0	0.0	69.0	62.0	0.0	62.0	0.0	0.0	0.0	2519.0	221.0	0.0	263.0	0.0	0.0	0.0	0.0	69.0	96.0
13	1579.0	515.0	476.0	507.0	0.0	0.0	0.0	47.0	0.0	87.0	0.0	0.0	0.0	0.0	0.0	0.0	87.0	293.0	71.0	0.0	0.0	0.0	0.0	0.0	0.0	0.0	0.0	0.0	0.0	0.0	0.0	0.0	1182.0	0.0	0.0	0.0	0.0	0.0	0.0	103.0	0.0	0.0	0.0	0.0	103.0	55.0	6071.0	55.0	0.0
14	271.0	271.0	58.0	872.0	0.0	0.0	134.0	0.0	0.0	0.0	0.0	0.0	0.0	0.0	0.0	0.0	0.0	0.0	0.0	20.0	1666.0	0.0	116.0	0.0	0.0	0.0	0.0	155.0	0.0	0.0	38.0	58.0	542.0	0.0	0.0	0.0	7737.0	0.0	77.0	0.0	0.0	0.0	0.0	0.0	58.0	0.0	0.0	6531.0	0.0
15	3122.0	27032.0	557.0	446.0	121.0	1155.0	0.0	76.0	0.0	0.0	0.0	0.0	0.0	0.0	0.0	0.0	0.0	0.0	89.0	0.0	0.0	0.0	0.0	56.0	8656.0	66.0	0.0	190.0	3457.0	0.0	0.0	0.0	356.0	0.0	511.0	0.0	0.0	23970.0	0.0	0.0	0.0	0.0	0.0	0.0	0.0	0.0	0.0	825.0	0.0
16	8467.0	578.0	1585.0	249.0	0.0	0.0	0.0	0.0	59.0	8844.0	0.0	0.0	0.0	94.0	0.0	0.0	0.0	59.0	498.0	0.0	0.0	0.0	0.0	0.0	0.0	119.0	0.0	0.0	129.0	49.0	0.0	0.0	369.0	69.0	0.0	885.0	0.0	0.0	0.0	249.0	39.0	718.0	0.0	0.0	0.0	0.0	0.0	0.0	0.0
17	5771.0	2425.0	853.0	1288.0	1361.0	0.0	0.0	0.0	0.0	0.0	150.0	0.0	17.0	146.0	0.0	100.0	0.0	0.0	234.0	0.0	0.0	0.0	0.0	33.0	93.0	0.0	0.0	167.0	384.0	0.0	0.0	0.0	2609.0	0.0	0.0	0.0	15.0	0.0	234.0	117.0	0.0	0.0	0.0	0.0	133.0	0.0	159.0	1070.0	85.0
18	98575.0	1980.0	16165.0	963.0	320.0	105.0	0.0	266.0	292.0	105.0	155.0	79.0	26.0	0.0	0.0	0.0	717.0	244.0	0.0	0.0	0.0	71.0	0.0	395.0	146.0	10263.0	0.0	0.0	187.0	190.0	0.0	0.0	1655.0	2760.0	0.0	497.0	0.0	101.0	0.0	1362.0	166.0	1720.0	106.0	0.0	73.0	686.0	0.0	240.0	267.0
19	621.0	373.0	387.0	1228.0	0.0	0.0	160.0	0.0	0.0	0.0	0.0	0.0	0.0	0.0	212.0	0.0	0.0	73.0	29.0	0.0	0.0	0.0	102.0	0.0	0.0	36.0	0.0	0.0	73.0	0.0	0.0	0.0	1418.0	29.0	0.0	0.0	0.0	0.0	0.0	73.0	0.0	0.0	0.0	0.0	95.0	0.0	0.0	146.0	0.0
20	2375.0	1488.0	405.0	6735.0	77.0	0.0	285.0	255.0	0.0	136.0	62.0	36.0	100.0	0.0	1458.0	0.0	72.0	107.0	1187.0	20.0	0.0	62.0	285.0	0.0	0.0	0.0	0.0	330.0	0.0	49.0	53.0	90.0	9696.0	94.0	0.0	0.0	1116.0	0.0	302.0	240.0	92.0	0.0	0.0	0.0	541.0	0.0	62.0	2074.0	0.0
21	3184.0	556.0	1356.0	62.0	0.0	0.0	0.0	0.0	2086.0	0.0	0.0	109.0	138.0	0.0	0.0	0.0	0.0	0.0	125.0	0.0	0.0	0.0	0.0	45.0	0.0	94.0	0.0	0.0	31.0	550.0	0.0	0.0	94.0	31.0	0.0	141.0	0.0	0.0	0.0	8195.0	39.0	31.0	4947.0	0.0	0.0	47.0	0.0	0.0	0.0
22	0.0	0.0	0.0	7055.0	233.0	0.0	30716.0	0.0	0.0	0.0	311.0	0.0	0.0	0.0	371.0	88.0	0.0	0.0	0.0	188.0	226.0	0.0	0.0	0.0	0.0	0.0	0.0	750.0	0.0	0.0	99.0	399.0	3074.0	0.0	0.0	0.0	68.0	101.0	807.0	0.0	0.0	0.0	25.0	0.0	319.0	0.0	0.0	3584.0	0.0
23	5388.0	1512.0	7790.0	79.0	0.0	53.0	0.0	39.0	53.0	0.0	0.0	0.0	0.0	0.0	0.0	0.0	0.0	0.0	265.0	0.0	0.0	0.0	0.0	0.0	0.0	5242.0	0.0	0.0	39.0	0.0	0.0	0.0	238.0	0.0	0.0	53.0	0.0	0.0	0.0	278.0	145.0	39.0	25.0	0.0	0.0	5972.0	0.0	0.0	23052.0
24	5541.0	28085.0	1755.0	757.0	68.0	1135.0	84.0	129.0	107.0	0.0	0.0	0.0	0.0	57.0	0.0	13870.0	0.0	0.0	722.0	28.0	0.0	38.0	0.0	0.0	0.0	481.0	0.0	0.0	7365.0	70.0	175.0	0.0	516.0	0.0	601.0	92.0	15.0	5059.0	0.0	413.0	55.0	194.0	0.0	0.0	0.0	158.0	91.0	1726.0	181.0
25	34151.0	2666.0	52914.0	590.0	121.0	0.0	0.0	121.0	61.0	105.0	0.0	54.0	0.0	0.0	0.0	0.0	401.0	166.0	14208.0	20.0	0.0	19.0	0.0	6041.0	0.0	0.0	0.0	0.0	188.0	105.0	0.0	0.0	944.0	1014.0	0.0	286.0	0.0	118.0	0.0	660.0	240.0	310.0	25.0	0.0	0.0	12786.0	0.0	141.0	940.0
26	0.0	0.0	0.0	0.0	0.0	0.0	0.0	0.0	0.0	0.0	0.0	0.0	0.0	0.0	0.0	0.0	0.0	0.0	0.0	20.0	0.0	0.0	0.0	0.0	0.0	0.0	0.0	0.0	0.0	0.0	0.0	0.0	0.0	0.0	0.0	0.0	0.0	0.0	0.0	0.0	0.0	0.0	0.0	0.0	0.0	0.0	0.0	0.0	0.0
27	4809.0	3781.0	597.0	3051.0	0.0	165.0	117.0	45.0	0.0	0.0	171.0	0.0	0.0	26.0	123.0	117.0	0.0	0.0	298.0	8.0	75.0	0.0	232.0	33.0	0.0	0.0	0.0	0.0	298.0	0.0	350.0	2073.0	1182.0	0.0	118.0	0.0	45.0	101.0	302.0	0.0	0.0	0.0	0.0	0.0	0.0	0.0	0.0	25624.0	0.0
28	2122.0	18038.0	353.0	742.0	179.0	294.0	67.0	91.0	0.0	0.0	233.0	0.0	26.0	0.0	0.0	514.0	0.0	0.0	0.0	20.0	0.0	0.0	0.0	0.0	359.0	0.0	0.0	0.0	0.0	0.0	0.0	0.0	760.0	0.0	320.0	0.0	0.0	879.0	0.0	212.0	0.0	0.0	0.0	0.0	98.0	0.0	0.0	282.0	0.0
29	8201.0	757.0	2849.0	82.0	0.0	0.0	0.0	0.0	3277.0	0.0	0.0	67.0	53.0	0.0	0.0	0.0	148.0	0.0	576.0	0.0	0.0	724.0	0.0	169.0	49.0	263.0	0.0	0.0	115.0	0.0	0.0	0.0	378.0	4710.0	0.0	17358.0	0.0	49.0	0.0	18626.0	314.0	0.0	1152.0	0.0	0.0	105.0	0.0	82.0	149.0
30	272.0	306.0	0.0	204.0	0.0	0.0	11.0	0.0	0.0	0.0	22.0	0.0	0.0	0.0	11.0	0.0	0.0	0.0	0.0	0.0	0.0	0.0	56.0	0.0	0.0	0.0	0.0	79.0	0.0	0.0	0.0	102.0	90.0	0.0	0.0	0.0	0.0	22.0	0.0	0.0	0.0	0.0	0.0	0.0	45.0	0.0	0.0	3558.0	0.0
31	2893.0	1777.0	136.0	1595.0	0.0	0.0	168.0	0.0	0.0	0.0	0.0	0.0	0.0	0.0	123.0	0.0	0.0	0.0	0.0	0.0	135.0	19.0	0.0	0.0	0.0	0.0	0.0	1481.0	136.0	0.0	53.0	0.0	455.0	0.0	0.0	0.0	45.0	113.0	201.0	0.0	0.0	0.0	0.0	0.0	0.0	0.0	0.0	24429.0	0.0
32	9829.0	6089.0	1913.0	45058.0	748.0	283.0	420.0	160.0	153.0	136.0	24527.0	48.0	35.0	334.0	275.0	308.0	194.0	879.0	695.0	208.0	301.0	38.0	1130.0	226.0	199.0	341.0	1043.0	422.0	695.0	70.0	68.0	0.0	0.0	80.0	0.0	219.0	0.0	84.0	30718.0	695.0	521.0	184.0	86.0	0.0	87583.0	198.0	394.0	3566.0	224.0
33	39919.0	351.0	5679.0	82.0	0.0	0.0	0.0	0.0	169.0	31.0	0.0	48.0	17.0	0.0	0.0	0.0	0.0	0.0	3923.0	0.0	0.0	38.0	0.0	33.0	0.0	1084.0	0.0	0.0	41.0	3764.0	0.0	0.0	227.0	0.0	0.0	4252.0	0.0	0.0	51.0	495.0	73.0	87.0	35.0	0.0	0.0	211.0	0.0	0.0	74.0
34	1566.0	8800.0	525.0	412.0	0.0	12850.0	0.0	0.0	0.0	0.0	0.0	0.0	0.0	0.0	0.0	690.0	0.0	0.0	72.0	0.0	0.0	19.0	0.0	0.0	267.0	133.0	0.0	0.0	2318.0	0.0	68.0	0.0	309.0	0.0	0.0	0.0	0.0	875.0	0.0	278.0	0.0	0.0	0.0	0.0	0.0	0.0	0.0	628.0	0.0
35	18866.0	882.0	5979.0	134.0	0.0	0.0	0.0	0.0	799.0	557.0	0.0	189.0	73.0	0.0	0.0	0.0	3453.0	0.0	1584.0	0.0	0.0	148.0	0.0	124.0	0.0	926.0	0.0	59.0	59.0	16923.0	0.0	0.0	284.0	7534.0	0.0	0.0	0.0	0.0	0.0	4543.0	295.0	104.0	172.0	0.0	0.0	277.0	0.0	179.0	202.0
36	214.0	379.0	0.0	494.0	0.0	0.0	0.0	0.0	0.0	0.0	0.0	0.0	0.0	0.0	8802.0	0.0	0.0	0.0	82.0	0.0	1467.0	0.0	0.0	0.0	0.0	0.0	0.0	82.0	82.0	0.0	0.0	82.0	346.0	0.0	0.0	0.0	0.0	0.0	0.0	0.0	0.0	0.0	0.0	0.0	0.0	0.0	0.0	5060.0	0.0
37	3712.0	26334.0	729.0	634.0	0.0	1618.0	0.0	0.0	0.0	0.0	0.0	0.0	0.0	0.0	0.0	26080.0	0.0	127.0	190.0	0.0	0.0	0.0	0.0	0.0	1504.0	158.0	0.0	0.0	5425.0	0.0	0.0	0.0	539.0	0.0	708.0	0.0	0.0	0.0	95.0	190.0	0.0	0.0	0.0	0.0	0.0	105.0	0.0	729.0	0.0
38	2435.0	3231.0	655.0	96347.0	2815.0	327.0	252.0	0.0	0.0	0.0	35718.0	0.0	0.0	0.0	137.0	146.0	0.0	254.0	421.0	52.0	0.0	0.0	608.0	0.0	133.0	311.0	0.0	655.0	889.0	0.0	144.0	283.0	107822.0	0.0	50.0	0.0	37.0	202.0	0.0	0.0	0.0	87.0	0.0	0.0	4215.0	0.0	74.0	21217.0	0.0
39	13722.0	3731.0	3466.0	632.0	0.0	0.0	0.0	45.0	11151.0	73.0	0.0	1153.0	698.0	0.0	0.0	0.0	326.0	0.0	509.0	0.0	60.0	2630.0	0.0	203.0	0.0	387.0	0.0	0.0	183.0	3715.0	0.0	0.0	693.0	244.0	0.0	1019.0	0.0	236.0	0.0	0.0	2292.0	142.0	10501.0	0.0	0.0	132.0	0.0	183.0	181.0
40	5516.0	976.0	2144.0	73.0	0.0	0.0	0.0	0.0	458.0	0.0	0.0	1656.0	73.0	0.0	0.0	44.0	0.0	0.0	162.0	0.0	0.0	73.0	0.0	0.0	0.0	162.0	0.0	0.0	133.0	147.0	0.0	0.0	280.0	147.0	0.0	295.0	0.0	0.0	0.0	5323.0	0.0	0.0	162.0	0.0	0.0	79.0	0.0	192.0	85.0
41	14916.0	1031.0	3657.0	383.0	0.0	0.0	0.0	68.0	61.0	136.0	0.0	0.0	0.0	0.0	0.0	0.0	1690.0	59.0	1115.0	0.0	0.0	0.0	0.0	45.0	0.0	263.0	0.0	0.0	131.0	70.0	0.0	0.0	419.0	275.0	0.0	135.0	0.0	71.0	0.0	371.0	0.0	0.0	0.0	0.0	0.0	132.0	0.0	131.0	128.0
42	6192.0	1076.0	1689.0	69.0	0.0	0.0	0.0	0.0	5451.0	0.0	0.0	195.0	315.0	0.0	0.0	0.0	115.0	0.0	208.0	0.0	0.0	6550.0	0.0	0.0	0.0	34.0	0.0	0.0	81.0	678.0	0.0	0.0	243.0	46.0	0.0	300.0	0.0	34.0	34.0	27962.0	332.0	0.0	0.0	0.0	0.0	69.0	0.0	0.0	106.0
43	0.0	0.0	0.0	2645.0	0.0	0.0	0.0	0.0	0.0	0.0	0.0	0.0	0.0	36.0	288.0	0.0	0.0	0.0	0.0	0.0	188.0	0.0	0.0	0.0	0.0	0.0	0.0	0.0	0.0	0.0	0.0	0.0	0.0	0.0	0.0	0.0	30.0	0.0	0.0	0.0	0.0	0.0	35.0	0.0	73.0	0.0	0.0	0.0	0.0
44	1281.0	1495.0	267.0	9480.0	131.0	0.0	100.0	0.0	0.0	31.0	1805.0	0.0	0.0	26.0	80.0	0.0	0.0	146.0	160.0	92.0	0.0	0.0	106.0	0.0	0.0	0.0	0.0	133.0	293.0	0.0	347.0	0.0	140425.0	0.0	50.0	0.0	0.0	0.0	1740.0	0.0	0.0	0.0	0.0	0.0	0.0	0.0	91.0	1201.0	0.0
45	20870.0	3771.0	34672.0	391.0	97.0	0.0	0.0	121.0	139.0	0.0	0.0	24.0	53.0	78.0	0.0	139.0	363.0	0.0	1592.0	0.0	75.0	19.0	0.0	7489.0	0.0	13075.0	0.0	0.0	279.0	70.0	0.0	0.0	447.0	419.0	106.0	279.0	0.0	0.0	0.0	866.0	223.0	87.0	139.0	0.0	0.0	0.0	22.0	307.0	8130.0
46	1254.0	709.0	236.0	596.0	0.0	0.0	0.0	0.0	0.0	185.0	61.0	0.0	0.0	7670.0	0.0	0.0	71.0	483.0	92.0	0.0	0.0	0.0	0.0	0.0	0.0	0.0	0.0	0.0	0.0	0.0	0.0	0.0	1182.0	0.0	0.0	0.0	0.0	0.0	0.0	0.0	0.0	41.0	0.0	0.0	123.0	0.0	0.0	143.0	51.0
47	1016.0	1139.0	277.0	3449.0	179.0	189.0	134.0	60.0	61.0	0.0	93.0	36.0	8.0	26.0	495.0	0.0	0.0	175.0	0.0	40.0	271.0	0.0	431.0	0.0	146.0	0.0	0.0	1047.0	215.0	28.0	602.0	2463.0	1182.0	0.0	39.0	84.0	220.0	0.0	1008.0	0.0	92.0	0.0	25.0	0.0	172.0	0.0	62.0	0.0	0.0
48	4083.0	1358.0	1413.0	89.0	0.0	34.0	0.0	41.0	0.0	0.0	0.0	89.0	41.0	0.0	0.0	0.0	0.0	0.0	130.0	0.0	0.0	0.0	0.0	13937.0	41.0	603.0	0.0	0.0	0.0	0.0	0.0	0.0	116.0	0.0	0.0	0.0	0.0	0.0	0.0	212.0	41.0	34.0	0.0	0.0	0.0	1268.0	0.0	130.0	0.0
49	1548.0	186.0	323.0	88.0	0.0	0.0	0.0	0.0	0.0	5066.0	0.0	0.0	0.0	47.0	0.0	0.0	14547.0	0.0	196.0	0.0	0.0	0.0	0.0	0.0	0.0	29.0	0.0	0.0	49.0	0.0	0.0	0.0	107.0	58.0	0.0	637.0	0.0	0.0	0.0	0.0	0.0	901.0	0.0	0.0	0.0	29.0	62.0	19.0	0.0
50	0.0	99.0	0.0	0.0	0.0	0.0	0.0	0.0	0.0	0.0	0.0	0.0	0.0	0.0	0.0	0.0	0.0	10.0	0.0	0.0	0.0	0.0	0.0	0.0	0.0	10.0	0.0	0.0	0.0	0.0	0.0	0.0	0.0	0.0	0.0	0.0	0.0	0.0	0.0	0.0	0.0	10.0	0.0	0.0	0.0	0.0	0.0	10.0	0.0
51	453.0	166.0	0.0	4210.0	0.0	0.0	67.0	0.0	0.0	0.0	0.0	0.0	0.0	0.0	1403.0	0.0	0.0	0.0	0.0	0.0	2891.0	0.0	166.0	0.0	0.0	0.0	0.0	59.0	0.0	21.0	0.0	126.0	2365.0	0.0	0.0	0.0	4988.0	0.0	126.0	0.0	53.0	0.0	0.0	0.0	196.0	0.0	0.0	1632.0	0.0
52	1244.0	1244.0	0.0	1815.0	0.0	168.0	0.0	60.0	92.0	0.0	171.0	0.0	0.0	0.0	302.0	0.0	0.0	0.0	0.0	0.0	369.0	0.0	302.0	0.0	66.0	0.0	0.0	470.0	0.0	0.0	739.0	1210.0	1182.0	0.0	39.0	0.0	235.0	0.0	201.0	0.0	0.0	0.0	0.0	0.0	123.0	0.0	0.0	7700.0	0.0
53	3209.0	6091.0	603.0	2070.0	97.0	276.0	117.0	0.0	0.0	31.0	140.0	0.0	0.0	0.0	123.0	117.0	97.0	0.0	0.0	20.0	98.0	28.0	327.0	0.0	66.0	0.0	0.0	136.0	517.0	0.0	297.0	347.0	1655.0	0.0	0.0	67.0	205.0	152.0	1008.0	189.0	0.0	0.0	35.0	0.0	98.0	0.0	0.0	1345.0	0.0
54	5439.0	846.0	2130.0	66.0	0.0	0.0	0.0	0.0	2937.0	0.0	0.0	109.0	212.0	0.0	0.0	0.0	52.0	0.0	211.0	0.0	39.0	3969.0	0.0	67.0	0.0	264.0	0.0	0.0	0.0	579.0	0.0	0.0	158.0	79.0	0.0	132.0	0.0	0.0	0.0	11341.0	277.0	0.0	1179.0	0.0	0.0	79.0	0.0	92.0	39.0
55	2783.0	10866.0	570.0	1570.0	0.0	160.0	84.0	0.0	0.0	0.0	0.0	24.0	0.0	0.0	82.0	0.0	0.0	0.0	0.0	0.0	0.0	0.0	0.0	33.0	0.0	0.0	0.0	0.0	678.0	0.0	251.0	231.0	1052.0	0.0	231.0	0.0	0.0	0.0	176.0	0.0	0.0	0.0	0.0	0.0	0.0	0.0	0.0	8630.0	74.0
56	4998.0	418.0	1317.0	0.0	0.0	0.0	0.0	0.0	2049.0	41.0	0.0	79.0	82.0	0.0	0.0	0.0	83.0	0.0	261.0	0.0	0.0	637.0	0.0	0.0	0.0	104.0	0.0	0.0	31.0	3001.0	0.0	0.0	104.0	250.0	0.0	627.0	0.0	0.0	0.0	9787.0	425.0	31.0	794.0	0.0	0.0	171.0	0.0	0.0	64.0
57	10913.0	51569.0	5339.0	936.0	243.0	2154.0	100.0	228.0	169.0	73.0	62.0	0.0	0.0	26.0	0.0	5339.0	121.0	205.0	843.0	0.0	0.0	19.0	0.0	0.0	31324.0	421.0	0.0	245.0	10913.0	0.0	198.0	167.0	1418.0	242.0	977.0	84.0	0.0	5011.0	176.0	1873.0	0.0	68.0	0.0	0.0	98.0	317.0	79.0	6373.0	64.0
58	3232.0	6821.0	475.0	1497.0	0.0	285.0	117.0	0.0	0.0	0.0	0.0	0.0	0.0	0.0	151.0	132.0	0.0	0.0	0.0	20.0	105.0	0.0	0.0	0.0	106.0	0.0	0.0	354.0	404.0	0.0	838.0	1056.0	689.0	0.0	134.0	0.0	68.0	84.0	201.0	0.0	0.0	0.0	0.0	0.0	0.0	0.0	0.0	20314.0	0.0
59	425.0	307.0	157.0	189.0	15.0	0.0	0.0	0.0	0.0	102.0	0.0	0.0	0.0	1001.0	0.0	0.0	78.0	252.0	31.0	0.0	0.0	0.0	0.0	0.0	0.0	0.0	0.0	15.0	0.0	0.0	0.0	0.0	157.0	0.0	0.0	0.0	0.0	0.0	0.0	0.0	0.0	0.0	0.0	0.0	31.0	0.0	126.0	31.0	0.0
60	967.0	1249.0	281.0	110258.0	301.0	0.0	1277.0	0.0	76.0	0.0	1929.0	24.0	0.0	0.0	218.0	0.0	0.0	87.0	0.0	112.0	67.0	0.0	1124.0	0.0	0.0	0.0	0.0	281.0	218.0	0.0	0.0	115.0	43809.0	0.0	0.0	0.0	30.0	0.0	26254.0	0.0	0.0	58.0	0.0	0.0	2404.0	0.0	159.0	6869.0	0.0
61	3336.0	2361.0	333.0	12242.0	403.0	0.0	0.0	0.0	0.0	31.0	18380.0	18.0	0.0	36.0	55.0	0.0	0.0	517.0	307.0	20.0	0.0	0.0	205.0	0.0	0.0	0.0	0.0	0.0	615.0	28.0	0.0	0.0	73072.0	0.0	0.0	0.0	0.0	0.0	1941.0	128.0	73.0	77.0	0.0	0.0	6904.0	79.0	34.0	1488.0	0.0
62	6864.0	7257.0	1372.0	5295.0	282.0	441.0	1058.0	259.0	230.0	63.0	217.0	54.0	26.0	47.0	852.0	455.0	316.0	322.0	483.0	104.0	1109.0	91.0	5034.0	0.0	199.0	148.0	0.0	1830.0	419.0	0.0	2898.0	3791.0	4493.0	60.0	95.0	67.0	964.0	169.0	1210.0	915.0	295.0	194.0	131.0	0.0	295.0	0.0	102.0	40760.0	0.0
63	325.0	502.0	0.0	769.0	0.0	0.0	84.0	0.0	0.0	0.0	0.0	0.0	0.0	0.0	3494.0	0.0	0.0	0.0	0.0	0.0	2011.0	0.0	177.0	0.0	0.0	0.0	0.0	147.0	0.0	0.0	147.0	295.0	443.0	0.0	0.0	0.0	2012.0	0.0	59.0	0.0	0.0	0.0	0.0	0.0	0.0	0.0	0.0	18252.0	0.0
64	1967.0	1826.0	351.0	6779.0	0.0	0.0	45100.0	0.0	0.0	31.0	210.0	0.0	0.0	36.0	632.0	0.0	0.0	117.0	0.0	112.0	351.0	0.0	84063.0	0.0	0.0	0.0	0.0	351.0	140.0	0.0	0.0	140.0	4988.0	0.0	0.0	0.0	83.0	0.0	562.0	0.0	0.0	58.0	0.0	0.0	386.0	92.0	0.0	1299.0	0.0
65	2757.0	2620.0	319.0	2073.0	0.0	136.0	252.0	91.0	92.0	0.0	0.0	0.0	0.0	26.0	3329.0	117.0	97.0	0.0	364.0	0.0	1894.0	71.0	250.0	0.0	66.0	182.0	0.0	387.0	0.0	0.0	53.0	638.0	1655.0	60.0	0.0	0.0	1655.0	118.0	201.0	0.0	0.0	0.0	0.0	0.0	172.0	0.0	0.0	10413.0	0.0
66	21290.0	5109.0	7187.0	510.0	0.0	0.0	0.0	152.0	1192.0	0.0	0.0	817.0	306.0	0.0	0.0	161.0	182.0	0.0	579.0	0.0	0.0	220.0	0.0	147.0	146.0	885.0	0.0	0.0	419.0	408.0	45.0	0.0	1182.0	202.0	0.0	817.0	0.0	0.0	0.0	12229.0	28487.0	0.0	749.0	0.0	0.0	356.0	22.0	272.0	181.0
67	0.0	0.0	0.0	0.0	0.0	0.0	0.0	0.0	0.0	0.0	0.0	0.0	0.0	0.0	0.0	0.0	0.0	0.0	0.0	0.0	0.0	0.0	0.0	0.0	0.0	0.0	0.0	0.0	0.0	0.0	0.0	0.0	0.0	0.0	0.0	0.0	0.0	0.0	0.0	0.0	0.0	0.0	0.0	0.0	0.0	0.0	74.0	0.0	0.0
68	0.0	0.0	0.0	0.0	0.0	0.0	0.0	0.0	0.0	31.0	0.0	0.0	0.0	146.0	0.0	0.0	0.0	0.0	0.0	0.0	0.0	0.0	0.0	0.0	0.0	0.0	0.0	0.0	0.0	0.0	0.0	0.0	0.0	0.0	0.0	0.0	0.0	0.0	0.0	0.0	0.0	0.0	0.0	0.0	0.0	0.0	137.0	0.0	0.0
69	3778.0	1504.0	608.0	1755.0	0.0	0.0	0.0	175.0	0.0	73.0	93.0	18.0	17.0	104.0	304.0	0.0	133.0	205.0	411.0	0.0	286.0	19.0	0.0	45.0	0.0	304.0	0.0	358.0	0.0	0.0	83.0	250.0	1418.0	0.0	0.0	101.0	0.0	0.0	0.0	196.0	110.0	196.0	25.0	6518.0	123.0	0.0	79.0	823.0	64.0
70	44658.0	3040.0	24270.0	1098.0	141.0	0.0	0.0	14302.0	230.0	94.0	0.0	18.0	8.0	0.0	0.0	0.0	352.0	185.0	8617.0	0.0	0.0	28.0	0.0	905.0	0.0	2970.0	0.0	0.0	255.0	113.0	0.0	0.0	1175.0	607.0	0.0	143.0	0.0	185.0	0.0	1073.0	0.0	719.0	116.0	0.0	98.0	977.0	22.0	332.0	128.0
71	3049.0	1851.0	718.0	2668.0	5378.0	0.0	0.0	0.0	0.0	52.0	3354.0	0.0	0.0	78.0	0.0	0.0	0.0	4019.0	185.0	8.0	0.0	0.0	0.0	0.0	0.0	152.0	0.0	141.0	294.0	0.0	0.0	0.0	4106.0	0.0	0.0	0.0	30.0	101.0	1808.0	0.0	0.0	0.0	0.0	0.0	272.0	0.0	102.0	2897.0	0.0
72	3638.0	21388.0	739.0	2070.0	447.0	1218.0	218.0	68.0	138.0	94.0	77.0	67.0	120.0	83.0	68.0	1292.0	328.0	381.0	0.0	60.0	75.0	28.0	621.0	124.0	1398.0	0.0	0.0	259.0	1094.0	28.0	45.0	206.0	1418.0	60.0	494.0	177.0	68.0	1031.0	403.0	591.0	295.0	165.0	86.0	0.0	98.0	132.0	337.0	798.0	85.0
73	10036.0	39701.0	1962.0	1293.0	150.0	21321.0	0.0	144.0	138.0	84.0	93.0	0.0	0.0	36.0	0.0	11383.0	97.0	0.0	267.0	0.0	0.0	0.0	0.0	33.0	8510.0	163.0	0.0	136.0	5040.0	0.0	38.0	0.0	1418.0	74.0	4990.0	0.0	0.0	28331.0	0.0	579.0	0.0	106.0	25.0	0.0	0.0	158.0	0.0	1593.0	149.0
74	281.0	515.0	140.0	1498.0	0.0	0.0	218.0	0.0	0.0	0.0	0.0	0.0	0.0	0.0	18313.0	0.0	0.0	0.0	0.0	0.0	2599.0	0.0	187.0	0.0	0.0	0.0	0.0	234.0	0.0	0.0	38.0	351.0	702.0	0.0	0.0	0.0	2976.0	0.0	252.0	0.0	0.0	0.0	0.0	0.0	0.0	0.0	0.0	7611.0	0.0
75	198.0	397.0	28.0	198.0	0.0	0.0	0.0	0.0	0.0	0.0	0.0	0.0	0.0	0.0	0.0	0.0	0.0	0.0	0.0	0.0	28.0	0.0	28.0	0.0	0.0	0.0	0.0	141.0	0.0	0.0	625.0	198.0	56.0	0.0	0.0	0.0	45.0	28.0	176.0	0.0	0.0	0.0	0.0	0.0	0.0	0.0	0.0	31732.0	0.0
76	21483.0	12053.0	9617.0	1155.0	179.0	210.0	0.0	411.0	138.0	73.0	62.0	0.0	0.0	57.0	0.0	405.0	312.0	420.0	1217.0	0.0	0.0	71.0	0.0	2123.0	468.0	686.0	0.0	0.0	967.0	70.0	0.0	0.0	1182.0	47.0	39.0	168.0	0.0	437.0	0.0	1686.0	405.0	126.0	65.0	0.0	0.0	2092.0	0.0	1593.0	5464.0
77	134.0	317.0	0.0	384.0	0.0	0.0	57.0	0.0	0.0	0.0	0.0	0.0	0.0	0.0	720.0	0.0	0.0	0.0	0.0	8.0	441.0	0.0	76.0	0.0	0.0	0.0	0.0	48.0	0.0	0.0	67.0	240.0	278.0	0.0	0.0	0.0	455.0	0.0	57.0	0.0	0.0	0.0	0.0	0.0	0.0	0.0	0.0	5331.0	0.0
78	2345.0	814.0	547.0	117.0	0.0	0.0	0.0	11210.0	0.0	0.0	0.0	0.0	0.0	0.0	0.0	0.0	0.0	0.0	149.0	0.0	60.0	28.0	0.0	0.0	0.0	49.0	0.0	0.0	276.0	0.0	0.0	40.0	235.0	40.0	0.0	0.0	0.0	31.0	0.0	40.0	0.0	0.0	0.0	0.0	0.0	40.0	0.0	117.0	0.0
79	1711.0	233.0	639.0	44.0	0.0	0.0	0.0	0.0	123.0	0.0	0.0	22.0	22.0	0.0	0.0	0.0	0.0	0.0	74.0	0.0	0.0	44.0	0.0	0.0	22.0	52.0	0.0	0.0	0.0	0.0	0.0	0.0	123.0	0.0	0.0	30.0	0.0	0.0	0.0	1080.0	1330.0	8.0	74.0	0.0	0.0	52.0	0.0	44.0	0.0
80	1700.0	261.0	934.0	31.0	0.0	0.0	0.0	0.0	105.0	0.0	0.0	112.0	62.0	0.0	0.0	0.0	18.0	0.0	105.0	0.0	0.0	0.0	0.0	31.0	0.0	37.0	0.0	0.0	0.0	37.0	0.0	0.0	62.0	37.0	0.0	49.0	0.0	0.0	0.0	2148.0	2946.0	0.0	31.0	0.0	0.0	6.0	0.0	0.0	37.0
81	32860.0	1396.0	14980.0	626.0	68.0	0.0	0.0	68.0	123.0	31.0	0.0	48.0	0.0	0.0	0.0	0.0	218.0	0.0	7839.0	0.0	67.0	81.0	0.0	746.0	0.0	16465.0	0.0	107.0	178.0	63.0	0.0	0.0	626.0	554.0	0.0	135.0	0.0	0.0	0.0	536.0	166.0	136.0	0.0	0.0	0.0	16564.0	0.0	214.0	352.0
82	3341.0	3837.0	677.0	2709.0	121.0	210.0	470.0	0.0	0.0	0.0	0.0	0.0	0.0	83.0	302.0	190.0	0.0	0.0	0.0	72.0	309.0	0.0	406.0	0.0	146.0	0.0	0.0	2564.0	270.0	0.0	83.0	22975.0	993.0	0.0	106.0	0.0	250.0	0.0	302.0	0.0	0.0	0.0	0.0	0.0	123.0	0.0	0.0	36246.0	0.0
83	10959.0	1019.0	2173.0	93.0	0.0	0.0	0.0	0.0	53.0	4919.0	0.0	67.0	0.0	26.0	0.0	0.0	28383.0	156.0	603.0	0.0	0.0	0.0	0.0	0.0	0.0	228.0	0.0	0.0	40.0	0.0	0.0	0.0	630.0	147.0	0.0	2944.0	0.0	0.0	0.0	321.0	73.0	2200.0	0.0	0.0	53.0	40.0	51.0	0.0	0.0
84	3575.0	323.0	1879.0	28.0	0.0	0.0	0.0	0.0	184.0	31.0	0.0	646.0	26.0	0.0	0.0	0.0	408.0	0.0	239.0	0.0	0.0	105.0	0.0	28.0	0.0	126.0	0.0	0.0	0.0	105.0	0.0	0.0	168.0	0.0	0.0	1724.0	0.0	0.0	0.0	2189.0	2236.0	28.0	278.0	0.0	0.0	70.0	0.0	0.0	63.0
85	10460.0	889.0	4069.0	195.0	0.0	0.0	0.0	0.0	3165.0	0.0	0.0	256.0	64.0	0.0	0.0	0.0	135.0	0.0	406.0	0.0	0.0	617.0	0.0	248.0	0.0	406.0	0.0	0.0	105.0	8968.0	0.0	0.0	316.0	557.0	0.0	753.0	0.0	0.0	0.0	9028.0	499.0	105.0	783.0	0.0	45.0	60.0	0.0	75.0	117.0
86	1029.0	8316.0	58.0	510.0	0.0	252.0	134.0	0.0	0.0	0.0	0.0	0.0	0.0	0.0	0.0	235.0	0.0	0.0	0.0	0.0	0.0	0.0	142.0	0.0	213.0	0.0	0.0	0.0	635.0	0.0	0.0	0.0	251.0	0.0	61.0	0.0	0.0	219.0	50.0	92.0	0.0	0.0	0.0	0.0	0.0	0.0	0.0	92.0	50.0
87	2162.0	2652.0	0.0	3544.0	0.0	157.0	235.0	0.0	0.0	0.0	140.0	18.0	0.0	0.0	165.0	102.0	0.0	0.0	0.0	52.0	120.0	0.0	490.0	0.0	66.0	0.0	0.0	6152.0	267.0	0.0	76.0	1471.0	1182.0	0.0	0.0	0.0	227.0	84.0	327.0	0.0	0.0	0.0	0.0	0.0	0.0	0.0	34.0	15268.0	0.0
88	2855.0	28811.0	614.0	469.0	0.0	220.0	0.0	0.0	0.0	0.0	0.0	0.0	0.0	0.0	0.0	1586.0	0.0	0.0	216.0	0.0	0.0	28.0	0.0	0.0	173.0	0.0	0.0	0.0	17713.0	0.0	0.0	0.0	469.0	0.0	213.0	0.0	0.0	8418.0	108.0	108.0	0.0	0.0	0.0	0.0	0.0	105.0	0.0	253.0	0.0
89	1958.0	7870.0	550.0	217.0	0.0	756.0	0.0	0.0	0.0	51.0	0.0	0.0	0.0	0.0	0.0	4108.0	0.0	87.0	0.0	0.0	0.0	0.0	0.0	0.0	12279.0	63.0	0.0	0.0	1612.0	0.0	0.0	0.0	153.0	0.0	252.0	0.0	0.0	1758.0	0.0	102.0	0.0	0.0	0.0	0.0	0.0	171.0	0.0	268.0	96.0
90	3164.0	41227.0	598.0	427.0	0.0	1555.0	0.0	0.0	0.0	0.0	0.0	0.0	0.0	0.0	0.0	9152.0	0.0	0.0	427.0	8.0	0.0	0.0	0.0	0.0	7325.0	85.0	0.0	0.0	3535.0	0.0	0.0	0.0	313.0	0.0	663.0	0.0	0.0	5713.0	0.0	199.0	0.0	0.0	0.0	0.0	0.0	92.0	0.0	684.0	0.0
91	231.0	486.0	48.0	101.0	0.0	2523.0	0.0	0.0	0.0	0.0	28.0	0.0	0.0	0.0	0.0	0.0	0.0	0.0	0.0	0.0	0.0	0.0	0.0	0.0	0.0	0.0	0.0	0.0	67.0	19.0	0.0	0.0	57.0	0.0	0.0	0.0	0.0	48.0	28.0	0.0	0.0	0.0	0.0	0.0	0.0	0.0	0.0	457.0	0.0
92	1575.0	6261.0	123.0	207.0	0.0	823.0	0.0	0.0	0.0	0.0	0.0	0.0	0.0	0.0	0.0	375.0	0.0	0.0	0.0	0.0	0.0	0.0	0.0	0.0	386.0	71.0	0.0	0.0	324.0	0.0	45.0	0.0	110.0	0.0	1646.0	0.0	0.0	879.0	0.0	129.0	0.0	0.0	0.0	0.0	0.0	0.0	0.0	479.0	38.0
93	41.0	41.0	0.0	51.0	10.0	41.0	0.0	0.0	0.0	0.0	0.0	0.0	0.0	0.0	0.0	0.0	0.0	0.0	10.0	0.0	0.0	0.0	0.0	0.0	10.0	0.0	0.0	10.0	20.0	0.0	0.0	30.0	20.0	10.0	10.0	0.0	0.0	0.0	0.0	0.0	0.0	0.0	0.0	0.0	0.0	0.0	0.0	304.0	10.0
94	1298.0	1435.0	410.0	3554.0	131.0	205.0	184.0	0.0	0.0	0.0	108.0	18.0	44.0	0.0	123.0	0.0	0.0	166.0	0.0	52.0	67.0	0.0	205.0	0.0	0.0	0.0	0.0	854.0	0.0	0.0	869.0	957.0	2601.0	0.0	106.0	0.0	121.0	0.0	605.0	0.0	0.0	0.0	0.0	0.0	0.0	0.0	0.0	46204.0	0.0
95	3086.0	279.0	613.0	26.0	0.0	19.0	0.0	0.0	179.0	0.0	0.0	59.0	73.0	0.0	0.0	0.0	0.0	0.0	39.0	0.0	0.0	79.0	0.0	19.0	0.0	53.0	0.0	0.0	26.0	93.0	0.0	0.0	59.0	53.0	0.0	53.0	0.0	0.0	0.0	1759.0	1922.0	0.0	366.0	0.0	0.0	39.0	0.0	53.0	6.0
96	4725.0	7057.0	790.0	1399.0	0.0	223.0	84.0	0.0	0.0	0.0	0.0	0.0	0.0	0.0	0.0	117.0	0.0	0.0	0.0	0.0	75.0	0.0	0.0	0.0	119.0	0.0	0.0	422.0	567.0	0.0	228.0	1584.0	912.0	0.0	0.0	0.0	37.0	162.0	201.0	0.0	0.0	68.0	0.0	0.0	0.0	0.0	0.0	17260.0	0.0
97	10080.0	1742.0	2977.0	264.0	0.0	0.0	0.0	0.0	926.0	0.0	0.0	1921.0	2311.0	0.0	0.0	0.0	0.0	0.0	220.0	0.0	0.0	308.0	0.0	67.0	0.0	507.0	0.0	0.0	242.0	242.0	0.0	0.0	286.0	66.0	0.0	220.0	0.0	0.0	0.0	7984.0	924.0	58.0	683.0	0.0	0.0	171.0	0.0	176.0	235.0
98	13221.0	4188.0	4209.0	401.0	0.0	0.0	0.0	114.0	123.0	31.0	0.0	24.0	64.0	36.0	0.0	211.0	97.0	0.0	359.0	0.0	0.0	52.0	0.0	13507.0	79.0	1100.0	0.0	0.0	232.0	70.0	0.0	0.0	782.0	94.0	0.0	101.0	0.0	0.0	0.0	867.0	148.0	0.0	86.0	0.0	0.0	27898.0	0.0	253.0	5341.0
99	15046.0	7025.0	5708.0	731.0	141.0	105.0	0.0	152.0	0.0	84.0	0.0	0.0	53.0	0.0	0.0	380.0	97.0	156.0	614.0	0.0	0.0	52.0	0.0	4061.0	133.0	585.0	0.0	0.0	731.0	91.0	0.0	0.0	790.0	134.0	84.0	59.0	0.0	204.0	0.0	731.0	92.0	126.0	0.0	0.0	0.0	3130.0	45.0	556.0	3981.0
100	4009.0	745.0	1362.0	19.0	0.0	0.0	0.0	0.0	205.0	0.0	0.0	147.0	58.0	0.0	0.0	0.0	0.0	0.0	127.0	0.0	0.0	29.0	0.0	0.0	39.0	127.0	0.0	0.0	137.0	58.0	0.0	0.0	107.0	49.0	0.0	49.0	0.0	0.0	0.0	3176.0	2793.0	0.0	107.0	0.0	0.0	49.0	0.0	78.0	68.0
101	1026.0	26098.0	275.0	1276.0	0.0	178.0	84.0	0.0	0.0	0.0	77.0	0.0	17.0	26.0	0.0	396.0	0.0	0.0	0.0	0.0	0.0	0.0	337.0	0.0	266.0	0.0	0.0	0.0	613.0	0.0	0.0	0.0	613.0	0.0	106.0	59.0	0.0	236.0	176.0	0.0	0.0	0.0	0.0	0.0	0.0	0.0	45.0	162.0	64.0
102	297.0	60.0	49.0	101.0	0.0	0.0	0.0	0.0	0.0	29.0	9.0	0.0	0.0	167.0	0.0	0.0	20.0	80.0	9.0	0.0	0.0	0.0	0.0	20.0	0.0	0.0	0.0	0.0	20.0	0.0	0.0	0.0	224.0	9.0	0.0	0.0	0.0	9.0	0.0	0.0	0.0	0.0	0.0	0.0	0.0	0.0	102.0	29.0	0.0
103	457.0	391.0	195.0	702.0	0.0	0.0	0.0	0.0	0.0	0.0	0.0	0.0	0.0	0.0	343.0	0.0	48.0	0.0	48.0	0.0	249.0	0.0	0.0	0.0	0.0	0.0	0.0	163.0	0.0	0.0	76.0	261.0	326.0	0.0	0.0	0.0	98.0	0.0	97.0	0.0	0.0	0.0	0.0	0.0	0.0	0.0	0.0	8099.0	65.0
104	4905.0	2388.0	874.0	560.0	0.0	147.0	0.0	992.0	0.0	0.0	0.0	0.0	0.0	36.0	0.0	88.0	0.0	224.0	206.0	0.0	0.0	0.0	0.0	0.0	0.0	78.0	0.0	0.0	196.0	0.0	0.0	0.0	550.0	0.0	0.0	0.0	0.0	147.0	0.0	245.0	0.0	0.0	0.0	0.0	0.0	0.0	0.0	540.0	0.0
105	312.0	521.0	34.0	452.0	0.0	0.0	0.0	0.0	0.0	0.0	0.0	0.0	0.0	0.0	0.0	34.0	0.0	0.0	0.0	0.0	0.0	0.0	104.0	0.0	0.0	0.0	0.0	69.0	0.0	0.0	11995.0	208.0	278.0	0.0	0.0	0.0	0.0	0.0	100.0	34.0	0.0	0.0	0.0	0.0	0.0	0.0	0.0	36020.0	0.0
106	210.0	41.0	115.0	105.0	9.0	0.0	0.0	0.0	0.0	61.0	9.0	0.0	0.0	303.0	9.0	0.0	61.0	19.0	41.0	0.0	9.0	0.0	19.0	19.0	0.0	0.0	0.0	9.0	52.0	0.0	0.0	0.0	188.0	0.0	0.0	0.0	0.0	0.0	19.0	0.0	0.0	19.0	0.0	0.0	0.0	0.0	217.0	30.0	0.0
107	2167.0	10903.0	562.0	867.0	77.0	157.0	420.0	0.0	0.0	0.0	0.0	54.0	35.0	47.0	0.0	425.0	0.0	0.0	192.0	40.0	0.0	0.0	481.0	33.0	332.0	0.0	0.0	190.0	513.0	0.0	0.0	0.0	706.0	0.0	134.0	0.0	60.0	354.0	252.0	273.0	0.0	0.0	45.0	0.0	0.0	0.0	0.0	513.0	0.0
108	10122.0	1086.0	4234.0	113.0	0.0	0.0	0.0	0.0	6974.0	0.0	0.0	225.0	82.0	0.0	0.0	0.0	294.0	0.0	520.0	0.0	0.0	1290.0	0.0	124.0	0.0	294.0	0.0	0.0	113.0	5318.0	0.0	0.0	226.0	407.0	0.0	905.0	0.0	0.0	0.0	16553.0	757.0	0.0	1471.0	0.0	0.0	92.0	0.0	181.0	160.0
109	3665.0	669.0	603.0	100.0	0.0	0.0	0.0	60.0	0.0	0.0	0.0	0.0	0.0	0.0	0.0	0.0	48.0	0.0	100.0	0.0	0.0	0.0	0.0	30.0	0.0	78.0	0.0	0.0	39.0	0.0	0.0	0.0	319.0	0.0	0.0	0.0	0.0	0.0	30.0	69.0	0.0	336.0	0.0	0.0	0.0	0.0	0.0	30.0	0.0
110	9820.0	1365.0	3479.0	431.0	57.0	0.0	0.0	91.0	0.0	42.0	0.0	0.0	0.0	0.0	0.0	57.0	231.0	136.0	819.0	0.0	0.0	19.0	0.0	0.0	0.0	718.0	0.0	0.0	129.0	0.0	0.0	0.0	776.0	129.0	0.0	0.0	0.0	0.0	0.0	244.0	92.0	1107.0	0.0	0.0	123.0	118.0	0.0	129.0	64.0
111	58.0	73.0	21.0	29.0	0.0	7.0	0.0	0.0	0.0	0.0	0.0	0.0	0.0	0.0	0.0	0.0	0.0	0.0	0.0	0.0	0.0	0.0	14.0	0.0	0.0	0.0	0.0	0.0	14.0	0.0	0.0	0.0	29.0	0.0	0.0	0.0	0.0	0.0	0.0	7.0	0.0	7.0	0.0	0.0	7.0	0.0	0.0	211.0	0.0
112	265.0	265.0	72.0	117.0	0.0	36.0	18.0	0.0	0.0	0.0	0.0	0.0	0.0	0.0	0.0	0.0	0.0	0.0	0.0	60.0	0.0	0.0	0.0	0.0	0.0	0.0	0.0	8335.0	0.0	0.0	0.0	0.0	108.0	0.0	18.0	0.0	0.0	0.0	18.0	0.0	0.0	0.0	0.0	0.0	0.0	0.0	0.0	873.0	0.0
113	1030.0	3678.0	356.0	369.0	0.0	204.0	0.0	0.0	0.0	0.0	0.0	0.0	0.0	0.0	0.0	105.0	0.0	0.0	0.0	0.0	0.0	0.0	92.0	0.0	0.0	0.0	0.0	59.0	435.0	0.0	68.0	0.0	284.0	0.0	138.0	0.0	0.0	0.0	39.0	52.0	0.0	0.0	0.0	0.0	0.0	0.0	0.0	1129.0	0.0
114	4827.0	12828.0	947.0	1763.0	141.0	3636.0	0.0	0.0	0.0	0.0	62.0	0.0	0.0	0.0	96.0	330.0	0.0	0.0	0.0	20.0	120.0	19.0	0.0	45.0	66.0	0.0	0.0	327.0	991.0	0.0	297.0	321.0	1080.0	0.0	1102.0	0.0	45.0	264.0	0.0	242.0	0.0	0.0	0.0	0.0	0.0	66.0	0.0	9692.0	64.0
115	720.0	101.0	125.0	153.0	0.0	0.0	0.0	0.0	0.0	40.0	0.0	0.0	0.0	469.0	0.0	0.0	20.0	40.0	0.0	0.0	20.0	0.0	0.0	0.0	0.0	28.0	0.0	0.0	0.0	0.0	0.0	0.0	376.0	0.0	0.0	0.0	0.0	0.0	0.0	0.0	0.0	28.0	0.0	0.0	125.0	0.0	439.0	0.0	0.0
116	5693.0	4651.0	1472.0	574.0	97.0	126.0	0.0	800.0	0.0	0.0	0.0	0.0	17.0	0.0	0.0	179.0	0.0	156.0	682.0	0.0	0.0	19.0	0.0	56.0	251.0	0.0	0.0	0.0	628.0	0.0	0.0	0.0	1023.0	0.0	39.0	92.0	0.0	233.0	0.0	251.0	0.0	0.0	0.0	0.0	73.0	105.0	0.0	2655.0	0.0
117	201.0	137.0	30.0	52.0	0.0	0.0	0.0	0.0	0.0	0.0	8.0	0.0	0.0	8.0	0.0	0.0	0.0	8.0	0.0	0.0	0.0	0.0	0.0	0.0	0.0	0.0	0.0	0.0	0.0	0.0	0.0	0.0	83.0	0.0	0.0	0.0	0.0	0.0	0.0	19.0	0.0	0.0	0.0	0.0	0.0	8.0	8.0	0.0	8.0
118	6106.0	3647.0	1803.0	8196.0	160.0	0.0	1188.0	129.0	292.0	252.0	327.0	0.0	53.0	67.0	901.0	0.0	327.0	254.0	409.0	3755.0	256.0	62.0	2991.0	124.0	53.0	237.0	0.0	450.0	409.0	0.0	45.0	115.0	9139.0	60.0	0.0	143.0	121.0	118.0	286.0	532.0	110.0	77.0	35.0	0.0	655.0	277.0	148.0	819.0	106.0
119	658.0	490.0	145.0	1874.0	0.0	0.0	0.0	0.0	0.0	0.0	0.0	0.0	0.0	36.0	0.0	0.0	0.0	22.0	55.0	0.0	0.0	0.0	33.0	0.0	0.0	0.0	2275.0	0.0	44.0	0.0	0.0	0.0	2431.0	0.0	0.0	0.0	0.0	0.0	22.0	0.0	0.0	0.0	0.0	0.0	189.0	0.0	34.0	44.0	0.0
120	237.0	355.0	0.0	569.0	0.0	0.0	0.0	0.0	0.0	0.0	0.0	0.0	0.0	0.0	2135.0	0.0	0.0	0.0	71.0	0.0	1447.0	0.0	0.0	0.0	0.0	0.0	0.0	142.0	0.0	0.0	47.0	261.0	332.0	0.0	0.0	0.0	1435.0	0.0	71.0	0.0	0.0	0.0	0.0	47.0	0.0	0.0	0.0	8543.0	0.0
121	3931.0	2471.0	708.0	708.0	0.0	0.0	0.0	0.0	0.0	63.0	0.0	0.0	0.0	16598.0	0.0	0.0	216.0	607.0	144.0	0.0	0.0	0.0	0.0	0.0	0.0	115.0	0.0	0.0	0.0	0.0	0.0	0.0	2601.0	0.0	0.0	0.0	0.0	0.0	0.0	0.0	0.0	58.0	0.0	0.0	144.0	0.0	15142.0	115.0	0.0
122	124890.0	1149.0	33322.0	924.0	0.0	0.0	0.0	160.0	292.0	157.0	77.0	256.0	73.0	26.0	0.0	132.0	401.0	0.0	13273.0	0.0	0.0	19.0	0.0	203.0	146.0	11199.0	0.0	136.0	0.0	275.0	0.0	0.0	649.0	2024.0	0.0	750.0	0.0	0.0	0.0	743.0	425.0	291.0	96.0	0.0	0.0	554.0	0.0	0.0	277.0
123	1577.0	788.0	228.0	8819.0	223.0	0.0	84.0	0.0	0.0	0.0	824.0	0.0	0.0	57.0	68.0	0.0	0.0	166.0	83.0	72.0	0.0	0.0	352.0	0.0	0.0	0.0	0.0	0.0	186.0	0.0	0.0	0.0	83152.0	0.0	0.0	0.0	15.0	0.0	1008.0	0.0	0.0	0.0	0.0	0.0	3569.0	0.0	45.0	1182.0	0.0
124	759.0	226.0	60.0	649.0	0.0	0.0	70.0	70.0	0.0	0.0	0.0	24.0	0.0	0.0	0.0	0.0	0.0	0.0	50.0	347.0	0.0	0.0	0.0	60.0	0.0	0.0	0.0	0.0	0.0	0.0	0.0	0.0	1182.0	0.0	0.0	45.0	0.0	0.0	90.0	45.0	0.0	0.0	35.0	0.0	90.0	0.0	0.0	191.0	0.0
125	572.0	4400.0	282.0	260.0	0.0	0.0	0.0	0.0	0.0	0.0	0.0	0.0	0.0	0.0	0.0	161.0	0.0	0.0	52.0	0.0	0.0	0.0	37.0	0.0	0.0	0.0	0.0	0.0	74.0	0.0	38.0	0.0	304.0	0.0	0.0	0.0	0.0	59.0	52.0	0.0	0.0	0.0	0.0	0.0	0.0	0.0	0.0	297.0	0.0
126	3895.0	13994.0	820.0	563.0	0.0	168.0	0.0	0.0	0.0	0.0	0.0	0.0	17.0	36.0	0.0	440.0	0.0	0.0	179.0	0.0	0.0	38.0	0.0	147.0	359.0	179.0	0.0	0.0	16967.0	28.0	0.0	0.0	922.0	0.0	123.0	0.0	37.0	743.0	126.0	333.0	0.0	68.0	0.0	0.0	0.0	118.0	0.0	384.0	181.0
127	3129.0	447.0	1176.0	23.0	0.0	0.0	0.0	0.0	37008.0	21.0	0.0	164.0	64.0	0.0	0.0	0.0	58.0	0.0	141.0	0.0	47.0	4211.0	0.0	79.0	0.0	70.0	0.0	0.0	47.0	663.0	0.0	0.0	105.0	129.0	0.0	129.0	0.0	0.0	0.0	8505.0	110.0	0.0	1082.0	0.0	0.0	23.0	0.0	94.0	58.0
128	2172.0	352.0	1215.0	31.0	0.0	0.0	0.0	0.0	564.0	0.0	0.0	420.0	689.0	0.0	0.0	0.0	0.0	0.0	180.0	0.0	0.0	243.0	0.0	7.0	0.0	180.0	0.0	0.0	0.0	94.0	0.0	0.0	70.0	62.0	0.0	101.0	0.0	0.0	0.0	3552.0	110.0	0.0	250.0	0.0	31.0	15.0	0.0	0.0	47.0
129	17600.0	3744.0	7298.0	359.0	0.0	0.0	0.0	343.0	211.0	0.0	62.0	18.0	44.0	0.0	0.0	190.0	0.0	107.0	1417.0	0.0	0.0	0.0	0.0	4457.0	190.0	803.0	0.0	0.0	550.0	126.0	0.0	0.0	803.0	148.0	39.0	148.0	0.0	118.0	0.0	867.0	110.0	58.0	0.0	0.0	0.0	13243.0	0.0	846.0	3300.0
130	0.0	0.0	0.0	0.0	0.0	0.0	0.0	0.0	0.0	0.0	0.0	0.0	0.0	0.0	0.0	0.0	0.0	0.0	0.0	0.0	0.0	0.0	0.0	0.0	0.0	0.0	0.0	0.0	0.0	0.0	0.0	0.0	0.0	0.0	0.0	0.0	0.0	0.0	0.0	0.0	0.0	0.0	0.0	0.0	0.0	0.0	0.0	0.0	0.0
131	142.0	40.0	0.0	480.0	0.0	0.0	27.0	0.0	0.0	0.0	60.0	0.0	0.0	0.0	54.0	0.0	0.0	0.0	27.0	11076.0	0.0	0.0	162.0	0.0	0.0	0.0	0.0	74.0	60.0	0.0	0.0	20.0	446.0	0.0	0.0	0.0	0.0	0.0	20.0	0.0	0.0	0.0	0.0	0.0	60.0	0.0	0.0	216.0	0.0
132	13675.0	857.0	2143.0	516.0	77.0	0.0	0.0	160.0	0.0	31.0	62.0	0.0	0.0	0.0	0.0	0.0	97.0	185.0	439.0	0.0	0.0	0.0	0.0	124.0	0.0	153.0	0.0	0.0	131.0	70.0	0.0	0.0	670.0	76.0	0.0	0.0	0.0	76.0	0.0	164.0	0.0	956.0	0.0	0.0	0.0	118.0	0.0	263.0	0.0
133	14419.0	23218.0	3111.0	936.0	87.0	200.0	0.0	144.0	169.0	136.0	93.0	48.0	167.0	0.0	0.0	401.0	170.0	0.0	970.0	20.0	0.0	19.0	0.0	2443.0	334.0	468.0	0.0	0.0	1873.0	70.0	68.0	0.0	1003.0	60.0	61.0	143.0	0.0	501.0	0.0	2509.0	147.0	116.0	234.0	0.0	0.0	2338.0	22.0	535.0	4884.0
134	843.0	1313.0	137.0	1058.0	0.0	0.0	0.0	0.0	0.0	0.0	0.0	0.0	0.0	0.0	2517.0	0.0	0.0	0.0	98.0	20.0	1555.0	0.0	78.0	0.0	0.0	0.0	0.0	294.0	0.0	28.0	0.0	313.0	764.0	0.0	61.0	0.0	1442.0	0.0	0.0	0.0	0.0	0.0	0.0	0.0	0.0	0.0	0.0	5980.0	0.0
135	5235.0	41191.0	951.0	732.0	87.0	4796.0	0.0	0.0	0.0	0.0	93.0	0.0	0.0	0.0	0.0	3698.0	0.0	0.0	0.0	0.0	0.0	0.0	0.0	0.0	1771.0	183.0	0.0	0.0	9959.0	0.0	0.0	0.0	695.0	47.0	1438.0	0.0	0.0	4064.0	0.0	256.0	0.0	0.0	0.0	0.0	0.0	79.0	0.0	1460.0	64.0
136	941.0	397.0	0.0	3307.0	0.0	0.0	22482.0	0.0	0.0	0.0	0.0	0.0	0.0	0.0	355.0	0.0	0.0	0.0	0.0	124.0	104.0	0.0	48605.0	0.0	0.0	0.0	0.0	272.0	125.0	0.0	0.0	0.0	1004.0	0.0	0.0	0.0	30.0	0.0	293.0	0.0	0.0	0.0	0.0	0.0	0.0	0.0	0.0	1130.0	0.0
137	1428.0	2323.0	125.0	565.0	0.0	62.0	0.0	0.0	0.0	0.0	0.0	0.0	0.0	0.0	0.0	0.0	0.0	0.0	31.0	0.0	60.0	0.0	0.0	0.0	0.0	0.0	0.0	0.0	109.0	0.0	381.0	78.0	423.0	0.0	0.0	0.0	0.0	0.0	47.0	0.0	0.0	0.0	0.0	0.0	0.0	0.0	34.0	2522.0	0.0
138	971.0	554.0	239.0	620.0	0.0	0.0	0.0	0.0	0.0	0.0	106.0	0.0	0.0	567.0	0.0	0.0	0.0	1693.0	84.0	0.0	0.0	0.0	0.0	0.0	0.0	97.0	0.0	0.0	53.0	0.0	0.0	0.0	1418.0	62.0	0.0	0.0	0.0	0.0	62.0	0.0	0.0	0.0	0.0	0.0	226.0	0.0	1658.0	172.0	0.0
139	3068.0	3098.0	481.0	1864.0	0.0	120.0	571.0	0.0	0.0	0.0	124.0	0.0	0.0	0.0	316.0	0.0	0.0	107.0	0.0	52.0	135.0	0.0	481.0	0.0	0.0	0.0	0.0	2707.0	210.0	49.0	144.0	2225.0	1182.0	0.0	50.0	0.0	220.0	0.0	151.0	0.0	0.0	0.0	0.0	0.0	0.0	0.0	0.0	16463.0	0.0
140	1285.0	931.0	0.0	51512.0	179.0	0.0	806.0	0.0	0.0	0.0	1291.0	0.0	0.0	0.0	257.0	0.0	0.0	0.0	0.0	156.0	67.0	0.0	12693.0	0.0	0.0	0.0	0.0	0.0	0.0	0.0	0.0	128.0	55882.0	0.0	0.0	0.0	0.0	0.0	2799.0	0.0	0.0	0.0	0.0	0.0	2730.0	0.0	0.0	3663.0	0.0
141	9117.0	5480.0	1967.0	1030.0	121.0	115.0	0.0	548.0	61.0	0.0	124.0	0.0	0.0	67.0	0.0	0.0	72.0	361.0	202.0	0.0	67.0	19.0	0.0	67.0	202.0	0.0	0.0	177.0	655.0	0.0	0.0	0.0	1061.0	0.0	50.0	0.0	45.0	265.0	0.0	234.0	0.0	68.0	0.0	0.0	98.0	0.0	22.0	1108.0	106.0
142	3274.0	1935.0	778.0	370.0	0.0	0.0	0.0	246.0	0.0	0.0	0.0	0.0	0.0	0.0	0.0	94.0	0.0	166.0	246.0	0.0	0.0	0.0	0.0	0.0	132.0	0.0	0.0	66.0	256.0	0.0	0.0	128.0	303.0	0.0	0.0	0.0	0.0	161.0	151.0	170.0	0.0	0.0	0.0	0.0	0.0	0.0	0.0	3584.0	0.0
143	6402.0	412.0	1636.0	219.0	131.0	0.0	0.0	38.0	0.0	0.0	51.0	0.0	0.0	26.0	0.0	0.0	316.0	87.0	399.0	0.0	0.0	0.0	0.0	38.0	0.0	283.0	0.0	0.0	51.0	0.0	0.0	0.0	219.0	64.0	0.0	0.0	0.0	0.0	0.0	219.0	0.0	1120.0	0.0	0.0	38.0	38.0	0.0	38.0	0.0
144	3006.0	8094.0	365.0	352.0	68.0	662.0	0.0	0.0	0.0	0.0	0.0	0.0	0.0	0.0	0.0	852.0	0.0	0.0	109.0	0.0	0.0	19.0	0.0	0.0	479.0	97.0	0.0	60.0	1557.0	0.0	0.0	0.0	340.0	0.0	427.0	0.0	0.0	3735.0	0.0	0.0	0.0	0.0	0.0	0.0	0.0	79.0	0.0	255.0	0.0
145	612.0	437.0	43.0	480.0	0.0	0.0	43.0	0.0	0.0	0.0	0.0	0.0	0.0	0.0	949.0	0.0	0.0	0.0	87.0	0.0	1071.0	0.0	87.0	0.0	0.0	87.0	0.0	43.0	0.0	0.0	289.0	306.0	262.0	0.0	0.0	0.0	280.0	0.0	126.0	0.0	0.0	0.0	0.0	87.0	0.0	0.0	0.0	59614.0	0.0
146	992.0	940.0	156.0	7496.0	87.0	0.0	52.0	0.0	0.0	0.0	871.0	0.0	0.0	0.0	104.0	0.0	0.0	78.0	78.0	40.0	0.0	0.0	156.0	0.0	0.0	78.0	0.0	0.0	653.0	0.0	52.0	0.0	145543.0	0.0	0.0	0.0	37.0	0.0	1336.0	0.0	0.0	0.0	0.0	0.0	4100.0	0.0	34.0	940.0	0.0
147	234.0	702.0	78.0	312.0	0.0	0.0	0.0	0.0	0.0	0.0	0.0	0.0	0.0	0.0	0.0	39.0	0.0	0.0	0.0	0.0	98.0	0.0	39.0	0.0	39.0	0.0	0.0	195.0	156.0	0.0	5300.0	390.0	156.0	0.0	0.0	0.0	45.0	0.0	78.0	0.0	0.0	0.0	0.0	0.0	0.0	0.0	0.0	38370.0	0.0
148	3014.0	3617.0	567.0	16422.0	729.0	157.0	151.0	99.0	0.0	42.0	4093.0	0.0	0.0	94.0	68.0	117.0	0.0	312.0	283.0	20.0	0.0	0.0	283.0	0.0	0.0	177.0	0.0	0.0	851.0	0.0	0.0	0.0	114495.0	0.0	39.0	0.0	30.0	118.0	4010.0	0.0	73.0	0.0	0.0	0.0	42634.0	0.0	108.0	2482.0	0.0
149	6610.0	779.0	2042.0	39.0	0.0	29.0	0.0	0.0	98.0	0.0	0.0	187.0	217.0	0.0	0.0	0.0	0.0	0.0	177.0	0.0	0.0	118.0	0.0	67.0	29.0	69.0	0.0	0.0	39.0	118.0	0.0	0.0	108.0	108.0	0.0	49.0	0.0	0.0	0.0	4025.0	3236.0	0.0	414.0	0.0	0.0	49.0	0.0	29.0	59.0
150	0.0	0.0	0.0	0.0	0.0	0.0	0.0	0.0	0.0	0.0	0.0	0.0	0.0	0.0	0.0	0.0	0.0	0.0	0.0	0.0	0.0	0.0	0.0	0.0	0.0	0.0	0.0	0.0	0.0	0.0	0.0	0.0	0.0	0.0	0.0	0.0	0.0	0.0	0.0	0.0	0.0	0.0	0.0	0.0	0.0	0.0	0.0	0.0	0.0
151	6291.0	9827.0	1301.0	2060.0	77.0	498.0	134.0	91.0	0.0	63.0	0.0	24.0	0.0	0.0	247.0	161.0	158.0	117.0	325.0	20.0	181.0	0.0	325.0	0.0	133.0	0.0	0.0	231.0	585.0	49.0	106.0	386.0	1892.0	94.0	73.0	0.0	129.0	118.0	201.0	564.0	0.0	126.0	0.0	0.0	123.0	184.0	51.0	5310.0	64.0
152	3542.0	6247.0	772.0	64982.0	1128.0	189.0	336.0	45.0	0.0	0.0	29803.0	0.0	0.0	57.0	233.0	0.0	0.0	849.0	515.0	40.0	67.0	28.0	901.0	0.0	93.0	193.0	0.0	450.0	1481.0	0.0	198.0	206.0	197653.0	0.0	50.0	0.0	121.0	185.0	22976.0	708.0	0.0	0.0	0.0	0.0	9660.0	0.0	217.0	13911.0	267.0
153	4319.0	18045.0	650.0	1183.0	111.0	1324.0	84.0	91.0	92.0	42.0	62.0	0.0	53.0	146.0	0.0	2746.0	158.0	127.0	295.0	52.0	0.0	71.0	0.0	90.0	1265.0	148.0	0.0	190.0	11527.0	63.0	38.0	0.0	828.0	0.0	696.0	84.0	0.0	21958.0	126.0	532.0	92.0	87.0	55.0	0.0	0.0	158.0	22.0	502.0	74.0
154	2655.0	2055.0	728.0	2440.0	0.0	105.0	235.0	68.0	107.0	0.0	62.0	0.0	0.0	0.0	28338.0	102.0	97.0	78.0	0.0	20.0	7473.0	0.0	214.0	0.0	0.0	0.0	0.0	299.0	256.0	0.0	137.0	342.0	1892.0	0.0	0.0	0.0	35574.0	0.0	201.0	0.0	0.0	0.0	0.0	0.0	123.0	0.0	0.0	17814.0	0.0
155	1589.0	6739.0	73.0	676.0	0.0	117.0	67.0	0.0	0.0	0.0	0.0	0.0	0.0	0.0	0.0	0.0	0.0	0.0	0.0	0.0	0.0	0.0	0.0	0.0	0.0	0.0	0.0	103.0	250.0	0.0	114.0	0.0	220.0	0.0	39.0	0.0	0.0	58.0	73.0	0.0	0.0	0.0	0.0	0.0	0.0	0.0	0.0	1044.0	0.0
156	6938.0	116845.0	1652.0	1445.0	111.0	289.0	0.0	114.0	0.0	0.0	0.0	24.0	0.0	0.0	0.0	826.0	0.0	0.0	289.0	0.0	45.0	71.0	165.0	79.0	660.0	0.0	0.0	0.0	11316.0	42.0	38.0	0.0	1156.0	0.0	165.0	0.0	0.0	908.0	126.0	371.0	92.0	0.0	15.0	0.0	0.0	0.0	22.0	495.0	123.0
157	17128.0	9081.0	3609.0	3046.0	354.0	210.0	84.0	887.0	0.0	31.0	62.0	48.0	0.0	47.0	0.0	146.0	97.0	146.0	798.0	0.0	90.0	0.0	0.0	192.0	159.0	297.0	0.0	695.0	1183.0	28.0	144.0	978.0	2128.0	134.0	106.0	0.0	0.0	354.0	554.0	591.0	0.0	0.0	0.0	0.0	0.0	184.0	0.0	19782.0	181.0
158	979.0	1356.0	263.0	42840.0	354.0	0.0	352.0	0.0	0.0	0.0	1229.0	0.0	0.0	26.0	82.0	0.0	0.0	127.0	0.0	136.0	0.0	0.0	866.0	0.0	0.0	0.0	0.0	188.0	791.0	0.0	0.0	0.0	138618.0	0.0	39.0	0.0	37.0	0.0	2017.0	0.0	0.0	0.0	0.0	0.0	5915.0	92.0	102.0	4031.0	0.0
159	2287.0	24293.0	549.0	1471.0	223.0	598.0	369.0	60.0	138.0	0.0	404.0	36.0	35.0	83.0	0.0	1086.0	0.0	0.0	0.0	0.0	75.0	0.0	1666.0	67.0	1198.0	0.0	0.0	0.0	656.0	0.0	0.0	0.0	1182.0	114.0	123.0	0.0	0.0	456.0	201.0	319.0	147.0	0.0	25.0	0.0	147.0	0.0	45.0	727.0	0.0
160	1122.0	5666.0	248.0	574.0	0.0	52.0	0.0	0.0	104.0	0.0	0.0	0.0	8.0	0.0	52.0	0.0	0.0	0.0	0.0	0.0	67.0	0.0	0.0	0.0	0.0	0.0	0.0	0.0	261.0	0.0	251.0	77.0	313.0	0.0	0.0	0.0	0.0	0.0	0.0	0.0	0.0	0.0	0.0	0.0	0.0	0.0	0.0	665.0	0.0
161	178.0	321.0	17.0	3968.0	0.0	0.0	53.0	0.0	0.0	0.0	373.0	0.0	0.0	0.0	205.0	0.0	0.0	0.0	26.0	0.0	53.0	0.0	35.0	0.0	0.0	0.0	0.0	0.0	53.0	0.0	0.0	0.0	31964.0	0.0	0.0	0.0	0.0	0.0	428.0	0.0	0.0	0.0	0.0	0.0	1180.0	0.0	0.0	107.0	0.0
162	3582.0	423.0	1614.0	35.0	0.0	0.0	0.0	0.0	12210.0	0.0	0.0	48.0	82.0	0.0	0.0	0.0	0.0	0.0	211.0	0.0	0.0	423.0	0.0	90.0	17.0	88.0	0.0	0.0	35.0	1334.0	0.0	0.0	123.0	88.0	0.0	370.0	0.0	44.0	0.0	6175.0	425.0	0.0	414.0	0.0	0.0	35.0	0.0	35.0	64.0
163	5339.0	3712.0	1479.0	532.0	0.0	0.0	0.0	404.0	0.0	0.0	0.0	0.0	0.0	0.0	0.0	102.0	0.0	117.0	281.0	0.0	0.0	0.0	0.0	0.0	221.0	0.0	0.0	150.0	650.0	28.0	0.0	206.0	488.0	0.0	0.0	0.0	0.0	384.0	0.0	236.0	0.0	58.0	0.0	0.0	0.0	0.0	0.0	2522.0	0.0
164	1153.0	492.0	449.0	347.0	84.0	33.0	0.0	0.0	0.0	84.0	0.0	0.0	0.0	3393.0	0.0	0.0	67.0	2638.0	101.0	0.0	0.0	0.0	0.0	33.0	0.0	169.0	0.0	0.0	220.0	0.0	0.0	0.0	687.0	0.0	0.0	0.0	0.0	67.0	0.0	0.0	0.0	0.0	0.0	0.0	0.0	0.0	2593.0	161.0	76.0
165	1375.0	1929.0	125.0	821.0	0.0	0.0	0.0	0.0	0.0	0.0	0.0	0.0	0.0	0.0	0.0	0.0	0.0	0.0	0.0	0.0	0.0	0.0	62.0	0.0	0.0	0.0	0.0	368.0	232.0	0.0	0.0	412.0	473.0	0.0	0.0	0.0	0.0	0.0	98.0	0.0	0.0	0.0	0.0	0.0	0.0	0.0	0.0	6107.0	0.0
166	1400.0	2398.0	324.0	479.0	0.0	90.0	64.0	0.0	0.0	0.0	0.0	18.0	0.0	0.0	64.0	0.0	0.0	0.0	0.0	0.0	0.0	0.0	129.0	0.0	0.0	0.0	0.0	0.0	142.0	0.0	160.0	167.0	337.0	0.0	0.0	0.0	15.0	103.0	90.0	64.0	0.0	0.0	0.0	0.0	0.0	0.0	0.0	868.0	0.0
167	7182.0	2948.0	2639.0	390.0	111.0	91.0	0.0	9443.0	0.0	0.0	0.0	0.0	0.0	0.0	0.0	103.0	0.0	87.0	413.0	0.0	0.0	0.0	0.0	160.0	103.0	240.0	0.0	0.0	149.0	0.0	0.0	0.0	562.0	0.0	0.0	67.0	0.0	103.0	428.0	195.0	0.0	0.0	0.0	0.0	0.0	344.0	0.0	332.0	596.0
168	0.0	0.0	0.0	1433.0	0.0	0.0	67.0	0.0	0.0	0.0	0.0	0.0	0.0	0.0	82.0	0.0	0.0	0.0	0.0	285.0	0.0	0.0	0.0	0.0	0.0	0.0	0.0	0.0	0.0	0.0	0.0	0.0	0.0	0.0	0.0	0.0	0.0	0.0	0.0	0.0	0.0	0.0	0.0	0.0	0.0	0.0	0.0	0.0	0.0
169	753.0	127.0	274.0	40.0	0.0	0.0	0.0	9.0	18.0	0.0	0.0	0.0	9.0	0.0	0.0	0.0	0.0	0.0	9.0	0.0	0.0	84.0	0.0	9.0	0.0	9.0	0.0	0.0	18.0	0.0	0.0	0.0	9.0	18.0	0.0	31.0	0.0	0.0	31.0	594.0	753.0	0.0	127.0	0.0	0.0	52.0	0.0	9.0	40.0
170	9644.0	1150.0	7388.0	138.0	0.0	0.0	0.0	0.0	1173.0	0.0	0.0	4626.0	138.0	0.0	0.0	0.0	92.0	0.0	322.0	0.0	0.0	276.0	0.0	101.0	0.0	230.0	0.0	0.0	69.0	230.0	0.0	0.0	322.0	161.0	0.0	989.0	0.0	0.0	0.0	12360.0	28191.0	0.0	483.0	0.0	0.0	158.0	0.0	184.0	309.0
171	163.0	490.0	0.0	1017.0	0.0	0.0	36.0	36.0	0.0	0.0	0.0	0.0	0.0	26.0	2751.0	0.0	0.0	0.0	36.0	0.0	15673.0	0.0	36.0	0.0	0.0	0.0	0.0	72.0	0.0	0.0	0.0	108.0	308.0	0.0	0.0	0.0	2505.0	0.0	72.0	0.0	0.0	0.0	0.0	90.0	0.0	0.0	0.0	17016.0	0.0
172	17412.0	703.0	8745.0	192.0	0.0	0.0	0.0	0.0	353.0	0.0	0.0	36.0	64.0	0.0	0.0	0.0	170.0	0.0	1996.0	0.0	0.0	91.0	0.0	0.0	0.0	1158.0	0.0	0.0	102.0	381.0	0.0	0.0	260.0	2254.0	0.0	337.0	0.0	0.0	0.0	1073.0	628.0	252.0	131.0	0.0	0.0	184.0	0.0	0.0	117.0
173	13318.0	6883.0	3278.0	672.0	77.0	199.0	0.0	243.0	244.0	42.0	0.0	158.0	448.0	26.0	0.0	224.0	203.0	0.0	570.0	0.0	0.0	91.0	0.0	2353.0	93.0	651.0	0.0	0.0	509.0	91.0	0.0	0.0	1182.0	80.0	106.0	185.0	0.0	152.0	0.0	2667.0	834.0	194.0	182.0	0.0	0.0	2298.0	51.0	203.0	3076.0
174	208.0	442.0	52.0	442.0	0.0	0.0	0.0	104.0	0.0	0.0	0.0	0.0	0.0	0.0	165.0	0.0	0.0	0.0	0.0	0.0	166.0	0.0	0.0	0.0	0.0	0.0	0.0	260.0	0.0	0.0	221.0	1717.0	208.0	0.0	0.0	0.0	0.0	0.0	52.0	0.0	0.0	0.0	0.0	0.0	52.0	0.0	0.0	15401.0	0.0
175	1963.0	1041.0	488.0	488.0	82.0	0.0	0.0	0.0	0.0	92.0	92.0	0.0	0.0	1529.0	0.0	0.0	0.0	553.0	184.0	0.0	0.0	0.0	0.0	0.0	0.0	82.0	0.0	0.0	101.0	0.0	0.0	0.0	847.0	0.0	0.0	0.0	0.0	73.0	0.0	0.0	0.0	0.0	0.0	0.0	73.0	0.0	422.0	433.0	147.0
176	989.0	5728.0	263.0	303.0	170.0	136.0	67.0	0.0	0.0	0.0	0.0	0.0	0.0	0.0	0.0	79.0	0.0	0.0	0.0	0.0	0.0	0.0	0.0	0.0	0.0	0.0	0.0	0.0	475.0	0.0	0.0	0.0	290.0	0.0	118.0	0.0	0.0	169.0	0.0	92.0	0.0	0.0	0.0	0.0	0.0	0.0	0.0	263.0	0.0
177	897.0	1053.0	0.0	4137.0	0.0	0.0	780.0	0.0	0.0	0.0	117.0	0.0	17.0	0.0	2537.0	0.0	0.0	0.0	0.0	1237.0	90.0	0.0	21272.0	0.0	0.0	0.0	0.0	117.0	0.0	0.0	0.0	78.0	2732.0	0.0	61.0	0.0	30.0	0.0	234.0	0.0	0.0	0.0	0.0	0.0	156.0	0.0	0.0	1639.0	0.0
178	1398.0	4046.0	324.0	1998.0	0.0	349.0	67.0	0.0	0.0	0.0	155.0	24.0	0.0	0.0	178.0	102.0	0.0	0.0	0.0	52.0	0.0	0.0	424.0	0.0	224.0	0.0	0.0	150.0	149.0	0.0	373.0	115.0	1074.0	0.0	84.0	0.0	60.0	0.0	277.0	149.0	0.0	0.0	0.0	0.0	0.0	0.0	0.0	3983.0	0.0
179	0.0	0.0	0.0	0.0	0.0	0.0	0.0	0.0	0.0	0.0	0.0	0.0	0.0	0.0	0.0	0.0	0.0	0.0	0.0	0.0	0.0	0.0	0.0	0.0	0.0	0.0	0.0	0.0	0.0	0.0	0.0	0.0	0.0	0.0	0.0	0.0	0.0	0.0	0.0	0.0	0.0	0.0	0.0	0.0	0.0	0.0	0.0	0.0	0.0
180	3929.0	2223.0	988.0	117.0	0.0	0.0	0.0	0.0	58.0	0.0	0.0	0.0	94.0	0.0	0.0	0.0	0.0	0.0	152.0	8.0	0.0	0.0	0.0	418.0	0.0	70.0	0.0	0.0	188.0	0.0	0.0	0.0	294.0	47.0	0.0	0.0	0.0	0.0	0.0	2482.0	82.0	0.0	82.0	0.0	0.0	501.0	0.0	47.0	1494.0
181	2312.0	1146.0	397.0	428.0	121.0	69.0	0.0	233.0	0.0	0.0	0.0	0.0	0.0	0.0	0.0	138.0	0.0	166.0	88.0	0.0	0.0	0.0	0.0	0.0	69.0	0.0	0.0	0.0	163.0	0.0	0.0	50.0	491.0	81.0	0.0	0.0	0.0	0.0	0.0	0.0	0.0	0.0	0.0	0.0	0.0	56.0	0.0	245.0	50.0
182	1061.0	3155.0	132.0	383.0	0.0	0.0	0.0	0.0	0.0	0.0	0.0	0.0	0.0	0.0	0.0	44.0	0.0	0.0	0.0	0.0	0.0	0.0	58.0	0.0	0.0	0.0	0.0	0.0	324.0	0.0	129.0	0.0	117.0	0.0	0.0	0.0	0.0	0.0	44.0	0.0	0.0	0.0	0.0	0.0	0.0	0.0	0.0	766.0	0.0
183	0.0	0.0	0.0	0.0	0.0	0.0	0.0	0.0	0.0	0.0	0.0	0.0	0.0	0.0	0.0	0.0	0.0	0.0	0.0	0.0	0.0	0.0	0.0	0.0	0.0	0.0	0.0	0.0	0.0	0.0	0.0	0.0	0.0	0.0	0.0	0.0	0.0	0.0	0.0	0.0	0.0	0.0	0.0	0.0	0.0	0.0	0.0	0.0	0.0
184	14811.0	5037.0	2936.0	4887.0	0.0	136.0	117.0	236.0	492.0	105.0	124.0	54.0	35.0	57.0	557.0	73.0	342.0	224.0	985.0	0.0	728.0	91.0	0.0	158.0	133.0	643.0	0.0	407.0	385.0	70.0	0.0	407.0	7804.0	101.0	61.0	407.0	30.0	0.0	302.0	814.0	728.0	342.0	182.0	3172.0	196.0	171.0	22.0	1007.0	106.0
185	2847.0	4313.0	682.0	1398.0	121.0	115.0	168.0	152.0	233.0	0.0	93.0	0.0	26.0	0.0	0.0	88.0	121.0	0.0	0.0	60.0	0.0	0.0	166.0	0.0	93.0	0.0	0.0	0.0	333.0	28.0	266.0	115.0	1182.0	0.0	61.0	59.0	30.0	118.0	0.0	549.0	166.0	106.0	0.0	0.0	0.0	0.0	0.0	682.0	0.0
186	0.0	0.0	0.0	0.0	0.0	0.0	0.0	0.0	0.0	0.0	0.0	0.0	0.0	0.0	0.0	0.0	0.0	0.0	0.0	0.0	0.0	0.0	0.0	0.0	0.0	0.0	0.0	0.0	0.0	0.0	0.0	0.0	0.0	0.0	0.0	0.0	0.0	0.0	0.0	0.0	0.0	0.0	0.0	0.0	0.0	0.0	0.0	0.0	0.0
187	646.0	1469.0	176.0	587.0	0.0	0.0	0.0	0.0	0.0	0.0	311.0	0.0	0.0	0.0	0.0	58.0	0.0	0.0	0.0	0.0	0.0	0.0	58.0	0.0	39.0	0.0	0.0	117.0	0.0	0.0	29615.0	0.0	215.0	0.0	0.0	0.0	45.0	0.0	78.0	0.0	58.0	0.0	0.0	0.0	39.0	0.0	0.0	9028.0	0.0
188	198.0	198.0	18.0	415.0	0.0	36.0	0.0	0.0	0.0	0.0	0.0	0.0	0.0	0.0	0.0	0.0	0.0	0.0	0.0	0.0	0.0	0.0	0.0	0.0	0.0	0.0	0.0	36.0	0.0	0.0	930.0	144.0	343.0	0.0	0.0	0.0	30.0	0.0	201.0	0.0	0.0	0.0	0.0	36.0	18.0	0.0	0.0	14604.0	0.0
189	1466.0	481.0	279.0	473.0	1389.0	0.0	0.0	0.0	0.0	0.0	46.0	0.0	0.0	0.0	0.0	46.0	0.0	2382.0	0.0	0.0	0.0	0.0	0.0	0.0	116.0	0.0	0.0	85.0	147.0	0.0	0.0	0.0	597.0	0.0	0.0	0.0	0.0	46.0	100.0	0.0	0.0	0.0	0.0	0.0	0.0	69.0	91.0	496.0	0.0
190	11598.0	17557.0	4639.0	1284.0	262.0	304.0	117.0	927.0	138.0	115.0	93.0	0.0	26.0	57.0	0.0	785.0	206.0	244.0	678.0	0.0	0.0	0.0	0.0	113.0	12668.0	326.0	0.0	190.0	3640.0	0.0	53.0	0.0	1418.0	114.0	95.0	135.0	37.0	892.0	0.0	785.0	73.0	310.0	25.0	0.0	98.0	317.0	91.0	4646.0	181.0
191	2324.0	12978.0	485.0	1328.0	0.0	536.0	67.0	0.0	0.0	0.0	124.0	0.0	0.0	0.0	110.0	306.0	0.0	0.0	0.0	0.0	0.0	0.0	204.0	0.0	93.0	0.0	0.0	341.0	1098.0	0.0	137.0	283.0	766.0	0.0	1226.0	0.0	15.0	204.0	126.0	0.0	0.0	0.0	0.0	0.0	0.0	0.0	0.0	6904.0	0.0
192	366.0	513.0	0.0	586.0	0.0	48.0	0.0	0.0	0.0	0.0	0.0	0.0	0.0	0.0	82.0	0.0	0.0	0.0	0.0	0.0	105.0	0.0	0.0	0.0	0.0	0.0	0.0	342.0	0.0	0.0	419.0	6964.0	342.0	0.0	0.0	0.0	15.0	0.0	0.0	0.0	0.0	0.0	0.0	0.0	0.0	0.0	0.0	17658.0	0.0
193	3559.0	4800.0	647.0	4584.0	121.0	157.0	1109.0	0.0	0.0	31.0	108.0	18.0	0.0	47.0	907.0	0.0	0.0	0.0	377.0	377.0	490.0	0.0	2966.0	0.0	0.0	0.0	0.0	3765.0	485.0	0.0	343.0	4249.0	2128.0	0.0	0.0	0.0	288.0	135.0	201.0	0.0	0.0	0.0	0.0	0.0	0.0	0.0	34.0	52179.0	0.0
194	2081.0	18804.0	375.0	989.0	0.0	168.0	117.0	45.0	61.0	0.0	0.0	54.0	0.0	0.0	0.0	279.0	0.0	87.0	0.0	0.0	0.0	28.0	477.0	33.0	359.0	0.0	0.0	0.0	426.0	0.0	0.0	103.0	648.0	0.0	95.0	0.0	0.0	253.0	151.0	119.0	73.0	0.0	35.0	0.0	0.0	0.0	0.0	238.0	0.0
195	7065.0	5299.0	1659.0	7601.0	320.0	535.0	285.0	152.0	323.0	63.0	373.0	115.0	91.0	67.0	701.0	308.0	425.0	742.0	0.0	60.0	611.0	167.0	1124.0	90.0	239.0	237.0	0.0	2034.0	534.0	134.0	2577.0	2997.0	5675.0	60.0	118.0	210.0	539.0	287.0	1462.0	1338.0	406.0	281.0	106.0	0.0	270.0	237.0	177.0	67978.0	85.0
196	16632.0	2699.0	3766.0	299.0	0.0	0.0	0.0	0.0	18073.0	94.0	0.0	957.0	660.0	0.0	0.0	0.0	199.0	0.0	433.0	0.0	60.0	11980.0	0.0	135.0	106.0	266.0	0.0	0.0	233.0	9260.0	0.0	0.0	933.0	633.0	0.0	3633.0	0.0	0.0	0.0	22551.0	1756.0	145.0	7220.0	0.0	0.0	92.0	0.0	299.0	0.0
197	181.0	105.0	0.0	105.0	3160.0	0.0	10.0	20.0	0.0	0.0	280.0	0.0	0.0	0.0	0.0	0.0	0.0	52.0	0.0	0.0	0.0	0.0	10.0	0.0	0.0	0.0	0.0	20.0	20.0	0.0	0.0	10.0	365.0	0.0	0.0	0.0	0.0	0.0	353.0	20.0	0.0	10.0	0.0	0.0	172.0	0.0	20.0	52.0	0.0
198	39883.0	3700.0	13583.0	1124.0	170.0	105.0	0.0	365.0	138.0	73.0	93.0	24.0	26.0	67.0	0.0	0.0	474.0	166.0	30708.0	0.0	90.0	62.0	0.0	1063.0	0.0	9386.0	0.0	0.0	257.0	134.0	0.0	0.0	1655.0	2699.0	0.0	455.0	0.0	101.0	0.0	991.0	203.0	680.0	131.0	0.0	123.0	1809.0	0.0	374.0	288.0
199	1009.0	273.0	252.0	168.0	0.0	0.0	0.0	0.0	0.0	364.0	21.0	0.0	0.0	133.0	0.0	0.0	126.0	133.0	0.0	0.0	0.0	0.0	0.0	0.0	0.0	0.0	0.0	0.0	28.0	0.0	0.0	0.0	287.0	0.0	0.0	21.0	0.0	0.0	0.0	21.0	0.0	7.0	0.0	0.0	0.0	42.0	28.0	21.0	28.0
200	2076.0	411.0	417.0	41.0	0.0	0.0	0.0	41.0	82.0	0.0	0.0	88.0	0.0	0.0	0.0	0.0	0.0	0.0	58.0	0.0	0.0	58.0	0.0	5.0	17.0	47.0	0.0	0.0	17.0	58.0	0.0	0.0	82.0	0.0	0.0	29.0	0.0	0.0	0.0	1335.0	1719.0	17.0	58.0	17.0	0.0	29.0	0.0	29.0	17.0
201	3753.0	239.0	1218.0	91.0	0.0	0.0	0.0	0.0	0.0	168.0	62.0	0.0	0.0	0.0	0.0	0.0	498.0	49.0	387.0	0.0	0.0	0.0	0.0	0.0	0.0	70.0	0.0	0.0	77.0	0.0	0.0	0.0	260.0	161.0	0.0	0.0	0.0	0.0	0.0	56.0	0.0	28809.0	25.0	0.0	0.0	66.0	0.0	77.0	64.0
202	5875.0	816.0	2502.0	136.0	0.0	0.0	0.0	0.0	1360.0	31.0	0.0	2196.0	1061.0	0.0	0.0	0.0	0.0	0.0	299.0	0.0	0.0	299.0	0.0	90.0	0.0	272.0	0.0	0.0	108.0	217.0	0.0	0.0	190.0	190.0	0.0	462.0	0.0	27.0	0.0	7644.0	739.0	54.0	462.0	0.0	0.0	79.0	0.0	0.0	106.0
203	4646.0	594.0	1617.0	37.0	0.0	0.0	0.0	0.0	631.0	0.0	0.0	13391.0	631.0	0.0	0.0	55.0	37.0	0.0	297.0	0.0	0.0	92.0	0.0	101.0	0.0	111.0	0.0	0.0	37.0	315.0	0.0	0.0	167.0	148.0	0.0	371.0	0.0	0.0	0.0	5427.0	4455.0	74.0	223.0	0.0	0.0	55.0	0.0	37.0	117.0
204	3095.0	93368.0	782.0	1360.0	413.0	1208.0	67.0	434.0	215.0	0.0	77.0	36.0	35.0	146.0	0.0	1483.0	145.0	488.0	374.0	28.0	0.0	62.0	374.0	101.0	1797.0	222.0	0.0	204.0	6496.0	42.0	45.0	0.0	1418.0	47.0	427.0	118.0	0.0	2451.0	479.0	578.0	240.0	126.0	0.0	0.0	0.0	184.0	439.0	476.0	0.0
205	6360.0	881.0	4313.0	157.0	0.0	0.0	0.0	0.0	1133.0	0.0	0.0	440.0	125.0	0.0	0.0	0.0	0.0	0.0	314.0	0.0	0.0	188.0	0.0	0.0	0.0	377.0	0.0	0.0	125.0	157.0	0.0	0.0	157.0	220.0	0.0	346.0	0.0	0.0	0.0	10893.0	65710.0	62.0	314.0	0.0	0.0	92.0	0.0	94.0	181.0
206	149.0	138.0	20.0	20.0	0.0	0.0	0.0	0.0	9.0	0.0	0.0	9.0	0.0	0.0	0.0	0.0	0.0	0.0	9.0	0.0	9.0	0.0	0.0	0.0	0.0	0.0	0.0	0.0	9.0	0.0	0.0	20.0	31.0	0.0	9.0	0.0	0.0	0.0	9.0	9.0	0.0	0.0	0.0	0.0	0.0	0.0	0.0	567.0	20.0
207	1472.0	3048.0	137.0	36374.0	170.0	136.0	184.0	0.0	0.0	0.0	1665.0	0.0	0.0	114.0	82.0	0.0	0.0	224.0	205.0	72.0	0.0	0.0	445.0	0.0	0.0	0.0	0.0	137.0	376.0	0.0	53.0	0.0	120938.0	0.0	0.0	0.0	0.0	0.0	3228.0	0.0	0.0	0.0	0.0	0.0	14864.0	0.0	108.0	3322.0	0.0
208	1821.0	10421.0	468.0	988.0	0.0	199.0	168.0	0.0	92.0	0.0	0.0	0.0	0.0	67.0	0.0	675.0	0.0	0.0	0.0	20.0	0.0	0.0	325.0	0.0	439.0	0.0	0.0	136.0	871.0	0.0	0.0	115.0	767.0	0.0	123.0	101.0	0.0	169.0	0.0	260.0	0.0	0.0	25.0	0.0	123.0	118.0	0.0	312.0	0.0
209	14594.0	2557.0	2666.0	712.0	0.0	94.0	0.0	243.0	61.0	0.0	62.0	0.0	17.0	0.0	0.0	0.0	364.0	73.0	602.0	20.0	60.0	0.0	0.0	0.0	0.0	273.0	0.0	0.0	109.0	0.0	0.0	0.0	1059.0	127.0	0.0	0.0	0.0	0.0	91.0	328.0	0.0	6773.0	35.0	0.0	73.0	145.0	0.0	127.0	0.0
210	13920.0	4697.0	6206.0	495.0	0.0	129.0	0.0	68.0	76.0	0.0	0.0	0.0	8.0	0.0	0.0	193.0	97.0	87.0	517.0	52.0	0.0	38.0	0.0	3326.0	66.0	430.0	0.0	0.0	495.0	28.0	0.0	0.0	538.0	0.0	0.0	50.0	0.0	129.0	0.0	495.0	0.0	107.0	45.0	0.0	0.0	3183.0	0.0	301.0	3124.0
211	3911.0	41650.0	1188.0	1035.0	77.0	178.0	134.0	45.0	0.0	0.0	0.0	0.0	0.0	26.0	0.0	381.0	0.0	117.0	0.0	0.0	0.0	0.0	153.0	79.0	306.0	0.0	0.0	0.0	23318.0	21.0	0.0	0.0	690.0	60.0	202.0	0.0	0.0	929.0	0.0	536.0	0.0	106.0	45.0	0.0	0.0	92.0	0.0	345.0	0.0
212	41401.0	1521.0	50179.0	529.0	68.0	0.0	0.0	68.0	292.0	220.0	0.0	189.0	53.0	0.0	0.0	102.0	510.0	107.0	4939.0	0.0	0.0	115.0	0.0	203.0	53.0	4039.0	0.0	0.0	305.0	805.0	0.0	0.0	860.0	7640.0	0.0	1080.0	0.0	0.0	0.0	1486.0	425.0	767.0	162.0	0.0	0.0	568.0	0.0	176.0	235.0
213	2435.0	1876.0	822.0	888.0	131.0	0.0	0.0	142.0	0.0	120.0	93.0	0.0	0.0	2754.0	0.0	0.0	85.0	4257.0	285.0	0.0	0.0	19.0	0.0	0.0	0.0	0.0	0.0	0.0	230.0	0.0	0.0	0.0	1514.0	0.0	0.0	0.0	15.0	109.0	109.0	0.0	0.0	58.0	0.0	0.0	131.0	92.0	8053.0	197.0	0.0
214	5124.0	765.0	1998.0	127.0	0.0	0.0	0.0	0.0	3657.0	21.0	0.0	359.0	194.0	0.0	0.0	0.0	63.0	0.0	318.0	0.0	0.0	2020.0	0.0	56.0	0.0	148.0	0.0	0.0	42.0	840.0	0.0	0.0	148.0	170.0	0.0	510.0	0.0	42.0	0.0	12844.0	573.0	0.0	1679.0	0.0	0.0	63.0	0.0	85.0	245.0
215	4420.0	714.0	3387.0	52.0	0.0	0.0	0.0	26.0	1535.0	0.0	0.0	1045.0	10375.0	0.0	0.0	0.0	52.0	0.0	224.0	0.0	0.0	1521.0	0.0	52.0	0.0	304.0	0.0	0.0	0.0	145.0	0.0	0.0	158.0	52.0	0.0	79.0	0.0	0.0	0.0	6974.0	304.0	0.0	1296.0	0.0	0.0	66.0	0.0	105.0	52.0
216	7931.0	570.0	3121.0	0.0	0.0	0.0	0.0	0.0	1076.0	336.0	0.0	1854.0	44.0	0.0	0.0	0.0	1494.0	0.0	522.0	0.0	0.0	167.0	0.0	45.0	0.0	279.0	0.0	0.0	60.0	1207.0	0.0	0.0	157.0	874.0	0.0	14539.0	0.0	0.0	0.0	5245.0	647.0	0.0	389.0	0.0	0.0	237.0	0.0	0.0	138.0
217	549.0	226.0	54.0	142.0	131.0	0.0	0.0	0.0	0.0	0.0	0.0	0.0	0.0	0.0	0.0	16.0	0.0	371.0	16.0	0.0	0.0	0.0	6.0	0.0	0.0	16.0	0.0	0.0	25.0	6.0	0.0	0.0	113.0	6.0	0.0	0.0	0.0	16.0	0.0	16.0	0.0	0.0	0.0	0.0	0.0	0.0	0.0	74.0	0.0
218	1524.0	8202.0	421.0	173.0	49.0	16225.0	0.0	0.0	0.0	0.0	0.0	0.0	0.0	0.0	0.0	532.0	0.0	0.0	49.0	8.0	0.0	0.0	0.0	0.0	372.0	74.0	0.0	49.0	3878.0	0.0	0.0	0.0	260.0	0.0	11892.0	0.0	0.0	1217.0	0.0	371.0	0.0	0.0	0.0	0.0	0.0	0.0	0.0	569.0	0.0
219	0.0	0.0	0.0	25245.0	111.0	126.0	2050.0	0.0	0.0	0.0	93.0	0.0	0.0	0.0	68.0	0.0	0.0	0.0	0.0	0.0	0.0	0.0	0.0	0.0	0.0	0.0	0.0	723.0	0.0	0.0	0.0	231.0	1182.0	0.0	84.0	0.0	0.0	0.0	428.0	0.0	0.0	0.0	0.0	0.0	172.0	0.0	0.0	1593.0	0.0
220	0.0	0.0	0.0	0.0	0.0	0.0	0.0	0.0	0.0	0.0	0.0	0.0	0.0	0.0	0.0	0.0	0.0	0.0	0.0	0.0	0.0	0.0	0.0	0.0	0.0	0.0	0.0	0.0	0.0	0.0	0.0	0.0	0.0	0.0	0.0	0.0	0.0	0.0	0.0	0.0	0.0	0.0	0.0	0.0	0.0	0.0	0.0	0.0	0.0
221	8193.0	2223.0	1513.0	102.0	0.0	0.0	0.0	0.0	185.0	0.0	0.0	0.0	174.0	0.0	0.0	0.0	0.0	0.0	174.0	0.0	0.0	38.0	0.0	780.0	82.0	267.0	0.0	0.0	226.0	102.0	0.0	0.0	247.0	0.0	0.0	0.0	0.0	92.0	0.0	1595.0	411.0	0.0	92.0	0.0	0.0	726.0	51.0	0.0	1420.0
222	18084.0	6056.0	3999.0	599.0	0.0	0.0	0.0	129.0	92.0	84.0	0.0	115.0	129.0	47.0	0.0	117.0	158.0	87.0	942.0	52.0	0.0	38.0	0.0	5249.0	146.0	771.0	0.0	0.0	342.0	63.0	0.0	0.0	1142.0	74.0	39.0	118.0	0.0	101.0	0.0	1685.0	285.0	116.0	126.0	0.0	0.0	1981.0	0.0	228.0	13284.0
223	6539.0	2089.0	1011.0	1190.0	841.0	0.0	0.0	0.0	0.0	21.0	134.0	0.0	0.0	172.0	0.0	0.0	97.0	3595.0	314.0	0.0	0.0	0.0	0.0	0.0	93.0	134.0	0.0	157.0	539.0	0.0	0.0	0.0	1842.0	47.0	61.0	0.0	30.0	134.0	179.0	0.0	0.0	0.0	0.0	0.0	98.0	0.0	0.0	1528.0	0.0
224	3456.0	19578.0	1309.0	2254.0	0.0	346.0	386.0	60.0	169.0	0.0	171.0	79.0	0.0	0.0	0.0	352.0	0.0	0.0	0.0	8.0	0.0	0.0	1524.0	90.0	839.0	0.0	0.0	0.0	1030.0	0.0	114.0	0.0	1182.0	134.0	275.0	0.0	83.0	338.0	201.0	450.0	0.0	77.0	55.0	0.0	123.0	0.0	91.0	1567.0	0.0
225	995.0	80.0	191.0	42.0	0.0	0.0	0.0	8.0	0.0	2512.0	0.0	0.0	0.0	57.0	0.0	0.0	1740.0	8.0	42.0	0.0	0.0	0.0	0.0	0.0	0.0	34.0	0.0	0.0	17.0	0.0	0.0	0.0	34.0	34.0	0.0	92.0	0.0	0.0	8.0	0.0	0.0	63.0	0.0	0.0	17.0	0.0	8.0	0.0	0.0
226	7607.0	412.0	2175.0	31.0	0.0	0.0	0.0	0.0	47.0	1461.0	0.0	0.0	0.0	0.0	0.0	31.0	22027.0	0.0	571.0	0.0	0.0	28.0	0.0	0.0	0.0	158.0	0.0	0.0	47.0	28.0	0.0	0.0	301.0	269.0	0.0	2302.0	0.0	0.0	0.0	158.0	0.0	10418.0	0.0	0.0	0.0	132.0	0.0	31.0	0.0
227	2280.0	1588.0	570.0	351.0	0.0	0.0	0.0	0.0	0.0	0.0	0.0	0.0	0.0	109.0	0.0	0.0	0.0	121.0	60.0	0.0	0.0	0.0	0.0	0.0	0.0	0.0	0.0	0.0	0.0	0.0	0.0	0.0	1418.0	0.0	0.0	0.0	0.0	0.0	0.0	109.0	0.0	0.0	0.0	0.0	60.0	0.0	169.0	0.0	0.0
228	2234.0	28852.0	464.0	1327.0	170.0	493.0	117.0	129.0	76.0	31.0	217.0	24.0	0.0	47.0	0.0	778.0	0.0	107.0	177.0	20.0	0.0	0.0	243.0	113.0	825.0	0.0	0.0	0.0	34086.0	63.0	0.0	0.0	1182.0	0.0	202.0	0.0	30.0	1386.0	252.0	619.0	0.0	0.0	25.0	0.0	123.0	0.0	79.0	287.0	0.0
229	7812.0	29254.0	2589.0	614.0	77.0	2690.0	0.0	45.0	0.0	0.0	0.0	0.0	44.0	0.0	0.0	1762.0	72.0	117.0	263.0	0.0	0.0	0.0	0.0	79.0	759.0	219.0	0.0	0.0	2567.0	28.0	0.0	0.0	636.0	0.0	2872.0	0.0	0.0	1825.0	0.0	153.0	0.0	0.0	0.0	0.0	0.0	132.0	0.0	614.0	0.0
230	649.0	159.0	171.0	0.0	24.0	0.0	0.0	0.0	0.0	110.0	0.0	0.0	0.0	380.0	0.0	0.0	85.0	85.0	24.0	0.0	0.0	0.0	0.0	0.0	0.0	24.0	0.0	0.0	0.0	0.0	0.0	0.0	159.0	0.0	0.0	0.0	0.0	24.0	0.0	147.0	0.0	49.0	0.0	0.0	0.0	0.0	24.0	12.0	36.0
231	174.0	412.0	0.0	364.0	0.0	0.0	15.0	0.0	0.0	0.0	0.0	0.0	0.0	0.0	1389.0	0.0	0.0	0.0	0.0	0.0	1049.0	0.0	95.0	0.0	0.0	0.0	0.0	95.0	0.0	0.0	110.0	95.0	206.0	0.0	31.0	0.0	888.0	0.0	0.0	0.0	0.0	0.0	0.0	0.0	47.0	0.0	0.0	8478.0	0.0
232	114.0	166.0	0.0	280.0	17.0	35.0	0.0	26.0	0.0	0.0	0.0	0.0	0.0	0.0	0.0	0.0	0.0	0.0	0.0	0.0	0.0	0.0	0.0	17.0	0.0	17.0	0.0	52.0	0.0	0.0	0.0	0.0	26.0	0.0	52.0	0.0	0.0	0.0	0.0	0.0	0.0	0.0	0.0	0.0	0.0	0.0	0.0	228.0	0.0
233	1031.0	246.0	291.0	388.0	0.0	0.0	0.0	0.0	0.0	246.0	0.0	0.0	0.0	2331.0	0.0	0.0	0.0	231.0	89.0	0.0	0.0	0.0	0.0	0.0	0.0	0.0	0.0	0.0	89.0	0.0	0.0	0.0	672.0	0.0	0.0	0.0	0.0	0.0	0.0	0.0	0.0	0.0	0.0	0.0	104.0	0.0	611.0	67.0	0.0
234	15429.0	7538.0	1983.0	2909.0	8004.0	0.0	100.0	705.0	153.0	168.0	661.0	79.0	17.0	705.0	0.0	293.0	661.0	27522.0	837.0	20.0	90.0	28.0	0.0	0.0	226.0	371.0	0.0	150.0	529.0	84.0	0.0	0.0	4805.0	134.0	0.0	92.0	15.0	169.0	484.0	440.0	396.0	233.0	55.0	0.0	529.0	250.0	576.0	1190.0	235.0
235	1644.0	373.0	138.0	400.0	0.0	0.0	0.0	0.0	0.0	69.0	69.0	0.0	0.0	317.0	0.0	0.0	69.0	110.0	138.0	0.0	0.0	19.0	0.0	0.0	0.0	0.0	0.0	0.0	41.0	0.0	0.0	0.0	2128.0	0.0	0.0	0.0	0.0	0.0	0.0	41.0	0.0	0.0	0.0	0.0	69.0	55.0	497.0	96.0	0.0
236	144.0	258.0	101.0	164.0	0.0	0.0	20.0	0.0	0.0	0.0	0.0	0.0	0.0	0.0	0.0	0.0	0.0	0.0	0.0	0.0	30.0	0.0	10.0	0.0	0.0	0.0	0.0	40.0	60.0	0.0	0.0	30.0	134.0	0.0	0.0	0.0	30.0	0.0	0.0	0.0	0.0	0.0	30.0	0.0	0.0	0.0	0.0	1593.0	0.0
237	4944.0	2602.0	910.0	1118.0	1269.0	0.0	0.0	76.0	0.0	63.0	124.0	24.0	0.0	104.0	0.0	102.0	234.0	15118.0	208.0	0.0	0.0	0.0	0.0	33.0	106.0	0.0	0.0	136.0	208.0	0.0	0.0	0.0	1847.0	0.0	39.0	0.0	0.0	101.0	338.0	156.0	130.0	68.0	0.0	0.0	156.0	0.0	234.0	1925.0	149.0
238	2099.0	1965.0	245.0	759.0	0.0	0.0	84.0	0.0	0.0	0.0	0.0	0.0	0.0	0.0	192.0	0.0	0.0	0.0	89.0	8.0	128.0	0.0	66.0	0.0	0.0	89.0	0.0	1978.0	223.0	0.0	0.0	2395.0	401.0	0.0	39.0	0.0	68.0	0.0	0.0	0.0	0.0	0.0	0.0	0.0	0.0	0.0	0.0	6107.0	0.0
239	0.0	0.0	0.0	0.0	496.0	0.0	0.0	0.0	0.0	0.0	0.0	0.0	0.0	0.0	0.0	0.0	0.0	0.0	0.0	20.0	0.0	0.0	0.0	0.0	0.0	0.0	0.0	341.0	0.0	0.0	0.0	90.0	0.0	0.0	0.0	0.0	0.0	0.0	0.0	0.0	0.0	0.0	0.0	0.0	0.0	0.0	0.0	4779.0	0.0
240	189.0	157.0	84.0	104.0	8.0	0.0	0.0	8.0	0.0	0.0	8.0	0.0	0.0	0.0	0.0	0.0	0.0	0.0	20.0	0.0	0.0	0.0	0.0	0.0	0.0	0.0	0.0	0.0	52.0	0.0	0.0	72.0	157.0	0.0	8.0	0.0	0.0	0.0	20.0	0.0	0.0	0.0	0.0	0.0	0.0	0.0	0.0	370.0	0.0
241	7104.0	599.0	1787.0	395.0	56.0	0.0	0.0	45.0	0.0	115.0	0.0	0.0	0.0	0.0	0.0	0.0	717.0	0.0	1063.0	0.0	0.0	0.0	0.0	45.0	0.0	486.0	0.0	79.0	67.0	0.0	0.0	0.0	610.0	67.0	0.0	84.0	0.0	56.0	0.0	260.0	0.0	5611.0	25.0	0.0	0.0	224.0	0.0	56.0	64.0
242	6921.0	3119.0	1495.0	541.0	111.0	0.0	0.0	9912.0	0.0	0.0	62.0	18.0	0.0	0.0	0.0	185.0	0.0	136.0	341.0	0.0	0.0	19.0	0.0	113.0	128.0	113.0	0.0	0.0	484.0	0.0	0.0	0.0	797.0	0.0	0.0	0.0	30.0	0.0	0.0	413.0	73.0	142.0	0.0	0.0	0.0	185.0	0.0	526.0	64.0
243	801.0	1965.0	153.0	196.0	0.0	0.0	0.0	0.0	0.0	0.0	0.0	0.0	0.0	0.0	35.0	0.0	0.0	0.0	0.0	0.0	0.0	0.0	0.0	0.0	0.0	0.0	0.0	35.0	35.0	0.0	53.0	43.0	284.0	0.0	0.0	0.0	0.0	0.0	0.0	0.0	0.0	0.0	0.0	0.0	0.0	0.0	0.0	1726.0	0.0
244	20896.0	24190.0	2712.0	1300.0	141.0	304.0	0.0	636.0	0.0	0.0	124.0	0.0	0.0	26.0	0.0	276.0	145.0	107.0	664.0	8.0	0.0	0.0	0.0	0.0	387.0	222.0	0.0	286.0	2712.0	28.0	45.0	231.0	1182.0	47.0	118.0	0.0	0.0	304.0	176.0	1190.0	0.0	68.0	0.0	0.0	0.0	198.0	0.0	15268.0	117.0
245	27605.0	2269.0	10232.0	1134.0	189.0	0.0	0.0	411.0	199.0	210.0	0.0	0.0	17.0	0.0	0.0	102.0	328.0	0.0	5170.0	0.0	0.0	0.0	0.0	543.0	0.0	1990.0	0.0	0.0	234.0	0.0	0.0	0.0	899.0	688.0	0.0	160.0	0.0	101.0	151.0	371.0	0.0	544.0	0.0	0.0	0.0	1704.0	0.0	371.0	149.0
246	2394.0	27875.0	521.0	368.0	0.0	199.0	0.0	60.0	0.0	0.0	186.0	0.0	0.0	0.0	0.0	1630.0	0.0	0.0	92.0	0.0	0.0	0.0	0.0	0.0	519.0	122.0	0.0	0.0	18235.0	0.0	0.0	0.0	153.0	92.0	123.0	59.0	0.0	3059.0	0.0	92.0	73.0	0.0	0.0	0.0	0.0	0.0	0.0	276.0	117.0
247	6908.0	23731.0	1951.0	702.0	121.0	1444.0	67.0	0.0	107.0	42.0	0.0	0.0	17.0	26.0	0.0	21545.0	133.0	234.0	468.0	0.0	0.0	0.0	0.0	237.0	4088.0	312.0	0.0	0.0	7923.0	0.0	38.0	0.0	1053.0	0.0	859.0	0.0	0.0	5737.0	0.0	312.0	73.0	234.0	0.0	0.0	123.0	211.0	45.0	1170.0	128.0
248	8243.0	27978.0	2539.0	1165.0	131.0	325.0	0.0	121.0	153.0	126.0	0.0	0.0	26.0	57.0	0.0	1556.0	158.0	312.0	416.0	52.0	90.0	19.0	0.0	237.0	918.0	374.0	0.0	163.0	15306.0	28.0	114.0	103.0	1418.0	0.0	134.0	59.0	15.0	1808.0	151.0	707.0	147.0	184.0	45.0	0.0	123.0	634.0	22.0	957.0	470.0
249	5667.0	3434.0	1030.0	671.0	160.0	0.0	0.0	640.0	0.0	0.0	0.0	0.0	0.0	36.0	82.0	102.0	0.0	146.0	327.0	0.0	0.0	0.0	0.0	0.0	140.0	0.0	0.0	136.0	655.0	0.0	0.0	206.0	702.0	0.0	0.0	0.0	0.0	234.0	0.0	187.0	0.0	77.0	35.0	0.0	0.0	105.0	51.0	2522.0	0.0
250	1745.0	20104.0	237.0	376.0	0.0	1633.0	0.0	60.0	0.0	0.0	0.0	0.0	0.0	0.0	0.0	949.0	0.0	0.0	83.0	0.0	0.0	0.0	69.0	0.0	474.0	0.0	0.0	125.0	5054.0	0.0	0.0	0.0	307.0	0.0	1298.0	0.0	0.0	1661.0	0.0	0.0	0.0	0.0	0.0	0.0	98.0	0.0	0.0	376.0	41.0
251	385.0	137.0	55.0	2756.0	45.0	0.0	0.0	0.0	0.0	0.0	404.0	0.0	0.0	0.0	385.0	0.0	0.0	0.0	0.0	0.0	45.0	0.0	119.0	45.0	0.0	422.0	0.0	0.0	110.0	0.0	0.0	0.0	47735.0	0.0	0.0	0.0	0.0	0.0	367.0	0.0	0.0	0.0	0.0	156.0	2710.0	91.0	0.0	91.0	0.0
252	18762.0	6443.0	3924.0	294.0	0.0	0.0	0.0	0.0	138.0	31.0	0.0	48.0	82.0	26.0	0.0	0.0	0.0	87.0	476.0	0.0	0.0	115.0	0.0	2025.0	158.0	521.0	0.0	0.0	294.0	70.0	0.0	0.0	839.0	114.0	0.0	84.0	0.0	0.0	0.0	4832.0	453.0	77.0	106.0	0.0	0.0	1796.0	22.0	317.0	5286.0
253	1685.0	272.0	297.0	221.0	170.0	0.0	0.0	0.0	0.0	51.0	0.0	0.0	0.0	47.0	0.0	0.0	59.0	1276.0	93.0	0.0	0.0	0.0	0.0	0.0	0.0	110.0	0.0	0.0	0.0	0.0	0.0	0.0	357.0	0.0	0.0	0.0	0.0	0.0	0.0	0.0	0.0	0.0	0.0	0.0	0.0	0.0	45.0	0.0	0.0
254	5210.0	73478.0	1463.0	936.0	68.0	262.0	0.0	0.0	0.0	0.0	0.0	0.0	17.0	0.0	0.0	631.0	0.0	214.0	351.0	0.0	0.0	0.0	117.0	147.0	359.0	0.0	0.0	0.0	27224.0	0.0	76.0	0.0	878.0	74.0	275.0	0.0	0.0	1521.0	0.0	234.0	92.0	77.0	0.0	0.0	0.0	158.0	0.0	409.0	587.0
255	3601.0	29884.0	730.0	730.0	0.0	252.0	0.0	76.0	61.0	0.0	0.0	0.0	0.0	0.0	0.0	719.0	0.0	0.0	130.0	0.0	0.0	0.0	0.0	67.0	239.0	0.0	0.0	0.0	13180.0	0.0	0.0	0.0	417.0	0.0	61.0	0.0	0.0	5443.0	0.0	261.0	0.0	77.0	25.0	0.0	0.0	79.0	0.0	339.0	128.0
256	473.0	281.0	59.0	5191.0	0.0	0.0	84.0	0.0	0.0	0.0	0.0	0.0	0.0	0.0	220.0	0.0	0.0	44.0	0.0	0.0	188.0	0.0	88.0	0.0	0.0	0.0	0.0	29.0	0.0	0.0	83.0	162.0	2365.0	0.0	0.0	0.0	129.0	0.0	0.0	0.0	0.0	0.0	0.0	88.0	0.0	0.0	0.0	10754.0	0.0
257	4782.0	776.0	1486.0	104.0	0.0	0.0	0.0	60.0	61.0	42.0	28.0	0.0	17.0	0.0	0.0	0.0	38.0	52.0	323.0	0.0	0.0	0.0	0.0	271.0	0.0	157.0	0.0	0.0	71.0	0.0	0.0	0.0	247.0	0.0	0.0	0.0	0.0	0.0	0.0	123.0	0.0	447.0	0.0	0.0	0.0	71.0	0.0	0.0	0.0
258	1844.0	328.0	844.0	37.0	0.0	0.0	0.0	5.0	134.0	0.0	0.0	26.0	0.0	0.0	0.0	0.0	0.0	0.0	80.0	0.0	0.0	37.0	0.0	0.0	5.0	220.0	0.0	0.0	5.0	59.0	0.0	0.0	48.0	80.0	0.0	59.0	0.0	0.0	0.0	1683.0	2070.0	0.0	48.0	0.0	0.0	69.0	0.0	26.0	26.0
259	1162.0	1561.0	0.0	24911.0	374.0	126.0	302.0	0.0	0.0	0.0	1385.0	0.0	0.0	0.0	199.0	0.0	0.0	0.0	332.0	200.0	45.0	0.0	1295.0	0.0	0.0	0.0	0.0	136.0	1162.0	0.0	0.0	132.0	84633.0	0.0	0.0	0.0	30.0	0.0	2244.0	0.0	0.0	0.0	0.0	0.0	4417.0	0.0	0.0	3421.0	0.0
260	85.0	174.0	10.0	1543.0	0.0	10.0	0.0	10.0	0.0	10.0	0.0	0.0	0.0	0.0	10.0	0.0	0.0	0.0	0.0	0.0	21.0	0.0	0.0	0.0	0.0	0.0	0.0	392.0	0.0	0.0	0.0	0.0	128.0	0.0	0.0	0.0	0.0	0.0	42.0	0.0	0.0	0.0	21.0	0.0	10.0	0.0	0.0	306.0	0.0
261	2955.0	7595.0	554.0	1893.0	0.0	136.0	151.0	0.0	0.0	0.0	0.0	24.0	0.0	0.0	220.0	132.0	0.0	0.0	0.0	40.0	90.0	0.0	253.0	0.0	161.0	0.0	0.0	354.0	484.0	0.0	266.0	476.0	969.0	0.0	61.0	0.0	174.0	118.0	0.0	0.0	0.0	0.0	0.0	0.0	0.0	0.0	0.0	14339.0	74.0
262	2531.0	2352.0	320.0	2210.0	0.0	94.0	134.0	0.0	0.0	0.0	108.0	0.0	0.0	0.0	151.0	0.0	0.0	0.0	0.0	0.0	166.0	0.0	213.0	0.0	0.0	0.0	0.0	22888.0	178.0	0.0	76.0	2331.0	855.0	0.0	50.0	0.0	113.0	0.0	176.0	142.0	0.0	0.0	0.0	0.0	0.0	0.0	0.0	16198.0	0.0
263	4862.0	886.0	570.0	300.0	0.0	0.0	0.0	0.0	0.0	490.0	0.0	0.0	0.0	807.0	0.0	0.0	380.0	316.0	47.0	8.0	0.0	0.0	0.0	79.0	0.0	63.0	0.0	0.0	63.0	0.0	0.0	0.0	696.0	0.0	0.0	0.0	0.0	0.0	0.0	174.0	95.0	0.0	0.0	0.0	0.0	0.0	205.0	142.0	0.0
264	859.0	2105.0	152.0	247.0	0.0	85.0	0.0	0.0	0.0	21.0	0.0	0.0	0.0	0.0	0.0	0.0	0.0	0.0	0.0	0.0	0.0	0.0	85.0	79.0	0.0	0.0	0.0	0.0	188.0	0.0	0.0	115.0	211.0	0.0	0.0	0.0	0.0	44.0	0.0	0.0	0.0	0.0	0.0	0.0	35.0	0.0	0.0	845.0	106.0
265	5448.0	684.0	1704.0	116.0	0.0	0.0	0.0	0.0	17559.0	38.0	0.0	176.0	185.0	0.0	0.0	0.0	38.0	0.0	167.0	0.0	0.0	1265.0	0.0	0.0	0.0	38.0	0.0	0.0	64.0	1221.0	0.0	0.0	64.0	142.0	0.0	374.0	0.0	25.0	0.0	27707.0	536.0	51.0	1213.0	0.0	0.0	0.0	0.0	0.0	74.0
266	2622.0	2826.0	170.0	2383.0	131.0	0.0	134.0	0.0	0.0	0.0	0.0	0.0	0.0	0.0	495.0	0.0	0.0	0.0	0.0	20.0	339.0	0.0	374.0	0.0	0.0	0.0	0.0	1975.0	578.0	0.0	190.0	19139.0	715.0	0.0	118.0	0.0	197.0	0.0	277.0	0.0	0.0	0.0	0.0	0.0	73.0	0.0	0.0	44611.0	85.0
267	2713.0	505.0	521.0	199.0	233.0	0.0	0.0	61.0	0.0	291.0	0.0	0.0	0.0	203.0	0.0	0.0	919.0	1272.0	229.0	0.0	0.0	0.0	0.0	0.0	0.0	168.0	0.0	0.0	0.0	0.0	0.0	0.0	291.0	0.0	0.0	45.0	0.0	0.0	0.0	0.0	0.0	122.0	0.0	0.0	0.0	107.0	0.0	0.0	45.0
268	386.0	351.0	140.0	702.0	0.0	0.0	67.0	0.0	0.0	0.0	0.0	0.0	0.0	0.0	6424.0	0.0	0.0	0.0	0.0	0.0	10257.0	0.0	105.0	0.0	0.0	0.0	0.0	105.0	0.0	0.0	105.0	245.0	421.0	0.0	0.0	0.0	3325.0	0.0	100.0	0.0	0.0	0.0	0.0	175.0	0.0	0.0	0.0	25784.0	0.0
269	582.0	242.0	72.0	5401.0	0.0	0.0	145.0	0.0	0.0	0.0	48.0	0.0	0.0	0.0	182.0	0.0	0.0	0.0	0.0	261.0	0.0	0.0	521.0	0.0	0.0	0.0	0.0	36.0	36.0	0.0	0.0	0.0	4697.0	0.0	0.0	0.0	0.0	0.0	0.0	0.0	0.0	0.0	0.0	0.0	291.0	0.0	0.0	145.0	0.0
270	3904.0	3875.0	728.0	2389.0	111.0	174.0	84.0	0.0	0.0	0.0	0.0	0.0	0.0	0.0	82.0	0.0	0.0	0.0	0.0	20.0	90.0	0.0	262.0	0.0	0.0	0.0	0.0	3969.0	262.0	0.0	53.0	2163.0	1418.0	0.0	106.0	0.0	144.0	84.0	201.0	0.0	0.0	0.0	0.0	0.0	98.0	0.0	0.0	18720.0	0.0
271	104.0	156.0	34.0	121.0	0.0	0.0	0.0	0.0	0.0	0.0	0.0	0.0	0.0	0.0	137.0	0.0	0.0	0.0	0.0	0.0	166.0	0.0	17.0	0.0	0.0	0.0	0.0	69.0	0.0	34.0	121.0	190.0	173.0	0.0	0.0	0.0	91.0	34.0	17.0	0.0	0.0	0.0	0.0	0.0	17.0	17.0	0.0	13261.0	0.0
272	13975.0	2043.0	2223.0	731.0	131.0	0.0	0.0	91.0	0.0	42.0	93.0	18.0	0.0	94.0	0.0	102.0	158.0	302.0	897.0	0.0	0.0	19.0	0.0	90.0	0.0	220.0	0.0	0.0	419.0	0.0	0.0	0.0	1418.0	101.0	39.0	0.0	0.0	0.0	0.0	276.0	0.0	911.0	25.0	0.0	0.0	0.0	62.0	524.0	0.0
273	6626.0	9391.0	1903.0	466.0	0.0	125.0	0.0	175.0	0.0	0.0	0.0	36.0	0.0	0.0	0.0	520.0	72.0	0.0	359.0	0.0	0.0	0.0	0.0	1776.0	89.0	251.0	0.0	0.0	1508.0	0.0	0.0	0.0	556.0	60.0	50.0	0.0	0.0	215.0	0.0	413.0	0.0	77.0	45.0	0.0	0.0	1241.0	22.0	197.0	1281.0
274	1165.0	1165.0	0.0	2040.0	77.0	0.0	84.0	0.0	0.0	0.0	0.0	0.0	0.0	0.0	797.0	0.0	0.0	0.0	0.0	40.0	6341.0	0.0	83.0	0.0	0.0	0.0	0.0	208.0	0.0	0.0	327.0	416.0	1418.0	0.0	0.0	0.0	645.0	0.0	0.0	0.0	0.0	0.0	0.0	333.0	0.0	0.0	0.0	30139.0	0.0
275	1213.0	789.0	83.0	1147.0	0.0	0.0	84.0	0.0	0.0	0.0	0.0	0.0	0.0	0.0	0.0	0.0	0.0	0.0	0.0	20.0	0.0	0.0	83.0	0.0	0.0	0.0	0.0	10982.0	166.0	0.0	45.0	476.0	515.0	0.0	0.0	0.0	0.0	66.0	58.0	0.0	0.0	0.0	0.0	0.0	98.0	0.0	0.0	5576.0	0.0
276	61408.0	892.0	10061.0	363.0	0.0	0.0	0.0	68.0	0.0	346.0	0.0	67.0	8.0	0.0	0.0	0.0	2091.0	0.0	6476.0	0.0	0.0	0.0	0.0	181.0	0.0	1678.0	0.0	0.0	0.0	127.0	0.0	0.0	363.0	3064.0	0.0	354.0	0.0	0.0	0.0	330.0	0.0	11282.0	35.0	0.0	0.0	396.0	0.0	0.0	96.0
277	576.0	228.0	123.0	251.0	0.0	0.0	0.0	0.0	0.0	0.0	0.0	0.0	0.0	336.0	0.0	38.0	30.0	92.0	50.0	0.0	0.0	0.0	0.0	0.0	0.0	50.0	0.0	0.0	0.0	0.0	0.0	0.0	460.0	0.0	0.0	0.0	0.0	0.0	0.0	30.0	0.0	0.0	0.0	0.0	0.0	0.0	479.0	0.0	0.0
278	591.0	1663.0	92.0	277.0	0.0	0.0	0.0	0.0	0.0	0.0	0.0	0.0	0.0	0.0	0.0	0.0	0.0	0.0	0.0	0.0	75.0	0.0	0.0	0.0	0.0	0.0	0.0	0.0	73.0	28.0	5689.0	0.0	351.0	0.0	0.0	0.0	37.0	0.0	0.0	0.0	0.0	0.0	0.0	0.0	0.0	0.0	0.0	1858.0	0.0
279	14514.0	3254.0	4900.0	224.0	0.0	0.0	0.0	160.0	1496.0	0.0	0.0	10939.0	4884.0	0.0	0.0	88.0	72.0	0.0	299.0	0.0	105.0	748.0	0.0	90.0	0.0	448.0	0.0	0.0	261.0	561.0	0.0	0.0	748.0	374.0	0.0	673.0	0.0	0.0	0.0	11147.0	3013.0	68.0	860.0	0.0	0.0	158.0	0.0	299.0	277.0
280	7295.0	5715.0	882.0	2741.0	0.0	147.0	168.0	45.0	0.0	0.0	124.0	0.0	0.0	0.0	178.0	132.0	0.0	0.0	185.0	72.0	188.0	0.0	278.0	0.0	93.0	0.0	0.0	23614.0	232.0	28.0	190.0	10302.0	1892.0	0.0	134.0	0.0	45.0	0.0	201.0	371.0	0.0	0.0	0.0	0.0	0.0	0.0	45.0	8762.0	0.0
281	6738.0	823.0	1174.0	236.0	0.0	85.0	0.0	853.0	0.0	0.0	0.0	0.0	0.0	0.0	0.0	0.0	64.0	64.0	365.0	0.0	0.0	38.0	0.0	0.0	0.0	143.0	0.0	128.0	93.0	0.0	0.0	0.0	243.0	0.0	0.0	0.0	0.0	0.0	57.0	64.0	35.0	508.0	0.0	0.0	0.0	105.0	0.0	85.0	42.0
282	320.0	544.0	96.0	8872.0	199.0	0.0	832.0	0.0	0.0	0.0	288.0	0.0	0.0	26.0	384.0	0.0	0.0	0.0	0.0	608.0	0.0	0.0	33726.0	0.0	0.0	0.0	0.0	320.0	352.0	0.0	0.0	128.0	7655.0	0.0	50.0	0.0	45.0	0.0	480.0	0.0	0.0	0.0	0.0	0.0	672.0	0.0	0.0	1473.0	0.0
283	507.0	220.0	44.0	375.0	0.0	0.0	0.0	0.0	0.0	0.0	0.0	0.0	0.0	0.0	261.0	0.0	0.0	0.0	0.0	20.0	98.0	0.0	22.0	0.0	0.0	0.0	0.0	66.0	0.0	0.0	297.0	331.0	154.0	0.0	0.0	0.0	91.0	0.0	22.0	0.0	0.0	0.0	0.0	44.0	0.0	0.0	0.0	10488.0	0.0
284	1489.0	14527.0	225.0	657.0	51.0	178.0	0.0	0.0	0.0	0.0	0.0	69.0	0.0	26.0	0.0	381.0	0.0	0.0	0.0	0.0	0.0	0.0	0.0	0.0	306.0	0.0	0.0	0.0	28916.0	0.0	0.0	0.0	450.0	0.0	106.0	51.0	0.0	1115.0	0.0	225.0	0.0	0.0	0.0	0.0	0.0	0.0	0.0	103.0	0.0
285	13409.0	5620.0	1632.0	1070.0	121.0	136.0	0.0	5550.0	107.0	0.0	108.0	24.0	35.0	0.0	0.0	102.0	109.0	449.0	562.0	0.0	98.0	0.0	0.0	56.0	294.0	207.0	0.0	136.0	535.0	0.0	38.0	0.0	1655.0	128.0	50.0	92.0	0.0	267.0	201.0	588.0	55.0	214.0	25.0	0.0	0.0	267.0	74.0	1204.0	294.0
286	604.0	733.0	109.0	1191.0	0.0	94.0	0.0	109.0	0.0	0.0	77.0	0.0	17.0	0.0	275.0	0.0	0.0	146.0	0.0	28.0	181.0	19.0	0.0	0.0	0.0	0.0	0.0	403.0	0.0	0.0	442.0	843.0	696.0	0.0	39.0	0.0	182.0	0.0	126.0	0.0	0.0	0.0	0.0	0.0	0.0	0.0	0.0	5498.0	0.0
287	573.0	133.0	162.0	133.0	0.0	0.0	0.0	28.0	0.0	133.0	0.0	0.0	0.0	3461.0	0.0	0.0	286.0	248.0	38.0	0.0	0.0	0.0	0.0	0.0	47.0	47.0	0.0	0.0	19.0	0.0	0.0	0.0	229.0	0.0	0.0	0.0	0.0	0.0	38.0	0.0	19.0	0.0	0.0	0.0	19.0	0.0	162.0	28.0	38.0
288	341.0	9019.0	87.0	63.0	0.0	43.0	29.0	29.0	0.0	0.0	0.0	0.0	0.0	0.0	0.0	0.0	0.0	0.0	0.0	28.0	0.0	0.0	73.0	0.0	93.0	0.0	0.0	0.0	87.0	53.0	0.0	0.0	131.0	0.0	0.0	0.0	0.0	63.0	29.0	175.0	0.0	0.0	0.0	0.0	0.0	0.0	29.0	53.0	0.0
289	20450.0	16557.0	4098.0	1639.0	364.0	491.0	0.0	983.0	107.0	94.0	0.0	24.0	0.0	67.0	0.0	614.0	182.0	273.0	901.0	84.0	0.0	0.0	0.0	56.0	8975.0	409.0	0.0	368.0	2213.0	42.0	53.0	270.0	1418.0	128.0	157.0	0.0	0.0	1229.0	252.0	2131.0	0.0	126.0	25.0	0.0	0.0	290.0	0.0	10356.0	160.0
290	2953.0	1733.0	419.0	1676.0	0.0	126.0	0.0	99.0	0.0	63.0	0.0	18.0	17.0	0.0	165.0	102.0	190.0	117.0	0.0	52.0	128.0	28.0	0.0	0.0	0.0	0.0	0.0	476.0	0.0	0.0	175.0	495.0	1892.0	0.0	0.0	0.0	167.0	0.0	0.0	285.0	247.0	106.0	0.0	0.0	123.0	0.0	0.0	3053.0	0.0
291	3178.0	2993.0	253.0	1381.0	0.0	0.0	117.0	0.0	0.0	0.0	0.0	0.0	0.0	0.0	0.0	0.0	0.0	0.0	0.0	0.0	128.0	0.0	115.0	0.0	0.0	0.0	0.0	2223.0	115.0	28.0	137.0	9890.0	690.0	0.0	92.0	0.0	45.0	0.0	176.0	115.0	0.0	0.0	0.0	0.0	0.0	0.0	22.0	9028.0	0.0
292	15363.0	9540.0	3775.0	1239.0	170.0	178.0	0.0	922.0	92.0	0.0	0.0	0.0	0.0	67.0	0.0	190.0	109.0	136.0	807.0	0.0	75.0	0.0	0.0	67.0	259.0	259.0	0.0	231.0	1152.0	0.0	76.0	515.0	922.0	94.0	0.0	59.0	0.0	432.0	176.0	1095.0	0.0	184.0	55.0	0.0	98.0	158.0	45.0	15401.0	85.0
293	1040.0	1656.0	115.0	44797.0	252.0	0.0	537.0	0.0	0.0	31.0	1001.0	0.0	0.0	36.0	0.0	0.0	97.0	156.0	154.0	84.0	67.0	0.0	731.0	0.0	0.0	0.0	0.0	0.0	346.0	0.0	0.0	103.0	195676.0	0.0	0.0	0.0	30.0	84.0	1887.0	0.0	0.0	0.0	0.0	0.0	10053.0	0.0	45.0	2503.0	0.0
294	7354.0	2456.0	1473.0	159.0	0.0	0.0	0.0	0.0	0.0	0.0	0.0	0.0	66.0	0.0	0.0	53.0	66.0	66.0	185.0	0.0	0.0	0.0	0.0	23847.0	0.0	451.0	0.0	0.0	185.0	0.0	0.0	0.0	106.0	0.0	0.0	0.0	0.0	0.0	0.0	371.0	0.0	106.0	0.0	0.0	0.0	1717.0	22.0	66.0	7093.0
295	1052.0	736.0	131.0	17496.0	0.0	0.0	403.0	0.0	0.0	0.0	809.0	0.0	0.0	0.0	0.0	0.0	0.0	107.0	78.0	104.0	60.0	0.0	1131.0	0.0	0.0	0.0	0.0	0.0	894.0	0.0	53.0	0.0	75324.0	0.0	0.0	0.0	30.0	0.0	1664.0	0.0	0.0	0.0	0.0	0.0	4256.0	0.0	62.0	2999.0	0.0
296	1620.0	2121.0	231.0	40810.0	223.0	94.0	6099.0	0.0	0.0	0.0	308.0	0.0	0.0	0.0	347.0	0.0	0.0	0.0	0.0	124.0	98.0	0.0	29431.0	0.0	0.0	0.0	0.0	810.0	231.0	0.0	99.0	424.0	5785.0	0.0	106.0	0.0	37.0	0.0	1350.0	0.0	0.0	0.0	45.0	0.0	617.0	0.0	0.0	7136.0	0.0
297	84.0	62.0	0.0	803.0	0.0	0.0	0.0	17.0	0.0	0.0	53.0	0.0	0.0	17.0	0.0	0.0	31.0	8.0	0.0	0.0	0.0	0.0	8.0	0.0	0.0	0.0	0.0	0.0	0.0	0.0	0.0	0.0	26960.0	0.0	0.0	0.0	0.0	0.0	75.0	0.0	0.0	0.0	0.0	8.0	1003.0	8.0	17.0	75.0	0.0
298	180.0	213.0	52.0	52.0	18.0	0.0	0.0	0.0	0.0	0.0	18.0	0.0	0.0	18.0	0.0	0.0	0.0	0.0	28.0	0.0	9.0	0.0	0.0	0.0	0.0	18.0	0.0	0.0	0.0	0.0	0.0	9.0	331.0	0.0	0.0	0.0	0.0	0.0	9.0	0.0	0.0	0.0	0.0	0.0	18.0	9.0	71.0	0.0	0.0
299	53.0	72.0	19.0	19.0	0.0	0.0	0.0	9.0	0.0	0.0	0.0	0.0	0.0	0.0	0.0	0.0	0.0	0.0	9.0	0.0	0.0	0.0	0.0	0.0	9.0	9.0	0.0	0.0	0.0	0.0	0.0	0.0	31.0	0.0	0.0	0.0	0.0	0.0	0.0	0.0	0.0	9.0	0.0	0.0	0.0	9.0	9.0	0.0	0.0
300	451.0	189.0	273.0	84.0	0.0	0.0	0.0	0.0	0.0	0.0	0.0	0.0	10.0	21.0	0.0	0.0	0.0	10.0	0.0	0.0	0.0	0.0	21.0	0.0	21.0	21.0	0.0	0.0	0.0	0.0	0.0	0.0	210.0	0.0	0.0	0.0	0.0	0.0	0.0	52.0	0.0	0.0	0.0	0.0	0.0	0.0	31.0	0.0	0.0
301	153.0	369.0	138.0	1322.0	0.0	0.0	153.0	0.0	0.0	0.0	30.0	0.0	0.0	0.0	446.0	30.0	0.0	0.0	0.0	538.0	0.0	0.0	353.0	0.0	0.0	0.0	0.0	15.0	61.0	0.0	0.0	0.0	2215.0	0.0	0.0	0.0	0.0	30.0	61.0	0.0	0.0	0.0	0.0	0.0	215.0	30.0	0.0	353.0	0.0
302	2417.0	1465.0	271.0	3580.0	0.0	0.0	377.0	0.0	0.0	0.0	0.0	0.0	0.0	0.0	407.0	0.0	0.0	0.0	0.0	6965.0	0.0	0.0	392.0	33.0	0.0	196.0	0.0	0.0	0.0	0.0	0.0	0.0	4532.0	0.0	0.0	59.0	0.0	0.0	105.0	0.0	0.0	0.0	0.0	0.0	256.0	0.0	0.0	785.0	0.0
303	410.0	358.0	52.0	369.0	19.0	0.0	19.0	0.0	0.0	0.0	52.0	0.0	0.0	0.0	19.0	0.0	0.0	0.0	30.0	6753.0	0.0	0.0	158.0	0.0	0.0	0.0	0.0	0.0	0.0	0.0	0.0	0.0	1182.0	19.0	0.0	0.0	0.0	0.0	19.0	0.0	0.0	0.0	0.0	0.0	61.0	0.0	0.0	136.0	0.0
304	42.0	63.0	0.0	118.0	0.0	0.0	10.0	0.0	10.0	0.0	0.0	0.0	10.0	0.0	0.0	0.0	0.0	0.0	0.0	0.0	0.0	0.0	10.0	0.0	0.0	0.0	594.0	0.0	0.0	0.0	0.0	0.0	216.0	0.0	0.0	0.0	0.0	10.0	0.0	0.0	0.0	0.0	0.0	0.0	0.0	0.0	0.0	10.0	0.0
305	128.0	150.0	18.0	16757.0	0.0	0.0	0.0	0.0	0.0	0.0	0.0	0.0	0.0	0.0	0.0	0.0	0.0	0.0	0.0	0.0	0.0	0.0	0.0	0.0	0.0	0.0	0.0	381.0	50.0	0.0	0.0	0.0	141.0	0.0	0.0	0.0	0.0	0.0	18.0	0.0	0.0	0.0	0.0	0.0	0.0	0.0	0.0	118.0	0.0
306	0.0	0.0	0.0	10.0	0.0	0.0	0.0	0.0	0.0	0.0	0.0	0.0	0.0	53.0	0.0	0.0	0.0	10.0	0.0	0.0	0.0	0.0	0.0	0.0	10.0	0.0	0.0	0.0	0.0	0.0	10.0	0.0	63.0	0.0	0.0	0.0	0.0	0.0	0.0	0.0	0.0	0.0	0.0	0.0	0.0	0.0	930.0	0.0	0.0
307	85.0	51.0	9.0	1000.0	0.0	0.0	0.0	0.0	0.0	0.0	106.0	0.0	0.0	0.0	0.0	0.0	0.0	0.0	0.0	20.0	9.0	0.0	9.0	0.0	0.0	0.0	2640.0	0.0	0.0	0.0	0.0	30.0	8513.0	0.0	0.0	0.0	9.0	9.0	42.0	0.0	0.0	0.0	0.0	0.0	378.0	0.0	0.0	9.0	0.0
308	0.0	0.0	0.0	0.0	0.0	0.0	0.0	0.0	0.0	9.0	0.0	0.0	0.0	0.0	0.0	0.0	0.0	0.0	0.0	0.0	0.0	0.0	0.0	0.0	0.0	0.0	0.0	0.0	0.0	0.0	0.0	0.0	0.0	0.0	0.0	0.0	0.0	0.0	0.0	0.0	0.0	0.0	0.0	0.0	0.0	0.0	0.0	0.0	0.0
309	20.0	0.0	0.0	0.0	0.0	0.0	0.0	0.0	0.0	0.0	0.0	0.0	0.0	9.0	0.0	0.0	0.0	0.0	0.0	0.0	0.0	0.0	0.0	0.0	0.0	0.0	0.0	0.0	0.0	0.0	0.0	0.0	0.0	0.0	0.0	0.0	0.0	0.0	0.0	0.0	0.0	0.0	0.0	0.0	9.0	0.0	29.0	0.0	0.0
310	39.0	9.0	0.0	9.0	0.0	9.0	0.0	0.0	0.0	0.0	0.0	0.0	0.0	0.0	0.0	0.0	0.0	0.0	0.0	0.0	0.0	0.0	0.0	0.0	0.0	0.0	18.0	0.0	0.0	0.0	0.0	0.0	9.0	9.0	0.0	0.0	0.0	0.0	0.0	0.0	0.0	0.0	0.0	0.0	0.0	18.0	18.0	0.0	0.0
311	88.0	28.0	9.0	9.0	9.0	0.0	0.0	0.0	0.0	0.0	0.0	0.0	0.0	79.0	0.0	0.0	0.0	9.0	0.0	0.0	0.0	0.0	0.0	0.0	18.0	0.0	0.0	18.0	0.0	0.0	0.0	0.0	130.0	0.0	0.0	0.0	0.0	0.0	0.0	0.0	0.0	0.0	0.0	0.0	0.0	0.0	28.0	0.0	0.0
312	451.0	373.0	58.0	3417.0	0.0	0.0	491.0	0.0	0.0	0.0	117.0	0.0	0.0	0.0	608.0	0.0	0.0	0.0	0.0	314.0	58.0	0.0	707.0	0.0	0.0	0.0	0.0	0.0	0.0	28.0	0.0	0.0	3083.0	0.0	0.0	0.0	78.0	0.0	157.0	0.0	0.0	0.0	0.0	0.0	117.0	0.0	0.0	766.0	0.0
313	50.0	0.0	0.0	0.0	0.0	0.0	0.0	0.0	0.0	0.0	0.0	0.0	0.0	0.0	0.0	0.0	0.0	0.0	0.0	0.0	0.0	0.0	0.0	0.0	0.0	0.0	0.0	0.0	0.0	0.0	0.0	0.0	20.0	0.0	0.0	0.0	0.0	0.0	0.0	0.0	0.0	0.0	0.0	0.0	0.0	0.0	9.0	0.0	0.0
314	41.0	0.0	0.0	0.0	0.0	0.0	0.0	0.0	0.0	0.0	0.0	0.0	0.0	10.0	0.0	0.0	0.0	0.0	0.0	0.0	0.0	0.0	0.0	0.0	0.0	0.0	0.0	0.0	0.0	0.0	0.0	0.0	10.0	0.0	0.0	0.0	0.0	0.0	10.0	0.0	0.0	0.0	0.0	0.0	0.0	0.0	0.0	0.0	0.0
315	421.0	261.0	180.0	5622.0	0.0	0.0	84.0	0.0	0.0	0.0	542.0	0.0	0.0	0.0	220.0	0.0	0.0	80.0	100.0	28.0	0.0	0.0	100.0	0.0	0.0	0.0	0.0	0.0	80.0	0.0	0.0	0.0	51425.0	0.0	0.0	0.0	0.0	0.0	823.0	0.0	0.0	0.0	0.0	0.0	2971.0	0.0	22.0	361.0	0.0
316	112.0	37.0	70.0	37.0	0.0	0.0	0.0	0.0	0.0	60.0	0.0	0.0	0.0	1034.0	0.0	0.0	0.0	60.0	0.0	0.0	0.0	0.0	0.0	0.0	28.0	0.0	0.0	0.0	9.0	0.0	0.0	0.0	196.0	0.0	0.0	0.0	0.0	0.0	0.0	0.0	0.0	0.0	0.0	0.0	0.0	0.0	11076.0	51.0	0.0
317	10.0	20.0	0.0	41.0	0.0	0.0	0.0	0.0	0.0	0.0	0.0	0.0	0.0	0.0	52.0	0.0	0.0	0.0	10.0	1547.0	0.0	10.0	41.0	0.0	0.0	0.0	20.0	0.0	0.0	0.0	0.0	0.0	62.0	0.0	0.0	0.0	0.0	10.0	0.0	0.0	0.0	0.0	0.0	0.0	20.0	0.0	0.0	0.0	0.0
318	472.0	749.0	179.0	2769.0	0.0	115.0	2948.0	0.0	0.0	0.0	146.0	0.0	0.0	0.0	293.0	0.0	0.0	0.0	0.0	0.0	90.0	0.0	3013.0	0.0	0.0	0.0	0.0	342.0	130.0	0.0	76.0	211.0	1335.0	0.0	95.0	0.0	83.0	0.0	407.0	0.0	0.0	0.0	0.0	0.0	162.0	0.0	0.0	5506.0	0.0
319	346.0	715.0	0.0	3900.0	97.0	0.0	15145.0	0.0	0.0	0.0	173.0	0.0	0.0	0.0	498.0	0.0	0.0	0.0	0.0	20.0	238.0	0.0	6001.0	0.0	0.0	0.0	0.0	173.0	390.0	0.0	130.0	103.0	1625.0	0.0	61.0	0.0	91.0	0.0	368.0	0.0	0.0	0.0	0.0	0.0	195.0	0.0	0.0	3250.0	0.0
320	407.0	492.0	0.0	2756.0	0.0	0.0	16339.0	0.0	0.0	0.0	140.0	0.0	0.0	0.0	14089.0	0.0	0.0	0.0	0.0	136.0	75.0	0.0	3318.0	0.0	0.0	0.0	0.0	393.0	112.0	0.0	0.0	182.0	984.0	0.0	0.0	0.0	84.0	0.0	196.0	0.0	0.0	0.0	0.0	0.0	98.0	0.0	0.0	1420.0	0.0
321	219.0	270.0	0.0	1984.0	0.0	0.0	373.0	0.0	0.0	0.0	0.0	0.0	0.0	0.0	13272.0	0.0	0.0	0.0	0.0	373.0	309.0	0.0	644.0	0.0	0.0	0.0	0.0	0.0	0.0	0.0	0.0	103.0	876.0	0.0	0.0	0.0	219.0	0.0	0.0	0.0	0.0	0.0	0.0	0.0	103.0	0.0	0.0	1881.0	0.0
322	2146.0	1227.0	736.0	4079.0	0.0	0.0	150.0	134.0	102.0	0.0	0.0	0.0	0.0	0.0	190.0	0.0	0.0	87.0	174.0	118.0	0.0	0.0	205.0	0.0	0.0	182.0	0.0	0.0	71.0	0.0	0.0	0.0	5536.0	0.0	0.0	0.0	0.0	0.0	95.0	87.0	71.0	118.0	15.0	0.0	364.0	0.0	0.0	0.0	0.0
323	898.0	1421.0	194.0	7652.0	0.0	0.0	84.0	0.0	0.0	0.0	77.0	0.0	0.0	0.0	0.0	0.0	0.0	0.0	0.0	0.0	0.0	0.0	340.0	0.0	0.0	0.0	0.0	2380.0	352.0	0.0	68.0	595.0	352.0	0.0	109.0	0.0	0.0	0.0	151.0	0.0	0.0	0.0	0.0	0.0	0.0	0.0	0.0	2788.0	0.0
324	3587.0	869.0	1189.0	71.0	0.0	0.0	0.0	0.0	274.0	0.0	0.0	431.0	2862.0	0.0	0.0	0.0	91.0	0.0	124.0	0.0	0.0	91.0	0.0	0.0	0.0	91.0	0.0	0.0	124.0	78.0	0.0	0.0	58.0	0.0	0.0	58.0	0.0	0.0	0.0	2398.0	388.0	0.0	267.0	0.0	0.0	26.0	0.0	71.0	26.0
325	360.0	123.0	91.0	91.0	0.0	0.0	0.0	0.0	0.0	18.0	0.0	0.0	0.0	27.0	0.0	0.0	0.0	0.0	0.0	0.0	18.0	0.0	9.0	0.0	0.0	0.0	0.0	0.0	0.0	0.0	0.0	9.0	154.0	0.0	0.0	0.0	0.0	0.0	0.0	0.0	0.0	0.0	0.0	0.0	27.0	0.0	18.0	41.0	27.0
326	0.0	9.0	0.0	0.0	0.0	0.0	0.0	0.0	0.0	0.0	0.0	0.0	0.0	9.0	0.0	0.0	0.0	0.0	0.0	0.0	0.0	0.0	0.0	0.0	0.0	0.0	533.0	0.0	0.0	0.0	0.0	0.0	50.0	0.0	0.0	0.0	0.0	0.0	0.0	0.0	0.0	0.0	0.0	0.0	0.0	0.0	9.0	0.0	0.0
327	138.0	73.0	62.0	104.0	0.0	0.0	0.0	0.0	0.0	0.0	41.0	0.0	0.0	0.0	0.0	0.0	0.0	10.0	0.0	0.0	0.0	0.0	0.0	10.0	10.0	10.0	0.0	0.0	20.0	0.0	0.0	0.0	159.0	0.0	0.0	0.0	0.0	0.0	52.0	10.0	0.0	0.0	0.0	0.0	20.0	0.0	31.0	10.0	0.0
328	30.0	20.0	10.0	30.0	0.0	0.0	0.0	0.0	0.0	0.0	0.0	0.0	0.0	0.0	0.0	0.0	0.0	0.0	0.0	0.0	0.0	0.0	0.0	0.0	0.0	20.0	0.0	0.0	10.0	0.0	0.0	0.0	30.0	0.0	0.0	0.0	0.0	0.0	0.0	0.0	0.0	0.0	0.0	0.0	0.0	0.0	0.0	0.0	0.0
329	0.0	0.0	0.0	10.0	0.0	0.0	0.0	0.0	0.0	0.0	0.0	0.0	0.0	0.0	0.0	0.0	0.0	0.0	0.0	0.0	0.0	0.0	0.0	0.0	0.0	0.0	0.0	0.0	0.0	0.0	0.0	0.0	10.0	0.0	0.0	0.0	0.0	0.0	0.0	0.0	10.0	0.0	0.0	0.0	0.0	0.0	0.0	10.0	0.0
330	542.0	52.0	84.0	0.0	0.0	0.0	0.0	0.0	9.0	0.0	0.0	31.0	0.0	0.0	0.0	0.0	0.0	0.0	9.0	0.0	0.0	9.0	0.0	0.0	9.0	0.0	0.0	0.0	9.0	0.0	0.0	0.0	31.0	0.0	0.0	21.0	0.0	0.0	0.0	350.0	765.0	0.0	0.0	0.0	0.0	0.0	0.0	31.0	0.0
331	74.0	0.0	0.0	10.0	0.0	0.0	0.0	0.0	0.0	0.0	0.0	0.0	0.0	10.0	0.0	0.0	0.0	0.0	0.0	0.0	0.0	0.0	0.0	0.0	0.0	0.0	0.0	10.0	0.0	0.0	0.0	0.0	31.0	0.0	0.0	0.0	0.0	0.0	0.0	10.0	0.0	0.0	0.0	0.0	31.0	0.0	41.0	0.0	0.0
332	179.0	62.0	0.0	31.0	10.0	0.0	0.0	0.0	0.0	0.0	0.0	10.0	0.0	31.0	0.0	0.0	0.0	10.0	0.0	0.0	0.0	0.0	0.0	0.0	0.0	0.0	0.0	0.0	0.0	0.0	0.0	0.0	31.0	0.0	0.0	0.0	0.0	0.0	31.0	10.0	0.0	0.0	0.0	0.0	0.0	0.0	41.0	0.0	0.0
333	143.0	61.0	20.0	20.0	0.0	0.0	0.0	6.0	0.0	6.0	0.0	0.0	0.0	0.0	0.0	0.0	0.0	0.0	0.0	0.0	0.0	0.0	0.0	0.0	0.0	0.0	0.0	0.0	0.0	0.0	0.0	0.0	116.0	0.0	0.0	0.0	0.0	0.0	0.0	6.0	0.0	0.0	0.0	0.0	20.0	0.0	27.0	0.0	20.0
334	349.0	30.0	83.0	10.0	0.0	0.0	0.0	0.0	0.0	1093.0	0.0	0.0	0.0	2377.0	0.0	10.0	359.0	10.0	20.0	0.0	0.0	0.0	0.0	0.0	0.0	10.0	0.0	0.0	0.0	0.0	0.0	0.0	10.0	10.0	10.0	53.0	0.0	0.0	0.0	30.0	0.0	10.0	0.0	0.0	0.0	0.0	22.0	0.0	0.0
335	3446.0	135.0	626.0	49.0	0.0	0.0	0.0	0.0	31.0	315.0	0.0	36.0	0.0	0.0	0.0	0.0	1234.0	0.0	306.0	0.0	0.0	0.0	0.0	18.0	0.0	112.0	0.0	0.0	0.0	63.0	0.0	0.0	63.0	1955.0	0.0	4811.0	0.0	0.0	0.0	103.0	0.0	315.0	0.0	0.0	18.0	31.0	0.0	0.0	0.0
336	2546.0	136.0	1074.0	41.0	0.0	0.0	0.0	0.0	953.0	136.0	27.0	10438.0	44.0	0.0	0.0	0.0	554.0	0.0	260.0	0.0	0.0	148.0	0.0	0.0	0.0	68.0	0.0	0.0	0.0	148.0	0.0	0.0	20.0	157.0	0.0	2792.0	0.0	20.0	0.0	2354.0	425.0	20.0	106.0	0.0	0.0	27.0	0.0	0.0	20.0
[truncated: 288 more columns]
