# Supplementary material for: Estimation of Human Mobility Patterns for Forecasting the Early Spread of Disease
Source: Healthcare (Basel). 2021 Sep 16;9(9):1224. doi: 10.3390/healthcare9091224 (PMC8468459; doi:10.3390/healthcare9091224)
Supplement: Supplementary file 1 [file healthcare-09-01224-s001.zip › Supplementary Material/Matrix/2020-01-30.csv]

	0	1	2	3	4	5	6	7	8	9	10	11	12	13	14	15	16	17	18	19	20	21	22	23	24	25	26	27	28	29	30	31	32	33	34	35	36	37	38	39	40	41	42	43	44	45	46	47	48
0	0.0	9529.0	30196.0	4248.0	641.0	945.0	332.0	1664.0	1779.0	315.0	624.0	1205.0	479.0	402.0	106.0	837.0	2238.0	1435.0	34788.0	120.0	256.0	1035.0	1894.0	1377.0	779.0	5970.0	0.0	1377.0	539.0	1435.0	0.0	1128.0	5109.0	12112.0	244.0	3616.0	33.0	827.0	470.0	4305.0	3157.0	4018.0	1262.0	0.0	310.0	2812.0	389.0	0.0	682.0
1	8300.0	0.0	1898.0	4574.0	289.0	1911.0	349.0	531.0	598.0	92.0	760.0	117.0	191.0	302.0	0.0	3462.0	283.0	674.0	481.0	274.0	339.0	234.0	0.0	206.0	2683.0	320.0	0.0	669.0	4674.0	167.0	53.0	324.0	5620.0	80.0	577.0	346.0	209.0	3110.0	555.0	2467.0	918.0	434.0	124.0	0.0	399.0	333.0	371.0	971.0	325.0
2	62214.0	5250.0	0.0	1153.0	195.0	84.0	0.0	333.0	606.0	187.0	0.0	394.0	298.0	116.0	0.0	123.0	1092.0	142.0	5675.0	65.0	0.0	312.0	0.0	1851.0	204.0	28649.0	0.0	206.0	0.0	637.0	0.0	0.0	1669.0	2579.0	75.0	1001.0	0.0	132.0	0.0	2124.0	940.0	1244.0	394.0	0.0	133.0	4400.0	80.0	0.0	637.0
3	15471.0	22646.0	2802.0	0.0	2017.0	1228.0	3026.0	293.0	242.0	49.0	6166.0	0.0	21.0	413.0	916.0	345.0	253.0	1016.0	1345.0	351.0	778.0	53.0	4596.0	173.0	204.0	449.0	0.0	2578.0	2242.0	15.0	481.0	1058.0	146192.0	64.0	295.0	201.0	310.0	496.0	48656.0	870.0	153.0	303.0	67.0	0.0	8856.0	213.0	228.0	41481.0	264.0
4	2136.0	823.0	557.0	2062.0	0.0	0.0	0.0	79.0	0.0	59.0	224.0	0.0	0.0	0.0	0.0	0.0	0.0	2062.0	108.0	0.0	0.0	0.0	0.0	0.0	124.0	0.0	0.0	157.0	415.0	0.0	0.0	157.0	1288.0	0.0	0.0	0.0	0.0	0.0	1962.0	0.0	0.0	0.0	0.0	0.0	199.0	157.0	68.0	2369.0	0.0
5	8462.0	27110.0	2464.0	1217.0	0.0	0.0	174.0	0.0	113.0	0.0	0.0	0.0	0.0	31.0	0.0	1811.0	0.0	0.0	386.0	10.0	0.0	78.0	0.0	0.0	1009.0	128.0	0.0	206.0	3147.0	37.0	44.0	0.0	1277.0	88.0	9353.0	105.0	0.0	2663.0	0.0	356.0	0.0	0.0	20.0	0.0	0.0	159.0	0.0	4051.0	0.0
6	583.0	583.0	0.0	2505.0	0.0	0.0	0.0	0.0	0.0	0.0	113.0	0.0	0.0	0.0	452.0	0.0	0.0	0.0	0.0	10.0	113.0	0.0	19119.0	0.0	0.0	0.0	0.0	150.0	169.0	0.0	0.0	169.0	1243.0	0.0	0.0	0.0	50.0	0.0	320.0	0.0	0.0	0.0	0.0	0.0	131.0	0.0	0.0	1186.0	0.0
7	10529.0	3004.0	3139.0	375.0	111.0	0.0	0.0	0.0	0.0	0.0	0.0	0.0	10.0	0.0	0.0	135.0	0.0	95.0	450.0	0.0	0.0	0.0	0.0	0.0	0.0	180.0	0.0	0.0	270.0	0.0	0.0	0.0	720.0	0.0	0.0	0.0	0.0	150.0	0.0	195.0	0.0	195.0	0.0	0.0	0.0	210.0	0.0	345.0	71.0
8	7996.0	989.0	2417.0	190.0	0.0	0.0	0.0	0.0	0.0	16.0	0.0	129.0	191.0	0.0	0.0	0.0	114.0	0.0	628.0	0.0	0.0	1973.0	0.0	75.0	0.0	114.0	0.0	0.0	95.0	987.0	0.0	0.0	418.0	247.0	0.0	323.0	0.0	0.0	0.0	32384.0	420.0	0.0	6065.0	0.0	0.0	0.0	0.0	133.0	0.0
9	3388.0	223.0	748.0	64.0	0.0	0.0	0.0	0.0	0.0	0.0	14.0	0.0	0.0	21.0	0.0	0.0	17051.0	14.0	208.0	0.0	0.0	0.0	0.0	7.0	0.0	57.0	0.0	0.0	0.0	0.0	0.0	0.0	115.0	0.0	0.0	359.0	0.0	0.0	14.0	35.0	0.0	122.0	0.0	0.0	14.0	14.0	55.0	0.0	14.0
10	3657.0	7851.0	201.0	25399.0	338.0	268.0	0.0	0.0	0.0	0.0	0.0	0.0	0.0	42.0	76.0	0.0	0.0	465.0	536.0	21.0	66.0	0.0	234.0	0.0	89.0	0.0	0.0	234.0	1912.0	0.0	26.0	0.0	107671.0	0.0	108.0	0.0	0.0	99.0	42645.0	0.0	0.0	65.0	0.0	0.0	4730.0	66.0	55.0	2214.0	0.0
11	4124.0	372.0	1503.0	38.0	0.0	0.0	0.0	0.0	796.0	0.0	0.0	0.0	616.0	0.0	0.0	12.0	38.0	0.0	192.0	0.0	0.0	154.0	0.0	65.0	0.0	205.0	0.0	0.0	51.0	192.0	0.0	0.0	115.0	218.0	0.0	539.0	0.0	25.0	0.0	6232.0	2698.0	0.0	295.0	0.0	0.0	51.0	0.0	0.0	25.0
12	2213.0	522.0	774.0	29.0	0.0	0.0	0.0	0.0	258.0	0.0	0.0	321.0	0.0	0.0	0.0	0.0	0.0	0.0	76.0	0.0	0.0	123.0	17.0	75.0	0.0	76.0	0.0	0.0	0.0	88.0	17.0	0.0	135.0	111.0	0.0	29.0	0.0	0.0	0.0	2612.0	191.0	17.0	281.0	0.0	0.0	66.0	0.0	0.0	91.0
13	1889.0	541.0	389.0	588.0	0.0	0.0	0.0	37.0	0.0	85.0	0.0	0.0	0.0	0.0	0.0	0.0	218.0	246.0	66.0	0.0	0.0	0.0	0.0	75.0	0.0	37.0	0.0	0.0	37.0	0.0	0.0	0.0	1063.0	0.0	0.0	0.0	0.0	0.0	0.0	189.0	0.0	0.0	31.0	0.0	0.0	0.0	6999.0	75.0	66.0
14	200.0	334.0	111.0	1269.0	0.0	0.0	262.0	0.0	0.0	0.0	67.0	0.0	0.0	0.0	0.0	89.0	0.0	0.0	0.0	21.0	2115.0	0.0	111.0	0.0	0.0	0.0	0.0	133.0	0.0	0.0	66.0	200.0	467.0	0.0	0.0	0.0	8534.0	0.0	171.0	0.0	0.0	0.0	0.0	0.0	111.0	0.0	0.0	8084.0	0.0
15	3619.0	28385.0	637.0	318.0	0.0	1092.0	0.0	0.0	0.0	0.0	0.0	0.0	0.0	0.0	0.0	0.0	0.0	0.0	159.0	0.0	0.0	0.0	0.0	0.0	7910.0	113.0	0.0	0.0	3778.0	0.0	44.0	0.0	523.0	0.0	577.0	0.0	0.0	23893.0	0.0	0.0	0.0	0.0	0.0	0.0	0.0	0.0	0.0	1001.0	0.0
16	9259.0	904.0	1899.0	293.0	45.0	0.0	0.0	0.0	48.0	5936.0	0.0	0.0	21.0	31.0	0.0	0.0	0.0	0.0	497.0	0.0	0.0	0.0	0.0	0.0	0.0	158.0	0.0	0.0	0.0	53.0	0.0	0.0	463.0	67.0	0.0	827.0	0.0	45.0	45.0	387.0	45.0	1300.0	0.0	0.0	0.0	0.0	68.0	56.0	0.0
17	6987.0	2670.0	768.0	1701.0	1220.0	0.0	87.0	55.0	0.0	23.0	237.0	0.0	0.0	127.0	0.0	0.0	109.0	0.0	292.0	0.0	0.0	0.0	0.0	54.0	0.0	0.0	0.0	0.0	237.0	0.0	0.0	0.0	3493.0	0.0	0.0	0.0	0.0	146.0	128.0	237.0	0.0	0.0	0.0	0.0	88.0	106.0	185.0	1152.0	128.0
18	146104.0	2290.0	26342.0	801.0	102.0	157.0	87.0	182.0	194.0	128.0	81.0	111.0	35.0	0.0	0.0	0.0	1253.0	133.0	0.0	10.0	99.0	19.0	0.0	531.0	76.0	11780.0	0.0	0.0	267.0	212.0	0.0	0.0	1277.0	2889.0	42.0	702.0	0.0	132.0	0.0	1112.0	363.0	2213.0	145.0	0.0	0.0	773.0	55.0	267.0	305.0
19	1122.0	135.0	42.0	714.0	21.0	42.0	57.0	0.0	21.0	0.0	78.0	0.0	0.0	0.0	235.0	0.0	0.0	28.0	57.0	0.0	0.0	0.0	92.0	0.0	0.0	0.0	0.0	42.0	42.0	0.0	0.0	0.0	986.0	0.0	0.0	0.0	0.0	28.0	0.0	0.0	0.0	0.0	0.0	0.0	135.0	0.0	0.0	235.0	0.0
20	2552.0	1144.0	421.0	4591.0	0.0	0.0	104.0	223.0	0.0	33.0	0.0	0.0	35.0	0.0	1527.0	98.0	74.0	142.0	710.0	0.0	0.0	0.0	302.0	0.0	0.0	0.0	0.0	210.0	197.0	0.0	89.0	112.0	6897.0	0.0	51.0	0.0	1073.0	0.0	256.0	0.0	0.0	0.0	0.0	0.0	355.0	0.0	43.0	2131.0	0.0
21	3560.0	535.0	1055.0	155.0	0.0	0.0	0.0	0.0	2428.0	0.0	0.0	74.0	191.0	0.0	0.0	0.0	0.0	15.0	85.0	0.0	0.0	0.0	0.0	38.0	0.0	31.0	0.0	0.0	31.0	668.0	0.0	0.0	116.0	0.0	0.0	0.0	0.0	0.0	0.0	9084.0	54.0	0.0	4739.0	0.0	0.0	0.0	0.0	31.0	0.0
22	0.0	0.0	0.0	6644.0	111.0	136.0	30987.0	0.0	0.0	0.0	434.0	0.0	0.0	0.0	503.0	0.0	0.0	76.0	0.0	65.0	207.0	0.0	0.0	0.0	102.0	0.0	0.0	489.0	359.0	0.0	213.0	465.0	2810.0	0.0	65.0	0.0	0.0	148.0	726.0	0.0	0.0	0.0	0.0	0.0	310.0	0.0	0.0	3906.0	0.0
23	6637.0	1315.0	13954.0	133.0	44.0	0.0	0.0	0.0	0.0	0.0	0.0	0.0	0.0	0.0	0.0	0.0	0.0	0.0	354.0	0.0	0.0	0.0	0.0	0.0	0.0	6075.0	0.0	0.0	0.0	44.0	0.0	0.0	221.0	0.0	0.0	118.0	0.0	0.0	0.0	532.0	73.0	73.0	73.0	0.0	0.0	6090.0	0.0	0.0	21758.0
24	5594.0	36024.0	1888.0	641.0	204.0	1068.0	0.0	110.0	161.0	0.0	0.0	0.0	0.0	42.0	0.0	13183.0	0.0	0.0	463.0	10.0	0.0	0.0	0.0	65.0	0.0	249.0	0.0	0.0	7767.0	37.0	213.0	0.0	677.0	0.0	474.0	0.0	0.0	6485.0	0.0	605.0	95.0	65.0	0.0	0.0	0.0	159.0	30.0	2459.0	223.0
25	43673.0	2381.0	76093.0	654.0	0.0	0.0	0.0	221.0	275.0	23.0	0.0	74.0	0.0	0.0	0.0	0.0	671.0	114.0	14379.0	10.0	0.0	29.0	0.0	6368.0	63.0	0.0	0.0	0.0	395.0	167.0	0.0	0.0	863.0	1458.0	0.0	432.0	0.0	148.0	0.0	1161.0	325.0	592.0	135.0	0.0	0.0	14318.0	0.0	148.0	1384.0
26	0.0	0.0	0.0	0.0	0.0	0.0	0.0	0.0	0.0	0.0	0.0	0.0	0.0	0.0	0.0	0.0	0.0	0.0	0.0	0.0	0.0	0.0	0.0	0.0	0.0	0.0	0.0	0.0	0.0	0.0	0.0	0.0	0.0	0.0	0.0	0.0	0.0	0.0	0.0	0.0	0.0	0.0	0.0	0.0	0.0	0.0	0.0	0.0	0.0
27	5025.0	3786.0	770.0	3484.0	0.0	94.0	209.0	0.0	0.0	0.0	95.0	0.0	0.0	0.0	198.0	0.0	0.0	171.0	368.0	0.0	281.0	0.0	268.0	0.0	76.0	0.0	0.0	0.0	301.0	0.0	365.0	2568.0	1277.0	0.0	75.0	0.0	67.0	132.0	106.0	0.0	0.0	0.0	0.0	0.0	0.0	0.0	0.0	21992.0	0.0
28	2328.0	18492.0	432.0	848.0	71.0	262.0	0.0	0.0	0.0	0.0	217.0	0.0	0.0	0.0	0.0	431.0	0.0	0.0	0.0	32.0	0.0	0.0	166.0	0.0	575.0	0.0	0.0	0.0	0.0	30.0	0.0	0.0	681.0	0.0	244.0	0.0	0.0	1042.0	0.0	249.0	0.0	0.0	0.0	0.0	66.0	66.0	0.0	232.0	0.0
29	11876.0	809.0	3958.0	131.0	0.0	0.0	0.0	0.0	4724.0	0.0	0.0	86.0	95.0	0.0	0.0	0.0	87.0	0.0	787.0	0.0	0.0	1071.0	0.0	97.0	0.0	306.0	0.0	0.0	87.0	0.0	0.0	0.0	218.0	6014.0	0.0	21478.0	0.0	0.0	0.0	27514.0	267.0	109.0	1159.0	0.0	0.0	0.0	0.0	109.0	132.0
30	97.0	608.0	0.0	255.0	0.0	0.0	0.0	0.0	0.0	0.0	0.0	0.0	0.0	0.0	24.0	0.0	0.0	0.0	0.0	0.0	24.0	0.0	0.0	0.0	0.0	0.0	0.0	36.0	0.0	0.0	0.0	73.0	97.0	0.0	0.0	0.0	16.0	0.0	0.0	0.0	0.0	0.0	0.0	36.0	36.0	0.0	0.0	3920.0	0.0
31	2194.0	1703.0	180.0	1600.0	0.0	73.0	87.0	0.0	0.0	0.0	0.0	0.0	0.0	0.0	244.0	0.0	0.0	0.0	0.0	0.0	165.0	0.0	180.0	0.0	0.0	0.0	0.0	1239.0	154.0	0.0	320.0	0.0	774.0	0.0	51.0	0.0	50.0	0.0	0.0	0.0	0.0	0.0	0.0	0.0	0.0	0.0	0.0	31107.0	0.0
32	10330.0	6719.0	2015.0	44430.0	726.0	199.0	454.0	198.0	161.0	66.0	20983.0	18.0	0.0	312.0	229.0	172.0	417.0	570.0	587.0	186.0	414.0	29.0	1007.0	0.0	0.0	272.0	1259.0	244.0	1007.0	75.0	62.0	127.0	0.0	96.0	65.0	105.0	92.0	132.0	27130.0	503.0	325.0	131.0	31.0	0.0	80013.0	159.0	587.0	4703.0	91.0
33	78465.0	503.0	13477.0	60.0	40.0	0.0	0.0	0.0	194.0	0.0	0.0	18.0	71.0	0.0	0.0	0.0	89.0	0.0	7574.0	0.0	40.0	0.0	0.0	108.0	0.0	1733.0	0.0	0.0	0.0	3857.0	0.0	0.0	282.0	0.0	0.0	6271.0	0.0	0.0	0.0	1112.0	153.0	197.0	0.0	0.0	0.0	333.0	0.0	0.0	40.0
34	1474.0	10056.0	373.0	444.0	0.0	11480.0	0.0	0.0	0.0	0.0	0.0	0.0	0.0	0.0	0.0	525.0	0.0	0.0	0.0	10.0	0.0	0.0	0.0	0.0	212.0	60.0	0.0	128.0	2090.0	0.0	0.0	0.0	403.0	0.0	0.0	0.0	0.0	777.0	0.0	232.0	0.0	0.0	0.0	0.0	0.0	0.0	0.0	838.0	0.0
35	25505.0	976.0	8532.0	202.0	0.0	0.0	0.0	0.0	1245.0	358.0	0.0	241.0	82.0	0.0	0.0	0.0	3409.0	0.0	1658.0	0.0	0.0	268.0	0.0	249.0	0.0	755.0	0.0	0.0	73.0	18171.0	0.0	0.0	239.0	10117.0	0.0	0.0	0.0	0.0	0.0	7111.0	325.0	184.0	259.0	0.0	0.0	213.0	0.0	110.0	55.0
36	224.0	138.0	0.0	535.0	0.0	0.0	0.0	0.0	0.0	0.0	0.0	0.0	0.0	0.0	10047.0	0.0	0.0	0.0	0.0	0.0	1467.0	0.0	34.0	0.0	0.0	0.0	0.0	138.0	103.0	0.0	138.0	138.0	103.0	0.0	0.0	0.0	0.0	0.0	86.0	0.0	0.0	0.0	0.0	0.0	34.0	0.0	0.0	6387.0	0.0
37	3659.0	26260.0	556.0	702.0	57.0	1171.0	0.0	0.0	0.0	0.0	0.0	0.0	0.0	53.0	0.0	22249.0	0.0	0.0	175.0	0.0	0.0	0.0	0.0	0.0	1367.0	146.0	0.0	0.0	6382.0	0.0	0.0	0.0	673.0	0.0	521.0	0.0	0.0	0.0	0.0	292.0	0.0	0.0	0.0	0.0	0.0	0.0	30.0	702.0	0.0
38	3313.0	4008.0	641.0	104063.0	1835.0	252.0	419.0	55.0	0.0	0.0	32881.0	0.0	0.0	0.0	183.0	246.0	0.0	152.0	321.0	10.0	91.0	0.0	641.0	0.0	140.0	272.0	0.0	481.0	801.0	0.0	329.0	239.0	125656.0	0.0	0.0	0.0	33.0	264.0	0.0	0.0	76.0	105.0	0.0	0.0	4329.0	0.0	68.0	29717.0	71.0
39	15305.0	4675.0	3569.0	717.0	0.0	0.0	0.0	134.0	11195.0	59.0	0.0	890.0	646.0	0.0	0.0	0.0	193.0	0.0	368.0	0.0	0.0	2638.0	0.0	151.0	0.0	581.0	0.0	0.0	155.0	3219.0	0.0	0.0	756.0	112.0	0.0	1047.0	0.0	0.0	0.0	0.0	2640.0	174.0	9308.0	0.0	0.0	93.0	0.0	232.0	91.0
40	6469.0	847.0	2110.0	0.0	0.0	0.0	0.0	0.0	600.0	0.0	0.0	1617.0	0.0	0.0	0.0	0.0	0.0	0.0	338.0	0.0	30.0	107.0	0.0	65.0	0.0	138.0	0.0	0.0	30.0	77.0	0.0	0.0	184.0	0.0	0.0	277.0	0.0	0.0	0.0	6269.0	0.0	0.0	215.0	0.0	0.0	30.0	0.0	107.0	213.0
41	20533.0	972.0	5816.0	256.0	36.0	0.0	0.0	0.0	97.0	213.0	0.0	0.0	0.0	0.0	0.0	0.0	3492.0	85.0	2495.0	0.0	0.0	0.0	0.0	97.0	0.0	330.0	0.0	0.0	73.0	0.0	0.0	0.0	403.0	165.0	0.0	96.0	0.0	0.0	0.0	532.0	0.0	0.0	31.0	0.0	0.0	146.0	0.0	0.0	91.0
42	7798.0	976.0	1893.0	141.0	0.0	0.0	0.0	0.0	4493.0	0.0	0.0	290.0	191.0	0.0	0.0	0.0	35.0	0.0	352.0	0.0	0.0	6221.0	0.0	97.0	0.0	141.0	0.0	0.0	0.0	797.0	0.0	0.0	329.0	152.0	0.0	411.0	0.0	0.0	0.0	28181.0	248.0	0.0	0.0	0.0	0.0	47.0	0.0	152.0	35.0
43	0.0	0.0	0.0	2178.0	0.0	0.0	0.0	0.0	0.0	0.0	0.0	0.0	0.0	0.0	167.0	0.0	0.0	0.0	0.0	0.0	124.0	0.0	0.0	0.0	0.0	0.0	0.0	0.0	0.0	0.0	0.0	98.0	0.0	0.0	0.0	0.0	0.0	0.0	0.0	0.0	0.0	0.0	0.0	0.0	0.0	0.0	0.0	0.0	0.0
44	1680.0	1680.0	305.0	10145.0	57.0	73.0	139.0	0.0	0.0	0.0	1235.0	0.0	35.0	0.0	76.0	0.0	0.0	218.0	275.0	54.0	0.0	0.0	183.0	0.0	63.0	0.0	0.0	0.0	244.0	0.0	366.0	0.0	167912.0	0.0	0.0	48.0	50.0	0.0	1411.0	0.0	0.0	0.0	0.0	0.0	0.0	0.0	136.0	2077.0	0.0
45	28342.0	3672.0	51878.0	534.0	0.0	0.0	0.0	285.0	97.0	33.0	54.0	43.0	21.0	0.0	0.0	98.0	200.0	0.0	1969.0	0.0	0.0	43.0	0.0	8917.0	0.0	13186.0	0.0	0.0	200.0	133.0	0.0	0.0	567.0	400.0	108.0	433.0	0.0	82.0	0.0	1201.0	166.0	233.0	98.0	0.0	0.0	0.0	0.0	0.0	8379.0
46	1641.0	1245.0	372.0	628.0	0.0	0.0	0.0	0.0	0.0	395.0	0.0	0.0	0.0	7566.0	0.0	0.0	244.0	488.0	162.0	0.0	0.0	0.0	0.0	0.0	0.0	0.0	0.0	0.0	58.0	0.0	0.0	0.0	1094.0	0.0	0.0	0.0	0.0	0.0	0.0	0.0	0.0	0.0	0.0	0.0	174.0	0.0	0.0	0.0	0.0
47	998.0	1308.0	0.0	2857.0	195.0	240.0	87.0	0.0	0.0	0.0	108.0	43.0	0.0	53.0	687.0	86.0	0.0	85.0	0.0	43.0	356.0	19.0	688.0	0.0	115.0	0.0	0.0	1170.0	0.0	0.0	962.0	4096.0	1277.0	0.0	65.0	0.0	419.0	99.0	1090.0	0.0	95.0	0.0	41.0	0.0	177.0	0.0	0.0	0.0	0.0
48	3974.0	911.0	1320.0	87.0	0.0	0.0	0.0	0.0	40.0	0.0	0.0	53.0	21.0	0.0	0.0	33.0	0.0	0.0	194.0	0.0	0.0	0.0	0.0	15426.0	0.0	777.0	0.0	0.0	0.0	0.0	0.0	0.0	254.0	0.0	0.0	0.0	0.0	0.0	0.0	355.0	33.0	40.0	0.0	0.0	40.0	919.0	0.0	33.0	0.0
49	2038.0	114.0	547.0	52.0	0.0	0.0	0.0	63.0	0.0	3019.0	0.0	6.0	0.0	0.0	0.0	0.0	13317.0	52.0	114.0	0.0	0.0	0.0	0.0	26.0	0.0	88.0	0.0	0.0	44.0	0.0	0.0	0.0	150.0	44.0	0.0	317.0	0.0	0.0	0.0	44.0	0.0	573.0	31.0	0.0	0.0	0.0	17.0	0.0	0.0
50	0.0	32.0	0.0	0.0	0.0	10.0	0.0	0.0	0.0	0.0	0.0	0.0	0.0	0.0	10.0	0.0	0.0	0.0	0.0	0.0	0.0	0.0	0.0	0.0	0.0	0.0	0.0	0.0	0.0	0.0	0.0	0.0	0.0	0.0	0.0	0.0	0.0	0.0	0.0	0.0	0.0	0.0	10.0	0.0	0.0	0.0	0.0	32.0	0.0
51	260.0	280.0	0.0	2954.0	0.0	0.0	104.0	46.0	0.0	33.0	0.0	0.0	0.0	0.0	916.0	0.0	73.0	0.0	133.0	21.0	2834.0	0.0	93.0	0.0	0.0	0.0	0.0	0.0	0.0	0.0	0.0	0.0	1532.0	0.0	32.0	0.0	5759.0	0.0	46.0	46.0	0.0	0.0	0.0	0.0	133.0	0.0	0.0	1551.0	0.0
52	1247.0	1247.0	178.0	1852.0	142.0	105.0	104.0	0.0	0.0	23.0	81.0	30.0	46.0	0.0	427.0	0.0	0.0	0.0	0.0	0.0	356.0	0.0	0.0	0.0	102.0	0.0	0.0	748.0	0.0	0.0	926.0	1425.0	1277.0	0.0	0.0	0.0	285.0	0.0	213.0	0.0	0.0	0.0	0.0	0.0	88.0	0.0	0.0	9549.0	0.0
53	3097.0	7677.0	722.0	2394.0	133.0	136.0	262.0	0.0	0.0	0.0	81.0	0.0	0.0	0.0	167.0	73.0	0.0	0.0	0.0	65.0	74.0	0.0	323.0	0.0	0.0	0.0	0.0	218.0	703.0	37.0	374.0	381.0	1007.0	0.0	51.0	0.0	33.0	0.0	983.0	513.0	133.0	0.0	41.0	0.0	0.0	0.0	92.0	1235.0	0.0
54	5586.0	1010.0	3342.0	149.0	0.0	0.0	0.0	0.0	2706.0	0.0	0.0	154.0	213.0	0.0	0.0	0.0	37.0	0.0	174.0	0.0	37.0	4299.0	0.0	141.0	0.0	236.0	0.0	0.0	62.0	615.0	0.0	0.0	349.0	137.0	0.0	336.0	0.0	0.0	0.0	12109.0	440.0	49.0	1221.0	0.0	0.0	119.0	0.0	0.0	91.0
55	2720.0	11391.0	724.0	1741.0	0.0	215.0	0.0	0.0	0.0	0.0	0.0	0.0	0.0	0.0	0.0	97.0	0.0	0.0	137.0	32.0	66.0	0.0	0.0	0.0	0.0	0.0	0.0	117.0	743.0	30.0	285.0	282.0	841.0	0.0	42.0	0.0	33.0	99.0	0.0	0.0	0.0	92.0	0.0	0.0	0.0	0.0	0.0	8970.0	0.0
56	5899.0	390.0	1962.0	44.0	0.0	0.0	0.0	0.0	2520.0	23.0	0.0	86.0	71.0	0.0	0.0	0.0	44.0	0.0	356.0	0.0	0.0	624.0	0.0	33.0	0.0	133.0	0.0	0.0	33.0	3371.0	0.0	0.0	122.0	289.0	0.0	758.0	0.0	0.0	0.0	12043.0	574.0	33.0	959.0	0.0	0.0	66.0	0.0	0.0	44.0
57	10563.0	56604.0	5193.0	968.0	182.0	1892.0	87.0	158.0	80.0	49.0	122.0	0.0	0.0	0.0	0.0	4533.0	194.0	190.0	880.0	0.0	0.0	19.0	0.0	0.0	32970.0	240.0	0.0	128.0	9551.0	30.0	338.0	183.0	748.0	64.0	488.0	86.0	0.0	4753.0	235.0	1056.0	0.0	0.0	0.0	0.0	0.0	186.0	0.0	8681.0	111.0
58	3335.0	7240.0	513.0	1738.0	80.0	199.0	157.0	0.0	0.0	0.0	81.0	18.0	0.0	0.0	198.0	98.0	0.0	0.0	0.0	0.0	74.0	0.0	228.0	0.0	76.0	0.0	0.0	231.0	484.0	0.0	1549.0	1128.0	1021.0	0.0	84.0	0.0	92.0	0.0	277.0	0.0	0.0	0.0	0.0	0.0	0.0	0.0	0.0	24596.0	0.0
59	575.0	264.0	241.0	311.0	15.0	0.0	0.0	0.0	0.0	217.0	0.0	0.0	0.0	1159.0	0.0	0.0	31.0	264.0	38.0	0.0	0.0	0.0	0.0	15.0	0.0	0.0	0.0	0.0	15.0	0.0	0.0	0.0	334.0	0.0	0.0	0.0	0.0	0.0	15.0	0.0	0.0	0.0	0.0	0.0	0.0	0.0	62.0	101.0	0.0
60	1303.0	1629.0	0.0	147123.0	307.0	0.0	1014.0	0.0	0.0	0.0	1969.0	0.0	0.0	42.0	76.0	86.0	0.0	0.0	162.0	43.0	74.0	19.0	1100.0	0.0	0.0	0.0	0.0	325.0	0.0	0.0	89.0	203.0	61318.0	0.0	0.0	0.0	92.0	0.0	23410.0	0.0	0.0	0.0	0.0	0.0	2444.0	0.0	68.0	10470.0	0.0
61	4549.0	3687.0	376.0	12221.0	414.0	94.0	0.0	0.0	0.0	0.0	16461.0	0.0	0.0	63.0	0.0	0.0	0.0	475.0	484.0	32.0	0.0	0.0	161.0	0.0	102.0	134.0	0.0	188.0	538.0	0.0	0.0	0.0	85873.0	0.0	0.0	0.0	0.0	0.0	1731.0	0.0	0.0	0.0	0.0	0.0	6245.0	79.0	55.0	2099.0	0.0
62	6603.0	4838.0	980.0	4838.0	329.0	378.0	962.0	214.0	258.0	16.0	135.0	117.0	95.0	74.0	1099.0	246.0	208.0	313.0	0.0	43.0	1102.0	63.0	4969.0	86.0	166.0	0.0	0.0	2223.0	431.0	37.0	3438.0	4903.0	3831.0	80.0	98.0	96.0	653.0	99.0	833.0	653.0	306.0	131.0	51.0	0.0	377.0	0.0	55.0	44997.0	101.0
63	274.0	488.0	61.0	1130.0	0.0	0.0	0.0	0.0	0.0	0.0	0.0	0.0	0.0	0.0	3787.0	0.0	0.0	0.0	0.0	0.0	2137.0	0.0	0.0	0.0	0.0	0.0	0.0	213.0	91.0	0.0	213.0	213.0	671.0	0.0	0.0	0.0	2204.0	0.0	61.0	0.0	0.0	0.0	0.0	30.0	0.0	0.0	0.0	16553.0	0.0
64	2095.0	2027.0	206.0	7009.0	71.0	0.0	46996.0	0.0	48.0	23.0	137.0	0.0	0.0	63.0	790.0	0.0	0.0	0.0	0.0	87.0	309.0	0.0	76484.0	0.0	0.0	0.0	0.0	309.0	309.0	0.0	0.0	137.0	5016.0	0.0	0.0	0.0	16.0	0.0	481.0	0.0	0.0	0.0	0.0	0.0	446.0	0.0	0.0	1752.0	0.0
65	2635.0	2269.0	610.0	1683.0	0.0	0.0	297.0	0.0	0.0	0.0	0.0	0.0	0.0	0.0	3710.0	0.0	0.0	0.0	0.0	0.0	2204.0	0.0	366.0	0.0	0.0	0.0	0.0	244.0	292.0	30.0	170.0	780.0	1021.0	0.0	84.0	0.0	1400.0	0.0	171.0	0.0	95.0	0.0	0.0	0.0	0.0	79.0	30.0	10028.0	0.0
66	24833.0	4613.0	8758.0	828.0	0.0	0.0	104.0	39.0	1405.0	33.0	0.0	720.0	180.0	0.0	0.0	86.0	149.0	0.0	901.0	10.0	124.0	324.0	0.0	195.0	0.0	432.0	0.0	0.0	359.0	396.0	0.0	0.0	1117.0	180.0	0.0	684.0	0.0	0.0	0.0	14669.0	29029.0	79.0	504.0	0.0	0.0	359.0	0.0	324.0	101.0
67	0.0	0.0	0.0	0.0	0.0	0.0	0.0	0.0	0.0	0.0	0.0	0.0	0.0	0.0	0.0	0.0	0.0	0.0	0.0	0.0	0.0	0.0	0.0	0.0	0.0	0.0	0.0	0.0	0.0	0.0	0.0	0.0	0.0	0.0	0.0	0.0	0.0	0.0	0.0	0.0	0.0	0.0	0.0	0.0	0.0	0.0	80.0	0.0	0.0
68	0.0	0.0	0.0	0.0	0.0	0.0	0.0	0.0	0.0	0.0	0.0	30.0	0.0	116.0	0.0	0.0	0.0	114.0	0.0	0.0	0.0	0.0	0.0	0.0	0.0	0.0	0.0	0.0	0.0	0.0	0.0	0.0	0.0	0.0	0.0	0.0	0.0	0.0	0.0	0.0	0.0	0.0	0.0	0.0	0.0	0.0	111.0	0.0	0.0
69	2581.0	1947.0	570.0	1488.0	0.0	0.0	0.0	134.0	64.0	33.0	149.0	74.0	21.0	53.0	158.0	0.0	104.0	0.0	269.0	10.0	205.0	0.0	0.0	0.0	0.0	0.0	0.0	0.0	0.0	0.0	53.0	221.0	1277.0	80.0	0.0	0.0	0.0	0.0	0.0	0.0	133.0	92.0	0.0	6112.0	88.0	0.0	0.0	649.0	71.0
70	58050.0	2583.0	29426.0	979.0	111.0	0.0	0.0	16576.0	291.0	76.0	0.0	74.0	71.0	0.0	0.0	98.0	328.0	389.0	10250.0	0.0	132.0	43.0	0.0	531.0	217.0	3418.0	0.0	0.0	178.0	121.0	0.0	98.0	1277.0	957.0	0.0	173.0	0.0	132.0	0.0	1693.0	76.0	1185.0	20.0	0.0	0.0	1186.0	0.0	415.0	203.0
71	3268.0	2237.0	955.0	2803.0	4957.0	213.0	0.0	0.0	0.0	0.0	3180.0	0.0	0.0	53.0	0.0	0.0	89.0	4111.0	213.0	0.0	0.0	0.0	0.0	0.0	127.0	0.0	0.0	176.0	289.0	0.0	0.0	112.0	4701.0	0.0	0.0	0.0	0.0	0.0	1470.0	0.0	0.0	0.0	0.0	0.0	289.0	79.0	92.0	4349.0	81.0
72	4356.0	19775.0	962.0	2084.0	164.0	1071.0	297.0	87.0	194.0	66.0	95.0	55.0	71.0	280.0	76.0	640.0	194.0	95.0	0.0	21.0	107.0	63.0	481.0	108.0	1214.0	0.0	0.0	167.0	1015.0	30.0	62.0	98.0	1788.0	0.0	432.0	86.0	75.0	512.0	299.0	454.0	153.0	65.0	88.0	0.0	0.0	93.0	297.0	668.0	0.0
73	8746.0	37588.0	1943.0	1438.0	71.0	22054.0	0.0	55.0	0.0	0.0	0.0	0.0	95.0	31.0	0.0	9500.0	0.0	95.0	233.0	0.0	107.0	0.0	0.0	0.0	7629.0	160.0	0.0	0.0	4703.0	0.0	0.0	0.0	1277.0	169.0	4937.0	0.0	16.0	26193.0	149.0	466.0	0.0	52.0	0.0	0.0	66.0	133.0	0.0	1554.0	0.0
74	281.0	562.0	84.0	1265.0	0.0	0.0	157.0	0.0	0.0	0.0	67.0	0.0	0.0	0.0	21857.0	0.0	0.0	0.0	0.0	0.0	2588.0	0.0	168.0	0.0	0.0	0.0	0.0	196.0	0.0	0.0	84.0	281.0	506.0	0.0	0.0	0.0	3177.0	0.0	128.0	0.0	0.0	0.0	0.0	0.0	0.0	0.0	0.0	10042.0	0.0
75	213.0	426.0	0.0	395.0	0.0	0.0	104.0	0.0	0.0	0.0	0.0	0.0	10.0	0.0	91.0	0.0	0.0	0.0	0.0	0.0	0.0	0.0	91.0	0.0	0.0	0.0	0.0	121.0	0.0	0.0	498.0	152.0	121.0	0.0	0.0	0.0	41.0	0.0	91.0	0.0	0.0	0.0	0.0	0.0	0.0	0.0	0.0	37763.0	0.0
76	25250.0	13266.0	11511.0	708.0	142.0	199.0	87.0	364.0	405.0	33.0	67.0	0.0	57.0	63.0	0.0	234.0	337.0	190.0	1181.0	0.0	107.0	87.0	0.0	1991.0	641.0	641.0	0.0	180.0	945.0	53.0	0.0	0.0	1532.0	193.0	0.0	76.0	16.0	708.0	171.0	2633.0	270.0	263.0	0.0	0.0	222.0	1957.0	18.0	2170.0	4557.0
77	241.0	314.0	62.0	461.0	0.0	41.0	52.0	0.0	0.0	0.0	0.0	0.0	0.0	0.0	1070.0	0.0	0.0	0.0	0.0	0.0	409.0	0.0	125.0	0.0	0.0	0.0	0.0	209.0	62.0	0.0	52.0	188.0	398.0	0.0	0.0	0.0	477.0	0.0	62.0	0.0	0.0	0.0	0.0	0.0	0.0	0.0	0.0	6168.0	0.0
78	2743.0	1157.0	847.0	131.0	42.0	0.0	0.0	10380.0	65.0	0.0	0.0	0.0	0.0	0.0	0.0	0.0	0.0	0.0	108.0	0.0	0.0	0.0	0.0	51.0	0.0	42.0	0.0	0.0	141.0	0.0	0.0	0.0	343.0	0.0	0.0	0.0	0.0	32.0	42.0	84.0	51.0	51.0	0.0	0.0	0.0	0.0	0.0	211.0	0.0
79	2024.0	314.0	757.0	7.0	0.0	0.0	0.0	0.0	39.0	0.0	0.0	51.0	19.0	0.0	0.0	0.0	0.0	0.0	39.0	0.0	0.0	0.0	0.0	0.0	0.0	27.0	0.0	0.0	0.0	0.0	0.0	0.0	51.0	27.0	0.0	7.0	0.0	0.0	0.0	1043.0	1129.0	27.0	91.0	0.0	7.0	59.0	0.0	27.0	19.0
80	2354.0	189.0	1223.0	21.0	0.0	0.0	0.0	0.0	119.0	0.0	0.0	203.0	21.0	0.0	0.0	0.0	21.0	0.0	119.0	0.0	0.0	42.0	0.0	75.0	0.0	84.0	0.0	0.0	28.0	84.0	0.0	0.0	140.0	77.0	0.0	63.0	0.0	0.0	0.0	2917.0	3282.0	0.0	98.0	0.0	7.0	7.0	0.0	7.0	61.0
81	41548.0	1596.0	19924.0	539.0	102.0	0.0	0.0	63.0	48.0	16.0	0.0	43.0	46.0	0.0	0.0	0.0	238.0	0.0	8770.0	0.0	0.0	29.0	0.0	748.0	0.0	16462.0	0.0	0.0	103.0	83.0	0.0	0.0	746.0	746.0	0.0	144.0	0.0	0.0	0.0	870.0	0.0	355.0	88.0	0.0	0.0	17357.0	0.0	290.0	183.0
82	3037.0	4507.0	342.0	3870.0	57.0	105.0	384.0	55.0	0.0	0.0	0.0	0.0	0.0	0.0	549.0	0.0	89.0	0.0	0.0	109.0	571.0	0.0	244.0	0.0	0.0	0.0	0.0	2755.0	293.0	0.0	80.0	26953.0	1532.0	0.0	0.0	0.0	251.0	0.0	256.0	0.0	0.0	0.0	0.0	0.0	88.0	0.0	0.0	35014.0	0.0
83	11995.0	1318.0	2216.0	336.0	0.0	0.0	0.0	0.0	0.0	3667.0	0.0	43.0	0.0	106.0	0.0	0.0	33180.0	0.0	589.0	0.0	0.0	53.0	0.0	86.0	63.0	224.0	0.0	0.0	0.0	53.0	0.0	0.0	645.0	266.0	0.0	2645.0	0.0	0.0	106.0	532.0	0.0	2525.0	0.0	0.0	56.0	106.0	0.0	70.0	0.0
84	4382.0	306.0	1519.0	40.0	0.0	0.0	0.0	0.0	404.0	33.0	0.0	599.0	46.0	0.0	0.0	0.0	429.0	0.0	54.0	0.0	0.0	43.0	0.0	40.0	0.0	211.0	0.0	0.0	0.0	60.0	0.0	0.0	170.0	34.0	0.0	2065.0	0.0	0.0	0.0	2950.0	2391.0	0.0	135.0	0.0	0.0	54.0	0.0	0.0	0.0
85	12503.0	583.0	5285.0	182.0	0.0	0.0	0.0	0.0	3955.0	23.0	0.0	173.0	95.0	0.0	0.0	73.0	200.0	0.0	565.0	0.0	0.0	1130.0	0.0	238.0	0.0	473.0	0.0	0.0	0.0	11191.0	0.0	0.0	382.0	1093.0	0.0	893.0	0.0	54.0	0.0	12357.0	440.0	0.0	783.0	0.0	0.0	213.0	0.0	127.0	111.0
86	696.0	8349.0	234.0	307.0	0.0	241.0	64.0	0.0	64.0	0.0	0.0	0.0	0.0	0.0	0.0	184.0	0.0	0.0	0.0	0.0	0.0	0.0	72.0	0.0	217.0	0.0	0.0	0.0	388.0	0.0	0.0	0.0	348.0	0.0	0.0	0.0	0.0	99.0	48.0	0.0	0.0	0.0	0.0	0.0	0.0	0.0	0.0	97.0	0.0
87	2574.0	2595.0	173.0	4045.0	0.0	94.0	192.0	0.0	0.0	0.0	0.0	0.0	0.0	0.0	76.0	0.0	0.0	0.0	0.0	43.0	74.0	0.0	346.0	0.0	0.0	0.0	0.0	5818.0	151.0	0.0	160.0	1103.0	757.0	0.0	108.0	0.0	67.0	0.0	192.0	0.0	0.0	0.0	0.0	0.0	88.0	0.0	43.0	12009.0	0.0
88	2595.0	30608.0	865.0	232.0	0.0	157.0	0.0	0.0	0.0	0.0	0.0	6.0	0.0	0.0	0.0	1552.0	0.0	123.0	133.0	0.0	0.0	0.0	0.0	0.0	230.0	133.0	0.0	0.0	19429.0	0.0	0.0	0.0	365.0	0.0	140.0	0.0	0.0	7578.0	0.0	199.0	0.0	0.0	0.0	0.0	0.0	79.0	0.0	232.0	61.0
89	2207.0	8678.0	443.0	163.0	0.0	420.0	0.0	0.0	0.0	0.0	0.0	0.0	0.0	0.0	0.0	3212.0	0.0	114.0	0.0	0.0	0.0	0.0	0.0	0.0	13252.0	93.0	0.0	0.0	1389.0	0.0	0.0	0.0	280.0	0.0	140.0	0.0	0.0	1836.0	0.0	46.0	0.0	0.0	0.0	0.0	0.0	0.0	0.0	420.0	0.0
90	3002.0	49700.0	627.0	382.0	111.0	1638.0	0.0	95.0	0.0	0.0	0.0	0.0	21.0	0.0	0.0	8815.0	0.0	0.0	354.0	0.0	0.0	0.0	0.0	0.0	7284.0	81.0	0.0	0.0	2702.0	0.0	80.0	0.0	545.0	0.0	521.0	0.0	0.0	5791.0	0.0	163.0	0.0	0.0	0.0	0.0	0.0	79.0	0.0	600.0	0.0
91	109.0	279.0	19.0	109.0	0.0	2826.0	0.0	0.0	0.0	0.0	0.0	0.0	0.0	0.0	0.0	9.0	0.0	0.0	0.0	0.0	0.0	0.0	0.0	0.0	0.0	0.0	0.0	0.0	44.0	0.0	19.0	0.0	19.0	0.0	0.0	0.0	0.0	19.0	19.0	0.0	0.0	0.0	0.0	0.0	9.0	0.0	0.0	644.0	0.0
92	1139.0	6112.0	271.0	225.0	0.0	834.0	0.0	0.0	0.0	0.0	0.0	0.0	0.0	0.0	0.0	423.0	0.0	76.0	0.0	0.0	0.0	0.0	0.0	0.0	511.0	0.0	0.0	0.0	357.0	0.0	0.0	0.0	145.0	0.0	1165.0	0.0	0.0	661.0	0.0	0.0	0.0	0.0	0.0	0.0	0.0	0.0	0.0	529.0	0.0
93	44.0	101.0	0.0	55.0	0.0	55.0	0.0	0.0	0.0	0.0	0.0	0.0	0.0	0.0	0.0	0.0	0.0	0.0	0.0	0.0	0.0	0.0	0.0	0.0	0.0	0.0	0.0	0.0	11.0	0.0	0.0	0.0	22.0	0.0	0.0	0.0	0.0	0.0	0.0	0.0	0.0	0.0	0.0	0.0	0.0	0.0	0.0	101.0	11.0
94	1421.0	1047.0	0.0	2618.0	111.0	224.0	332.0	0.0	0.0	23.0	67.0	0.0	21.0	31.0	198.0	0.0	0.0	123.0	0.0	21.0	132.0	9.0	224.0	0.0	0.0	0.0	0.0	785.0	0.0	0.0	926.0	1309.0	2299.0	0.0	84.0	0.0	108.0	0.0	406.0	224.0	224.0	0.0	0.0	0.0	0.0	0.0	0.0	52377.0	0.0
95	3552.0	544.0	970.0	51.0	0.0	0.0	0.0	0.0	191.0	0.0	0.0	66.0	66.0	0.0	0.0	0.0	7.0	22.0	44.0	0.0	7.0	73.0	0.0	22.0	0.0	51.0	0.0	0.0	0.0	44.0	0.0	0.0	66.0	73.0	0.0	110.0	0.0	0.0	0.0	2684.0	1703.0	51.0	227.0	0.0	0.0	79.0	0.0	73.0	22.0
96	5456.0	7126.0	846.0	1313.0	0.0	200.0	104.0	0.0	0.0	16.0	0.0	18.0	0.0	31.0	167.0	98.0	0.0	0.0	0.0	21.0	149.0	0.0	222.0	0.0	63.0	0.0	0.0	412.0	601.0	0.0	124.0	1820.0	1021.0	0.0	84.0	48.0	0.0	132.0	171.0	0.0	0.0	0.0	0.0	0.0	0.0	0.0	0.0	19822.0	0.0
97	11159.0	2186.0	4350.0	270.0	0.0	0.0	0.0	63.0	1104.0	16.0	0.0	2132.0	2145.0	0.0	0.0	0.0	0.0	0.0	270.0	10.0	0.0	428.0	0.0	108.0	0.0	360.0	0.0	0.0	180.0	360.0	0.0	0.0	450.0	0.0	0.0	405.0	0.0	0.0	0.0	9265.0	956.0	52.0	946.0	0.0	0.0	199.0	0.0	112.0	193.0
98	16343.0	3923.0	6434.0	851.0	0.0	94.0	0.0	110.0	80.0	23.0	0.0	30.0	21.0	31.0	0.0	269.0	0.0	85.0	560.0	0.0	0.0	29.0	0.0	10338.0	76.0	1300.0	0.0	0.0	201.0	75.0	0.0	0.0	627.0	80.0	0.0	134.0	0.0	0.0	0.0	919.0	134.0	224.0	41.0	0.0	0.0	27929.0	0.0	179.0	5253.0
99	16523.0	9052.0	8817.0	774.0	57.0	168.0	0.0	285.0	161.0	16.0	54.0	30.0	21.0	0.0	0.0	336.0	134.0	114.0	706.0	0.0	74.0	63.0	0.0	3373.0	403.0	471.0	0.0	0.0	841.0	83.0	0.0	0.0	1021.0	120.0	51.0	67.0	0.0	269.0	0.0	774.0	95.0	144.0	88.0	0.0	0.0	3292.0	43.0	706.0	3567.0
100	4979.0	471.0	1226.0	62.0	0.0	0.0	0.0	0.0	262.0	0.0	0.0	94.0	62.0	0.0	0.0	0.0	0.0	0.0	94.0	0.0	0.0	83.0	0.0	0.0	0.0	146.0	0.0	0.0	62.0	31.0	0.0	0.0	73.0	0.0	0.0	83.0	0.0	0.0	0.0	2610.0	2558.0	0.0	104.0	0.0	31.0	93.0	0.0	31.0	52.0
101	949.0	27419.0	182.0	1058.0	0.0	325.0	122.0	0.0	80.0	0.0	0.0	30.0	35.0	0.0	0.0	308.0	0.0	0.0	0.0	21.0	0.0	0.0	292.0	0.0	281.0	0.0	0.0	0.0	669.0	0.0	0.0	0.0	596.0	0.0	75.0	0.0	0.0	264.0	171.0	170.0	0.0	0.0	0.0	0.0	0.0	0.0	80.0	267.0	0.0
102	456.0	102.0	32.0	170.0	0.0	0.0	0.0	0.0	0.0	0.0	0.0	0.0	0.0	206.0	0.0	0.0	9.0	32.0	9.0	0.0	0.0	0.0	0.0	0.0	0.0	0.0	0.0	0.0	0.0	0.0	0.0	0.0	205.0	0.0	0.0	21.0	0.0	0.0	0.0	9.0	0.0	0.0	9.0	0.0	0.0	0.0	68.0	0.0	0.0
103	468.0	398.0	52.0	832.0	0.0	0.0	0.0	0.0	0.0	0.0	0.0	0.0	0.0	0.0	320.0	0.0	0.0	0.0	0.0	0.0	124.0	0.0	104.0	0.0	0.0	0.0	0.0	242.0	0.0	0.0	213.0	485.0	381.0	0.0	0.0	0.0	92.0	0.0	0.0	0.0	0.0	0.0	0.0	0.0	0.0	0.0	0.0	8970.0	0.0
104	5333.0	2973.0	931.0	370.0	0.0	105.0	0.0	899.0	0.0	16.0	0.0	0.0	0.0	0.0	0.0	0.0	296.0	123.0	349.0	0.0	0.0	0.0	0.0	0.0	0.0	179.0	0.0	0.0	179.0	30.0	0.0	0.0	740.0	0.0	0.0	0.0	0.0	264.0	0.0	0.0	0.0	65.0	0.0	0.0	0.0	0.0	0.0	370.0	0.0
105	332.0	623.0	83.0	415.0	0.0	0.0	0.0	0.0	0.0	0.0	122.0	0.0	0.0	0.0	106.0	0.0	0.0	0.0	0.0	0.0	91.0	0.0	124.0	0.0	83.0	0.0	0.0	124.0	0.0	0.0	14716.0	290.0	249.0	0.0	0.0	0.0	33.0	0.0	0.0	0.0	0.0	0.0	0.0	0.0	0.0	0.0	0.0	47723.0	0.0
106	361.0	101.0	112.0	168.0	0.0	56.0	0.0	0.0	0.0	33.0	11.0	0.0	0.0	280.0	0.0	0.0	0.0	0.0	11.0	0.0	0.0	0.0	0.0	0.0	0.0	0.0	0.0	11.0	22.0	0.0	0.0	0.0	487.0	0.0	0.0	22.0	0.0	11.0	0.0	0.0	0.0	11.0	0.0	0.0	44.0	0.0	241.0	0.0	0.0
107	1965.0	12620.0	258.0	1189.0	0.0	157.0	489.0	0.0	48.0	0.0	0.0	129.0	82.0	0.0	0.0	308.0	0.0	0.0	206.0	0.0	0.0	0.0	603.0	0.0	332.0	189.0	0.0	115.0	603.0	0.0	0.0	211.0	896.0	0.0	131.0	0.0	50.0	264.0	149.0	155.0	0.0	0.0	31.0	0.0	0.0	0.0	0.0	396.0	0.0
108	12399.0	1325.0	5276.0	118.0	0.0	84.0	0.0	0.0	7690.0	0.0	0.0	117.0	142.0	0.0	0.0	0.0	70.0	0.0	449.0	0.0	0.0	1301.0	0.0	130.0	0.0	402.0	0.0	0.0	0.0	6120.0	0.0	0.0	496.0	567.0	0.0	1277.0	0.0	0.0	0.0	20562.0	688.0	70.0	1206.0	0.0	0.0	93.0	0.0	189.0	142.0
109	4735.0	557.0	671.0	86.0	0.0	0.0	0.0	166.0	0.0	0.0	0.0	0.0	0.0	53.0	0.0	32.0	54.0	0.0	189.0	0.0	0.0	0.0	0.0	0.0	0.0	119.0	0.0	0.0	32.0	0.0	0.0	0.0	313.0	0.0	0.0	0.0	0.0	64.0	0.0	43.0	0.0	232.0	0.0	0.0	0.0	0.0	0.0	21.0	0.0
110	9710.0	1434.0	3367.0	286.0	45.0	0.0	0.0	87.0	0.0	33.0	67.0	0.0	0.0	0.0	0.0	0.0	104.0	199.0	619.0	0.0	0.0	0.0	0.0	75.0	0.0	407.0	0.0	0.0	75.0	0.0	0.0	0.0	543.0	75.0	0.0	125.0	0.0	0.0	0.0	75.0	0.0	1344.0	77.0	0.0	45.0	45.0	0.0	135.0	0.0
111	75.0	65.0	0.0	98.0	0.0	0.0	0.0	0.0	0.0	0.0	0.0	0.0	0.0	0.0	0.0	0.0	0.0	0.0	0.0	0.0	0.0	0.0	20.0	0.0	10.0	0.0	0.0	20.0	10.0	0.0	0.0	10.0	20.0	0.0	0.0	10.0	0.0	10.0	0.0	0.0	0.0	0.0	0.0	0.0	0.0	0.0	0.0	144.0	0.0
112	265.0	321.0	10.0	239.0	10.0	0.0	10.0	0.0	0.0	0.0	0.0	0.0	0.0	0.0	10.0	0.0	0.0	0.0	0.0	0.0	20.0	0.0	10.0	0.0	0.0	45.0	0.0	8768.0	0.0	0.0	0.0	0.0	10.0	0.0	0.0	0.0	0.0	0.0	66.0	0.0	0.0	0.0	0.0	0.0	0.0	0.0	0.0	510.0	0.0
113	1112.0	3826.0	192.0	240.0	0.0	226.0	0.0	0.0	0.0	0.0	0.0	0.0	0.0	0.0	0.0	0.0	0.0	54.0	75.0	0.0	0.0	0.0	123.0	0.0	0.0	54.0	0.0	0.0	377.0	103.0	44.0	68.0	274.0	0.0	240.0	0.0	0.0	68.0	68.0	54.0	0.0	0.0	0.0	0.0	0.0	0.0	0.0	872.0	0.0
114	4994.0	13598.0	691.0	1297.0	89.0	3307.0	122.0	0.0	0.0	0.0	67.0	0.0	0.0	21.0	167.0	160.0	0.0	0.0	216.0	0.0	91.0	0.0	0.0	0.0	76.0	0.0	0.0	270.0	821.0	0.0	454.0	282.0	1059.0	0.0	994.0	0.0	0.0	148.0	0.0	0.0	0.0	0.0	0.0	0.0	0.0	0.0	0.0	9694.0	0.0
115	793.0	133.0	234.0	223.0	10.0	0.0	0.0	21.0	0.0	21.0	0.0	0.0	0.0	447.0	0.0	10.0	32.0	101.0	0.0	0.0	0.0	0.0	0.0	0.0	0.0	0.0	0.0	0.0	10.0	0.0	0.0	0.0	616.0	0.0	0.0	0.0	0.0	0.0	0.0	21.0	0.0	0.0	0.0	0.0	86.0	0.0	383.0	0.0	10.0
116	5996.0	4904.0	1360.0	498.0	111.0	0.0	0.0	832.0	0.0	0.0	0.0	0.0	0.0	116.0	0.0	86.0	0.0	95.0	804.0	43.0	0.0	0.0	0.0	0.0	229.0	0.0	0.0	154.0	459.0	0.0	0.0	0.0	1021.0	0.0	42.0	0.0	50.0	421.0	0.0	287.0	0.0	172.0	0.0	0.0	0.0	191.0	55.0	2893.0	61.0
117	178.0	128.0	79.0	18.0	0.0	0.0	0.0	0.0	0.0	0.0	0.0	0.0	0.0	18.0	0.0	0.0	18.0	0.0	0.0	0.0	0.0	0.0	0.0	0.0	0.0	8.0	0.0	0.0	0.0	0.0	0.0	0.0	237.0	0.0	0.0	0.0	0.0	0.0	0.0	0.0	0.0	0.0	0.0	0.0	0.0	0.0	28.0	0.0	0.0
118	4034.0	3413.0	931.0	6379.0	89.0	0.0	896.0	55.0	64.0	0.0	206.0	0.0	21.0	53.0	655.0	0.0	119.0	0.0	0.0	3505.0	165.0	53.0	2724.0	75.0	0.0	160.0	0.0	0.0	0.0	0.0	0.0	169.0	7586.0	56.0	0.0	0.0	125.0	132.0	192.0	241.0	153.0	0.0	67.0	0.0	448.0	0.0	55.0	896.0	0.0
119	578.0	492.0	149.0	1307.0	32.0	0.0	0.0	0.0	0.0	0.0	0.0	0.0	0.0	0.0	0.0	0.0	42.0	53.0	42.0	0.0	0.0	0.0	0.0	64.0	0.0	0.0	2817.0	0.0	64.0	0.0	0.0	53.0	2860.0	0.0	0.0	0.0	0.0	0.0	42.0	0.0	0.0	0.0	0.0	0.0	107.0	0.0	0.0	96.0	0.0
120	291.0	340.0	72.0	655.0	0.0	0.0	104.0	0.0	0.0	0.0	67.0	0.0	0.0	0.0	2599.0	0.0	0.0	0.0	0.0	21.0	1287.0	0.0	170.0	0.0	0.0	0.0	0.0	121.0	0.0	0.0	0.0	145.0	461.0	0.0	0.0	0.0	1878.0	0.0	0.0	0.0	0.0	0.0	0.0	0.0	0.0	0.0	0.0	7895.0	0.0
121	4160.0	2052.0	505.0	1307.0	0.0	0.0	0.0	0.0	0.0	112.0	0.0	0.0	0.0	17407.0	0.0	0.0	224.0	435.0	168.0	10.0	66.0	0.0	0.0	0.0	0.0	0.0	0.0	0.0	112.0	0.0	0.0	0.0	3401.0	0.0	0.0	0.0	0.0	0.0	0.0	98.0	0.0	0.0	0.0	0.0	154.0	0.0	14995.0	281.0	70.0
122	135217.0	1174.0	37787.0	1120.0	0.0	73.0	0.0	63.0	242.0	85.0	0.0	210.0	57.0	31.0	0.0	0.0	343.0	0.0	12702.0	10.0	0.0	131.0	0.0	303.0	0.0	12889.0	0.0	0.0	0.0	326.0	0.0	0.0	453.0	2214.0	0.0	1048.0	0.0	0.0	0.0	919.0	401.0	355.0	51.0	0.0	0.0	693.0	0.0	293.0	335.0
123	1464.0	1061.0	233.0	8278.0	89.0	0.0	122.0	0.0	0.0	0.0	665.0	0.0	0.0	0.0	148.0	0.0	0.0	256.0	169.0	76.0	0.0	0.0	275.0	0.0	0.0	0.0	0.0	0.0	233.0	0.0	0.0	0.0	91932.0	0.0	0.0	0.0	0.0	0.0	1111.0	0.0	0.0	0.0	0.0	0.0	3247.0	0.0	30.0	1379.0	0.0
124	675.0	211.0	27.0	698.0	0.0	0.0	91.0	59.0	0.0	0.0	0.0	0.0	0.0	0.0	0.0	0.0	0.0	0.0	59.0	308.0	0.0	0.0	73.0	27.0	0.0	27.0	0.0	27.0	0.0	0.0	0.0	18.0	616.0	0.0	0.0	41.0	0.0	0.0	0.0	50.0	0.0	0.0	0.0	0.0	82.0	0.0	0.0	73.0	0.0
125	510.0	4812.0	63.0	207.0	0.0	39.0	0.0	0.0	0.0	0.0	0.0	0.0	0.0	0.0	0.0	39.0	0.0	0.0	0.0	0.0	0.0	0.0	0.0	55.0	0.0	0.0	0.0	39.0	135.0	0.0	44.0	39.0	191.0	0.0	0.0	0.0	0.0	0.0	0.0	0.0	0.0	0.0	0.0	0.0	0.0	0.0	0.0	359.0	0.0
126	3593.0	15570.0	939.0	328.0	71.0	84.0	0.0	63.0	64.0	0.0	0.0	30.0	21.0	74.0	0.0	468.0	0.0	0.0	117.0	0.0	0.0	19.0	0.0	97.0	281.0	211.0	0.0	0.0	15171.0	0.0	0.0	0.0	610.0	64.0	131.0	0.0	0.0	744.0	0.0	305.0	0.0	93.0	0.0	0.0	0.0	79.0	0.0	93.0	152.0
127	3644.0	795.0	1051.0	134.0	0.0	24.0	0.0	0.0	35457.0	0.0	0.0	173.0	153.0	0.0	0.0	0.0	48.0	0.0	110.0	0.0	0.0	4109.0	0.0	65.0	0.0	0.0	0.0	0.0	36.0	637.0	0.0	0.0	171.0	36.0	0.0	110.0	0.0	0.0	0.0	10102.0	191.0	0.0	1113.0	0.0	0.0	0.0	0.0	12.0	0.0
128	3414.0	468.0	1344.0	67.0	0.0	0.0	0.0	0.0	921.0	0.0	0.0	377.0	515.0	0.0	0.0	0.0	22.0	0.0	113.0	0.0	0.0	158.0	0.0	7.0	0.0	113.0	0.0	0.0	22.0	90.0	0.0	0.0	45.0	22.0	0.0	90.0	0.0	0.0	0.0	3248.0	133.0	22.0	226.0	0.0	22.0	0.0	0.0	30.0	52.0
129	24115.0	4184.0	9506.0	483.0	0.0	126.0	0.0	317.0	217.0	102.0	67.0	0.0	21.0	84.0	198.0	73.0	241.0	0.0	1209.0	0.0	66.0	0.0	0.0	3612.0	169.0	749.0	0.0	0.0	677.0	37.0	0.0	0.0	798.0	88.0	0.0	217.0	41.0	148.0	128.0	1064.0	0.0	144.0	20.0	0.0	66.0	14488.0	0.0	846.0	3700.0
130	0.0	0.0	0.0	0.0	0.0	0.0	0.0	0.0	0.0	0.0	0.0	0.0	0.0	0.0	0.0	0.0	0.0	0.0	0.0	0.0	0.0	0.0	0.0	0.0	0.0	0.0	0.0	0.0	0.0	0.0	0.0	0.0	0.0	0.0	0.0	0.0	0.0	0.0	0.0	0.0	0.0	0.0	0.0	0.0	0.0	0.0	0.0	0.0	0.0
131	126.0	30.0	30.0	398.0	0.0	6.0	138.0	0.0	0.0	0.0	0.0	0.0	0.0	0.0	18.0	0.0	0.0	0.0	0.0	9955.0	0.0	0.0	211.0	0.0	0.0	0.0	0.0	30.0	30.0	0.0	0.0	6.0	531.0	0.0	0.0	0.0	18.0	0.0	18.0	0.0	0.0	0.0	0.0	0.0	42.0	0.0	0.0	187.0	0.0
132	16227.0	1192.0	2870.0	523.0	71.0	0.0	0.0	261.0	0.0	92.0	0.0	0.0	0.0	0.0	0.0	0.0	119.0	60.0	742.0	0.0	0.0	19.0	0.0	65.0	0.0	279.0	0.0	0.0	85.0	53.0	0.0	0.0	1021.0	72.0	0.0	67.0	0.0	60.0	0.0	145.0	0.0	936.0	0.0	0.0	0.0	159.0	0.0	97.0	0.0
133	14823.0	24406.0	4163.0	646.0	80.0	215.0	0.0	166.0	129.0	0.0	54.0	30.0	117.0	53.0	0.0	287.0	104.0	76.0	897.0	0.0	0.0	43.0	0.0	1963.0	251.0	538.0	0.0	0.0	1866.0	0.0	0.0	0.0	753.0	112.0	65.0	96.0	0.0	394.0	0.0	2225.0	153.0	52.0	124.0	0.0	0.0	2359.0	43.0	538.0	4163.0
134	815.0	1332.0	198.0	994.0	0.0	0.0	104.0	0.0	0.0	0.0	0.0	0.0	0.0	0.0	2580.0	0.0	0.0	0.0	0.0	10.0	1889.0	0.0	119.0	0.0	0.0	0.0	0.0	218.0	0.0	0.0	0.0	298.0	715.0	0.0	0.0	48.0	1492.0	0.0	0.0	0.0	0.0	0.0	0.0	0.0	0.0	0.0	0.0	6383.0	0.0
135	4336.0	40895.0	671.0	763.0	0.0	4611.0	0.0	0.0	0.0	0.0	108.0	0.0	0.0	0.0	0.0	1985.0	0.0	0.0	244.0	0.0	0.0	0.0	0.0	0.0	1239.0	0.0	0.0	0.0	7268.0	0.0	0.0	0.0	580.0	0.0	831.0	0.0	0.0	2626.0	0.0	183.0	0.0	0.0	0.0	0.0	0.0	133.0	0.0	1435.0	0.0
136	801.0	714.0	0.0	3921.0	0.0	0.0	22623.0	0.0	0.0	16.0	67.0	0.0	0.0	0.0	498.0	86.0	0.0	0.0	0.0	43.0	129.0	0.0	48247.0	0.0	0.0	0.0	0.0	129.0	281.0	0.0	62.0	151.0	1473.0	0.0	86.0	0.0	0.0	0.0	173.0	0.0	0.0	0.0	0.0	0.0	108.0	0.0	0.0	1104.0	0.0
137	1527.0	2328.0	133.0	515.0	0.0	57.0	38.0	0.0	0.0	0.0	0.0	0.0	0.0	0.0	0.0	0.0	0.0	0.0	38.0	0.0	0.0	0.0	38.0	0.0	0.0	0.0	0.0	0.0	171.0	0.0	579.0	141.0	706.0	0.0	0.0	0.0	0.0	0.0	0.0	0.0	0.0	0.0	0.0	0.0	0.0	0.0	0.0	3327.0	0.0
138	1157.0	378.0	432.0	545.0	144.0	0.0	0.0	0.0	0.0	16.0	58.0	0.0	0.0	774.0	0.0	0.0	40.0	1702.0	99.0	0.0	0.0	0.0	0.0	0.0	58.0	0.0	0.0	0.0	58.0	0.0	0.0	0.0	1788.0	0.0	0.0	0.0	0.0	0.0	72.0	0.0	0.0	0.0	0.0	0.0	162.0	0.0	1391.0	202.0	0.0
139	2859.0	2992.0	332.0	2493.0	0.0	0.0	524.0	0.0	0.0	0.0	54.0	0.0	0.0	63.0	687.0	0.0	0.0	0.0	0.0	87.0	149.0	0.0	631.0	0.0	0.0	0.0	0.0	2759.0	0.0	0.0	80.0	3059.0	1277.0	0.0	0.0	0.0	360.0	0.0	0.0	0.0	0.0	0.0	0.0	0.0	0.0	0.0	30.0	13021.0	61.0
140	1569.0	1130.0	156.0	47492.0	102.0	0.0	647.0	0.0	0.0	0.0	882.0	0.0	0.0	21.0	313.0	0.0	0.0	123.0	0.0	65.0	107.0	0.0	13560.0	0.0	0.0	0.0	0.0	156.0	0.0	0.0	0.0	0.0	58289.0	0.0	0.0	0.0	0.0	0.0	2180.0	0.0	0.0	0.0	0.0	0.0	2486.0	0.0	30.0	3327.0	0.0
141	8918.0	5925.0	1374.0	946.0	57.0	94.0	0.0	816.0	64.0	0.0	0.0	18.0	0.0	116.0	0.0	160.0	104.0	275.0	397.0	0.0	0.0	0.0	0.0	0.0	213.0	198.0	0.0	0.0	412.0	53.0	0.0	84.0	1532.0	40.0	122.0	0.0	67.0	412.0	106.0	305.0	0.0	0.0	0.0	0.0	111.0	133.0	111.0	992.0	81.0
142	3268.0	2575.0	655.0	370.0	0.0	0.0	0.0	190.0	0.0	0.0	0.0	0.0	0.0	0.0	0.0	0.0	0.0	85.0	218.0	0.0	74.0	0.0	0.0	0.0	123.0	0.0	0.0	0.0	199.0	0.0	0.0	66.0	323.0	40.0	0.0	0.0	0.0	304.0	0.0	142.0	0.0	0.0	0.0	0.0	0.0	0.0	0.0	3038.0	0.0
143	7840.0	800.0	2439.0	297.0	57.0	0.0	0.0	55.0	0.0	33.0	0.0	0.0	0.0	0.0	0.0	0.0	477.0	0.0	484.0	0.0	0.0	0.0	0.0	0.0	0.0	204.0	0.0	0.0	37.0	0.0	0.0	0.0	595.0	279.0	0.0	38.0	0.0	0.0	0.0	204.0	0.0	1806.0	0.0	0.0	66.0	0.0	0.0	0.0	91.0
144	3559.0	9253.0	389.0	322.0	0.0	483.0	0.0	0.0	0.0	0.0	0.0	0.0	0.0	0.0	0.0	698.0	0.0	0.0	134.0	0.0	0.0	29.0	0.0	0.0	498.0	53.0	0.0	0.0	2350.0	0.0	0.0	0.0	429.0	0.0	554.0	0.0	41.0	3987.0	0.0	94.0	0.0	0.0	0.0	0.0	0.0	0.0	0.0	523.0	0.0
145	498.0	448.0	0.0	648.0	0.0	0.0	0.0	0.0	0.0	0.0	0.0	0.0	0.0	0.0	732.0	0.0	0.0	0.0	0.0	0.0	1044.0	0.0	99.0	0.0	0.0	0.0	0.0	199.0	0.0	0.0	204.0	399.0	199.0	0.0	0.0	0.0	394.0	0.0	106.0	0.0	0.0	0.0	0.0	99.0	0.0	0.0	0.0	72343.0	0.0
146	1100.0	1044.0	310.0	7733.0	164.0	0.0	104.0	0.0	0.0	0.0	1059.0	0.0	0.0	0.0	254.0	0.0	0.0	0.0	169.0	21.0	0.0	0.0	225.0	0.0	0.0	0.0	0.0	84.0	451.0	0.0	56.0	0.0	165457.0	0.0	0.0	0.0	16.0	0.0	1432.0	0.0	0.0	0.0	0.0	0.0	4431.0	0.0	241.0	846.0	0.0
147	274.0	549.0	91.0	595.0	0.0	0.0	0.0	0.0	0.0	0.0	0.0	0.0	0.0	0.0	106.0	0.0	0.0	0.0	0.0	0.0	99.0	0.0	0.0	0.0	0.0	0.0	0.0	183.0	91.0	0.0	7500.0	229.0	183.0	0.0	0.0	0.0	0.0	0.0	0.0	0.0	0.0	0.0	0.0	45.0	0.0	0.0	0.0	48904.0	0.0
148	4709.0	5382.0	633.0	17375.0	766.0	84.0	0.0	0.0	0.0	0.0	3558.0	0.0	21.0	95.0	0.0	0.0	89.0	437.0	474.0	43.0	74.0	0.0	197.0	0.0	76.0	144.0	0.0	128.0	672.0	0.0	26.0	0.0	136191.0	0.0	0.0	0.0	0.0	165.0	3121.0	0.0	0.0	0.0	41.0	0.0	43497.0	0.0	297.0	4234.0	71.0
149	8366.0	1083.0	2338.0	64.0	0.0	0.0	0.0	0.0	375.0	0.0	0.0	160.0	343.0	0.0	0.0	0.0	0.0	0.0	235.0	0.0	0.0	203.0	0.0	32.0	0.0	117.0	0.0	0.0	0.0	150.0	0.0	0.0	193.0	96.0	0.0	160.0	0.0	53.0	0.0	4837.0	2713.0	0.0	375.0	0.0	0.0	64.0	0.0	96.0	61.0
150	0.0	0.0	0.0	0.0	0.0	0.0	0.0	0.0	0.0	0.0	0.0	0.0	0.0	0.0	0.0	0.0	0.0	0.0	0.0	0.0	0.0	0.0	0.0	0.0	0.0	0.0	0.0	0.0	0.0	0.0	0.0	0.0	0.0	0.0	0.0	0.0	0.0	0.0	0.0	0.0	0.0	0.0	0.0	0.0	0.0	0.0	0.0	0.0	0.0
151	5991.0	10123.0	1012.0	1756.0	57.0	268.0	122.0	158.0	0.0	0.0	0.0	0.0	0.0	42.0	106.0	110.0	0.0	114.0	247.0	43.0	190.0	0.0	0.0	0.0	115.0	0.0	0.0	360.0	661.0	30.0	80.0	409.0	1532.0	0.0	140.0	0.0	125.0	0.0	0.0	268.0	0.0	0.0	0.0	0.0	66.0	79.0	99.0	4919.0	0.0
152	4703.0	8052.0	712.0	69910.0	1109.0	136.0	524.0	39.0	0.0	0.0	25601.0	0.0	0.0	74.0	274.0	86.0	0.0	1064.0	570.0	0.0	124.0	29.0	1068.0	0.0	0.0	0.0	0.0	570.0	1140.0	0.0	204.0	225.0	236098.0	56.0	0.0	0.0	217.0	132.0	18257.0	427.0	76.0	39.0	0.0	0.0	9193.0	0.0	427.0	19526.0	203.0
153	4409.0	17317.0	641.0	1309.0	0.0	1102.0	87.0	39.0	0.0	0.0	67.0	43.0	21.0	0.0	0.0	2772.0	89.0	95.0	0.0	0.0	66.0	43.0	0.0	0.0	1354.0	0.0	0.0	154.0	10427.0	0.0	80.0	0.0	1277.0	64.0	676.0	48.0	0.0	20319.0	171.0	668.0	76.0	39.0	67.0	0.0	88.0	119.0	55.0	347.0	111.0
154	2907.0	1881.0	598.0	2052.0	0.0	105.0	192.0	39.0	80.0	0.0	67.0	6.0	0.0	0.0	30938.0	0.0	0.0	0.0	213.0	43.0	8087.0	9.0	0.0	0.0	63.0	0.0	0.0	598.0	213.0	0.0	142.0	384.0	1532.0	0.0	75.0	0.0	38432.0	0.0	256.0	0.0	0.0	0.0	0.0	0.0	266.0	0.0	0.0	19027.0	0.0
155	1125.0	6442.0	199.0	570.0	0.0	0.0	0.0	0.0	0.0	0.0	0.0	0.0	0.0	0.0	0.0	0.0	0.0	0.0	0.0	0.0	0.0	0.0	0.0	0.0	0.0	0.0	0.0	0.0	270.0	0.0	222.0	0.0	242.0	0.0	0.0	0.0	0.0	99.0	0.0	0.0	0.0	0.0	0.0	0.0	0.0	0.0	0.0	812.0	0.0
156	7246.0	97189.0	1185.0	609.0	57.0	169.0	0.0	0.0	0.0	0.0	67.0	18.0	0.0	63.0	0.0	677.0	0.0	0.0	270.0	21.0	0.0	0.0	0.0	130.0	270.0	0.0	0.0	0.0	8195.0	121.0	0.0	0.0	982.0	56.0	203.0	0.0	75.0	677.0	106.0	338.0	0.0	0.0	20.0	0.0	0.0	0.0	30.0	440.0	111.0
157	17667.0	9183.0	3265.0	2244.0	351.0	273.0	0.0	524.0	0.0	0.0	81.0	0.0	35.0	53.0	0.0	172.0	0.0	199.0	1282.0	10.0	132.0	0.0	0.0	108.0	191.0	224.0	0.0	566.0	1078.0	0.0	142.0	790.0	2299.0	120.0	75.0	96.0	16.0	612.0	427.0	845.0	0.0	39.0	77.0	0.0	199.0	146.0	0.0	19677.0	111.0
158	970.0	1202.0	116.0	42140.0	276.0	0.0	437.0	0.0	0.0	0.0	909.0	0.0	0.0	0.0	194.0	0.0	0.0	0.0	116.0	274.0	0.0	0.0	659.0	0.0	0.0	0.0	0.0	0.0	659.0	0.0	80.0	155.0	151836.0	0.0	0.0	0.0	67.0	82.0	1560.0	0.0	0.0	0.0	0.0	0.0	5316.0	0.0	68.0	4151.0	0.0
159	2153.0	22133.0	565.0	1650.0	360.0	472.0	262.0	95.0	64.0	0.0	312.0	30.0	35.0	42.0	0.0	616.0	0.0	0.0	0.0	21.0	0.0	19.0	1241.0	0.0	1086.0	0.0	0.0	0.0	738.0	0.0	0.0	98.0	943.0	0.0	263.0	0.0	0.0	612.0	363.0	0.0	76.0	0.0	20.0	0.0	88.0	0.0	43.0	770.0	0.0
160	1182.0	5743.0	199.0	356.0	0.0	42.0	42.0	0.0	0.0	0.0	0.0	0.0	0.0	0.0	0.0	0.0	0.0	0.0	0.0	10.0	0.0	0.0	0.0	0.0	0.0	0.0	0.0	0.0	427.0	0.0	276.0	169.0	270.0	0.0	0.0	0.0	0.0	42.0	0.0	0.0	0.0	0.0	0.0	0.0	0.0	0.0	0.0	627.0	0.0
161	453.0	168.0	16.0	3267.0	42.0	0.0	67.0	0.0	0.0	0.0	149.0	0.0	0.0	0.0	285.0	0.0	0.0	0.0	42.0	32.0	67.0	16.0	0.0	0.0	0.0	0.0	0.0	0.0	16.0	0.0	0.0	0.0	31384.0	0.0	0.0	0.0	0.0	0.0	320.0	0.0	0.0	0.0	0.0	0.0	1287.0	0.0	0.0	75.0	0.0
162	3424.0	383.0	1182.0	0.0	0.0	0.0	0.0	0.0	10143.0	0.0	0.0	86.0	82.0	0.0	0.0	0.0	0.0	0.0	212.0	0.0	0.0	236.0	0.0	86.0	0.0	48.0	0.0	0.0	0.0	1359.0	0.0	0.0	122.0	163.0	0.0	448.0	0.0	48.0	0.0	6914.0	363.0	32.0	415.0	0.0	0.0	16.0	0.0	0.0	81.0
163	5410.0	4316.0	1266.0	844.0	0.0	0.0	0.0	467.0	0.0	0.0	0.0	0.0	0.0	0.0	0.0	98.0	0.0	142.0	437.0	0.0	0.0	0.0	0.0	75.0	172.0	0.0	0.0	0.0	516.0	0.0	0.0	183.0	609.0	0.0	51.0	0.0	0.0	1016.0	0.0	218.0	0.0	0.0	0.0	0.0	0.0	66.0	0.0	2749.0	50.0
164	1684.0	724.0	828.0	498.0	75.0	0.0	0.0	0.0	0.0	150.0	56.0	0.0	0.0	3219.0	0.0	0.0	0.0	3068.0	141.0	0.0	0.0	19.0	0.0	0.0	0.0	56.0	0.0	0.0	131.0	0.0	0.0	0.0	715.0	0.0	0.0	0.0	0.0	65.0	0.0	65.0	0.0	0.0	0.0	0.0	0.0	0.0	2902.0	188.0	0.0
165	1541.0	2603.0	156.0	858.0	0.0	0.0	122.0	0.0	0.0	0.0	0.0	0.0	0.0	0.0	0.0	0.0	0.0	0.0	0.0	0.0	0.0	0.0	55.0	0.0	73.0	0.0	0.0	283.0	120.0	0.0	0.0	366.0	452.0	0.0	42.0	0.0	0.0	0.0	0.0	0.0	0.0	0.0	0.0	0.0	0.0	0.0	0.0	5787.0	0.0
166	2059.0	3615.0	786.0	864.0	0.0	0.0	104.0	0.0	0.0	0.0	0.0	30.0	0.0	0.0	0.0	0.0	0.0	0.0	172.0	32.0	0.0	0.0	251.0	0.0	63.0	0.0	0.0	0.0	141.0	0.0	240.0	78.0	707.0	0.0	0.0	0.0	0.0	0.0	0.0	94.0	0.0	125.0	0.0	0.0	0.0	0.0	0.0	1591.0	0.0
167	9748.0	2385.0	4040.0	486.0	80.0	0.0	0.0	10441.0	0.0	0.0	0.0	0.0	0.0	0.0	0.0	0.0	0.0	0.0	498.0	0.0	0.0	0.0	0.0	194.0	109.0	279.0	0.0	0.0	133.0	0.0	0.0	0.0	438.0	64.0	0.0	0.0	0.0	133.0	448.0	304.0	76.0	65.0	67.0	0.0	0.0	462.0	0.0	389.0	571.0
168	0.0	0.0	0.0	0.0	0.0	0.0	157.0	0.0	0.0	0.0	0.0	0.0	0.0	0.0	76.0	0.0	0.0	0.0	0.0	120.0	0.0	0.0	0.0	0.0	0.0	0.0	0.0	0.0	0.0	0.0	0.0	0.0	1021.0	0.0	0.0	0.0	0.0	0.0	0.0	0.0	0.0	0.0	0.0	0.0	0.0	0.0	0.0	0.0	0.0
169	1133.0	158.0	377.0	0.0	0.0	0.0	0.0	0.0	77.0	0.0	0.0	21.0	10.0	0.0	0.0	0.0	0.0	10.0	88.0	0.0	0.0	21.0	0.0	21.0	21.0	31.0	0.0	0.0	56.0	21.0	0.0	10.0	0.0	0.0	0.0	0.0	0.0	0.0	0.0	822.0	938.0	0.0	67.0	0.0	10.0	0.0	0.0	31.0	10.0
170	10774.0	1799.0	9607.0	76.0	0.0	0.0	0.0	0.0	1267.0	33.0	0.0	4360.0	76.0	0.0	0.0	0.0	50.0	0.0	278.0	0.0	0.0	177.0	0.0	216.0	0.0	405.0	0.0	0.0	126.0	152.0	0.0	0.0	329.0	253.0	0.0	1090.0	0.0	0.0	0.0	15971.0	28512.0	0.0	532.0	0.0	0.0	106.0	0.0	177.0	264.0
171	193.0	123.0	35.0	599.0	0.0	0.0	0.0	0.0	0.0	0.0	0.0	0.0	0.0	0.0	2748.0	0.0	0.0	0.0	52.0	21.0	15457.0	0.0	88.0	0.0	0.0	35.0	0.0	141.0	0.0	0.0	35.0	88.0	299.0	0.0	0.0	0.0	3437.0	0.0	0.0	0.0	0.0	0.0	0.0	0.0	0.0	0.0	0.0	12919.0	0.0
172	21514.0	782.0	11585.0	198.0	0.0	0.0	0.0	0.0	258.0	33.0	0.0	142.0	95.0	0.0	0.0	0.0	134.0	0.0	2866.0	0.0	0.0	43.0	0.0	216.0	0.0	1235.0	0.0	0.0	106.0	774.0	0.0	0.0	437.0	3629.0	0.0	278.0	0.0	0.0	0.0	1548.0	612.0	118.0	213.0	0.0	0.0	266.0	0.0	79.0	50.0
173	17073.0	5857.0	3666.0	715.0	0.0	0.0	0.0	63.0	80.0	23.0	0.0	216.0	167.0	42.0	0.0	98.0	164.0	142.0	564.0	0.0	0.0	53.0	0.0	2169.0	76.0	759.0	0.0	0.0	282.0	83.0	0.0	0.0	1021.0	0.0	0.0	153.0	0.0	195.0	0.0	2408.0	498.0	195.0	98.0	0.0	88.0	2199.0	55.0	0.0	2779.0
174	438.0	206.0	103.0	361.0	0.0	0.0	0.0	0.0	0.0	0.0	0.0	0.0	0.0	0.0	152.0	0.0	0.0	0.0	0.0	0.0	207.0	0.0	129.0	0.0	0.0	0.0	0.0	232.0	0.0	0.0	285.0	1935.0	387.0	0.0	0.0	0.0	92.0	0.0	0.0	0.0	0.0	0.0	0.0	0.0	0.0	0.0	0.0	18520.0	0.0
175	3409.0	904.0	1590.0	704.0	142.0	0.0	0.0	0.0	0.0	33.0	54.0	0.0	10.0	1342.0	0.0	0.0	85.0	666.0	266.0	0.0	0.0	0.0	0.0	85.0	0.0	76.0	0.0	0.0	180.0	0.0	0.0	0.0	914.0	66.0	0.0	0.0	16.0	0.0	66.0	66.0	0.0	76.0	0.0	0.0	76.0	85.0	389.0	619.0	0.0
176	1377.0	5861.0	150.0	551.0	195.0	0.0	0.0	0.0	0.0	0.0	0.0	0.0	0.0	0.0	0.0	0.0	0.0	0.0	75.0	0.0	0.0	0.0	75.0	0.0	0.0	0.0	0.0	75.0	288.0	0.0	44.0	0.0	263.0	0.0	75.0	0.0	0.0	115.0	0.0	100.0	0.0	0.0	0.0	0.0	75.0	0.0	0.0	313.0	0.0
177	736.0	1430.0	86.0	4248.0	0.0	0.0	780.0	0.0	0.0	0.0	86.0	0.0	0.0	0.0	3251.0	0.0	0.0	0.0	0.0	1209.0	130.0	0.0	21414.0	0.0	0.0	0.0	0.0	0.0	130.0	0.0	0.0	0.0	2860.0	40.0	0.0	0.0	41.0	0.0	130.0	0.0	0.0	0.0	0.0	0.0	216.0	0.0	0.0	1907.0	0.0
178	1679.0	3155.0	559.0	2036.0	0.0	381.0	209.0	0.0	0.0	0.0	67.0	30.0	0.0	0.0	229.0	127.0	0.0	0.0	0.0	10.0	99.0	0.0	330.0	0.0	89.0	0.0	0.0	167.0	254.0	0.0	677.0	98.0	941.0	0.0	75.0	0.0	33.0	0.0	235.0	0.0	0.0	0.0	0.0	0.0	0.0	0.0	0.0	5208.0	0.0
179	0.0	0.0	0.0	0.0	0.0	0.0	0.0	0.0	0.0	0.0	0.0	0.0	0.0	0.0	0.0	0.0	0.0	0.0	0.0	0.0	0.0	0.0	0.0	0.0	0.0	0.0	0.0	0.0	0.0	0.0	0.0	0.0	0.0	0.0	0.0	0.0	0.0	0.0	0.0	0.0	0.0	0.0	0.0	0.0	0.0	0.0	0.0	0.0	0.0
180	3885.0	1864.0	1243.0	194.0	0.0	0.0	0.0	0.0	0.0	0.0	0.0	18.0	142.0	0.0	0.0	38.0	0.0	0.0	155.0	0.0	0.0	0.0	0.0	553.0	0.0	90.0	0.0	0.0	168.0	0.0	0.0	0.0	129.0	0.0	0.0	51.0	33.0	51.0	0.0	1437.0	90.0	0.0	41.0	0.0	0.0	493.0	68.0	103.0	1372.0
181	2647.0	1545.0	575.0	325.0	0.0	62.0	0.0	221.0	0.0	0.0	0.0	0.0	0.0	0.0	0.0	62.0	0.0	180.0	76.0	0.0	0.0	0.0	0.0	90.0	131.0	0.0	0.0	0.0	145.0	0.0	0.0	0.0	575.0	0.0	42.0	38.0	0.0	311.0	0.0	62.0	0.0	0.0	0.0	0.0	0.0	0.0	0.0	408.0	0.0
182	1307.0	4027.0	226.0	366.0	0.0	34.0	0.0	0.0	0.0	0.0	0.0	0.0	0.0	0.0	0.0	0.0	0.0	0.0	0.0	0.0	0.0	0.0	0.0	0.0	0.0	0.0	0.0	0.0	226.0	0.0	62.0	52.0	592.0	0.0	52.0	0.0	16.0	0.0	0.0	0.0	0.0	0.0	0.0	0.0	0.0	0.0	0.0	1185.0	0.0
183	0.0	0.0	0.0	0.0	0.0	0.0	0.0	0.0	0.0	0.0	0.0	0.0	0.0	0.0	0.0	0.0	0.0	0.0	0.0	0.0	0.0	0.0	0.0	0.0	0.0	0.0	0.0	0.0	0.0	0.0	0.0	0.0	0.0	0.0	0.0	0.0	0.0	0.0	0.0	0.0	0.0	0.0	0.0	0.0	0.0	0.0	0.0	0.0	0.0
184	9785.0	3188.0	1612.0	3903.0	89.0	147.0	227.0	198.0	384.0	42.0	149.0	173.0	57.0	0.0	274.0	86.0	253.0	123.0	714.0	0.0	476.0	87.0	0.0	119.0	76.0	348.0	0.0	115.0	0.0	121.0	80.0	268.0	5364.0	249.0	0.0	201.0	41.0	0.0	320.0	879.0	952.0	329.0	41.0	2638.0	355.0	106.0	136.0	586.0	223.0
185	2416.0	3063.0	354.0	1631.0	0.0	0.0	87.0	0.0	0.0	0.0	135.0	0.0	35.0	0.0	0.0	110.0	134.0	0.0	153.0	32.0	0.0	0.0	184.0	0.0	153.0	0.0	0.0	0.0	230.0	0.0	240.0	141.0	738.0	0.0	51.0	0.0	0.0	0.0	106.0	338.0	200.0	52.0	51.0	0.0	88.0	0.0	43.0	615.0	91.0
186	0.0	0.0	0.0	0.0	0.0	0.0	0.0	0.0	0.0	0.0	0.0	0.0	0.0	0.0	0.0	0.0	0.0	0.0	0.0	0.0	0.0	0.0	0.0	0.0	0.0	0.0	0.0	0.0	0.0	0.0	0.0	0.0	0.0	0.0	0.0	0.0	0.0	0.0	0.0	0.0	0.0	0.0	0.0	0.0	0.0	0.0	0.0	0.0	0.0
187	458.0	1527.0	65.0	371.0	0.0	0.0	0.0	0.0	0.0	0.0	108.0	0.0	0.0	0.0	65.0	87.0	0.0	65.0	0.0	0.0	0.0	0.0	87.0	0.0	87.0	0.0	0.0	109.0	152.0	0.0	32843.0	87.0	371.0	0.0	0.0	0.0	67.0	0.0	106.0	87.0	0.0	0.0	0.0	0.0	0.0	0.0	0.0	9983.0	0.0
188	210.0	294.0	0.0	526.0	0.0	21.0	0.0	0.0	0.0	0.0	0.0	0.0	0.0	0.0	42.0	0.0	0.0	0.0	0.0	0.0	74.0	0.0	0.0	0.0	0.0	0.0	0.0	63.0	0.0	0.0	881.0	210.0	210.0	0.0	0.0	0.0	0.0	0.0	192.0	0.0	0.0	0.0	0.0	0.0	0.0	0.0	0.0	18085.0	0.0
189	1664.0	695.0	214.0	326.0	1819.0	0.0	0.0	0.0	0.0	0.0	0.0	0.0	0.0	31.0	0.0	0.0	0.0	2488.0	85.0	0.0	0.0	0.0	0.0	0.0	0.0	0.0	0.0	42.0	111.0	0.0	0.0	0.0	429.0	0.0	0.0	0.0	0.0	0.0	85.0	42.0	0.0	0.0	0.0	0.0	51.0	51.0	18.0	454.0	0.0
190	12593.0	18706.0	3674.0	1135.0	244.0	357.0	0.0	1169.0	113.0	16.0	81.0	18.0	0.0	74.0	0.0	534.0	400.0	180.0	801.0	0.0	0.0	53.0	0.0	86.0	12794.0	353.0	0.0	244.0	2672.0	0.0	0.0	0.0	1277.0	80.0	84.0	86.0	0.0	1336.0	192.0	1002.0	0.0	316.0	41.0	0.0	111.0	319.0	43.0	4340.0	183.0
191	2407.0	15398.0	503.0	1651.0	0.0	307.0	87.0	0.0	0.0	0.0	67.0	0.0	0.0	31.0	0.0	279.0	0.0	0.0	0.0	0.0	107.0	0.0	0.0	0.0	166.0	0.0	0.0	257.0	1147.0	0.0	276.0	127.0	615.0	0.0	1287.0	0.0	0.0	251.0	128.0	0.0	0.0	0.0	0.0	0.0	0.0	0.0	30.0	6945.0	0.0
192	543.0	698.0	155.0	517.0	0.0	0.0	51.0	0.0	0.0	0.0	0.0	0.0	0.0	0.0	91.0	0.0	0.0	0.0	0.0	0.0	91.0	0.0	51.0	0.0	0.0	0.0	0.0	284.0	51.0	0.0	249.0	7344.0	336.0	0.0	0.0	0.0	41.0	0.0	77.0	0.0	51.0	0.0	0.0	0.0	0.0	0.0	0.0	20835.0	0.0
193	3167.0	4810.0	351.0	6042.0	102.0	189.0	1417.0	0.0	0.0	0.0	122.0	0.0	0.0	31.0	916.0	0.0	0.0	85.0	293.0	410.0	522.0	0.0	2815.0	0.0	102.0	0.0	0.0	4313.0	287.0	30.0	302.0	4360.0	1788.0	0.0	42.0	0.0	343.0	264.0	213.0	0.0	0.0	0.0	0.0	0.0	111.0	0.0	55.0	50062.0	61.0
194	1950.0	19958.0	285.0	739.0	0.0	210.0	87.0	0.0	0.0	0.0	0.0	0.0	10.0	0.0	0.0	283.0	0.0	0.0	0.0	0.0	0.0	0.0	470.0	0.0	166.0	0.0	0.0	0.0	453.0	0.0	0.0	0.0	672.0	0.0	65.0	0.0	50.0	165.0	0.0	0.0	0.0	0.0	0.0	0.0	0.0	0.0	0.0	184.0	0.0
195	5497.0	4398.0	1209.0	6816.0	258.0	604.0	297.0	340.0	242.0	23.0	298.0	111.0	167.0	116.0	855.0	357.0	283.0	418.0	366.0	54.0	712.0	87.0	989.0	97.0	281.0	144.0	0.0	2253.0	395.0	75.0	2654.0	3298.0	4342.0	88.0	164.0	211.0	612.0	115.0	1325.0	989.0	363.0	92.0	77.0	0.0	421.0	0.0	136.0	79723.0	0.0
196	17878.0	3595.0	4575.0	457.0	0.0	0.0	0.0	87.0	18103.0	59.0	0.0	1094.0	767.0	53.0	0.0	0.0	163.0	0.0	653.0	0.0	0.0	12096.0	0.0	0.0	0.0	326.0	0.0	0.0	0.0	9081.0	0.0	0.0	817.0	359.0	0.0	3464.0	0.0	0.0	0.0	26220.0	1416.0	163.0	7115.0	0.0	0.0	239.0	0.0	326.0	101.0
197	21.0	114.0	0.0	217.0	3255.0	0.0	0.0	0.0	0.0	0.0	298.0	0.0	0.0	0.0	0.0	0.0	0.0	10.0	0.0	0.0	0.0	0.0	0.0	0.0	0.0	0.0	0.0	0.0	31.0	0.0	0.0	21.0	321.0	0.0	0.0	0.0	0.0	0.0	342.0	10.0	0.0	10.0	0.0	0.0	66.0	0.0	0.0	204.0	10.0
198	46506.0	3672.0	14588.0	1056.0	89.0	0.0	0.0	372.0	323.0	109.0	54.0	61.0	10.0	0.0	0.0	98.0	641.0	123.0	35155.0	0.0	99.0	78.0	0.0	878.0	166.0	10688.0	0.0	0.0	395.0	121.0	0.0	0.0	1532.0	3307.0	0.0	403.0	0.0	132.0	0.0	1015.0	325.0	1040.0	41.0	0.0	0.0	1693.0	30.0	427.0	458.0
199	888.0	63.0	259.0	167.0	0.0	0.0	0.0	0.0	0.0	317.0	0.0	0.0	0.0	75.0	0.0	0.0	225.0	17.0	51.0	0.0	0.0	5.0	17.0	0.0	0.0	40.0	0.0	0.0	0.0	0.0	0.0	0.0	121.0	5.0	0.0	0.0	0.0	0.0	17.0	63.0	0.0	28.0	0.0	0.0	40.0	17.0	75.0	0.0	63.0
200	2907.0	363.0	568.0	33.0	0.0	0.0	0.0	19.0	105.0	0.0	0.0	19.0	0.0	0.0	0.0	0.0	0.0	0.0	39.0	0.0	0.0	6.0	0.0	19.0	0.0	39.0	0.0	0.0	19.0	33.0	0.0	0.0	72.0	33.0	0.0	0.0	0.0	0.0	0.0	1519.0	1511.0	0.0	178.0	6.0	0.0	0.0	0.0	33.0	91.0
201	4701.0	202.0	1922.0	79.0	0.0	0.0	0.0	26.0	0.0	49.0	0.0	0.0	10.0	0.0	0.0	0.0	1492.0	35.0	441.0	0.0	0.0	0.0	0.0	65.0	0.0	79.0	0.0	0.0	35.0	15.0	0.0	0.0	264.0	26.0	0.0	48.0	0.0	0.0	26.0	149.0	0.0	35275.0	0.0	0.0	0.0	66.0	30.0	52.0	0.0
202	6511.0	1200.0	2588.0	133.0	0.0	0.0	0.0	0.0	1307.0	16.0	0.0	2287.0	898.0	0.0	0.0	0.0	0.0	0.0	346.0	0.0	0.0	426.0	0.0	151.0	26.0	266.0	0.0	0.0	133.0	320.0	0.0	0.0	293.0	186.0	0.0	293.0	0.0	0.0	0.0	8833.0	746.0	0.0	507.0	0.0	0.0	79.0	0.0	26.0	101.0
203	4562.0	550.0	1533.0	58.0	0.0	0.0	0.0	0.0	471.0	0.0	0.0	14553.0	491.0	0.0	0.0	0.0	58.0	0.0	216.0	0.0	0.0	58.0	0.0	130.0	0.0	98.0	0.0	0.0	0.0	176.0	0.0	0.0	157.0	58.0	0.0	432.0	0.0	0.0	0.0	6902.0	5185.0	0.0	255.0	0.0	0.0	58.0	0.0	78.0	39.0
204	3301.0	88158.0	660.0	1068.0	414.0	829.0	174.0	475.0	80.0	42.0	108.0	142.0	46.0	196.0	0.0	1244.0	119.0	627.0	0.0	98.0	0.0	9.0	0.0	65.0	1686.0	0.0	0.0	141.0	6005.0	83.0	0.0	0.0	1006.0	56.0	342.0	0.0	0.0	2200.0	342.0	754.0	191.0	131.0	0.0	0.0	177.0	79.0	402.0	565.0	0.0
205	8596.0	603.0	5293.0	71.0	0.0	0.0	0.0	0.0	1527.0	0.0	0.0	390.0	142.0	0.0	0.0	0.0	71.0	0.0	426.0	0.0	0.0	106.0	0.0	65.0	0.0	461.0	0.0	0.0	106.0	213.0	0.0	0.0	142.0	106.0	0.0	284.0	0.0	0.0	0.0	13960.0	69591.0	0.0	390.0	0.0	0.0	266.0	0.0	71.0	223.0
206	56.0	56.0	11.0	0.0	0.0	0.0	0.0	0.0	0.0	0.0	0.0	0.0	0.0	0.0	0.0	0.0	0.0	0.0	11.0	0.0	0.0	0.0	0.0	0.0	0.0	11.0	0.0	0.0	22.0	0.0	0.0	0.0	11.0	0.0	0.0	0.0	0.0	11.0	0.0	0.0	0.0	0.0	0.0	0.0	0.0	11.0	0.0	240.0	0.0
207	2156.0	4010.0	0.0	38438.0	213.0	136.0	122.0	0.0	0.0	23.0	1507.0	0.0	0.0	31.0	0.0	0.0	0.0	85.0	151.0	32.0	0.0	0.0	567.0	0.0	0.0	0.0	0.0	151.0	453.0	0.0	44.0	0.0	144105.0	0.0	0.0	0.0	0.0	132.0	2501.0	0.0	0.0	0.0	31.0	0.0	13922.0	0.0	278.0	3972.0	0.0
208	1752.0	14470.0	610.0	1548.0	57.0	283.0	122.0	55.0	0.0	0.0	0.0	0.0	21.0	0.0	0.0	418.0	0.0	0.0	156.0	21.0	0.0	0.0	344.0	0.0	230.0	0.0	0.0	206.0	1329.0	0.0	44.0	0.0	719.0	0.0	173.0	38.0	0.0	182.0	0.0	125.0	0.0	0.0	0.0	0.0	0.0	0.0	0.0	594.0	61.0
209	16455.0	2824.0	3336.0	552.0	0.0	0.0	0.0	221.0	129.0	49.0	0.0	0.0	0.0	42.0	0.0	0.0	253.0	95.0	839.0	0.0	0.0	19.0	0.0	0.0	0.0	266.0	0.0	81.0	143.0	15.0	0.0	0.0	1002.0	184.0	0.0	86.0	50.0	0.0	81.0	532.0	0.0	7826.0	51.0	0.0	0.0	106.0	0.0	184.0	0.0
210	15546.0	3737.0	7985.0	382.0	0.0	0.0	0.0	118.0	191.0	0.0	0.0	0.0	0.0	0.0	0.0	169.0	0.0	114.0	552.0	0.0	0.0	53.0	212.0	2354.0	127.0	509.0	0.0	0.0	615.0	0.0	0.0	0.0	594.0	80.0	0.0	0.0	0.0	169.0	0.0	870.0	148.0	127.0	51.0	0.0	0.0	2932.0	0.0	148.0	2739.0
211	4108.0	37814.0	1436.0	901.0	0.0	189.0	122.0	87.0	0.0	0.0	0.0	0.0	0.0	0.0	0.0	381.0	0.0	76.0	0.0	0.0	0.0	0.0	0.0	0.0	140.0	300.0	0.0	0.0	22214.0	0.0	0.0	0.0	868.0	0.0	84.0	0.0	33.0	628.0	85.0	367.0	0.0	0.0	0.0	0.0	66.0	66.0	0.0	367.0	203.0
212	47725.0	1590.0	59614.0	464.0	0.0	0.0	0.0	134.0	420.0	109.0	0.0	166.0	273.0	0.0	0.0	0.0	477.0	0.0	5435.0	0.0	0.0	190.0	0.0	227.0	0.0	3835.0	0.0	0.0	0.0	1359.0	0.0	0.0	954.0	9899.0	0.0	1490.0	0.0	99.0	0.0	2273.0	363.0	592.0	202.0	0.0	0.0	479.0	0.0	0.0	213.0
213	3480.0	1885.0	954.0	942.0	93.0	0.0	0.0	0.0	0.0	33.0	104.0	0.0	0.0	2432.0	0.0	0.0	162.0	4027.0	244.0	0.0	0.0	0.0	0.0	93.0	0.0	0.0	0.0	0.0	221.0	0.0	0.0	0.0	1967.0	0.0	0.0	0.0	0.0	0.0	104.0	0.0	0.0	52.0	0.0	0.0	66.0	79.0	9499.0	570.0	61.0
214	6344.0	713.0	2631.0	49.0	0.0	0.0	0.0	0.0	5336.0	0.0	0.0	265.0	178.0	0.0	0.0	0.0	98.0	0.0	319.0	0.0	0.0	2139.0	0.0	65.0	0.0	245.0	0.0	0.0	147.0	1290.0	0.0	0.0	245.0	196.0	0.0	418.0	0.0	0.0	0.0	17239.0	478.0	49.0	1721.0	0.0	0.0	24.0	0.0	73.0	71.0
215	5662.0	599.0	3852.0	73.0	0.0	0.0	0.0	36.0	1247.0	0.0	0.0	831.0	6531.0	0.0	0.0	0.0	73.0	48.0	379.0	0.0	0.0	1174.0	0.0	110.0	0.0	415.0	0.0	0.0	61.0	232.0	0.0	0.0	256.0	207.0	0.0	97.0	0.0	0.0	0.0	8622.0	220.0	0.0	978.0	0.0	0.0	36.0	0.0	61.0	0.0
216	8995.0	256.0	3464.0	128.0	0.0	0.0	0.0	0.0	1375.0	187.0	0.0	1885.0	46.0	0.0	0.0	0.0	1501.0	0.0	474.0	0.0	0.0	190.0	0.0	173.0	0.0	179.0	0.0	0.0	51.0	1146.0	0.0	0.0	128.0	1385.0	0.0	17413.0	0.0	0.0	0.0	6434.0	420.0	76.0	239.0	0.0	0.0	119.0	0.0	64.0	81.0
217	760.0	136.0	78.0	148.0	133.0	0.0	0.0	0.0	0.0	0.0	0.0	0.0	0.0	0.0	7.0	0.0	0.0	560.0	19.0	0.0	0.0	0.0	0.0	0.0	19.0	31.0	0.0	19.0	0.0	7.0	0.0	0.0	183.0	0.0	0.0	0.0	0.0	0.0	42.0	0.0	0.0	0.0	0.0	0.0	54.0	0.0	0.0	42.0	0.0
218	2132.0	9353.0	218.0	398.0	0.0	17570.0	0.0	0.0	0.0	0.0	0.0	0.0	0.0	0.0	64.0	578.0	0.0	0.0	77.0	0.0	0.0	0.0	0.0	0.0	191.0	102.0	0.0	0.0	4419.0	0.0	0.0	0.0	321.0	51.0	9743.0	154.0	0.0	1075.0	0.0	346.0	0.0	39.0	0.0	0.0	0.0	0.0	0.0	398.0	0.0
219	0.0	0.0	0.0	27558.0	0.0	73.0	2887.0	0.0	0.0	0.0	95.0	0.0	0.0	0.0	152.0	0.0	0.0	0.0	0.0	32.0	0.0	0.0	0.0	0.0	0.0	0.0	0.0	515.0	0.0	0.0	44.0	296.0	1277.0	0.0	84.0	0.0	16.0	0.0	406.0	0.0	0.0	0.0	0.0	0.0	133.0	0.0	0.0	0.0	0.0
220	0.0	0.0	0.0	0.0	0.0	0.0	0.0	0.0	0.0	0.0	0.0	0.0	0.0	0.0	0.0	0.0	0.0	0.0	0.0	0.0	0.0	0.0	0.0	0.0	0.0	0.0	0.0	0.0	0.0	0.0	0.0	0.0	0.0	0.0	0.0	0.0	0.0	0.0	0.0	0.0	0.0	0.0	0.0	0.0	0.0	0.0	0.0	0.0	0.0
221	7386.0	2359.0	1841.0	201.0	0.0	0.0	0.0	118.0	143.0	16.0	0.0	18.0	153.0	0.0	0.0	0.0	105.0	0.0	163.0	0.0	0.0	134.0	0.0	564.0	0.0	297.0	0.0	0.0	105.0	53.0	0.0	0.0	345.0	0.0	0.0	76.0	0.0	86.0	0.0	1506.0	518.0	0.0	95.0	0.0	0.0	746.0	0.0	0.0	1074.0
222	16958.0	4951.0	4284.0	615.0	111.0	136.0	0.0	237.0	179.0	42.0	0.0	117.0	117.0	0.0	76.0	205.0	256.0	0.0	872.0	0.0	0.0	29.0	0.0	4545.0	205.0	769.0	0.0	0.0	487.0	60.0	0.0	0.0	949.0	144.0	32.0	179.0	0.0	115.0	0.0	1282.0	153.0	144.0	77.0	0.0	0.0	2213.0	0.0	205.0	12647.0
223	7628.0	2648.0	1117.0	1506.0	734.0	0.0	0.0	87.0	0.0	0.0	121.0	0.0	35.0	227.0	0.0	98.0	104.0	3644.0	631.0	0.0	0.0	0.0	0.0	108.0	0.0	194.0	0.0	0.0	534.0	0.0	0.0	0.0	2283.0	64.0	51.0	0.0	0.0	121.0	145.0	170.0	0.0	79.0	0.0	0.0	121.0	79.0	55.0	1239.0	91.0
224	3083.0	24394.0	945.0	2543.0	111.0	199.0	402.0	0.0	97.0	0.0	67.0	0.0	35.0	31.0	152.0	480.0	89.0	0.0	0.0	43.0	74.0	53.0	1057.0	0.0	396.0	160.0	0.0	244.0	1327.0	53.0	222.0	0.0	1788.0	64.0	75.0	201.0	67.0	314.0	235.0	720.0	76.0	79.0	0.0	0.0	244.0	0.0	0.0	2315.0	91.0
225	990.0	79.0	293.0	9.0	0.0	0.0	0.0	0.0	0.0	1306.0	0.0	0.0	0.0	53.0	0.0	0.0	2528.0	19.0	54.0	0.0	0.0	0.0	0.0	0.0	0.0	0.0	0.0	0.0	19.0	0.0	0.0	0.0	79.0	29.0	0.0	125.0	0.0	0.0	0.0	29.0	0.0	109.0	0.0	0.0	0.0	0.0	9.0	0.0	9.0
226	8610.0	253.0	2384.0	84.0	0.0	21.0	0.0	0.0	0.0	1730.0	0.0	0.0	0.0	0.0	0.0	42.0	35350.0	0.0	612.0	0.0	0.0	0.0	0.0	54.0	0.0	211.0	0.0	0.0	0.0	30.0	0.0	0.0	126.0	400.0	0.0	2026.0	0.0	0.0	0.0	126.0	21.0	18403.0	0.0	0.0	0.0	373.0	0.0	84.0	0.0
227	2648.0	1344.0	621.0	875.0	0.0	0.0	0.0	0.0	0.0	0.0	0.0	0.0	0.0	122.0	0.0	0.0	0.0	173.0	0.0	32.0	0.0	0.0	0.0	0.0	0.0	0.0	0.0	0.0	81.0	0.0	0.0	0.0	1802.0	0.0	0.0	0.0	0.0	0.0	0.0	162.0	0.0	0.0	0.0	0.0	101.0	0.0	193.0	112.0	0.0
228	2713.0	25639.0	441.0	1703.0	102.0	378.0	104.0	158.0	64.0	0.0	203.0	0.0	10.0	53.0	0.0	616.0	0.0	123.0	168.0	0.0	0.0	0.0	189.0	119.0	753.0	189.0	0.0	0.0	32612.0	30.0	0.0	0.0	1021.0	0.0	244.0	0.0	0.0	1174.0	128.0	483.0	76.0	39.0	0.0	0.0	111.0	0.0	55.0	336.0	0.0
229	7712.0	35270.0	2872.0	618.0	0.0	2699.0	0.0	0.0	0.0	0.0	0.0	0.0	0.0	0.0	0.0	1700.0	0.0	76.0	220.0	0.0	0.0	19.0	0.0	0.0	485.0	154.0	0.0	0.0	2386.0	30.0	0.0	0.0	596.0	80.0	2790.0	0.0	0.0	1869.0	0.0	154.0	0.0	0.0	0.0	0.0	0.0	93.0	0.0	685.0	0.0
230	656.0	124.0	339.0	0.0	0.0	0.0	0.0	0.0	22.0	90.0	0.0	0.0	0.0	203.0	0.0	0.0	169.0	45.0	0.0	0.0	0.0	0.0	0.0	0.0	33.0	0.0	0.0	0.0	45.0	0.0	0.0	0.0	237.0	0.0	0.0	11.0	0.0	0.0	0.0	90.0	22.0	0.0	22.0	0.0	45.0	0.0	56.0	0.0	0.0
231	214.0	363.0	66.0	578.0	0.0	0.0	49.0	0.0	0.0	0.0	0.0	0.0	0.0	0.0	1450.0	0.0	0.0	0.0	0.0	0.0	1093.0	0.0	49.0	0.0	49.0	0.0	0.0	66.0	0.0	0.0	33.0	82.0	247.0	0.0	0.0	0.0	830.0	0.0	0.0	0.0	0.0	0.0	0.0	0.0	33.0	0.0	0.0	9321.0	0.0
232	59.0	76.0	42.0	196.0	8.0	76.0	0.0	17.0	0.0	0.0	0.0	0.0	0.0	0.0	0.0	0.0	0.0	0.0	17.0	0.0	0.0	0.0	0.0	0.0	0.0	0.0	0.0	17.0	25.0	0.0	0.0	0.0	110.0	0.0	42.0	0.0	0.0	0.0	0.0	0.0	0.0	0.0	0.0	0.0	0.0	0.0	0.0	110.0	0.0
233	958.0	350.0	221.0	507.0	0.0	0.0	0.0	0.0	0.0	257.0	0.0	0.0	0.0	2310.0	0.0	78.0	0.0	257.0	107.0	0.0	0.0	0.0	0.0	0.0	0.0	0.0	0.0	0.0	28.0	0.0	0.0	0.0	987.0	0.0	0.0	0.0	0.0	0.0	0.0	0.0	0.0	0.0	0.0	0.0	78.0	0.0	705.0	100.0	0.0
234	15906.0	6028.0	1753.0	2736.0	7335.0	199.0	0.0	342.0	145.0	49.0	470.0	18.0	0.0	641.0	0.0	147.0	470.0	25871.0	983.0	43.0	0.0	29.0	0.0	184.0	332.0	342.0	0.0	0.0	342.0	30.0	62.0	0.0	5216.0	185.0	42.0	134.0	0.0	215.0	427.0	555.0	153.0	342.0	41.0	0.0	310.0	239.0	785.0	1539.0	50.0
235	1187.0	612.0	375.0	937.0	0.0	50.0	0.0	0.0	0.0	50.0	0.0	0.0	0.0	250.0	0.0	0.0	100.0	312.0	62.0	0.0	0.0	19.0	0.0	0.0	0.0	125.0	0.0	0.0	112.0	0.0	0.0	0.0	1788.0	0.0	0.0	0.0	0.0	0.0	0.0	0.0	0.0	0.0	0.0	0.0	87.0	0.0	237.0	0.0	0.0
236	295.0	284.0	78.0	214.0	0.0	0.0	11.0	0.0	0.0	0.0	0.0	0.0	0.0	0.0	0.0	0.0	0.0	0.0	0.0	0.0	0.0	0.0	0.0	0.0	0.0	22.0	0.0	56.0	33.0	0.0	0.0	22.0	56.0	0.0	0.0	0.0	0.0	0.0	0.0	0.0	0.0	0.0	0.0	0.0	33.0	56.0	0.0	2025.0	0.0
237	4703.0	2441.0	922.0	1309.0	1563.0	0.0	69.0	63.0	48.0	0.0	148.0	0.0	0.0	206.0	0.0	148.0	148.0	16135.0	357.0	21.0	0.0	0.0	0.0	65.0	0.0	0.0	0.0	178.0	357.0	0.0	0.0	84.0	2679.0	0.0	42.0	0.0	0.0	99.0	238.0	387.0	95.0	39.0	0.0	0.0	111.0	0.0	253.0	2441.0	91.0
238	1832.0	1948.0	0.0	1136.0	0.0	0.0	122.0	0.0	0.0	0.0	0.0	0.0	0.0	0.0	229.0	0.0	0.0	0.0	0.0	0.0	0.0	0.0	69.0	0.0	0.0	0.0	0.0	2047.0	162.0	0.0	0.0	2370.0	603.0	0.0	0.0	0.0	226.0	0.0	0.0	92.0	0.0	0.0	0.0	0.0	0.0	0.0	0.0	4919.0	0.0
239	0.0	0.0	0.0	0.0	579.0	0.0	0.0	0.0	0.0	0.0	0.0	0.0	0.0	0.0	0.0	0.0	0.0	0.0	0.0	0.0	0.0	0.0	0.0	0.0	0.0	0.0	0.0	257.0	0.0	0.0	0.0	0.0	0.0	0.0	0.0	0.0	0.0	0.0	0.0	0.0	0.0	0.0	0.0	0.0	0.0	0.0	0.0	0.0	0.0
240	112.0	100.0	0.0	54.0	0.0	0.0	7.0	19.0	0.0	0.0	0.0	0.0	0.0	0.0	0.0	0.0	0.0	0.0	19.0	0.0	7.0	0.0	0.0	0.0	0.0	0.0	0.0	31.0	7.0	0.0	0.0	0.0	19.0	0.0	7.0	7.0	0.0	0.0	0.0	0.0	0.0	7.0	0.0	0.0	0.0	0.0	0.0	112.0	0.0
241	10433.0	647.0	2642.0	358.0	0.0	0.0	0.0	0.0	0.0	92.0	0.0	18.0	0.0	0.0	0.0	0.0	1343.0	34.0	1653.0	0.0	0.0	0.0	68.0	119.0	0.0	716.0	0.0	0.0	0.0	0.0	0.0	0.0	596.0	102.0	0.0	0.0	0.0	0.0	0.0	170.0	0.0	7790.0	0.0	0.0	0.0	106.0	0.0	102.0	51.0
242	8222.0	3618.0	1989.0	822.0	80.0	0.0	0.0	10903.0	80.0	0.0	0.0	0.0	46.0	0.0	0.0	148.0	89.0	180.0	345.0	10.0	0.0	19.0	0.0	0.0	164.0	0.0	0.0	0.0	361.0	30.0	0.0	0.0	1036.0	0.0	0.0	0.0	50.0	230.0	0.0	230.0	0.0	79.0	41.0	0.0	0.0	79.0	0.0	657.0	0.0
243	738.0	1682.0	183.0	262.0	0.0	0.0	52.0	0.0	0.0	0.0	0.0	0.0	0.0	0.0	0.0	0.0	0.0	0.0	0.0	0.0	0.0	0.0	0.0	0.0	0.0	0.0	0.0	73.0	115.0	0.0	0.0	169.0	251.0	0.0	0.0	41.0	0.0	0.0	85.0	0.0	0.0	0.0	0.0	0.0	31.0	0.0	0.0	1561.0	0.0
244	20466.0	26671.0	2450.0	1121.0	89.0	286.0	0.0	443.0	0.0	0.0	54.0	0.0	0.0	31.0	0.0	234.0	0.0	85.0	703.0	0.0	99.0	112.0	0.0	65.0	234.0	0.0	0.0	386.0	2476.0	0.0	89.0	197.0	1532.0	96.0	84.0	0.0	75.0	338.0	106.0	964.0	0.0	0.0	0.0	0.0	0.0	119.0	0.0	14902.0	61.0
245	40240.0	2052.0	16395.0	1038.0	102.0	0.0	69.0	420.0	113.0	42.0	0.0	30.0	0.0	74.0	0.0	0.0	597.0	0.0	6466.0	21.0	0.0	43.0	0.0	781.0	0.0	2824.0	0.0	0.0	152.0	75.0	0.0	0.0	861.0	796.0	0.0	201.0	0.0	0.0	0.0	532.0	0.0	1488.0	0.0	0.0	0.0	2199.0	68.0	228.0	315.0
246	2763.0	26709.0	697.0	307.0	0.0	241.0	0.0	0.0	0.0	0.0	0.0	0.0	0.0	0.0	0.0	1453.0	0.0	0.0	55.0	0.0	0.0	0.0	0.0	119.0	408.0	55.0	0.0	0.0	18531.0	0.0	62.0	0.0	502.0	0.0	75.0	0.0	0.0	2730.0	55.0	83.0	0.0	0.0	0.0	0.0	0.0	0.0	0.0	251.0	61.0
247	7368.0	25807.0	1679.0	878.0	0.0	1107.0	0.0	110.0	0.0	0.0	0.0	0.0	46.0	53.0	0.0	21951.0	119.0	228.0	458.0	0.0	0.0	0.0	0.0	184.0	3003.0	0.0	0.0	0.0	7177.0	0.0	80.0	0.0	1107.0	56.0	441.0	0.0	16.0	5421.0	0.0	1030.0	76.0	79.0	0.0	0.0	111.0	293.0	0.0	1259.0	162.0
248	7879.0	27782.0	2145.0	1035.0	89.0	430.0	0.0	87.0	258.0	66.0	0.0	0.0	0.0	21.0	0.0	1675.0	89.0	1606.0	480.0	0.0	0.0	53.0	0.0	282.0	638.0	443.0	0.0	167.0	14921.0	60.0	0.0	98.0	1021.0	80.0	140.0	48.0	33.0	1588.0	128.0	628.0	133.0	221.0	41.0	0.0	0.0	306.0	55.0	813.0	610.0
249	5207.0	3832.0	1175.0	595.0	71.0	0.0	69.0	595.0	0.0	0.0	0.0	0.0	0.0	63.0	0.0	98.0	0.0	142.0	519.0	0.0	0.0	19.0	0.0	0.0	152.0	0.0	0.0	141.0	397.0	0.0	0.0	183.0	1021.0	64.0	42.0	0.0	0.0	549.0	106.0	244.0	0.0	0.0	0.0	0.0	0.0	0.0	0.0	3038.0	0.0
250	1507.0	23683.0	230.0	407.0	0.0	1398.0	0.0	0.0	0.0	0.0	0.0	0.0	0.0	0.0	0.0	869.0	0.0	0.0	40.0	0.0	0.0	0.0	0.0	0.0	339.0	0.0	0.0	0.0	5594.0	0.0	0.0	67.0	271.0	0.0	1154.0	0.0	0.0	1371.0	0.0	67.0	0.0	0.0	0.0	0.0	0.0	0.0	0.0	258.0	0.0
251	305.0	207.0	118.0	2941.0	49.0	0.0	0.0	0.0	0.0	0.0	149.0	0.0	0.0	31.0	404.0	0.0	0.0	0.0	49.0	0.0	0.0	0.0	69.0	49.0	0.0	473.0	0.0	0.0	148.0	0.0	0.0	0.0	51655.0	0.0	0.0	0.0	0.0	0.0	582.0	0.0	0.0	0.0	0.0	187.0	2852.0	88.0	55.0	246.0	0.0
252	18511.0	5074.0	3728.0	661.0	0.0	0.0	0.0	79.0	176.0	42.0	0.0	55.0	82.0	0.0	0.0	0.0	220.0	0.0	639.0	0.0	0.0	43.0	0.0	1757.0	0.0	507.0	0.0	0.0	0.0	53.0	0.0	0.0	772.0	96.0	0.0	0.0	0.0	0.0	0.0	4015.0	375.0	154.0	77.0	0.0	0.0	1479.0	0.0	198.0	4346.0
253	2009.0	439.0	333.0	439.0	307.0	0.0	0.0	0.0	0.0	0.0	40.0	0.0	0.0	0.0	0.0	32.0	65.0	1057.0	113.0	0.0	0.0	0.0	0.0	65.0	0.0	154.0	0.0	0.0	32.0	0.0	0.0	0.0	561.0	0.0	0.0	0.0	0.0	0.0	32.0	56.0	0.0	89.0	0.0	0.0	0.0	0.0	18.0	32.0	0.0
254	5368.0	66038.0	1615.0	807.0	173.0	367.0	0.0	134.0	95.0	0.0	54.0	0.0	10.0	74.0	0.0	418.0	0.0	351.0	142.0	0.0	0.0	0.0	0.0	206.0	268.0	0.0	0.0	193.0	24467.0	60.0	0.0	0.0	760.0	96.0	131.0	0.0	0.0	1356.0	85.0	332.0	114.0	0.0	20.0	0.0	0.0	106.0	55.0	380.0	447.0
255	3800.0	29550.0	665.0	807.0	0.0	294.0	0.0	0.0	0.0	0.0	0.0	18.0	0.0	0.0	0.0	431.0	0.0	114.0	166.0	0.0	0.0	0.0	95.0	65.0	102.0	0.0	0.0	0.0	13065.0	0.0	89.0	98.0	451.0	40.0	98.0	0.0	0.0	4500.0	0.0	237.0	0.0	0.0	0.0	0.0	0.0	93.0	0.0	190.0	0.0
256	382.0	299.0	49.0	4007.0	0.0	0.0	33.0	0.0	0.0	33.0	0.0	0.0	0.0	0.0	213.0	0.0	0.0	0.0	0.0	0.0	149.0	0.0	0.0	0.0	0.0	0.0	0.0	133.0	0.0	0.0	169.0	149.0	1532.0	0.0	0.0	0.0	100.0	0.0	0.0	0.0	0.0	0.0	0.0	0.0	49.0	0.0	0.0	14034.0	0.0
257	6273.0	357.0	2102.0	63.0	0.0	0.0	0.0	63.0	80.0	0.0	0.0	0.0	0.0	0.0	0.0	0.0	74.0	17.0	535.0	0.0	0.0	0.0	0.0	227.0	0.0	230.0	0.0	0.0	28.0	0.0	0.0	0.0	311.0	17.0	0.0	0.0	0.0	0.0	0.0	155.0	0.0	760.0	0.0	0.0	17.0	40.0	0.0	51.0	28.0
258	3198.0	323.0	1062.0	0.0	0.0	0.0	0.0	0.0	134.0	0.0	0.0	152.0	18.0	0.0	0.0	0.0	0.0	0.0	67.0	0.0	18.0	18.0	0.0	0.0	0.0	177.0	0.0	0.0	6.0	18.0	0.0	0.0	164.0	30.0	0.0	67.0	0.0	18.0	0.0	2099.0	2148.0	0.0	67.0	0.0	0.0	42.0	0.0	18.0	0.0
259	1760.0	1971.0	281.0	26795.0	289.0	0.0	489.0	0.0	0.0	0.0	1480.0	0.0	0.0	0.0	281.0	86.0	0.0	95.0	176.0	65.0	124.0	0.0	915.0	0.0	0.0	0.0	0.0	140.0	880.0	0.0	0.0	140.0	96725.0	0.0	0.0	0.0	0.0	0.0	1838.0	0.0	0.0	0.0	0.0	0.0	3767.0	0.0	80.0	3838.0	0.0
260	144.0	155.0	10.0	1960.0	0.0	31.0	0.0	0.0	0.0	0.0	0.0	0.0	0.0	0.0	0.0	0.0	0.0	0.0	0.0	0.0	0.0	0.0	10.0	0.0	0.0	0.0	0.0	391.0	0.0	0.0	0.0	10.0	42.0	0.0	21.0	0.0	0.0	0.0	10.0	0.0	0.0	0.0	0.0	0.0	0.0	10.0	0.0	165.0	0.0
261	2891.0	8770.0	558.0	1822.0	57.0	242.0	192.0	79.0	0.0	0.0	0.0	0.0	0.0	0.0	397.0	123.0	0.0	114.0	0.0	0.0	91.0	0.0	291.0	0.0	102.0	0.0	0.0	618.0	388.0	0.0	213.0	395.0	996.0	0.0	140.0	0.0	192.0	115.0	171.0	0.0	0.0	0.0	0.0	0.0	111.0	0.0	0.0	14468.0	0.0
262	3027.0	2498.0	416.0	3065.0	0.0	94.0	139.0	0.0	0.0	0.0	81.0	0.0	0.0	0.0	76.0	0.0	0.0	0.0	189.0	0.0	207.0	0.0	0.0	0.0	0.0	0.0	0.0	19606.0	264.0	0.0	53.0	2286.0	908.0	0.0	51.0	0.0	75.0	0.0	171.0	0.0	0.0	0.0	0.0	0.0	133.0	0.0	0.0	15915.0	0.0
263	3455.0	658.0	759.0	278.0	0.0	0.0	0.0	0.0	0.0	341.0	0.0	0.0	0.0	645.0	0.0	0.0	379.0	329.0	101.0	0.0	0.0	0.0	0.0	75.0	0.0	50.0	0.0	0.0	50.0	0.0	44.0	0.0	885.0	0.0	0.0	37.0	0.0	0.0	0.0	75.0	75.0	75.0	0.0	0.0	0.0	37.0	227.0	113.0	0.0
264	815.0	2631.0	40.0	397.0	55.0	0.0	0.0	0.0	0.0	0.0	0.0	0.0	0.0	0.0	0.0	0.0	0.0	0.0	0.0	0.0	0.0	0.0	95.0	0.0	0.0	0.0	0.0	0.0	150.0	0.0	0.0	65.0	442.0	0.0	40.0	0.0	0.0	0.0	0.0	0.0	0.0	0.0	0.0	0.0	0.0	0.0	43.0	729.0	101.0
265	5152.0	1008.0	1635.0	68.0	0.0	0.0	0.0	0.0	19193.0	0.0	0.0	228.0	167.0	0.0	0.0	0.0	40.0	0.0	68.0	0.0	0.0	1254.0	0.0	54.0	0.0	54.0	0.0	0.0	136.0	1245.0	0.0	0.0	327.0	122.0	0.0	272.0	0.0	0.0	0.0	30822.0	420.0	0.0	1213.0	0.0	0.0	79.0	0.0	54.0	111.0
266	2008.0	3269.0	393.0	2520.0	0.0	189.0	157.0	0.0	0.0	0.0	0.0	0.0	0.0	0.0	458.0	0.0	0.0	0.0	0.0	43.0	389.0	0.0	196.0	0.0	0.0	0.0	0.0	1969.0	551.0	0.0	204.0	22884.0	1142.0	0.0	51.0	0.0	217.0	0.0	235.0	0.0	0.0	0.0	0.0	0.0	88.0	0.0	0.0	49483.0	0.0
267	2564.0	280.0	448.0	210.0	164.0	0.0	0.0	42.0	42.0	168.0	0.0	0.0	0.0	217.0	0.0	0.0	616.0	1373.0	238.0	0.0	0.0	0.0	0.0	0.0	0.0	42.0	0.0	0.0	0.0	15.0	0.0	0.0	574.0	42.0	0.0	28.0	0.0	0.0	70.0	56.0	0.0	140.0	0.0	0.0	0.0	42.0	68.0	0.0	0.0
268	418.0	543.0	125.0	1213.0	0.0	0.0	69.0	0.0	0.0	0.0	54.0	0.0	0.0	0.0	6963.0	0.0	0.0	0.0	0.0	0.0	13259.0	0.0	125.0	0.0	0.0	0.0	0.0	209.0	0.0	0.0	41.0	292.0	711.0	0.0	0.0	0.0	3856.0	0.0	149.0	0.0	0.0	0.0	0.0	167.0	0.0	0.0	0.0	29363.0	0.0
269	336.0	210.0	73.0	3921.0	0.0	0.0	199.0	0.0	0.0	0.0	21.0	0.0	0.0	0.0	105.0	0.0	0.0	0.0	0.0	230.0	0.0	0.0	420.0	0.0	0.0	0.0	0.0	63.0	0.0	0.0	0.0	0.0	2922.0	0.0	0.0	0.0	0.0	0.0	84.0	0.0	0.0	0.0	0.0	0.0	241.0	21.0	0.0	189.0	0.0
270	3791.0	3935.0	976.0	2872.0	0.0	94.0	174.0	0.0	0.0	0.0	54.0	0.0	10.0	0.0	152.0	86.0	0.0	0.0	0.0	0.0	66.0	0.0	0.0	0.0	0.0	0.0	0.0	4184.0	315.0	0.0	89.0	1806.0	1277.0	0.0	42.0	0.0	108.0	0.0	0.0	0.0	0.0	0.0	0.0	114.0	88.0	0.0	0.0	15626.0	0.0
271	110.0	147.0	0.0	110.0	0.0	0.0	0.0	0.0	0.0	0.0	0.0	0.0	0.0	0.0	106.0	0.0	0.0	0.0	0.0	0.0	223.0	18.0	18.0	0.0	0.0	92.0	0.0	55.0	0.0	0.0	92.0	166.0	92.0	0.0	0.0	18.0	125.0	18.0	18.0	0.0	0.0	0.0	0.0	18.0	0.0	0.0	0.0	14390.0	0.0
272	17524.0	3793.0	3222.0	1000.0	164.0	0.0	0.0	142.0	0.0	0.0	135.0	0.0	10.0	21.0	0.0	73.0	134.0	237.0	1428.0	10.0	0.0	0.0	0.0	75.0	76.0	206.0	0.0	0.0	575.0	0.0	0.0	0.0	2299.0	0.0	0.0	48.0	0.0	182.0	0.0	222.0	0.0	777.0	0.0	0.0	66.0	239.0	92.0	396.0	0.0
273	6639.0	10957.0	1868.0	598.0	71.0	0.0	0.0	110.0	0.0	0.0	0.0	18.0	0.0	53.0	0.0	253.0	0.0	76.0	235.0	0.0	0.0	90.0	0.0	802.0	63.0	0.0	0.0	0.0	1505.0	0.0	0.0	0.0	634.0	0.0	0.0	0.0	0.0	326.0	0.0	435.0	0.0	435.0	0.0	0.0	0.0	1119.0	0.0	344.0	1537.0
274	1042.0	1085.0	260.0	1867.0	0.0	0.0	0.0	0.0	0.0	0.0	0.0	43.0	0.0	0.0	839.0	86.0	0.0	0.0	0.0	0.0	7084.0	0.0	86.0	0.0	0.0	0.0	0.0	130.0	217.0	15.0	285.0	347.0	1021.0	0.0	0.0	0.0	729.0	0.0	0.0	0.0	0.0	0.0	0.0	217.0	0.0	0.0	0.0	32699.0	0.0
275	1302.0	741.0	205.0	1033.0	0.0	55.0	0.0	0.0	0.0	0.0	0.0	0.0	0.0	0.0	106.0	0.0	0.0	0.0	0.0	0.0	74.0	0.0	252.0	0.0	0.0	0.0	0.0	10859.0	228.0	0.0	0.0	310.0	489.0	0.0	0.0	0.0	41.0	0.0	63.0	0.0	0.0	0.0	0.0	0.0	0.0	0.0	0.0	4340.0	0.0
276	110309.0	1064.0	15310.0	518.0	89.0	0.0	0.0	39.0	48.0	418.0	0.0	0.0	0.0	0.0	0.0	73.0	3029.0	95.0	10936.0	0.0	0.0	29.0	0.0	216.0	0.0	2359.0	0.0	0.0	0.0	144.0	0.0	0.0	431.0	4660.0	0.0	413.0	0.0	0.0	0.0	435.0	57.0	15955.0	20.0	0.0	0.0	386.0	0.0	0.0	183.0
277	660.0	338.0	126.0	199.0	16.0	0.0	0.0	0.0	0.0	0.0	26.0	0.0	0.0	338.0	0.0	0.0	79.0	145.0	26.0	0.0	0.0	0.0	0.0	0.0	0.0	0.0	0.0	0.0	26.0	0.0	0.0	0.0	530.0	0.0	0.0	0.0	0.0	0.0	0.0	26.0	0.0	0.0	16.0	0.0	26.0	0.0	476.0	79.0	26.0
278	1159.0	1842.0	68.0	477.0	0.0	68.0	0.0	0.0	0.0	0.0	0.0	0.0	0.0	0.0	0.0	90.0	0.0	0.0	68.0	10.0	0.0	0.0	0.0	0.0	0.0	0.0	0.0	0.0	181.0	0.0	6502.0	68.0	341.0	0.0	0.0	0.0	67.0	0.0	0.0	0.0	113.0	0.0	0.0	0.0	0.0	0.0	0.0	2170.0	0.0
279	16068.0	2954.0	5800.0	468.0	0.0	0.0	0.0	63.0	1585.0	16.0	0.0	11802.0	4818.0	0.0	0.0	0.0	144.0	0.0	540.0	0.0	0.0	612.0	0.0	151.0	0.0	396.0	0.0	0.0	144.0	504.0	0.0	0.0	900.0	288.0	0.0	900.0	0.0	82.0	0.0	13870.0	3482.0	105.0	648.0	0.0	0.0	133.0	0.0	180.0	132.0
280	6317.0	5883.0	626.0	2941.0	0.0	157.0	87.0	166.0	0.0	0.0	122.0	0.0	0.0	53.0	0.0	0.0	0.0	0.0	192.0	10.0	215.0	43.0	0.0	0.0	0.0	0.0	0.0	20254.0	289.0	15.0	97.0	9835.0	2043.0	56.0	65.0	0.0	92.0	0.0	0.0	289.0	0.0	0.0	0.0	0.0	0.0	0.0	0.0	6655.0	81.0
281	8695.0	1308.0	2002.0	281.0	0.0	0.0	0.0	1070.0	0.0	33.0	0.0	18.0	0.0	0.0	0.0	0.0	70.0	0.0	774.0	0.0	0.0	0.0	0.0	65.0	0.0	110.0	0.0	0.0	0.0	0.0	0.0	0.0	332.0	110.0	0.0	76.0	0.0	60.0	0.0	70.0	0.0	734.0	0.0	0.0	0.0	0.0	0.0	100.0	61.0
282	242.0	817.0	90.0	7298.0	142.0	0.0	635.0	0.0	0.0	0.0	151.0	0.0	0.0	0.0	272.0	0.0	0.0	0.0	0.0	666.0	0.0	0.0	33522.0	0.0	0.0	0.0	0.0	121.0	454.0	0.0	0.0	121.0	5783.0	0.0	65.0	0.0	0.0	0.0	484.0	0.0	0.0	0.0	0.0	0.0	514.0	0.0	0.0	1544.0	0.0
283	513.0	244.0	73.0	366.0	0.0	0.0	0.0	24.0	0.0	0.0	0.0	0.0	0.0	0.0	259.0	0.0	0.0	0.0	0.0	0.0	256.0	0.0	73.0	0.0	0.0	0.0	0.0	171.0	0.0	0.0	187.0	391.0	171.0	0.0	0.0	48.0	150.0	0.0	0.0	0.0	0.0	0.0	0.0	0.0	24.0	0.0	0.0	11575.0	0.0
284	1847.0	13323.0	485.0	469.0	0.0	126.0	0.0	0.0	62.0	0.0	0.0	0.0	21.0	0.0	0.0	357.0	0.0	0.0	0.0	0.0	0.0	9.0	0.0	0.0	153.0	0.0	0.0	0.0	27884.0	0.0	0.0	0.0	375.0	0.0	98.0	0.0	0.0	976.0	0.0	187.0	0.0	0.0	0.0	0.0	0.0	0.0	0.0	250.0	0.0
285	14564.0	5879.0	1603.0	1095.0	102.0	213.0	69.0	5295.0	0.0	42.0	67.0	0.0	0.0	0.0	0.0	320.0	89.0	570.0	374.0	0.0	107.0	29.0	0.0	151.0	374.0	267.0	0.0	0.0	454.0	30.0	0.0	141.0	1788.0	56.0	75.0	153.0	0.0	115.0	128.0	427.0	114.0	105.0	0.0	0.0	88.0	133.0	68.0	881.0	81.0
286	919.0	619.0	128.0	1090.0	0.0	0.0	0.0	0.0	48.0	0.0	0.0	0.0	10.0	0.0	397.0	0.0	0.0	0.0	0.0	10.0	240.0	0.0	149.0	0.0	0.0	0.0	0.0	384.0	0.0	0.0	409.0	1026.0	726.0	0.0	0.0	0.0	251.0	0.0	213.0	0.0	0.0	0.0	0.0	0.0	0.0	0.0	0.0	5943.0	0.0
287	873.0	238.0	291.0	132.0	0.0	0.0	0.0	0.0	0.0	105.0	0.0	0.0	0.0	3722.0	0.0	0.0	211.0	141.0	52.0	0.0	0.0	0.0	0.0	0.0	0.0	26.0	0.0	0.0	0.0	0.0	0.0	0.0	238.0	0.0	0.0	0.0	0.0	0.0	26.0	52.0	0.0	17.0	0.0	0.0	0.0	0.0	132.0	97.0	26.0
288	475.0	9801.0	89.0	101.0	0.0	19.0	69.0	0.0	0.0	0.0	0.0	0.0	0.0	0.0	0.0	0.0	0.0	0.0	0.0	21.0	0.0	0.0	0.0	31.0	31.0	0.0	0.0	0.0	19.0	0.0	0.0	0.0	78.0	0.0	0.0	0.0	0.0	231.0	31.0	284.0	19.0	0.0	42.0	0.0	0.0	0.0	0.0	78.0	0.0
289	24326.0	21165.0	5726.0	1420.0	289.0	412.0	0.0	962.0	0.0	42.0	67.0	0.0	0.0	31.0	0.0	595.0	238.0	237.0	1099.0	0.0	74.0	0.0	0.0	75.0	9666.0	503.0	0.0	321.0	2382.0	0.0	0.0	197.0	1145.0	136.0	108.0	86.0	0.0	2611.0	192.0	2199.0	0.0	250.0	88.0	0.0	0.0	306.0	92.0	9404.0	71.0
290	2152.0	1116.0	179.0	1873.0	0.0	119.0	104.0	63.0	64.0	16.0	0.0	18.0	95.0	84.0	167.0	0.0	104.0	0.0	0.0	0.0	107.0	0.0	0.0	0.0	0.0	0.0	0.0	538.0	0.0	0.0	338.0	757.0	1036.0	0.0	0.0	0.0	50.0	0.0	0.0	219.0	179.0	52.0	0.0	139.0	88.0	0.0	0.0	3327.0	0.0
291	2539.0	3261.0	248.0	1518.0	0.0	149.0	122.0	0.0	0.0	0.0	0.0	0.0	0.0	0.0	106.0	99.0	0.0	0.0	0.0	0.0	223.0	0.0	149.0	0.0	74.0	0.0	0.0	1879.0	99.0	0.0	0.0	9680.0	1020.0	0.0	51.0	0.0	50.0	0.0	0.0	0.0	0.0	0.0	0.0	0.0	0.0	0.0	0.0	9404.0	0.0
292	14023.0	11639.0	2993.0	1247.0	173.0	84.0	0.0	720.0	0.0	33.0	54.0	0.0	0.0	31.0	0.0	209.0	179.0	123.0	1053.0	0.0	0.0	0.0	0.0	0.0	249.0	208.0	0.0	167.0	803.0	0.0	169.0	437.0	637.0	0.0	0.0	38.0	0.0	1163.0	256.0	665.0	0.0	0.0	51.0	0.0	0.0	106.0	0.0	16639.0	173.0
293	973.0	1622.0	162.0	47709.0	213.0	162.0	454.0	0.0	0.0	0.0	1014.0	0.0	0.0	0.0	121.0	0.0	0.0	228.0	0.0	43.0	74.0	0.0	567.0	0.0	0.0	0.0	0.0	0.0	283.0	0.0	53.0	0.0	216560.0	0.0	0.0	0.0	0.0	99.0	1906.0	121.0	0.0	0.0	0.0	0.0	9290.0	0.0	111.0	2677.0	0.0
294	9702.0	2342.0	2944.0	158.0	0.0	0.0	0.0	0.0	0.0	0.0	0.0	0.0	0.0	0.0	0.0	94.0	94.0	0.0	459.0	0.0	0.0	0.0	0.0	23595.0	0.0	332.0	0.0	0.0	189.0	15.0	0.0	0.0	459.0	174.0	0.0	0.0	0.0	63.0	0.0	490.0	79.0	0.0	79.0	0.0	0.0	1813.0	0.0	0.0	6423.0
295	876.0	1177.0	191.0	19606.0	173.0	0.0	629.0	0.0	0.0	0.0	882.0	0.0	0.0	0.0	219.0	0.0	0.0	114.0	0.0	32.0	0.0	0.0	711.0	0.0	0.0	0.0	0.0	0.0	657.0	0.0	164.0	109.0	84752.0	0.0	0.0	0.0	0.0	0.0	1325.0	0.0	0.0	0.0	0.0	0.0	3441.0	0.0	30.0	2793.0	0.0
296	534.0	2672.0	0.0	36095.0	276.0	0.0	6456.0	0.0	0.0	0.0	677.0	0.0	0.0	0.0	391.0	0.0	0.0	0.0	0.0	197.0	91.0	0.0	26011.0	0.0	0.0	0.0	0.0	641.0	285.0	0.0	44.0	285.0	5273.0	0.0	98.0	0.0	41.0	0.0	1140.0	0.0	0.0	0.0	0.0	0.0	391.0	0.0	0.0	7340.0	0.0
297	112.0	34.0	8.0	756.0	0.0	0.0	0.0	0.0	0.0	0.0	112.0	0.0	0.0	21.0	21.0	0.0	0.0	21.0	0.0	0.0	0.0	0.0	0.0	0.0	0.0	0.0	0.0	0.0	0.0	0.0	0.0	8.0	27078.0	0.0	21.0	0.0	0.0	0.0	56.0	8.0	0.0	0.0	0.0	0.0	1038.0	0.0	0.0	43.0	0.0
298	202.0	77.0	53.0	212.0	10.0	0.0	0.0	33.0	0.0	20.0	0.0	0.0	0.0	0.0	0.0	0.0	0.0	0.0	20.0	0.0	0.0	0.0	20.0	0.0	0.0	10.0	0.0	0.0	0.0	0.0	0.0	0.0	259.0	33.0	0.0	10.0	0.0	0.0	0.0	33.0	0.0	0.0	0.0	0.0	0.0	10.0	43.0	0.0	0.0
299	103.0	0.0	22.0	11.0	0.0	0.0	0.0	0.0	0.0	0.0	0.0	0.0	0.0	11.0	0.0	0.0	0.0	0.0	0.0	0.0	0.0	0.0	0.0	0.0	0.0	0.0	0.0	0.0	0.0	0.0	0.0	0.0	57.0	0.0	0.0	0.0	0.0	0.0	0.0	0.0	0.0	0.0	0.0	0.0	0.0	0.0	11.0	0.0	0.0
300	594.0	138.0	100.0	177.0	0.0	0.0	0.0	0.0	0.0	0.0	7.0	0.0	0.0	46.0	0.0	0.0	0.0	23.0	0.0	0.0	0.0	0.0	0.0	0.0	23.0	0.0	0.0	0.0	46.0	0.0	0.0	0.0	223.0	0.0	0.0	7.0	0.0	0.0	0.0	7.0	0.0	0.0	0.0	0.0	23.0	0.0	131.0	0.0	0.0
301	144.0	173.0	101.0	1203.0	0.0	0.0	173.0	0.0	0.0	0.0	0.0	0.0	0.0	0.0	304.0	0.0	0.0	0.0	28.0	449.0	14.0	0.0	304.0	0.0	0.0	0.0	0.0	0.0	101.0	0.0	0.0	0.0	2043.0	0.0	0.0	0.0	101.0	72.0	43.0	0.0	0.0	0.0	0.0	0.0	391.0	0.0	0.0	333.0	0.0
302	1775.0	1188.0	171.0	3049.0	42.0	0.0	315.0	0.0	0.0	0.0	71.0	0.0	0.0	0.0	400.0	0.0	0.0	0.0	0.0	7402.0	0.0	0.0	372.0	0.0	0.0	0.0	0.0	42.0	100.0	0.0	0.0	71.0	3536.0	0.0	0.0	0.0	0.0	0.0	100.0	57.0	0.0	0.0	0.0	0.0	100.0	0.0	0.0	887.0	0.0
303	163.0	35.0	57.0	412.0	0.0	0.0	10.0	0.0	0.0	0.0	22.0	0.0	0.0	0.0	70.0	0.0	0.0	0.0	0.0	6950.0	22.0	0.0	70.0	0.0	0.0	22.0	0.0	10.0	0.0	0.0	0.0	0.0	1074.0	0.0	0.0	0.0	0.0	0.0	22.0	35.0	0.0	0.0	0.0	0.0	45.0	0.0	0.0	115.0	0.0
304	10.0	0.0	0.0	101.0	0.0	0.0	0.0	0.0	0.0	0.0	0.0	0.0	0.0	0.0	0.0	0.0	0.0	0.0	0.0	21.0	0.0	0.0	0.0	0.0	0.0	0.0	372.0	0.0	0.0	0.0	0.0	0.0	44.0	0.0	0.0	0.0	0.0	0.0	0.0	0.0	10.0	0.0	0.0	0.0	0.0	0.0	0.0	10.0	0.0
305	64.0	171.0	180.0	16665.0	0.0	0.0	18.0	0.0	0.0	0.0	0.0	32.0	0.0	0.0	0.0	0.0	0.0	0.0	0.0	0.0	0.0	0.0	9.0	9.0	9.0	0.0	0.0	592.0	9.0	9.0	0.0	0.0	217.0	0.0	0.0	0.0	0.0	0.0	0.0	0.0	0.0	0.0	0.0	0.0	0.0	0.0	0.0	55.0	0.0
306	45.0	0.0	0.0	11.0	0.0	0.0	0.0	0.0	0.0	0.0	0.0	0.0	0.0	11.0	0.0	0.0	0.0	0.0	0.0	0.0	0.0	0.0	0.0	0.0	0.0	0.0	0.0	0.0	0.0	0.0	0.0	0.0	45.0	0.0	0.0	0.0	0.0	0.0	0.0	0.0	0.0	0.0	0.0	0.0	0.0	0.0	740.0	0.0	0.0
307	11.0	22.0	11.0	720.0	44.0	0.0	22.0	0.0	0.0	0.0	56.0	0.0	0.0	0.0	11.0	0.0	0.0	0.0	0.0	0.0	0.0	0.0	11.0	0.0	0.0	0.0	2309.0	0.0	0.0	0.0	0.0	11.0	8174.0	0.0	0.0	0.0	0.0	0.0	89.0	0.0	0.0	0.0	0.0	0.0	353.0	0.0	0.0	0.0	0.0
308	0.0	0.0	0.0	0.0	0.0	0.0	0.0	0.0	0.0	0.0	0.0	0.0	0.0	0.0	0.0	0.0	0.0	0.0	0.0	0.0	0.0	0.0	0.0	0.0	0.0	0.0	0.0	0.0	0.0	0.0	0.0	0.0	11.0	0.0	0.0	0.0	0.0	0.0	0.0	0.0	0.0	0.0	0.0	0.0	0.0	0.0	0.0	0.0	0.0
309	10.0	10.0	0.0	10.0	0.0	10.0	0.0	0.0	0.0	0.0	0.0	0.0	0.0	0.0	0.0	0.0	0.0	0.0	0.0	0.0	0.0	0.0	0.0	0.0	0.0	0.0	0.0	0.0	0.0	0.0	0.0	0.0	34.0	0.0	0.0	10.0	0.0	0.0	0.0	0.0	0.0	0.0	0.0	0.0	0.0	0.0	22.0	10.0	0.0
310	11.0	0.0	0.0	23.0	0.0	23.0	0.0	0.0	0.0	0.0	0.0	0.0	0.0	23.0	0.0	0.0	0.0	0.0	0.0	0.0	0.0	0.0	0.0	0.0	0.0	0.0	0.0	0.0	0.0	0.0	0.0	0.0	23.0	0.0	0.0	0.0	0.0	0.0	0.0	0.0	0.0	0.0	0.0	0.0	11.0	0.0	23.0	0.0	0.0
311	111.0	44.0	22.0	44.0	0.0	0.0	0.0	22.0	0.0	0.0	10.0	0.0	0.0	111.0	0.0	0.0	10.0	0.0	0.0	0.0	0.0	0.0	0.0	0.0	0.0	0.0	32.0	10.0	0.0	0.0	0.0	0.0	44.0	0.0	0.0	0.0	0.0	0.0	0.0	0.0	0.0	0.0	0.0	0.0	0.0	0.0	111.0	10.0	0.0
312	424.0	350.0	73.0	3376.0	0.0	0.0	258.0	0.0	0.0	0.0	0.0	0.0	0.0	0.0	479.0	0.0	0.0	0.0	0.0	461.0	55.0	0.0	830.0	0.0	0.0	0.0	0.0	0.0	55.0	0.0	0.0	0.0	2527.0	0.0	0.0	0.0	50.0	0.0	129.0	0.0	0.0	0.0	0.0	0.0	110.0	0.0	0.0	959.0	55.0
313	10.0	0.0	0.0	10.0	0.0	0.0	0.0	0.0	0.0	0.0	0.0	0.0	0.0	0.0	0.0	0.0	0.0	0.0	0.0	0.0	0.0	0.0	0.0	0.0	0.0	0.0	0.0	10.0	0.0	0.0	0.0	0.0	21.0	0.0	0.0	0.0	0.0	0.0	0.0	0.0	0.0	0.0	0.0	0.0	0.0	0.0	10.0	0.0	0.0
314	33.0	0.0	0.0	10.0	0.0	0.0	0.0	0.0	0.0	0.0	0.0	0.0	0.0	0.0	0.0	0.0	0.0	0.0	0.0	0.0	0.0	0.0	0.0	10.0	0.0	0.0	0.0	0.0	0.0	0.0	0.0	0.0	21.0	0.0	0.0	0.0	0.0	0.0	0.0	0.0	0.0	0.0	0.0	0.0	0.0	0.0	0.0	0.0	0.0
315	442.0	350.0	0.0	4901.0	164.0	0.0	0.0	55.0	36.0	0.0	405.0	0.0	0.0	0.0	147.0	0.0	0.0	36.0	55.0	43.0	0.0	0.0	36.0	0.0	0.0	0.0	0.0	0.0	110.0	0.0	0.0	0.0	51836.0	0.0	0.0	0.0	0.0	0.0	866.0	0.0	0.0	0.0	0.0	0.0	2413.0	0.0	0.0	423.0	0.0
316	271.0	87.0	52.0	30.0	0.0	0.0	0.0	0.0	0.0	8.0	0.0	0.0	0.0	821.0	0.0	0.0	0.0	52.0	30.0	0.0	8.0	0.0	0.0	0.0	0.0	0.0	8.0	0.0	0.0	0.0	0.0	0.0	166.0	0.0	0.0	0.0	0.0	0.0	0.0	8.0	0.0	43.0	0.0	0.0	0.0	0.0	11023.0	30.0	52.0
317	11.0	0.0	0.0	46.0	0.0	0.0	0.0	0.0	0.0	0.0	0.0	0.0	0.0	0.0	0.0	0.0	0.0	0.0	0.0	1605.0	0.0	0.0	0.0	0.0	0.0	0.0	0.0	0.0	0.0	0.0	11.0	0.0	22.0	0.0	0.0	0.0	0.0	0.0	0.0	0.0	0.0	0.0	0.0	0.0	11.0	0.0	0.0	0.0	0.0
318	519.0	1252.0	0.0	2626.0	57.0	105.0	2428.0	0.0	0.0	0.0	183.0	0.0	0.0	0.0	213.0	98.0	0.0	0.0	0.0	54.0	198.0	0.0	2473.0	0.0	76.0	0.0	0.0	290.0	152.0	0.0	122.0	274.0	1572.0	0.0	75.0	0.0	41.0	0.0	351.0	0.0	0.0	0.0	0.0	0.0	122.0	0.0	0.0	5436.0	0.0
319	287.0	822.0	0.0	3494.0	0.0	0.0	14574.0	0.0	0.0	0.0	143.0	0.0	0.0	0.0	637.0	0.0	0.0	0.0	0.0	21.0	123.0	0.0	5468.0	0.0	0.0	0.0	0.0	267.0	472.0	0.0	97.0	143.0	1562.0	0.0	0.0	0.0	75.0	115.0	370.0	0.0	0.0	79.0	0.0	0.0	164.0	0.0	0.0	3576.0	0.0
320	306.0	496.0	0.0	2396.0	71.0	0.0	15956.0	0.0	0.0	0.0	116.0	0.0	0.0	0.0	16453.0	0.0	0.0	0.0	0.0	54.0	87.0	9.0	3404.0	0.0	0.0	0.0	0.0	189.0	0.0	0.0	0.0	146.0	1490.0	0.0	32.0	0.0	50.0	0.0	204.0	0.0	0.0	0.0	0.0	0.0	0.0	0.0	0.0	1738.0	0.0
321	164.0	301.0	0.0	1301.0	0.0	0.0	356.0	0.0	0.0	0.0	0.0	0.0	0.0	0.0	15220.0	0.0	0.0	0.0	0.0	328.0	397.0	0.0	273.0	0.0	0.0	0.0	0.0	109.0	0.0	0.0	0.0	0.0	890.0	0.0	0.0	0.0	273.0	0.0	82.0	68.0	0.0	0.0	0.0	0.0	0.0	0.0	0.0	2671.0	0.0
322	1582.0	948.0	435.0	3158.0	0.0	0.0	205.0	205.0	64.0	0.0	54.0	0.0	0.0	0.0	76.0	0.0	0.0	95.0	172.0	76.0	0.0	0.0	493.0	76.0	0.0	102.0	0.0	0.0	64.0	0.0	0.0	0.0	4312.0	0.0	0.0	38.0	0.0	0.0	0.0	76.0	0.0	0.0	20.0	0.0	192.0	0.0	0.0	0.0	0.0
323	1146.0	1181.0	0.0	7574.0	0.0	59.0	87.0	0.0	0.0	0.0	0.0	0.0	0.0	0.0	0.0	0.0	0.0	0.0	0.0	10.0	0.0	0.0	177.0	0.0	0.0	0.0	0.0	2434.0	295.0	0.0	97.0	531.0	484.0	0.0	65.0	0.0	0.0	0.0	106.0	0.0	0.0	0.0	0.0	0.0	0.0	0.0	0.0	2459.0	0.0
324	4822.0	945.0	1326.0	95.0	0.0	0.0	0.0	0.0	299.0	0.0	0.0	346.0	2081.0	0.0	0.0	0.0	0.0	0.0	129.0	0.0	0.0	95.0	0.0	75.0	0.0	102.0	0.0	0.0	61.0	129.0	0.0	0.0	95.0	95.0	0.0	61.0	0.0	20.0	0.0	2761.0	631.0	0.0	442.0	0.0	0.0	47.0	0.0	102.0	27.0
325	173.0	91.0	207.0	113.0	0.0	0.0	0.0	11.0	0.0	11.0	0.0	0.0	0.0	0.0	0.0	0.0	0.0	0.0	0.0	0.0	0.0	0.0	0.0	11.0	0.0	34.0	0.0	0.0	0.0	0.0	0.0	0.0	264.0	0.0	0.0	0.0	0.0	0.0	0.0	0.0	0.0	0.0	0.0	0.0	11.0	0.0	45.0	11.0	0.0
326	0.0	0.0	0.0	10.0	0.0	0.0	0.0	0.0	0.0	0.0	0.0	0.0	0.0	0.0	0.0	0.0	0.0	10.0	0.0	0.0	0.0	0.0	0.0	0.0	0.0	0.0	696.0	0.0	0.0	0.0	0.0	0.0	10.0	0.0	0.0	0.0	0.0	0.0	0.0	0.0	0.0	0.0	0.0	0.0	0.0	0.0	0.0	0.0	0.0
327	255.0	73.0	30.0	116.0	0.0	0.0	0.0	0.0	0.0	0.0	10.0	0.0	0.0	53.0	0.0	0.0	0.0	20.0	20.0	0.0	0.0	0.0	0.0	0.0	0.0	0.0	0.0	0.0	0.0	0.0	0.0	0.0	255.0	0.0	0.0	0.0	0.0	0.0	0.0	0.0	0.0	10.0	0.0	0.0	20.0	0.0	40.0	0.0	0.0
328	11.0	33.0	0.0	0.0	0.0	0.0	0.0	0.0	0.0	0.0	0.0	0.0	0.0	11.0	0.0	0.0	0.0	0.0	0.0	0.0	11.0	0.0	0.0	0.0	0.0	0.0	0.0	0.0	0.0	0.0	0.0	0.0	11.0	0.0	0.0	0.0	0.0	0.0	0.0	0.0	0.0	0.0	0.0	0.0	0.0	0.0	0.0	0.0	0.0
329	0.0	0.0	0.0	0.0	0.0	0.0	0.0	0.0	0.0	0.0	0.0	0.0	0.0	0.0	0.0	0.0	0.0	0.0	0.0	0.0	0.0	0.0	0.0	0.0	0.0	0.0	0.0	0.0	0.0	0.0	0.0	0.0	0.0	0.0	0.0	0.0	0.0	0.0	0.0	0.0	0.0	0.0	0.0	0.0	0.0	0.0	0.0	0.0	0.0
330	463.0	180.0	248.0	22.0	0.0	0.0	0.0	0.0	22.0	0.0	0.0	33.0	0.0	0.0	0.0	0.0	0.0	0.0	0.0	0.0	11.0	11.0	0.0	0.0	0.0	44.0	0.0	0.0	11.0	0.0	0.0	0.0	0.0	0.0	0.0	33.0	0.0	0.0	0.0	486.0	984.0	0.0	11.0	0.0	0.0	0.0	0.0	0.0	0.0
331	103.0	0.0	45.0	11.0	0.0	0.0	0.0	0.0	0.0	0.0	0.0	0.0	0.0	0.0	0.0	11.0	11.0	0.0	0.0	0.0	0.0	0.0	0.0	0.0	0.0	0.0	0.0	0.0	0.0	22.0	0.0	0.0	0.0	0.0	0.0	0.0	0.0	0.0	0.0	0.0	0.0	0.0	0.0	0.0	0.0	0.0	0.0	0.0	0.0
332	242.0	45.0	10.0	80.0	22.0	0.0	0.0	0.0	0.0	0.0	10.0	0.0	0.0	0.0	0.0	0.0	0.0	33.0	0.0	0.0	0.0	0.0	0.0	0.0	0.0	0.0	0.0	10.0	0.0	0.0	0.0	0.0	137.0	10.0	0.0	0.0	0.0	0.0	0.0	10.0	0.0	0.0	0.0	0.0	0.0	0.0	0.0	0.0	0.0
333	114.0	42.0	8.0	21.0	0.0	0.0	0.0	0.0	0.0	0.0	0.0	0.0	0.0	0.0	0.0	0.0	0.0	0.0	0.0	0.0	8.0	0.0	0.0	0.0	0.0	21.0	0.0	0.0	8.0	0.0	0.0	0.0	160.0	0.0	0.0	0.0	0.0	0.0	0.0	0.0	0.0	0.0	0.0	0.0	8.0	0.0	0.0	8.0	0.0
334	248.0	8.0	71.0	8.0	0.0	0.0	0.0	55.0	0.0	1179.0	0.0	0.0	0.0	2364.0	0.0	0.0	384.0	8.0	0.0	0.0	0.0	0.0	8.0	0.0	0.0	8.0	0.0	0.0	8.0	0.0	0.0	0.0	20.0	8.0	0.0	8.0	0.0	0.0	8.0	0.0	8.0	20.0	0.0	0.0	0.0	0.0	20.0	0.0	0.0
335	4397.0	51.0	652.0	39.0	0.0	0.0	0.0	0.0	5.0	300.0	5.0	6.0	0.0	0.0	0.0	0.0	1696.0	0.0	391.0	0.0	0.0	0.0	0.0	17.0	17.0	323.0	0.0	0.0	0.0	30.0	0.0	0.0	51.0	2774.0	0.0	6060.0	0.0	0.0	0.0	107.0	28.0	669.0	20.0	0.0	0.0	0.0	0.0	28.0	0.0
336	2620.0	109.0	1358.0	20.0	0.0	0.0	0.0	27.0	1278.0	123.0	20.0	9347.0	46.0	6.0	0.0	0.0	610.0	0.0	198.0	0.0	0.0	131.0	0.0	0.0	0.0	6.0	0.0	0.0	20.0	98.0	0.0	0.0	41.0	157.0	0.0	3464.0	6.0	0.0	0.0	2660.0	746.0	20.0	270.0	0.0	0.0	79.0	6.0	20.0	50.0
[truncated: 288 more columns]
