# Supplementary material for: Estimation of Human Mobility Patterns for Forecasting the Early Spread of Disease
Source: Healthcare (Basel). 2021 Sep 16;9(9):1224. doi: 10.3390/healthcare9091224 (PMC8468459; doi:10.3390/healthcare9091224)
Supplement: Supplementary file 1 [file healthcare-09-01224-s001.zip › Supplementary Material/Matrix/2020-01-31.csv]

	0	1	2	3	4	5	6	7	8	9	10	11	12	13	14	15	16	17	18	19	20	21	22	23	24	25	26	27	28	29	30	31	32	33	34	35	36	37	38	39	40	41	42	43	44	45	46	47	48
0	0.0	6214.0	19774.0	2862.0	512.0	383.0	152.0	979.0	1167.0	290.0	280.0	828.0	295.0	196.0	0.0	469.0	1619.0	979.0	23089.0	91.0	215.0	374.0	1205.0	523.0	553.0	4143.0	0.0	715.0	430.0	1092.0	36.0	753.0	3050.0	7872.0	136.0	2184.0	53.0	620.0	407.0	2636.0	1657.0	2749.0	632.0	0.0	123.0	1619.0	284.0	0.0	424.0
1	5338.0	0.0	1210.0	3523.0	309.0	1390.0	229.0	398.0	153.0	42.0	454.0	154.0	39.0	120.0	58.0	2510.0	199.0	427.0	388.0	38.0	145.0	139.0	0.0	140.0	2000.0	247.0	0.0	314.0	2761.0	65.0	79.0	270.0	3508.0	0.0	562.0	229.0	37.0	1988.0	396.0	1419.0	408.0	111.0	271.0	0.0	385.0	232.0	273.0	715.0	92.0
2	43675.0	3606.0	0.0	693.0	49.0	95.0	0.0	211.0	297.0	153.0	30.0	237.0	112.0	68.0	0.0	88.0	653.0	73.0	3428.0	38.0	70.0	277.0	0.0	1585.0	123.0	18944.0	0.0	62.0	0.0	257.0	0.0	0.0	931.0	1882.0	0.0	673.0	0.0	108.0	0.0	1288.0	614.0	1208.0	179.0	0.0	82.0	2952.0	56.0	237.0	396.0
3	11379.0	21854.0	2260.0	0.0	1281.0	790.0	1959.0	290.0	57.0	42.0	3165.0	0.0	7.0	289.0	645.0	242.0	262.0	399.0	834.0	362.0	637.0	41.0	2863.0	42.0	247.0	340.0	0.0	1431.0	2486.0	0.0	803.0	905.0	84027.0	66.0	222.0	0.0	198.0	423.0	24492.0	434.0	120.0	246.0	25.0	0.0	4370.0	146.0	243.0	29918.0	189.0
4	1870.0	1029.0	581.0	1337.0	0.0	0.0	0.0	63.0	0.0	42.0	127.0	0.0	0.0	0.0	0.0	0.0	0.0	1053.0	169.0	0.0	0.0	0.0	0.0	0.0	0.0	0.0	0.0	205.0	230.0	0.0	0.0	115.0	1343.0	0.0	0.0	0.0	0.0	0.0	998.0	0.0	0.0	0.0	0.0	0.0	90.0	0.0	22.0	2294.0	0.0
5	5773.0	19498.0	1968.0	1185.0	0.0	0.0	210.0	0.0	0.0	0.0	0.0	34.0	0.0	0.0	78.0	917.0	0.0	0.0	210.0	6.0	0.0	0.0	0.0	48.0	520.0	172.0	0.0	117.0	2064.0	32.0	73.0	76.0	783.0	57.0	5581.0	100.0	53.0	1319.0	0.0	439.0	0.0	0.0	25.0	0.0	0.0	68.0	0.0	3543.0	25.0
6	264.0	370.0	52.0	1101.0	0.0	0.0	0.0	0.0	0.0	0.0	63.0	0.0	0.0	0.0	105.0	0.0	0.0	0.0	0.0	53.0	105.0	0.0	10491.0	0.0	0.0	0.0	0.0	232.0	63.0	0.0	36.0	84.0	815.0	0.0	25.0	0.0	37.0	0.0	158.0	0.0	0.0	0.0	0.0	0.0	0.0	0.0	0.0	878.0	0.0
7	7832.0	2028.0	1941.0	299.0	165.0	0.0	0.0	0.0	38.0	0.0	0.0	0.0	7.0	19.0	0.0	96.0	154.0	135.0	473.0	0.0	0.0	0.0	0.0	48.0	96.0	164.0	0.0	0.0	193.0	14.0	0.0	0.0	453.0	77.0	0.0	0.0	0.0	67.0	0.0	231.0	0.0	135.0	0.0	0.0	55.0	125.0	0.0	270.0	0.0
8	6473.0	672.0	1792.0	87.0	0.0	0.0	0.0	0.0	0.0	24.0	0.0	109.0	79.0	0.0	0.0	0.0	149.0	0.0	423.0	6.0	0.0	951.0	24.0	60.0	0.0	136.0	0.0	0.0	124.0	740.0	0.0	0.0	236.0	112.0	0.0	361.0	0.0	0.0	0.0	19619.0	264.0	74.0	2952.0	0.0	0.0	94.0	0.0	124.0	25.0
9	2932.0	79.0	1150.0	24.0	0.0	0.0	24.0	0.0	0.0	0.0	0.0	0.0	0.0	54.0	0.0	0.0	11149.0	44.0	194.0	0.0	0.0	0.0	0.0	0.0	0.0	49.0	0.0	0.0	0.0	0.0	0.0	0.0	134.0	34.0	0.0	224.0	0.0	0.0	0.0	44.0	0.0	79.0	16.0	0.0	0.0	0.0	63.0	0.0	0.0
10	3168.0	6214.0	242.0	11219.0	259.0	0.0	76.0	0.0	0.0	0.0	0.0	0.0	0.0	0.0	68.0	0.0	0.0	320.0	282.0	13.0	0.0	0.0	121.0	0.0	82.0	0.0	0.0	161.0	1311.0	0.0	0.0	76.0	70180.0	0.0	25.0	0.0	0.0	0.0	21994.0	121.0	0.0	39.0	0.0	0.0	2522.0	60.0	37.0	1150.0	0.0
11	2774.0	270.0	1087.0	21.0	0.0	0.0	0.0	0.0	489.0	0.0	0.0	0.0	160.0	0.0	0.0	14.0	21.0	0.0	116.0	0.0	0.0	80.0	0.0	29.0	0.0	51.0	0.0	0.0	21.0	131.0	0.0	0.0	124.0	116.0	0.0	226.0	0.0	0.0	0.0	4519.0	1345.0	0.0	116.0	0.0	0.0	86.0	0.0	51.0	0.0
12	2114.0	190.0	647.0	0.0	0.0	0.0	0.0	0.0	173.0	0.0	0.0	85.0	0.0	0.0	0.0	0.0	0.0	0.0	40.0	0.0	0.0	83.0	16.0	91.0	0.0	100.0	0.0	0.0	0.0	66.0	0.0	0.0	50.0	50.0	0.0	0.0	0.0	6.0	0.0	1854.0	120.0	16.0	173.0	0.0	16.0	23.0	0.0	56.0	42.0
13	1323.0	393.0	377.0	243.0	0.0	0.0	0.0	0.0	0.0	72.0	25.0	0.0	0.0	0.0	0.0	0.0	139.0	139.0	72.0	0.0	0.0	0.0	0.0	0.0	0.0	36.0	0.0	0.0	25.0	0.0	0.0	0.0	915.0	0.0	0.0	0.0	0.0	0.0	0.0	25.0	0.0	0.0	0.0	0.0	108.0	0.0	4133.0	72.0	0.0
14	169.0	254.0	0.0	484.0	0.0	0.0	152.0	0.0	0.0	0.0	0.0	0.0	0.0	0.0	0.0	0.0	0.0	0.0	0.0	0.0	1113.0	0.0	72.0	0.0	0.0	0.0	0.0	72.0	0.0	0.0	48.0	133.0	266.0	0.0	0.0	0.0	5006.0	0.0	48.0	0.0	0.0	0.0	0.0	0.0	36.0	0.0	0.0	5714.0	0.0
15	2807.0	19915.0	369.0	205.0	0.0	599.0	0.0	0.0	54.0	0.0	37.0	0.0	0.0	13.0	0.0	0.0	0.0	0.0	178.0	0.0	0.0	0.0	0.0	0.0	5943.0	68.0	0.0	0.0	2095.0	0.0	30.0	0.0	315.0	0.0	155.0	0.0	0.0	15227.0	0.0	0.0	0.0	47.0	0.0	0.0	0.0	0.0	0.0	712.0	0.0
16	7144.0	616.0	1602.0	150.0	40.0	0.0	0.0	0.0	27.0	4800.0	0.0	0.0	0.0	54.0	0.0	0.0	0.0	0.0	383.0	0.0	0.0	0.0	0.0	0.0	0.0	157.0	0.0	0.0	0.0	32.0	0.0	0.0	356.0	54.0	0.0	548.0	0.0	0.0	0.0	173.0	0.0	712.0	0.0	0.0	0.0	68.0	22.0	0.0	33.0
17	5661.0	2138.0	743.0	915.0	706.0	0.0	0.0	0.0	0.0	24.0	80.0	0.0	0.0	84.0	0.0	58.0	80.0	0.0	205.0	0.0	0.0	0.0	0.0	0.0	0.0	0.0	0.0	0.0	240.0	0.0	0.0	0.0	2299.0	0.0	0.0	0.0	0.0	59.0	114.0	0.0	0.0	0.0	0.0	0.0	114.0	0.0	97.0	926.0	0.0
18	86219.0	1405.0	14658.0	626.0	134.0	95.0	0.0	157.0	76.0	75.0	53.0	23.0	55.0	27.0	0.0	88.0	859.0	213.0	0.0	0.0	0.0	33.0	0.0	432.0	57.0	7449.0	0.0	0.0	226.0	168.0	0.0	0.0	1220.0	1531.0	0.0	403.0	0.0	0.0	99.0	869.0	84.0	1144.0	92.0	0.0	82.0	491.0	63.0	281.0	151.0
19	187.0	24.0	24.0	353.0	0.0	0.0	24.0	0.0	0.0	0.0	0.0	0.0	0.0	0.0	74.0	0.0	0.0	8.0	16.0	0.0	0.0	0.0	16.0	0.0	0.0	16.0	0.0	24.0	16.0	0.0	0.0	0.0	453.0	0.0	0.0	0.0	8.0	0.0	16.0	0.0	0.0	0.0	0.0	0.0	66.0	0.0	8.0	170.0	0.0
20	2261.0	594.0	206.0	2303.0	49.0	0.0	76.0	78.0	57.0	24.0	0.0	23.0	15.0	13.0	880.0	0.0	54.0	0.0	321.0	0.0	0.0	41.0	165.0	0.0	0.0	0.0	0.0	272.0	0.0	0.0	0.0	99.0	3813.0	0.0	0.0	39.0	885.0	0.0	99.0	198.0	60.0	0.0	0.0	140.0	247.0	0.0	22.0	1568.0	0.0
21	2503.0	583.0	711.0	42.0	0.0	0.0	0.0	14.0	1413.0	0.0	0.0	85.0	183.0	0.0	0.0	0.0	14.0	0.0	47.0	0.0	0.0	0.0	0.0	36.0	0.0	75.0	0.0	0.0	0.0	323.0	0.0	14.0	66.0	42.0	0.0	75.0	0.0	0.0	0.0	5074.0	42.0	23.0	2582.0	0.0	0.0	0.0	0.0	33.0	14.0
22	0.0	0.0	0.0	2917.0	65.0	0.0	15560.0	0.0	0.0	0.0	128.0	0.0	0.0	0.0	97.0	0.0	0.0	61.0	0.0	91.0	85.0	0.0	0.0	0.0	49.0	0.0	0.0	338.0	0.0	0.0	121.0	237.0	1830.0	0.0	33.0	0.0	37.0	68.0	242.0	0.0	0.0	0.0	0.0	0.0	151.0	51.0	0.0	2586.0	0.0
23	4172.0	662.0	7450.0	124.0	0.0	0.0	0.0	63.0	0.0	0.0	37.0	49.0	0.0	0.0	0.0	0.0	0.0	0.0	206.0	0.0	0.0	25.0	0.0	0.0	0.0	4362.0	0.0	0.0	24.0	24.0	0.0	0.0	190.0	33.0	0.0	0.0	0.0	16.0	0.0	231.0	82.0	0.0	25.0	0.0	0.0	4536.0	0.0	99.0	10124.0
24	3722.0	26210.0	1292.0	378.0	49.0	668.0	38.0	29.0	28.0	0.0	0.0	0.0	0.0	0.0	0.0	7265.0	0.0	56.0	245.0	0.0	0.0	25.0	0.0	0.0	0.0	113.0	0.0	62.0	5014.0	0.0	340.0	84.0	468.0	0.0	164.0	39.0	16.0	2050.0	0.0	289.0	96.0	39.0	25.0	0.0	41.0	94.0	22.0	1628.0	79.0
25	25391.0	1568.0	39507.0	280.0	81.0	0.0	0.0	54.0	114.0	0.0	68.0	34.0	7.0	0.0	0.0	58.0	542.0	106.0	7363.0	13.0	60.0	86.0	0.0	4585.0	99.0	0.0	0.0	0.0	132.0	65.0	0.0	0.0	610.0	858.0	0.0	190.0	0.0	68.0	0.0	869.0	252.0	286.0	75.0	0.0	0.0	8106.0	0.0	165.0	605.0
26	0.0	0.0	0.0	0.0	0.0	0.0	0.0	0.0	0.0	0.0	0.0	0.0	0.0	0.0	0.0	0.0	0.0	0.0	0.0	0.0	0.0	0.0	0.0	0.0	0.0	0.0	0.0	0.0	0.0	0.0	0.0	0.0	0.0	0.0	0.0	0.0	0.0	0.0	0.0	0.0	0.0	0.0	0.0	0.0	0.0	0.0	0.0	0.0	0.0
27	3598.0	3375.0	464.0	1677.0	0.0	0.0	210.0	0.0	0.0	0.0	0.0	0.0	0.0	0.0	146.0	51.0	0.0	0.0	0.0	0.0	95.0	0.0	242.0	0.0	0.0	0.0	0.0	0.0	161.0	0.0	493.0	1345.0	727.0	0.0	102.0	0.0	80.0	0.0	99.0	0.0	0.0	0.0	16.0	0.0	0.0	0.0	0.0	13696.0	0.0
28	1711.0	10705.0	348.0	359.0	0.0	155.0	76.0	0.0	0.0	0.0	90.0	0.0	0.0	13.0	0.0	212.0	0.0	0.0	0.0	22.0	0.0	0.0	63.0	0.0	347.0	0.0	0.0	0.0	0.0	0.0	0.0	0.0	591.0	0.0	94.0	0.0	0.0	679.0	52.0	73.0	0.0	0.0	0.0	0.0	0.0	51.0	29.0	158.0	0.0
29	8806.0	640.0	2973.0	71.0	0.0	0.0	0.0	0.0	2973.0	0.0	0.0	23.0	7.0	0.0	0.0	0.0	184.0	0.0	341.0	0.0	0.0	725.0	0.0	60.0	0.0	213.0	0.0	0.0	56.0	0.0	0.0	0.0	227.0	4652.0	0.0	14540.0	0.0	0.0	0.0	18865.0	228.0	56.0	611.0	0.0	0.0	28.0	0.0	99.0	42.0
30	183.0	350.0	0.0	133.0	0.0	0.0	16.0	0.0	0.0	0.0	0.0	0.0	0.0	0.0	0.0	16.0	0.0	25.0	0.0	0.0	0.0	0.0	0.0	0.0	16.0	0.0	0.0	16.0	0.0	0.0	0.0	50.0	83.0	0.0	0.0	0.0	21.0	0.0	0.0	0.0	0.0	0.0	0.0	0.0	33.0	0.0	0.0	3058.0	0.0
31	1545.0	1356.0	0.0	1324.0	0.0	0.0	76.0	0.0	0.0	0.0	0.0	0.0	0.0	0.0	225.0	51.0	0.0	0.0	0.0	0.0	110.0	0.0	126.0	0.0	0.0	0.0	0.0	883.0	126.0	0.0	176.0	0.0	394.0	0.0	0.0	0.0	21.0	0.0	0.0	0.0	0.0	0.0	0.0	0.0	0.0	0.0	0.0	19156.0	0.0
32	7939.0	5224.0	819.0	24125.0	446.0	101.0	344.0	54.0	0.0	101.0	11767.0	6.0	23.0	139.0	166.0	73.0	162.0	444.0	358.0	169.0	205.0	33.0	563.0	42.0	66.0	123.0	768.0	307.0	512.0	23.0	73.0	126.0	0.0	33.0	50.0	67.0	0.0	68.0	14561.0	231.0	358.0	190.0	25.0	0.0	52431.0	51.0	307.0	2919.0	79.0
33	39895.0	497.0	6901.0	39.0	0.0	0.0	0.0	0.0	114.0	85.0	0.0	41.0	31.0	0.0	0.0	0.0	126.0	0.0	3475.0	0.0	0.0	16.0	0.0	79.0	29.0	888.0	0.0	0.0	39.0	3075.0	0.0	0.0	149.0	0.0	0.0	3629.0	0.0	0.0	0.0	637.0	96.0	150.0	50.0	0.0	0.0	94.0	0.0	39.0	50.0
34	997.0	6719.0	413.0	198.0	0.0	6340.0	0.0	0.0	0.0	0.0	0.0	0.0	0.0	0.0	0.0	249.0	0.0	0.0	62.0	6.0	0.0	0.0	0.0	0.0	130.0	0.0	0.0	0.0	1048.0	0.0	0.0	0.0	198.0	0.0	0.0	28.0	0.0	402.0	0.0	175.0	0.0	0.0	0.0	0.0	0.0	0.0	0.0	583.0	0.0
35	14272.0	779.0	4775.0	151.0	0.0	0.0	0.0	49.0	583.0	247.0	0.0	92.0	31.0	13.0	0.0	0.0	3400.0	0.0	1202.0	6.0	0.0	103.0	0.0	103.0	0.0	443.0	0.0	0.0	75.0	11734.0	0.0	0.0	249.0	4818.0	16.0	0.0	0.0	0.0	0.0	4056.0	180.0	97.0	109.0	0.0	0.0	249.0	0.0	119.0	25.0
36	197.0	177.0	0.0	138.0	0.0	0.0	0.0	0.0	0.0	0.0	0.0	0.0	0.0	0.0	5895.0	0.0	0.0	0.0	0.0	0.0	878.0	0.0	19.0	0.0	0.0	0.0	0.0	19.0	0.0	0.0	0.0	19.0	207.0	0.0	0.0	0.0	0.0	0.0	69.0	0.0	0.0	0.0	0.0	0.0	0.0	0.0	0.0	3584.0	0.0
37	2949.0	18932.0	288.0	423.0	49.0	745.0	0.0	0.0	0.0	0.0	0.0	0.0	0.0	0.0	0.0	11610.0	0.0	0.0	101.0	6.0	0.0	0.0	0.0	30.0	760.0	0.0	0.0	0.0	3406.0	0.0	0.0	0.0	406.0	0.0	222.0	0.0	0.0	0.0	0.0	50.0	0.0	0.0	0.0	0.0	41.0	51.0	0.0	779.0	0.0
38	2858.0	3733.0	470.0	47520.0	943.0	131.0	219.0	49.0	0.0	16.0	18892.0	0.0	0.0	19.0	136.0	88.0	0.0	0.0	269.0	6.0	70.0	0.0	369.0	0.0	49.0	227.0	0.0	403.0	538.0	0.0	182.0	302.0	82395.0	38.0	41.0	0.0	80.0	157.0	0.0	0.0	0.0	0.0	0.0	0.0	2488.0	0.0	104.0	21187.0	33.0
39	11011.0	2495.0	2306.0	437.0	0.0	0.0	0.0	0.0	6039.0	24.0	0.0	554.0	352.0	0.0	0.0	0.0	153.0	0.0	366.0	0.0	0.0	1390.0	0.0	97.0	0.0	141.0	0.0	0.0	177.0	2029.0	0.0	0.0	378.0	130.0	0.0	816.0	0.0	88.0	0.0	0.0	1621.0	130.0	5148.0	0.0	0.0	137.0	0.0	141.0	142.0
40	5218.0	861.0	1369.0	93.0	0.0	0.0	0.0	0.0	290.0	0.0	0.0	985.0	31.0	0.0	0.0	20.0	0.0	0.0	155.0	0.0	0.0	62.0	0.0	60.0	0.0	124.0	0.0	0.0	41.0	51.0	0.0	0.0	259.0	31.0	0.0	155.0	0.0	0.0	0.0	4191.0	0.0	0.0	93.0	0.0	0.0	60.0	0.0	51.0	50.0
41	21287.0	1392.0	6130.0	304.0	0.0	0.0	0.0	0.0	47.0	59.0	0.0	17.0	23.0	0.0	0.0	0.0	1918.0	0.0	1744.0	0.0	0.0	0.0	0.0	79.0	0.0	288.0	0.0	0.0	144.0	23.0	0.0	0.0	640.0	160.0	0.0	106.0	0.0	0.0	0.0	318.0	0.0	0.0	0.0	0.0	68.0	103.0	0.0	32.0	0.0
42	5416.0	1049.0	1017.0	38.0	0.0	0.0	0.0	0.0	2298.0	0.0	0.0	102.0	143.0	0.0	0.0	0.0	57.0	0.0	153.0	0.0	0.0	3412.0	0.0	48.0	0.0	64.0	0.0	0.0	25.0	375.0	0.0	0.0	108.0	64.0	0.0	134.0	0.0	0.0	0.0	14500.0	132.0	0.0	0.0	0.0	0.0	51.0	0.0	140.0	25.0
43	0.0	0.0	0.0	1761.0	0.0	0.0	0.0	0.0	0.0	0.0	0.0	0.0	0.0	0.0	127.0	0.0	0.0	0.0	0.0	0.0	100.0	0.0	0.0	0.0	0.0	0.0	0.0	0.0	0.0	0.0	0.0	0.0	0.0	0.0	0.0	0.0	0.0	0.0	0.0	0.0	0.0	0.0	25.0	0.0	0.0	0.0	0.0	0.0	0.0
44	908.0	1420.0	214.0	4046.0	49.0	0.0	0.0	0.0	0.0	24.0	673.0	0.0	0.0	40.0	0.0	0.0	0.0	129.0	99.0	0.0	0.0	0.0	132.0	0.0	0.0	0.0	0.0	0.0	132.0	0.0	313.0	0.0	92382.0	0.0	25.0	0.0	0.0	0.0	891.0	0.0	0.0	0.0	0.0	0.0	0.0	0.0	56.0	958.0	0.0
45	19577.0	2816.0	29140.0	352.0	0.0	0.0	0.0	113.0	136.0	49.0	0.0	17.0	7.0	0.0	0.0	66.0	234.0	0.0	801.0	0.0	0.0	41.0	0.0	4914.0	0.0	7842.0	0.0	0.0	215.0	46.0	0.0	0.0	625.0	430.0	58.0	97.0	0.0	68.0	0.0	782.0	97.0	176.0	50.0	0.0	0.0	0.0	0.0	176.0	2835.0
46	1744.0	886.0	428.0	386.0	0.0	0.0	0.0	0.0	0.0	164.0	0.0	0.0	15.0	4575.0	0.0	0.0	185.0	278.0	78.0	6.0	0.0	0.0	0.0	0.0	0.0	0.0	0.0	0.0	78.0	0.0	0.0	0.0	1172.0	0.0	0.0	0.0	0.0	0.0	0.0	0.0	0.0	0.0	0.0	0.0	64.0	0.0	0.0	128.0	0.0
47	605.0	605.0	0.0	2305.0	174.0	232.0	162.0	0.0	0.0	0.0	68.0	41.0	39.0	27.0	528.0	0.0	0.0	106.0	0.0	22.0	205.0	0.0	465.0	0.0	74.0	0.0	0.0	1001.0	0.0	32.0	529.0	2840.0	915.0	0.0	25.0	0.0	327.0	59.0	693.0	0.0	60.0	0.0	25.0	0.0	0.0	0.0	22.0	0.0	0.0
48	2045.0	465.0	860.0	28.0	0.0	21.0	0.0	0.0	21.0	0.0	0.0	17.0	0.0	0.0	0.0	0.0	39.0	21.0	92.0	0.0	0.0	0.0	0.0	8270.0	0.0	544.0	0.0	0.0	53.0	14.0	0.0	0.0	188.0	46.0	21.0	46.0	0.0	21.0	0.0	99.0	53.0	0.0	21.0	0.0	0.0	499.0	0.0	0.0	0.0
49	1882.0	51.0	320.0	0.0	0.0	0.0	0.0	12.0	32.0	2755.0	0.0	0.0	7.0	0.0	0.0	0.0	9417.0	12.0	70.0	0.0	0.0	0.0	0.0	0.0	0.0	64.0	0.0	0.0	0.0	0.0	0.0	0.0	51.0	0.0	0.0	326.0	0.0	0.0	32.0	0.0	32.0	416.0	16.0	0.0	25.0	32.0	22.0	0.0	0.0
50	0.0	0.0	0.0	0.0	0.0	0.0	0.0	0.0	0.0	0.0	0.0	0.0	0.0	0.0	0.0	0.0	0.0	0.0	0.0	0.0	0.0	0.0	0.0	0.0	0.0	0.0	0.0	0.0	0.0	0.0	0.0	0.0	0.0	0.0	0.0	0.0	0.0	0.0	0.0	0.0	0.0	0.0	0.0	0.0	0.0	0.0	0.0	15.0	0.0
51	120.0	104.0	72.0	1001.0	0.0	0.0	0.0	0.0	0.0	0.0	0.0	0.0	0.0	0.0	635.0	0.0	24.0	24.0	64.0	0.0	1373.0	0.0	0.0	0.0	0.0	0.0	0.0	40.0	0.0	0.0	0.0	0.0	580.0	0.0	0.0	0.0	3332.0	0.0	32.0	24.0	0.0	0.0	0.0	0.0	96.0	0.0	0.0	865.0	0.0
52	858.0	524.0	143.0	1073.0	56.0	0.0	66.0	0.0	0.0	24.0	30.0	23.0	7.0	0.0	381.0	0.0	0.0	0.0	0.0	0.0	190.0	16.0	119.0	0.0	90.0	0.0	0.0	429.0	0.0	14.0	572.0	715.0	786.0	0.0	0.0	0.0	214.0	0.0	143.0	0.0	0.0	0.0	0.0	0.0	96.0	0.0	0.0	5842.0	0.0
53	2343.0	5096.0	339.0	1429.0	74.0	164.0	172.0	39.0	0.0	0.0	30.0	0.0	0.0	0.0	185.0	73.0	0.0	0.0	0.0	0.0	0.0	0.0	210.0	36.0	0.0	0.0	0.0	86.0	562.0	0.0	188.0	372.0	762.0	0.0	0.0	56.0	0.0	78.0	528.0	0.0	0.0	87.0	25.0	0.0	123.0	0.0	97.0	1101.0	0.0
54	4430.0	634.0	2016.0	40.0	0.0	0.0	0.0	0.0	1650.0	0.0	0.0	68.0	87.0	0.0	0.0	0.0	40.0	0.0	65.0	0.0	0.0	2316.0	0.0	48.0	0.0	211.0	0.0	0.0	56.0	375.0	0.0	0.0	130.0	162.0	0.0	130.0	0.0	0.0	0.0	7316.0	264.0	56.0	512.0	0.0	0.0	40.0	0.0	32.0	21.0
55	1707.0	9370.0	569.0	1271.0	0.0	71.0	47.0	29.0	0.0	0.0	30.0	0.0	0.0	0.0	117.0	96.0	0.0	0.0	0.0	13.0	0.0	8.0	108.0	0.0	49.0	0.0	0.0	102.0	532.0	0.0	121.0	118.0	690.0	0.0	66.0	0.0	112.0	59.0	66.0	0.0	0.0	0.0	0.0	0.0	0.0	0.0	0.0	7853.0	0.0
56	4038.0	323.0	1302.0	20.0	0.0	0.0	0.0	0.0	1240.0	0.0	0.0	92.0	23.0	0.0	0.0	0.0	34.0	0.0	158.0	0.0	0.0	323.0	0.0	60.0	0.0	82.0	0.0	0.0	34.0	2142.0	0.0	0.0	96.0	165.0	0.0	530.0	0.0	0.0	0.0	7235.0	228.0	75.0	289.0	0.0	0.0	41.0	0.0	0.0	63.0
57	9685.0	49807.0	4674.0	571.0	184.0	908.0	0.0	103.0	105.0	0.0	0.0	0.0	0.0	27.0	0.0	2354.0	90.0	61.0	470.0	0.0	55.0	0.0	0.0	36.0	22212.0	196.0	0.0	102.0	6827.0	0.0	420.0	135.0	762.0	81.0	378.0	89.0	0.0	2118.0	154.0	840.0	0.0	71.0	16.0	0.0	55.0	155.0	0.0	6513.0	50.0
58	2884.0	5448.0	445.0	1068.0	0.0	160.0	66.0	0.0	0.0	0.0	0.0	0.0	7.0	0.0	146.0	36.0	0.0	0.0	0.0	22.0	55.0	0.0	0.0	0.0	124.0	0.0	0.0	220.0	320.0	0.0	1503.0	677.0	587.0	0.0	0.0	0.0	96.0	0.0	121.0	0.0	0.0	0.0	0.0	0.0	0.0	0.0	0.0	18198.0	0.0
59	287.0	287.0	177.0	230.0	39.0	0.0	0.0	30.0	0.0	132.0	0.0	0.0	0.0	823.0	0.0	0.0	13.0	203.0	0.0	6.0	0.0	0.0	4.0	0.0	4.0	0.0	0.0	0.0	0.0	0.0	0.0	0.0	141.0	0.0	0.0	0.0	0.0	0.0	13.0	0.0	0.0	0.0	0.0	0.0	0.0	13.0	101.0	30.0	0.0
60	976.0	1452.0	295.0	65696.0	140.0	0.0	707.0	0.0	38.0	0.0	802.0	0.0	0.0	13.0	0.0	0.0	0.0	56.0	0.0	100.0	70.0	0.0	590.0	0.0	74.0	0.0	0.0	204.0	158.0	0.0	91.0	76.0	36752.0	0.0	25.0	0.0	69.0	0.0	12602.0	0.0	0.0	39.0	0.0	0.0	1339.0	0.0	63.0	6719.0	0.0
61	3291.0	3076.0	330.0	5706.0	184.0	71.0	0.0	0.0	0.0	0.0	9851.0	0.0	0.0	19.0	0.0	0.0	72.0	236.0	132.0	38.0	0.0	33.0	132.0	0.0	0.0	0.0	0.0	99.0	463.0	0.0	0.0	0.0	56751.0	0.0	0.0	0.0	37.0	59.0	891.0	0.0	0.0	0.0	25.0	0.0	3638.0	0.0	63.0	1075.0	33.0
62	3713.0	3006.0	663.0	3094.0	134.0	293.0	783.0	231.0	114.0	33.0	196.0	23.0	7.0	32.0	684.0	183.0	235.0	151.0	0.0	29.0	572.0	69.0	3757.0	60.0	90.0	0.0	0.0	1458.0	0.0	42.0	2076.0	3271.0	2135.0	0.0	58.0	84.0	477.0	137.0	451.0	486.0	216.0	246.0	92.0	0.0	206.0	0.0	71.0	32182.0	0.0
63	284.0	319.0	53.0	568.0	0.0	0.0	35.0	0.0	0.0	0.0	0.0	0.0	0.0	0.0	2220.0	0.0	0.0	0.0	0.0	6.0	1386.0	0.0	53.0	0.0	0.0	0.0	0.0	35.0	35.0	0.0	106.0	213.0	337.0	0.0	0.0	0.0	1357.0	0.0	0.0	0.0	0.0	0.0	0.0	35.0	0.0	0.0	0.0	10469.0	0.0
64	1249.0	1777.0	214.0	3944.0	0.0	0.0	25329.0	0.0	0.0	0.0	97.0	0.0	0.0	13.0	429.0	0.0	0.0	0.0	0.0	38.0	136.0	0.0	42355.0	0.0	0.0	0.0	0.0	117.0	117.0	0.0	36.0	84.0	3124.0	0.0	25.0	0.0	48.0	0.0	273.0	0.0	0.0	0.0	0.0	0.0	195.0	0.0	0.0	1191.0	0.0
65	1492.0	1567.0	134.0	1134.0	0.0	119.0	219.0	29.0	38.0	0.0	0.0	6.0	0.0	0.0	2406.0	0.0	0.0	0.0	149.0	29.0	994.0	0.0	253.0	0.0	41.0	0.0	0.0	238.0	0.0	0.0	149.0	373.0	915.0	33.0	0.0	0.0	928.0	68.0	99.0	0.0	0.0	0.0	0.0	0.0	0.0	0.0	0.0	6373.0	0.0
66	21388.0	3277.0	6387.0	454.0	0.0	0.0	0.0	49.0	1172.0	0.0	0.0	406.0	63.0	0.0	0.0	0.0	191.0	0.0	598.0	0.0	0.0	143.0	0.0	164.0	49.0	526.0	0.0	62.0	226.0	287.0	0.0	0.0	762.0	167.0	0.0	454.0	0.0	0.0	0.0	10072.0	17918.0	119.0	502.0	0.0	0.0	267.0	0.0	263.0	109.0
67	0.0	0.0	0.0	0.0	0.0	0.0	0.0	0.0	0.0	0.0	0.0	0.0	0.0	0.0	0.0	0.0	0.0	0.0	0.0	0.0	0.0	0.0	0.0	0.0	0.0	0.0	0.0	0.0	0.0	0.0	0.0	0.0	0.0	0.0	0.0	0.0	0.0	0.0	0.0	0.0	0.0	0.0	0.0	0.0	0.0	0.0	37.0	0.0	0.0
68	0.0	0.0	0.0	0.0	0.0	0.0	0.0	0.0	0.0	16.0	0.0	6.0	0.0	32.0	0.0	0.0	0.0	0.0	0.0	0.0	0.0	0.0	0.0	0.0	0.0	0.0	0.0	0.0	0.0	0.0	0.0	0.0	0.0	0.0	0.0	0.0	0.0	0.0	0.0	0.0	0.0	0.0	0.0	0.0	55.0	0.0	22.0	0.0	0.0
69	1765.0	1011.0	382.0	1146.0	49.0	71.0	0.0	0.0	0.0	33.0	90.0	6.0	0.0	0.0	78.0	0.0	0.0	73.0	258.0	0.0	224.0	0.0	0.0	48.0	0.0	0.0	0.0	269.0	191.0	0.0	0.0	281.0	1220.0	0.0	33.0	0.0	0.0	0.0	0.0	0.0	101.0	146.0	0.0	4496.0	82.0	77.0	0.0	393.0	0.0
70	39993.0	2259.0	18624.0	665.0	184.0	0.0	0.0	9994.0	267.0	75.0	37.0	58.0	23.0	32.0	0.0	51.0	524.0	185.0	6348.0	0.0	60.0	139.0	0.0	779.0	0.0	1932.0	0.0	94.0	141.0	271.0	0.0	0.0	1067.0	459.0	0.0	173.0	0.0	0.0	66.0	956.0	84.0	572.0	83.0	0.0	0.0	895.0	0.0	564.0	168.0
71	2982.0	1788.0	498.0	1439.0	3337.0	0.0	47.0	0.0	0.0	0.0	1851.0	0.0	0.0	32.0	0.0	0.0	0.0	2476.0	181.0	0.0	0.0	0.0	0.0	0.0	49.0	0.0	0.0	94.0	189.0	0.0	0.0	0.0	3489.0	0.0	0.0	0.0	0.0	68.0	1052.0	0.0	0.0	47.0	0.0	0.0	205.0	79.0	48.0	2753.0	0.0
72	3045.0	14906.0	624.0	1362.0	124.0	407.0	277.0	54.0	143.0	24.0	37.0	41.0	23.0	27.0	0.0	616.0	108.0	90.0	0.0	38.0	0.0	69.0	283.0	36.0	710.0	0.0	0.0	196.0	737.0	23.0	54.0	135.0	915.0	0.0	197.0	100.0	0.0	442.0	209.0	340.0	192.0	95.0	33.0	0.0	0.0	0.0	119.0	794.0	71.0
73	6463.0	25656.0	1114.0	742.0	0.0	13379.0	0.0	29.0	57.0	0.0	0.0	0.0	0.0	0.0	0.0	6386.0	0.0	73.0	346.0	38.0	0.0	16.0	0.0	0.0	4620.0	0.0	0.0	0.0	2996.0	0.0	0.0	0.0	915.0	38.0	2726.0	0.0	0.0	17993.0	0.0	247.0	0.0	0.0	25.0	0.0	0.0	0.0	0.0	1245.0	25.0
74	367.0	450.0	66.0	617.0	0.0	0.0	95.0	0.0	0.0	0.0	0.0	0.0	0.0	0.0	13342.0	0.0	0.0	0.0	0.0	0.0	1753.0	0.0	66.0	0.0	0.0	0.0	0.0	116.0	0.0	0.0	100.0	116.0	434.0	0.0	0.0	0.0	1856.0	0.0	77.0	0.0	0.0	0.0	0.0	0.0	0.0	0.0	0.0	6562.0	0.0
75	144.0	288.0	0.0	384.0	0.0	0.0	24.0	0.0	0.0	0.0	0.0	0.0	0.0	0.0	24.0	0.0	0.0	0.0	0.0	0.0	0.0	0.0	72.0	0.0	0.0	0.0	0.0	96.0	0.0	0.0	213.0	168.0	240.0	0.0	0.0	0.0	16.0	0.0	132.0	0.0	0.0	0.0	0.0	0.0	0.0	0.0	0.0	23083.0	0.0
76	20363.0	12453.0	7321.0	894.0	199.0	113.0	76.0	265.0	353.0	101.0	30.0	17.0	0.0	62.0	0.0	329.0	306.0	168.0	753.0	0.0	0.0	41.0	0.0	871.0	282.0	376.0	0.0	78.0	941.0	23.0	54.0	0.0	915.0	90.0	86.0	72.0	0.0	177.0	88.0	1930.0	180.0	119.0	33.0	0.0	0.0	1177.0	22.0	1340.0	2283.0
77	156.0	183.0	43.0	275.0	0.0	0.0	0.0	0.0	0.0	0.0	0.0	0.0	0.0	0.0	259.0	0.0	0.0	0.0	0.0	0.0	302.0	16.0	0.0	0.0	0.0	0.0	0.0	37.0	27.0	0.0	64.0	172.0	129.0	0.0	0.0	0.0	214.0	0.0	27.0	0.0	0.0	0.0	0.0	0.0	27.0	0.0	0.0	2653.0	0.0
78	1678.0	1000.0	478.0	49.0	0.0	0.0	0.0	7040.0	23.0	0.0	0.0	0.0	0.0	0.0	0.0	0.0	0.0	0.0	143.0	0.0	0.0	0.0	0.0	0.0	23.0	0.0	0.0	0.0	67.0	0.0	0.0	0.0	179.0	32.0	0.0	0.0	0.0	0.0	0.0	32.0	0.0	32.0	0.0	0.0	0.0	0.0	0.0	152.0	0.0
79	1853.0	256.0	608.0	14.0	0.0	0.0	0.0	0.0	40.0	0.0	0.0	58.0	0.0	0.0	0.0	0.0	0.0	0.0	32.0	0.0	0.0	14.0	5.0	5.0	5.0	14.0	0.0	0.0	66.0	14.0	0.0	0.0	14.0	5.0	0.0	32.0	0.0	0.0	0.0	1114.0	732.0	5.0	14.0	0.0	0.0	14.0	0.0	40.0	14.0
80	1602.0	234.0	862.0	0.0	0.0	0.0	0.0	0.0	67.0	0.0	0.0	108.0	13.0	0.0	0.0	13.0	0.0	0.0	31.0	0.0	0.0	22.0	0.0	22.0	13.0	49.0	0.0	0.0	40.0	40.0	0.0	0.0	49.0	22.0	0.0	67.0	0.0	13.0	0.0	2474.0	1909.0	0.0	81.0	0.0	0.0	22.0	0.0	22.0	13.0
81	26076.0	1014.0	12472.0	316.0	109.0	71.0	0.0	63.0	47.0	0.0	0.0	0.0	0.0	0.0	0.0	0.0	117.0	0.0	5452.0	6.0	0.0	16.0	0.0	627.0	66.0	10983.0	0.0	0.0	184.0	23.0	0.0	0.0	474.0	329.0	0.0	56.0	0.0	0.0	0.0	289.0	84.0	278.0	0.0	0.0	0.0	11492.0	22.0	65.0	113.0
82	2600.0	3683.0	464.0	1857.0	0.0	0.0	219.0	0.0	38.0	0.0	30.0	0.0	0.0	19.0	489.0	0.0	0.0	0.0	0.0	107.0	165.0	0.0	340.0	0.0	0.0	0.0	0.0	1470.0	185.0	0.0	91.0	15125.0	762.0	0.0	50.0	0.0	123.0	0.0	176.0	0.0	0.0	0.0	0.0	0.0	0.0	0.0	0.0	24902.0	0.0
83	8892.0	702.0	2258.0	177.0	49.0	0.0	0.0	0.0	0.0	2404.0	0.0	34.0	0.0	103.0	0.0	0.0	17698.0	35.0	373.0	0.0	0.0	0.0	0.0	0.0	0.0	151.0	0.0	0.0	0.0	32.0	0.0	0.0	355.0	97.0	0.0	1876.0	0.0	0.0	0.0	289.0	0.0	1324.0	50.0	0.0	0.0	0.0	0.0	0.0	25.0
84	3617.0	135.0	1147.0	56.0	0.0	0.0	0.0	13.0	220.0	24.0	0.0	263.0	31.0	0.0	0.0	0.0	354.0	0.0	65.0	0.0	0.0	41.0	0.0	30.0	0.0	135.0	0.0	0.0	13.0	42.0	0.0	0.0	118.0	21.0	0.0	1633.0	0.0	0.0	0.0	2636.0	1273.0	13.0	204.0	0.0	0.0	103.0	0.0	39.0	0.0
85	8475.0	589.0	3674.0	73.0	0.0	0.0	0.0	0.0	2126.0	16.0	0.0	85.0	15.0	0.0	0.0	42.0	42.0	0.0	284.0	0.0	0.0	473.0	42.0	97.0	0.0	368.0	0.0	0.0	84.0	6274.0	0.0	0.0	168.0	642.0	0.0	600.0	0.0	0.0	0.0	6769.0	216.0	63.0	400.0	0.0	0.0	94.0	0.0	105.0	33.0
86	534.0	5590.0	178.0	194.0	37.0	131.0	38.0	0.0	0.0	0.0	0.0	0.0	0.0	0.0	0.0	51.0	0.0	0.0	0.0	0.0	0.0	0.0	124.0	0.0	57.0	21.0	0.0	0.0	372.0	0.0	0.0	0.0	140.0	0.0	25.0	0.0	0.0	118.0	32.0	48.0	0.0	0.0	0.0	0.0	0.0	0.0	0.0	32.0	0.0
87	1393.0	2345.0	0.0	2000.0	56.0	110.0	124.0	0.0	0.0	0.0	0.0	0.0	0.0	0.0	176.0	0.0	0.0	0.0	0.0	29.0	80.0	0.0	289.0	0.0	0.0	0.0	0.0	3352.0	151.0	0.0	292.0	800.0	762.0	0.0	58.0	0.0	48.0	0.0	99.0	0.0	0.0	0.0	0.0	0.0	0.0	0.0	0.0	8524.0	0.0
88	2199.0	20754.0	462.0	184.0	0.0	89.0	0.0	0.0	0.0	0.0	0.0	6.0	0.0	0.0	0.0	917.0	0.0	0.0	73.0	0.0	0.0	0.0	0.0	0.0	49.0	0.0	0.0	0.0	9905.0	0.0	0.0	0.0	425.0	0.0	119.0	0.0	0.0	5315.0	0.0	55.0	0.0	0.0	0.0	0.0	0.0	0.0	0.0	203.0	0.0
89	1219.0	6739.0	189.0	153.0	0.0	185.0	0.0	0.0	29.0	0.0	0.0	0.0	0.0	0.0	0.0	1657.0	0.0	56.0	43.0	0.0	0.0	0.0	0.0	0.0	8274.0	80.0	0.0	0.0	810.0	0.0	0.0	0.0	138.0	29.0	50.0	0.0	0.0	1309.0	0.0	58.0	0.0	0.0	0.0	0.0	0.0	29.0	0.0	233.0	0.0
90	2410.0	35289.0	334.0	217.0	0.0	856.0	0.0	88.0	0.0	0.0	0.0	0.0	0.0	0.0	0.0	5022.0	0.0	78.0	167.0	0.0	0.0	0.0	0.0	0.0	4530.0	0.0	0.0	0.0	1355.0	0.0	0.0	0.0	485.0	0.0	300.0	0.0	0.0	3336.0	0.0	50.0	0.0	0.0	0.0	0.0	0.0	43.0	0.0	552.0	0.0
91	123.0	242.0	49.0	14.0	0.0	1918.0	0.0	7.0	0.0	0.0	7.0	0.0	0.0	0.0	0.0	0.0	0.0	0.0	24.0	0.0	0.0	0.0	14.0	0.0	0.0	0.0	0.0	0.0	38.0	0.0	0.0	0.0	14.0	0.0	14.0	7.0	0.0	14.0	0.0	0.0	0.0	0.0	0.0	0.0	0.0	0.0	0.0	285.0	0.0
92	766.0	4817.0	222.0	182.0	0.0	472.0	0.0	0.0	0.0	0.0	0.0	6.0	0.0	0.0	0.0	266.0	0.0	0.0	39.0	0.0	0.0	0.0	55.0	0.0	314.0	23.0	0.0	31.0	198.0	0.0	0.0	0.0	55.0	0.0	665.0	0.0	0.0	285.0	0.0	39.0	0.0	0.0	0.0	0.0	23.0	0.0	0.0	242.0	0.0
93	0.0	7.0	0.0	7.0	0.0	0.0	0.0	0.0	0.0	0.0	0.0	0.0	0.0	0.0	0.0	0.0	0.0	0.0	16.0	0.0	0.0	0.0	0.0	0.0	7.0	0.0	0.0	0.0	0.0	0.0	0.0	16.0	16.0	0.0	0.0	0.0	0.0	0.0	0.0	0.0	0.0	0.0	0.0	0.0	7.0	0.0	0.0	64.0	0.0
94	849.0	684.0	141.0	1415.0	65.0	0.0	133.0	39.0	0.0	0.0	90.0	17.0	0.0	0.0	176.0	66.0	0.0	0.0	0.0	38.0	85.0	0.0	165.0	0.0	0.0	0.0	0.0	377.0	0.0	0.0	724.0	589.0	762.0	38.0	0.0	0.0	69.0	0.0	242.0	117.0	72.0	0.0	0.0	0.0	151.0	0.0	0.0	36204.0	0.0
95	3051.0	171.0	682.0	0.0	0.0	0.0	0.0	0.0	127.0	4.0	0.0	22.0	66.0	0.0	0.0	13.0	0.0	0.0	180.0	0.0	0.0	92.0	0.0	13.0	0.0	30.0	0.0	0.0	0.0	39.0	0.0	0.0	57.0	0.0	0.0	22.0	0.0	0.0	0.0	1836.0	1441.0	0.0	145.0	0.0	0.0	39.0	0.0	66.0	13.0
96	3988.0	6169.0	358.0	1030.0	49.0	95.0	57.0	0.0	0.0	0.0	0.0	0.0	0.0	19.0	156.0	51.0	0.0	0.0	0.0	0.0	70.0	0.0	119.0	0.0	41.0	0.0	0.0	228.0	373.0	0.0	207.0	939.0	915.0	0.0	86.0	0.0	112.0	104.0	77.0	0.0	0.0	0.0	0.0	0.0	0.0	43.0	71.0	13026.0	0.0
97	8843.0	1429.0	3375.0	304.0	0.0	0.0	0.0	0.0	714.0	0.0	0.0	975.0	1162.0	0.0	0.0	0.0	0.0	0.0	304.0	0.0	0.0	145.0	0.0	97.0	0.0	357.0	0.0	0.0	105.0	132.0	0.0	0.0	225.0	145.0	0.0	132.0	0.0	0.0	0.0	5864.0	720.0	0.0	397.0	0.0	0.0	0.0	0.0	105.0	92.0
98	10763.0	2839.0	4056.0	593.0	0.0	173.0	0.0	78.0	57.0	0.0	0.0	17.0	31.0	27.0	0.0	73.0	115.0	0.0	449.0	0.0	0.0	58.0	0.0	5913.0	0.0	622.0	0.0	0.0	159.0	0.0	0.0	0.0	637.0	76.0	0.0	173.0	0.0	0.0	0.0	463.0	72.0	63.0	50.0	0.0	0.0	20616.0	0.0	0.0	2089.0
99	12167.0	5539.0	4067.0	671.0	99.0	71.0	0.0	98.0	57.0	16.0	30.0	23.0	31.0	27.0	0.0	145.0	181.0	90.0	381.0	0.0	80.0	25.0	145.0	1102.0	181.0	199.0	0.0	0.0	526.0	42.0	0.0	0.0	562.0	66.0	102.0	33.0	32.0	145.0	0.0	581.0	48.0	63.0	67.0	0.0	0.0	1585.0	0.0	272.0	1452.0
100	4179.0	607.0	1188.0	54.0	0.0	0.0	0.0	0.0	307.0	0.0	0.0	20.0	7.0	0.0	0.0	0.0	13.0	0.0	163.0	0.0	0.0	34.0	0.0	20.0	0.0	170.0	0.0	0.0	68.0	0.0	0.0	0.0	54.0	47.0	0.0	20.0	0.0	0.0	0.0	2185.0	1871.0	0.0	75.0	0.0	0.0	60.0	0.0	47.0	42.0
101	725.0	17899.0	164.0	601.0	0.0	119.0	0.0	29.0	0.0	0.0	0.0	0.0	0.0	13.0	0.0	190.0	0.0	0.0	0.0	0.0	0.0	0.0	239.0	0.0	173.0	0.0	0.0	0.0	313.0	0.0	0.0	0.0	362.0	0.0	33.0	0.0	0.0	255.0	99.0	90.0	82.0	0.0	0.0	0.0	0.0	0.0	37.0	173.0	0.0
102	209.0	51.0	14.0	74.0	14.0	0.0	0.0	0.0	0.0	0.0	0.0	6.0	0.0	40.0	0.0	0.0	0.0	29.0	0.0	0.0	0.0	0.0	6.0	6.0	0.0	0.0	0.0	0.0	6.0	0.0	0.0	0.0	119.0	0.0	0.0	6.0	0.0	0.0	0.0	0.0	0.0	6.0	0.0	0.0	0.0	0.0	63.0	29.0	0.0
103	170.0	341.0	32.0	395.0	0.0	0.0	0.0	0.0	0.0	0.0	0.0	0.0	0.0	0.0	195.0	0.0	0.0	0.0	0.0	0.0	135.0	0.0	32.0	0.0	0.0	0.0	0.0	138.0	0.0	0.0	79.0	277.0	202.0	0.0	0.0	0.0	96.0	0.0	32.0	0.0	0.0	0.0	0.0	0.0	32.0	0.0	0.0	5076.0	0.0
104	3483.0	1399.0	462.0	354.0	49.0	0.0	0.0	342.0	0.0	0.0	0.0	0.0	0.0	27.0	0.0	0.0	51.0	135.0	159.0	0.0	0.0	0.0	0.0	57.0	0.0	0.0	0.0	0.0	148.0	0.0	0.0	76.0	519.0	0.0	0.0	0.0	0.0	62.0	0.0	74.0	0.0	0.0	0.0	0.0	0.0	62.0	0.0	325.0	0.0
105	313.0	522.0	0.0	496.0	0.0	0.0	0.0	0.0	0.0	0.0	90.0	0.0	0.0	0.0	136.0	0.0	0.0	0.0	0.0	6.0	45.0	0.0	78.0	0.0	0.0	0.0	0.0	26.0	0.0	0.0	9138.0	130.0	234.0	0.0	33.0	0.0	37.0	0.0	26.0	0.0	0.0	0.0	0.0	0.0	0.0	0.0	0.0	29842.0	0.0
106	186.0	89.0	32.0	89.0	0.0	0.0	0.0	0.0	8.0	16.0	8.0	0.0	0.0	103.0	0.0	0.0	16.0	48.0	0.0	0.0	0.0	0.0	8.0	0.0	0.0	16.0	0.0	0.0	16.0	0.0	0.0	0.0	317.0	0.0	0.0	0.0	0.0	0.0	16.0	8.0	0.0	0.0	0.0	0.0	32.0	8.0	127.0	0.0	0.0
107	1573.0	6578.0	464.0	393.0	0.0	89.0	238.0	78.0	0.0	0.0	0.0	68.0	55.0	0.0	0.0	154.0	0.0	0.0	0.0	0.0	0.0	16.0	413.0	0.0	289.0	113.0	0.0	0.0	443.0	23.0	0.0	110.0	413.0	0.0	102.0	0.0	0.0	137.0	0.0	0.0	0.0	0.0	33.0	0.0	0.0	0.0	0.0	484.0	0.0
108	8431.0	604.0	3089.0	77.0	0.0	0.0	0.0	0.0	3694.0	0.0	0.0	212.0	95.0	0.0	0.0	0.0	102.0	0.0	193.0	0.0	0.0	540.0	0.0	30.0	0.0	296.0	0.0	0.0	77.0	3427.0	0.0	0.0	180.0	205.0	0.0	617.0	0.0	0.0	0.0	10053.0	456.0	39.0	411.0	0.0	0.0	146.0	0.0	128.0	54.0
109	4035.0	495.0	590.0	37.0	24.0	45.0	0.0	132.0	0.0	0.0	0.0	0.0	0.0	32.0	0.0	16.0	37.0	0.0	53.0	0.0	0.0	16.0	0.0	0.0	0.0	53.0	0.0	0.0	0.0	0.0	0.0	0.0	227.0	0.0	0.0	0.0	0.0	0.0	0.0	24.0	0.0	235.0	0.0	0.0	0.0	37.0	0.0	45.0	0.0
110	8821.0	1548.0	3209.0	346.0	0.0	0.0	0.0	49.0	0.0	24.0	0.0	0.0	0.0	0.0	0.0	0.0	144.0	78.0	656.0	0.0	0.0	0.0	0.0	48.0	0.0	408.0	0.0	70.0	148.0	0.0	0.0	0.0	631.0	49.0	0.0	33.0	0.0	0.0	49.0	111.0	48.0	1003.0	0.0	0.0	49.0	0.0	22.0	49.0	0.0
111	15.0	6.0	6.0	24.0	0.0	0.0	0.0	0.0	0.0	0.0	6.0	0.0	0.0	0.0	0.0	0.0	0.0	0.0	0.0	0.0	0.0	0.0	0.0	0.0	0.0	0.0	0.0	0.0	0.0	0.0	0.0	0.0	6.0	0.0	0.0	0.0	0.0	6.0	0.0	0.0	0.0	0.0	6.0	0.0	0.0	0.0	0.0	55.0	0.0
112	130.0	148.0	0.0	81.0	0.0	14.0	0.0	0.0	0.0	0.0	0.0	0.0	0.0	0.0	7.0	0.0	0.0	7.0	31.0	0.0	7.0	0.0	0.0	0.0	0.0	7.0	0.0	6456.0	7.0	0.0	7.0	0.0	7.0	0.0	14.0	0.0	0.0	0.0	14.0	0.0	0.0	0.0	0.0	0.0	0.0	7.0	7.0	332.0	0.0
113	635.0	2661.0	176.0	167.0	21.0	158.0	0.0	0.0	0.0	0.0	0.0	0.0	0.0	0.0	0.0	0.0	0.0	0.0	0.0	0.0	0.0	0.0	0.0	0.0	0.0	0.0	0.0	0.0	236.0	0.0	48.0	0.0	81.0	0.0	158.0	0.0	0.0	55.0	0.0	0.0	0.0	0.0	0.0	0.0	0.0	0.0	0.0	789.0	0.0
114	2804.0	9603.0	1118.0	1002.0	0.0	2280.0	76.0	0.0	0.0	0.0	0.0	0.0	0.0	0.0	107.0	0.0	0.0	0.0	203.0	13.0	60.0	0.0	145.0	0.0	49.0	92.0	0.0	86.0	595.0	0.0	255.0	270.0	813.0	0.0	581.0	0.0	37.0	68.0	66.0	0.0	0.0	0.0	0.0	0.0	0.0	0.0	0.0	6417.0	0.0
115	669.0	99.0	282.0	116.0	0.0	0.0	0.0	7.0	0.0	0.0	0.0	0.0	0.0	156.0	0.0	16.0	0.0	73.0	0.0	0.0	0.0	0.0	0.0	16.0	0.0	0.0	0.0	0.0	7.0	0.0	0.0	0.0	282.0	0.0	0.0	7.0	0.0	0.0	0.0	16.0	0.0	0.0	0.0	0.0	7.0	0.0	232.0	0.0	16.0
116	4208.0	3539.0	952.0	317.0	0.0	0.0	0.0	423.0	0.0	0.0	45.0	0.0	0.0	0.0	0.0	51.0	63.0	106.0	306.0	6.0	0.0	0.0	0.0	42.0	33.0	102.0	0.0	0.0	419.0	14.0	0.0	0.0	578.0	0.0	0.0	39.0	0.0	59.0	99.0	124.0	0.0	55.0	0.0	0.0	0.0	0.0	22.0	1245.0	0.0
117	182.0	57.0	49.0	24.0	0.0	0.0	0.0	0.0	0.0	0.0	0.0	0.0	7.0	7.0	0.0	0.0	0.0	15.0	0.0	0.0	0.0	0.0	0.0	0.0	0.0	0.0	0.0	0.0	0.0	0.0	0.0	0.0	82.0	0.0	0.0	0.0	0.0	0.0	0.0	7.0	0.0	0.0	0.0	0.0	0.0	0.0	0.0	0.0	7.0
118	2463.0	1753.0	377.0	3351.0	74.0	0.0	577.0	0.0	0.0	42.0	177.0	0.0	7.0	27.0	554.0	88.0	99.0	146.0	177.0	2618.0	120.0	16.0	1664.0	0.0	33.0	0.0	0.0	244.0	133.0	14.0	0.0	0.0	4861.0	33.0	0.0	0.0	21.0	0.0	221.0	177.0	0.0	0.0	0.0	0.0	244.0	77.0	0.0	532.0	0.0
119	318.0	206.0	33.0	825.0	0.0	0.0	0.0	0.0	0.0	0.0	0.0	0.0	0.0	0.0	0.0	0.0	0.0	146.0	39.0	13.0	0.0	0.0	0.0	0.0	0.0	0.0	1707.0	16.0	22.0	0.0	0.0	16.0	1606.0	0.0	0.0	0.0	0.0	0.0	66.0	0.0	0.0	0.0	0.0	0.0	100.0	0.0	22.0	33.0	0.0
120	157.0	210.0	0.0	315.0	0.0	0.0	26.0	0.0	0.0	0.0	0.0	0.0	0.0	0.0	1131.0	0.0	0.0	0.0	0.0	0.0	697.0	0.0	52.0	0.0	26.0	0.0	0.0	39.0	78.0	0.0	65.0	105.0	131.0	0.0	0.0	0.0	869.0	0.0	0.0	0.0	0.0	0.0	0.0	39.0	0.0	0.0	0.0	4132.0	0.0
121	3428.0	1415.0	544.0	526.0	0.0	0.0	0.0	54.0	0.0	136.0	45.0	0.0	0.0	8995.0	0.0	0.0	136.0	399.0	99.0	0.0	0.0	0.0	0.0	30.0	0.0	0.0	0.0	0.0	99.0	0.0	0.0	0.0	2059.0	0.0	0.0	0.0	0.0	0.0	0.0	99.0	0.0	0.0	0.0	0.0	72.0	0.0	9812.0	154.0	0.0
122	108721.0	782.0	27757.0	722.0	49.0	77.0	0.0	78.0	191.0	49.0	45.0	109.0	47.0	0.0	0.0	0.0	253.0	112.0	8871.0	0.0	0.0	58.0	0.0	170.0	0.0	8670.0	0.0	0.0	0.0	107.0	0.0	0.0	682.0	1284.0	0.0	464.0	0.0	68.0	0.0	347.0	384.0	182.0	50.0	0.0	0.0	430.0	37.0	0.0	109.0
123	967.0	818.0	86.0	3908.0	40.0	0.0	191.0	0.0	0.0	0.0	265.0	0.0	0.0	0.0	62.0	0.0	0.0	0.0	49.0	0.0	74.0	0.0	99.0	0.0	0.0	0.0	0.0	0.0	124.0	0.0	0.0	0.0	54460.0	0.0	0.0	0.0	21.0	0.0	517.0	0.0	0.0	0.0	0.0	0.0	1551.0	0.0	0.0	583.0	0.0
124	363.0	81.0	98.0	383.0	0.0	0.0	26.0	16.0	0.0	0.0	0.0	0.0	0.0	0.0	26.0	0.0	0.0	0.0	0.0	219.0	26.0	0.0	16.0	0.0	0.0	26.0	0.0	16.0	0.0	0.0	0.0	0.0	714.0	16.0	0.0	0.0	0.0	0.0	26.0	0.0	0.0	0.0	0.0	0.0	42.0	0.0	0.0	72.0	0.0
125	767.0	2806.0	149.0	168.0	0.0	32.0	23.0	0.0	0.0	0.0	0.0	0.0	0.0	0.0	0.0	0.0	0.0	0.0	42.0	0.0	0.0	0.0	32.0	0.0	0.0	42.0	0.0	0.0	196.0	0.0	30.0	0.0	46.0	0.0	0.0	0.0	0.0	0.0	0.0	32.0	0.0	0.0	0.0	0.0	0.0	23.0	0.0	383.0	0.0
126	2813.0	9159.0	512.0	318.0	0.0	89.0	0.0	39.0	0.0	0.0	0.0	6.0	23.0	13.0	0.0	190.0	0.0	0.0	97.0	0.0	0.0	0.0	0.0	60.0	99.0	0.0	0.0	0.0	7496.0	0.0	0.0	0.0	401.0	0.0	0.0	0.0	0.0	314.0	77.0	318.0	48.0	0.0	0.0	0.0	41.0	77.0	22.0	152.0	25.0
127	2733.0	351.0	627.0	52.0	0.0	0.0	0.0	0.0	23826.0	0.0	0.0	102.0	23.0	0.0	0.0	0.0	22.0	0.0	119.0	0.0	22.0	2375.0	0.0	42.0	22.0	74.0	0.0	0.0	0.0	337.0	0.0	0.0	141.0	67.0	0.0	37.0	0.0	0.0	0.0	5198.0	96.0	0.0	552.0	0.0	0.0	0.0	0.0	82.0	0.0
128	2127.0	235.0	891.0	25.0	0.0	0.0	0.0	0.0	201.0	16.0	0.0	212.0	248.0	0.0	0.0	16.0	0.0	0.0	100.0	0.0	0.0	92.0	0.0	30.0	0.0	50.0	0.0	0.0	33.0	33.0	0.0	0.0	25.0	0.0	0.0	42.0	0.0	0.0	0.0	2144.0	48.0	16.0	142.0	0.0	0.0	33.0	0.0	58.0	16.0
129	15830.0	3620.0	6059.0	337.0	0.0	71.0	0.0	280.0	86.0	122.0	0.0	6.0	7.0	19.0	68.0	168.0	168.0	90.0	874.0	0.0	0.0	0.0	0.0	2326.0	33.0	659.0	0.0	0.0	552.0	46.0	30.0	0.0	536.0	100.0	0.0	0.0	0.0	184.0	66.0	782.0	122.0	87.0	41.0	0.0	96.0	9034.0	0.0	797.0	1564.0
130	0.0	0.0	0.0	0.0	0.0	0.0	0.0	0.0	0.0	0.0	0.0	0.0	0.0	0.0	0.0	0.0	0.0	0.0	0.0	0.0	0.0	0.0	0.0	0.0	0.0	0.0	0.0	0.0	0.0	0.0	0.0	0.0	0.0	0.0	0.0	0.0	0.0	0.0	0.0	0.0	0.0	0.0	0.0	0.0	0.0	0.0	0.0	0.0	0.0
131	75.0	93.0	0.0	146.0	0.0	7.0	85.0	0.0	0.0	0.0	32.0	0.0	0.0	0.0	75.0	0.0	0.0	0.0	0.0	5630.0	0.0	0.0	135.0	0.0	0.0	0.0	0.0	25.0	0.0	0.0	0.0	7.0	250.0	0.0	0.0	0.0	0.0	0.0	7.0	7.0	0.0	0.0	0.0	0.0	0.0	0.0	0.0	93.0	0.0
132	16844.0	1401.0	2585.0	434.0	0.0	0.0	0.0	231.0	0.0	111.0	0.0	6.0	0.0	0.0	0.0	0.0	199.0	61.0	562.0	0.0	0.0	0.0	0.0	0.0	0.0	256.0	0.0	0.0	197.0	0.0	0.0	0.0	749.0	59.0	0.0	56.0	0.0	68.0	49.0	69.0	0.0	749.0	16.0	0.0	0.0	68.0	0.0	98.0	33.0
133	11587.0	19026.0	2514.0	607.0	0.0	89.0	0.0	78.0	104.0	24.0	0.0	17.0	167.0	0.0	0.0	188.0	99.0	90.0	502.0	0.0	0.0	25.0	0.0	889.0	314.0	251.0	0.0	0.0	1362.0	42.0	0.0	0.0	733.0	81.0	0.0	33.0	0.0	230.0	0.0	1278.0	188.0	55.0	109.0	0.0	41.0	1283.0	0.0	314.0	1697.0
134	719.0	1265.0	66.0	466.0	0.0	0.0	0.0	0.0	0.0	0.0	0.0	0.0	0.0	0.0	1438.0	0.0	0.0	0.0	0.0	0.0	1164.0	0.0	0.0	0.0	0.0	0.0	0.0	106.0	0.0	0.0	36.0	133.0	559.0	0.0	0.0	0.0	654.0	53.0	0.0	0.0	0.0	0.0	0.0	0.0	0.0	0.0	0.0	4421.0	0.0
135	3779.0	34232.0	549.0	527.0	74.0	2834.0	0.0	29.0	0.0	0.0	37.0	0.0	0.0	0.0	0.0	1252.0	0.0	0.0	0.0	0.0	0.0	0.0	0.0	0.0	661.0	0.0	0.0	0.0	5405.0	0.0	0.0	0.0	703.0	0.0	439.0	0.0	0.0	1779.0	0.0	65.0	0.0	0.0	0.0	0.0	0.0	94.0	0.0	1142.0	0.0
136	727.0	521.0	48.0	1431.0	0.0	0.0	12033.0	0.0	0.0	0.0	37.0	0.0	0.0	0.0	133.0	0.0	0.0	0.0	0.0	53.0	121.0	0.0	27328.0	0.0	0.0	0.0	0.0	121.0	181.0	0.0	48.0	72.0	909.0	0.0	0.0	0.0	16.0	0.0	109.0	0.0	0.0	0.0	0.0	0.0	0.0	0.0	0.0	788.0	0.0
137	1901.0	2121.0	58.0	438.0	0.0	0.0	86.0	0.0	0.0	0.0	0.0	0.0	0.0	0.0	0.0	43.0	0.0	0.0	73.0	0.0	60.0	0.0	0.0	0.0	0.0	0.0	0.0	0.0	0.0	0.0	365.0	43.0	409.0	0.0	0.0	0.0	48.0	0.0	0.0	0.0	0.0	0.0	0.0	0.0	0.0	0.0	0.0	2490.0	0.0
138	1581.0	453.0	254.0	453.0	48.0	0.0	0.0	0.0	0.0	39.0	71.0	0.0	0.0	303.0	0.0	48.0	0.0	909.0	123.0	0.0	0.0	0.0	71.0	0.0	55.0	55.0	0.0	0.0	39.0	0.0	0.0	0.0	1372.0	0.0	16.0	0.0	0.0	0.0	0.0	0.0	0.0	48.0	0.0	0.0	140.0	0.0	893.0	254.0	0.0
139	2521.0	2582.0	327.0	1660.0	0.0	65.0	535.0	0.0	0.0	0.0	0.0	0.0	0.0	0.0	547.0	0.0	0.0	0.0	163.0	122.0	175.0	0.0	286.0	0.0	0.0	0.0	0.0	1352.0	163.0	0.0	121.0	1619.0	1067.0	0.0	86.0	33.0	268.0	0.0	0.0	0.0	0.0	0.0	0.0	0.0	0.0	0.0	0.0	9482.0	0.0
140	617.0	835.0	0.0	23231.0	65.0	0.0	334.0	0.0	0.0	0.0	424.0	0.0	0.0	0.0	181.0	0.0	0.0	0.0	0.0	100.0	70.0	0.0	8464.0	0.0	0.0	0.0	0.0	78.0	0.0	0.0	66.0	90.0	34565.0	0.0	33.0	0.0	21.0	0.0	935.0	0.0	0.0	0.0	0.0	0.0	1265.0	0.0	22.0	2488.0	0.0
141	6961.0	4176.0	1240.0	595.0	74.0	101.0	0.0	664.0	0.0	0.0	0.0	23.0	0.0	0.0	0.0	51.0	72.0	146.0	353.0	0.0	0.0	0.0	0.0	0.0	100.0	0.0	0.0	0.0	423.0	14.0	0.0	0.0	1067.0	0.0	25.0	100.0	0.0	68.0	143.0	262.0	0.0	0.0	0.0	0.0	41.0	51.0	56.0	675.0	0.0
142	3218.0	2167.0	330.0	396.0	0.0	88.0	0.0	235.0	0.0	0.0	0.0	0.0	0.0	0.0	0.0	0.0	44.0	0.0	88.0	0.0	45.0	0.0	0.0	0.0	0.0	0.0	0.0	0.0	124.0	0.0	0.0	66.0	323.0	38.0	41.0	0.0	0.0	95.0	0.0	73.0	0.0	0.0	0.0	0.0	68.0	0.0	0.0	2107.0	0.0
143	5391.0	559.0	1700.0	225.0	109.0	0.0	0.0	78.0	0.0	16.0	0.0	0.0	0.0	19.0	0.0	0.0	488.0	32.0	408.0	0.0	21.0	0.0	0.0	0.0	0.0	269.0	0.0	0.0	0.0	0.0	0.0	0.0	290.0	333.0	0.0	50.0	0.0	0.0	32.0	172.0	0.0	957.0	0.0	0.0	0.0	51.0	0.0	0.0	0.0
144	2238.0	4541.0	185.0	128.0	21.0	377.0	0.0	0.0	0.0	0.0	0.0	0.0	0.0	0.0	0.0	321.0	0.0	0.0	71.0	0.0	0.0	0.0	0.0	0.0	148.0	0.0	0.0	0.0	1065.0	0.0	0.0	0.0	143.0	0.0	214.0	0.0	0.0	2529.0	0.0	0.0	0.0	0.0	0.0	0.0	0.0	0.0	0.0	185.0	0.0
145	451.0	355.0	64.0	451.0	0.0	0.0	57.0	0.0	0.0	0.0	0.0	0.0	0.0	0.0	635.0	0.0	0.0	0.0	32.0	0.0	938.0	0.0	32.0	0.0	0.0	0.0	0.0	96.0	0.0	0.0	286.0	161.0	419.0	0.0	0.0	0.0	198.0	0.0	0.0	0.0	0.0	0.0	0.0	193.0	0.0	0.0	0.0	46070.0	0.0
146	869.0	1195.0	199.0	4221.0	134.0	0.0	47.0	0.0	0.0	0.0	363.0	0.0	0.0	0.0	54.0	0.0	0.0	61.0	108.0	84.0	72.0	0.0	144.0	0.0	0.0	0.0	0.0	0.0	507.0	0.0	72.0	0.0	105508.0	0.0	0.0	0.0	0.0	0.0	682.0	0.0	0.0	0.0	0.0	0.0	2373.0	0.0	48.0	724.0	0.0
147	358.0	325.0	0.0	162.0	0.0	0.0	0.0	0.0	0.0	0.0	0.0	0.0	0.0	0.0	117.0	0.0	0.0	0.0	0.0	13.0	100.0	0.0	32.0	0.0	0.0	0.0	0.0	0.0	0.0	0.0	3793.0	195.0	195.0	0.0	0.0	0.0	37.0	32.0	0.0	0.0	0.0	0.0	0.0	32.0	0.0	0.0	0.0	31703.0	0.0
148	3113.0	4454.0	598.0	7903.0	393.0	0.0	124.0	29.0	0.0	16.0	1665.0	0.0	31.0	27.0	0.0	102.0	0.0	213.0	0.0	29.0	0.0	0.0	167.0	0.0	0.0	0.0	0.0	62.0	646.0	0.0	73.0	0.0	85091.0	38.0	0.0	0.0	0.0	0.0	1529.0	0.0	0.0	39.0	0.0	0.0	24691.0	0.0	112.0	2538.0	42.0
149	6933.0	772.0	2051.0	49.0	0.0	0.0	0.0	0.0	245.0	0.0	0.0	196.0	168.0	0.0	0.0	0.0	0.0	0.0	168.0	0.0	0.0	84.0	0.0	36.0	0.0	147.0	0.0	0.0	42.0	84.0	0.0	0.0	161.0	56.0	0.0	84.0	0.0	0.0	0.0	3968.0	1868.0	28.0	126.0	0.0	21.0	86.0	0.0	56.0	50.0
150	0.0	0.0	0.0	0.0	0.0	0.0	0.0	0.0	0.0	0.0	0.0	0.0	0.0	0.0	0.0	0.0	0.0	0.0	0.0	0.0	0.0	0.0	0.0	0.0	0.0	0.0	0.0	0.0	0.0	0.0	0.0	0.0	0.0	0.0	0.0	0.0	0.0	0.0	0.0	0.0	0.0	0.0	0.0	0.0	0.0	0.0	0.0	0.0	0.0
151	3550.0	7848.0	845.0	1197.0	90.0	197.0	181.0	54.0	0.0	0.0	0.0	0.0	7.0	13.0	205.0	88.0	72.0	0.0	154.0	13.0	215.0	0.0	169.0	0.0	33.0	0.0	0.0	196.0	338.0	0.0	48.0	194.0	1220.0	0.0	102.0	0.0	107.0	0.0	77.0	0.0	0.0	79.0	33.0	0.0	55.0	0.0	48.0	2777.0	42.0
152	3520.0	6286.0	502.0	29043.0	496.0	95.0	162.0	0.0	0.0	24.0	14333.0	0.0	0.0	62.0	136.0	88.0	0.0	444.0	335.0	22.0	145.0	0.0	461.0	0.0	57.0	0.0	0.0	377.0	1005.0	0.0	115.0	93.0	140899.0	0.0	58.0	39.0	123.0	59.0	9069.0	419.0	0.0	0.0	0.0	0.0	5322.0	0.0	307.0	12111.0	54.0
153	3298.0	11589.0	427.0	1087.0	0.0	695.0	0.0	73.0	0.0	0.0	53.0	23.0	7.0	13.0	0.0	1695.0	0.0	61.0	142.0	0.0	0.0	33.0	0.0	36.0	851.0	92.0	0.0	78.0	7017.0	0.0	0.0	0.0	766.0	0.0	319.0	67.0	0.0	14214.0	66.0	231.0	108.0	47.0	83.0	0.0	0.0	68.0	29.0	338.0	25.0
154	2179.0	1219.0	259.0	1297.0	0.0	71.0	114.0	0.0	0.0	0.0	30.0	0.0	0.0	19.0	20457.0	36.0	0.0	73.0	0.0	38.0	5176.0	0.0	103.0	0.0	41.0	0.0	0.0	207.0	155.0	0.0	54.0	311.0	1067.0	0.0	25.0	39.0	25754.0	0.0	143.0	0.0	0.0	0.0	0.0	0.0	82.0	0.0	22.0	10792.0	0.0
155	1033.0	6165.0	166.0	533.0	0.0	0.0	0.0	0.0	0.0	16.0	0.0	6.0	7.0	0.0	0.0	0.0	0.0	0.0	0.0	0.0	0.0	0.0	0.0	0.0	0.0	0.0	0.0	33.0	144.0	0.0	146.0	0.0	377.0	0.0	16.0	0.0	0.0	44.0	0.0	44.0	0.0	0.0	0.0	0.0	0.0	0.0	0.0	1155.0	0.0
156	4358.0	58396.0	1129.0	1129.0	100.0	121.0	0.0	0.0	121.0	0.0	0.0	0.0	0.0	0.0	0.0	302.0	0.0	0.0	0.0	0.0	0.0	0.0	100.0	42.0	161.0	0.0	0.0	0.0	5004.0	56.0	0.0	0.0	665.0	0.0	41.0	0.0	0.0	363.0	0.0	242.0	0.0	79.0	50.0	0.0	0.0	51.0	0.0	363.0	25.0
157	13610.0	7149.0	2313.0	1223.0	134.0	131.0	133.0	324.0	57.0	0.0	53.0	0.0	0.0	32.0	0.0	139.0	0.0	258.0	573.0	0.0	70.0	0.0	0.0	42.0	305.0	92.0	0.0	330.0	860.0	0.0	176.0	363.0	1372.0	38.0	50.0	0.0	21.0	98.0	418.0	516.0	0.0	158.0	0.0	0.0	55.0	51.0	48.0	12355.0	42.0
158	524.0	988.0	161.0	18826.0	140.0	0.0	152.0	0.0	0.0	0.0	378.0	0.0	0.0	0.0	80.0	0.0	0.0	0.0	0.0	44.0	0.0	0.0	221.0	0.0	0.0	0.0	0.0	0.0	383.0	0.0	80.0	80.0	75427.0	0.0	0.0	0.0	21.0	0.0	946.0	0.0	0.0	0.0	0.0	0.0	2461.0	0.0	56.0	2320.0	0.0
159	1644.0	13756.0	359.0	956.0	249.0	353.0	76.0	73.0	0.0	0.0	151.0	0.0	23.0	0.0	0.0	433.0	63.0	146.0	0.0	0.0	0.0	0.0	668.0	36.0	529.0	0.0	0.0	70.0	442.0	0.0	0.0	0.0	915.0	0.0	155.0	0.0	0.0	334.0	209.0	318.0	84.0	0.0	0.0	0.0	0.0	0.0	0.0	483.0	0.0
160	1118.0	5610.0	309.0	329.0	0.0	69.0	86.0	49.0	0.0	0.0	0.0	0.0	0.0	0.0	107.0	0.0	0.0	0.0	69.0	22.0	0.0	0.0	0.0	0.0	0.0	0.0	0.0	0.0	299.0	0.0	249.0	67.0	279.0	0.0	89.0	0.0	21.0	0.0	0.0	0.0	0.0	0.0	0.0	0.0	0.0	0.0	0.0	758.0	0.0
161	170.0	190.0	0.0	1816.0	15.0	0.0	40.0	0.0	0.0	0.0	159.0	0.0	0.0	0.0	120.0	15.0	0.0	0.0	55.0	0.0	80.0	0.0	40.0	20.0	0.0	0.0	0.0	0.0	0.0	0.0	0.0	0.0	19347.0	0.0	5.0	0.0	0.0	0.0	242.0	0.0	5.0	0.0	0.0	0.0	756.0	0.0	0.0	155.0	0.0
162	2528.0	298.0	653.0	16.0	0.0	0.0	0.0	0.0	7720.0	0.0	0.0	109.0	7.0	0.0	0.0	0.0	33.0	0.0	152.0	0.0	0.0	180.0	0.0	16.0	0.0	163.0	0.0	0.0	22.0	721.0	0.0	0.0	135.0	78.0	0.0	298.0	0.0	33.0	0.0	4589.0	240.0	0.0	242.0	0.0	0.0	51.0	0.0	33.0	63.0
163	4608.0	3595.0	837.0	418.0	0.0	126.0	0.0	398.0	0.0	0.0	0.0	0.0	0.0	0.0	0.0	87.0	0.0	0.0	214.0	0.0	0.0	0.0	0.0	60.0	41.0	87.0	0.0	0.0	467.0	0.0	73.0	160.0	720.0	0.0	41.0	0.0	21.0	68.0	99.0	155.0	0.0	0.0	0.0	0.0	0.0	0.0	0.0	1340.0	0.0
164	2078.0	630.0	630.0	300.0	70.0	0.0	0.0	0.0	0.0	88.0	0.0	0.0	0.0	1466.0	0.0	0.0	41.0	2084.0	88.0	0.0	0.0	8.0	0.0	0.0	0.0	70.0	0.0	0.0	70.0	0.0	0.0	0.0	600.0	0.0	0.0	0.0	0.0	0.0	0.0	41.0	0.0	0.0	0.0	0.0	0.0	0.0	1746.0	94.0	0.0
165	587.0	2018.0	81.0	500.0	0.0	46.0	0.0	39.0	0.0	0.0	0.0	0.0	0.0	0.0	0.0	0.0	0.0	0.0	46.0	0.0	0.0	0.0	0.0	0.0	0.0	40.0	0.0	94.0	151.0	0.0	36.0	169.0	267.0	0.0	0.0	0.0	0.0	40.0	58.0	0.0	0.0	0.0	0.0	0.0	0.0	0.0	0.0	3160.0	0.0
166	1131.0	2829.0	546.0	770.0	0.0	117.0	76.0	0.0	47.0	0.0	68.0	0.0	0.0	0.0	0.0	0.0	0.0	0.0	0.0	38.0	0.0	0.0	58.0	0.0	0.0	0.0	0.0	0.0	390.0	0.0	146.0	0.0	380.0	0.0	25.0	0.0	37.0	68.0	132.0	97.0	0.0	78.0	0.0	0.0	0.0	0.0	0.0	1436.0	33.0
167	6934.0	2627.0	1992.0	364.0	0.0	0.0	38.0	7205.0	67.0	16.0	30.0	0.0	0.0	0.0	0.0	0.0	93.0	0.0	237.0	0.0	0.0	0.0	0.0	67.0	33.0	203.0	0.0	0.0	110.0	0.0	0.0	0.0	474.0	38.0	0.0	0.0	0.0	0.0	143.0	161.0	0.0	55.0	0.0	0.0	0.0	110.0	0.0	279.0	279.0
168	0.0	0.0	0.0	0.0	0.0	0.0	76.0	0.0	0.0	0.0	0.0	0.0	0.0	0.0	0.0	0.0	0.0	0.0	0.0	169.0	0.0	0.0	0.0	0.0	0.0	0.0	0.0	0.0	0.0	0.0	0.0	0.0	0.0	0.0	0.0	0.0	32.0	0.0	0.0	0.0	0.0	0.0	0.0	0.0	41.0	0.0	0.0	0.0	0.0
169	1009.0	68.0	298.0	8.0	0.0	0.0	0.0	0.0	85.0	0.0	0.0	17.0	17.0	0.0	0.0	0.0	25.0	0.0	0.0	0.0	8.0	17.0	8.0	0.0	0.0	8.0	0.0	0.0	0.0	17.0	0.0	0.0	25.0	42.0	0.0	25.0	0.0	0.0	0.0	588.0	512.0	8.0	76.0	0.0	0.0	8.0	0.0	8.0	17.0
170	8493.0	934.0	7478.0	96.0	0.0	0.0	0.0	0.0	870.0	0.0	0.0	2111.0	48.0	0.0	0.0	0.0	145.0	0.0	273.0	0.0	0.0	145.0	0.0	48.0	0.0	209.0	0.0	0.0	64.0	177.0	0.0	0.0	257.0	209.0	0.0	676.0	0.0	0.0	0.0	11507.0	17305.0	0.0	370.0	0.0	0.0	77.0	0.0	306.0	168.0
171	97.0	118.0	0.0	281.0	0.0	0.0	32.0	0.0	0.0	0.0	0.0	0.0	0.0	0.0	2064.0	0.0	0.0	0.0	0.0	0.0	9572.0	0.0	21.0	0.0	0.0	0.0	0.0	86.0	0.0	14.0	43.0	43.0	162.0	0.0	0.0	0.0	1582.0	0.0	0.0	0.0	0.0	0.0	0.0	0.0	21.0	0.0	0.0	8101.0	0.0
172	14337.0	664.0	6742.0	110.0	0.0	0.0	0.0	0.0	181.0	49.0	0.0	92.0	39.0	0.0	0.0	0.0	108.0	0.0	1482.0	0.0	0.0	58.0	0.0	60.0	0.0	1208.0	0.0	0.0	0.0	614.0	0.0	0.0	170.0	2019.0	0.0	582.0	0.0	0.0	0.0	927.0	540.0	222.0	50.0	0.0	0.0	137.0	0.0	0.0	0.0
173	10755.0	4386.0	2186.0	624.0	0.0	77.0	0.0	98.0	105.0	24.0	30.0	102.0	176.0	19.0	0.0	80.0	117.0	56.0	353.0	0.0	0.0	69.0	0.0	1071.0	57.0	312.0	0.0	0.0	258.0	84.0	0.0	0.0	762.0	57.0	33.0	162.0	0.0	0.0	0.0	1453.0	407.0	79.0	125.0	0.0	0.0	1249.0	22.0	203.0	1017.0
174	259.0	155.0	17.0	311.0	34.0	0.0	0.0	0.0	0.0	0.0	37.0	0.0	15.0	0.0	51.0	0.0	0.0	34.0	0.0	0.0	165.0	0.0	17.0	0.0	0.0	0.0	0.0	103.0	34.0	0.0	115.0	1452.0	224.0	0.0	0.0	0.0	37.0	0.0	34.0	0.0	0.0	0.0	0.0	0.0	0.0	0.0	0.0	10727.0	0.0
175	3234.0	1019.0	1403.0	433.0	42.0	0.0	0.0	0.0	0.0	24.0	61.0	0.0	0.0	695.0	0.0	48.0	0.0	366.0	152.0	0.0	0.0	0.0	0.0	0.0	0.0	48.0	0.0	0.0	134.0	0.0	0.0	0.0	775.0	33.0	0.0	0.0	0.0	42.0	0.0	67.0	0.0	0.0	0.0	0.0	0.0	0.0	284.0	695.0	0.0
176	726.0	3746.0	135.0	535.0	109.0	55.0	0.0	0.0	0.0	0.0	0.0	0.0	0.0	0.0	0.0	102.0	0.0	0.0	0.0	0.0	0.0	0.0	39.0	0.0	0.0	0.0	0.0	0.0	175.0	0.0	0.0	47.0	263.0	0.0	41.0	0.0	0.0	47.0	39.0	71.0	0.0	0.0	0.0	0.0	0.0	0.0	0.0	447.0	0.0
177	504.0	711.0	114.0	2477.0	0.0	0.0	321.0	0.0	0.0	0.0	37.0	0.0	0.0	13.0	2202.0	0.0	0.0	0.0	0.0	726.0	114.0	16.0	13418.0	0.0	0.0	0.0	0.0	0.0	68.0	0.0	0.0	114.0	1789.0	0.0	0.0	0.0	0.0	59.0	160.0	0.0	0.0	0.0	16.0	0.0	160.0	0.0	0.0	917.0	0.0
178	1449.0	2824.0	293.0	1375.0	0.0	65.0	172.0	0.0	0.0	0.0	113.0	0.0	0.0	13.0	352.0	80.0	0.0	0.0	0.0	6.0	0.0	0.0	165.0	0.0	128.0	0.0	0.0	78.0	146.0	0.0	517.0	101.0	697.0	0.0	66.0	0.0	69.0	110.0	165.0	0.0	0.0	0.0	25.0	0.0	0.0	0.0	0.0	2969.0	0.0
179	0.0	0.0	0.0	0.0	0.0	0.0	0.0	0.0	0.0	0.0	0.0	0.0	0.0	0.0	0.0	0.0	0.0	0.0	0.0	0.0	0.0	0.0	0.0	0.0	0.0	0.0	0.0	0.0	0.0	0.0	0.0	0.0	0.0	0.0	0.0	0.0	0.0	0.0	0.0	0.0	0.0	0.0	0.0	0.0	0.0	0.0	0.0	0.0	0.0
180	2770.0	1188.0	540.0	113.0	0.0	33.0	0.0	0.0	66.0	0.0	0.0	0.0	66.0	0.0	0.0	40.0	0.0	40.0	100.0	0.0	0.0	0.0	0.0	316.0	0.0	93.0	0.0	0.0	80.0	33.0	0.0	0.0	160.0	0.0	0.0	0.0	0.0	0.0	0.0	1274.0	40.0	0.0	25.0	0.0	0.0	215.0	0.0	40.0	433.0
181	2698.0	1482.0	375.0	265.0	90.0	0.0	0.0	132.0	0.0	0.0	0.0	0.0	0.0	0.0	0.0	0.0	0.0	95.0	82.0	0.0	0.0	0.0	41.0	59.0	59.0	0.0	0.0	50.0	201.0	0.0	0.0	0.0	365.0	33.0	0.0	0.0	0.0	64.0	41.0	0.0	0.0	0.0	0.0	0.0	0.0	0.0	0.0	269.0	0.0
182	914.0	2742.0	42.0	318.0	0.0	0.0	0.0	0.0	0.0	0.0	0.0	0.0	0.0	13.0	0.0	0.0	0.0	0.0	53.0	13.0	0.0	0.0	63.0	0.0	0.0	31.0	0.0	0.0	127.0	0.0	73.0	0.0	233.0	0.0	25.0	0.0	21.0	0.0	53.0	31.0	0.0	0.0	0.0	31.0	0.0	0.0	0.0	733.0	0.0
183	0.0	0.0	0.0	0.0	0.0	0.0	0.0	0.0	0.0	0.0	0.0	0.0	0.0	0.0	0.0	0.0	0.0	0.0	0.0	0.0	0.0	0.0	0.0	0.0	0.0	0.0	0.0	0.0	0.0	0.0	0.0	0.0	0.0	0.0	0.0	0.0	0.0	0.0	0.0	0.0	0.0	0.0	0.0	0.0	0.0	0.0	0.0	0.0	0.0
184	6960.0	1783.0	1227.0	2397.0	81.0	0.0	76.0	98.0	196.0	42.0	113.0	51.0	63.0	49.0	127.0	0.0	185.0	106.0	463.0	0.0	440.0	58.0	0.0	97.0	0.0	231.0	0.0	266.0	0.0	46.0	0.0	143.0	3508.0	81.0	0.0	123.0	0.0	0.0	231.0	555.0	393.0	63.0	75.0	1621.0	220.0	60.0	0.0	474.0	63.0
185	1099.0	1826.0	171.0	716.0	0.0	100.0	76.0	0.0	38.0	0.0	45.0	6.0	0.0	0.0	0.0	66.0	100.0	0.0	0.0	22.0	0.0	0.0	131.0	0.0	33.0	0.0	0.0	0.0	90.0	23.0	121.0	0.0	403.0	0.0	0.0	0.0	0.0	68.0	77.0	131.0	70.0	0.0	0.0	0.0	55.0	0.0	0.0	454.0	0.0
186	0.0	0.0	0.0	0.0	0.0	0.0	0.0	0.0	0.0	0.0	0.0	0.0	0.0	0.0	0.0	0.0	0.0	0.0	0.0	0.0	0.0	0.0	0.0	0.0	0.0	0.0	0.0	0.0	0.0	0.0	0.0	0.0	0.0	0.0	0.0	0.0	0.0	0.0	0.0	0.0	0.0	0.0	0.0	0.0	0.0	0.0	0.0	0.0	0.0
187	835.0	1546.0	71.0	266.0	0.0	0.0	0.0	0.0	0.0	0.0	159.0	0.0	0.0	0.0	53.0	0.0	0.0	0.0	0.0	0.0	35.0	0.0	0.0	0.0	71.0	0.0	0.0	53.0	0.0	0.0	22326.0	124.0	622.0	0.0	0.0	0.0	0.0	0.0	66.0	0.0	0.0	0.0	0.0	0.0	0.0	0.0	0.0	7470.0	0.0
188	186.0	343.0	14.0	415.0	0.0	0.0	0.0	0.0	0.0	28.0	0.0	0.0	0.0	0.0	57.0	0.0	0.0	0.0	28.0	0.0	40.0	0.0	0.0	0.0	0.0	0.0	0.0	28.0	14.0	0.0	669.0	128.0	143.0	0.0	0.0	0.0	0.0	0.0	0.0	0.0	0.0	0.0	0.0	42.0	0.0	0.0	0.0	12259.0	0.0
189	1257.0	496.0	259.0	363.0	1102.0	66.0	0.0	0.0	0.0	0.0	0.0	0.0	0.0	0.0	0.0	0.0	0.0	1703.0	66.0	6.0	0.0	0.0	0.0	0.0	49.0	38.0	0.0	38.0	209.0	0.0	0.0	33.0	589.0	0.0	0.0	0.0	0.0	0.0	66.0	0.0	0.0	0.0	0.0	0.0	0.0	38.0	0.0	446.0	0.0
190	10896.0	17870.0	2881.0	677.0	209.0	167.0	76.0	823.0	76.0	0.0	37.0	34.0	15.0	49.0	0.0	338.0	90.0	180.0	484.0	0.0	95.0	0.0	0.0	48.0	9322.0	154.0	0.0	149.0	1840.0	14.0	0.0	76.0	915.0	57.0	77.0	56.0	0.0	387.0	220.0	871.0	0.0	266.0	0.0	0.0	0.0	103.0	37.0	3064.0	109.0
191	2007.0	13859.0	401.0	994.0	124.0	267.0	0.0	0.0	0.0	0.0	30.0	0.0	0.0	0.0	0.0	110.0	0.0	0.0	0.0	0.0	45.0	0.0	0.0	0.0	74.0	0.0	0.0	243.0	917.0	0.0	164.0	228.0	611.0	0.0	841.0	0.0	21.0	98.0	99.0	0.0	0.0	0.0	0.0	0.0	0.0	0.0	0.0	4980.0	0.0
192	200.0	478.0	0.0	617.0	0.0	0.0	0.0	0.0	0.0	0.0	0.0	0.0	0.0	0.0	78.0	0.0	0.0	0.0	0.0	0.0	165.0	8.0	0.0	0.0	0.0	0.0	0.0	154.0	0.0	0.0	103.0	5153.0	354.0	0.0	0.0	0.0	48.0	0.0	66.0	0.0	0.0	0.0	0.0	0.0	0.0	0.0	0.0	12738.0	0.0
193	2242.0	3759.0	482.0	3070.0	49.0	119.0	1357.0	39.0	0.0	0.0	68.0	0.0	0.0	0.0	763.0	80.0	0.0	95.0	201.0	254.0	401.0	0.0	1862.0	0.0	0.0	0.0	0.0	2139.0	0.0	0.0	182.0	2370.0	1525.0	0.0	58.0	33.0	343.0	59.0	77.0	0.0	0.0	0.0	0.0	0.0	0.0	51.0	56.0	32661.0	0.0
194	1346.0	12024.0	312.0	474.0	0.0	179.0	0.0	0.0	0.0	0.0	37.0	0.0	0.0	0.0	0.0	80.0	0.0	0.0	0.0	6.0	0.0	0.0	193.0	0.0	107.0	0.0	0.0	0.0	366.0	42.0	0.0	0.0	247.0	0.0	0.0	0.0	21.0	68.0	0.0	0.0	60.0	0.0	0.0	0.0	0.0	0.0	0.0	247.0	0.0
195	3813.0	2640.0	843.0	4290.0	199.0	353.0	76.0	123.0	133.0	24.0	227.0	41.0	47.0	27.0	538.0	234.0	226.0	253.0	0.0	38.0	456.0	16.0	1026.0	0.0	157.0	144.0	0.0	1686.0	0.0	75.0	2161.0	2493.0	2898.0	38.0	77.0	89.0	413.0	78.0	803.0	806.0	216.0	206.0	0.0	0.0	137.0	86.0	37.0	55648.0	33.0
196	14107.0	2585.0	2647.0	289.0	0.0	0.0	0.0	0.0	11504.0	59.0	0.0	588.0	392.0	0.0	0.0	0.0	165.0	0.0	475.0	0.0	0.0	7530.0	0.0	158.0	0.0	227.0	0.0	0.0	144.0	5381.0	0.0	0.0	558.0	206.0	0.0	2151.0	0.0	0.0	0.0	14400.0	888.0	95.0	4396.0	0.0	0.0	68.0	0.0	186.0	63.0
197	58.0	134.0	50.0	152.0	2577.0	0.0	8.0	0.0	0.0	8.0	272.0	0.0	0.0	0.0	0.0	0.0	0.0	16.0	58.0	0.0	0.0	0.0	0.0	0.0	0.0	0.0	0.0	0.0	42.0	0.0	8.0	8.0	278.0	0.0	0.0	0.0	0.0	0.0	242.0	0.0	0.0	8.0	0.0	0.0	82.0	8.0	0.0	178.0	0.0
198	36633.0	2714.0	12009.0	566.0	65.0	0.0	0.0	413.0	76.0	24.0	68.0	17.0	15.0	62.0	0.0	0.0	425.0	61.0	23276.0	29.0	55.0	25.0	0.0	1023.0	74.0	6891.0	0.0	0.0	136.0	140.0	36.0	0.0	1372.0	1899.0	0.0	140.0	0.0	0.0	132.0	608.0	144.0	596.0	33.0	0.0	0.0	1145.0	48.0	312.0	260.0
199	535.0	116.0	140.0	82.0	0.0	0.0	0.0	13.0	0.0	147.0	0.0	0.0	0.0	65.0	0.0	0.0	82.0	89.0	48.0	0.0	0.0	0.0	0.0	0.0	0.0	0.0	0.0	0.0	48.0	0.0	0.0	0.0	106.0	0.0	0.0	0.0	0.0	0.0	0.0	0.0	0.0	41.0	0.0	0.0	13.0	6.0	58.0	41.0	24.0
200	2577.0	317.0	475.0	8.0	0.0	0.0	0.0	0.0	69.0	8.0	0.0	0.0	16.0	0.0	0.0	0.0	0.0	0.0	162.0	0.0	0.0	16.0	0.0	8.0	0.0	0.0	0.0	0.0	0.0	32.0	0.0	0.0	69.0	16.0	0.0	16.0	0.0	0.0	0.0	1060.0	1116.0	0.0	56.0	0.0	0.0	40.0	0.0	56.0	24.0
201	4355.0	367.0	1599.0	115.0	0.0	13.0	0.0	0.0	38.0	33.0	13.0	0.0	15.0	0.0	0.0	0.0	805.0	34.0	374.0	0.0	0.0	0.0	0.0	66.0	0.0	102.0	0.0	0.0	20.0	0.0	0.0	0.0	231.0	34.0	0.0	0.0	0.0	0.0	0.0	47.0	0.0	27913.0	0.0	0.0	0.0	43.0	0.0	54.0	0.0
202	4954.0	548.0	1951.0	137.0	0.0	0.0	0.0	0.0	503.0	0.0	0.0	890.0	287.0	0.0	0.0	0.0	60.0	0.0	457.0	0.0	0.0	289.0	0.0	0.0	0.0	167.0	0.0	0.0	45.0	213.0	0.0	0.0	289.0	137.0	0.0	289.0	0.0	0.0	0.0	5137.0	204.0	0.0	228.0	0.0	0.0	0.0	0.0	60.0	0.0
203	3616.0	236.0	1559.0	59.0	0.0	0.0	0.0	0.0	165.0	0.0	0.0	8813.0	330.0	0.0	35.0	0.0	59.0	0.0	106.0	0.0	0.0	59.0	0.0	42.0	0.0	224.0	0.0	0.0	0.0	153.0	0.0	0.0	47.0	118.0	0.0	177.0	0.0	0.0	0.0	4727.0	3710.0	0.0	118.0	0.0	0.0	0.0	0.0	70.0	54.0
204	2179.0	64463.0	370.0	958.0	334.0	515.0	47.0	482.0	200.0	0.0	136.0	58.0	0.0	76.0	0.0	748.0	0.0	377.0	0.0	13.0	0.0	33.0	0.0	42.0	1000.0	0.0	0.0	117.0	3791.0	56.0	0.0	0.0	762.0	0.0	205.0	151.0	21.0	1397.0	253.0	435.0	144.0	63.0	16.0	0.0	82.0	77.0	183.0	435.0	33.0
205	7140.0	508.0	3802.0	132.0	0.0	0.0	0.0	0.0	1105.0	0.0	0.0	243.0	23.0	0.0	0.0	0.0	44.0	0.0	265.0	0.0	0.0	88.0	0.0	36.0	0.0	464.0	0.0	0.0	66.0	132.0	0.0	0.0	176.0	110.0	0.0	221.0	0.0	0.0	0.0	10014.0	44901.0	110.0	198.0	0.0	0.0	172.0	0.0	44.0	63.0
206	41.0	16.0	7.0	0.0	0.0	0.0	0.0	0.0	0.0	0.0	0.0	0.0	0.0	0.0	0.0	0.0	0.0	0.0	0.0	0.0	0.0	0.0	0.0	7.0	0.0	0.0	0.0	0.0	7.0	0.0	0.0	0.0	0.0	0.0	0.0	0.0	0.0	0.0	0.0	7.0	0.0	0.0	0.0	0.0	0.0	0.0	0.0	177.0	0.0
207	1464.0	3307.0	141.0	20881.0	184.0	0.0	95.0	0.0	0.0	33.0	552.0	0.0	0.0	0.0	0.0	0.0	0.0	112.0	118.0	29.0	0.0	0.0	118.0	0.0	41.0	0.0	0.0	141.0	307.0	0.0	48.0	0.0	91700.0	0.0	0.0	0.0	0.0	0.0	1188.0	0.0	0.0	0.0	0.0	0.0	8763.0	0.0	112.0	2267.0	0.0
208	1683.0	9182.0	465.0	762.0	56.0	101.0	143.0	73.0	0.0	0.0	30.0	0.0	15.0	0.0	0.0	293.0	0.0	56.0	0.0	0.0	0.0	0.0	138.0	0.0	115.0	0.0	0.0	0.0	911.0	0.0	79.0	0.0	915.0	0.0	33.0	56.0	107.0	275.0	0.0	217.0	0.0	0.0	33.0	0.0	0.0	0.0	0.0	485.0	0.0
209	11533.0	2045.0	2422.0	349.0	49.0	0.0	0.0	157.0	57.0	49.0	0.0	0.0	0.0	0.0	0.0	51.0	244.0	40.0	645.0	0.0	0.0	25.0	0.0	0.0	0.0	201.0	0.0	0.0	107.0	42.0	0.0	0.0	726.0	53.0	0.0	0.0	0.0	0.0	0.0	121.0	0.0	4251.0	50.0	0.0	0.0	51.0	22.0	67.0	21.0
210	13110.0	3149.0	4379.0	473.0	0.0	53.0	0.0	0.0	38.0	0.0	0.0	0.0	7.0	27.0	0.0	58.0	81.0	56.0	297.0	0.0	0.0	58.0	148.0	736.0	0.0	229.0	0.0	0.0	391.0	0.0	0.0	0.0	500.0	81.0	0.0	0.0	0.0	68.0	0.0	446.0	0.0	63.0	0.0	0.0	0.0	1378.0	0.0	162.0	1081.0
211	2507.0	22509.0	949.0	411.0	99.0	65.0	0.0	54.0	0.0	0.0	37.0	0.0	0.0	13.0	0.0	168.0	0.0	78.0	0.0	0.0	0.0	0.0	0.0	0.0	66.0	89.0	0.0	0.0	11066.0	0.0	0.0	0.0	608.0	0.0	25.0	33.0	0.0	442.0	0.0	125.0	0.0	55.0	0.0	0.0	0.0	0.0	0.0	340.0	92.0
212	29504.0	1247.0	33847.0	278.0	49.0	0.0	0.0	29.0	248.0	0.0	0.0	75.0	0.0	0.0	0.0	0.0	361.0	90.0	2965.0	0.0	0.0	33.0	0.0	200.0	0.0	2645.0	0.0	0.0	176.0	768.0	0.0	0.0	513.0	6202.0	0.0	773.0	0.0	0.0	0.0	1245.0	156.0	715.0	67.0	0.0	0.0	396.0	0.0	73.0	84.0
213	2652.0	1744.0	800.0	664.0	78.0	0.0	0.0	0.0	0.0	71.0	37.0	0.0	0.0	1351.0	0.0	0.0	64.0	2316.0	150.0	0.0	0.0	0.0	0.0	0.0	85.0	0.0	0.0	0.0	78.0	0.0	0.0	0.0	1729.0	0.0	0.0	0.0	0.0	0.0	0.0	0.0	0.0	71.0	0.0	0.0	64.0	51.0	4969.0	264.0	0.0
214	4552.0	512.0	1892.0	128.0	0.0	0.0	0.0	0.0	1963.0	28.0	0.0	246.0	47.0	0.0	0.0	0.0	71.0	0.0	312.0	0.0	0.0	1081.0	0.0	0.0	0.0	128.0	0.0	0.0	0.0	520.0	0.0	0.0	142.0	184.0	0.0	284.0	0.0	0.0	0.0	10200.0	336.0	42.0	867.0	0.0	0.0	42.0	0.0	0.0	0.0
215	4327.0	595.0	2945.0	38.0	0.0	0.0	0.0	0.0	640.0	0.0	0.0	268.0	3252.0	0.0	0.0	0.0	32.0	0.0	307.0	0.0	0.0	640.0	0.0	38.0	0.0	192.0	0.0	0.0	0.0	108.0	0.0	0.0	76.0	96.0	0.0	121.0	0.0	0.0	0.0	3751.0	147.0	0.0	550.0	0.0	0.0	134.0	0.0	121.0	38.0
216	6455.0	375.0	2508.0	125.0	0.0	0.0	0.0	0.0	966.0	127.0	0.0	1020.0	87.0	0.0	0.0	0.0	1242.0	0.0	422.0	0.0	0.0	120.0	0.0	48.0	0.0	195.0	0.0	0.0	46.0	782.0	0.0	0.0	132.0	500.0	0.0	8354.0	0.0	0.0	0.0	3795.0	324.0	46.0	179.0	0.0	0.0	46.0	0.0	39.0	0.0
217	654.0	76.0	49.0	100.0	40.0	0.0	0.0	40.0	0.0	0.0	0.0	0.0	0.0	0.0	0.0	0.0	0.0	360.0	8.0	0.0	0.0	0.0	0.0	0.0	8.0	0.0	0.0	0.0	8.0	0.0	0.0	0.0	204.0	0.0	0.0	0.0	0.0	8.0	0.0	16.0	0.0	0.0	0.0	0.0	16.0	16.0	0.0	84.0	24.0
218	1427.0	5935.0	322.0	190.0	0.0	9377.0	0.0	0.0	0.0	0.0	0.0	0.0	0.0	0.0	0.0	241.0	58.0	0.0	43.0	0.0	0.0	0.0	0.0	0.0	231.0	0.0	0.0	0.0	2137.0	0.0	0.0	0.0	256.0	0.0	6085.0	80.0	48.0	492.0	0.0	153.0	0.0	0.0	0.0	0.0	0.0	51.0	0.0	300.0	0.0
219	0.0	0.0	0.0	15414.0	0.0	101.0	1099.0	0.0	0.0	0.0	37.0	0.0	7.0	0.0	156.0	0.0	0.0	56.0	0.0	29.0	120.0	0.0	0.0	0.0	0.0	0.0	0.0	440.0	0.0	0.0	0.0	160.0	762.0	0.0	33.0	0.0	112.0	0.0	264.0	0.0	0.0	0.0	0.0	0.0	41.0	0.0	0.0	1532.0	0.0
220	0.0	0.0	0.0	0.0	0.0	0.0	0.0	0.0	0.0	0.0	0.0	0.0	0.0	0.0	0.0	0.0	0.0	0.0	0.0	0.0	0.0	0.0	0.0	0.0	0.0	0.0	0.0	0.0	0.0	0.0	0.0	0.0	0.0	0.0	0.0	0.0	0.0	0.0	0.0	0.0	0.0	0.0	0.0	0.0	0.0	0.0	0.0	0.0	0.0
221	5588.0	1381.0	1439.0	92.0	0.0	0.0	0.0	0.0	58.0	0.0	0.0	23.0	39.0	0.0	0.0	0.0	0.0	0.0	110.0	0.0	0.0	40.0	0.0	383.0	75.0	162.0	0.0	0.0	110.0	42.0	0.0	0.0	162.0	0.0	0.0	46.0	0.0	46.0	0.0	1050.0	319.0	0.0	63.0	0.0	0.0	361.0	0.0	75.0	429.0
222	12733.0	3823.0	2596.0	533.0	90.0	0.0	0.0	103.0	142.0	33.0	0.0	102.0	39.0	0.0	0.0	80.0	72.0	61.0	444.0	0.0	0.0	16.0	0.0	2362.0	82.0	426.0	0.0	0.0	231.0	23.0	0.0	0.0	800.0	90.0	41.0	124.0	0.0	68.0	0.0	1227.0	248.0	71.0	75.0	0.0	0.0	1223.0	0.0	266.0	7700.0
223	6629.0	2484.0	1292.0	855.0	640.0	71.0	0.0	29.0	0.0	33.0	37.0	0.0	7.0	103.0	0.0	58.0	134.0	2366.0	369.0	0.0	0.0	0.0	0.0	42.0	49.0	100.0	0.0	100.0	419.0	14.0	0.0	0.0	1997.0	33.0	25.0	0.0	16.0	68.0	83.0	184.0	0.0	63.0	0.0	0.0	234.0	68.0	104.0	1007.0	25.0
224	3554.0	19166.0	1000.0	1696.0	65.0	209.0	238.0	0.0	0.0	0.0	159.0	0.0	39.0	0.0	156.0	345.0	90.0	56.0	214.0	38.0	0.0	8.0	392.0	79.0	421.0	92.0	0.0	212.0	1303.0	32.0	48.0	135.0	1830.0	186.0	102.0	39.0	160.0	275.0	88.0	303.0	48.0	87.0	58.0	0.0	165.0	51.0	0.0	1915.0	33.0
225	934.0	74.0	191.0	0.0	14.0	0.0	0.0	0.0	0.0	1095.0	0.0	0.0	0.0	32.0	0.0	0.0	1023.0	0.0	88.0	0.0	0.0	0.0	0.0	0.0	0.0	0.0	0.0	0.0	0.0	0.0	0.0	0.0	38.0	7.0	0.0	50.0	0.0	0.0	0.0	24.0	0.0	123.0	0.0	0.0	0.0	0.0	7.0	0.0	0.0
226	5917.0	266.0	1964.0	50.0	0.0	0.0	0.0	0.0	0.0	684.0	0.0	0.0	0.0	19.0	0.0	25.0	21084.0	0.0	582.0	0.0	0.0	16.0	0.0	12.0	25.0	152.0	0.0	0.0	12.0	0.0	0.0	0.0	215.0	304.0	0.0	1938.0	0.0	0.0	0.0	50.0	0.0	10314.0	33.0	0.0	0.0	155.0	0.0	0.0	25.0
227	2367.0	1328.0	360.0	438.0	0.0	0.0	0.0	42.0	0.0	0.0	0.0	0.0	0.0	77.0	0.0	0.0	0.0	63.0	42.0	0.0	0.0	0.0	0.0	0.0	0.0	0.0	0.0	0.0	0.0	0.0	0.0	0.0	1328.0	0.0	0.0	77.0	0.0	0.0	49.0	113.0	0.0	0.0	0.0	0.0	63.0	0.0	162.0	84.0	21.0
228	1852.0	16846.0	256.0	797.0	90.0	209.0	47.0	54.0	0.0	16.0	68.0	0.0	31.0	40.0	0.0	535.0	0.0	73.0	94.0	0.0	0.0	0.0	135.0	0.0	446.0	0.0	0.0	0.0	23407.0	0.0	0.0	0.0	762.0	0.0	102.0	0.0	48.0	807.0	132.0	189.0	0.0	0.0	16.0	0.0	68.0	0.0	56.0	310.0	0.0
229	5874.0	21773.0	1628.0	337.0	0.0	1168.0	0.0	49.0	0.0	16.0	0.0	0.0	0.0	0.0	0.0	836.0	0.0	61.0	132.0	0.0	0.0	0.0	0.0	79.0	429.0	96.0	0.0	0.0	1351.0	0.0	0.0	0.0	361.0	108.0	1574.0	0.0	21.0	895.0	0.0	84.0	0.0	0.0	0.0	0.0	0.0	0.0	0.0	651.0	33.0
230	567.0	126.0	132.0	12.0	0.0	0.0	0.0	0.0	0.0	42.0	0.0	0.0	0.0	289.0	0.0	0.0	60.0	0.0	60.0	0.0	0.0	0.0	0.0	0.0	0.0	0.0	0.0	0.0	0.0	24.0	0.0	0.0	90.0	0.0	0.0	6.0	0.0	0.0	6.0	30.0	0.0	0.0	0.0	0.0	0.0	0.0	30.0	6.0	0.0
231	145.0	213.0	38.0	310.0	0.0	0.0	57.0	0.0	0.0	0.0	0.0	0.0	0.0	0.0	802.0	9.0	0.0	0.0	0.0	6.0	687.0	0.0	29.0	0.0	0.0	0.0	0.0	116.0	0.0	0.0	0.0	106.0	310.0	0.0	0.0	0.0	525.0	0.0	29.0	19.0	0.0	0.0	0.0	0.0	38.0	0.0	0.0	6049.0	0.0
232	124.0	93.0	49.0	174.0	0.0	55.0	0.0	0.0	0.0	0.0	0.0	0.0	0.0	0.0	0.0	0.0	0.0	0.0	0.0	0.0	0.0	0.0	0.0	0.0	0.0	0.0	0.0	24.0	12.0	0.0	36.0	12.0	55.0	0.0	0.0	0.0	0.0	0.0	24.0	0.0	0.0	12.0	0.0	0.0	0.0	0.0	0.0	62.0	0.0
233	686.0	303.0	362.0	248.0	29.0	0.0	0.0	0.0	0.0	151.0	0.0	0.0	0.0	1120.0	0.0	0.0	29.0	189.0	0.0	0.0	0.0	0.0	0.0	0.0	0.0	0.0	0.0	0.0	42.0	0.0	0.0	0.0	762.0	21.0	0.0	0.0	0.0	0.0	0.0	21.0	0.0	0.0	0.0	0.0	50.0	0.0	333.0	67.0	0.0
234	11057.0	4331.0	1318.0	2152.0	5193.0	101.0	76.0	295.0	38.0	75.0	188.0	6.0	0.0	395.0	0.0	117.0	295.0	13806.0	457.0	0.0	0.0	33.0	0.0	0.0	115.0	242.0	0.0	133.0	269.0	23.0	0.0	118.0	3605.0	90.0	0.0	39.0	0.0	68.0	376.0	215.0	120.0	269.0	0.0	0.0	137.0	120.0	502.0	914.0	109.0
235	1325.0	359.0	103.0	231.0	0.0	0.0	0.0	0.0	0.0	0.0	0.0	0.0	0.0	215.0	0.0	0.0	39.0	175.0	63.0	0.0	0.0	0.0	0.0	0.0	0.0	0.0	0.0	0.0	23.0	0.0	0.0	0.0	1372.0	0.0	0.0	0.0	0.0	0.0	0.0	39.0	0.0	0.0	0.0	0.0	63.0	0.0	271.0	71.0	0.0
236	147.0	212.0	73.0	48.0	0.0	14.0	0.0	0.0	0.0	0.0	0.0	0.0	0.0	0.0	0.0	0.0	0.0	0.0	14.0	0.0	0.0	0.0	0.0	0.0	0.0	0.0	0.0	0.0	0.0	0.0	0.0	57.0	57.0	0.0	0.0	0.0	0.0	31.0	0.0	0.0	0.0	0.0	0.0	0.0	0.0	0.0	0.0	1245.0	0.0
237	3842.0	1663.0	822.0	745.0	924.0	0.0	0.0	29.0	0.0	24.0	98.0	17.0	0.0	133.0	0.0	191.0	114.0	9539.0	172.0	29.0	0.0	0.0	0.0	42.0	57.0	76.0	0.0	0.0	229.0	0.0	0.0	0.0	1816.0	0.0	33.0	0.0	0.0	95.0	76.0	152.0	48.0	63.0	25.0	0.0	82.0	0.0	127.0	1452.0	71.0
238	952.0	1255.0	137.0	413.0	0.0	0.0	66.0	0.0	0.0	0.0	0.0	0.0	0.0	0.0	78.0	0.0	0.0	0.0	55.0	0.0	70.0	0.0	82.0	0.0	0.0	0.0	0.0	1077.0	82.0	0.0	0.0	1210.0	344.0	0.0	0.0	0.0	85.0	0.0	0.0	0.0	0.0	0.0	0.0	0.0	0.0	0.0	0.0	3160.0	0.0
239	0.0	0.0	0.0	0.0	537.0	0.0	0.0	0.0	0.0	0.0	0.0	0.0	0.0	0.0	0.0	0.0	0.0	0.0	0.0	0.0	0.0	0.0	0.0	0.0	0.0	0.0	0.0	86.0	0.0	0.0	0.0	0.0	0.0	0.0	0.0	0.0	0.0	0.0	0.0	0.0	0.0	0.0	0.0	0.0	0.0	0.0	0.0	0.0	0.0
240	74.0	15.0	0.0	7.0	7.0	0.0	0.0	0.0	0.0	0.0	0.0	0.0	0.0	0.0	0.0	0.0	0.0	0.0	0.0	0.0	0.0	0.0	0.0	0.0	0.0	7.0	0.0	7.0	0.0	0.0	0.0	0.0	15.0	0.0	0.0	0.0	0.0	0.0	7.0	0.0	0.0	0.0	0.0	0.0	0.0	0.0	0.0	124.0	0.0
241	7339.0	581.0	1904.0	290.0	21.0	0.0	0.0	0.0	0.0	33.0	0.0	0.0	0.0	0.0	0.0	0.0	877.0	43.0	710.0	0.0	32.0	0.0	0.0	66.0	0.0	548.0	0.0	0.0	75.0	0.0	0.0	0.0	462.0	96.0	0.0	0.0	0.0	0.0	0.0	107.0	0.0	4584.0	0.0	0.0	0.0	0.0	0.0	0.0	42.0
242	6108.0	3235.0	1298.0	517.0	0.0	0.0	0.0	6713.0	57.0	16.0	0.0	0.0	7.0	27.0	0.0	51.0	154.0	168.0	352.0	6.0	0.0	33.0	0.0	0.0	74.0	132.0	0.0	0.0	220.0	0.0	0.0	0.0	762.0	47.0	0.0	0.0	0.0	132.0	0.0	176.0	0.0	132.0	16.0	0.0	110.0	121.0	0.0	484.0	71.0
243	513.0	1302.0	97.0	112.0	0.0	0.0	0.0	0.0	0.0	0.0	0.0	6.0	0.0	0.0	28.0	0.0	0.0	0.0	21.0	6.0	21.0	0.0	50.0	0.0	0.0	0.0	0.0	21.0	75.0	0.0	48.0	76.0	112.0	0.0	0.0	0.0	0.0	0.0	43.0	0.0	0.0	0.0	0.0	0.0	0.0	0.0	0.0	983.0	0.0
244	15476.0	21282.0	1591.0	821.0	49.0	0.0	0.0	174.0	0.0	0.0	106.0	0.0	7.0	13.0	0.0	110.0	0.0	95.0	507.0	13.0	45.0	0.0	0.0	42.0	157.0	0.0	0.0	141.0	1329.0	0.0	73.0	169.0	915.0	0.0	33.0	0.0	21.0	244.0	110.0	507.0	0.0	95.0	0.0	0.0	0.0	122.0	0.0	8141.0	0.0
245	25045.0	1389.0	9048.0	631.0	134.0	65.0	0.0	280.0	105.0	75.0	30.0	0.0	15.0	49.0	88.0	58.0	615.0	180.0	4692.0	0.0	45.0	16.0	0.0	292.0	0.0	1591.0	0.0	0.0	189.0	56.0	0.0	0.0	742.0	287.0	0.0	134.0	0.0	137.0	0.0	260.0	60.0	897.0	25.0	0.0	0.0	1309.0	22.0	284.0	172.0
246	1966.0	20139.0	491.0	131.0	74.0	155.0	0.0	73.0	38.0	0.0	0.0	0.0	0.0	0.0	0.0	939.0	0.0	61.0	65.0	0.0	0.0	0.0	0.0	48.0	322.0	0.0	0.0	0.0	10160.0	0.0	0.0	0.0	278.0	0.0	180.0	0.0	0.0	1574.0	0.0	49.0	0.0	0.0	0.0	0.0	0.0	60.0	0.0	229.0	33.0
247	4843.0	18281.0	1114.0	342.0	0.0	600.0	0.0	29.0	0.0	16.0	0.0	0.0	0.0	13.0	0.0	11959.0	63.0	236.0	278.0	0.0	0.0	0.0	0.0	91.0	1421.0	150.0	0.0	70.0	4372.0	23.0	0.0	0.0	492.0	0.0	283.0	0.0	0.0	2186.0	0.0	171.0	0.0	0.0	0.0	0.0	41.0	163.0	22.0	728.0	79.0
248	5020.0	19357.0	1474.0	534.0	81.0	197.0	47.0	147.0	213.0	33.0	0.0	17.0	0.0	49.0	0.0	844.0	117.0	984.0	256.0	0.0	0.0	95.0	0.0	103.0	355.0	149.0	0.0	0.0	9756.0	65.0	0.0	0.0	1067.0	57.0	77.0	100.0	0.0	757.0	99.0	192.0	108.0	71.0	25.0	0.0	96.0	258.0	22.0	384.0	260.0
249	5573.0	3502.0	627.0	674.0	0.0	65.0	47.0	343.0	0.0	33.0	0.0	0.0	0.0	84.0	0.0	80.0	63.0	180.0	248.0	0.0	0.0	25.0	0.0	0.0	49.0	0.0	0.0	0.0	437.0	0.0	0.0	76.0	686.0	0.0	0.0	0.0	0.0	0.0	66.0	0.0	0.0	79.0	0.0	0.0	41.0	0.0	48.0	1724.0	0.0
250	1347.0	16652.0	134.0	210.0	0.0	656.0	0.0	0.0	0.0	0.0	0.0	0.0	0.0	0.0	0.0	412.0	0.0	0.0	58.0	0.0	0.0	0.0	0.0	0.0	168.0	0.0	0.0	0.0	3443.0	0.0	0.0	58.0	185.0	0.0	488.0	0.0	0.0	1086.0	0.0	42.0	0.0	0.0	0.0	0.0	0.0	0.0	0.0	235.0	0.0
251	211.0	227.0	65.0	1376.0	0.0	0.0	0.0	21.0	0.0	0.0	136.0	0.0	0.0	0.0	292.0	0.0	0.0	37.0	21.0	0.0	37.0	0.0	32.0	65.0	0.0	346.0	0.0	0.0	65.0	0.0	0.0	32.0	29562.0	0.0	0.0	0.0	0.0	0.0	119.0	0.0	0.0	0.0	0.0	113.0	1089.0	65.0	0.0	97.0	48.0
252	12735.0	3659.0	2377.0	317.0	0.0	0.0	0.0	63.0	92.0	33.0	0.0	41.0	31.0	27.0	58.0	0.0	79.0	0.0	356.0	0.0	0.0	33.0	0.0	980.0	0.0	237.0	0.0	0.0	184.0	23.0	0.0	0.0	462.0	0.0	0.0	158.0	0.0	0.0	0.0	2787.0	290.0	55.0	67.0	0.0	0.0	654.0	22.0	145.0	1783.0
253	1117.0	136.0	228.0	109.0	199.0	0.0	0.0	0.0	0.0	0.0	0.0	0.0	0.0	0.0	0.0	0.0	92.0	817.0	109.0	16.0	16.0	0.0	54.0	0.0	0.0	65.0	0.0	0.0	38.0	0.0	0.0	0.0	272.0	0.0	0.0	21.0	0.0	0.0	16.0	0.0	0.0	54.0	0.0	0.0	0.0	38.0	0.0	54.0	0.0
254	4207.0	47005.0	1150.0	605.0	165.0	221.0	0.0	63.0	57.0	0.0	0.0	0.0	7.0	0.0	0.0	220.0	0.0	219.0	121.0	0.0	0.0	0.0	0.0	97.0	132.0	0.0	0.0	0.0	14558.0	0.0	0.0	0.0	762.0	0.0	86.0	0.0	0.0	600.0	0.0	332.0	84.0	0.0	0.0	0.0	178.0	77.0	56.0	272.0	138.0
255	2952.0	18757.0	423.0	621.0	0.0	131.0	0.0	39.0	0.0	0.0	0.0	0.0	0.0	0.0	0.0	396.0	70.0	95.0	0.0	0.0	0.0	0.0	84.0	30.0	33.0	84.0	0.0	0.0	7104.0	32.0	0.0	0.0	579.0	38.0	77.0	0.0	64.0	3602.0	0.0	183.0	0.0	55.0	0.0	0.0	0.0	163.0	0.0	254.0	33.0
256	335.0	63.0	36.0	1452.0	0.0	0.0	36.0	0.0	0.0	0.0	0.0	0.0	0.0	0.0	107.0	0.0	0.0	0.0	0.0	0.0	165.0	0.0	0.0	0.0	0.0	0.0	0.0	54.0	0.0	0.0	182.0	154.0	635.0	0.0	0.0	0.0	0.0	0.0	0.0	0.0	0.0	0.0	0.0	9.0	0.0	0.0	0.0	8524.0	0.0
257	4521.0	578.0	1576.0	132.0	0.0	0.0	0.0	54.0	23.0	0.0	0.0	0.0	0.0	0.0	0.0	15.0	39.0	0.0	359.0	0.0	0.0	33.0	0.0	383.0	0.0	97.0	0.0	0.0	82.0	0.0	0.0	0.0	207.0	0.0	0.0	23.0	0.0	23.0	0.0	46.0	0.0	535.0	0.0	0.0	0.0	120.0	0.0	58.0	0.0
258	2058.0	217.0	960.0	32.0	0.0	0.0	0.0	0.0	112.0	8.0	0.0	16.0	68.0	0.0	0.0	0.0	0.0	0.0	84.0	0.0	0.0	40.0	0.0	24.0	0.0	68.0	0.0	0.0	8.0	24.0	0.0	0.0	76.0	16.0	0.0	40.0	0.0	0.0	0.0	1793.0	1740.0	0.0	16.0	0.0	0.0	40.0	0.0	8.0	25.0
259	1089.0	1473.0	262.0	10169.0	403.0	65.0	152.0	29.0	0.0	0.0	605.0	0.0	0.0	0.0	221.0	58.0	0.0	73.0	0.0	29.0	121.0	0.0	464.0	0.0	0.0	0.0	0.0	102.0	343.0	0.0	0.0	100.0	56156.0	0.0	0.0	0.0	21.0	68.0	880.0	0.0	0.0	0.0	0.0	0.0	2038.0	0.0	22.0	2542.0	0.0
260	81.0	73.0	0.0	1431.0	14.0	7.0	0.0	0.0	0.0	0.0	0.0	0.0	0.0	0.0	0.0	7.0	0.0	7.0	7.0	0.0	0.0	0.0	7.0	0.0	0.0	0.0	0.0	231.0	14.0	0.0	0.0	0.0	64.0	0.0	7.0	0.0	0.0	0.0	7.0	0.0	0.0	0.0	0.0	0.0	7.0	0.0	0.0	165.0	0.0
261	1932.0	6805.0	211.0	941.0	0.0	101.0	219.0	54.0	0.0	0.0	0.0	0.0	0.0	0.0	273.0	73.0	0.0	78.0	0.0	0.0	120.0	0.0	0.0	30.0	41.0	0.0	0.0	220.0	276.0	0.0	121.0	194.0	779.0	0.0	41.0	0.0	214.0	68.0	0.0	0.0	0.0	0.0	0.0	0.0	0.0	0.0	0.0	11206.0	0.0
262	2092.0	1647.0	178.0	1424.0	49.0	0.0	57.0	0.0	0.0	0.0	0.0	0.0	0.0	0.0	107.0	0.0	0.0	0.0	0.0	0.0	185.0	0.0	178.0	0.0	0.0	0.0	0.0	12819.0	289.0	0.0	249.0	1311.0	623.0	0.0	25.0	0.0	107.0	0.0	0.0	0.0	0.0	0.0	0.0	0.0	0.0	0.0	0.0	10535.0	0.0
263	2527.0	862.0	460.0	156.0	0.0	0.0	0.0	0.0	0.0	185.0	37.0	23.0	0.0	319.0	0.0	0.0	252.0	208.0	81.0	0.0	0.0	0.0	0.0	0.0	0.0	0.0	0.0	0.0	0.0	37.0	0.0	0.0	438.0	37.0	0.0	29.0	0.0	0.0	0.0	0.0	52.0	0.0	0.0	0.0	0.0	0.0	163.0	66.0	0.0
264	325.0	1920.0	66.0	199.0	0.0	0.0	76.0	0.0	0.0	0.0	0.0	0.0	0.0	0.0	0.0	66.0	0.0	0.0	47.0	0.0	0.0	8.0	0.0	0.0	0.0	0.0	0.0	0.0	41.0	0.0	0.0	31.0	158.0	0.0	0.0	0.0	0.0	0.0	66.0	41.0	0.0	0.0	0.0	0.0	0.0	0.0	0.0	493.0	0.0
265	4263.0	757.0	1191.0	59.0	0.0	0.0	0.0	0.0	12996.0	0.0	0.0	126.0	23.0	0.0	0.0	0.0	102.0	0.0	136.0	0.0	0.0	663.0	0.0	73.0	0.0	102.0	0.0	0.0	153.0	417.0	0.0	0.0	144.0	161.0	0.0	153.0	0.0	0.0	0.0	18332.0	384.0	0.0	570.0	0.0	0.0	0.0	0.0	0.0	54.0
266	1208.0	2595.0	179.0	1230.0	0.0	65.0	105.0	0.0	0.0	0.0	0.0	0.0	0.0	0.0	273.0	0.0	0.0	0.0	0.0	22.0	266.0	0.0	335.0	0.0	0.0	0.0	0.0	1163.0	402.0	0.0	213.0	13738.0	559.0	0.0	0.0	0.0	171.0	0.0	99.0	0.0	0.0	0.0	0.0	0.0	82.0	0.0	0.0	29500.0	0.0
267	2402.0	201.0	338.0	84.0	65.0	0.0	0.0	0.0	0.0	31.0	0.0	0.0	0.0	40.0	0.0	0.0	444.0	709.0	179.0	13.0	0.0	0.0	0.0	0.0	0.0	31.0	0.0	0.0	63.0	14.0	0.0	0.0	253.0	0.0	0.0	0.0	0.0	0.0	42.0	74.0	0.0	74.0	0.0	0.0	0.0	63.0	0.0	0.0	42.0
268	402.0	639.0	71.0	450.0	0.0	0.0	76.0	0.0	0.0	0.0	0.0	0.0	0.0	0.0	4441.0	0.0	0.0	0.0	0.0	13.0	6514.0	0.0	47.0	0.0	0.0	0.0	0.0	189.0	47.0	0.0	0.0	71.0	379.0	0.0	0.0	0.0	2468.0	47.0	0.0	0.0	0.0	0.0	0.0	118.0	0.0	0.0	0.0	17718.0	0.0
269	313.0	163.0	0.0	2257.0	0.0	0.0	45.0	0.0	0.0	0.0	0.0	0.0	0.0	0.0	169.0	0.0	0.0	32.0	0.0	138.0	39.0	0.0	345.0	0.0	0.0	0.0	0.0	39.0	39.0	0.0	0.0	0.0	1363.0	0.0	0.0	0.0	71.0	0.0	0.0	32.0	0.0	19.0	0.0	0.0	156.0	0.0	0.0	136.0	0.0
270	2480.0	2928.0	448.0	1264.0	0.0	0.0	95.0	0.0	0.0	0.0	0.0	0.0	0.0	0.0	107.0	0.0	72.0	0.0	0.0	22.0	110.0	0.0	0.0	0.0	0.0	0.0	0.0	2359.0	224.0	0.0	0.0	660.0	720.0	0.0	58.0	0.0	53.0	0.0	88.0	144.0	0.0	0.0	0.0	0.0	68.0	0.0	0.0	9482.0	0.0
271	72.0	120.0	0.0	108.0	0.0	0.0	12.0	0.0	0.0	0.0	0.0	0.0	0.0	0.0	97.0	0.0	0.0	0.0	0.0	0.0	95.0	0.0	24.0	0.0	0.0	0.0	0.0	0.0	12.0	0.0	108.0	120.0	96.0	0.0	0.0	0.0	32.0	0.0	0.0	0.0	0.0	0.0	0.0	0.0	0.0	12.0	0.0	9156.0	0.0
272	14192.0	2697.0	2391.0	632.0	65.0	0.0	0.0	29.0	0.0	24.0	53.0	0.0	0.0	32.0	0.0	0.0	153.0	118.0	474.0	13.0	40.0	0.0	0.0	60.0	57.0	242.0	0.0	0.0	362.0	0.0	0.0	0.0	1220.0	66.0	0.0	0.0	0.0	68.0	0.0	231.0	48.0	769.0	0.0	0.0	0.0	60.0	78.0	305.0	0.0
273	4887.0	8042.0	977.0	332.0	0.0	60.0	0.0	0.0	0.0	0.0	0.0	0.0	0.0	27.0	0.0	100.0	0.0	0.0	70.0	6.0	0.0	33.0	50.0	432.0	33.0	100.0	0.0	70.0	665.0	0.0	0.0	0.0	413.0	0.0	0.0	0.0	0.0	151.0	110.0	231.0	0.0	161.0	33.0	0.0	0.0	447.0	0.0	100.0	336.0
274	726.0	530.0	55.0	1424.0	0.0	83.0	0.0	0.0	0.0	0.0	0.0	0.0	0.0	0.0	479.0	0.0	0.0	0.0	0.0	6.0	4714.0	0.0	83.0	0.0	0.0	0.0	0.0	0.0	167.0	0.0	231.0	279.0	754.0	0.0	0.0	0.0	397.0	0.0	0.0	55.0	0.0	0.0	0.0	223.0	0.0	0.0	0.0	22029.0	0.0
275	743.0	743.0	90.0	733.0	49.0	0.0	42.0	0.0	0.0	0.0	0.0	0.0	0.0	0.0	57.0	42.0	0.0	0.0	100.0	13.0	80.0	0.0	42.0	0.0	0.0	0.0	0.0	6508.0	33.0	0.0	103.0	194.0	223.0	0.0	0.0	0.0	0.0	0.0	42.0	0.0	0.0	0.0	0.0	0.0	0.0	0.0	0.0	2586.0	0.0
276	66147.0	680.0	10681.0	289.0	0.0	0.0	0.0	49.0	0.0	366.0	0.0	23.0	31.0	0.0	0.0	0.0	1927.0	0.0	6140.0	0.0	0.0	33.0	0.0	133.0	0.0	1436.0	0.0	0.0	0.0	75.0	0.0	0.0	408.0	2656.0	0.0	235.0	0.0	0.0	0.0	204.0	0.0	8582.0	33.0	0.0	0.0	301.0	0.0	85.0	63.0
277	545.0	108.0	132.0	142.0	0.0	0.0	0.0	0.0	0.0	49.0	0.0	0.0	0.0	267.0	0.0	0.0	31.0	83.0	0.0	0.0	0.0	0.0	0.0	0.0	0.0	0.0	0.0	0.0	41.0	0.0	0.0	0.0	343.0	0.0	0.0	14.0	0.0	0.0	0.0	0.0	14.0	0.0	0.0	0.0	14.0	0.0	176.0	31.0	24.0
278	840.0	1540.0	56.0	392.0	0.0	0.0	0.0	0.0	0.0	0.0	0.0	0.0	0.0	0.0	88.0	0.0	0.0	0.0	28.0	0.0	28.0	0.0	0.0	0.0	0.0	0.0	0.0	0.0	154.0	23.0	3647.0	84.0	210.0	0.0	0.0	0.0	107.0	0.0	28.0	0.0	0.0	0.0	0.0	0.0	0.0	0.0	0.0	1436.0	0.0
279	11928.0	2224.0	4406.0	317.0	0.0	0.0	0.0	73.0	1059.0	0.0	0.0	5810.0	2583.0	19.0	0.0	0.0	81.0	0.0	529.0	13.0	70.0	296.0	0.0	133.0	0.0	466.0	0.0	0.0	148.0	233.0	0.0	0.0	487.0	148.0	0.0	444.0	0.0	0.0	0.0	9025.0	1813.0	0.0	444.0	0.0	55.0	275.0	0.0	233.0	79.0
280	4329.0	3815.0	324.0	1596.0	0.0	89.0	76.0	0.0	86.0	33.0	37.0	17.0	0.0	13.0	97.0	0.0	0.0	0.0	0.0	0.0	281.0	0.0	135.0	0.0	0.0	0.0	0.0	12590.0	243.0	14.0	140.0	5307.0	1067.0	0.0	58.0	0.0	0.0	68.0	77.0	0.0	48.0	0.0	0.0	0.0	68.0	0.0	48.0	4789.0	0.0
281	7811.0	1235.0	2052.0	227.0	0.0	0.0	0.0	644.0	0.0	16.0	0.0	0.0	0.0	0.0	0.0	0.0	171.0	0.0	340.0	0.0	0.0	0.0	0.0	42.0	0.0	127.0	0.0	0.0	56.0	0.0	0.0	0.0	362.0	56.0	0.0	0.0	0.0	49.0	0.0	63.0	0.0	575.0	0.0	0.0	0.0	35.0	0.0	92.0	50.0
282	233.0	646.0	71.0	3468.0	134.0	0.0	431.0	0.0	0.0	0.0	161.0	0.0	0.0	0.0	143.0	0.0	0.0	0.0	0.0	413.0	0.0	0.0	20324.0	0.0	0.0	0.0	0.0	179.0	287.0	0.0	66.0	71.0	3719.0	0.0	0.0	0.0	21.0	0.0	269.0	0.0	0.0	0.0	0.0	0.0	269.0	0.0	0.0	1186.0	0.0
283	260.0	309.0	32.0	276.0	0.0	0.0	0.0	0.0	0.0	0.0	0.0	0.0	0.0	0.0	78.0	0.0	0.0	0.0	0.0	6.0	70.0	0.0	32.0	0.0	0.0	0.0	0.0	32.0	0.0	0.0	66.0	162.0	228.0	0.0	0.0	0.0	64.0	0.0	0.0	0.0	32.0	32.0	0.0	0.0	0.0	0.0	0.0	7183.0	0.0
284	1300.0	7730.0	317.0	133.0	49.0	155.0	0.0	0.0	0.0	0.0	0.0	6.0	7.0	0.0	0.0	293.0	0.0	0.0	61.0	0.0	0.0	0.0	0.0	0.0	115.0	0.0	0.0	0.0	18359.0	0.0	0.0	0.0	194.0	0.0	119.0	0.0	37.0	718.0	0.0	0.0	0.0	0.0	0.0	0.0	82.0	0.0	37.0	133.0	0.0
285	9578.0	4639.0	1159.0	843.0	109.0	95.0	0.0	2977.0	0.0	24.0	0.0	0.0	0.0	0.0	0.0	73.0	0.0	287.0	333.0	0.0	80.0	16.0	0.0	36.0	107.0	210.0	0.0	70.0	263.0	46.0	0.0	0.0	1372.0	0.0	102.0	72.0	0.0	0.0	0.0	193.0	84.0	0.0	16.0	0.0	110.0	111.0	56.0	579.0	0.0
286	652.0	430.0	69.0	721.0	49.0	0.0	0.0	39.0	38.0	0.0	37.0	0.0	7.0	0.0	215.0	0.0	0.0	0.0	97.0	0.0	95.0	0.0	83.0	0.0	0.0	0.0	0.0	332.0	0.0	0.0	584.0	596.0	513.0	0.0	0.0	0.0	171.0	0.0	77.0	0.0	0.0	0.0	0.0	0.0	0.0	0.0	0.0	3606.0	0.0
287	530.0	164.0	113.0	149.0	15.0	0.0	0.0	0.0	0.0	66.0	0.0	0.0	0.0	2403.0	0.0	0.0	72.0	56.0	20.0	0.0	0.0	0.0	0.0	0.0	0.0	30.0	0.0	0.0	0.0	0.0	0.0	0.0	97.0	0.0	0.0	0.0	0.0	0.0	5.0	0.0	0.0	0.0	0.0	0.0	20.0	15.0	20.0	15.0	5.0
288	281.0	6911.0	93.0	42.0	0.0	0.0	7.0	0.0	0.0	0.0	0.0	0.0	0.0	0.0	0.0	7.0	0.0	31.0	0.0	0.0	0.0	0.0	0.0	0.0	0.0	0.0	0.0	0.0	58.0	0.0	0.0	0.0	85.0	0.0	0.0	0.0	0.0	68.0	0.0	162.0	0.0	0.0	0.0	15.0	0.0	0.0	0.0	0.0	0.0
289	20916.0	19788.0	4602.0	1283.0	243.0	313.0	47.0	500.0	114.0	0.0	53.0	17.0	0.0	54.0	58.0	281.0	171.0	168.0	876.0	0.0	0.0	69.0	0.0	73.0	7295.0	154.0	0.0	228.0	1596.0	0.0	48.0	169.0	1372.0	66.0	77.0	156.0	21.0	313.0	132.0	2285.0	0.0	71.0	16.0	0.0	0.0	60.0	37.0	7662.0	79.0
290	1318.0	772.0	239.0	825.0	49.0	0.0	124.0	39.0	38.0	0.0	0.0	0.0	15.0	27.0	127.0	51.0	0.0	0.0	0.0	60.0	135.0	33.0	93.0	0.0	33.0	0.0	0.0	372.0	0.0	46.0	298.0	439.0	665.0	47.0	0.0	0.0	69.0	0.0	0.0	0.0	119.0	47.0	0.0	0.0	0.0	0.0	29.0	2202.0	0.0
291	2236.0	2775.0	277.0	940.0	0.0	92.0	143.0	0.0	0.0	0.0	0.0	0.0	0.0	0.0	136.0	0.0	0.0	0.0	92.0	0.0	145.0	0.0	77.0	0.0	0.0	0.0	0.0	1069.0	215.0	0.0	97.0	5603.0	632.0	0.0	25.0	0.0	0.0	0.0	0.0	0.0	0.0	0.0	0.0	0.0	0.0	0.0	0.0	6321.0	0.0
292	13095.0	11199.0	3289.0	786.0	140.0	89.0	57.0	484.0	0.0	24.0	0.0	0.0	0.0	54.0	0.0	73.0	282.0	185.0	504.0	0.0	0.0	25.0	0.0	0.0	82.0	123.0	0.0	235.0	625.0	32.0	30.0	304.0	915.0	90.0	66.0	0.0	0.0	108.0	132.0	948.0	48.0	95.0	0.0	0.0	82.0	77.0	22.0	9673.0	42.0
293	533.0	1251.0	123.0	21724.0	124.0	61.0	267.0	0.0	0.0	0.0	369.0	0.0	0.0	0.0	61.0	0.0	0.0	0.0	143.0	22.0	61.0	0.0	246.0	0.0	0.0	0.0	0.0	102.0	246.0	0.0	0.0	0.0	107677.0	0.0	0.0	0.0	0.0	0.0	635.0	0.0	0.0	0.0	0.0	0.0	4410.0	0.0	37.0	1333.0	0.0
294	4213.0	1508.0	1080.0	124.0	0.0	0.0	0.0	49.0	0.0	0.0	0.0	6.0	0.0	0.0	0.0	31.0	93.0	0.0	147.0	0.0	0.0	0.0	0.0	13513.0	0.0	240.0	0.0	0.0	77.0	14.0	0.0	0.0	209.0	0.0	0.0	31.0	0.0	0.0	0.0	318.0	54.0	0.0	0.0	0.0	0.0	1197.0	0.0	69.0	3043.0
295	720.0	786.0	114.0	8092.0	0.0	0.0	238.0	0.0	0.0	0.0	363.0	0.0	0.0	0.0	0.0	0.0	0.0	0.0	0.0	38.0	81.0	0.0	409.0	0.0	0.0	0.0	0.0	0.0	262.0	0.0	81.0	81.0	52584.0	33.0	25.0	0.0	0.0	0.0	638.0	0.0	0.0	0.0	0.0	0.0	1939.0	0.0	0.0	1670.0	0.0
296	861.0	1443.0	139.0	20651.0	81.0	119.0	2963.0	0.0	0.0	0.0	256.0	0.0	0.0	0.0	162.0	58.0	0.0	0.0	0.0	38.0	55.0	0.0	16693.0	0.0	0.0	0.0	0.0	512.0	209.0	0.0	48.0	162.0	3725.0	0.0	33.0	0.0	21.0	78.0	651.0	0.0	0.0	0.0	0.0	0.0	279.0	0.0	0.0	4679.0	0.0
297	40.0	6.0	0.0	440.0	6.0	0.0	0.0	0.0	0.0	0.0	24.0	0.0	0.0	15.0	6.0	0.0	0.0	6.0	0.0	0.0	0.0	0.0	0.0	0.0	0.0	0.0	0.0	0.0	0.0	0.0	0.0	0.0	13881.0	0.0	0.0	0.0	0.0	0.0	58.0	0.0	0.0	0.0	0.0	0.0	846.0	0.0	0.0	6.0	0.0
298	239.0	64.0	81.0	172.0	0.0	0.0	0.0	0.0	0.0	0.0	0.0	0.0	0.0	0.0	0.0	0.0	0.0	0.0	14.0	0.0	0.0	0.0	0.0	0.0	0.0	0.0	0.0	0.0	14.0	0.0	0.0	0.0	439.0	0.0	0.0	0.0	0.0	0.0	31.0	22.0	0.0	0.0	0.0	0.0	0.0	6.0	39.0	6.0	0.0
299	40.0	16.0	0.0	0.0	0.0	0.0	0.0	0.0	0.0	0.0	0.0	0.0	0.0	0.0	0.0	0.0	0.0	0.0	0.0	0.0	0.0	0.0	0.0	0.0	0.0	0.0	0.0	0.0	0.0	0.0	0.0	0.0	24.0	0.0	0.0	0.0	0.0	0.0	0.0	0.0	0.0	0.0	0.0	0.0	0.0	7.0	7.0	0.0	0.0
300	360.0	150.0	131.0	126.0	0.0	0.0	0.0	0.0	0.0	0.0	4.0	0.0	0.0	29.0	0.0	0.0	0.0	0.0	14.0	0.0	0.0	0.0	0.0	0.0	0.0	0.0	0.0	0.0	0.0	0.0	0.0	0.0	116.0	0.0	0.0	0.0	0.0	0.0	0.0	14.0	0.0	0.0	0.0	0.0	0.0	0.0	38.0	0.0	0.0
301	86.0	189.0	43.0	757.0	0.0	0.0	172.0	0.0	0.0	0.0	0.0	0.0	0.0	0.0	292.0	0.0	0.0	0.0	25.0	223.0	8.0	0.0	129.0	0.0	0.0	25.0	8.0	0.0	34.0	0.0	0.0	0.0	1067.0	0.0	0.0	0.0	8.0	0.0	94.0	0.0	0.0	0.0	0.0	0.0	86.0	0.0	0.0	327.0	0.0
302	800.0	491.0	47.0	990.0	0.0	0.0	142.0	0.0	55.0	0.0	0.0	0.0	0.0	0.0	174.0	0.0	0.0	0.0	63.0	4518.0	0.0	0.0	134.0	0.0	0.0	0.0	0.0	0.0	71.0	0.0	0.0	0.0	1514.0	0.0	0.0	0.0	0.0	0.0	0.0	39.0	0.0	0.0	0.0	0.0	95.0	0.0	0.0	523.0	0.0
303	188.0	42.0	0.0	198.0	0.0	0.0	33.0	7.0	0.0	0.0	7.0	0.0	0.0	0.0	25.0	0.0	0.0	0.0	25.0	4187.0	0.0	0.0	25.0	0.0	0.0	0.0	0.0	0.0	0.0	0.0	0.0	0.0	517.0	0.0	0.0	0.0	7.0	0.0	0.0	0.0	7.0	0.0	0.0	0.0	15.0	0.0	0.0	42.0	0.0
304	32.0	7.0	0.0	7.0	0.0	0.0	0.0	0.0	0.0	0.0	0.0	0.0	0.0	0.0	0.0	0.0	0.0	0.0	15.0	15.0	0.0	0.0	0.0	0.0	0.0	0.0	294.0	0.0	0.0	0.0	0.0	0.0	48.0	0.0	0.0	0.0	0.0	0.0	0.0	0.0	0.0	0.0	0.0	0.0	0.0	0.0	0.0	0.0	0.0
305	41.0	99.0	32.0	11395.0	0.0	16.0	0.0	0.0	0.0	0.0	6.0	6.0	0.0	0.0	0.0	0.0	0.0	0.0	0.0	0.0	0.0	0.0	0.0	22.0	0.0	0.0	0.0	369.0	0.0	0.0	0.0	0.0	73.0	0.0	6.0	0.0	6.0	0.0	6.0	0.0	0.0	0.0	0.0	0.0	0.0	0.0	0.0	57.0	0.0
306	8.0	0.0	0.0	8.0	0.0	0.0	0.0	0.0	0.0	0.0	0.0	0.0	0.0	16.0	0.0	0.0	0.0	0.0	0.0	0.0	0.0	0.0	0.0	0.0	0.0	0.0	0.0	0.0	0.0	0.0	0.0	0.0	33.0	0.0	0.0	0.0	0.0	0.0	0.0	0.0	0.0	0.0	8.0	0.0	0.0	0.0	590.0	0.0	0.0
307	65.0	49.0	8.0	199.0	0.0	0.0	0.0	0.0	0.0	0.0	40.0	0.0	0.0	0.0	0.0	0.0	8.0	8.0	0.0	0.0	0.0	0.0	40.0	0.0	0.0	0.0	1251.0	0.0	0.0	0.0	0.0	0.0	5339.0	0.0	0.0	0.0	0.0	0.0	108.0	0.0	0.0	0.0	0.0	0.0	191.0	0.0	0.0	0.0	0.0
308	0.0	0.0	0.0	0.0	0.0	0.0	0.0	0.0	0.0	0.0	0.0	0.0	0.0	0.0	0.0	0.0	0.0	0.0	0.0	0.0	0.0	0.0	0.0	0.0	0.0	0.0	0.0	0.0	0.0	0.0	0.0	0.0	16.0	0.0	0.0	0.0	0.0	0.0	0.0	0.0	0.0	0.0	0.0	0.0	0.0	0.0	8.0	0.0	0.0
309	0.0	0.0	7.0	0.0	0.0	0.0	0.0	0.0	0.0	0.0	0.0	0.0	0.0	0.0	0.0	0.0	0.0	0.0	0.0	0.0	0.0	0.0	0.0	0.0	0.0	0.0	0.0	0.0	0.0	0.0	0.0	0.0	0.0	0.0	0.0	24.0	0.0	0.0	0.0	0.0	0.0	0.0	0.0	0.0	0.0	0.0	24.0	15.0	0.0
310	0.0	25.0	0.0	0.0	0.0	0.0	0.0	0.0	0.0	0.0	0.0	0.0	0.0	25.0	0.0	0.0	0.0	7.0	0.0	0.0	0.0	0.0	0.0	0.0	0.0	0.0	0.0	0.0	0.0	0.0	0.0	0.0	7.0	0.0	0.0	0.0	0.0	0.0	0.0	0.0	0.0	0.0	0.0	0.0	0.0	7.0	0.0	0.0	0.0
311	80.0	24.0	15.0	0.0	7.0	0.0	7.0	0.0	0.0	0.0	0.0	0.0	0.0	147.0	0.0	0.0	7.0	7.0	7.0	0.0	0.0	0.0	0.0	0.0	0.0	0.0	32.0	0.0	0.0	0.0	0.0	0.0	65.0	0.0	0.0	0.0	0.0	0.0	0.0	0.0	7.0	0.0	0.0	0.0	0.0	0.0	80.0	7.0	0.0
312	240.0	281.0	0.0	2202.0	0.0	0.0	156.0	0.0	0.0	0.0	41.0	0.0	0.0	0.0	240.0	0.0	0.0	0.0	0.0	208.0	0.0	0.0	240.0	0.0	0.0	0.0	0.0	31.0	52.0	0.0	0.0	0.0	1377.0	0.0	0.0	0.0	31.0	31.0	0.0	0.0	0.0	0.0	0.0	0.0	52.0	0.0	0.0	386.0	0.0
313	0.0	0.0	0.0	8.0	0.0	0.0	0.0	0.0	0.0	0.0	0.0	0.0	0.0	0.0	0.0	0.0	0.0	0.0	0.0	0.0	0.0	0.0	0.0	0.0	0.0	0.0	0.0	0.0	0.0	0.0	0.0	0.0	0.0	0.0	0.0	0.0	0.0	0.0	0.0	0.0	0.0	0.0	0.0	0.0	0.0	0.0	0.0	0.0	0.0
314	16.0	0.0	0.0	7.0	0.0	0.0	0.0	0.0	0.0	0.0	0.0	0.0	0.0	0.0	0.0	0.0	0.0	0.0	0.0	0.0	0.0	0.0	0.0	0.0	0.0	0.0	0.0	0.0	0.0	0.0	0.0	0.0	0.0	0.0	0.0	0.0	0.0	0.0	0.0	0.0	0.0	0.0	0.0	0.0	0.0	0.0	0.0	0.0	0.0
315	462.0	121.0	176.0	3248.0	33.0	11.0	22.0	0.0	22.0	16.0	154.0	0.0	0.0	0.0	110.0	0.0	0.0	0.0	33.0	29.0	0.0	0.0	33.0	0.0	0.0	0.0	0.0	0.0	66.0	0.0	0.0	0.0	31599.0	0.0	0.0	0.0	0.0	0.0	517.0	0.0	0.0	0.0	0.0	0.0	1464.0	0.0	0.0	297.0	0.0
316	184.0	41.0	41.0	5.0	0.0	0.0	0.0	0.0	0.0	14.0	0.0	0.0	0.0	400.0	0.0	0.0	0.0	14.0	41.0	0.0	0.0	0.0	0.0	0.0	0.0	5.0	0.0	0.0	23.0	0.0	0.0	0.0	124.0	0.0	0.0	0.0	0.0	0.0	5.0	5.0	0.0	0.0	0.0	0.0	0.0	0.0	7161.0	14.0	0.0
317	0.0	8.0	0.0	16.0	0.0	0.0	0.0	0.0	0.0	0.0	0.0	0.0	0.0	0.0	8.0	0.0	0.0	0.0	0.0	1055.0	0.0	0.0	25.0	0.0	0.0	0.0	0.0	0.0	0.0	0.0	0.0	0.0	68.0	0.0	0.0	0.0	0.0	0.0	0.0	0.0	0.0	0.0	0.0	0.0	0.0	0.0	0.0	16.0	0.0
318	256.0	837.0	88.0	1064.0	65.0	0.0	1409.0	0.0	0.0	0.0	108.0	0.0	0.0	0.0	98.0	0.0	0.0	0.0	0.0	0.0	167.0	0.0	1172.0	0.0	0.0	0.0	0.0	266.0	256.0	0.0	48.0	157.0	906.0	0.0	25.0	0.0	21.0	0.0	197.0	0.0	0.0	0.0	0.0	0.0	68.0	0.0	0.0	3498.0	0.0
319	203.0	973.0	0.0	2324.0	49.0	0.0	8600.0	0.0	0.0	0.0	68.0	0.0	0.0	0.0	493.0	0.0	0.0	0.0	0.0	0.0	116.0	0.0	2745.0	0.0	0.0	0.0	0.0	174.0	305.0	0.0	174.0	174.0	1147.0	0.0	66.0	0.0	87.0	0.0	217.0	0.0	0.0	0.0	0.0	0.0	0.0	0.0	0.0	2862.0	0.0
320	296.0	458.0	0.0	1376.0	0.0	0.0	9175.0	0.0	0.0	0.0	37.0	0.0	0.0	0.0	10308.0	0.0	0.0	0.0	0.0	69.0	98.0	0.0	1475.0	0.0	0.0	0.0	0.0	152.0	71.0	0.0	0.0	71.0	683.0	0.0	0.0	0.0	53.0	71.0	134.0	0.0	0.0	0.0	0.0	0.0	0.0	0.0	0.0	1799.0	0.0
321	121.0	209.0	0.0	1211.0	0.0	0.0	174.0	0.0	0.0	0.0	60.0	0.0	0.0	0.0	10168.0	0.0	0.0	0.0	0.0	156.0	287.0	0.0	217.0	0.0	0.0	0.0	0.0	0.0	0.0	0.0	48.0	0.0	331.0	0.0	0.0	0.0	191.0	0.0	121.0	0.0	0.0	0.0	0.0	0.0	0.0	0.0	0.0	2396.0	0.0
322	739.0	382.0	157.0	1816.0	0.0	0.0	164.0	29.0	0.0	0.0	0.0	0.0	0.0	0.0	147.0	0.0	0.0	31.0	115.0	98.0	0.0	0.0	157.0	0.0	0.0	38.0	0.0	0.0	31.0	0.0	0.0	0.0	2156.0	0.0	0.0	0.0	0.0	0.0	56.0	0.0	91.0	0.0	0.0	0.0	105.0	0.0	0.0	0.0	0.0
323	768.0	1010.0	117.0	4569.0	0.0	65.0	57.0	0.0	0.0	0.0	0.0	0.0	0.0	0.0	0.0	0.0	0.0	0.0	0.0	0.0	0.0	0.0	175.0	0.0	0.0	0.0	0.0	1303.0	175.0	0.0	0.0	322.0	212.0	0.0	25.0	0.0	21.0	0.0	0.0	0.0	0.0	0.0	0.0	0.0	82.0	0.0	0.0	1724.0	0.0
324	3438.0	735.0	1025.0	51.0	0.0	0.0	15.0	0.0	182.0	0.0	0.0	234.0	1228.0	0.0	0.0	0.0	67.0	0.0	59.0	0.0	0.0	31.0	0.0	0.0	0.0	51.0	0.0	0.0	23.0	87.0	0.0	0.0	59.0	23.0	0.0	59.0	0.0	0.0	0.0	1971.0	288.0	0.0	43.0	0.0	0.0	31.0	0.0	75.0	33.0
325	131.0	40.0	0.0	7.0	0.0	7.0	0.0	0.0	0.0	7.0	0.0	0.0	0.0	0.0	0.0	0.0	0.0	0.0	0.0	0.0	0.0	0.0	0.0	0.0	0.0	0.0	0.0	0.0	7.0	0.0	0.0	0.0	73.0	0.0	0.0	0.0	0.0	0.0	0.0	0.0	15.0	0.0	0.0	0.0	0.0	0.0	0.0	0.0	7.0
326	16.0	0.0	0.0	0.0	0.0	0.0	0.0	0.0	0.0	0.0	0.0	0.0	0.0	0.0	0.0	0.0	0.0	0.0	0.0	0.0	0.0	0.0	0.0	0.0	0.0	0.0	317.0	0.0	0.0	0.0	0.0	0.0	24.0	0.0	0.0	0.0	0.0	0.0	0.0	0.0	0.0	0.0	0.0	0.0	0.0	0.0	16.0	0.0	0.0
327	87.0	62.0	7.0	95.0	0.0	0.0	0.0	0.0	0.0	7.0	0.0	0.0	0.0	7.0	0.0	0.0	0.0	0.0	0.0	0.0	0.0	0.0	0.0	0.0	0.0	7.0	0.0	0.0	7.0	0.0	0.0	7.0	71.0	0.0	0.0	0.0	0.0	0.0	15.0	23.0	0.0	0.0	0.0	0.0	23.0	0.0	15.0	7.0	7.0
328	41.0	0.0	0.0	32.0	0.0	0.0	0.0	0.0	0.0	0.0	0.0	0.0	0.0	0.0	0.0	0.0	0.0	0.0	0.0	0.0	8.0	0.0	0.0	0.0	0.0	8.0	0.0	0.0	0.0	0.0	0.0	0.0	8.0	0.0	0.0	0.0	0.0	0.0	0.0	0.0	0.0	0.0	0.0	0.0	0.0	0.0	8.0	8.0	0.0
329	0.0	0.0	0.0	8.0	0.0	0.0	0.0	0.0	0.0	0.0	0.0	0.0	0.0	0.0	0.0	0.0	0.0	0.0	0.0	0.0	0.0	0.0	0.0	0.0	0.0	0.0	0.0	0.0	0.0	0.0	0.0	0.0	8.0	0.0	0.0	0.0	0.0	0.0	0.0	0.0	0.0	0.0	0.0	0.0	0.0	0.0	0.0	0.0	0.0
330	409.0	42.0	118.0	0.0	0.0	0.0	0.0	0.0	42.0	0.0	0.0	34.0	0.0	0.0	0.0	0.0	24.0	0.0	42.0	0.0	0.0	0.0	0.0	24.0	0.0	34.0	0.0	0.0	0.0	0.0	0.0	0.0	8.0	8.0	0.0	8.0	0.0	0.0	0.0	520.0	494.0	0.0	0.0	0.0	0.0	8.0	0.0	0.0	0.0
331	73.0	0.0	16.0	8.0	0.0	0.0	0.0	0.0	0.0	0.0	0.0	0.0	0.0	8.0	0.0	0.0	0.0	0.0	0.0	0.0	0.0	0.0	0.0	0.0	0.0	0.0	0.0	0.0	0.0	0.0	0.0	0.0	24.0	0.0	0.0	0.0	0.0	0.0	0.0	0.0	0.0	0.0	0.0	0.0	0.0	0.0	40.0	8.0	0.0
332	215.0	0.0	7.0	32.0	0.0	0.0	0.0	0.0	0.0	0.0	0.0	0.0	0.0	7.0	0.0	0.0	0.0	0.0	0.0	0.0	0.0	0.0	0.0	0.0	0.0	15.0	0.0	0.0	0.0	7.0	0.0	0.0	24.0	0.0	0.0	0.0	0.0	0.0	7.0	7.0	0.0	0.0	0.0	0.0	0.0	0.0	15.0	7.0	0.0
333	144.0	24.0	16.0	24.0	0.0	0.0	0.0	0.0	0.0	0.0	0.0	0.0	0.0	0.0	0.0	0.0	0.0	0.0	0.0	0.0	0.0	0.0	0.0	0.0	0.0	0.0	0.0	0.0	0.0	0.0	0.0	0.0	85.0	0.0	0.0	0.0	0.0	0.0	8.0	0.0	0.0	0.0	0.0	0.0	0.0	0.0	0.0	16.0	8.0
334	153.0	42.0	33.0	7.0	0.0	0.0	0.0	7.0	0.0	663.0	0.0	0.0	0.0	1217.0	0.0	0.0	214.0	0.0	16.0	0.0	0.0	0.0	0.0	0.0	0.0	0.0	0.0	7.0	0.0	0.0	7.0	0.0	16.0	7.0	0.0	24.0	0.0	0.0	0.0	7.0	0.0	7.0	0.0	0.0	0.0	0.0	22.0	0.0	0.0
335	2844.0	23.0	730.0	16.0	0.0	0.0	0.0	0.0	16.0	186.0	0.0	23.0	15.0	0.0	0.0	0.0	1434.0	0.0	333.0	0.0	0.0	0.0	0.0	16.0	0.0	146.0	0.0	0.0	0.0	23.0	0.0	6.0	0.0	1468.0	0.0	3276.0	0.0	0.0	16.0	0.0	23.0	343.0	0.0	0.0	33.0	33.0	0.0	0.0	0.0
336	2173.0	93.0	1057.0	0.0	0.0	0.0	0.0	8.0	765.0	24.0	0.0	5554.0	47.0	0.0	0.0	0.0	502.0	0.0	196.0	0.0	0.0	33.0	0.0	0.0	0.0	151.0	0.0	0.0	0.0	56.0	0.0	0.0	49.0	159.0	0.0	1360.0	0.0	0.0	0.0	1912.0	348.0	16.0	58.0	0.0	0.0	16.0	0.0	16.0	25.0
[truncated: 288 more columns]
