# Supplementary material for: Estimation of Human Mobility Patterns for Forecasting the Early Spread of Disease
Source: Healthcare (Basel). 2021 Sep 16;9(9):1224. doi: 10.3390/healthcare9091224 (PMC8468459; doi:10.3390/healthcare9091224)
Supplement: Supplementary file 1 [file healthcare-09-01224-s001.zip › Supplementary Material/Matrix/readme.txt]

#Estimation of Human Mobility Pattern for Forecasting the Early Spread of Disease
1. The data includes the estimated daily travel flows between 337 regions( including 293 prefecture-level regions, 4 municipalities, 3 alliances, 7 regions and 30 autonomous prefectures).
2. We use the network adjacency matrix to describe the travel flows. Each matrix is stored as a csv file named by date, in which the element in the i-th row and j-th column represents the number of people who have migrated from region i to region j. (For the specific names of region i and region j, please refer to the "region_name.csv" file)
3. The file "region_name.csv" contains the names of all regions. The column named "name" lists the region names, and the column named "code" lists the index of the region in the matrix.
